# Supplementary material for: In Silico Structural Analysis of the Grapevine Serine Protease VviSBT4.19 Involved in Defense against P. viticola
Source: J Agric Food Chem. 2025 Dec 24;74(1):1724–32. doi: 10.1021/acs.jafc.5c11183 (PMC12818760; doi:10.1021/acs.jafc.5c11183)
Supplement: Supplementary file 2 [file jf5c11183_si_002.zip]

Archive with 19 entries (18 files):
- Supporting-Information/
- Supporting-Information/S419.mdp
- Supporting-Information/S419.ndx
- Supporting-Information/S419.top
- Supporting-Information/S419_ini.gro
- Supporting-Information/S419_out_1.gro
- Supporting-Information/S419_out_2.gro
- Supporting-Information/S419_out_3.gro
- Supporting-Information/S419_out_4.gro
- Supporting-Information/S419_out_5.gro
- Supporting-Information/wt.mdp
- Supporting-Information/wt.ndx
- Supporting-Information/wt.top
- Supporting-Information/wt_ini.gro
- Supporting-Information/wt_out_1.gro
- Supporting-Information/wt_out_2.gro
- Supporting-Information/wt_out_3.gro
- Supporting-Information/wt_out_4.gro
- Supporting-Information/wt_out_5.gro
