# Supplementary material for: In Silico Structural Analysis of the Grapevine Serine Protease VviSBT4.19 Involved in Defense against P. viticola
Source: J Agric Food Chem. 2025 Dec 24;74(1):1724–32. doi: 10.1021/acs.jafc.5c11183 (PMC12818760; doi:10.1021/acs.jafc.5c11183)
Supplement: Supplementary file 2 [file jf5c11183_si_002.zip › Supporting-Information/S419.mdp]

define              = 
integrator          =  md
tinit               =  0.0 ; Overridden with the value calculated by CpHMD
dt                  =  0.002    ; ps !
nsteps              =  10000 ; Overridden with the value from settings
nstcalcenergy          =  5
nstcomm                =  5
nstxout-compressed     =  5000
compressed-x-precision =  1000
nstenergy              =  5000
nstxout                =  0
nstvout                =  0
nstfout                =  0
nstlog                 =  0
ns_type		     =  grid


; ;PME (to use PME uncomment this section and comment the GRF section)
 coulombtype         = PME
 nstlist             = 10
 rlist               = 1.4
 fourierspacing      = 0.12
 rcoulomb            = 1.4
 pme-order           = 4
 rvdw                = 1.4
 cutoff-scheme       = verlet

vdwtype             = cut-off

; Energy monitoring 
; (ions - when present - should be added to the SOL group in the index file)
energygrps          =  Solute SOL

; v-rescaletemperature coupling is on available groups
; This thermostat is similar to Berendsen coupling, but the stochastic 
; term ensures that a proper canonical ensemble is generated.
Tcoupl              =  v-rescale
tc-grps             =  Solute  SOL
tau_t               =  0.10     0.10
ref_t               =  310.0    310.0 ; Overridden with the value from settings   

; Isotropic pressure coupling is now on
Pcoupl              =  Parrinello-Rahman
Pcoupltype          =  isotropic
tau_p               =  1.0
compressibility     =  4.5e-5
ref_p               =  1.0

; lincs_order value of 8 works better than 4
constraint_algorithm = lincs
lincs_order          = 8
constraints          = all-bonds
lincs-warnangle      = 90
