# Supplementary material for: In Silico Structural Analysis of the Grapevine Serine Protease VviSBT4.19 Involved in Defense against P. viticola
Source: J Agric Food Chem. 2025 Dec 24;74(1):1724–32. doi: 10.1021/acs.jafc.5c11183 (PMC12818760; doi:10.1021/acs.jafc.5c11183)
Supplement: Supplementary file 2 [file jf5c11183_si_002.zip › Supporting-Information/S419_out_1.gro]

Protein in water t= 150000.00000 step= 10000
80055
    1THR      N    1   7.494   6.822   5.213
    1THR     H1    2   7.446   6.876   5.282
    1THR     H2    3   7.532   6.739   5.255
    1THR     H3    4   7.565   6.875   5.167
    1THR     CA    5   7.398   6.776   5.111
    1THR     CB    6   7.432   6.853   4.983
    1THR    OG1    7   7.574   6.859   4.964
    1THR    HG1    8   7.584   6.907   4.877
    1THR    CG2    9   7.367   6.992   4.981
    1THR      C   10   7.403   6.625   5.087
    1THR      O   11   7.341   6.571   4.996
    2THR      N   12   7.476   6.559   5.177
    2THR      H   13   7.510   6.607   5.257
    2THR     CA   14   7.502   6.414   5.185
    2THR     CB   15   7.620   6.379   5.275
    2THR    OG1   16   7.584   6.411   5.410
    2THR    HG1   17   7.651   6.371   5.472
    2THR    CG2   18   7.754   6.431   5.224
    2THR      C   19   7.381   6.327   5.222
    2THR      O   20   7.394   6.210   5.258
    3ARG      N   21   7.258   6.372   5.198
    3ARG      H   22   7.237   6.443   5.130
    3ARG     CA   23   7.138   6.294   5.228
    3ARG     CB   24   7.023   6.391   5.199
    3ARG     CG   25   6.904   6.386   5.295
    3ARG     CD   26   6.815   6.509   5.287
    3ARG     NE   27   6.704   6.482   5.380
    3ARG     HE   28   6.728   6.475   5.477
    3ARG     CZ   29   6.577   6.491   5.340
    3ARG    NH1   30   6.545   6.513   5.212
    3ARG   HH11   31   6.610   6.550   5.145
    3ARG   HH12   32   6.451   6.501   5.181
    3ARG    NH2   33   6.473   6.468   5.422
    3ARG   HH21   34   6.486   6.425   5.511
    3ARG   HH22   35   6.382   6.487   5.386
    3ARG      C   36   7.128   6.165   5.146
    3ARG      O   37   7.191   6.143   5.043
    4SER      N   38   7.035   6.084   5.198
    4SER      H   39   6.959   6.121   5.250
    4SER     CA   40   7.019   5.945   5.154
    4SER     CB   41   6.903   5.887   5.236
    4SER     OG   42   6.783   5.963   5.224
    4SER     HG   43   6.732   5.929   5.145
    4SER      C   44   6.990   5.930   5.005
    4SER      O   45   6.945   6.019   4.933
    5TRP      N   46   7.015   5.811   4.952
    5TRP      H   47   7.092   5.759   4.990
    5TRP     CA   48   6.969   5.776   4.816
    5TRP     CB   49   7.077   5.822   4.719
    5TRP     CG   50   7.226   5.821   4.754
    5TRP    CD1   51   7.307   5.927   4.755
    5TRP    HD1   52   7.283   6.029   4.785
    5TRP    CD2   53   7.306   5.712   4.725
    5TRP    NE1   54   7.433   5.895   4.725
    5TRP    HE1   55   7.510   5.958   4.723
    5TRP    CE2   56   7.434   5.763   4.706
    5TRP    CE3   57   7.288   5.576   4.703
    5TRP    HE3   58   7.186   5.543   4.686
    5TRP    CZ2   59   7.531   5.676   4.656
    5TRP    HZ2   60   7.631   5.715   4.641
    5TRP    CZ3   61   7.388   5.490   4.659
    5TRP    HZ3   62   7.371   5.383   4.653
    5TRP    CH2   63   7.514   5.541   4.629
    5TRP    HH2   64   7.597   5.490   4.579
    5TRP      C   65   6.930   5.629   4.799
    5TRP      O   66   6.947   5.546   4.889
    6AS4      N   67   6.858   5.605   4.689
    6AS4      H   68   6.814   5.680   4.641
    6AS4     CA   69   6.835   5.469   4.638
    6AS4     CB   70   6.731   5.457   4.526
    6AS4     CG   71   6.600   5.536   4.537
    6AS4    OD1   72   6.589   5.651   4.488
    6AS4   HD11   73   6.494   5.675   4.509
    6AS4   HD12   74   6.639   5.678   4.406
    6AS4    OD2   75   6.506   5.486   4.602
    6AS4   HD21   76   6.429   5.549   4.610
    6AS4   HD22   77   6.524   5.391   4.629
    6AS4      C   78   6.956   5.381   4.607
    6AS4      O   79   7.023   5.398   4.505
    7PHE      N   80   6.976   5.288   4.700
    7PHE      H   81   6.906   5.278   4.770
    7PHE     CA   82   7.075   5.179   4.704
    7PHE     CB   83   7.101   5.131   4.847
    7PHE     CG   84   7.241   5.077   4.880
    7PHE    CD1   85   7.270   4.943   4.858
    7PHE    HD1   86   7.201   4.886   4.796
    7PHE    CD2   87   7.329   5.151   4.958
    7PHE    HD2   88   7.315   5.259   4.964
    7PHE    CE1   89   7.385   4.885   4.911
    7PHE    HE1   90   7.414   4.785   4.880
    7PHE    CE2   91   7.438   5.093   5.021
    7PHE    HE2   92   7.505   5.156   5.081
    7PHE     CZ   93   7.466   4.959   4.996
    7PHE     HZ   94   7.553   4.921   5.049
    7PHE      C   95   7.028   5.065   4.613
    7PHE      O   96   6.906   5.055   4.599
    8VAL      N   97   7.118   4.987   4.555
    8VAL      H   98   7.214   5.013   4.564
    8VAL     CA   99   7.085   4.874   4.466
    8VAL     CB  100   7.214   4.806   4.419
    8VAL    CG1  101   7.185   4.694   4.319
    8VAL    CG2  102   7.310   4.906   4.355
    8VAL      C  103   6.974   4.776   4.506
    8VAL      O  104   6.982   4.723   4.616
    9GLY      N  105   6.885   4.739   4.414
    9GLY      H  106   6.903   4.778   4.323
    9GLY     CA  107   6.771   4.648   4.431
    9GLY      C  108   6.677   4.660   4.311
    9GLY      O  109   6.701   4.585   4.217
   10PHE      N  110   6.601   4.769   4.300
   10PHE      H  111   6.567   4.811   4.384
   10PHE     CA  112   6.512   4.782   4.183
   10PHE     CB  113   6.404   4.885   4.217
   10PHE     CG  114   6.282   4.817   4.279
   10PHE    CD1  115   6.199   4.735   4.204
   10PHE    HD1  116   6.228   4.706   4.103
   10PHE    CD2  117   6.252   4.837   4.413
   10PHE    HD2  118   6.320   4.884   4.484
   10PHE    CE1  119   6.079   4.680   4.249
   10PHE    HE1  120   6.004   4.652   4.175
   10PHE    CE2  121   6.139   4.775   4.466
   10PHE    HE2  122   6.118   4.784   4.572
   10PHE     CZ  123   6.056   4.698   4.385
   10PHE     HZ  124   5.967   4.660   4.435
   10PHE      C  125   6.583   4.817   4.052
   10PHE      O  126   6.685   4.886   4.055
   11PRO      N  127   6.564   4.736   3.948
   11PRO     CA  128   6.612   4.773   3.814
   11PRO     CB  129   6.599   4.643   3.733
   11PRO     CG  130   6.468   4.583   3.785
   11PRO     CD  131   6.464   4.630   3.931
   11PRO      C  132   6.542   4.889   3.743
   11PRO      O  133   6.454   4.954   3.798
   12GLN      N  134   6.587   4.906   3.619
   12GLN      H  135   6.675   4.870   3.588
   12GLN     CA  136   6.532   5.017   3.539
   12GLN     CB  137   6.602   5.039   3.405
   12GLN     CG  138   6.744   5.096   3.397
   12GLN     CD  139   6.839   4.985   3.443
   12GLN    OE1  140   6.821   4.863   3.442
   12GLN    NE2  141   6.951   5.024   3.502
   12GLN   HE21  142   6.978   5.120   3.508
   12GLN   HE22  143   7.002   4.954   3.552
   12GLN      C  144   6.383   5.008   3.507
   12GLN      O  145   6.322   4.904   3.532
   13GLN      N  146   6.318   5.120   3.474
   13GLN      H  147   6.370   5.205   3.472
   13GLN     CA  148   6.175   5.147   3.455
   13GLN     CB  149   6.101   5.054   3.359
   13GLN     CG  150   6.167   5.056   3.221
   13GLN     CD  151   6.109   4.941   3.137
   13GLN    OE1  152   6.156   4.829   3.123
   13GLN    NE2  153   6.008   4.982   3.061
   13GLN   HE21  154   5.976   5.075   3.079
   13GLN   HE22  155   5.955   4.913   3.010
   13GLN      C  156   6.080   5.162   3.574
   13GLN      O  157   5.968   5.211   3.565
   14VAL      N  158   6.116   5.095   3.683
   14VAL      H  159   6.181   5.020   3.681
   14VAL     CA  160   6.032   5.089   3.804
   14VAL     CB  161   6.086   4.983   3.900
   14VAL    CG1  162   5.987   4.969   4.016
   14VAL    CG2  163   6.092   4.841   3.845
   14VAL      C  164   6.016   5.226   3.871
   14VAL      O  165   6.114   5.282   3.920
   15LY3      N  166   5.898   5.288   3.869
   15LY3      H  167   5.821   5.246   3.823
   15LY3     CA  168   5.883   5.420   3.933
   15LY3     CB  169   5.741   5.465   3.899
   15LY3     CG  170   5.721   5.487   3.749
   15LY3     CD  171   5.576   5.536   3.741
   15LY3     CE  172   5.541   5.595   3.605
   15LY3     NZ  173   5.396   5.623   3.603
   15LY3    HZ1  174   5.375   5.688   3.530
   15LY3    HZ2  175   5.342   5.545   3.572
   15LY3    HZ3  176   5.364   5.656   3.692
   15LY3      C  177   5.912   5.452   4.080
   15LY3      O  178   5.917   5.565   4.126
   16ARG      N  179   5.950   5.344   4.149
   16ARG      H  180   5.963   5.258   4.101
   16ARG     CA  181   5.977   5.339   4.294
   16ARG     CB  182   5.953   5.199   4.351
   16ARG     CG  183   5.816   5.132   4.354
   16ARG     CD  184   5.823   4.995   4.422
   16ARG     NE  185   5.693   4.926   4.417
   16ARG     HE  186   5.699   4.841   4.365
   16ARG     CZ  187   5.592   4.948   4.501
   16ARG    NH1  188   5.616   5.016   4.614
   16ARG   HH11  189   5.706   5.059   4.622
   16ARG   HH12  190   5.556   5.001   4.692
   16ARG    NH2  191   5.486   4.869   4.481
   16ARG   HH21  192   5.489   4.807   4.403
   16ARG   HH22  193   5.400   4.885   4.531
   16ARG      C  194   6.116   5.394   4.327
   16ARG      O  195   6.202   5.313   4.362
   17THR      N  196   6.127   5.526   4.334
   17THR      H  197   6.048   5.575   4.296
   17THR     CA  198   6.238   5.615   4.369
   17THR     CB  199   6.266   5.722   4.264
   17THR    OG1  200   6.154   5.807   4.236
   17THR    HG1  201   6.179   5.901   4.215
   17THR    CG2  202   6.309   5.644   4.139
   17THR      C  203   6.220   5.682   4.506
   17THR      O  204   6.110   5.706   4.554
   18SER      N  205   6.330   5.709   4.575
   18SER      H  206   6.422   5.675   4.553
   18SER     CA  207   6.337   5.815   4.677
   18SER     CB  208   6.454   5.785   4.771
   18SER     OG  209   6.588   5.798   4.723
   18SER     HG  210   6.597   5.736   4.646
   18SER      C  211   6.343   5.958   4.625
   18SER      O  212   6.421   5.993   4.536
   19ILE      N  213   6.275   6.051   4.692
   19ILE      H  214   6.203   6.021   4.756
   19ILE     CA  215   6.259   6.192   4.654
   19ILE     CB  216   6.146   6.252   4.737
   19ILE    CG1  217   6.163   6.249   4.889
   19ILE    CG2  218   6.018   6.180   4.697
   19ILE     CD  219   6.055   6.302   4.984
   19ILE      C  220   6.395   6.262   4.658
   19ILE      O  221   6.420   6.340   4.566
   20GL4      N  222   6.479   6.226   4.754
   20GL4      H  223   6.446   6.174   4.833
   20GL4     CA  224   6.617   6.273   4.768
   20GL4     CB  225   6.681   6.199   4.886
   20GL4     CG  226   6.618   6.222   5.024
   20GL4     CD  227   6.490   6.143   5.048
   20GL4    OE1  228   6.429   6.165   5.155
   20GL4   HE11  229   6.390   6.078   5.186
   20GL4   HE12  230   6.412   6.263   5.161
   20GL4    OE2  231   6.457   6.048   4.974
   20GL4   HE21  232   6.420   5.968   5.022
   20GL4   HE22  233   6.480   6.071   4.880
   20GL4      C  234   6.704   6.240   4.647
   20GL4      O  235   6.794   6.321   4.622
   21SER      N  236   6.689   6.121   4.589
   21SER      H  237   6.627   6.053   4.627
   21SER     CA  238   6.763   6.077   4.470
   21SER     CB  239   6.768   5.924   4.473
   21SER     OG  240   6.847   5.847   4.382
   21SER     HG  241   6.795   5.791   4.318
   21SER      C  242   6.700   6.116   4.336
   21SER      O  243   6.773   6.128   4.237
   22AS4      N  244   6.568   6.124   4.326
   22AS4      H  245   6.511   6.098   4.404
   22AS4     CA  246   6.485   6.152   4.207
   22AS4     CB  247   6.340   6.147   4.254
   22AS4     CG  248   6.221   6.132   4.159
   22AS4    OD1  249   6.123   6.210   4.165
   22AS4   HD11  250   6.045   6.180   4.111
   22AS4   HD12  251   6.151   6.280   4.230
   22AS4    OD2  252   6.218   6.024   4.097
   22AS4   HD21  253   6.126   5.993   4.073
   22AS4   HD22  254   6.307   5.998   4.059
   22AS4      C  255   6.507   6.286   4.137
   22AS4      O  256   6.447   6.320   4.036
   23ILE      N  257   6.603   6.366   4.184
   23ILE      H  258   6.665   6.323   4.251
   23ILE     CA  259   6.627   6.506   4.147
   23ILE     CB  260   6.687   6.578   4.268
   23ILE    CG1  261   6.776   6.492   4.358
   23ILE    CG2  262   6.575   6.643   4.350
   23ILE     CD  263   6.861   6.592   4.437
   23ILE      C  264   6.704   6.525   4.017
   23ILE      O  265   6.827   6.520   4.022
   24ILE      N  266   6.630   6.529   3.906
   24ILE      H  267   6.537   6.493   3.901
   24ILE     CA  268   6.682   6.561   3.773
   24ILE     CB  269   6.599   6.503   3.658
   24ILE    CG1  270   6.542   6.362   3.675
   24ILE    CG2  271   6.697   6.494   3.540
   24ILE     CD  272   6.432   6.325   3.575
   24ILE      C  273   6.704   6.710   3.748
   24ILE      O  274   6.609   6.785   3.724
   25ILE      N  275   6.828   6.744   3.716
   25ILE      H  276   6.901   6.678   3.733
   25ILE     CA  277   6.862   6.878   3.665
   25ILE     CB  278   6.992   6.921   3.732
   25ILE    CG1  279   6.965   6.937   3.881
   25ILE    CG2  280   7.049   7.048   3.668
   25ILE     CD  281   7.087   6.973   3.967
   25ILE      C  282   6.875   6.861   3.513
   25ILE      O  283   6.943   6.768   3.469
   26GLY      N  284   6.789   6.924   3.434
   26GLY      H  285   6.704   6.962   3.472
   26GLY     CA  286   6.803   6.950   3.290
   26GLY      C  287   6.900   7.065   3.262
   26GLY      O  288   6.868   7.183   3.277
   27VAL      N  289   7.020   7.029   3.217
   27VAL      H  290   7.051   6.938   3.188
   27VAL     CA  291   7.122   7.133   3.201
   27VAL     CB  292   7.258   7.080   3.245
   27VAL    CG1  293   7.373   7.179   3.222
   27VAL    CG2  294   7.250   7.027   3.388
   27VAL      C  295   7.137   7.195   3.062
   27VAL      O  296   7.182   7.127   2.970
   28LEU      N  297   7.072   7.307   3.034
   28LEU      H  298   7.035   7.368   3.104
   28LEU     CA  299   7.071   7.371   2.901
   28LEU     CB  300   6.942   7.448   2.875
   28LEU     CG  301   6.825   7.374   2.809
   28LEU    CD1  302   6.758   7.266   2.894
   28LEU    CD2  303   6.721   7.469   2.750
   28LEU      C  304   7.192   7.461   2.878
   28LEU      O  305   7.191   7.580   2.909
   29AS4      N  306   7.296   7.398   2.822
   29AS4      H  307   7.272   7.329   2.753
   29AS4     CA  308   7.429   7.459   2.812
   29AS4     CB  309   7.496   7.438   2.949
   29AS4     CG  310   7.611   7.535   2.975
   29AS4    OD1  311   7.585   7.643   3.033
   29AS4   HD11  312   7.675   7.674   3.065
   29AS4   HD12  313   7.509   7.689   2.987
   29AS4    OD2  314   7.732   7.508   2.955
   29AS4   HD21  315   7.780   7.591   2.928
   29AS4   HD22  316   7.743   7.408   2.951
   29AS4      C  317   7.504   7.397   2.694
   29AS4      O  318   7.441   7.385   2.589
   30SER      N  319   7.636   7.380   2.706
   30SER      H  320   7.677   7.402   2.795
   30SER     CA  321   7.728   7.328   2.604
   30SER     CB  322   7.833   7.430   2.561
   30SER     OG  323   7.906   7.471   2.677
   30SER     HG  324   8.001   7.439   2.684
   30SER      C  325   7.796   7.196   2.639
   30SER      O  326   7.906   7.167   2.592
   31GLY      N  327   7.729   7.094   2.693
   31GLY      H  328   7.644   7.108   2.743
   31GLY     CA  329   7.779   6.956   2.699
   31GLY      C  330   7.893   6.936   2.799
   31GLY      O  331   7.966   7.029   2.835
   32ILE      N  332   7.921   6.810   2.832
   32ILE      H  333   7.908   6.741   2.760
   32ILE     CA  334   7.989   6.769   2.956
   32ILE     CB  335   7.884   6.713   3.052
   32ILE    CG1  336   7.798   6.613   2.974
   32ILE    CG2  337   7.818   6.823   3.132
   32ILE     CD  338   7.753   6.506   3.074
   32ILE      C  339   8.108   6.676   2.935
   32ILE      O  340   8.110   6.583   2.854
   33TRP      N  341   8.207   6.684   3.023
   33TRP      H  342   8.237   6.772   3.059
   33TRP     CA  343   8.308   6.577   3.034
   33TRP     CB  344   8.442   6.647   3.060
   33TRP     CG  345   8.562   6.553   3.062
   33TRP    CD1  346   8.586   6.449   2.982
   33TRP    HD1  347   8.512   6.416   2.909
   33TRP    CD2  348   8.660   6.545   3.160
   33TRP    NE1  349   8.701   6.390   3.012
   33TRP    HE1  350   8.747   6.307   2.981
   33TRP    CE2  351   8.745   6.440   3.126
   33TRP    CE3  352   8.700   6.630   3.263
   33TRP    HE3  353   8.628   6.704   3.297
   33TRP    CZ2  354   8.858   6.412   3.202
   33TRP    HZ2  355   8.925   6.334   3.168
   33TRP    CZ3  356   8.813   6.611   3.341
   33TRP    HZ3  357   8.823   6.655   3.440
   33TRP    CH2  358   8.887   6.498   3.307
   33TRP    HH2  359   8.970   6.471   3.374
   33TRP      C  360   8.282   6.465   3.135
   33TRP      O  361   8.317   6.476   3.252
   34PRO      N  362   8.238   6.345   3.099
   34PRO     CA  363   8.204   6.233   3.188
   34PRO     CB  364   8.135   6.131   3.098
   34PRO     CG  365   8.208   6.155   2.964
   34PRO     CD  366   8.217   6.307   2.957
   34PRO      C  367   8.321   6.174   3.266
   34PRO      O  368   8.301   6.120   3.375
   35GL4      N  369   8.445   6.194   3.223
   35GL4      H  370   8.456   6.231   3.131
   35GL4     CA  371   8.564   6.138   3.289
   35GL4     CB  372   8.656   6.090   3.177
   35GL4     CG  373   8.588   5.991   3.085
   35GL4     CD  374   8.654   6.001   2.947
   35GL4    OE1  375   8.684   6.112   2.897
   35GL4   HE11  376   8.732   6.103   2.810
   35GL4   HE12  377   8.639   6.182   2.953
   35GL4    OE2  378   8.684   5.896   2.885
   35GL4   HE21  379   8.707   5.907   2.788
   35GL4   HE22  380   8.663   5.815   2.940
   35GL4      C  381   8.629   6.211   3.407
   35GL4      O  382   8.741   6.184   3.451
   36SER      N  383   8.552   6.298   3.472
   36SER      H  384   8.461   6.314   3.434
   36SER     CA  385   8.568   6.362   3.603
   36SER     CB  386   8.557   6.515   3.602
   36SER     OG  387   8.595   6.569   3.729
   36SER     HG  388   8.656   6.643   3.703
   36SER      C  389   8.488   6.296   3.715
   36SER      O  390   8.366   6.276   3.713
   37AS4      N  391   8.550   6.306   3.832
   37AS4      H  392   8.605   6.388   3.850
   37AS4     CA  393   8.499   6.245   3.956
   37AS4     CB  394   8.585   6.293   4.073
   37AS4     CG  395   8.543   6.231   4.207
   37AS4    OD1  396   8.635   6.176   4.272
   37AS4   HD11  397   8.597   6.134   4.354
   37AS4   HD12  398   8.718   6.210   4.228
   37AS4    OD2  399   8.431   6.265   4.249
   37AS4   HD21  400   8.395   6.193   4.309
   37AS4   HD22  401   8.420   6.363   4.230
   37AS4      C  402   8.352   6.278   3.987
   37AS4      O  403   8.283   6.176   3.982
   38SER      N  404   8.311   6.402   3.963
   38SER      H  405   8.385   6.469   3.955
   38SER     CA  406   8.177   6.457   3.989
   38SER     CB  407   8.172   6.609   3.978
   38SER     OG  408   8.277   6.666   4.057
   38SER     HG  409   8.237   6.744   4.104
   38SER      C  410   8.075   6.397   3.891
   38SER      O  411   7.957   6.420   3.915
   39PHE      N  412   8.111   6.323   3.787
   39PHE      H  413   8.205   6.291   3.774
   39PHE     CA  414   8.025   6.261   3.686
   39PHE     CB  415   8.061   6.278   3.538
   39PHE     CG  416   8.060   6.428   3.504
   39PHE    CD1  417   8.170   6.511   3.490
   39PHE    HD1  418   8.270   6.468   3.502
   39PHE    CD2  419   7.934   6.479   3.478
   39PHE    HD2  420   7.852   6.410   3.455
   39PHE    CE1  421   8.150   6.643   3.452
   39PHE    HE1  422   8.238   6.708   3.445
   39PHE    CE2  423   7.911   6.613   3.449
   39PHE    HE2  424   7.811   6.655   3.459
   39PHE     CZ  425   8.022   6.695   3.437
   39PHE     HZ  426   8.005   6.803   3.436
   39PHE      C  427   8.010   6.111   3.712
   39PHE      O  428   7.913   6.043   3.677
   40AS4      N  429   8.119   6.044   3.748
   40AS4      H  430   8.195   6.109   3.759
   40AS4     CA  431   8.142   5.903   3.778
   40AS4     CB  432   8.275   5.901   3.855
   40AS4     CG  433   8.356   5.776   3.821
   40AS4    OD1  434   8.315   5.660   3.840
   40AS4   HD11  435   8.389   5.593   3.839
   40AS4   HD12  436   8.215   5.667   3.843
   40AS4    OD2  437   8.475   5.791   3.784
   40AS4   HD21  438   8.496   5.699   3.752
   40AS4   HD22  439   8.496   5.889   3.789
   40AS4      C  440   8.022   5.834   3.843
   40AS4      O  441   7.957   5.893   3.929
   41AS4      N  442   8.021   5.701   3.837
   41AS4      H  443   8.108   5.654   3.851
   41AS4     CA  444   7.902   5.615   3.851
   41AS4     CB  445   7.936   5.471   3.812
   41AS4     CG  446   7.816   5.403   3.746
   41AS4    OD1  447   7.749   5.453   3.653
   41AS4   HD11  448   7.657   5.416   3.660
   41AS4   HD12  449   7.806   5.507   3.590
   41AS4    OD2  450   7.782   5.290   3.786
   41AS4   HD21  451   7.720   5.252   3.717
   41AS4   HD22  452   7.788   5.289   3.886
   41AS4      C  453   7.818   5.619   3.979
   41AS4      O  454   7.697   5.642   3.973
   42GL4      N  455   7.890   5.621   4.090
   42GL4      H  456   7.989   5.602   4.096
   42GL4     CA  457   7.831   5.615   4.225
   42GL4     CB  458   7.759   5.748   4.251
   42GL4     CG  459   7.849   5.862   4.301
   42GL4     CD  460   7.914   5.846   4.438
   42GL4    OE1  461   7.839   5.802   4.528
   42GL4   HE11  462   7.891   5.767   4.607
   42GL4   HE12  463   7.743   5.822   4.508
   42GL4    OE2  464   8.036   5.872   4.446
   42GL4   HE21  465   8.062   5.891   4.541
   42GL4   HE22  466   8.065   5.846   4.354
   42GL4      C  467   7.744   5.493   4.252
   42GL4      O  468   7.758   5.433   4.359
   43GLY      N  469   7.681   5.436   4.149
   43GLY      H  470   7.671   5.478   4.059
   43GLY     CA  471   7.604   5.311   4.144
   43GLY      C  472   7.484   5.315   4.239
   43GLY      O  473   7.494   5.267   4.352
   44PHE      N  474   7.369   5.343   4.180
   44PHE      H  475   7.364   5.365   4.082
   44PHE     CA  476   7.237   5.347   4.245
   44PHE     CB  477   7.173   5.482   4.214
   44PHE     CG  478   7.256   5.605   4.253
   44PHE    CD1  479   7.344   5.662   4.161
   44PHE    HD1  480   7.400   5.593   4.097
   44PHE    CD2  481   7.213   5.678   4.363
   44PHE    HD2  482   7.173   5.632   4.454
   44PHE    CE1  483   7.382   5.794   4.177
   44PHE    HE1  484   7.438   5.855   4.107
   44PHE    CE2  485   7.253   5.811   4.374
   44PHE    HE2  486   7.230   5.863   4.467
   44PHE     CZ  487   7.334   5.874   4.281
   44PHE     HZ  488   7.342   5.983   4.280
   44PHE      C  489   7.141   5.231   4.218
   44PHE      O  490   7.177   5.155   4.128
   45GLY      N  491   7.023   5.235   4.279
   45GLY      H  492   7.028   5.291   4.361
   45GLY     CA  493   6.900   5.159   4.255
   45GLY      C  494   6.825   5.193   4.126
   45GLY      O  495   6.884   5.172   4.020
   46PRO      N  496   6.695   5.220   4.133
   46PRO     CA  497   6.613   5.254   4.015
   46PRO     CB  498   6.464   5.252   4.049
   46PRO     CG  499   6.465   5.245   4.202
   46PRO     CD  500   6.608   5.218   4.250
   46PRO      C  501   6.642   5.397   3.970
   46PRO      O  502   6.675   5.483   4.051
   47PRO      N  503   6.643   5.423   3.839
   47PRO     CA  504   6.664   5.557   3.782
   47PRO     CB  505   6.669   5.533   3.631
   47PRO     CG  506   6.718   5.389   3.616
   47PRO     CD  507   6.654   5.319   3.736
   47PRO      C  508   6.546   5.645   3.822
   47PRO      O  509   6.439   5.596   3.860
   48PRO      N  510   6.554   5.777   3.806
   48PRO     CA  511   6.446   5.866   3.851
   48PRO     CB  512   6.476   6.012   3.817
   48PRO     CG  513   6.628   6.000   3.804
   48PRO     CD  514   6.669   5.858   3.765
   48PRO      C  515   6.309   5.826   3.795
   48PRO      O  516   6.297   5.793   3.677
   49SER      N  517   6.200   5.849   3.867
   49SER      H  518   6.209   5.902   3.951
   49SER     CA  519   6.057   5.827   3.840
   49SER     CB  520   5.967   5.850   3.962
   49SER     OG  521   5.955   5.987   4.001
   49SER     HG  522   6.043   6.018   4.038
   49SER      C  523   6.012   5.912   3.721
   49SER      O  524   5.897   5.882   3.690
   50LY3      N  525   6.090   6.002   3.662
   50LY3      H  526   6.142   6.072   3.710
   50LY3     CA  527   6.047   6.042   3.527
   50LY3     CB  528   6.044   6.195   3.527
   50LY3     CG  529   5.907   6.240   3.578
   50LY3     CD  530   5.892   6.392   3.584
   50LY3     CE  531   5.997   6.476   3.658
   50LY3     NZ  532   5.988   6.442   3.801
   50LY3    HZ1  533   5.997   6.343   3.809
   50LY3    HZ2  534   6.065   6.492   3.841
   50LY3    HZ3  535   5.894   6.466   3.827
   50LY3      C  536   6.121   5.979   3.409
   50LY3      O  537   6.089   6.006   3.293
   51TRP      N  538   6.218   5.891   3.436
   51TRP      H  539   6.213   5.833   3.517
   51TRP     CA  540   6.322   5.867   3.335
   51TRP     CB  541   6.456   5.906   3.397
   51TRP     CG  542   6.544   5.960   3.284
   51TRP    CD1  543   6.631   5.886   3.217
   51TRP    HD1  544   6.665   5.785   3.242
   51TRP    CD2  545   6.548   6.086   3.225
   51TRP    NE1  546   6.679   5.956   3.115
   51TRP    HE1  547   6.752   5.922   3.056
   51TRP    CE2  548   6.637   6.082   3.119
   51TRP    CE3  549   6.477   6.200   3.263
   51TRP    HE3  550   6.408   6.194   3.347
   51TRP    CZ2  551   6.652   6.197   3.041
   51TRP    HZ2  552   6.724   6.197   2.959
   51TRP    CZ3  553   6.496   6.313   3.185
   51TRP    HZ3  554   6.448   6.408   3.210
   51TRP    CH2  555   6.578   6.310   3.074
   51TRP    HH2  556   6.600   6.403   3.020
   51TRP      C  557   6.319   5.718   3.300
   51TRP      O  558   6.340   5.630   3.383
   52ILE      N  559   6.293   5.681   3.175
   52ILE      H  560   6.288   5.745   3.098
   52ILE     CA  561   6.283   5.541   3.131
   52ILE     CB  562   6.190   5.533   3.010
   52ILE    CG1  563   6.057   5.590   3.062
   52ILE    CG2  564   6.159   5.386   2.983
   52ILE     CD  565   5.967   5.610   2.941
   52ILE      C  566   6.417   5.477   3.099
   52ILE      O  567   6.449   5.365   3.142
   53GLY      N  568   6.491   5.553   3.020
   53GLY      H  569   6.461   5.639   2.977
   53GLY     CA  570   6.627   5.509   2.984
   53GLY      C  571   6.738   5.614   2.996
   53GLY      O  572   6.725   5.732   2.962
   54THR      N  573   6.854   5.556   3.025
   54THR      H  574   6.858   5.462   3.059
   54THR     CA  575   6.988   5.615   3.025
   54THR     CB  576   7.094   5.529   3.095
   54THR    OG1  577   7.039   5.478   3.216
   54THR    HG1  578   6.964   5.415   3.199
   54THR    CG2  579   7.222   5.605   3.126
   54THR      C  580   7.027   5.648   2.881
   54THR      O  581   7.086   5.570   2.806
   55CYS      N  582   6.996   5.771   2.839
   55CYS      H  583   6.937   5.824   2.900
   55CYS     CA  584   7.043   5.835   2.716
   55CYS     CB  585   7.195   5.847   2.719
   55CYS     SG  586   7.260   5.929   2.869
   55CYS      C  587   7.003   5.775   2.581
   55CYS      O  588   6.979   5.658   2.552
   56GLN      N  589   6.975   5.868   2.490
   56GLN      H  590   6.979   5.961   2.528
   56GLN     CA  591   6.945   5.851   2.346
   56GLN     CB  592   6.846   5.961   2.309
   56GLN     CG  593   6.702   5.926   2.346
   56GLN     CD  594   6.623   5.891   2.220
   56GLN    OE1  595   6.578   5.986   2.159
   56GLN    NE2  596   6.606   5.767   2.174
   56GLN   HE21  597   6.642   5.690   2.227
   56GLN   HE22  598   6.545   5.749   2.096
   56GLN      C  599   7.068   5.859   2.257
   56GLN      O  600   7.151   5.948   2.276
   57GLY      N  601   7.097   5.756   2.178
   57GLY      H  602   7.046   5.670   2.178
   57GLY     CA  603   7.219   5.750   2.095
   57GLY      C  604   7.345   5.725   2.178
   57GLY      O  605   7.440   5.803   2.174
   58PHE      N  606   7.326   5.630   2.270
   58PHE      H  607   7.232   5.600   2.282
   58PHE     CA  608   7.418   5.575   2.371
   58PHE     CB  609   7.341   5.464   2.442
   58PHE     CG  610   7.419   5.386   2.548
   58PHE    CD1  611   7.463   5.453   2.661
   58PHE    HD1  612   7.476   5.561   2.667
   58PHE    CD2  613   7.433   5.248   2.538
   58PHE    HD2  614   7.407   5.194   2.447
   58PHE    CE1  615   7.519   5.376   2.763
   58PHE    HE1  616   7.564   5.425   2.849
   58PHE    CE2  617   7.472   5.174   2.648
   58PHE    HE2  618   7.479   5.066   2.641
   58PHE     CZ  619   7.518   5.237   2.764
   58PHE     HZ  620   7.531   5.178   2.854
   58PHE      C  621   7.550   5.524   2.313
   58PHE      O  622   7.657   5.532   2.375
   59SER      N  623   7.553   5.491   2.185
   59SER      H  624   7.468   5.458   2.142
   59SER     CA  625   7.672   5.453   2.109
   59SER     CB  626   7.650   5.400   1.966
   59SER     OG  627   7.569   5.489   1.888
   59SER     HG  628   7.552   5.444   1.799
   59SER      C  629   7.780   5.561   2.101
   59SER      O  630   7.902   5.544   2.095
   60ASN      N  631   7.735   5.685   2.112
   60ASN      H  632   7.638   5.702   2.094
   60ASN     CA  633   7.819   5.805   2.102
   60ASN     CB  634   7.730   5.905   2.027
   60ASN     CG  635   7.798   6.031   1.970
   60ASN    OD1  636   7.919   6.045   1.953
   60ASN    ND2  637   7.715   6.134   1.964
   60ASN   HD21  638   7.620   6.126   1.995
   60ASN   HD22  639   7.765   6.214   1.934
   60ASN      C  640   7.865   5.861   2.237
   60ASN      O  641   7.947   5.953   2.238
   61PHE      N  642   7.813   5.820   2.352
   61PHE      H  643   7.752   5.740   2.358
   61PHE     CA  644   7.840   5.875   2.486
   61PHE     CB  645   7.734   5.982   2.510
   61PHE     CG  646   7.771   6.089   2.613
   61PHE    CD1  647   7.746   6.057   2.746
   61PHE    HD1  648   7.710   5.955   2.765
   61PHE    CD2  649   7.845   6.200   2.576
   61PHE    HD2  650   7.865   6.212   2.469
   61PHE    CE1  651   7.790   6.141   2.847
   61PHE    HE1  652   7.796   6.104   2.950
   61PHE    CE2  653   7.889   6.283   2.678
   61PHE    HE2  654   7.967   6.354   2.653
   61PHE     CZ  655   7.865   6.253   2.812
   61PHE     HZ  656   7.915   6.309   2.890
   61PHE      C  657   7.822   5.758   2.582
   61PHE      O  658   7.717   5.695   2.600
   62THR      N  659   7.930   5.751   2.661
   62THR      H  660   8.012   5.793   2.622
   62THR     CA  661   7.944   5.662   2.777
   62THR     CB  662   8.084   5.614   2.813
   62THR    OG1  663   8.175   5.724   2.816
   62THR    HG1  664   8.195   5.752   2.721
   62THR    CG2  665   8.124   5.495   2.726
   62THR      C  666   7.862   5.698   2.901
   62THR      O  667   7.918   5.700   3.010
   63CYS      N  668   7.731   5.691   2.882
   63CYS      H  669   7.704   5.670   2.786
   63CYS     CA  670   7.630   5.723   2.984
   63CYS     CB  671   7.493   5.740   2.918
   63CYS     SG  672   7.463   5.911   2.858
   63CYS      C  673   7.619   5.638   3.110
   63CYS      O  674   7.615   5.515   3.102
   64ASN      N  675   7.582   5.697   3.222
   64ASN      H  676   7.561   5.794   3.230
   64ASN     CA  677   7.599   5.627   3.350
   64ASN     CB  678   7.734   5.650   3.419
   64ASN     CG  679   7.758   5.797   3.455
   64ASN    OD1  680   7.662   5.872   3.471
   64ASN    ND2  681   7.886   5.822   3.481
   64ASN   HD21  682   7.961   5.757   3.465
   64ASN   HD22  683   7.905   5.914   3.514
   64ASN      C  684   7.489   5.645   3.455
   64ASN      O  685   7.390   5.707   3.416
   65ASN      N  686   7.503   5.599   3.579
   65ASN      H  687   7.575   5.532   3.601
   65ASN     CA  688   7.407   5.622   3.688
   65ASN     CB  689   7.450   5.543   3.812
   65ASN     CG  690   7.388   5.405   3.830
   65ASN    OD1  691   7.279   5.392   3.886
   65ASN    ND2  692   7.473   5.303   3.830
   65ASN   HD21  693   7.571   5.316   3.814
   65ASN   HD22  694   7.444   5.209   3.844
   65ASN      C  695   7.377   5.768   3.721
   65ASN      O  696   7.276   5.791   3.787
   66LY3      N  697   7.471   5.860   3.697
   66LY3      H  698   7.564   5.839   3.667
   66LY3     CA  699   7.439   6.002   3.720
   66LY3     CB  700   7.551   6.075   3.795
   66LY3     CG  701   7.513   6.222   3.813
   66LY3     CD  702   7.615   6.298   3.897
   66LY3     CE  703   7.591   6.242   4.037
   66LY3     NZ  704   7.696   6.295   4.126
   66LY3    HZ1  705   7.781   6.247   4.107
   66LY3    HZ2  706   7.712   6.393   4.109
   66LY3    HZ3  707   7.666   6.283   4.220
   66LY3      C  708   7.396   6.077   3.594
   66LY3      O  709   7.284   6.128   3.592
   67ILE      N  710   7.453   6.044   3.478
   67ILE      H  711   7.520   5.970   3.474
   67ILE     CA  712   7.418   6.100   3.347
   67ILE     CB  713   7.538   6.119   3.254
   67ILE    CG1  714   7.658   6.186   3.322
   67ILE    CG2  715   7.487   6.213   3.145
   67ILE     CD  716   7.786   6.145   3.249
   67ILE      C  717   7.322   6.002   3.280
   67ILE      O  718   7.362   5.923   3.194
   68ILE      N  719   7.202   6.032   3.327
   68ILE      H  720   7.188   6.077   3.416
   68ILE     CA  721   7.080   5.965   3.279
   68ILE     CB  722   6.969   5.969   3.384
   68ILE    CG1  723   6.922   6.114   3.404
   68ILE    CG2  724   7.017   5.901   3.512
   68ILE     CD  725   6.805   6.115   3.502
   68ILE      C  726   7.023   6.015   3.146
   68ILE      O  727   6.952   5.940   3.082
   69GLY      N  728   7.059   6.136   3.102
   69GLY      H  729   7.124   6.192   3.154
   69GLY     CA  730   7.015   6.183   2.970
   69GLY      C  731   7.117   6.278   2.905
   69GLY      O  732   7.188   6.349   2.977
   70ALA      N  733   7.120   6.278   2.773
   70ALA      H  734   7.046   6.230   2.725
   70ALA     CA  735   7.223   6.343   2.690
   70ALA     CB  736   7.352   6.262   2.700
   70ALA      C  737   7.187   6.349   2.542
   70ALA      O  738   7.180   6.241   2.483
   71LY3      N  739   7.150   6.469   2.496
   71LY3      H  740   7.159   6.549   2.555
   71LY3     CA  741   7.130   6.498   2.354
   71LY3     CB  742   6.981   6.529   2.333
   71LY3     CG  743   6.898   6.404   2.309
   71LY3     CD  744   6.761   6.446   2.254
   71LY3     CE  745   6.656   6.337   2.232
   71LY3     NZ  746   6.535   6.387   2.166
   71LY3    HZ1  747   6.561   6.404   2.070
   71LY3    HZ2  748   6.451   6.333   2.170
   71LY3    HZ3  749   6.517   6.471   2.217
   71LY3      C  750   7.206   6.618   2.297
   71LY3      O  751   7.235   6.715   2.366
   72TY0      N  752   7.244   6.611   2.170
   72TY0      H  753   7.239   6.527   2.115
   72TY0     CA  754   7.285   6.727   2.089
   72TY0     CB  755   7.392   6.695   1.984
   72TY0     CG  756   7.353   6.602   1.870
   72TY0    CD1  757   7.391   6.468   1.869
   72TY0    HD1  758   7.421   6.419   1.961
   72TY0    CD2  759   7.279   6.655   1.765
   72TY0    HD2  760   7.203   6.733   1.771
   72TY0    CE1  761   7.377   6.393   1.753
   72TY0    HE1  762   7.413   6.290   1.757
   72TY0    CE2  763   7.266   6.577   1.651
   72TY0    HE2  764   7.201   6.621   1.576
   72TY0     CZ  765   7.315   6.448   1.641
   72TY0     OH  766   7.264   6.365   1.546
   72TY0    HH1  767   7.235   6.423   1.470
   72TY0    HH2  768   7.293   6.272   1.567
   72TY0      C  769   7.167   6.796   2.020
   72TY0      O  770   7.064   6.735   1.991
   73TY0      N  771   7.181   6.927   2.002
   73TY0      H  772   7.219   6.964   2.087
   73TY0     CA  773   7.084   7.001   1.918
   73TY0     CB  774   7.000   7.088   2.013
   73TY0     CG  775   6.876   7.008   2.055
   73TY0    CD1  776   6.882   6.943   2.177
   73TY0    HD1  777   6.939   6.975   2.264
   73TY0    CD2  778   6.772   6.984   1.966
   73TY0    HD2  779   6.732   7.057   1.895
   73TY0    CE1  780   6.786   6.845   2.203
   73TY0    HE1  781   6.801   6.790   2.296
   73TY0    CE2  782   6.681   6.881   1.990
   73TY0    HE2  783   6.609   6.846   1.917
   73TY0     CZ  784   6.688   6.812   2.111
   73TY0     OH  785   6.593   6.720   2.139
   73TY0    HH1  786   6.581   6.702   2.237
   73TY0    HH2  787   6.561   6.679   2.054
   73TY0      C  788   7.151   7.092   1.816
   73TY0      O  789   7.235   7.178   1.840
   74ARG      N  790   7.110   7.057   1.694
   74ARG      H  791   7.021   7.011   1.694
   74ARG     CA  792   7.175   7.089   1.566
   74ARG     CB  793   7.294   6.993   1.562
   74ARG     CG  794   7.413   7.051   1.485
   74ARG     CD  795   7.541   6.972   1.507
   74ARG     NE  796   7.643   7.037   1.423
   74ARG     HE  797   7.685   6.988   1.346
   74ARG     CZ  798   7.724   7.134   1.467
   74ARG    NH1  799   7.710   7.203   1.581
   74ARG   HH11  800   7.633   7.187   1.642
   74ARG   HH12  801   7.777   7.267   1.615
   74ARG    NH2  802   7.843   7.148   1.406
   74ARG   HH21  803   7.873   7.080   1.340
   74ARG   HH22  804   7.909   7.215   1.442
   74ARG      C  805   7.079   7.057   1.451
   74ARG      O  806   7.084   6.950   1.391
   75SER      N  807   7.000   7.156   1.411
   75SER      H  808   6.977   7.230   1.476
   75SER     CA  809   6.938   7.172   1.280
   75SER     CB  810   6.840   7.289   1.286
   75SER     OG  811   6.737   7.274   1.385
   75SER     HG  812   6.777   7.310   1.469
   75SER      C  813   7.043   7.212   1.175
   75SER      O  814   7.124   7.299   1.207
   76SER      N  815   7.021   7.174   1.049
   76SER      H  816   6.936   7.123   1.037
   76SER     CA  817   7.105   7.194   0.931
   76SER     CB  818   7.021   7.164   0.806
   76SER     OG  819   6.897   7.235   0.796
   76SER     HG  820   6.905   7.301   0.721
   76SER      C  821   7.162   7.335   0.915
   76SER      O  822   7.096   7.438   0.929
   77GLY      N  823   7.292   7.337   0.883
   77GLY      H  824   7.355   7.261   0.866
   77GLY     CA  825   7.359   7.455   0.826
   77GLY      C  826   7.401   7.560   0.930
   77GLY      O  827   7.369   7.540   1.047
   78GLN      N  828   7.481   7.660   0.893
   78GLN      H  829   7.501   7.673   0.796
   78GLN     CA  830   7.537   7.775   0.965
   78GLN     CB  831   7.420   7.855   1.024
   78GLN     CG  832   7.356   7.929   0.906
   78GLN     CD  833   7.239   8.018   0.949
   78GLN    OE1  834   7.253   8.140   0.955
   78GLN    NE2  835   7.128   7.959   0.993
   78GLN   HE21  836   7.122   7.859   0.990
   78GLN   HE22  837   7.058   8.022   1.026
   78GLN      C  838   7.636   7.740   1.076
   78GLN      O  839   7.713   7.820   1.129
   79PHE      N  840   7.612   7.620   1.129
   79PHE      H  841   7.528   7.569   1.114
   79PHE     CA  842   7.711   7.542   1.207
   79PHE     CB  843   7.639   7.424   1.271
   79PHE     CG  844   7.533   7.463   1.375
   79PHE    CD1  845   7.402   7.438   1.336
   79PHE    HD1  846   7.381   7.388   1.240
   79PHE    CD2  847   7.564   7.496   1.507
   79PHE    HD2  848   7.667   7.521   1.533
   79PHE    CE1  849   7.302   7.438   1.431
   79PHE    HE1  850   7.201   7.407   1.403
   79PHE    CE2  851   7.465   7.501   1.605
   79PHE    HE2  852   7.480   7.557   1.697
   79PHE     CZ  853   7.336   7.470   1.562
   79PHE     HZ  854   7.264   7.466   1.644
   79PHE      C  855   7.837   7.497   1.132
   79PHE      O  856   7.829   7.475   1.010
   80ARG      N  857   7.952   7.503   1.198
   80ARG      H  858   7.969   7.536   1.291
   80ARG     CA  859   8.075   7.465   1.126
   80ARG     CB  860   8.186   7.553   1.181
   80ARG     CG  861   8.210   7.515   1.327
   80ARG     CD  862   8.324   7.592   1.396
   80ARG     NE  863   8.262   7.722   1.424
   80ARG     HE  864   8.164   7.722   1.403
   80ARG     CZ  865   8.325   7.813   1.500
   80ARG    NH1  866   8.431   7.779   1.574
   80ARG   HH11  867   8.461   7.684   1.567
   80ARG   HH12  868   8.477   7.844   1.635
   80ARG    NH2  869   8.262   7.927   1.534
   80ARG   HH21  870   8.167   7.920   1.503
   80ARG   HH22  871   8.296   8.002   1.590
   80ARG      C  872   8.104   7.315   1.116
   80ARG      O  873   8.062   7.242   1.206
   81GLN      N  874   8.174   7.278   1.009
   81GLN      H  875   8.235   7.338   0.957
   81GLN     CA  876   8.179   7.135   0.978
   81GLN     CB  877   8.230   7.111   0.837
   81GLN     CG  878   8.206   6.968   0.787
   81GLN     CD  879   8.197   6.970   0.635
   81GLN    OE1  880   8.276   7.024   0.559
   81GLN    NE2  881   8.104   6.888   0.588
   81GLN   HE21  882   8.044   6.839   0.650
   81GLN   HE22  883   8.090   6.889   0.489
   81GLN      C  884   8.261   7.055   1.081
   81GLN      O  885   8.229   6.939   1.109
   82GL4      N  886   8.368   7.117   1.127
   82GL4      H  887   8.395   7.207   1.089
   82GL4     CA  888   8.460   7.053   1.221
   82GL4     CB  889   8.582   7.145   1.233
   82GL4     CG  890   8.559   7.285   1.289
   82GL4     CD  891   8.568   7.386   1.174
   82GL4    OE1  892   8.676   7.444   1.149
   82GL4   HE11  893   8.682   7.489   1.061
   82GL4   HE12  894   8.736   7.425   1.227
   82GL4    OE2  895   8.465   7.398   1.105
   82GL4   HE21  896   8.443   7.494   1.088
   82GL4   HE22  897   8.418   7.312   1.087
   82GL4      C  898   8.407   7.017   1.359
   82GL4      O  899   8.469   6.939   1.431
   83AS4      N  900   8.316   7.098   1.415
   83AS4      H  901   8.272   7.175   1.371
   83AS4     CA  902   8.260   7.067   1.548
   83AS4     CB  903   8.194   7.200   1.587
   83AS4     CG  904   8.164   7.216   1.736
   83AS4    OD1  905   8.142   7.116   1.806
   83AS4   HD11  906   8.081   7.146   1.879
   83AS4   HD12  907   8.202   7.044   1.773
   83AS4    OD2  908   8.152   7.328   1.791
   83AS4   HD21  909   8.167   7.318   1.889
   83AS4   HD22  910   8.127   7.399   1.725
   83AS4      C  911   8.167   6.947   1.534
   83AS4      O  912   8.082   6.948   1.445
   84PHE      N  913   8.192   6.843   1.614
   84PHE      H  914   8.247   6.861   1.695
   84PHE     CA  915   8.130   6.710   1.602
   84PHE     CB  916   8.237   6.606   1.636
   84PHE     CG  917   8.179   6.465   1.632
   84PHE    CD1  918   8.184   6.403   1.507
   84PHE    HD1  919   8.208   6.461   1.418
   84PHE    CD2  920   8.152   6.391   1.746
   84PHE    HD2  921   8.190   6.439   1.836
   84PHE    CE1  922   8.163   6.266   1.496
   84PHE    HE1  923   8.201   6.207   1.412
   84PHE    CE2  924   8.122   6.256   1.732
   84PHE    HE2  925   8.064   6.205   1.809
   84PHE     CZ  926   8.130   6.192   1.609
   84PHE     HZ  927   8.104   6.087   1.594
   84PHE      C  928   7.996   6.698   1.674
   84PHE      O  929   7.981   6.748   1.785
   85GLN      N  930   7.903   6.624   1.614
   85GLN      H  931   7.927   6.579   1.528
   85GLN     CA  932   7.778   6.578   1.677
   85GLN     CB  933   7.693   6.510   1.569
   85GLN     CG  934   7.624   6.612   1.477
   85GLN     CD  935   7.564   6.538   1.358
   85GLN    OE1  936   7.588   6.422   1.324
   85GLN    NE2  937   7.456   6.594   1.303
   85GLN   HE21  938   7.431   6.689   1.320
   85GLN   HE22  939   7.407   6.534   1.239
   85GLN      C  940   7.790   6.497   1.805
   85GLN      O  941   7.762   6.378   1.819
   86SER      N  942   7.807   6.568   1.916
   86SER      H  943   7.819   6.668   1.921
   86SER     CA  944   7.827   6.508   2.048
   86SER     CB  945   7.977   6.485   2.073
   86SER     OG  946   8.006   6.408   2.191
   86SER     HG  947   8.036   6.318   2.160
   86SER      C  948   7.785   6.604   2.159
   86SER      O  949   7.806   6.726   2.158
   87PRO      N  950   7.740   6.541   2.266
   87PRO     CA  951   7.739   6.599   2.402
   87PRO     CB  952   7.654   6.501   2.483
   87PRO     CG  953   7.547   6.461   2.381
   87PRO     CD  954   7.638   6.435   2.262
   87PRO      C  955   7.872   6.615   2.476
   87PRO      O  956   7.878   6.646   2.595
   88ARG      N  957   7.981   6.599   2.402
   88ARG      H  958   7.977   6.546   2.317
   88ARG     CA  959   8.118   6.632   2.444
   88ARG     CB  960   8.231   6.605   2.345
   88ARG     CG  961   8.255   6.455   2.359
   88ARG     CD  962   8.365   6.394   2.272
   88ARG     NE  963   8.420   6.275   2.339
   88ARG     HE  964   8.418   6.290   2.438
   88ARG     CZ  965   8.449   6.154   2.290
   88ARG    NH1  966   8.437   6.131   2.159
   88ARG   HH11  967   8.422   6.200   2.088
   88ARG   HH12  968   8.413   6.038   2.132
   88ARG    NH2  969   8.484   6.060   2.378
   88ARG   HH21  970   8.479   6.080   2.476
   88ARG   HH22  971   8.547   5.987   2.352
   88ARG      C  972   8.129   6.781   2.480
   88ARG      O  973   8.050   6.863   2.436
   89AS4      N  974   8.208   6.806   2.584
   89AS4      H  975   8.271   6.741   2.628
   89AS4     CA  976   8.226   6.944   2.629
   89AS4     CB  977   8.297   6.941   2.766
   89AS4     CG  978   8.312   7.077   2.834
   89AS4    OD1  979   8.396   7.153   2.780
   89AS4   HD11  980   8.384   7.230   2.843
   89AS4   HD12  981   8.434   7.115   2.697
   89AS4    OD2  982   8.233   7.119   2.921
   89AS4   HD21  983   8.213   7.217   2.914
   89AS4   HD22  984   8.211   7.036   2.970
   89AS4      C  985   8.286   7.046   2.533
   89AS4      O  986   8.377   7.012   2.458
   90SER      N  987   8.232   7.168   2.525
   90SER      H  988   8.163   7.198   2.589
   90SER     CA  989   8.297   7.282   2.457
   90SER     CB  990   8.227   7.353   2.342
   90SER     OG  991   8.165   7.255   2.259
   90SER     HG  992   8.206   7.249   2.168
   90SER      C  993   8.338   7.388   2.560
   90SER      O  994   8.261   7.478   2.593
   91GL4      N  995   8.467   7.376   2.592
   91GL4      H  996   8.510   7.289   2.568
   91GL4     CA  997   8.557   7.471   2.661
   91GL4     CB  998   8.557   7.601   2.580
   91GL4     CG  999   8.672   7.600   2.477
   91GL4     CD 1000   8.649   7.703   2.366
   91GL4    OE1 1001   8.691   7.661   2.257
   91GL4   HE11 1002   8.685   7.733   2.188
   91GL4   HE12 1003   8.708   7.562   2.254
   91GL4    OE2 1004   8.596   7.812   2.394
   91GL4   HE21 1005   8.593   7.854   2.303
   91GL4   HE22 1006   8.585   7.815   2.494
   91GL4      C 1007   8.522   7.500   2.806
   91GL4      O 1008   8.497   7.615   2.842
   92GLY      N 1009   8.510   7.388   2.878
   92GLY      H 1010   8.481   7.304   2.832
   92GLY     CA 1011   8.476   7.376   3.020
   92GLY      C 1012   8.335   7.396   3.076
   92GLY      O 1013   8.308   7.348   3.187
   93HI2      N 1014   8.250   7.460   2.997
   93HI2      H 1015   8.255   7.442   2.898
   93HI2     CA 1016   8.123   7.514   3.048
   93HI2     CB 1017   8.051   7.600   2.944
   93HI2     CG 1018   7.986   7.722   3.010
   93HI2    ND1 1019   7.861   7.742   3.051
   93HI2    HD1 1020   7.797   7.666   3.036
   93HI2    CD2 1021   8.052   7.832   3.043
   93HI2    HD2 1022   8.157   7.855   3.026
   93HI2    CE1 1023   7.850   7.863   3.105
   93HI2    HE1 1024   7.750   7.903   3.118
   93HI2    NE2 1025   7.971   7.920   3.101
   93HI2    HE2 1026   8.005   8.003   3.143
   93HI2      C 1027   8.029   7.412   3.112
   93HI2      O 1028   8.015   7.417   3.234
   94GLY      N 1029   7.987   7.313   3.036
   94GLY      H 1030   7.996   7.328   2.938
   94GLY     CA 1031   7.904   7.202   3.084
   94GLY      C 1032   7.965   7.118   3.196
   94GLY      O 1033   7.893   7.077   3.288
   95THR      N 1034   8.094   7.090   3.179
   95THR      H 1035   8.145   7.105   3.095
   95THR     CA 1036   8.174   7.026   3.284
   95THR     CB 1037   8.320   7.010   3.242
   95THR    OG1 1038   8.327   6.947   3.113
   95THR    HG1 1039   8.318   7.017   3.043
   95THR    CG2 1040   8.410   6.933   3.339
   95THR      C 1041   8.170   7.098   3.420
   95THR      O 1042   8.129   7.035   3.517
   96HI2      N 1043   8.184   7.230   3.434
   96HI2      H 1044   8.193   7.282   3.349
   96HI2     CA 1045   8.162   7.303   3.559
   96HI2     CB 1046   8.241   7.434   3.563
   96HI2     CG 1047   8.191   7.542   3.467
   96HI2    ND1 1048   8.081   7.616   3.474
   96HI2    HD1 1049   8.002   7.592   3.531
   96HI2    CD2 1050   8.276   7.608   3.388
   96HI2    HD2 1051   8.380   7.582   3.404
   96HI2    CE1 1052   8.093   7.725   3.399
   96HI2    HE1 1053   8.013   7.796   3.375
   96HI2    NE2 1054   8.216   7.721   3.350
   96HI2    HE2 1055   8.266   7.786   3.294
   96HI2      C 1056   8.013   7.319   3.593
   96HI2      O 1057   7.969   7.262   3.692
   97THR      N 1058   7.936   7.367   3.496
   97THR      H 1059   7.983   7.420   3.425
   97THR     CA 1060   7.791   7.384   3.512
   97THR     CB 1061   7.732   7.453   3.389
   97THR    OG1 1062   7.728   7.355   3.284
   97THR    HG1 1063   7.747   7.403   3.198
   97THR    CG2 1064   7.780   7.589   3.335
   97THR      C 1065   7.703   7.269   3.560
   97THR      O 1066   7.596   7.292   3.617
   98ALA      N 1067   7.734   7.150   3.511
   98ALA      H 1068   7.761   7.145   3.415
   98ALA     CA 1069   7.679   7.028   3.573
   98ALA     CB 1070   7.670   6.923   3.462
   98ALA      C 1071   7.741   6.968   3.699
   98ALA      O 1072   7.668   6.957   3.797
   99SER      N 1073   7.874   6.970   3.703
   99SER      H 1074   7.942   7.012   3.642
   99SER     CA 1075   7.940   6.934   3.829
   99SER     CB 1076   8.091   6.920   3.815
   99SER     OG 1077   8.149   7.045   3.775
   99SER     HG 1078   8.174   7.039   3.678
   99SER      C 1079   7.917   7.022   3.952
   99SER      O 1080   7.917   6.965   4.060
  100THR      N 1081   7.901   7.153   3.935
  100THR      H 1082   7.918   7.205   3.851
  100THR     CA 1083   7.867   7.235   4.052
  100THR     CB 1084   7.898   7.382   4.023
  100THR    OG1 1085   7.832   7.425   3.904
  100THR    HG1 1086   7.894   7.483   3.850
  100THR    CG2 1087   8.050   7.393   4.034
  100THR      C 1088   7.721   7.219   4.095
  100THR      O 1089   7.690   7.242   4.212
  101ALA      N 1090   7.628   7.179   4.009
  101ALA      H 1091   7.658   7.177   3.914
  101ALA     CA 1092   7.489   7.155   4.051
  101ALA     CB 1093   7.394   7.170   3.932
  101ALA      C 1094   7.467   7.014   4.105
  101ALA      O 1095   7.414   6.992   4.214
  102ALA      N 1096   7.520   6.914   4.034
  102ALA      H 1097   7.549   6.928   3.939
  102ALA     CA 1098   7.500   6.771   4.063
  102ALA     CB 1099   7.418   6.711   3.949
  102ALA      C 1100   7.619   6.683   4.102
  102ALA      O 1101   7.620   6.562   4.078
  103GLY      N 1102   7.730   6.740   4.147
  103GLY      H 1103   7.732   6.839   4.134
  103GLY     CA 1104   7.845   6.671   4.209
  103GLY      C 1105   7.860   6.709   4.356
  103GLY      O 1106   7.795   6.801   4.407
  104GLY      N 1107   7.929   6.619   4.425
  104GLY      H 1108   7.951   6.529   4.389
  104GLY     CA 1109   7.967   6.633   4.567
  104GLY      C 1110   8.093   6.718   4.583
  104GLY      O 1111   8.138   6.759   4.476
  105LEU      N 1112   8.131   6.753   4.706
  105LEU      H 1113   8.081   6.728   4.789
  105LEU     CA 1114   8.258   6.825   4.726
  105LEU     CB 1115   8.259   6.892   4.864
  105LEU     CG 1116   8.164   7.009   4.890
  105LEU    CD1 1117   8.168   7.039   5.040
  105LEU    CD2 1118   8.221   7.126   4.809
  105LEU      C 1119   8.390   6.751   4.705
  105LEU      O 1120   8.412   6.637   4.744
  106VAL      N 1121   8.478   6.817   4.631
  106VAL      H 1122   8.465   6.913   4.607
  106VAL     CA 1123   8.608   6.765   4.586
  106VAL     CB 1124   8.623   6.776   4.434
  106VAL    CG1 1125   8.762   6.744   4.380
  106VAL    CG2 1126   8.544   6.655   4.382
  106VAL      C 1127   8.720   6.838   4.661
  106VAL      O 1128   8.740   6.957   4.637
  107SER      N 1129   8.786   6.773   4.755
  107SER      H 1130   8.751   6.681   4.775
  107SER     CA 1131   8.897   6.840   4.825
  107SER     CB 1132   8.923   6.761   4.953
  107SER     OG 1133   8.992   6.843   5.048
  107SER     HG 1134   9.030   6.774   5.109
  107SER      C 1135   9.022   6.842   4.737
  107SER      O 1136   9.029   6.810   4.618
  108MET      N 1137   9.126   6.898   4.796
  108MET      H 1138   9.118   6.923   4.893
  108MET     CA 1139   9.266   6.895   4.750
  108MET     CB 1140   9.315   6.751   4.738
  108MET     CG 1141   9.384   6.706   4.867
  108MET     SD 1142   9.280   6.675   5.015
  108MET     CE 1143   9.416   6.636   5.124
  108MET      C 1144   9.292   6.967   4.618
  108MET      O 1145   9.402   6.957   4.564
  109ALA      N 1146   9.195   7.050   4.578
  109ALA      H 1147   9.128   7.090   4.640
  109ALA     CA 1148   9.203   7.107   4.443
  109ALA     CB 1149   9.062   7.148   4.398
  109ALA      C 1150   9.304   7.221   4.430
  109ALA      O 1151   9.285   7.322   4.497
  110SER      N 1152   9.374   7.228   4.317
  110SER      H 1153   9.353   7.160   4.246
  110SER     CA 1154   9.472   7.331   4.279
  110SER     CB 1155   9.608   7.295   4.341
  110SER     OG 1156   9.651   7.164   4.306
  110SER     HG 1157   9.733   7.142   4.357
  110SER      C 1158   9.491   7.348   4.128
  110SER      O 1159   9.459   7.262   4.046
  111LEU      N 1160   9.541   7.470   4.111
  111LEU      H 1161   9.560   7.529   4.190
  111LEU     CA 1162   9.552   7.529   3.977
  111LEU     CB 1163   9.451   7.641   3.952
  111LEU     CG 1164   9.465   7.694   3.809
  111LEU    CD1 1165   9.444   7.586   3.702
  111LEU    CD2 1166   9.376   7.818   3.801
  111LEU      C 1167   9.697   7.577   3.972
  111LEU      O 1168   9.739   7.653   4.058
  112MET      N 1169   9.779   7.499   3.902
  112MET      H 1170   9.748   7.420   3.848
  112MET     CA 1171   9.920   7.534   3.884
  112MET     CB 1172   9.947   7.649   3.786
  112MET     CG 1173   9.962   7.588   3.647
  112MET     SD 1174   9.792   7.577   3.579
  112MET     CE 1175   9.825   7.596   3.405
  112MET      C 1176  10.007   7.558   4.008
  112MET      O 1177  10.081   7.656   4.021
  113GLY      N 1178   9.984   7.475   4.108
  113GLY      H 1179   9.934   7.388   4.099
  113GLY     CA 1180  10.023   7.487   4.250
  113GLY      C 1181   9.969   7.609   4.325
  113GLY      O 1182  10.047   7.676   4.392
  114PHE      N 1183   9.846   7.655   4.300
  114PHE      H 1184   9.804   7.631   4.213
  114PHE     CA 1185   9.780   7.758   4.382
  114PHE     CB 1186   9.794   7.899   4.324
  114PHE     CG 1187   9.763   7.926   4.177
  114PHE    CD1 1188   9.863   7.911   4.082
  114PHE    HD1 1189   9.963   7.898   4.122
  114PHE    CD2 1190   9.635   7.965   4.141
  114PHE    HD2 1191   9.554   7.944   4.210
  114PHE    CE1 1192   9.838   7.949   3.950
  114PHE    HE1 1193   9.916   7.932   3.876
  114PHE    CE2 1194   9.612   7.999   4.008
  114PHE    HE2 1195   9.508   8.013   3.977
  114PHE     CZ 1196   9.712   7.994   3.912
  114PHE     HZ 1197   9.679   8.036   3.817
  114PHE      C 1198   9.632   7.729   4.399
  114PHE      O 1199   9.577   7.642   4.331
  115GLY      N 1200   9.566   7.813   4.479
  115GLY      H 1201   9.608   7.899   4.506
  115GLY     CA 1202   9.424   7.806   4.517
  115GLY      C 1203   9.390   7.671   4.579
  115GLY      O 1204   9.273   7.632   4.567
  116LEU      N 1205   9.474   7.629   4.673
  116LEU      H 1206   9.519   7.694   4.734
  116LEU     CA 1207   9.463   7.491   4.722
  116LEU     CB 1208   9.598   7.442   4.774
  116LEU     CG 1209   9.603   7.298   4.826
  116LEU    CD1 1210   9.602   7.202   4.707
  116LEU    CD2 1211   9.709   7.262   4.930
  116LEU      C 1212   9.351   7.479   4.826
  116LEU      O 1213   9.362   7.518   4.942
  117GLY      N 1214   9.237   7.438   4.772
  117GLY      H 1215   9.237   7.408   4.676
  117GLY     CA 1216   9.117   7.418   4.854
  117GLY      C 1217   9.014   7.325   4.788
  117GLY      O 1218   9.043   7.225   4.724
  118THR      N 1219   8.886   7.345   4.821
  118THR      H 1220   8.865   7.409   4.894
  118THR     CA 1221   8.772   7.270   4.765
  118THR     CB 1222   8.668   7.264   4.877
  118THR    OG1 1223   8.635   7.385   4.945
  118THR    HG1 1224   8.696   7.391   5.024
  118THR    CG2 1225   8.718   7.169   4.986
  118THR      C 1226   8.715   7.310   4.629
  118THR      O 1227   8.708   7.430   4.605
  119ALA      N 1228   8.695   7.206   4.548
  119ALA      H 1229   8.736   7.116   4.565
  119ALA     CA 1230   8.619   7.211   4.423
  119ALA     CB 1231   8.674   7.118   4.314
  119ALA      C 1232   8.470   7.186   4.444
  119ALA      O 1233   8.432   7.085   4.502
  120ARG      N 1234   8.407   7.296   4.403
  120ARG      H 1235   8.448   7.376   4.360
  120ARG     CA 1236   8.265   7.320   4.433
  120ARG     CB 1237   8.220   7.458   4.386
  120ARG     CG 1238   8.292   7.559   4.476
  120ARG     CD 1239   8.228   7.698   4.472
  120ARG     NE 1240   8.085   7.694   4.507
  120ARG     HE 1241   8.017   7.667   4.439
  120ARG     CZ 1242   8.025   7.717   4.625
  120ARG    NH1 1243   8.107   7.748   4.726
  120ARG   HH11 1244   8.204   7.751   4.701
  120ARG   HH12 1245   8.070   7.762   4.818
  120ARG    NH2 1246   7.892   7.711   4.638
  120ARG   HH21 1247   7.834   7.691   4.559
  120ARG   HH22 1248   7.856   7.736   4.728
  120ARG      C 1249   8.172   7.213   4.377
  120ARG      O 1250   8.173   7.185   4.257
  121GLY      N 1251   8.068   7.184   4.454
  121GLY      H 1252   8.061   7.219   4.548
  121GLY     CA 1253   7.960   7.090   4.422
  121GLY      C 1254   7.840   7.131   4.507
  121GLY      O 1255   7.850   7.187   4.616
  122GLY      N 1256   7.722   7.118   4.448
  122GLY      H 1257   7.717   7.132   4.349
  122GLY     CA 1258   7.591   7.120   4.516
  122GLY      C 1259   7.552   6.987   4.581
  122GLY      O 1260   7.563   6.971   4.703
  123VAL      N 1261   7.481   6.912   4.497
  123VAL      H 1262   7.450   6.942   4.407
  123VAL     CA 1263   7.414   6.794   4.553
  123VAL     CB 1264   7.265   6.814   4.582
  123VAL    CG1 1265   7.187   6.859   4.459
  123VAL    CG2 1266   7.200   6.699   4.659
  123VAL      C 1267   7.447   6.659   4.488
  123VAL      O 1268   7.423   6.641   4.368
  124PRO      N 1269   7.528   6.578   4.554
  124PRO     CA 1270   7.583   6.450   4.505
  124PRO     CB 1271   7.688   6.407   4.608
  124PRO     CG 1272   7.656   6.483   4.736
  124PRO     CD 1273   7.579   6.607   4.689
  124PRO      C 1274   7.495   6.337   4.453
  124PRO      O 1275   7.525   6.273   4.352
  125SER      N 1276   7.382   6.324   4.522
  125SER      H 1277   7.374   6.355   4.616
  125SER     CA 1278   7.265   6.246   4.476
  125SER     CB 1279   7.155   6.241   4.582
  125SER     OG 1280   7.102   6.369   4.619
  125SER     HG 1281   7.004   6.361   4.635
  125SER      C 1282   7.188   6.294   4.354
  125SER      O 1283   7.106   6.217   4.303
  126ALA      N 1284   7.198   6.420   4.313
  126ALA      H 1285   7.209   6.497   4.375
  126ALA     CA 1286   7.131   6.466   4.191
  126ALA     CB 1287   7.126   6.619   4.177
  126ALA      C 1288   7.177   6.399   4.062
  126ALA      O 1289   7.276   6.326   4.066
  127ARG      N 1290   7.070   6.376   3.986
  127ARG      H 1291   6.992   6.434   4.009
  127ARG     CA 1292   7.086   6.335   3.845
  127ARG     CB 1293   6.981   6.229   3.811
  127ARG     CG 1294   6.979   6.107   3.903
  127ARG     CD 1295   7.118   6.051   3.931
  127ARG     NE 1296   7.097   5.914   3.980
  127ARG     HE 1297   7.141   5.839   3.929
  127ARG     CZ 1298   7.045   5.873   4.097
  127ARG    NH1 1299   7.014   5.961   4.193
  127ARG   HH11 1300   7.034   6.057   4.179
  127ARG   HH12 1301   6.956   5.928   4.268
  127ARG    NH2 1302   7.027   5.745   4.131
  127ARG   HH21 1303   7.065   5.669   4.079
  127ARG   HH22 1304   6.989   5.716   4.219
  127ARG      C 1305   7.090   6.450   3.744
  127ARG      O 1306   7.022   6.551   3.759
  128ILE      N 1307   7.163   6.425   3.635
  128ILE      H 1308   7.218   6.342   3.632
  128ILE     CA 1309   7.185   6.521   3.526
  128ILE     CB 1310   7.326   6.579   3.513
  128ILE    CG1 1311   7.443   6.481   3.518
  128ILE    CG2 1312   7.354   6.687   3.617
  128ILE     CD 1313   7.572   6.531   3.453
  128ILE      C 1314   7.135   6.472   3.390
  128ILE      O 1315   7.161   6.361   3.345
  129ALA      N 1316   7.057   6.563   3.331
  129ALA      H 1317   7.031   6.645   3.381
  129ALA     CA 1318   7.003   6.555   3.194
  129ALA     CB 1319   6.850   6.548   3.188
  129ALA      C 1320   7.054   6.661   3.097
  129ALA      O 1321   7.024   6.776   3.125
  130VAL      N 1322   7.146   6.630   3.006
  130VAL      H 1323   7.151   6.536   2.972
  130VAL     CA 1324   7.220   6.736   2.934
  130VAL     CB 1325   7.372   6.724   2.930
  130VAL    CG1 1326   7.436   6.780   3.056
  130VAL    CG2 1327   7.424   6.580   2.926
  130VAL      C 1328   7.168   6.757   2.792
  130VAL      O 1329   7.168   6.667   2.707
  131TY0      N 1330   7.129   6.883   2.771
  131TY0      H 1331   7.150   6.952   2.839
  131TY0     CA 1332   7.085   6.937   2.641
  131TY0     CB 1333   6.952   7.009   2.663
  131TY0     CG 1334   6.832   6.918   2.688
  131TY0    CD1 1335   6.807   6.878   2.819
  131TY0    HD1 1336   6.825   6.942   2.905
  131TY0    CD2 1337   6.767   6.864   2.576
  131TY0    HD2 1338   6.789   6.909   2.480
  131TY0    CE1 1339   6.726   6.767   2.839
  131TY0    HE1 1340   6.709   6.727   2.938
  131TY0    CE2 1341   6.674   6.762   2.595
  131TY0    HE2 1342   6.616   6.730   2.510
  131TY0     CZ 1343   6.656   6.721   2.727
  131TY0     OH 1344   6.592   6.602   2.743
  131TY0    HH1 1345   6.541   6.588   2.658
  131TY0    HH2 1346   6.609   6.561   2.832
  131TY0      C 1347   7.201   7.023   2.589
  131TY0      O 1348   7.244   7.112   2.663
  132LY3      N 1349   7.279   6.975   2.494
  132LY3      H 1350   7.255   6.888   2.451
  132LY3     CA 1351   7.375   7.060   2.422
  132LY3     CB 1352   7.490   6.975   2.370
  132LY3     CG 1353   7.589   7.068   2.299
  132LY3     CD 1354   7.718   7.000   2.251
  132LY3     CE 1355   7.818   7.116   2.250
  132LY3     NZ 1356   7.954   7.061   2.257
  132LY3    HZ1 1357   7.959   7.004   2.339
  132LY3    HZ2 1358   7.964   7.000   2.178
  132LY3    HZ3 1359   8.028   7.127   2.247
  132LY3      C 1360   7.319   7.149   2.310
  132LY3      O 1361   7.295   7.101   2.199
  133ILE      N 1362   7.282   7.265   2.362
  133ILE      H 1363   7.302   7.292   2.456
  133ILE     CA 1364   7.227   7.369   2.273
  133ILE     CB 1365   7.113   7.440   2.346
  133ILE    CG1 1366   7.162   7.495   2.481
  133ILE    CG2 1367   6.997   7.341   2.364
  133ILE     CD 1368   7.065   7.597   2.540
  133ILE      C 1369   7.322   7.477   2.220
  133ILE      O 1370   7.300   7.529   2.112
  134CYS      N 1371   7.430   7.497   2.296
  134CYS      H 1372   7.435   7.477   2.394
  134CYS     CA 1373   7.535   7.595   2.264
  134CYS     CB 1374   7.555   7.694   2.378
  134CYS     SG 1375   7.413   7.785   2.450
  134CYS      C 1376   7.665   7.535   2.212
  134CYS      O 1377   7.728   7.451   2.277
  135TRP      N 1378   7.702   7.579   2.092
  135TRP      H 1379   7.656   7.647   2.035
  135TRP     CA 1380   7.826   7.527   2.034
  135TRP     CB 1381   7.799   7.474   1.892
  135TRP     CG 1382   7.700   7.359   1.905
  135TRP    CD1 1383   7.567   7.370   1.909
  135TRP    HD1 1384   7.506   7.456   1.936
  135TRP    CD2 1385   7.722   7.223   1.889
  135TRP    NE1 1386   7.505   7.252   1.904
  135TRP    HE1 1387   7.406   7.245   1.891
  135TRP    CE2 1388   7.599   7.160   1.885
  135TRP    CE3 1389   7.841   7.155   1.865
  135TRP    HE3 1390   7.942   7.197   1.861
  135TRP    CZ2 1391   7.592   7.025   1.850
  135TRP    HZ2 1392   7.500   6.973   1.826
  135TRP    CZ3 1393   7.834   7.020   1.835
  135TRP    HZ3 1394   7.921   6.963   1.802
  135TRP    CH2 1395   7.711   6.956   1.826
  135TRP    HH2 1396   7.712   6.848   1.835
  135TRP      C 1397   7.937   7.632   2.032
  135TRP      O 1398   7.909   7.749   2.056
  136SER      N 1399   8.037   7.603   1.949
  136SER      H 1400   8.056   7.510   1.920
  136SER     CA 1401   8.141   7.704   1.923
  136SER     CB 1402   8.261   7.639   1.855
  136SER     OG 1403   8.227   7.578   1.731
  136SER     HG 1404   8.193   7.486   1.752
  136SER      C 1405   8.090   7.825   1.844
  136SER      O 1406   8.152   7.932   1.843
  137AS4      N 1407   7.987   7.801   1.765
  137AS4      H 1408   7.969   7.713   1.719
  137AS4     CA 1409   7.917   7.901   1.682
  137AS4     CB 1410   7.834   7.821   1.581
  137AS4     CG 1411   7.924   7.756   1.476
  137AS4    OD1 1412   7.932   7.633   1.494
  137AS4   HD11 1413   7.961   7.587   1.409
  137AS4   HD12 1414   7.894   7.619   1.585
  137AS4    OD2 1415   7.995   7.833   1.408
  137AS4   HD21 1416   8.065   7.783   1.357
  137AS4   HD22 1417   7.979   7.929   1.431
  137AS4      C 1418   7.825   8.000   1.753
  137AS4      O 1419   7.792   8.107   1.703
  138GLY      N 1420   7.787   7.962   1.876
  138GLY      H 1421   7.843   7.907   1.938
  138GLY     CA 1422   7.668   8.017   1.943
  138GLY      C 1423   7.550   7.920   1.938
  138GLY      O 1424   7.554   7.819   1.868
  139CYS      N 1425   7.457   7.947   2.030
  139CYS      H 1426   7.483   8.018   2.095
  139CYS     CA 1427   7.321   7.891   2.030
  139CYS     CB 1428   7.281   7.870   2.177
  139CYS     SG 1429   7.377   7.936   2.319
  139CYS      C 1430   7.227   7.969   1.938
  139CYS      O 1431   7.235   8.090   1.921
  140PHE      N 1432   7.148   7.883   1.875
  140PHE      H 1433   7.170   7.786   1.863
  140PHE     CA 1434   7.038   7.921   1.785
  140PHE     CB 1435   7.052   7.841   1.655
  140PHE     CG 1436   7.174   7.886   1.574
  140PHE    CD1 1437   7.294   7.817   1.589
  140PHE    HD1 1438   7.295   7.737   1.665
  140PHE    CD2 1439   7.162   7.983   1.475
  140PHE    HD2 1440   7.067   8.033   1.460
  140PHE    CE1 1441   7.403   7.842   1.508
  140PHE    HE1 1442   7.497   7.791   1.528
  140PHE    CE2 1443   7.272   8.009   1.395
  140PHE    HE2 1444   7.257   8.082   1.314
  140PHE     CZ 1445   7.391   7.937   1.406
  140PHE     HZ 1446   7.480   7.972   1.357
  140PHE      C 1447   6.901   7.886   1.842
  140PHE      O 1448   6.885   7.776   1.896
  141GLY      N 1449   6.803   7.968   1.806
  141GLY      H 1450   6.812   8.054   1.756
  141GLY     CA 1451   6.669   7.961   1.865
  141GLY      C 1452   6.580   7.838   1.849
  141GLY      O 1453   6.541   7.785   1.953
  142ALA      N 1454   6.570   7.780   1.728
  142ALA      H 1455   6.608   7.834   1.655
  142ALA     CA 1456   6.487   7.664   1.693
  142ALA     CB 1457   6.516   7.635   1.546
  142ALA      C 1458   6.534   7.539   1.767
  142ALA      O 1459   6.458   7.470   1.836
  143AS4      N 1460   6.665   7.517   1.772
  143AS4      H 1461   6.723   7.536   1.693
  143AS4     CA 1462   6.726   7.411   1.852
  143AS4     CB 1463   6.871   7.396   1.807
  143AS4     CG 1464   6.867   7.334   1.668
  143AS4    OD1 1465   6.872   7.417   1.575
  143AS4   HD11 1466   6.859   7.377   1.484
  143AS4   HD12 1467   6.911   7.500   1.615
  143AS4    OD2 1468   6.837   7.215   1.647
  143AS4   HD21 1469   6.852   7.197   1.549
  143AS4   HD22 1470   6.799   7.170   1.727
  143AS4      C 1471   6.717   7.429   2.004
  143AS4      O 1472   6.696   7.325   2.067
  144ILE      N 1473   6.715   7.553   2.052
  144ILE      H 1474   6.765   7.620   1.997
  144ILE     CA 1475   6.684   7.583   2.193
  144ILE     CB 1476   6.717   7.724   2.240
  144ILE    CG1 1477   6.860   7.760   2.201
  144ILE    CG2 1478   6.721   7.736   2.392
  144ILE     CD 1479   6.876   7.910   2.174
  144ILE      C 1480   6.538   7.546   2.220
  144ILE      O 1481   6.509   7.478   2.319
  145LEU      N 1482   6.451   7.598   2.135
  145LEU      H 1483   6.480   7.673   2.076
  145LEU     CA 1484   6.306   7.574   2.144
  145LEU     CB 1485   6.231   7.661   2.043
  145LEU     CG 1486   6.213   7.802   2.098
  145LEU    CD1 1487   6.176   7.913   1.997
  145LEU    CD2 1488   6.114   7.806   2.214
  145LEU      C 1489   6.262   7.429   2.124
  145LEU      O 1490   6.184   7.389   2.210
  146ALA      N 1491   6.325   7.349   2.037
  146ALA      H 1492   6.385   7.394   1.971
  146ALA     CA 1493   6.304   7.205   2.016
  146ALA     CB 1494   6.360   7.153   1.885
  146ALA      C 1495   6.358   7.126   2.137
  146ALA      O 1496   6.303   7.019   2.162
  147ALA      N 1497   6.466   7.171   2.199
  147ALA      H 1498   6.521   7.245   2.161
  147ALA     CA 1499   6.531   7.100   2.310
  147ALA     CB 1500   6.671   7.161   2.318
  147ALA      C 1501   6.451   7.114   2.440
  147ALA      O 1502   6.429   7.015   2.508
  148PHE      N 1503   6.407   7.238   2.463
  148PHE      H 1504   6.456   7.313   2.420
  148PHE     CA 1505   6.310   7.273   2.568
  148PHE     CB 1506   6.269   7.421   2.566
  148PHE     CG 1507   6.336   7.497   2.680
  148PHE    CD1 1508   6.323   7.459   2.812
  148PHE    HD1 1509   6.324   7.352   2.837
  148PHE    CD2 1510   6.380   7.626   2.651
  148PHE    HD2 1511   6.386   7.648   2.545
  148PHE    CE1 1512   6.361   7.552   2.909
  148PHE    HE1 1513   6.340   7.528   3.013
  148PHE    CE2 1514   6.410   7.715   2.753
  148PHE    HE2 1515   6.438   7.817   2.726
  148PHE     CZ 1516   6.409   7.681   2.888
  148PHE     HZ 1517   6.415   7.753   2.969
  148PHE      C 1518   6.175   7.203   2.553
  148PHE      O 1519   6.124   7.144   2.648
  149AS4      N 1520   6.138   7.169   2.430
  149AS4      H 1521   6.169   7.226   2.352
  149AS4     CA 1522   6.012   7.097   2.404
  149AS4     CB 1523   5.975   7.108   2.256
  149AS4     CG 1524   5.824   7.082   2.250
  149AS4    OD1 1525   5.793   6.970   2.203
  149AS4   HD11 1526   5.694   6.963   2.206
  149AS4   HD12 1527   5.872   6.909   2.212
  149AS4    OD2 1528   5.742   7.172   2.275
  149AS4   HD21 1529   5.664   7.134   2.325
  149AS4   HD22 1530   5.766   7.250   2.217
  149AS4      C 1531   6.029   6.950   2.442
  149AS4      O 1532   5.951   6.905   2.526
  150AS4      N 1533   6.138   6.892   2.392
  150AS4      H 1534   6.198   6.948   2.336
  150AS4     CA 1535   6.188   6.758   2.428
  150AS4     CB 1536   6.314   6.732   2.345
  150AS4     CG 1537   6.382   6.598   2.370
  150AS4    OD1 1538   6.507   6.604   2.374
  150AS4   HD11 1539   6.545   6.538   2.438
  150AS4   HD12 1540   6.544   6.674   2.312
  150AS4    OD2 1541   6.318   6.491   2.359
  150AS4   HD21 1542   6.361   6.423   2.420
  150AS4   HD22 1543   6.245   6.485   2.292
  150AS4      C 1544   6.220   6.731   2.575
  150AS4      O 1545   6.160   6.636   2.626
  151ALA      N 1546   6.278   6.832   2.638
  151ALA      H 1547   6.330   6.896   2.581
  151ALA     CA 1548   6.308   6.827   2.782
  151ALA     CB 1549   6.403   6.936   2.832
  151ALA      C 1550   6.187   6.827   2.875
  151ALA      O 1551   6.187   6.781   2.990
  152ILE      N 1552   6.081   6.893   2.830
  152ILE      H 1553   6.082   6.962   2.758
  152ILE     CA 1554   5.948   6.887   2.894
  152ILE     CB 1555   5.856   6.995   2.837
  152ILE    CG1 1556   5.919   7.133   2.858
  152ILE    CG2 1557   5.724   6.988   2.913
  152ILE     CD 1558   5.839   7.245   2.791
  152ILE      C 1559   5.883   6.752   2.865
  152ILE      O 1560   5.840   6.685   2.960
  153ALA      N 1561   5.890   6.717   2.737
  153ALA      H 1562   5.921   6.778   2.665
  153ALA     CA 1563   5.840   6.586   2.691
  153ALA     CB 1564   5.865   6.557   2.543
  153ALA      C 1565   5.898   6.465   2.765
  153ALA      O 1566   5.832   6.362   2.765
  154AS4      N 1567   6.028   6.465   2.796
  154AS4      H 1568   6.091   6.533   2.759
  154AS4     CA 1569   6.109   6.372   2.875
  154AS4     CB 1570   6.255   6.367   2.831
  154AS4     CG 1571   6.293   6.239   2.757
  154AS4    OD1 1572   6.402   6.170   2.799
  154AS4   HD11 1573   6.402   6.098   2.730
  154AS4   HD12 1574   6.439   6.209   2.884
  154AS4    OD2 1575   6.216   6.188   2.675
  154AS4   HD21 1576   6.256   6.111   2.626
  154AS4   HD22 1577   6.126   6.228   2.692
  154AS4      C 1578   6.099   6.379   3.028
  154AS4      O 1579   6.105   6.269   3.082
  155GLY      N 1580   6.062   6.493   3.086
  155GLY      H 1581   6.037   6.571   3.028
  155GLY     CA 1582   6.043   6.507   3.230
  155GLY      C 1583   6.173   6.526   3.310
  155GLY      O 1584   6.204   6.448   3.399
  156VAL      N 1585   6.220   6.651   3.304
  156VAL      H 1586   6.186   6.728   3.250
  156VAL     CA 1587   6.329   6.697   3.391
  156VAL     CB 1588   6.435   6.774   3.313
  156VAL    CG1 1589   6.488   6.696   3.193
  156VAL    CG2 1590   6.377   6.906   3.260
  156VAL      C 1591   6.268   6.773   3.509
  156VAL      O 1592   6.159   6.830   3.497
  157AS4      N 1593   6.330   6.765   3.626
  157AS4      H 1594   6.413   6.713   3.647
  157AS4     CA 1595   6.269   6.837   3.738
  157AS4     CB 1596   6.324   6.792   3.874
  157AS4     CG 1597   6.255   6.661   3.909
  157AS4    OD1 1598   6.144   6.670   3.965
  157AS4   HD11 1599   6.127   6.608   4.042
  157AS4   HD12 1600   6.089   6.728   3.905
  157AS4    OD2 1601   6.288   6.555   3.852
  157AS4   HD21 1602   6.257   6.479   3.909
  157AS4   HD22 1603   6.328   6.578   3.763
  157AS4      C 1604   6.283   6.989   3.748
  157AS4      O 1605   6.191   7.060   3.789
  158ILE      N 1606   6.407   7.027   3.721
  158ILE      H 1607   6.463   6.950   3.689
  158ILE     CA 1608   6.464   7.162   3.728
  158ILE     CB 1609   6.579   7.179   3.827
  158ILE    CG1 1610   6.556   7.096   3.953
  158ILE    CG2 1611   6.620   7.326   3.844
  158ILE     CD 1612   6.430   7.141   4.028
  158ILE      C 1613   6.520   7.172   3.585
  158ILE      O 1614   6.581   7.077   3.536
  159ILE      N 1615   6.492   7.285   3.523
  159ILE      H 1616   6.459   7.366   3.571
  159ILE     CA 1617   6.560   7.322   3.397
  159ILE     CB 1618   6.481   7.371   3.276
  159ILE    CG1 1619   6.417   7.244   3.219
  159ILE    CG2 1620   6.563   7.432   3.162
  159ILE     CD 1621   6.318   7.262   3.104
  159ILE      C 1622   6.659   7.430   3.443
  159ILE      O 1623   6.627   7.546   3.468
  160SER      N 1624   6.782   7.381   3.426
  160SER      H 1625   6.806   7.295   3.380
  160SER     CA 1626   6.899   7.461   3.462
  160SER     CB 1627   7.012   7.384   3.530
  160SER     OG 1628   7.108   7.467   3.597
  160SER     HG 1629   7.188   7.472   3.538
  160SER      C 1630   6.950   7.532   3.337
  160SER      O 1631   7.005   7.478   3.240
  161ILE      N 1632   6.920   7.661   3.323
  161ILE      H 1633   6.886   7.720   3.397
  161ILE     CA 1634   6.942   7.735   3.199
  161ILE     CB 1635   6.823   7.813   3.142
  161ILE    CG1 1636   6.688   7.778   3.206
  161ILE    CG2 1637   6.801   7.779   2.996
  161ILE     CD 1638   6.590   7.896   3.203
  161ILE      C 1639   7.056   7.835   3.219
  161ILE      O 1640   7.039   7.952   3.252
  162SER      N 1641   7.177   7.780   3.223
  162SER      H 1642   7.184   7.681   3.240
  162SER     CA 1643   7.305   7.852   3.235
  162SER     CB 1644   7.418   7.774   3.302
  162SER     OG 1645   7.422   7.637   3.262
  162SER     HG 1646   7.489   7.627   3.188
  162SER      C 1647   7.347   7.918   3.104
  162SER      O 1648   7.419   8.017   3.112
  163VAL      N 1649   7.329   7.849   2.992
  163VAL      H 1650   7.326   7.749   2.990
  163VAL     CA 1651   7.329   7.911   2.859
  163VAL     CB 1652   7.187   7.932   2.806
  163VAL    CG1 1653   7.115   8.043   2.884
  163VAL    CG2 1654   7.189   7.965   2.657
  163VAL      C 1655   7.426   8.025   2.825
  163VAL      O 1656   7.406   8.141   2.859
  164GLY      N 1657   7.549   7.985   2.792
  164GLY      H 1658   7.571   7.892   2.822
  164GLY     CA 1659   7.658   8.075   2.755
  164GLY      C 1660   7.624   8.181   2.648
  164GLY      O 1661   7.547   8.161   2.556
  165GLY      N 1662   7.693   8.293   2.661
  165GLY      H 1663   7.710   8.317   2.757
  165GLY     CA 1664   7.688   8.391   2.552
  165GLY      C 1665   7.623   8.524   2.592
  165GLY      O 1666   7.624   8.562   2.709
  166LY3      N 1667   7.570   8.589   2.489
  166LY3      H 1668   7.595   8.553   2.398
  166LY3     CA 1669   7.507   8.722   2.493
  166LY3     CB 1670   7.431   8.750   2.363
  166LY3     CG 1671   7.319   8.651   2.333
  166LY3     CD 1672   7.232   8.711   2.224
  166LY3     CE 1673   7.084   8.673   2.230
  166LY3     NZ 1674   7.003   8.737   2.125
  166LY3    HZ1 1675   6.908   8.739   2.155
  166LY3    HZ2 1676   7.034   8.831   2.112
  166LY3    HZ3 1677   7.016   8.689   2.037
  166LY3      C 1678   7.422   8.754   2.615
  166LY3      O 1679   7.357   8.665   2.668
  167THR      N 1680   7.396   8.885   2.620
  167THR      H 1681   7.438   8.960   2.569
  167THR     CA 1682   7.289   8.942   2.703
  167THR     CB 1683   7.301   9.094   2.707
  167THR    OG1 1684   7.336   9.169   2.591
  167THR    HG1 1685   7.254   9.220   2.563
  167THR    CG2 1686   7.393   9.124   2.826
  167THR      C 1687   7.147   8.898   2.664
  167THR      O 1688   7.123   8.895   2.543
  168PRO      N 1689   7.065   8.851   2.758
  168PRO     CA 1690   6.924   8.827   2.724
  168PRO     CB 1691   6.859   8.788   2.857
  168PRO     CG 1692   6.977   8.744   2.943
  168PRO     CD 1693   7.101   8.820   2.897
  168PRO      C 1694   6.844   8.935   2.651
  168PRO      O 1695   6.880   9.053   2.651
  169THR      N 1696   6.728   8.899   2.598
  169THR      H 1697   6.703   8.802   2.599
  169THR     CA 1698   6.637   8.998   2.538
  169THR     CB 1699   6.639   8.973   2.387
  169THR    OG1 1700   6.592   8.839   2.364
  169THR    HG1 1701   6.607   8.793   2.451
  169THR    CG2 1702   6.771   9.000   2.316
  169THR      C 1703   6.492   8.998   2.587
  169THR      O 1704   6.463   8.909   2.666
  170ASN      N 1705   6.403   9.083   2.536
  170ASN      H 1706   6.426   9.167   2.488
  170ASN     CA 1707   6.269   9.087   2.595
  170ASN     CB 1708   6.202   9.221   2.561
  170ASN     CG 1709   6.077   9.252   2.644
  170ASN    OD1 1710   6.029   9.173   2.725
  170ASN    ND2 1711   6.013   9.368   2.632
  170ASN   HD21 1712   6.051   9.440   2.574
  170ASN   HD22 1713   5.934   9.395   2.686
  170ASN      C 1714   6.181   8.968   2.556
  170ASN      O 1715   6.160   8.928   2.442
  171TY0      N 1716   6.107   8.931   2.661
  171TY0      H 1717   6.082   8.996   2.732
  171TY0     CA 1718   6.054   8.795   2.681
  171TY0     CB 1719   5.979   8.780   2.815
  171TY0     CG 1720   5.881   8.888   2.862
  171TY0    CD1 1721   5.750   8.851   2.837
  171TY0    HD1 1722   5.731   8.780   2.756
  171TY0    CD2 1723   5.918   8.989   2.950
  171TY0    HD2 1724   6.019   9.025   2.966
  171TY0    CE1 1725   5.647   8.916   2.903
  171TY0    HE1 1726   5.551   8.866   2.904
  171TY0    CE2 1727   5.811   9.060   3.005
  171TY0    HE2 1728   5.831   9.145   3.069
  171TY0     CZ 1729   5.678   9.031   2.975
  171TY0     OH 1730   5.578   9.120   2.999
  171TY0    HH1 1731   5.610   9.201   3.048
  171TY0    HH2 1732   5.494   9.085   2.959
  171TY0      C 1733   5.968   8.737   2.569
  171TY0      O 1734   5.970   8.615   2.555
  172PHE      N 1735   5.899   8.818   2.490
  172PHE      H 1736   5.901   8.917   2.501
  172PHE     CA 1737   5.821   8.766   2.376
  172PHE     CB 1738   5.722   8.878   2.342
  172PHE     CG 1739   5.603   8.839   2.253
  172PHE    CD1 1740   5.619   8.848   2.116
  172PHE    HD1 1741   5.705   8.908   2.086
  172PHE    CD2 1742   5.481   8.797   2.306
  172PHE    HD2 1743   5.481   8.750   2.404
  172PHE    CE1 1744   5.519   8.810   2.028
  172PHE    HE1 1745   5.544   8.788   1.924
  172PHE    CE2 1746   5.382   8.760   2.216
  172PHE    HE2 1747   5.286   8.726   2.254
  172PHE     CZ 1748   5.399   8.759   2.078
  172PHE     HZ 1749   5.325   8.707   2.017
  172PHE      C 1750   5.907   8.736   2.253
  172PHE      O 1751   5.860   8.673   2.159
  173GL4      N 1752   6.019   8.808   2.247
  173GL4      H 1753   6.036   8.882   2.312
  173GL4     CA 1754   6.117   8.783   2.141
  173GL4     CB 1755   6.181   8.915   2.095
  173GL4     CG 1756   6.271   8.911   1.971
  173GL4     CD 1757   6.295   9.040   1.894
  173GL4    OE1 1758   6.197   9.113   1.866
  173GL4   HE11 1759   6.239   9.190   1.818
  173GL4   HE12 1760   6.110   9.084   1.907
  173GL4    OE2 1761   6.415   9.071   1.872
  173GL4   HE21 1762   6.420   9.171   1.883
  173GL4   HE22 1763   6.467   8.986   1.869
  173GL4      C 1764   6.226   8.683   2.177
  173GL4      O 1765   6.305   8.639   2.093
  174AS4      N 1766   6.239   8.646   2.304
  174AS4      H 1767   6.166   8.671   2.368
  174AS4     CA 1768   6.349   8.563   2.352
  174AS4     CB 1769   6.365   8.600   2.501
  174AS4     CG 1770   6.502   8.546   2.543
  174AS4    OD1 1771   6.599   8.623   2.561
  174AS4   HD11 1772   6.685   8.572   2.566
  174AS4   HD12 1773   6.568   8.718   2.569
  174AS4    OD2 1774   6.515   8.424   2.567
  174AS4   HD21 1775   6.608   8.411   2.602
  174AS4   HD22 1776   6.434   8.371   2.543
  174AS4      C 1777   6.305   8.417   2.344
  174AS4      O 1778   6.222   8.364   2.418
  175PRO      N 1779   6.378   8.333   2.271
  175PRO     CA 1780   6.351   8.189   2.263
  175PRO     CB 1781   6.471   8.138   2.183
  175PRO     CG 1782   6.485   8.242   2.070
  175PRO     CD 1783   6.469   8.365   2.160
  175PRO      C 1784   6.346   8.120   2.400
  175PRO      O 1785   6.246   8.064   2.441
  176ILE      N 1786   6.447   8.149   2.482
  176ILE      H 1787   6.528   8.205   2.467
  176ILE     CA 1788   6.457   8.078   2.611
  176ILE     CB 1789   6.597   8.112   2.661
  176ILE    CG1 1790   6.705   8.049   2.574
  176ILE    CG2 1791   6.610   8.063   2.806
  176ILE     CD 1792   6.850   8.088   2.602
  176ILE      C 1793   6.341   8.123   2.701
  176ILE      O 1794   6.282   8.042   2.772
  177ALA      N 1795   6.315   8.253   2.696
  177ALA      H 1796   6.387   8.314   2.661
  177ALA     CA 1797   6.200   8.308   2.770
  177ALA     CB 1798   6.219   8.459   2.782
  177ALA      C 1799   6.067   8.247   2.725
  177ALA      O 1800   6.002   8.190   2.812
  178ILE      N 1801   6.033   8.250   2.595
  178ILE      H 1802   6.089   8.303   2.533
  178ILE     CA 1803   5.922   8.171   2.541
  178ILE     CB 1804   5.897   8.179   2.390
  178ILE    CG1 1805   5.930   8.319   2.338
  178ILE    CG2 1806   5.754   8.140   2.350
  178ILE     CD 1807   5.918   8.336   2.186
  178ILE      C 1808   5.924   8.024   2.582
  178ILE      O 1809   5.822   7.961   2.614
  179GLY      N 1810   6.039   7.959   2.592
  179GLY      H 1811   6.120   8.005   2.554
  179GLY     CA 1812   6.046   7.819   2.634
  179GLY      C 1813   6.045   7.792   2.785
  179GLY      O 1814   5.991   7.689   2.826
  180ALA      N 1815   6.091   7.888   2.864
  180ALA      H 1816   6.133   7.971   2.828
  180ALA     CA 1817   6.090   7.891   3.010
  180ALA     CB 1818   6.164   8.012   3.069
  180ALA      C 1819   5.950   7.899   3.072
  180ALA      O 1820   5.920   7.847   3.179
  181PHE      N 1821   5.865   7.975   3.003
  181PHE      H 1822   5.911   8.046   2.950
  181PHE     CA 1823   5.721   7.998   3.026
  181PHE     CB 1824   5.667   8.098   2.924
  181PHE     CG 1825   5.524   8.144   2.951
  181PHE    CD1 1826   5.499   8.238   3.051
  181PHE    HD1 1827   5.576   8.261   3.124
  181PHE    CD2 1828   5.434   8.100   2.855
  181PHE    HD2 1829   5.461   8.030   2.776
  181PHE    CE1 1830   5.369   8.286   3.049
  181PHE    HE1 1831   5.342   8.349   3.134
  181PHE    CE2 1832   5.305   8.150   2.862
  181PHE    HE2 1833   5.216   8.108   2.813
  181PHE     CZ 1834   5.272   8.242   2.960
  181PHE     HZ 1835   5.180   8.297   2.942
  181PHE      C 1836   5.634   7.872   3.020
  181PHE      O 1837   5.587   7.825   3.122
  182HI2      N 1838   5.675   7.795   2.918
  182HI2      H 1839   5.745   7.823   2.854
  182HI2     CA 1840   5.611   7.665   2.894
  182HI2     CB 1841   5.634   7.617   2.750
  182HI2     CG 1842   5.502   7.597   2.677
  182HI2    ND1 1843   5.486   7.645   2.554
  182HI2    HD1 1844   5.553   7.692   2.496
  182HI2    CD2 1845   5.384   7.559   2.727
  182HI2    HD2 1846   5.359   7.508   2.819
  182HI2    CE1 1847   5.358   7.632   2.521
  182HI2    HE1 1848   5.320   7.645   2.418
  182HI2    NE2 1849   5.298   7.582   2.628
  182HI2    HE2 1850   5.199   7.587   2.640
  182HI2      C 1851   5.665   7.561   2.992
  182HI2      O 1852   5.585   7.482   3.045
  183ALA      N 1853   5.793   7.568   3.027
  183ALA      H 1854   5.854   7.613   2.962
  183ALA     CA 1855   5.853   7.480   3.128
  183ALA     CB 1856   6.005   7.486   3.118
  183ALA      C 1857   5.808   7.505   3.273
  183ALA      O 1858   5.765   7.414   3.344
  184MET      N 1859   5.811   7.632   3.311
  184MET      H 1860   5.861   7.696   3.253
  184MET     CA 1861   5.755   7.682   3.437
  184MET     CB 1862   5.754   7.835   3.440
  184MET     CG 1863   5.789   7.887   3.580
  184MET     SD 1864   5.968   7.877   3.620
  184MET     CE 1865   5.971   7.945   3.784
  184MET      C 1866   5.608   7.643   3.452
  184MET      O 1867   5.576   7.605   3.565
  185LY3      N 1868   5.525   7.653   3.348
  185LY3      H 1869   5.558   7.707   3.271
  185LY3     CA 1870   5.382   7.621   3.353
  185LY3     CB 1871   5.324   7.657   3.216
  185LY3     CG 1872   5.174   7.626   3.212
  185LY3     CD 1873   5.123   7.640   3.069
  185LY3     CE 1874   4.980   7.588   3.053
  185LY3     NZ 1875   4.909   7.619   2.928
  185LY3    HZ1 1876   4.930   7.711   2.894
  185LY3    HZ2 1877   4.941   7.552   2.862
  185LY3    HZ3 1878   4.810   7.625   2.943
  185LY3      C 1879   5.356   7.473   3.386
  185LY3      O 1880   5.296   7.427   3.482
  186LY3      N 1881   5.427   7.388   3.311
  186LY3      H 1882   5.484   7.412   3.233
  186LY3     CA 1883   5.427   7.242   3.325
  186LY3     CB 1884   5.457   7.177   3.190
  186LY3     CG 1885   5.358   7.216   3.080
  186LY3     CD 1886   5.387   7.116   2.967
  186LY3     CE 1887   5.305   7.141   2.841
  186LY3     NZ 1888   5.304   7.039   2.734
  186LY3    HZ1 1889   5.246   6.963   2.762
  186LY3    HZ2 1890   5.277   7.074   2.645
  186LY3    HZ3 1891   5.398   7.008   2.721
  186LY3      C 1892   5.513   7.185   3.437
  186LY3      O 1893   5.566   7.076   3.413
  187ARG      N 1894   5.528   7.266   3.542
  187ARG      H 1895   5.484   7.355   3.543
  187ARG     CA 1896   5.580   7.221   3.672
  187ARG     CB 1897   5.504   7.100   3.726
  187ARG     CG 1898   5.379   7.144   3.804
  187ARG     CD 1899   5.338   7.024   3.889
  187ARG     NE 1900   5.261   7.077   4.003
  187ARG     HE 1901   5.288   7.171   4.022
  187ARG     CZ 1902   5.142   7.031   4.044
  187ARG    NH1 1903   5.078   6.937   3.973
  187ARG   HH11 1904   5.118   6.903   3.887
  187ARG   HH12 1905   4.986   6.912   4.003
  187ARG    NH2 1906   5.086   7.087   4.152
  187ARG   HH21 1907   5.137   7.151   4.209
  187ARG   HH22 1908   5.005   7.040   4.188
  187ARG      C 1909   5.732   7.203   3.670
  187ARG      O 1910   5.778   7.134   3.761
  188ILE      N 1911   5.811   7.273   3.589
  188ILE      H 1912   5.767   7.317   3.510
  188ILE     CA 1913   5.957   7.257   3.588
  188ILE     CB 1914   6.006   7.205   3.453
  188ILE    CG1 1915   5.922   7.093   3.391
  188ILE    CG2 1916   6.157   7.179   3.461
  188ILE     CD 1917   5.972   7.048   3.254
  188ILE      C 1918   6.029   7.388   3.618
  188ILE      O 1919   6.038   7.474   3.530
  189LEU      N 1920   6.080   7.410   3.739
  189LEU      H 1921   6.073   7.337   3.807
  189LEU     CA 1922   6.151   7.531   3.782
  189LEU     CB 1923   6.192   7.515   3.929
  189LEU     CG 1924   6.237   7.651   3.981
  189LEU    CD1 1925   6.129   7.717   4.067
  189LEU    CD2 1926   6.355   7.629   4.076
  189LEU      C 1927   6.275   7.572   3.703
  189LEU      O 1928   6.363   7.487   3.696
  190THR      N 1929   6.243   7.673   3.622
  190THR      H 1930   6.151   7.710   3.616
  190THR     CA 1931   6.347   7.730   3.534
  190THR     CB 1932   6.289   7.795   3.408
  190THR    OG1 1933   6.196   7.899   3.435
  190THR    HG1 1934   6.106   7.864   3.464
  190THR    CG2 1935   6.236   7.683   3.317
  190THR      C 1936   6.451   7.822   3.598
  190THR      O 1937   6.417   7.936   3.630
  191SER      N 1938   6.563   7.761   3.633
  191SER      H 1939   6.594   7.674   3.595
  191SER     CA 1940   6.678   7.830   3.694
  191SER     CB 1941   6.759   7.714   3.753
  191SER     OG 1942   6.868   7.764   3.832
  191SER     HG 1943   6.930   7.686   3.844
  191SER      C 1944   6.753   7.897   3.579
  191SER      O 1945   6.801   7.819   3.497
  192ALA      N 1946   6.769   8.029   3.591
  192ALA      H 1947   6.765   8.078   3.678
  192ALA     CA 1948   6.811   8.106   3.474
  192ALA     CB 1949   6.692   8.178   3.411
  192ALA      C 1950   6.907   8.217   3.518
  192ALA      O 1951   6.878   8.279   3.620
  193SER      N 1952   7.023   8.220   3.452
  193SER      H 1953   7.034   8.156   3.376
  193SER     CA 1954   7.118   8.331   3.463
  193SER     CB 1955   7.218   8.329   3.578
  193SER     OG 1956   7.311   8.437   3.592
  193SER     HG 1957   7.374   8.406   3.663
  193SER      C 1958   7.196   8.339   3.331
  193SER      O 1959   7.247   8.233   3.295
  194ALA      N 1960   7.180   8.447   3.255
  194ALA      H 1961   7.127   8.525   3.287
  194ALA     CA 1962   7.259   8.459   3.131
  194ALA     CB 1963   7.181   8.423   3.005
  194ALA      C 1964   7.329   8.592   3.105
  194ALA      O 1965   7.304   8.691   3.173
  195GLY      N 1966   7.428   8.590   3.016
  195GLY      H 1967   7.438   8.509   2.957
  195GLY     CA 1968   7.506   8.712   2.990
  195GLY      C 1969   7.650   8.690   3.036
  195GLY      O 1970   7.674   8.725   3.152
  196ASN      N 1971   7.735   8.633   2.951
  196ASN      H 1972   7.704   8.586   2.869
  196ASN     CA 1973   7.880   8.621   2.972
  196ASN     CB 1974   7.946   8.541   2.859
  196ASN     CG 1975   7.913   8.392   2.862
  196ASN    OD1 1976   7.800   8.351   2.888
  196ASN    ND2 1977   7.998   8.313   2.796
  196ASN   HD21 1978   8.088   8.345   2.764
  196ASN   HD22 1979   7.983   8.215   2.799
  196ASN      C 1980   7.961   8.748   2.997
  196ASN      O 1981   8.064   8.743   3.065
  197AS4      N 1982   7.912   8.853   2.934
  197AS4      H 1983   7.853   8.841   2.854
  197AS4     CA 1984   7.964   8.991   2.938
  197AS4     CB 1985   7.877   9.076   2.845
  197AS4     CG 1986   7.878   9.009   2.707
  197AS4    OD1 1987   7.772   8.944   2.693
  197AS4   HD11 1988   7.738   8.945   2.599
  197AS4   HD12 1989   7.751   8.905   2.783
  197AS4    OD2 1990   7.970   9.018   2.624
  197AS4   HD21 1991   7.946   8.959   2.546
  197AS4   HD22 1992   8.031   9.089   2.660
  197AS4      C 1993   7.966   9.060   3.075
  197AS4      O 1994   7.873   9.046   3.153
  198GLY      N 1995   8.063   9.150   3.082
  198GLY      H 1996   8.129   9.175   3.010
  198GLY     CA 1997   8.081   9.239   3.197
  198GLY      C 1998   8.221   9.300   3.213
  198GLY      O 1999   8.299   9.278   3.121
  199PRO      N 2000   8.252   9.390   3.305
  199PRO     CA 2001   8.160   9.452   3.402
  199PRO     CB 2002   8.267   9.524   3.484
  199PRO     CG 2003   8.388   9.432   3.497
  199PRO     CD 2004   8.393   9.394   3.349
  199PRO      C 2005   8.051   9.544   3.346
  199PRO      O 2006   8.068   9.602   3.239
  200VAL      N 2007   7.941   9.526   3.418
  200VAL      H 2008   7.946   9.462   3.495
  200VAL     CA 2009   7.816   9.593   3.379
  200VAL     CB 2010   7.719   9.493   3.316
  200VAL    CG1 2011   7.766   9.437   3.181
  200VAL    CG2 2012   7.656   9.394   3.414
  200VAL      C 2013   7.741   9.690   3.471
  200VAL      O 2014   7.681   9.784   3.419
  201LEU      N 2015   7.742   9.661   3.600
  201LEU      H 2016   7.824   9.615   3.635
  201LEU     CA 2017   7.670   9.736   3.703
  201LEU     CB 2018   7.732   9.871   3.740
  201LEU     CG 2019   7.720   9.909   3.887
  201LEU    CD1 2020   7.823   9.830   3.967
  201LEU    CD2 2021   7.742  10.060   3.892
  201LEU      C 2022   7.518   9.750   3.691
  201LEU      O 2023   7.445   9.689   3.770
  202ALA      N 2024   7.470   9.841   3.606
  202ALA      H 2025   7.533   9.893   3.549
  202ALA     CA 2026   7.329   9.880   3.589
  202ALA     CB 2027   7.342  10.023   3.536
  202ALA      C 2028   7.232   9.791   3.511
  202ALA      O 2029   7.257   9.746   3.399
  203SER      N 2030   7.107   9.790   3.557
  203SER      H 2031   7.101   9.809   3.655
  203SER     CA 2032   6.982   9.733   3.505
  203SER     CB 2033   6.952   9.798   3.370
  203SER     OG 2034   6.810   9.789   3.359
  203SER     HG 2035   6.767   9.801   3.448
  203SER      C 2036   6.978   9.582   3.480
  203SER      O 2037   7.059   9.525   3.408
  204ILE      N 2038   6.885   9.513   3.546
  204ILE      H 2039   6.841   9.553   3.626
  204ILE     CA 2040   6.878   9.366   3.543
  204ILE     CB 2041   6.779   9.309   3.646
  204ILE    CG1 2042   6.642   9.371   3.619
  204ILE    CG2 2043   6.827   9.332   3.789
  204ILE     CD 2044   6.531   9.279   3.671
  204ILE      C 2045   6.860   9.305   3.404
  204ILE      O 2046   6.764   9.336   3.334
  205THR      N 2047   6.971   9.248   3.360
  205THR      H 2048   7.045   9.231   3.425
  205THR     CA 2049   6.979   9.185   3.227
  205THR     CB 2050   7.116   9.121   3.201
  205THR    OG1 2051   7.159   9.044   3.313
  205THR    HG1 2052   7.250   9.006   3.296
  205THR    CG2 2053   7.219   9.222   3.151
  205THR      C 2054   6.879   9.073   3.198
  205THR      O 2055   6.827   9.059   3.088
  206ASN      N 2056   6.859   8.990   3.300
  206ASN      H 2057   6.910   8.983   3.386
  206ASN     CA 2058   6.772   8.871   3.293
  206ASN     CB 2059   6.798   8.777   3.411
  206ASN     CG 2060   6.933   8.712   3.383
  206ASN    OD1 2061   6.959   8.627   3.297
  206ASN    ND2 2062   7.037   8.765   3.445
  206ASN   HD21 2063   7.029   8.831   3.520
  206ASN   HD22 2064   7.125   8.775   3.399
  206ASN      C 2065   6.624   8.907   3.282
  206ASN      O 2066   6.555   8.910   3.383
  207PHE      N 2067   6.576   8.919   3.158
  207PHE      H 2068   6.634   8.888   3.084
  207PHE     CA 2069   6.439   8.963   3.125
  207PHE     CB 2070   6.430   8.998   2.977
  207PHE     CG 2071   6.483   9.134   2.931
  207PHE    CD1 2072   6.618   9.151   2.905
  207PHE    HD1 2073   6.697   9.076   2.914
  207PHE    CD2 2074   6.396   9.240   2.910
  207PHE    HD2 2075   6.293   9.227   2.942
  207PHE    CE1 2076   6.661   9.274   2.857
  207PHE    HE1 2077   6.766   9.300   2.869
  207PHE    CE2 2078   6.439   9.361   2.857
  207PHE    HE2 2079   6.367   9.442   2.847
  207PHE     CZ 2080   6.574   9.377   2.825
  207PHE     HZ 2081   6.612   9.464   2.772
  207PHE      C 2082   6.315   8.885   3.168
  207PHE      O 2083   6.213   8.946   3.203
  208SER      N 2084   6.322   8.752   3.167
  208SER      H 2085   6.413   8.710   3.166
  208SER     CA 2086   6.216   8.655   3.197
  208SER     CB 2087   6.261   8.509   3.189
  208SER     OG 2088   6.159   8.423   3.238
  208SER     HG 2089   6.193   8.359   3.308
  208SER      C 2090   6.154   8.676   3.335
  208SER      O 2091   6.222   8.657   3.435
  209PRO      N 2092   6.024   8.705   3.340
  209PRO     CA 2093   5.956   8.740   3.465
  209PRO     CB 2094   5.817   8.791   3.427
  209PRO     CG 2095   5.843   8.851   3.289
  209PRO     CD 2096   5.945   8.756   3.226
  209PRO      C 2097   5.939   8.622   3.561
  209PRO      O 2098   5.978   8.631   3.677
  210TRP      N 2099   5.862   8.520   3.524
  210TRP      H 2100   5.816   8.519   3.435
  210TRP     CA 2101   5.837   8.400   3.605
  210TRP     CB 2102   5.757   8.297   3.525
  210TRP     CG 2103   5.801   8.294   3.378
  210TRP    CD1 2104   5.898   8.213   3.336
  210TRP    HD1 2105   5.936   8.123   3.384
  210TRP    CD2 2106   5.773   8.385   3.277
  210TRP    NE1 2107   5.945   8.261   3.221
  210TRP    HE1 2108   6.032   8.239   3.178
  210TRP    CE2 2109   5.869   8.363   3.180
  210TRP    CE3 2110   5.666   8.470   3.252
  210TRP    HE3 2111   5.575   8.456   3.311
  210TRP    CZ2 2112   5.864   8.433   3.060
  210TRP    HZ2 2113   5.954   8.446   3.000
  210TRP    CZ3 2114   5.668   8.542   3.133
  210TRP    HZ3 2115   5.577   8.598   3.112
  210TRP    CH2 2116   5.765   8.528   3.036
  210TRP    HH2 2117   5.773   8.590   2.947
  210TRP      C 2118   5.957   8.324   3.661
  210TRP      O 2119   5.955   8.279   3.776
  211SER      N 2120   6.062   8.337   3.580
  211SER      H 2121   6.045   8.373   3.489
  211SER     CA 2122   6.181   8.252   3.595
  211SER     CB 2123   6.271   8.250   3.472
  211SER     OG 2124   6.200   8.186   3.366
  211SER     HG 2125   6.200   8.090   3.393
  211SER      C 2126   6.273   8.297   3.709
  211SER      O 2127   6.310   8.413   3.724
  212LEU      N 2128   6.340   8.198   3.768
  212LEU      H 2129   6.320   8.104   3.739
  212LEU     CA 2130   6.430   8.212   3.883
  212LEU     CB 2131   6.445   8.073   3.945
  212LEU     CG 2132   6.519   8.070   4.079
  212LEU    CD1 2133   6.450   8.138   4.197
  212LEU    CD2 2134   6.567   7.927   4.104
  212LEU      C 2135   6.557   8.291   3.850
  212LEU      O 2136   6.641   8.232   3.781
  213SER      N 2137   6.550   8.420   3.881
  213SER      H 2138   6.464   8.462   3.911
  213SER     CA 2139   6.660   8.514   3.856
  213SER     CB 2140   6.616   8.660   3.855
  213SER     OG 2141   6.483   8.686   3.808
  213SER     HG 2142   6.475   8.699   3.709
  213SER      C 2143   6.769   8.494   3.962
  213SER      O 2144   6.755   8.533   4.078
  214VAL      N 2145   6.881   8.435   3.920
  214VAL      H 2146   6.891   8.387   3.832
  214VAL     CA 2147   6.990   8.409   4.014
  214VAL     CB 2148   7.005   8.260   4.045
  214VAL    CG1 2149   6.897   8.229   4.149
  214VAL    CG2 2150   7.012   8.175   3.917
  214VAL      C 2151   7.117   8.490   3.985
  214VAL      O 2152   7.186   8.479   3.884
  215ALA      N 2153   7.145   8.579   4.079
  215ALA      H 2154   7.096   8.570   4.165
  215ALA     CA 2155   7.241   8.689   4.060
  215ALA     CB 2156   7.197   8.808   4.146
  215ALA      C 2157   7.373   8.631   4.110
  215ALA      O 2158   7.375   8.531   4.180
  216ALA      N 2159   7.481   8.700   4.073
  216ALA      H 2160   7.475   8.770   4.002
  216ALA     CA 2161   7.620   8.655   4.093
  216ALA     CB 2162   7.709   8.693   3.975
  216ALA      C 2163   7.678   8.732   4.212
  216ALA      O 2164   7.674   8.853   4.234
  217SER      N 2165   7.744   8.649   4.293
  217SER      H 2166   7.721   8.552   4.291
  217SER     CA 2167   7.820   8.688   4.413
  217SER     CB 2168   7.738   8.670   4.542
  217SER     OG 2169   7.747   8.535   4.588
  217SER     HG 2170   7.669   8.523   4.649
  217SER      C 2171   7.954   8.615   4.428
  217SER      O 2172   7.976   8.509   4.371
  218THR      N 2173   8.043   8.691   4.491
  218THR      H 2174   8.039   8.788   4.512
  218THR     CA 2175   8.176   8.637   4.525
  218THR     CB 2176   8.265   8.756   4.563
  218THR    OG1 2177   8.201   8.860   4.637
  218THR    HG1 2178   8.275   8.925   4.655
  218THR    CG2 2179   8.351   8.814   4.451
  218THR      C 2180   8.175   8.536   4.640
  218THR      O 2181   8.084   8.537   4.722
  219ILE      N 2182   8.264   8.439   4.623
  219ILE      H 2183   8.309   8.420   4.535
  219ILE     CA 2184   8.308   8.348   4.730
  219ILE     CB 2185   8.390   8.243   4.654
  219ILE    CG1 2186   8.380   8.110   4.729
  219ILE    CG2 2187   8.538   8.277   4.636
  219ILE     CD 2188   8.238   8.054   4.724
  219ILE      C 2189   8.390   8.420   4.838
  219ILE      O 2190   8.444   8.528   4.817
  220AS4      N 2191   8.427   8.354   4.947
  220AS4      H 2192   8.404   8.257   4.957
  220AS4     CA 2193   8.519   8.405   5.050
  220AS4     CB 2194   8.501   8.315   5.172
  220AS4     CG 2195   8.524   8.166   5.151
  220AS4    OD1 2196   8.432   8.101   5.096
  220AS4   HD11 2197   8.411   8.021   5.152
  220AS4   HD12 2198   8.403   8.159   5.020
  220AS4    OD2 2199   8.594   8.100   5.231
  220AS4   HD21 2200   8.603   8.005   5.200
  220AS4   HD22 2201   8.605   8.140   5.322
  220AS4      C 2202   8.668   8.420   5.020
  220AS4      O 2203   8.735   8.498   5.088
  221ARG      N 2204   8.724   8.362   4.915
  221ARG      H 2205   8.672   8.282   4.883
  221ARG     CA 2206   8.856   8.386   4.856
  221ARG     CB 2207   8.913   8.269   4.775
  221ARG     CG 2208   8.943   8.151   4.867
  221ARG     CD 2209   8.946   8.039   4.762
  221ARG     NE 2210   9.019   7.928   4.824
  221ARG     HE 2211   9.031   7.932   4.923
  221ARG     CZ 2212   9.051   7.819   4.752
  221ARG    NH1 2213   9.016   7.810   4.623
  221ARG   HH11 2214   8.972   7.892   4.586
  221ARG   HH12 2215   9.058   7.741   4.564
  221ARG    NH2 2216   9.136   7.734   4.812
  221ARG   HH21 2217   9.173   7.756   4.902
  221ARG   HH22 2218   9.189   7.665   4.762
  221ARG      C 2219   8.868   8.512   4.770
  221ARG      O 2220   8.793   8.545   4.678
  222AS4      N 2221   8.990   8.564   4.780
  222AS4      H 2222   9.037   8.548   4.867
  222AS4     CA 2223   9.045   8.661   4.685
  222AS4     CB 2224   9.046   8.794   4.762
  222AS4     CG 2225   9.051   8.929   4.690
  222AS4    OD1 2226   8.998   9.026   4.747
  222AS4   HD11 2227   9.001   9.103   4.683
  222AS4   HD12 2228   8.962   8.997   4.836
  222AS4    OD2 2229   9.103   8.930   4.576
  222AS4   HD21 2230   9.062   9.004   4.522
  222AS4   HD22 2231   9.154   8.845   4.565
  222AS4      C 2232   9.179   8.611   4.630
  222AS4      O 2233   9.271   8.568   4.700
  223PHE      N 2234   9.211   8.664   4.512
  223PHE      H 2235   9.162   8.748   4.488
  223PHE     CA 2236   9.328   8.624   4.433
  223PHE     CB 2237   9.288   8.566   4.297
  223PHE     CG 2238   9.256   8.418   4.313
  223PHE    CD1 2239   9.358   8.325   4.335
  223PHE    HD1 2240   9.463   8.349   4.315
  223PHE    CD2 2241   9.127   8.369   4.326
  223PHE    HD2 2242   9.038   8.420   4.287
  223PHE    CE1 2243   9.330   8.199   4.384
  223PHE    HE1 2244   9.409   8.125   4.369
  223PHE    CE2 2245   9.096   8.244   4.377
  223PHE    HE2 2246   8.993   8.226   4.409
  223PHE     CZ 2247   9.200   8.159   4.415
  223PHE     HZ 2248   9.186   8.087   4.495
  223PHE      C 2249   9.419   8.743   4.402
  223PHE      O 2250   9.373   8.853   4.369
  224PHE      N 2251   9.544   8.729   4.444
  224PHE      H 2252   9.560   8.639   4.485
  224PHE     CA 2253   9.650   8.830   4.425
  224PHE     CB 2254   9.707   8.877   4.559
  224PHE     CG 2255   9.850   8.929   4.558
  224PHE    CD1 2256   9.887   9.025   4.464
  224PHE    HD1 2257   9.810   9.073   4.405
  224PHE    CD2 2258   9.947   8.876   4.642
  224PHE    HD2 2259   9.929   8.794   4.712
  224PHE    CE1 2260  10.018   9.070   4.454
  224PHE    HE1 2261  10.041   9.160   4.397
  224PHE    CE2 2262  10.078   8.919   4.632
  224PHE    HE2 2263  10.156   8.867   4.688
  224PHE     CZ 2264  10.115   9.013   4.536
  224PHE     HZ 2265  10.221   9.035   4.521
  224PHE      C 2266   9.756   8.766   4.336
  224PHE      O 2267   9.816   8.662   4.363
  225THR      N 2268   9.796   8.843   4.235
  225THR      H 2269   9.752   8.929   4.209
  225THR     CA 2270   9.894   8.808   4.131
  225THR     CB 2271   9.828   8.825   3.994
  225THR    OG1 2272   9.733   8.721   3.969
  225THR    HG1 2273   9.653   8.761   3.924
  225THR    CG2 2274   9.923   8.807   3.876
  225THR      C 2275  10.007   8.911   4.144
  225THR      O 2276   9.987   9.032   4.150
  226LY3      N 2277  10.117   8.854   4.192
  226LY3      H 2278  10.120   8.761   4.229
  226LY3     CA 2279  10.243   8.928   4.212
  226LY3     CB 2280  10.350   8.839   4.274
  226LY3     CG 2281  10.483   8.907   4.308
  226LY3     CD 2282  10.576   8.822   4.394
  226LY3     CE 2283  10.628   8.700   4.317
  226LY3     NZ 2284  10.719   8.619   4.399
  226LY3    HZ1 2285  10.786   8.674   4.449
  226LY3    HZ2 2286  10.664   8.561   4.459
  226LY3    HZ3 2287  10.769   8.562   4.333
  226LY3      C 2288  10.292   8.987   4.079
  226LY3      O 2289  10.298   8.924   3.974
  227VAL      N 2290  10.292   9.120   4.077
  227VAL      H 2291  10.217   9.173   4.115
  227VAL     CA 2292  10.348   9.187   3.959
  227VAL     CB 2293  10.242   9.272   3.889
  227VAL    CG1 2294  10.291   9.370   3.782
  227VAL    CG2 2295  10.138   9.180   3.826
  227VAL      C 2296  10.473   9.269   3.991
  227VAL      O 2297  10.456   9.375   4.051
  228GLN      N 2298  10.590   9.208   3.978
  228GLN      H 2299  10.602   9.109   3.967
  228GLN     CA 2300  10.714   9.278   4.017
  228GLN     CB 2301  10.819   9.168   4.031
  228GLN     CG 2302  10.956   9.214   4.083
  228GLN     CD 2303  11.018   9.101   4.165
  228GLN    OE1 2304  11.052   8.991   4.120
  228GLN    NE2 2305  11.040   9.136   4.291
  228GLN   HE21 2306  11.000   9.216   4.336
  228GLN   HE22 2307  11.102   9.073   4.339
  228GLN      C 2308  10.770   9.364   3.904
  228GLN      O 2309  10.762   9.336   3.784
  229LEU      N 2310  10.815   9.478   3.956
  229LEU      H 2311  10.785   9.520   4.042
  229LEU     CA 2312  10.904   9.572   3.887
  229LEU     CB 2313  10.863   9.717   3.914
  229LEU     CG 2314  10.872   9.813   3.795
  229LEU    CD1 2315  10.779   9.764   3.684
  229LEU    CD2 2316  10.823   9.952   3.835
  229LEU      C 2317  11.053   9.547   3.908
  229LEU      O 2318  11.100   9.534   4.021
  230GLY      N 2319  11.131   9.536   3.801
  230GLY      H 2320  11.088   9.522   3.712
  230GLY     CA 2321  11.278   9.534   3.802
  230GLY      C 2322  11.351   9.463   3.916
  230GLY      O 2323  11.332   9.347   3.952
  231AS4      N 2324  11.412   9.549   3.997
  231AS4      H 2325  11.426   9.644   3.970
  231AS4     CA 2326  11.478   9.519   4.124
  231AS4     CB 2327  11.559   9.643   4.165
  231AS4     CG 2328  11.490   9.757   4.239
  231AS4    OD1 2329  11.445   9.735   4.354
  231AS4   HD11 2330  11.437   9.820   4.406
  231AS4   HD12 2331  11.413   9.643   4.378
  231AS4    OD2 2332  11.490   9.873   4.193
  231AS4   HD21 2333  11.442   9.939   4.251
  231AS4   HD22 2334  11.523   9.869   4.098
  231AS4      C 2335  11.398   9.464   4.242
  231AS4      O 2336  11.453   9.379   4.312
  232SER      N 2337  11.273   9.510   4.255
  232SER      H 2338  11.222   9.540   4.175
  232SER     CA 2339  11.180   9.464   4.359
  232SER     CB 2340  11.234   9.498   4.499
  232SER     OG 2341  11.246   9.640   4.517
  232SER     HG 2342  11.323   9.669   4.460
  232SER      C 2343  11.034   9.509   4.362
  232SER      O 2344  10.955   9.420   4.394
  233ASN      N 2345  10.992   9.627   4.316
  233ASN      H 2346  11.038   9.663   4.235
  233ASN     CA 2347  10.859   9.682   4.345
  233ASN     CB 2348  10.853   9.829   4.300
  233ASN     CG 2349  10.939   9.918   4.389
  233ASN    OD1 2350  11.062   9.912   4.379
  233ASN    ND2 2351  10.898   9.959   4.509
  233ASN   HD21 2352  10.817   9.925   4.556
  233ASN   HD22 2353  10.965  10.018   4.555
  233ASN      C 2354  10.736   9.605   4.296
  233ASN      O 2355  10.710   9.584   4.178
  234VAL      N 2356  10.672   9.544   4.395
  234VAL      H 2357  10.715   9.556   4.485
  234VAL     CA 2358  10.554   9.459   4.374
  234VAL     CB 2359  10.551   9.335   4.463
  234VAL    CG1 2360  10.433   9.239   4.447
  234VAL    CG2 2361  10.685   9.261   4.469
  234VAL      C 2362  10.424   9.539   4.376
  234VAL      O 2363  10.389   9.621   4.461
  235PHE      N 2364  10.340   9.510   4.277
  235PHE      H 2365  10.386   9.470   4.198
  235PHE     CA 2366  10.198   9.550   4.269
  235PHE     CB 2367  10.170   9.621   4.136
  235PHE     CG 2368  10.269   9.729   4.093
  235PHE    CD1 2369  10.292   9.846   4.166
  235PHE    HD1 2370  10.212   9.867   4.237
  235PHE    CD2 2371  10.363   9.688   3.999
  235PHE    HD2 2372  10.356   9.599   3.936
  235PHE    CE1 2373  10.404   9.928   4.159
  235PHE    HE1 2374  10.428  10.004   4.233
  235PHE    CE2 2375  10.477   9.766   3.990
  235PHE    HE2 2376  10.561   9.723   3.936
  235PHE     CZ 2377  10.497   9.880   4.067
  235PHE     HZ 2378  10.597   9.923   4.068
  235PHE      C 2379  10.093   9.439   4.275
  235PHE      O 2380  10.100   9.348   4.193
  236GL4      N 2381   9.981   9.483   4.333
  236GL4      H 2382   9.966   9.577   4.364
  236GL4     CA 2383   9.866   9.396   4.361
  236GL4     CB 2384   9.798   9.444   4.489
  236GL4     CG 2385   9.703   9.334   4.538
  236GL4     CD 2386   9.636   9.374   4.669
  236GL4    OE1 2387   9.680   9.316   4.771
  236GL4   HE11 2388   9.621   9.339   4.848
  236GL4   HE12 2389   9.770   9.273   4.757
  236GL4    OE2 2390   9.545   9.459   4.673
  236GL4   HE21 2391   9.535   9.485   4.769
  236GL4   HE22 2392   9.490   9.463   4.589
  236GL4      C 2393   9.775   9.382   4.238
  236GL4      O 2394   9.689   9.466   4.213
  237GLY      N 2395   9.808   9.285   4.153
  237GLY      H 2396   9.899   9.244   4.158
  237GLY     CA 2397   9.708   9.260   4.048
  237GLY      C 2398   9.606   9.164   4.110
  237GLY      O 2399   9.642   9.057   4.159
  238VAL      N 2400   9.479   9.176   4.076
  238VAL      H 2401   9.439   9.237   4.007
  238VAL     CA 2402   9.375   9.097   4.142
  238VAL     CB 2403   9.254   9.177   4.191
  238VAL    CG1 2404   9.286   9.304   4.271
  238VAL    CG2 2405   9.159   9.216   4.078
  238VAL      C 2406   9.327   8.973   4.066
  238VAL      O 2407   9.253   8.888   4.115
  239SER      N 2408   9.352   8.976   3.935
  239SER      H 2409   9.409   9.046   3.893
  239SER     CA 2410   9.298   8.882   3.837
  239SER     CB 2411   9.297   8.936   3.694
  239SER     OG 2412   9.300   9.079   3.695
  239SER     HG 2413   9.205   9.104   3.684
  239SER      C 2414   9.381   8.755   3.815
  239SER      O 2415   9.503   8.770   3.808
  240ILE      N 2416   9.317   8.642   3.787
  240ILE      H 2417   9.248   8.655   3.716
  240ILE     CA 2418   9.390   8.515   3.793
  240ILE     CB 2419   9.278   8.413   3.814
  240ILE    CG1 2420   9.212   8.425   3.951
  240ILE    CG2 2421   9.347   8.277   3.802
  240ILE     CD 2422   9.074   8.359   3.940
  240ILE      C 2423   9.475   8.494   3.667
  240ILE      O 2424   9.429   8.498   3.553
  241ASN      N 2425   9.600   8.463   3.701
  241ASN      H 2426   9.633   8.466   3.795
  241ASN     CA 2427   9.699   8.427   3.598
  241ASN     CB 2428   9.799   8.542   3.585
  241ASN     CG 2429   9.896   8.530   3.467
  241ASN    OD1 2430   9.864   8.554   3.351
  241ASN    ND2 2431  10.026   8.522   3.494
  241ASN   HD21 2432  10.067   8.531   3.585
  241ASN   HD22 2433  10.088   8.490   3.422
  241ASN      C 2434   9.775   8.301   3.639
  241ASN      O 2435   9.790   8.277   3.759
  242THR      N 2436   9.777   8.214   3.538
  242THR      H 2437   9.744   8.236   3.446
  242THR     CA 2438   9.846   8.085   3.543
  242THR     CB 2439   9.753   7.988   3.470
  242THR    OG1 2440   9.725   8.041   3.341
  242THR    HG1 2441   9.629   8.070   3.333
  242THR    CG2 2442   9.629   7.951   3.553
  242THR      C 2443   9.983   8.087   3.475
  242THR      O 2444  10.066   8.007   3.520
  243PHE      N 2445   9.998   8.164   3.368
  243PHE      H 2446   9.937   8.239   3.341
  243PHE     CA 2447  10.126   8.171   3.295
  243PHE     CB 2448  10.095   8.212   3.151
  243PHE     CG 2449  10.186   8.153   3.043
  243PHE    CD1 2450  10.140   8.040   2.977
  243PHE    HD1 2451  10.051   7.988   3.013
  243PHE    CD2 2452  10.305   8.210   3.001
  243PHE    HD2 2453  10.350   8.296   3.048
  243PHE    CE1 2454  10.208   7.994   2.865
  243PHE    HE1 2455  10.189   7.893   2.828
  243PHE    CE2 2456  10.379   8.163   2.893
  243PHE    HE2 2457  10.479   8.203   2.875
  243PHE     CZ 2458  10.326   8.054   2.824
  243PHE     HZ 2459  10.364   8.021   2.727
  243PHE      C 2460  10.233   8.270   3.344
  243PHE      O 2461  10.233   8.390   3.316
  244GL4      N 2462  10.324   8.212   3.422
  244GL4      H 2463  10.291   8.141   3.484
  244GL4     CA 2464  10.438   8.282   3.482
  244GL4     CB 2465  10.480   8.201   3.604
  244GL4     CG 2466  10.594   8.253   3.693
  244GL4     CD 2467  10.578   8.204   3.837
  244GL4    OE1 2468  10.545   8.280   3.931
  244GL4   HE11 2469  10.547   8.232   4.018
  244GL4   HE12 2470  10.521   8.368   3.889
  244GL4    OE2 2471  10.616   8.087   3.858
  244GL4   HE21 2472  10.577   8.049   3.942
  244GL4   HE22 2473  10.683   8.058   3.790
  244GL4      C 2474  10.560   8.305   3.392
  244GL4      O 2475  10.608   8.212   3.328
  245LEU      N 2476  10.603   8.430   3.375
  245LEU      H 2477  10.557   8.508   3.417
  245LEU     CA 2478  10.709   8.470   3.282
  245LEU     CB 2479  10.658   8.596   3.211
  245LEU     CG 2480  10.542   8.566   3.115
  245LEU    CD1 2481  10.510   8.700   3.049
  245LEU    CD2 2482  10.582   8.480   2.995
  245LEU      C 2483  10.851   8.497   3.335
  245LEU      O 2484  10.944   8.478   3.258
  246ASN      N 2485  10.861   8.526   3.464
  246ASN      H 2486  10.787   8.494   3.524
  246ASN     CA 2487  10.985   8.546   3.540
  246ASN     CB 2488  11.060   8.414   3.559
  246ASN     CG 2489  10.970   8.312   3.628
  246ASN    OD1 2490  10.906   8.337   3.730
  246ASN    ND2 2491  10.985   8.186   3.588
  246ASN   HD21 2492  11.065   8.159   3.534
  246ASN   HD22 2493  10.913   8.117   3.597
  246ASN      C 2494  11.081   8.657   3.495
  246ASN      O 2495  11.137   8.731   3.576
  247AS4      N 2496  11.107   8.657   3.365
  247AS4      H 2497  11.043   8.612   3.302
  247AS4     CA 2498  11.208   8.745   3.304
  247AS4     CB 2499  11.252   8.693   3.167
  247AS4     CG 2500  11.400   8.716   3.137
  247AS4    OD1 2501  11.448   8.817   3.194
  247AS4   HD11 2502  11.544   8.829   3.169
  247AS4   HD12 2503  11.386   8.860   3.260
  247AS4    OD2 2504  11.453   8.660   3.039
  247AS4   HD21 2505  11.551   8.652   3.053
  247AS4   HD22 2506  11.391   8.602   2.986
  247AS4      C 2507  11.154   8.888   3.302
  247AS4      O 2508  11.035   8.903   3.272
  248MET      N 2509  11.235   8.989   3.333
  248MET      H 2510  11.318   8.964   3.383
  248MET     CA 2511  11.207   9.133   3.324
  248MET     CB 2512  11.308   9.217   3.402
  248MET     CG 2513  11.298   9.225   3.555
  248MET     SD 2514  11.132   9.279   3.610
  248MET     CE 2515  11.105   9.167   3.745
  248MET      C 2516  11.205   9.180   3.179
  248MET      O 2517  11.306   9.217   3.119
  249TY0      N 2518  11.083   9.198   3.128
  249TY0      H 2519  10.998   9.202   3.182
  249TY0     CA 2520  11.059   9.252   2.995
  249TY0     CB 2521  10.942   9.170   2.940
  249TY0     CG 2522  10.966   9.020   2.924
  249TY0    CD1 2523  11.028   8.971   2.809
  249TY0    HD1 2524  11.080   9.042   2.745
  249TY0    CD2 2525  10.909   8.929   3.012
  249TY0    HD2 2526  10.853   8.967   3.097
  249TY0    CE1 2527  11.031   8.836   2.776
  249TY0    HE1 2528  11.069   8.802   2.679
  249TY0    CE2 2529  10.912   8.794   2.979
  249TY0    HE2 2530  10.892   8.720   3.056
  249TY0     CZ 2531  10.974   8.746   2.865
  249TY0     OH 2532  10.998   8.612   2.855
  249TY0    HH1 2533  11.050   8.598   2.771
  249TY0    HH2 2534  11.017   8.587   2.950
  249TY0      C 2535  11.022   9.400   3.010
  249TY0      O 2536  10.960   9.433   3.111
  250PRO      N 2537  11.045   9.476   2.904
  250PRO     CA 2538  11.016   9.620   2.911
  250PRO     CB 2539  11.093   9.685   2.796
  250PRO     CG 2540  11.207   9.586   2.773
  250PRO     CD 2541  11.140   9.450   2.795
  250PRO      C 2542  10.867   9.649   2.895
  250PRO      O 2543  10.806   9.583   2.811
  251LEU      N 2544  10.813   9.735   2.982
  251LEU      H 2545  10.872   9.772   3.053
  251LEU     CA 2546  10.676   9.787   2.980
  251LEU     CB 2547  10.641   9.852   3.113
  251LEU     CG 2548  10.498   9.879   3.161
  251LEU    CD1 2549  10.409   9.754   3.158
  251LEU    CD2 2550  10.515   9.938   3.301
  251LEU      C 2551  10.660   9.895   2.872
  251LEU      O 2552  10.731   9.995   2.875
  252ILE      N 2553  10.560   9.878   2.786
  252ILE      H 2554  10.503   9.796   2.783
  252ILE     CA 2555  10.526   9.988   2.694
  252ILE     CB 2556  10.539   9.942   2.549
  252ILE    CG1 2557  10.463   9.814   2.515
  252ILE    CG2 2558  10.690   9.924   2.526
  252ILE     CD 2559  10.434   9.809   2.365
  252ILE      C 2560  10.376  10.020   2.704
  252ILE      O 2561  10.307   9.940   2.766
  253TY0      N 2562  10.342  10.146   2.680
  253TY0      H 2563  10.408  10.215   2.652
  253TY0     CA 2564  10.205  10.197   2.700
  253TY0     CB 2565  10.206  10.345   2.737
  253TY0     CG 2566  10.076  10.424   2.753
  253TY0    CD1 2567  10.003  10.387   2.865
  253TY0    HD1 2568  10.049  10.315   2.934
  253TY0    CD2 2569  10.018  10.514   2.666
  253TY0    HD2 2570  10.068  10.524   2.569
  253TY0    CE1 2571   9.876  10.438   2.890
  253TY0    HE1 2572   9.843  10.411   2.990
  253TY0    CE2 2573   9.888  10.562   2.683
  253TY0    HE2 2574   9.854  10.628   2.602
  253TY0     CZ 2575   9.821  10.527   2.799
  253TY0     OH 2576   9.712  10.601   2.832
  253TY0    HH1 2577   9.680  10.571   2.923
  253TY0    HH2 2578   9.659  10.631   2.753
  253TY0      C 2579  10.118  10.167   2.578
  253TY0      O 2580  10.162  10.169   2.463
  254GLY      N 2581   9.992  10.163   2.619
  254GLY      H 2582   9.984  10.151   2.717
  254GLY     CA 2583   9.877  10.149   2.528
  254GLY      C 2584   9.751  10.225   2.569
  254GLY      O 2585   9.670  10.168   2.641
  255GLY      N 2586   9.737  10.346   2.514
  255GLY      H 2587   9.811  10.400   2.475
  255GLY     CA 2588   9.605  10.411   2.516
  255GLY      C 2589   9.602  10.548   2.447
  255GLY      O 2590   9.632  10.646   2.514
  256AS4      N 2591   9.581  10.540   2.315
  256AS4      H 2592   9.548  10.459   2.267
  256AS4     CA 2593   9.581  10.653   2.220
  256AS4     CB 2594   9.593  10.601   2.078
  256AS4     CG 2595   9.646  10.705   1.977
  256AS4    OD1 2596   9.686  10.662   1.868
  256AS4   HD11 2597   9.693  10.742   1.807
  256AS4   HD12 2598   9.671  10.563   1.868
  256AS4    OD2 2599   9.632  10.827   2.002
  256AS4   HD21 2600   9.635  10.882   1.918
  256AS4   HD22 2601   9.614  10.835   2.100
  256AS4      C 2602   9.441  10.713   2.234
  256AS4      O 2603   9.342  10.641   2.251
  257ALA      N 2604   9.424  10.843   2.214
  257ALA      H 2605   9.498  10.895   2.173
  257ALA     CA 2606   9.302  10.917   2.251
  257ALA     CB 2607   9.249  10.896   2.392
  257ALA      C 2608   9.301  11.065   2.214
  257ALA      O 2609   9.409  11.123   2.224
  258PRO      N 2610   9.190  11.113   2.159
  258PRO     CA 2611   9.087  11.038   2.085
  258PRO     CB 2612   8.964  11.129   2.081
  258PRO     CG 2613   9.022  11.271   2.088
  258PRO     CD 2614   9.156  11.256   2.159
  258PRO      C 2615   9.141  11.003   1.945
  258PRO      O 2616   9.179  11.087   1.865
  259ASN      N 2617   9.117  10.875   1.918
  259ASN      H 2618   9.087  10.803   1.980
  259ASN     CA 2619   9.155  10.828   1.784
  259ASN     CB 2620   9.282  10.743   1.792
  259ASN     CG 2621   9.315  10.665   1.665
  259ASN    OD1 2622   9.232  10.603   1.599
  259ASN    ND2 2623   9.447  10.652   1.648
  259ASN   HD21 2624   9.509  10.682   1.721
  259ASN   HD22 2625   9.481  10.599   1.572
  259ASN      C 2626   9.038  10.762   1.710
  259ASN      O 2627   8.981  10.663   1.757
  260THR      N 2628   9.009  10.813   1.590
  260THR      H 2629   9.073  10.871   1.540
  260THR     CA 2630   8.890  10.767   1.516
  260THR     CB 2631   8.855  10.853   1.395
  260THR    OG1 2632   8.965  10.860   1.304
  260THR    HG1 2633   8.924  10.880   1.214
  260THR    CG2 2634   8.833  10.998   1.440
  260THR      C 2635   8.880  10.618   1.484
  260THR      O 2636   8.778  10.553   1.506
  261ALA      N 2637   8.983  10.556   1.428
  261ALA      H 2638   9.052  10.614   1.384
  261ALA     CA 2639   9.010  10.412   1.418
  261ALA     CB 2640   9.139  10.401   1.337
  261ALA      C 2641   9.005  10.330   1.547
  261ALA      O 2642   8.966  10.214   1.546
  262ALA      N 2643   9.075  10.375   1.651
  262ALA      H 2644   9.131  10.458   1.641
  262ALA     CA 2645   9.077  10.307   1.780
  262ALA     CB 2646   9.190  10.360   1.869
  262ALA      C 2647   8.948  10.300   1.864
  262ALA      O 2648   8.929  10.209   1.944
  263GLY      N 2649   8.864  10.403   1.853
  263GLY      H 2650   8.905  10.492   1.833
  263GLY     CA 2651   8.734  10.407   1.923
  263GLY      C 2652   8.667  10.544   1.931
  263GLY      O 2653   8.584  10.551   2.023
  264PHE      N 2654   8.680  10.625   1.826
  264PHE      H 2655   8.738  10.595   1.752
  264PHE     CA 2656   8.622  10.760   1.826
  264PHE     CB 2657   8.476  10.774   1.784
  264PHE     CG 2658   8.453  10.696   1.655
  264PHE    CD1 2659   8.376  10.580   1.662
  264PHE    HD1 2660   8.299  10.579   1.740
  264PHE    CD2 2661   8.502  10.735   1.530
  264PHE    HD2 2662   8.508  10.841   1.506
  264PHE    CE1 2663   8.368  10.492   1.556
  264PHE    HE1 2664   8.331  10.391   1.573
  264PHE    CE2 2665   8.485  10.654   1.419
  264PHE    HE2 2666   8.533  10.678   1.325
  264PHE     CZ 2667   8.425  10.529   1.434
  264PHE     HZ 2668   8.414  10.457   1.352
  264PHE      C 2669   8.637  10.848   1.951
  264PHE      O 2670   8.720  10.938   1.944
  265SER      N 2671   8.566  10.820   2.060
  265SER      H 2672   8.533  10.727   2.076
  265SER     CA 2673   8.553  10.898   2.183
  265SER     CB 2674   8.415  10.876   2.247
  265SER     OG 2675   8.387  10.743   2.292
  265SER     HG 2676   8.378  10.747   2.391
  265SER      C 2677   8.657  10.855   2.286
  265SER      O 2678   8.692  10.737   2.284
  266GLY      N 2679   8.699  10.951   2.368
  266GLY      H 2680   8.675  11.048   2.364
  266GLY     CA 2681   8.808  10.923   2.463
  266GLY      C 2682   8.800  10.806   2.562
  266GLY      O 2683   8.884  10.717   2.559
  267ASN      N 2684   8.680  10.799   2.619
  267ASN      H 2685   8.604  10.859   2.593
  267ASN     CA 2686   8.648  10.691   2.714
  267ASN     CB 2687   8.514  10.721   2.782
  267ASN     CG 2688   8.394  10.733   2.688
  267ASN    OD1 2689   8.398  10.742   2.566
  267ASN    ND2 2690   8.279  10.759   2.751
  267ASN   HD21 2691   8.267  10.777   2.848
  267ASN   HD22 2692   8.191  10.765   2.701
  267ASN      C 2693   8.648  10.557   2.641
  267ASN      O 2694   8.671  10.455   2.705
  268ARG      N 2695   8.599  10.558   2.516
  268ARG      H 2696   8.531  10.623   2.484
  268ARG     CA 2697   8.619  10.440   2.431
  268ARG     CB 2698   8.516  10.425   2.319
  268ARG     CG 2699   8.390  10.358   2.376
  268ARG     CD 2700   8.411  10.232   2.461
  268ARG     NE 2701   8.282  10.207   2.529
  268ARG     HE 2702   8.246  10.281   2.584
  268ARG     CZ 2703   8.219  10.089   2.521
  268ARG    NH1 2704   8.270   9.996   2.438
  268ARG   HH11 2705   8.344  10.017   2.375
  268ARG   HH12 2706   8.232   9.903   2.443
  268ARG    NH2 2707   8.102  10.073   2.582
  268ARG   HH21 2708   8.052  10.144   2.634
  268ARG   HH22 2709   8.054   9.986   2.573
  268ARG      C 2710   8.762  10.415   2.382
  268ARG      O 2711   8.795  10.296   2.372
  269SER      N 2712   8.828  10.518   2.331
  269SER      H 2713   8.774  10.603   2.329
  269SER     CA 2714   8.958  10.515   2.264
  269SER     CB 2715   8.994  10.655   2.216
  269SER     OG 2716   9.089  10.649   2.109
  269SER     HG 2717   9.177  10.641   2.157
  269SER      C 2718   9.071  10.463   2.352
  269SER      O 2719   9.162  10.401   2.299
  270ARG      N 2720   9.069  10.496   2.482
  270ARG      H 2721   8.987  10.530   2.528
  270ARG     CA 2722   9.183  10.477   2.573
  270ARG     CB 2723   9.185  10.597   2.668
  270ARG     CG 2724   9.331  10.631   2.699
  270ARG     CD 2725   9.341  10.771   2.759
  270ARG     NE 2726   9.481  10.797   2.795
  270ARG     HE 2727   9.552  10.735   2.762
  270ARG     CZ 2728   9.522  10.897   2.874
  270ARG    NH1 2729   9.434  10.979   2.931
  270ARG   HH11 2730   9.338  10.962   2.910
  270ARG   HH12 2731   9.457  11.061   2.984
  270ARG    NH2 2732   9.650  10.910   2.913
  270ARG   HH21 2733   9.711  10.847   2.865
  270ARG   HH22 2734   9.682  10.966   2.990
  270ARG      C 2735   9.187  10.338   2.635
  270ARG      O 2736   9.207  10.320   2.756
  271PHE      N 2737   9.218  10.253   2.538
  271PHE      H 2738   9.196  10.271   2.442
  271PHE     CA 2739   9.282  10.124   2.567
  271PHE     CB 2740   9.170  10.026   2.602
  271PHE     CG 2741   9.225   9.896   2.661
  271PHE    CD1 2742   9.225   9.779   2.586
  271PHE    HD1 2743   9.223   9.776   2.477
  271PHE    CD2 2744   9.237   9.885   2.799
  271PHE    HD2 2745   9.223   9.978   2.852
  271PHE    CE1 2746   9.225   9.659   2.655
  271PHE    HE1 2747   9.236   9.571   2.592
  271PHE    CE2 2748   9.249   9.765   2.868
  271PHE    HE2 2749   9.236   9.764   2.976
  271PHE     CZ 2750   9.234   9.648   2.793
  271PHE     HZ 2751   9.211   9.553   2.843
  271PHE      C 2752   9.355  10.079   2.440
  271PHE      O 2753   9.359  10.136   2.331
  272CYS      N 2754   9.441   9.984   2.476
  272CYS      H 2755   9.428   9.942   2.566
  272CYS     CA 2756   9.535   9.917   2.384
  272CYS     CB 2757   9.641   9.839   2.462
  272CYS     SG 2758   9.590   9.696   2.565
  272CYS      C 2759   9.457   9.833   2.283
  272CYS      O 2760   9.380   9.745   2.319
  273PHE      N 2761   9.475   9.858   2.153
  273PHE      H 2762   9.527   9.934   2.114
  273PHE     CA 2763   9.396   9.778   2.057
  273PHE     CB 2764   9.291   9.872   1.999
  273PHE     CG 2765   9.185   9.919   2.099
  273PHE    CD1 2766   9.149  10.052   2.114
  273PHE    HD1 2767   9.185  10.124   2.040
  273PHE    CD2 2768   9.120   9.823   2.175
  273PHE    HD2 2769   9.115   9.721   2.137
  273PHE    CE1 2770   9.058  10.088   2.213
  273PHE    HE1 2771   9.045  10.194   2.234
  273PHE    CE2 2772   9.027   9.857   2.273
  273PHE    HE2 2773   8.979   9.778   2.332
  273PHE     CZ 2774   8.999   9.992   2.295
  273PHE     HZ 2775   8.902  10.016   2.338
  273PHE      C 2776   9.473   9.716   1.941
  273PHE      O 2777   9.568   9.777   1.892
  274PRO      N 2778   9.424   9.611   1.877
  274PRO     CA 2779   9.485   9.546   1.760
  274PRO     CB 2780   9.385   9.445   1.703
  274PRO     CG 2781   9.313   9.397   1.829
  274PRO     CD 2782   9.311   9.524   1.914
  274PRO      C 2783   9.542   9.634   1.648
  274PRO      O 2784   9.643   9.592   1.590
  275SER      N 2785   9.484   9.750   1.620
  275SER      H 2786   9.386   9.754   1.639
  275SER     CA 2787   9.531   9.851   1.523
  275SER     CB 2788   9.414   9.922   1.455
  275SER     OG 2789   9.347   9.987   1.562
  275SER     HG 2790   9.259   9.941   1.570
  275SER      C 2791   9.629   9.954   1.580
  275SER      O 2792   9.727   9.989   1.514
  276THR      N 2793   9.610  10.015   1.695
  276THR      H 2794   9.520  10.014   1.740
  276THR     CA 2795   9.707  10.103   1.761
  276THR     CB 2796   9.646  10.199   1.864
  276THR    OG1 2797   9.574  10.128   1.964
  276THR    HG1 2798   9.509  10.200   1.989
  276THR    CG2 2799   9.554  10.294   1.786
  276THR      C 2800   9.841  10.047   1.810
  276THR      O 2801   9.946  10.108   1.792
  277LEU      N 2802   9.840   9.924   1.861
  277LEU      H 2803   9.756   9.870   1.861
  277LEU     CA 2804   9.964   9.855   1.899
  277LEU     CB 2805   9.947   9.731   1.988
  277LEU     CG 2806   9.869   9.749   2.118
  277LEU    CD1 2807   9.796   9.626   2.174
  277LEU    CD2 2808   9.954   9.837   2.208
  277LEU      C 2809  10.048   9.828   1.774
  277LEU      O 2810   9.997   9.772   1.677
  278ASN      N 2811  10.165   9.891   1.779
  278ASN      H 2812  10.194   9.939   1.861
  278ASN     CA 2813  10.269   9.895   1.674
  278ASN     CB 2814  10.373  10.001   1.714
  278ASN     CG 2815  10.483  10.018   1.609
  278ASN    OD1 2816  10.574   9.936   1.602
  278ASN    ND2 2817  10.466  10.100   1.506
  278ASN   HD21 2818  10.383  10.154   1.493
  278ASN   HD22 2819  10.539  10.115   1.438
  278ASN      C 2820  10.334   9.757   1.661
  278ASN      O 2821  10.365   9.685   1.756
  279PRO      N 2822  10.321   9.700   1.543
  279PRO     CA 2823  10.360   9.563   1.503
  279PRO     CB 2824  10.357   9.553   1.352
  279PRO     CG 2825  10.272   9.674   1.311
  279PRO     CD 2826  10.303   9.777   1.418
  279PRO      C 2827  10.499   9.527   1.559
  279PRO      O 2828  10.521   9.408   1.580
  280ASN      N 2829  10.596   9.616   1.539
  280ASN      H 2830  10.594   9.690   1.470
  280ASN     CA 2831  10.729   9.588   1.595
  280ASN     CB 2832  10.842   9.659   1.522
  280ASN     CG 2833  10.858   9.582   1.391
  280ASN    OD1 2834  10.854   9.459   1.378
  280ASN    ND2 2835  10.903   9.657   1.291
  280ASN   HD21 2836  10.926   9.753   1.307
  280ASN   HD22 2837  10.930   9.615   1.204
  280ASN      C 2838  10.751   9.626   1.741
  280ASN      O 2839  10.823   9.557   1.813
  281LEU      N 2840  10.690   9.734   1.792
  281LEU      H 2841  10.629   9.790   1.738
  281LEU     CA 2842  10.702   9.771   1.934
  281LEU     CB 2843  10.633   9.906   1.955
  281LEU     CG 2844  10.643   9.965   2.095
  281LEU    CD1 2845  10.789   9.990   2.135
  281LEU    CD2 2846  10.591  10.108   2.113
  281LEU      C 2847  10.662   9.664   2.036
  281LEU      O 2848  10.757   9.630   2.107
  282VAL      N 2849  10.552   9.595   2.010
  282VAL      H 2850  10.489   9.623   1.937
  282VAL     CA 2851  10.508   9.486   2.098
  282VAL     CB 2852  10.375   9.429   2.049
  282VAL    CG1 2853  10.244   9.500   2.083
  282VAL    CG2 2854  10.376   9.390   1.901
  282VAL      C 2855  10.594   9.366   2.138
  282VAL      O 2856  10.586   9.312   2.247
  283LY3      N 2857  10.679   9.332   2.042
  283LY3      H 2858  10.687   9.383   1.956
  283LY3     CA 2859  10.772   9.218   2.053
  283LY3     CB 2860  10.869   9.217   1.935
  283LY3     CG 2861  10.797   9.202   1.800
  283LY3     CD 2862  10.887   9.147   1.690
  283LY3     CE 2863  10.985   9.244   1.623
  283LY3     NZ 2864  11.013   9.192   1.489
  283LY3    HZ1 2865  11.085   9.244   1.443
  283LY3    HZ2 2866  11.038   9.097   1.507
  283LY3    HZ3 2867  10.935   9.191   1.425
  283LY3      C 2868  10.855   9.213   2.181
  283LY3      O 2869  10.914   9.318   2.207
  284GLY      N 2870  10.836   9.109   2.262
  284GLY      H 2871  10.766   9.042   2.238
  284GLY     CA 2872  10.912   9.080   2.384
  284GLY      C 2873  10.889   9.184   2.493
  284GLY      O 2874  10.985   9.207   2.566
  285LY3      N 2875  10.770   9.245   2.495
  285LY3      H 2876  10.711   9.239   2.415
  285LY3     CA 2877  10.734   9.356   2.582
  285LY3     CB 2878  10.744   9.478   2.490
  285LY3     CG 2879  10.892   9.508   2.466
  285LY3     CD 2880  10.909   9.638   2.387
  285LY3     CE 2881  11.059   9.663   2.368
  285LY3     NZ 2882  11.129   9.574   2.273
  285LY3    HZ1 2883  11.138   9.486   2.319
  285LY3    HZ2 2884  11.074   9.562   2.190
  285LY3    HZ3 2885  11.221   9.607   2.254
  285LY3      C 2886  10.596   9.348   2.648
  285LY3      O 2887  10.516   9.270   2.598
  286ILE      N 2888  10.572   9.426   2.753
  286ILE      H 2889  10.643   9.484   2.795
  286ILE     CA 2890  10.442   9.432   2.821
  286ILE     CB 2891  10.456   9.399   2.970
  286ILE    CG1 2892  10.512   9.257   2.983
  286ILE    CG2 2893  10.322   9.386   3.043
  286ILE     CD 2894  10.560   9.238   3.126
  286ILE      C 2895  10.357   9.556   2.791
  286ILE      O 2896  10.409   9.667   2.802
  287VAL      N 2897  10.234   9.536   2.745
  287VAL      H 2898  10.190   9.450   2.721
  287VAL     CA 2899  10.145   9.653   2.733
  287VAL     CB 2900  10.070   9.639   2.600
  287VAL    CG1 2901   9.981   9.517   2.579
  287VAL    CG2 2902  10.003   9.773   2.568
  287VAL      C 2903  10.056   9.687   2.852
  287VAL      O 2904   9.967   9.618   2.902
  288LEU      N 2905  10.091   9.804   2.904
  288LEU      H 2906  10.176   9.847   2.874
  288LEU     CA 2907  10.021   9.880   3.010
  288LEU     CB 2908  10.114   9.978   3.081
  288LEU     CG 2909  10.042  10.050   3.195
  288LEU    CD1 2910  10.027   9.969   3.324
  288LEU    CD2 2911  10.103  10.186   3.226
  288LEU      C 2912   9.904   9.945   2.935
  288LEU      O 2913   9.917  10.041   2.859
  289CYS      N 2914   9.785   9.894   2.967
  289CYS      H 2915   9.779   9.820   3.034
  289CYS     CA 2916   9.662   9.943   2.905
  289CYS     CB 2917   9.595   9.815   2.852
  289CYS     SG 2918   9.698   9.719   2.737
  289CYS      C 2919   9.583  10.036   2.997
  289CYS      O 2920   9.576  10.003   3.114
  290AS4      N 2921   9.547  10.156   2.951
  290AS4      H 2922   9.575  10.181   2.858
  290AS4     CA 2923   9.462  10.241   3.034
  290AS4     CB 2924   9.486  10.383   2.983
  290AS4     CG 2925   9.519  10.485   3.091
  290AS4    OD1 2926   9.435  10.507   3.182
  290AS4   HD11 2927   9.462  10.589   3.232
  290AS4   HD12 2928   9.353  10.451   3.176
  290AS4    OD2 2929   9.634  10.534   3.084
  290AS4   HD21 2930   9.649  10.582   3.170
  290AS4   HD22 2931   9.675  10.516   2.995
  290AS4      C 2932   9.320  10.207   3.081
  290AS4      O 2933   9.311  10.135   3.180
  291VAL      N 2934   9.215  10.278   3.039
  291VAL      H 2935   9.210  10.322   2.950
  291VAL     CA 2936   9.084  10.246   3.098
  291VAL     CB 2937   8.983  10.362   3.102
  291VAL    CG1 2938   9.032  10.475   3.191
  291VAL    CG2 2939   8.930  10.409   2.967
  291VAL      C 2940   9.010  10.131   3.030
  291VAL      O 2941   9.029  10.111   2.911
  292LY3      N 2942   8.927  10.062   3.109
  292LY3      H 2943   8.905  10.110   3.194
  292LY3     CA 2944   8.839   9.948   3.076
  292LY3     CB 2945   8.713   9.994   3.003
  292LY3     CG 2946   8.629  10.106   3.062
  292LY3     CD 2947   8.585  10.085   3.207
  292LY3     CE 2948   8.529  10.217   3.261
  292LY3     NZ 2949   8.475  10.202   3.397
  292LY3    HZ1 2950   8.421  10.118   3.407
  292LY3    HZ2 2951   8.552  10.198   3.460
  292LY3    HZ3 2952   8.424  10.287   3.414
  292LY3      C 2953   8.899   9.818   3.023
  292LY3      O 2954   8.947   9.806   2.911
  293THR      N 2955   8.871   9.711   3.098
  293THR      H 2956   8.790   9.705   3.156
  293THR     CA 2957   8.936   9.580   3.089
  293THR     CB 2958   8.914   9.492   3.212
  293THR    OG1 2959   8.780   9.468   3.253
  293THR    HG1 2960   8.739   9.556   3.278
  293THR    CG2 2961   8.991   9.542   3.334
  293THR      C 2962   8.885   9.489   2.977
  293THR      O 2963   8.769   9.501   2.938
  294ASN      N 2964   8.975   9.410   2.918
  294ASN      H 2965   9.069   9.430   2.947
  294ASN     CA 2966   8.951   9.298   2.826
  294ASN     CB 2967   9.085   9.286   2.753
  294ASN     CG 2968   9.081   9.193   2.632
  294ASN    OD1 2969   9.107   9.073   2.639
  294ASN    ND2 2970   9.033   9.236   2.516
  294ASN   HD21 2971   9.005   9.332   2.513
  294ASN   HD22 2972   9.063   9.185   2.436
  294ASN      C 2973   8.914   9.171   2.903
  294ASN      O 2974   8.967   9.151   3.012
  295GLY      N 2975   8.855   9.073   2.836
  295GLY      H 2976   8.812   9.098   2.750
  295GLY     CA 2977   8.822   8.940   2.891
  295GLY      C 2978   8.921   8.825   2.872
  295GLY      O 2979   8.941   8.737   2.955
  296ALA      N 2980   8.990   8.832   2.758
  296ALA      H 2981   8.971   8.911   2.700
  296ALA     CA 2982   9.085   8.733   2.705
  296ALA     CB 2983   9.042   8.710   2.560
  296ALA      C 2984   9.235   8.750   2.725
  296ALA      O 2985   9.292   8.663   2.791
  297GLY      N 2986   9.282   8.870   2.690
  297GLY      H 2987   9.212   8.935   2.661
  297GLY     CA 2988   9.424   8.904   2.704
  297GLY      C 2989   9.470   9.043   2.660
  297GLY      O 2990   9.585   9.080   2.686
  298ALA      N 2991   9.396   9.111   2.573
  298ALA      H 2992   9.337   9.058   2.513
  298ALA     CA 2993   9.416   9.249   2.527
  298ALA     CB 2994   9.426   9.334   2.653
  298ALA      C 2995   9.526   9.286   2.427
  298ALA      O 2996   9.507   9.362   2.332
  299PHE      N 2997   9.646   9.233   2.451
  299PHE      H 2998   9.670   9.164   2.519
  299PHE     CA 2999   9.767   9.253   2.371
  299PHE     CB 3000   9.896   9.198   2.431
  299PHE     CG 3001   9.898   9.049   2.466
  299PHE    CD1 3002   9.879   9.012   2.599
  299PHE    HD1 3003   9.840   9.078   2.675
  299PHE    CD2 3004   9.939   8.951   2.377
  299PHE    HD2 3005   9.964   8.985   2.276
  299PHE    CE1 3006   9.910   8.883   2.640
  299PHE    HE1 3007   9.942   8.870   2.744
  299PHE    CE2 3008   9.958   8.818   2.414
  299PHE    HE2 3009   9.955   8.735   2.343
  299PHE     CZ 3010   9.948   8.786   2.549
  299PHE     HZ 3011   9.955   8.684   2.587
  299PHE      C 3012   9.748   9.186   2.234
  299PHE      O 3013   9.668   9.093   2.218
  300LEU      N 3014   9.802   9.251   2.132
  300LEU      H 3015   9.830   9.344   2.155
  300LEU     CA 3016   9.824   9.216   1.990
  300LEU     CB 3017   9.849   9.342   1.907
  300LEU     CG 3018   9.911   9.327   1.767
  300LEU    CD1 3019   9.802   9.315   1.661
  300LEU    CD2 3020  10.003   9.446   1.740
  300LEU      C 3021   9.951   9.131   1.988
  300LEU      O 3022  10.045   9.161   2.062
  301ALA      N 3023   9.951   9.032   1.898
  301ALA      H 3024   9.868   9.020   1.844
  301ALA     CA 3025  10.053   8.927   1.888
  301ALA     CB 3026  10.020   8.841   1.766
  301ALA      C 3027  10.194   8.987   1.882
  301ALA      O 3028  10.221   9.083   1.811
  302GLY      N 3029  10.285   8.911   1.943
  302GLY      H 3030  10.280   8.812   1.960
  302GLY     CA 3031  10.420   8.955   1.977
  302GLY      C 3032  10.437   9.006   2.122
  302GLY      O 3033  10.554   9.008   2.158
  303ALA      N 3034  10.329   9.045   2.188
  303ALA      H 3035  10.235   9.039   2.154
  303ALA     CA 3036  10.337   9.088   2.329
  303ALA     CB 3037  10.231   9.193   2.362
  303ALA      C 3038  10.334   8.971   2.428
  303ALA      O 3039  10.271   8.868   2.407
  304VAL      N 3040  10.437   8.977   2.512
  304VAL      H 3041  10.513   9.039   2.492
  304VAL     CA 3042  10.445   8.876   2.619
  304VAL     CB 3043  10.583   8.862   2.683
  304VAL    CG1 3044  10.676   8.817   2.571
  304VAL    CG2 3045  10.640   8.990   2.746
  304VAL      C 3046  10.344   8.871   2.733
  304VAL      O 3047  10.300   8.763   2.772
  305GLY      N 3048  10.277   8.985   2.747
  305GLY      H 3049  10.289   9.061   2.685
  305GLY     CA 3050  10.193   9.016   2.865
  305GLY      C 3051  10.106   9.142   2.854
  305GLY      O 3052  10.144   9.231   2.779
  306ALA      N 3053  10.019   9.160   2.953
  306ALA      H 3054  10.004   9.105   3.035
  306ALA     CA 3055   9.936   9.281   2.950
  306ALA     CB 3056   9.817   9.254   2.857
  306ALA      C 3057   9.897   9.313   3.095
  306ALA      O 3058   9.876   9.226   3.178
  307LEU      N 3059   9.898   9.444   3.118
  307LEU      H 3060   9.952   9.504   3.059
  307LEU     CA 3061   9.855   9.499   3.247
  307LEU     CB 3062   9.972   9.566   3.320
  307LEU     CG 3063  10.073   9.470   3.381
  307LEU    CD1 3064  10.182   9.556   3.446
  307LEU    CD2 3065  10.000   9.388   3.487
  307LEU      C 3066   9.754   9.611   3.221
  307LEU      O 3067   9.765   9.698   3.134
  308MET      N 3068   9.651   9.600   3.305
  308MET      H 3069   9.643   9.535   3.380
  308MET     CA 3070   9.537   9.691   3.288
  308MET     CB 3071   9.410   9.609   3.263
  308MET     CG 3072   9.415   9.534   3.130
  308MET     SD 3073   9.261   9.450   3.082
  308MET     CE 3074   9.342   9.295   3.048
  308MET      C 3075   9.519   9.791   3.403
  308MET      O 3076   9.469   9.754   3.509
  309ALA      N 3077   9.537   9.919   3.373
  309ALA      H 3078   9.543   9.948   3.278
  309ALA     CA 3079   9.527  10.031   3.469
  309ALA     CB 3080   9.599  10.156   3.419
  309ALA      C 3081   9.393  10.058   3.537
  309ALA      O 3082   9.391  10.128   3.639
  310AS4      N 3083   9.293   9.978   3.503
  310AS4      H 3084   9.318   9.911   3.433
  310AS4     CA 3085   9.153   9.995   3.547
  310AS4     CB 3086   9.055   9.940   3.444
  310AS4     CG 3087   8.920  10.013   3.454
  310AS4    OD1 3088   8.905  10.119   3.390
  310AS4   HD11 3089   8.836  10.162   3.448
  310AS4   HD12 3090   8.967  10.129   3.312
  310AS4    OD2 3091   8.831   9.962   3.524
  310AS4   HD21 3092   8.792  10.044   3.566
  310AS4   HD22 3093   8.807   9.869   3.496
  310AS4      C 3094   9.117   9.938   3.684
  310AS4      O 3095   9.101   9.818   3.704
  311THR      N 3096   9.105  10.019   3.789
  311THR      H 3097   9.123  10.116   3.774
  311THR     CA 3098   9.080   9.996   3.932
  311THR     CB 3099   9.107  10.127   4.007
  311THR    OG1 3100   9.056  10.241   3.940
  311THR    HG1 3101   9.047  10.317   4.004
  311THR    CG2 3102   9.258  10.134   4.033
  311THR      C 3103   8.940   9.947   3.968
  311THR      O 3104   8.929   9.867   4.061
  312LEU      N 3105   8.842   9.967   3.881
  312LEU      H 3106   8.878   9.994   3.792
  312LEU     CA 3107   8.701   9.933   3.904
  312LEU     CB 3108   8.616  10.037   3.831
  312LEU     CG 3109   8.559  10.153   3.912
  312LEU    CD1 3110   8.474  10.241   3.820
  312LEU    CD2 3111   8.500  10.122   4.050
  312LEU      C 3112   8.643   9.792   3.888
  312LEU      O 3113   8.557   9.759   3.969
  313PRO      N 3114   8.705   9.702   3.813
  313PRO     CA 3115   8.656   9.563   3.815
  313PRO     CB 3116   8.686   9.507   3.676
  313PRO     CG 3117   8.804   9.589   3.621
  313PRO     CD 3118   8.792   9.722   3.696
  313PRO      C 3119   8.713   9.465   3.918
  313PRO      O 3120   8.714   9.343   3.904
  314LY3      N 3121   8.775   9.530   4.016
  314LY3      H 3122   8.805   9.625   4.011
  314LY3     CA 3123   8.841   9.465   4.131
  314LY3     CB 3124   8.847   9.567   4.245
  314LY3     CG 3125   8.718   9.647   4.263
  314LY3     CD 3126   8.729   9.753   4.373
  314LY3     CE 3127   8.783   9.891   4.335
  314LY3     NZ 3128   8.845   9.957   4.450
  314LY3    HZ1 3129   8.941   9.931   4.459
  314LY3    HZ2 3130   8.854  10.055   4.430
  314LY3    HZ3 3131   8.790   9.949   4.533
  314LY3      C 3132   8.779   9.335   4.182
  314LY3      O 3133   8.848   9.233   4.187
  315AS4      N 3134   8.649   9.341   4.210
  315AS4      H 3135   8.591   9.423   4.206
  315AS4     CA 3136   8.571   9.223   4.248
  315AS4     CB 3137   8.436   9.274   4.301
  315AS4     CG 3138   8.363   9.361   4.198
  315AS4    OD1 3139   8.300   9.311   4.103
  315AS4   HD11 3140   8.327   9.361   4.020
  315AS4   HD12 3141   8.228   9.250   4.135
  315AS4    OD2 3142   8.372   9.486   4.203
  315AS4   HD21 3143   8.310   9.530   4.137
  315AS4   HD22 3144   8.448   9.511   4.262
  315AS4      C 3145   8.551   9.116   4.141
  315AS4      O 3146   8.561   8.994   4.158
  316SER      N 3147   8.536   9.161   4.018
  316SER      H 3148   8.537   9.259   3.996
  316SER     CA 3149   8.501   9.073   3.905
  316SER     CB 3150   8.408   9.139   3.803
  316SER     OG 3151   8.287   9.183   3.866
  316SER     HG 3152   8.307   9.236   3.948
  316SER      C 3153   8.627   9.019   3.836
  316SER      O 3154   8.639   9.021   3.714
  317SER      N 3155   8.712   8.957   3.918
  317SER      H 3156   8.682   8.947   4.013
  317SER     CA 3157   8.844   8.908   3.876
  317SER     CB 3158   8.908   8.826   3.988
  317SER     OG 3159   8.859   8.867   4.116
  317SER     HG 3160   8.938   8.838   4.169
  317SER      C 3161   8.838   8.804   3.765
  317SER      O 3162   8.783   8.694   3.780
  318ARG      N 3163   8.881   8.855   3.650
  318ARG      H 3164   8.929   8.942   3.641
  318ARG     CA 3165   8.892   8.774   3.528
  318ARG     CB 3166   8.914   8.868   3.409
  318ARG     CG 3167   8.803   8.972   3.395
  318ARG     CD 3168   8.796   8.997   3.244
  318ARG     NE 3169   8.740   9.129   3.211
  318ARG     HE 3170   8.790   9.202   3.258
  318ARG     CZ 3171   8.628   9.160   3.145
  318ARG    NH1 3172   8.541   9.069   3.099
  318ARG   HH11 3173   8.553   8.970   3.106
  318ARG   HH12 3174   8.457   9.094   3.049
  318ARG    NH2 3175   8.610   9.290   3.117
  318ARG   HH21 3176   8.660   9.359   3.169
  318ARG   HH22 3177   8.550   9.326   3.046
  318ARG      C 3178   9.008   8.674   3.521
  318ARG      O 3179   9.103   8.693   3.597
  319SER      N 3180   8.957   8.553   3.495
  319SER      H 3181   8.859   8.538   3.481
  319SER     CA 3182   9.045   8.436   3.486
  319SER     CB 3183   8.953   8.323   3.533
  319SER     OG 3184   9.006   8.191   3.521
  319SER     HG 3185   8.980   8.144   3.605
  319SER      C 3186   9.098   8.426   3.343
  319SER      O 3187   9.026   8.375   3.257
  320PHE      N 3188   9.216   8.485   3.322
  320PHE      H 3189   9.274   8.502   3.402
  320PHE     CA 3190   9.262   8.510   3.185
  320PHE     CB 3191   9.367   8.621   3.189
  320PHE     CG 3192   9.301   8.759   3.194
  320PHE    CD1 3193   9.250   8.806   3.075
  320PHE    HD1 3194   9.261   8.746   2.984
  320PHE    CD2 3195   9.296   8.834   3.311
  320PHE    HD2 3196   9.350   8.806   3.402
  320PHE    CE1 3197   9.201   8.936   3.074
  320PHE    HE1 3198   9.143   8.976   2.990
  320PHE    CE2 3199   9.243   8.962   3.308
  320PHE    HE2 3200   9.247   9.017   3.401
  320PHE     CZ 3201   9.192   9.012   3.189
  320PHE     HZ 3202   9.146   9.111   3.183
  320PHE      C 3203   9.335   8.392   3.121
  320PHE      O 3204   9.433   8.361   3.189
  321PRO      N 3205   9.307   8.348   2.999
  321PRO     CA 3206   9.389   8.248   2.930
  321PRO     CB 3207   9.305   8.204   2.810
  321PRO     CG 3208   9.214   8.322   2.773
  321PRO     CD 3209   9.197   8.389   2.910
  321PRO      C 3210   9.526   8.302   2.887
  321PRO      O 3211   9.624   8.232   2.911
  322LEU      N 3212   9.533   8.430   2.852
  322LEU      H 3213   9.461   8.492   2.881
  322LEU     CA 3214   9.663   8.495   2.829
  322LEU     CB 3215   9.645   8.602   2.721
  322LEU     CG 3216   9.630   8.545   2.580
  322LEU    CD1 3217   9.605   8.658   2.480
  322LEU    CD2 3218   9.736   8.444   2.535
  322LEU      C 3219   9.733   8.556   2.951
  322LEU      O 3220   9.660   8.570   3.048
  323PRO      N 3221   9.863   8.587   2.955
  323PRO     CA 3222   9.920   8.662   3.067
  323PRO     CB 3223  10.072   8.660   3.048
  323PRO     CG 3224  10.094   8.533   2.964
  323PRO     CD 3225   9.975   8.546   2.870
  323PRO      C 3226   9.863   8.804   3.060
  323PRO      O 3227   9.890   8.890   2.976
  324ALA      N 3228   9.747   8.819   3.123
  324ALA      H 3229   9.681   8.745   3.139
  324ALA     CA 3230   9.688   8.949   3.157
  324ALA     CB 3231   9.567   8.979   3.069
  324ALA      C 3232   9.638   8.958   3.302
  324ALA      O 3233   9.585   8.860   3.354
  325SER      N 3234   9.646   9.078   3.357
  325SER      H 3235   9.691   9.148   3.302
  325SER     CA 3236   9.603   9.112   3.494
  325SER     CB 3237   9.708   9.075   3.599
  325SER     OG 3238   9.645   9.053   3.726
  325SER     HG 3239   9.660   8.958   3.751
  325SER      C 3240   9.556   9.257   3.506
  325SER      O 3241   9.595   9.338   3.423
  326HI2      N 3242   9.452   9.276   3.587
  326HI2      H 3243   9.395   9.198   3.613
  326HI2     CA 3244   9.403   9.409   3.625
  326HI2     CB 3245   9.258   9.423   3.577
  326HI2     CG 3246   9.152   9.327   3.629
  326HI2    ND1 3247   9.085   9.320   3.744
  326HI2    HD1 3248   9.095   9.386   3.818
  326HI2    CD2 3249   9.103   9.230   3.553
  326HI2    HD2 3250   9.121   9.235   3.446
  326HI2    CE1 3251   9.007   9.212   3.740
  326HI2    HE1 3252   8.947   9.171   3.821
  326HI2    NE2 3253   9.018   9.153   3.621
  326HI2    HE2 3254   8.977   9.069   3.587
  326HI2      C 3255   9.424   9.430   3.775
  326HI2      O 3256   9.408   9.341   3.858
  327LEU      N 3257   9.450   9.555   3.814
  327LEU      H 3258   9.439   9.633   3.752
  327LEU     CA 3259   9.522   9.583   3.939
  327LEU     CB 3260   9.647   9.668   3.914
  327LEU     CG 3261   9.766   9.617   3.833
  327LEU    CD1 3262   9.745   9.653   3.686
  327LEU    CD2 3263   9.907   9.662   3.875
  327LEU      C 3264   9.432   9.646   4.045
  327LEU      O 3265   9.324   9.697   4.015
  328SER      N 3266   9.477   9.638   4.169
  328SER      H 3267   9.553   9.576   4.190
  328SER     CA 3268   9.430   9.708   4.290
  328SER     CB 3269   9.534   9.672   4.396
  328SER     OG 3270   9.464   9.650   4.518
  328SER     HG 3271   9.499   9.570   4.567
  328SER      C 3272   9.428   9.860   4.280
  328SER      O 3273   9.502   9.923   4.204
  329ALA      N 3274   9.378   9.913   4.392
  329ALA      H 3275   9.375   9.861   4.477
  329ALA     CA 3276   9.323  10.050   4.394
  329ALA     CB 3277   9.228  10.061   4.513
  329ALA      C 3278   9.418  10.168   4.413
  329ALA      O 3279   9.369  10.280   4.400
  330ARG      N 3280   9.537  10.150   4.469
  330ARG      H 3281   9.555  10.102   4.555
  330ARG     CA 3282   9.646  10.241   4.428
  330ARG     CB 3283   9.720  10.286   4.553
  330ARG     CG 3284   9.845  10.370   4.526
  330ARG     CD 3285   9.932  10.382   4.651
  330ARG     NE 3286  10.057  10.447   4.611
  330ARG     HE 3287  10.098  10.438   4.520
  330ARG     CZ 3288  10.144  10.486   4.706
  330ARG    NH1 3289  10.116  10.484   4.837
  330ARG   HH11 3290  10.029  10.445   4.865
  330ARG   HH12 3291  10.187  10.505   4.904
  330ARG    NH2 3292  10.261  10.540   4.673
  330ARG   HH21 3293  10.288  10.555   4.578
  330ARG   HH22 3294  10.334  10.565   4.737
  330ARG      C 3295   9.747  10.175   4.334
  330ARG      O 3296   9.786  10.240   4.238
  331AS4      N 3297   9.760  10.043   4.342
  331AS4      H 3298   9.737   9.987   4.421
  331AS4     CA 3299   9.849   9.975   4.246
  331AS4     CB 3300   9.837   9.824   4.265
  331AS4     CG 3301   9.863   9.782   4.410
  331AS4    OD1 3302   9.779   9.815   4.497
  331AS4   HD11 3303   9.775   9.745   4.568
  331AS4   HD12 3304   9.738   9.903   4.474
  331AS4    OD2 3305   9.982   9.755   4.436
  331AS4   HD21 3306   9.984   9.724   4.531
  331AS4   HD22 3307  10.021   9.728   4.348
  331AS4      C 3308   9.835  10.001   4.096
  331AS4      O 3309   9.931  10.049   4.035
  332GLY      N 3310   9.708  10.017   4.058
  332GLY      H 3311   9.626  10.002   4.113
  332GLY     CA 3312   9.672  10.048   3.919
  332GLY      C 3313   9.723  10.182   3.868
  332GLY      O 3314   9.777  10.197   3.758
  333SER      N 3315   9.727  10.276   3.962
  333SER      H 3316   9.721  10.256   4.060
  333SER     CA 3317   9.787  10.408   3.939
  333SER     CB 3318   9.716  10.521   4.015
  333SER     OG 3319   9.698  10.496   4.154
  333SER     HG 3320   9.599  10.489   4.169
  333SER      C 3321   9.939  10.418   3.950
  333SER      O 3322  10.000  10.469   3.856
  334SER      N 3323   9.994  10.338   4.041
  334SER      H 3324   9.946  10.284   4.109
  334SER     CA 3325  10.140  10.340   4.059
  334SER     CB 3326  10.190  10.246   4.169
  334SER     OG 3327  10.146  10.283   4.299
  334SER     HG 3328  10.172  10.215   4.367
  334SER      C 3329  10.218  10.299   3.933
  334SER      O 3330  10.319  10.359   3.896
  335ILE      N 3331  10.158  10.205   3.862
  335ILE      H 3332  10.084  10.151   3.903
  335ILE     CA 3333  10.213  10.148   3.738
  335ILE     CB 3334  10.167  10.004   3.717
  335ILE    CG1 3335  10.253   9.927   3.616
  335ILE    CG2 3336  10.017   9.999   3.691
  335ILE     CD 3337  10.390   9.906   3.680
  335ILE      C 3338  10.215  10.250   3.624
  335ILE      O 3339  10.313  10.270   3.552
  336ALA      N 3340  10.113  10.336   3.631
  336ALA      H 3341  10.051  10.336   3.710
  336ALA     CA 3342  10.081  10.442   3.536
  336ALA     CB 3343   9.928  10.452   3.540
  336ALA      C 3344  10.158  10.569   3.572
  336ALA      O 3345  10.216  10.637   3.487
  337ASN      N 3346  10.188  10.583   3.701
  337ASN      H 3347  10.126  10.551   3.774
  337ASN     CA 3348  10.281  10.686   3.748
  337ASN     CB 3349  10.269  10.707   3.899
  337ASN     CG 3350  10.142  10.778   3.943
  337ASN    OD1 3351  10.042  10.709   3.964
  337ASN    ND2 3352  10.147  10.908   3.974
  337ASN   HD21 3353  10.239  10.946   3.962
  337ASN   HD22 3354  10.066  10.958   4.004
  337ASN      C 3355  10.426  10.656   3.710
  337ASN      O 3356  10.496  10.746   3.664
  338TY0      N 3357  10.471  10.531   3.724
  338TY0      H 3358  10.418  10.469   3.781
  338TY0     CA 3359  10.600  10.476   3.679
  338TY0     CB 3360  10.611  10.325   3.705
  338TY0     CG 3361  10.681  10.298   3.838
  338TY0    CD1 3362  10.817  10.324   3.849
  338TY0    HD1 3363  10.875  10.360   3.764
  338TY0    CD2 3364  10.618  10.248   3.952
  338TY0    HD2 3365  10.510  10.239   3.945
  338TY0    CE1 3366  10.886  10.298   3.967
  338TY0    HE1 3367  10.993  10.321   3.975
  338TY0    CE2 3368  10.682  10.220   4.072
  338TY0    HE2 3369  10.632  10.178   4.159
  338TY0     CZ 3370  10.819  10.247   4.077
  338TY0     OH 3371  10.883  10.188   4.181
  338TY0    HH1 3372  10.972  10.165   4.142
  338TY0    HH2 3373  10.832  10.202   4.266
  338TY0      C 3374  10.629  10.500   3.531
  338TY0      O 3375  10.730  10.563   3.501
  339ILE      N 3376  10.530  10.480   3.445
  339ILE      H 3377  10.434  10.456   3.460
  339ILE     CA 3378  10.550  10.512   3.303
  339ILE     CB 3379  10.463  10.425   3.211
  339ILE    CG1 3380  10.544  10.396   3.085
  339ILE    CG2 3381  10.322  10.478   3.183
  339ILE     CD 3382  10.478  10.286   3.001
  339ILE      C 3383  10.546  10.660   3.264
  339ILE      O 3384  10.618  10.698   3.172
  340ASN      N 3385  10.491  10.743   3.352
  340ASN      H 3386  10.433  10.703   3.423
  340ASN     CA 3387  10.492  10.889   3.333
  340ASN     CB 3388  10.367  10.954   3.391
  340ASN     CG 3389  10.249  10.958   3.294
  340ASN    OD1 3390  10.249  11.003   3.180
  340ASN    ND2 3391  10.144  10.885   3.331
  340ASN   HD21 3392  10.144  10.832   3.416
  340ASN   HD22 3393  10.065  10.868   3.272
  340ASN      C 3394  10.618  10.965   3.373
  340ASN      O 3395  10.643  11.074   3.322
  341SER      N 3396  10.689  10.912   3.473
  341SER      H 3397  10.649  10.848   3.539
  341SER     CA 3398  10.817  10.966   3.521
  341SER     CB 3399  10.821  10.943   3.672
  341SER     OG 3400  10.801  10.804   3.701
  341SER     HG 3401  10.723  10.792   3.762
  341SER      C 3402  10.940  10.904   3.454
  341SER      O 3403  11.043  10.961   3.491
  342THR      N 3404  10.948  10.777   3.416
  342THR      H 3405  10.866  10.720   3.408
  342THR     CA 3406  11.070  10.713   3.367
  342THR     CB 3407  11.097  10.598   3.464
  342THR    OG1 3408  10.991  10.501   3.467
  342THR    HG1 3409  10.909  10.545   3.504
  342THR    CG2 3410  11.130  10.644   3.606
  342THR      C 3411  11.055  10.654   3.227
  342THR      O 3412  10.947  10.612   3.184
  343SER      N 3413  11.165  10.651   3.152
  343SER      H 3414  11.250  10.669   3.201
  343SER     CA 3415  11.175  10.598   3.016
  343SER     CB 3416  11.295  10.657   2.944
  343SER     OG 3417  11.290  10.637   2.802
  343SER     HG 3418  11.383  10.615   2.772
  343SER      C 3419  11.154  10.447   2.997
  343SER      O 3420  11.243  10.370   2.962
  344ASN      N 3421  11.034  10.407   3.036
  344ASN      H 3422  10.980  10.478   3.082
  344ASN     CA 3423  10.985  10.268   3.043
  344ASN     CB 3424  10.986  10.207   2.903
  344ASN     CG 3425  10.910  10.287   2.797
  344ASN    OD1 3426  10.968  10.365   2.720
  344ASN    ND2 3427  10.781  10.259   2.783
  344ASN   HD21 3428  10.732  10.183   2.825
  344ASN   HD22 3429  10.727  10.312   2.717
  344ASN      C 3430  11.053  10.182   3.149
  344ASN      O 3431  11.173  10.158   3.144
  345PRO      N 3432  10.981  10.136   3.251
  345PRO     CA 3433  11.033  10.040   3.349
  345PRO     CB 3434  10.941  10.061   3.469
  345PRO     CG 3435  10.806  10.111   3.417
  345PRO     CD 3436  10.852  10.190   3.294
  345PRO      C 3437  11.032   9.895   3.300
  345PRO      O 3438  10.952   9.849   3.218
  346THR      N 3439  11.115   9.813   3.365
  346THR      H 3440  11.195   9.845   3.415
  346THR     CA 3441  11.115   9.668   3.341
  346THR     CB 3442  11.257   9.614   3.346
  346THR    OG1 3443  11.336   9.687   3.440
  346THR    HG1 3444  11.420   9.632   3.440
  346THR    CG2 3445  11.332   9.603   3.213
  346THR      C 3446  11.030   9.586   3.438
  346THR      O 3447  11.060   9.576   3.557
  347ALA      N 3448  10.937   9.508   3.383
  347ALA      H 3449  10.941   9.481   3.287
  347ALA     CA 3450  10.838   9.427   3.456
  347ALA     CB 3451  10.697   9.475   3.421
  347ALA      C 3452  10.825   9.279   3.419
  347ALA      O 3453  10.870   9.239   3.312
  348SER      N 3454  10.779   9.199   3.515
  348SER      H 3455  10.761   9.234   3.607
  348SER     CA 3456  10.736   9.059   3.507
  348SER     CB 3457  10.849   8.959   3.527
  348SER     OG 3458  10.816   8.880   3.413
  348SER     HG 3459  10.902   8.889   3.363
  348SER      C 3460  10.604   9.019   3.574
  348SER      O 3461  10.543   9.080   3.662
  349ILE      N 3462  10.542   8.930   3.497
  349ILE      H 3463  10.594   8.895   3.419
  349ILE     CA 3464  10.417   8.860   3.528
  349ILE     CB 3465  10.333   8.871   3.401
  349ILE    CG1 3466  10.282   9.015   3.389
  349ILE    CG2 3467  10.217   8.771   3.399
  349ILE     CD 3468  10.241   9.051   3.246
  349ILE      C 3469  10.455   8.727   3.593
  349ILE      O 3470  10.527   8.645   3.537
  350PHE      N 3471  10.387   8.711   3.707
  350PHE      H 3472  10.324   8.784   3.735
  350PHE     CA 3473  10.394   8.589   3.788
  350PHE     CB 3474  10.458   8.610   3.925
  350PHE     CG 3475  10.604   8.656   3.910
  350PHE    CD1 3476  10.706   8.561   3.907
  350PHE    HD1 3477  10.682   8.455   3.895
  350PHE    CD2 3478  10.629   8.791   3.893
  350PHE    HD2 3479  10.545   8.858   3.872
  350PHE    CE1 3480  10.835   8.609   3.891
  350PHE    HE1 3481  10.919   8.544   3.868
  350PHE    CE2 3482  10.759   8.834   3.873
  350PHE    HE2 3483  10.778   8.942   3.863
  350PHE     CZ 3484  10.865   8.744   3.874
  350PHE     HZ 3485  10.970   8.767   3.858
  350PHE      C 3486  10.265   8.508   3.809
  350PHE      O 3487  10.168   8.541   3.741
  351LY3      N 3488  10.270   8.405   3.894
  351LY3      H 3489  10.362   8.371   3.914
  351LY3     CA 3490  10.150   8.326   3.925
  351LY3     CB 3491  10.198   8.183   3.948
  351LY3     CG 3492  10.173   8.096   3.825
  351LY3     CD 3493  10.198   7.947   3.849
  351LY3     CE 3494  10.345   7.920   3.880
  351LY3     NZ 3495  10.376   7.788   3.938
  351LY3    HZ1 3496  10.471   7.791   3.966
  351LY3    HZ2 3497  10.317   7.769   4.017
  351LY3    HZ3 3498  10.364   7.720   3.866
  351LY3      C 3499  10.053   8.378   4.032
  351LY3      O 3500  10.096   8.446   4.125
  352SER      N 3501   9.926   8.339   4.029
  352SER      H 3502   9.887   8.268   3.970
  352SER     CA 3503   9.829   8.391   4.127
  352SER     CB 3504   9.681   8.387   4.088
  352SER     OG 3505   9.654   8.476   3.980
  352SER     HG 3506   9.705   8.561   3.992
  352SER      C 3507   9.827   8.305   4.254
  352SER      O 3508   9.859   8.186   4.257
  353THR      N 3509   9.823   8.377   4.365
  353THR      H 3510   9.808   8.475   4.356
  353THR     CA 3511   9.833   8.328   4.503
  353THR     CB 3512   9.953   8.385   4.579
  353THR    OG1 3513   9.973   8.522   4.544
  353THR    HG1 3514   9.908   8.578   4.595
  353THR    CG2 3515  10.078   8.300   4.557
  353THR      C 3516   9.712   8.384   4.575
  353THR      O 3517   9.699   8.505   4.593
  354GL4      N 3518   9.625   8.293   4.618
  354GL4      H 3519   9.649   8.197   4.611
  354GL4     CA 3520   9.504   8.316   4.699
  354GL4     CB 3521   9.443   8.179   4.730
  354GL4     CG 3522   9.528   8.085   4.816
  354GL4     CD 3523   9.620   7.993   4.735
  354GL4    OE1 3524   9.660   8.024   4.621
  354GL4   HE11 3525   9.686   7.938   4.577
  354GL4   HE12 3526   9.646   8.123   4.610
  354GL4    OE2 3527   9.638   7.881   4.787
  354GL4   HE21 3528   9.656   7.820   4.710
  354GL4   HE22 3529   9.643   7.880   4.887
  354GL4      C 3530   9.530   8.382   4.834
  354GL4      O 3531   9.639   8.374   4.890
  355VAL      N 3532   9.430   8.457   4.880
  355VAL      H 3533   9.375   8.504   4.811
  355VAL     CA 3534   9.420   8.500   5.020
  355VAL     CB 3535   9.497   8.632   5.024
  355VAL    CG1 3536   9.428   8.746   4.949
  355VAL    CG2 3537   9.520   8.685   5.166
  355VAL      C 3538   9.272   8.506   5.061
  355VAL      O 3539   9.193   8.549   4.976
  356SER      N 3540   9.252   8.494   5.191
  356SER      H 3541   9.325   8.463   5.252
  356SER     CA 3542   9.117   8.501   5.250
  356SER     CB 3543   9.119   8.435   5.388
  356SER     OG 3544   9.132   8.294   5.372
  356SER     HG 3545   9.135   8.249   5.462
  356SER      C 3546   9.064   8.642   5.273
  356SER      O 3547   9.143   8.736   5.265
  357AS4      N 3548   8.934   8.659   5.250
  357AS4      H 3549   8.871   8.593   5.211
  357AS4     CA 3550   8.870   8.790   5.268
  357AS4     CB 3551   8.812   8.828   5.132
  357AS4     CG 3552   8.748   8.967   5.137
  357AS4    OD1 3553   8.822   9.064   5.109
  357AS4   HD11 3554   8.776   9.141   5.154
  357AS4   HD12 3555   8.912   9.029   5.085
  357AS4    OD2 3556   8.624   8.968   5.150
  357AS4   HD21 3557   8.589   9.062   5.141
  357AS4   HD22 3558   8.604   8.871   5.139
  357AS4      C 3559   8.756   8.777   5.369
  357AS4      O 3560   8.687   8.679   5.396
  358ALA      N 3561   8.733   8.880   5.450
  358ALA      H 3562   8.764   8.972   5.426
  358ALA     CA 3563   8.634   8.883   5.558
  358ALA     CB 3564   8.676   8.959   5.684
  358ALA      C 3565   8.495   8.929   5.514
  358ALA      O 3566   8.394   8.887   5.572
  359LEU      N 3567   8.495   9.041   5.443
  359LEU      H 3568   8.582   9.082   5.415
  359LEU     CA 3569   8.374   9.118   5.410
  359LEU     CB 3570   8.398   9.266   5.378
  359LEU     CG 3571   8.389   9.357   5.501
  359LEU    CD1 3572   8.255   9.335   5.572
  359LEU    CD2 3573   8.497   9.331   5.606
  359LEU      C 3574   8.278   9.063   5.305
  359LEU      O 3575   8.189   9.131   5.254
  360ALA      N 3576   8.330   8.957   5.243
  360ALA      H 3577   8.429   8.942   5.240
  360ALA     CA 3578   8.250   8.881   5.146
  360ALA     CB 3579   8.338   8.765   5.098
  360ALA      C 3580   8.115   8.832   5.199
  360ALA      O 3581   8.114   8.788   5.313
  361PRO      N 3582   8.010   8.807   5.121
  361PRO     CA 3583   8.012   8.813   4.974
  361PRO     CB 3584   7.920   8.696   4.939
  361PRO     CG 3585   7.874   8.619   5.063
  361PRO     CD 3586   7.899   8.725   5.170
  361PRO      C 3587   7.955   8.947   4.927
  361PRO      O 3588   7.877   9.013   4.995
  362TY0      N 3589   8.007   8.992   4.813
  362TY0      H 3590   8.065   8.936   4.753
  362TY0     CA 3591   7.961   9.117   4.752
  362TY0     CB 3592   8.077   9.217   4.743
  362TY0     CG 3593   8.052   9.350   4.672
  362TY0    CD1 3594   7.962   9.442   4.723
  362TY0    HD1 3595   7.910   9.408   4.812
  362TY0    CD2 3596   8.113   9.379   4.550
  362TY0    HD2 3597   8.193   9.316   4.511
  362TY0    CE1 3598   7.934   9.559   4.653
  362TY0    HE1 3599   7.855   9.631   4.677
  362TY0    CE2 3600   8.080   9.493   4.478
  362TY0    HE2 3601   8.142   9.516   4.392
  362TY0     CZ 3602   7.992   9.587   4.530
  362TY0     OH 3603   7.951   9.693   4.455
  362TY0    HH1 3604   8.012   9.683   4.376
  362TY0    HH2 3605   7.939   9.768   4.520
  362TY0      C 3606   7.904   9.088   4.613
  362TY0      O 3607   7.945   9.001   4.536
  363VAL      N 3608   7.790   9.155   4.596
  363VAL      H 3609   7.735   9.182   4.675
  363VAL     CA 3610   7.723   9.148   4.466
  363VAL     CB 3611   7.573   9.178   4.470
  363VAL    CG1 3612   7.547   9.327   4.497
  363VAL    CG2 3613   7.501   9.123   4.347
  363VAL      C 3614   7.806   9.220   4.359
  363VAL      O 3615   7.787   9.337   4.326
  364VAL      N 3616   7.886   9.141   4.288
  364VAL      H 3617   7.889   9.042   4.305
  364VAL     CA 3618   7.984   9.180   4.185
  364VAL     CB 3619   8.059   9.056   4.139
  364VAL    CG1 3620   8.166   9.035   4.247
  364VAL    CG2 3621   7.980   8.927   4.114
  364VAL      C 3622   7.937   9.267   4.069
  364VAL      O 3623   7.830   9.252   4.010
  365SER      N 3624   8.029   9.350   4.020
  365SER      H 3625   8.119   9.348   4.064
  365SER     CA 3626   8.013   9.451   3.915
  365SER     CB 3627   8.138   9.537   3.897
  365SER     OG 3628   8.188   9.586   4.022
  365SER     HG 3629   8.261   9.530   4.060
  365SER      C 3630   7.982   9.381   3.783
  365SER      O 3631   7.938   9.445   3.688
  366PHE      N 3632   8.017   9.252   3.775
  366PHE      H 3633   8.100   9.220   3.819
  366PHE     CA 3634   7.972   9.166   3.664
  366PHE     CB 3635   8.055   9.039   3.676
  366PHE     CG 3636   8.117   8.988   3.546
  366PHE    CD1 3637   8.250   9.015   3.515
  366PHE    HD1 3638   8.312   9.089   3.566
  366PHE    CD2 3639   8.036   8.908   3.466
  366PHE    HD2 3640   7.938   8.879   3.505
  366PHE    CE1 3641   8.297   8.958   3.397
  366PHE    HE1 3642   8.403   8.933   3.390
  366PHE    CE2 3643   8.080   8.862   3.342
  366PHE    HE2 3644   8.019   8.788   3.290
  366PHE     CZ 3645   8.211   8.892   3.310
  366PHE     HZ 3646   8.254   8.850   3.219
  366PHE      C 3647   7.822   9.136   3.660
  366PHE      O 3648   7.764   9.113   3.553
  367SER      N 3649   7.757   9.129   3.776
  367SER      H 3650   7.795   9.156   3.864
  367SER     CA 3651   7.612   9.107   3.780
  367SER     CB 3652   7.567   9.032   3.906
  367SER     OG 3653   7.435   8.979   3.901
  367SER     HG 3654   7.377   9.024   3.968
  367SER      C 3655   7.537   9.240   3.783
  367SER      O 3656   7.595   9.343   3.817
  368SER      N 3657   7.414   9.245   3.732
  368SER      H 3658   7.380   9.152   3.716
  368SER     CA 3659   7.326   9.362   3.718
  368SER     CB 3660   7.228   9.345   3.602
  368SER     OG 3661   7.176   9.218   3.564
  368SER     HG 3662   7.247   9.182   3.503
  368SER      C 3663   7.255   9.400   3.848
  368SER      O 3664   7.194   9.307   3.901
  369ARG      N 3665   7.253   9.529   3.881
  369ARG      H 3666   7.322   9.590   3.843
  369ARG     CA 3667   7.161   9.577   3.984
  369ARG     CB 3668   7.239   9.637   4.101
  369ARG     CG 3669   7.337   9.749   4.066
  369ARG     CD 3670   7.420   9.796   4.186
  369ARG     NE 3671   7.528   9.704   4.224
  369ARG     HE 3672   7.510   9.621   4.171
  369ARG     CZ 3673   7.631   9.730   4.306
  369ARG    NH1 3674   7.661   9.855   4.344
  369ARG   HH11 3675   7.609   9.930   4.302
  369ARG   HH12 3676   7.731   9.877   4.411
  369ARG    NH2 3677   7.709   9.626   4.336
  369ARG   HH21 3678   7.695   9.536   4.295
  369ARG   HH22 3679   7.792   9.639   4.390
  369ARG      C 3680   7.063   9.686   3.941
  369ARG      O 3681   7.094   9.738   3.833
  370GLY      N 3682   6.943   9.686   3.998
  370GLY      H 3683   6.921   9.634   4.080
  370GLY     CA 3684   6.833   9.780   3.973
  370GLY      C 3685   6.732   9.747   3.863
  370GLY      O 3686   6.759   9.650   3.792
  371PRO      N 3687   6.629   9.829   3.843
  371PRO     CA 3688   6.512   9.804   3.757
  371PRO     CB 3689   6.417   9.917   3.795
  371PRO     CG 3690   6.516  10.032   3.813
  371PRO     CD 3691   6.632   9.968   3.890
  371PRO      C 3692   6.520   9.784   3.605
  371PRO      O 3693   6.624   9.761   3.543
  372ASN      N 3694   6.404   9.737   3.561
  372ASN      H 3695   6.332   9.713   3.627
  372ASN     CA 3696   6.360   9.715   3.422
  372ASN     CB 3697   6.382   9.565   3.399
  372ASN     CG 3698   6.372   9.509   3.257
  372ASN    OD1 3699   6.287   9.551   3.179
  372ASN    ND2 3700   6.446   9.401   3.237
  372ASN   HD21 3701   6.492   9.348   3.309
  372ASN   HD22 3702   6.442   9.374   3.141
  372ASN      C 3703   6.224   9.762   3.369
  372ASN      O 3704   6.126   9.694   3.396
  373PRO      N 3705   6.235   9.835   3.259
  373PRO     CA 3706   6.127   9.888   3.173
  373PRO     CB 3707   6.195   9.981   3.074
  373PRO     CG 3708   6.316  10.033   3.150
  373PRO     CD 3709   6.358   9.898   3.208
  373PRO      C 3710   6.035   9.787   3.105
  373PRO      O 3711   5.923   9.831   3.081
  374ALA      N 3712   6.074   9.661   3.085
  374ALA      H 3713   6.150   9.616   3.131
  374ALA     CA 3714   5.981   9.574   3.010
  374ALA     CB 3715   6.042   9.436   2.983
  374ALA      C 3716   5.840   9.556   3.066
  374ALA      O 3717   5.746   9.572   2.989
  375SER      N 3718   5.833   9.539   3.197
  375SER      H 3719   5.908   9.537   3.263
  375SER     CA 3720   5.708   9.508   3.268
  375SER     CB 3721   5.681   9.358   3.249
  375SER     OG 3722   5.640   9.340   3.113
  375SER     HG 3723   5.563   9.401   3.095
  375SER      C 3724   5.713   9.545   3.416
  375SER      O 3725   5.826   9.571   3.458
  376PHE      N 3726   5.598   9.552   3.482
  376PHE      H 3727   5.523   9.505   3.435
  376PHE     CA 3728   5.586   9.574   3.627
  376PHE     CB 3729   5.580   9.721   3.669
  376PHE     CG 3730   5.452   9.800   3.642
  376PHE    CD1 3731   5.437   9.853   3.514
  376PHE    HD1 3732   5.519   9.848   3.443
  376PHE    CD2 3733   5.350   9.808   3.736
  376PHE    HD2 3734   5.345   9.757   3.833
  376PHE    CE1 3735   5.319   9.921   3.487
  376PHE    HE1 3736   5.304   9.971   3.391
  376PHE    CE2 3737   5.230   9.870   3.703
  376PHE    HE2 3738   5.144   9.867   3.770
  376PHE     CZ 3739   5.218   9.936   3.581
  376PHE     HZ 3740   5.162  10.029   3.589
  376PHE      C 3741   5.485   9.485   3.698
  376PHE      O 3742   5.392   9.437   3.633
  377AS4      N 3743   5.525   9.450   3.820
  377AS4      H 3744   5.617   9.478   3.849
  377AS4     CA 3745   5.451   9.377   3.923
  377AS4     CB 3746   5.394   9.242   3.876
  377AS4     CG 3747   5.290   9.187   3.975
  377AS4    OD1 3748   5.168   9.195   3.951
  377AS4   HD11 3749   5.121   9.118   3.993
  377AS4   HD12 3750   5.149   9.290   3.928
  377AS4    OD2 3751   5.336   9.111   4.063
  377AS4   HD21 3752   5.256   9.069   4.105
  377AS4   HD22 3753   5.434   9.104   4.047
  377AS4      C 3754   5.543   9.355   4.043
  377AS4      O 3755   5.575   9.457   4.105
  378LEU      N 3756   5.576   9.234   4.086
  378LEU      H 3757   5.505   9.166   4.069
  378LEU     CA 3758   5.668   9.218   4.200
  378LEU     CB 3759   5.622   9.101   4.288
  378LEU     CG 3760   5.500   9.120   4.378
  378LEU    CD1 3761   5.450   8.989   4.440
  378LEU    CD2 3762   5.542   9.217   4.488
  378LEU      C 3763   5.820   9.224   4.180
  378LEU      O 3764   5.861   9.222   4.065
  379LEU      N 3765   5.900   9.234   4.285
  379LEU      H 3766   5.862   9.207   4.374
  379LEU     CA 3767   6.042   9.274   4.283
  379LEU     CB 3768   6.079   9.319   4.424
  379LEU     CG 3769   6.001   9.443   4.468
  379LEU    CD1 3770   6.027   9.456   4.618
  379LEU    CD2 3771   6.068   9.569   4.412
  379LEU      C 3772   6.128   9.162   4.223
  379LEU      O 3773   6.096   9.045   4.246
  380LY3      N 3774   6.232   9.211   4.157
  380LY3      H 3775   6.250   9.310   4.158
  380LY3     CA 3776   6.344   9.143   4.090
  380LY3     CB 3777   6.309   9.150   3.942
  380LY3     CG 3778   6.207   9.048   3.890
  380LY3     CD 3779   6.269   8.908   3.899
  380LY3     CE 3780   6.198   8.805   3.812
  380LY3     NZ 3781   6.195   8.671   3.873
  380LY3    HZ1 3782   6.179   8.678   3.971
  380LY3    HZ2 3783   6.128   8.620   3.819
  380LY3    HZ3 3784   6.285   8.627   3.862
  380LY3      C 3785   6.485   9.192   4.123
  380LY3      O 3786   6.500   9.314   4.123
  381PRO      N 3787   6.590   9.112   4.139
  381PRO     CA 3788   6.593   8.965   4.129
  381PRO     CB 3789   6.740   8.930   4.100
  381PRO     CG 3790   6.801   9.060   4.045
  381PRO     CD 3791   6.727   9.164   4.130
  381PRO      C 3792   6.541   8.890   4.251
  381PRO      O 3793   6.508   8.960   4.347
  382AS4      N 3794   6.554   8.758   4.250
  382AS4      H 3795   6.587   8.703   4.173
  382AS4     CA 3796   6.496   8.677   4.359
  382AS4     CB 3797   6.444   8.551   4.288
  382AS4     CG 3798   6.328   8.569   4.190
  382AS4    OD1 3799   6.333   8.494   4.090
  382AS4   HD11 3800   6.280   8.534   4.015
  382AS4   HD12 3801   6.374   8.406   4.115
  382AS4    OD2 3802   6.244   8.660   4.201
  382AS4   HD21 3803   6.194   8.663   4.114
  382AS4   HD22 3804   6.240   8.690   4.297
  382AS4      C 3805   6.598   8.632   4.463
  382AS4      O 3806   6.576   8.662   4.581
  383ILE      N 3807   6.713   8.577   4.426
  383ILE      H 3808   6.714   8.546   4.331
  383ILE     CA 3809   6.834   8.544   4.504
  383ILE     CB 3810   6.816   8.406   4.568
  383ILE    CG1 3811   6.745   8.303   4.480
  383ILE    CG2 3812   6.743   8.409   4.702
  383ILE     CD 3813   6.753   8.159   4.532
  383ILE      C 3814   6.971   8.542   4.435
  383ILE      O 3815   6.974   8.557   4.313
  384ALA      N 3816   7.077   8.545   4.515
  384ALA      H 3817   7.061   8.570   4.610
  384ALA     CA 3818   7.217   8.542   4.472
  384ALA     CB 3819   7.298   8.651   4.543
  384ALA      C 3820   7.287   8.407   4.489
  384ALA      O 3821   7.246   8.321   4.567
  385ALA      N 3822   7.395   8.390   4.414
  385ALA      H 3823   7.418   8.452   4.338
  385ALA     CA 3824   7.476   8.268   4.413
  385ALA     CB 3825   7.392   8.172   4.329
  385ALA      C 3826   7.621   8.287   4.369
  385ALA      O 3827   7.653   8.367   4.280
  386PRO      N 3828   7.710   8.202   4.418
  386PRO     CA 3829   7.855   8.203   4.396
  386PRO     CB 3830   7.921   8.095   4.482
  386PRO     CG 3831   7.818   8.088   4.595
  386PRO     CD 3832   7.684   8.103   4.524
  386PRO      C 3833   7.892   8.186   4.248
  386PRO      O 3834   7.869   8.083   4.185
  387GLY      N 3835   7.953   8.291   4.195
  387GLY      H 3836   7.982   8.365   4.257
  387GLY     CA 3837   7.969   8.307   4.050
  387GLY      C 3838   8.118   8.323   4.020
  387GLY      O 3839   8.170   8.264   3.925
  388VAL      N 3840   8.166   8.437   4.068
  388VAL      H 3841   8.093   8.491   4.111
  388VAL     CA 3842   8.305   8.483   4.056
  388VAL     CB 3843   8.287   8.635   4.053
  388VAL    CG1 3844   8.419   8.713   4.066
  388VAL    CG2 3845   8.221   8.687   3.925
  388VAL      C 3846   8.406   8.416   4.149
  388VAL      O 3847   8.372   8.369   4.257
  389ARG      N 3848   8.526   8.398   4.094
  389ARG      H 3849   8.554   8.423   4.001
  389ARG     CA 3850   8.639   8.341   4.168
  389ARG     CB 3851   8.687   8.433   4.281
  389ARG     CG 3852   8.717   8.576   4.236
  389ARG     CD 3853   8.728   8.645   4.372
  389ARG     NE 3854   8.731   8.792   4.377
  389ARG     HE 3855   8.739   8.830   4.285
  389ARG     CZ 3856   8.743   8.873   4.483
  389ARG    NH1 3857   8.743   8.833   4.611
  389ARG   HH11 3858   8.746   8.734   4.628
  389ARG   HH12 3859   8.735   8.905   4.680
  389ARG    NH2 3860   8.784   8.999   4.465
  389ARG   HH21 3861   8.806   9.028   4.372
  389ARG   HH22 3862   8.801   9.060   4.542
  389ARG      C 3863   8.633   8.197   4.219
  389ARG      O 3864   8.714   8.153   4.301
  390ILE      N 3865   8.542   8.118   4.162
  390ILE      H 3866   8.509   8.141   4.070
  390ILE     CA 3867   8.503   7.989   4.220
  390ILE     CB 3868   8.355   7.956   4.200
  390ILE    CG1 3869   8.324   7.926   4.053
  390ILE    CG2 3870   8.251   8.053   4.255
  390ILE     CD 3871   8.202   7.837   4.026
  390ILE      C 3872   8.593   7.875   4.171
  390ILE      O 3873   8.648   7.882   4.061
  391LEU      N 3874   8.635   7.788   4.262
  391LEU      H 3875   8.635   7.804   4.361
  391LEU     CA 3876   8.712   7.672   4.214
  391LEU     CB 3877   8.812   7.640   4.326
  391LEU     CG 3878   8.910   7.525   4.300
  391LEU    CD1 3879   9.003   7.534   4.179
  391LEU    CD2 3880   8.995   7.507   4.425
  391LEU      C 3881   8.629   7.548   4.181
  391LEU      O 3882   8.543   7.503   4.256
  392ALA      N 3883   8.637   7.518   4.051
  392ALA      H 3884   8.701   7.566   3.991
  392ALA     CA 3885   8.551   7.423   3.980
  392ALA     CB 3886   8.444   7.500   3.902
  392ALA      C 3887   8.623   7.330   3.883
  392ALA      O 3888   8.743   7.342   3.857
  393ALA      N 3889   8.555   7.223   3.845
  393ALA      H 3890   8.474   7.197   3.897
  393ALA     CA 3891   8.603   7.127   3.744
  393ALA     CB 3892   8.502   7.013   3.726
  393ALA      C 3893   8.641   7.171   3.603
  393ALA      O 3894   8.608   7.275   3.546
  394TRP      N 3895   8.718   7.084   3.539
  394TRP      H 3896   8.757   6.998   3.573
  394TRP     CA 3897   8.774   7.122   3.408
  394TRP     CB 3898   8.894   7.215   3.426
  394TRP     CG 3899   8.927   7.294   3.299
  394TRP    CD1 3900   9.018   7.265   3.206
  394TRP    HD1 3901   9.102   7.197   3.222
  394TRP    CD2 3902   8.857   7.406   3.257
  394TRP    NE1 3903   9.011   7.354   3.108
  394TRP    HE1 3904   9.042   7.338   3.015
  394TRP    CE2 3905   8.910   7.438   3.133
  394TRP    CE3 3906   8.767   7.486   3.325
  394TRP    HE3 3907   8.713   7.452   3.414
  394TRP    CZ2 3908   8.871   7.562   3.082
  394TRP    HZ2 3909   8.883   7.578   2.976
  394TRP    CZ3 3910   8.725   7.607   3.270
  394TRP    HZ3 3911   8.660   7.680   3.318
  394TRP    CH2 3912   8.781   7.644   3.148
  394TRP    HH2 3913   8.748   7.737   3.099
  394TRP      C 3914   8.824   7.003   3.327
  394TRP      O 3915   8.853   6.901   3.389
  395PRO      N 3916   8.811   7.008   3.194
  395PRO     CA 3917   8.862   6.898   3.113
  395PRO     CB 3918   8.762   6.889   2.997
  395PRO     CG 3919   8.708   7.031   2.977
  395PRO     CD 3920   8.702   7.075   3.123
  395PRO      C 3921   9.001   6.930   3.059
  395PRO      O 3922   9.020   7.038   3.003
  396PRO      N 3923   9.089   6.830   3.065
  396PRO     CA 3924   9.226   6.845   3.012
  396PRO     CB 3925   9.286   6.708   3.040
  396PRO     CG 3926   9.239   6.686   3.184
  396PRO     CD 3927   9.092   6.721   3.162
  396PRO      C 3928   9.247   6.875   2.863
  396PRO      O 3929   9.350   6.925   2.819
  397ILE      N 3930   9.149   6.833   2.783
  397ILE      H 3931   9.093   6.752   2.801
  397ILE     CA 3932   9.136   6.882   2.645
  397ILE     CB 3933   9.021   6.803   2.584
  397ILE    CG1 3934   9.013   6.810   2.431
  397ILE    CG2 3935   8.887   6.810   2.655
  397ILE     CD 3936   9.136   6.765   2.352
  397ILE      C 3937   9.116   7.031   2.617
  397ILE      O 3938   9.173   7.082   2.521
  398ALA      N 3939   9.065   7.102   2.718
  398ALA      H 3940   9.061   7.075   2.813
  398ALA     CA 3941   9.053   7.247   2.700
  398ALA     CB 3942   8.920   7.305   2.749
  398ALA      C 3943   9.170   7.309   2.776
  398ALA      O 3944   9.180   7.293   2.897
  399PRO      N 3945   9.237   7.413   2.726
  399PRO     CA 3946   9.339   7.483   2.806
  399PRO     CB 3947   9.408   7.575   2.704
  399PRO     CG 3948   9.384   7.506   2.569
  399PRO     CD 3949   9.248   7.438   2.581
  399PRO      C 3950   9.279   7.567   2.918
  399PRO      O 3951   9.158   7.584   2.934
  400VAL      N 3952   9.364   7.613   3.010
  400VAL      H 3953   9.461   7.603   2.984
  400VAL     CA 3954   9.316   7.692   3.124
  400VAL     CB 3955   9.422   7.706   3.233
  400VAL    CG1 3956   9.534   7.806   3.201
  400VAL    CG2 3957   9.349   7.734   3.365
  400VAL      C 3958   9.248   7.827   3.100
  400VAL      O 3959   9.284   7.929   3.041
  401SER      N 3960   9.118   7.828   3.130
  401SER      H 3961   9.075   7.740   3.148
  401SER     CA 3962   9.017   7.935   3.126
  401SER     CB 3963   9.038   8.040   3.234
  401SER     OG 3964   8.964   7.995   3.348
  401SER     HG 3965   8.957   8.074   3.409
  401SER      C 3966   8.975   7.996   2.992
  401SER      O 3967   8.875   8.066   2.983
  402GLY      N 3968   9.056   7.971   2.890
  402GLY      H 3969   9.152   7.959   2.915
  402GLY     CA 3970   9.021   7.988   2.747
  402GLY      C 3971   9.128   7.927   2.657
  402GLY      O 3972   9.242   7.914   2.701
  403VAL      N 3973   9.096   7.910   2.529
  403VAL      H 3974   9.020   7.961   2.489
  403VAL     CA 3975   9.185   7.834   2.438
  403VAL     CB 3976   9.139   7.771   2.306
  403VAL    CG1 3977   9.051   7.648   2.326
  403VAL    CG2 3978   9.081   7.878   2.214
  403VAL      C 3979   9.326   7.885   2.411
  403VAL      O 3980   9.419   7.805   2.397
  404LY3      N 3981   9.350   8.015   2.427
  404LY3      H 3982   9.283   8.089   2.417
  404LY3     CA 3983   9.488   8.063   2.429
  404LY3     CB 3984   9.494   8.216   2.420
  404LY3     CG 3985   9.449   8.266   2.283
  404LY3     CD 3986   9.428   8.418   2.279
  404LY3     CE 3987   9.392   8.460   2.135
  404LY3     NZ 3988   9.278   8.380   2.089
  404LY3    HZ1 3989   9.292   8.283   2.106
  404LY3    HZ2 3990   9.188   8.405   2.125
  404LY3    HZ3 3991   9.278   8.395   1.990
  404LY3      C 3992   9.568   8.019   2.552
  404LY3      O 3993   9.690   8.033   2.539
  405GLY      N 3994   9.504   7.984   2.663
  405GLY      H 3995   9.406   7.979   2.677
  405GLY     CA 3996   9.580   7.943   2.782
  405GLY      C 3997   9.694   7.843   2.757
  405GLY      O 3998   9.704   7.779   2.653
  406AS4      N 3999   9.751   7.799   2.869
  406AS4      H 4000   9.740   7.847   2.957
  406AS4     CA 4001   9.837   7.680   2.871
  406AS4     CB 4002   9.922   7.673   2.999
  406AS4     CG 4003  10.035   7.576   2.961
  406AS4    OD1 4004  10.007   7.455   2.973
  406AS4   HD11 4005  10.082   7.396   2.944
  406AS4   HD12 4006   9.912   7.445   3.003
  406AS4    OD2 4007  10.139   7.621   2.908
  406AS4   HD21 4008  10.186   7.537   2.882
  406AS4   HD22 4009  10.138   7.721   2.913
  406AS4      C 4010   9.762   7.551   2.842
  406AS4      O 4011   9.681   7.504   2.922
  407ASN      N 4012   9.803   7.478   2.738
  407ASN      H 4013   9.863   7.522   2.671
  407ASN     CA 4014   9.748   7.351   2.691
  407ASN     CB 4015   9.758   7.343   2.539
  407ASN     CG 4016   9.894   7.379   2.477
  407ASN    OD1 4017   9.934   7.496   2.474
  407ASN    ND2 4018   9.974   7.283   2.433
  407ASN   HD21 4019   9.947   7.187   2.443
  407ASN   HD22 4020  10.041   7.307   2.363
  407ASN      C 4021   9.800   7.221   2.753
  407ASN      O 4022   9.776   7.112   2.701
  408ARG      N 4023   9.839   7.237   2.878
  408ARG      H 4024   9.874   7.327   2.908
  408ARG     CA 4025   9.863   7.121   2.964
  408ARG     CB 4026   9.964   7.155   3.076
  408ARG     CG 4027   9.906   7.252   3.178
  408ARG     CD 4028  10.018   7.295   3.273
  408ARG     NE 4029  10.042   7.186   3.369
  408ARG     HE 4030   9.976   7.111   3.358
  408ARG     CZ 4031  10.139   7.177   3.460
  408ARG    NH1 4032  10.237   7.269   3.459
  408ARG   HH11 4033  10.229   7.329   3.380
  408ARG   HH12 4034  10.320   7.270   3.515
  408ARG    NH2 4035  10.140   7.079   3.552
  408ARG   HH21 4036  10.070   7.007   3.554
  408ARG   HH22 4037  10.207   7.072   3.625
  408ARG      C 4038   9.736   7.064   3.029
  408ARG      O 4039   9.631   7.127   3.039
  409GL4      N 4040   9.745   6.935   3.060
  409GL4      H 4041   9.820   6.879   3.025
  409GL4     CA 4042   9.627   6.870   3.120
  409GL4     CB 4043   9.649   6.721   3.102
  409GL4     CG 4044   9.779   6.662   3.157
  409GL4     CD 4045   9.906   6.656   3.072
  409GL4    OE1 4046   9.939   6.750   2.997
  409GL4   HE11 4047   9.989   6.710   2.920
  409GL4   HE12 4048   9.918   6.837   3.040
  409GL4    OE2 4049   9.984   6.563   3.100
  409GL4   HE21 4050  10.048   6.547   3.023
  409GL4   HE22 4051   9.969   6.547   3.197
  409GL4      C 4052   9.583   6.901   3.263
  409GL4      O 4053   9.619   6.834   3.360
  410VAL      N 4054   9.521   7.018   3.278
  410VAL      H 4055   9.522   7.078   3.198
  410VAL     CA 4056   9.461   7.070   3.402
  410VAL     CB 4057   9.449   7.223   3.402
  410VAL    CG1 4058   9.589   7.284   3.398
  410VAL    CG2 4059   9.356   7.281   3.295
  410VAL      C 4060   9.325   7.007   3.435
  410VAL      O 4061   9.242   6.990   3.347
  411LEU      N 4062   9.327   6.939   3.549
  411LEU      H 4063   9.407   6.900   3.595
  411LEU     CA 4064   9.200   6.883   3.598
  411LEU     CB 4065   9.219   6.757   3.683
  411LEU     CG 4066   9.242   6.622   3.613
  411LEU    CD1 4067   9.320   6.520   3.696
  411LEU    CD2 4068   9.100   6.579   3.580
  411LEU      C 4069   9.105   6.979   3.667
  411LEU      O 4070   8.991   6.941   3.693
  412TY0      N 4071   9.153   7.079   3.741
  412TY0      H 4072   9.251   7.095   3.755
  412TY0     CA 4073   9.069   7.183   3.801
  412TY0     CB 4074   9.059   7.168   3.953
  412TY0     CG 4075   8.996   7.046   4.021
  412TY0    CD1 4076   8.858   7.041   4.029
  412TY0    HD1 4077   8.806   7.133   4.056
  412TY0    CD2 4078   9.070   6.929   4.037
  412TY0    HD2 4079   9.179   6.942   4.039
  412TY0    CE1 4080   8.793   6.918   4.029
  412TY0    HE1 4081   8.685   6.914   4.010
  412TY0    CE2 4082   9.008   6.806   4.048
  412TY0    HE2 4083   9.066   6.714   4.035
  412TY0     CZ 4084   8.870   6.802   4.035
  412TY0     OH 4085   8.808   6.681   4.041
  412TY0    HH1 4086   8.710   6.699   4.037
  412TY0    HH2 4087   8.877   6.611   4.020
  412TY0      C 4088   9.124   7.325   3.784
  412TY0      O 4089   9.245   7.350   3.780
  413ASN      N 4090   9.026   7.415   3.788
  413ASN      H 4091   8.934   7.386   3.812
  413ASN     CA 4092   9.041   7.556   3.751
  413ASN     CB 4093   9.016   7.568   3.601
  413ASN     CG 4094   9.037   7.705   3.536
  413ASN    OD1 4095   9.126   7.788   3.555
  413ASN    ND2 4096   8.958   7.735   3.433
  413ASN   HD21 4097   8.887   7.673   3.399
  413ASN   HD22 4098   8.963   7.832   3.410
  413ASN      C 4099   8.951   7.660   3.819
  413ASN      O 4100   8.846   7.627   3.875
  414ILE      N 4101   9.021   7.770   3.844
  414ILE      H 4102   9.111   7.796   3.809
  414ILE     CA 4103   8.952   7.881   3.911
  414ILE     CB 4104   9.052   7.953   4.001
  414ILE    CG1 4105   9.135   7.856   4.086
  414ILE    CG2 4106   8.989   8.059   4.092
  414ILE     CD 4107   9.249   7.921   4.164
  414ILE      C 4108   8.878   7.977   3.816
  414ILE      O 4109   8.937   8.038   3.727
  415ILE      N 4110   8.747   7.981   3.834
  415ILE      H 4111   8.709   7.944   3.919
  415ILE     CA 4112   8.659   8.049   3.738
  415ILE     CB 4113   8.577   7.952   3.651
  415ILE    CG1 4114   8.512   7.848   3.742
  415ILE    CG2 4115   8.665   7.891   3.541
  415ILE     CD 4116   8.429   7.754   3.655
  415ILE      C 4117   8.573   8.164   3.790
  415ILE      O 4118   8.514   8.171   3.898
  416SER      N 4119   8.543   8.250   3.693
  416SER      H 4120   8.577   8.238   3.600
  416SER     CA 4121   8.455   8.365   3.718
  416SER     CB 4122   8.534   8.495   3.718
  416SER     OG 4123   8.588   8.534   3.845
  416SER     HG 4124   8.659   8.603   3.825
  416SER      C 4125   8.338   8.390   3.623
  416SER      O 4126   8.357   8.395   3.502
  417GLY      N 4127   8.223   8.419   3.684
  417GLY      H 4128   8.187   8.378   3.767
  417GLY     CA 4129   8.122   8.486   3.600
  417GLY      C 4130   7.977   8.492   3.648
  417GLY      O 4131   7.954   8.464   3.766
  418THR      N 4132   7.893   8.541   3.558
  418THR      H 4133   7.933   8.577   3.473
  418THR     CA 4134   7.748   8.540   3.581
  418THR     CB 4135   7.684   8.638   3.481
  418THR    OG1 4136   7.773   8.638   3.369
  418THR    HG1 4137   7.735   8.681   3.287
  418THR    CG2 4138   7.676   8.776   3.547
  418THR      C 4139   7.687   8.400   3.575
  418THR      O 4140   7.600   8.369   3.656
  419ASN      N 4141   7.714   8.319   3.473
  419ASN      H 4142   7.742   8.358   3.385
  419ASN     CA 4143   7.662   8.184   3.449
  419ASN     CB 4144   7.742   8.124   3.334
  419ASN     CG 4145   7.759   8.227   3.222
  419ASN    OD1 4146   7.834   8.324   3.217
  419ASN    ND2 4147   7.681   8.213   3.115
  419ASN   HD21 4148   7.600   8.155   3.109
  419ASN   HD22 4149   7.699   8.272   3.036
  419ASN      C 4150   7.685   8.089   3.567
  419ASN      O 4151   7.584   8.046   3.624
  420MET      N 4152   7.802   8.097   3.629
  420MET      H 4153   7.878   8.148   3.587
  420MET     CA 4154   7.830   8.012   3.745
  420MET     CB 4155   7.970   8.052   3.792
  420MET     CG 4156   8.087   8.005   3.705
  420MET     SD 4157   8.081   8.099   3.547
  420MET     CE 4158   8.238   8.060   3.473
  420MET      C 4159   7.736   8.036   3.864
  420MET      O 4160   7.735   7.948   3.950
  421SER      N 4161   7.649   8.137   3.868
  421SER      H 4162   7.649   8.208   3.797
  421SER     CA 4163   7.545   8.157   3.969
  421SER     CB 4164   7.471   8.291   3.963
  421SER     OG 4165   7.397   8.308   3.841
  421SER     HG 4166   7.327   8.374   3.868
  421SER      C 4167   7.433   8.053   3.966
  421SER      O 4168   7.402   8.000   4.073
  422CY0      N 4169   7.394   8.017   3.844
  422CY0      H 4170   7.455   8.026   3.765
  422CY0     CA 4171   7.281   7.927   3.819
  422CY0     CB 4172   7.236   7.945   3.674
  422CY0     SG 4173   7.117   7.830   3.595
  422CY0    HG1 4174   7.020   7.838   3.686
  422CY0    HG2 4175   7.115   7.889   3.477
  422CY0    HG3 4176   7.205   7.729   3.597
  422CY0      C 4177   7.295   7.781   3.860
  422CY0      O 4178   7.208   7.741   3.938
  423PRO      N 4179   7.402   7.707   3.832
  423PRO     CA 4180   7.425   7.574   3.892
  423PRO     CB 4181   7.552   7.516   3.830
  423PRO     CG 4182   7.621   7.647   3.794
  423PRO     CD 4183   7.511   7.737   3.738
  423PRO      C 4184   7.421   7.566   4.044
  423PRO      O 4185   7.364   7.474   4.103
  424HI2      N 4186   7.457   7.678   4.106
  424HI2      H 4187   7.498   7.754   4.057
  424HI2     CA 4188   7.438   7.697   4.251
  424HI2     CB 4189   7.513   7.810   4.321
  424HI2     CG 4190   7.666   7.797   4.315
  424HI2    ND1 4191   7.751   7.825   4.217
  424HI2    HD1 4192   7.724   7.875   4.135
  424HI2    CD2 4193   7.726   7.715   4.401
  424HI2    HD2 4194   7.683   7.667   4.489
  424HI2    CE1 4195   7.869   7.771   4.244
  424HI2    HE1 4196   7.961   7.798   4.191
  424HI2    NE2 4197   7.847   7.694   4.351
  424HI2    HE2 4198   7.917   7.632   4.386
  424HI2      C 4199   7.292   7.700   4.295
  424HI2      O 4200   7.254   7.610   4.370
  425ALA      N 4201   7.216   7.794   4.240
  425ALA      H 4202   7.255   7.880   4.204
  425ALA     CA 4203   7.070   7.789   4.256
  425ALA     CB 4204   7.006   7.909   4.185
  425ALA      C 4205   7.002   7.659   4.213
  425ALA      O 4206   6.912   7.612   4.283
  426SER      N 4207   7.047   7.596   4.105
  426SER      H 4208   7.079   7.644   4.024
  426SER     CA 4209   7.001   7.460   4.073
  426SER     CB 4210   7.057   7.416   3.938
  426SER     OG 4211   7.017   7.509   3.836
  426SER     HG 4212   7.069   7.500   3.752
  426SER      C 4213   7.030   7.341   4.165
  426SER      O 4214   6.935   7.276   4.206
  427GLY      N 4215   7.146   7.349   4.230
  427GLY      H 4216   7.224   7.403   4.198
  427GLY     CA 4217   7.176   7.245   4.330
  427GLY      C 4218   7.102   7.269   4.462
  427GLY      O 4219   7.047   7.169   4.508
  428ALA      N 4220   7.094   7.396   4.498
  428ALA      H 4221   7.129   7.469   4.438
  428ALA     CA 4222   7.002   7.447   4.600
  428ALA     CB 4223   7.006   7.600   4.593
  428ALA      C 4224   6.858   7.400   4.582
  428ALA      O 4225   6.795   7.350   4.675
  429ALA      N 4226   6.796   7.434   4.469
  429ALA      H 4227   6.837   7.488   4.396
  429ALA     CA 4228   6.659   7.394   4.432
  429ALA     CB 4229   6.623   7.459   4.298
  429ALA      C 4230   6.630   7.244   4.423
  429ALA      O 4231   6.544   7.198   4.498
  430ALA      N 4232   6.730   7.170   4.377
  430ALA      H 4233   6.802   7.215   4.324
  430ALA     CA 4234   6.741   7.024   4.382
  430ALA     CB 4235   6.862   6.971   4.303
  430ALA      C 4236   6.747   6.981   4.528
  430ALA      O 4237   6.666   6.897   4.567
  431TY0      N 4238   6.816   7.048   4.620
  431TY0      H 4239   6.903   7.092   4.596
  431TY0     CA 4240   6.810   7.010   4.762
  431TY0     CB 4241   6.933   7.073   4.827
  431TY0     CG 4242   6.960   7.060   4.977
  431TY0    CD1 4243   6.986   6.940   5.042
  431TY0    HD1 4244   6.968   6.845   4.992
  431TY0    CD2 4245   6.959   7.180   5.047
  431TY0    HD2 4246   6.936   7.273   4.995
  431TY0    CE1 4247   7.013   6.946   5.179
  431TY0    HE1 4248   7.029   6.848   5.224
  431TY0    CE2 4249   6.983   7.183   5.184
  431TY0    HE2 4250   6.985   7.282   5.230
  431TY0     CZ 4251   7.011   7.064   5.251
  431TY0     OH 4252   7.028   7.075   5.386
  431TY0    HH1 4253   6.990   7.166   5.403
  431TY0    HH2 4254   7.086   6.997   5.409
  431TY0      C 4255   6.683   7.044   4.840
  431TY0      O 4256   6.613   6.956   4.890
  432ILE      N 4257   6.629   7.160   4.803
  432ILE      H 4258   6.685   7.225   4.752
  432ILE     CA 4259   6.502   7.205   4.861
  432ILE     CB 4260   6.466   7.351   4.835
  432ILE    CG1 4261   6.575   7.448   4.881
  432ILE    CG2 4262   6.325   7.389   4.880
  432ILE     CD 4263   6.623   7.420   5.023
  432ILE      C 4264   6.386   7.115   4.817
  432ILE      O 4265   6.310   7.073   4.904
  433LY3      N 4266   6.393   7.077   4.690
  433LY3      H 4267   6.462   7.101   4.622
  433LY3     CA 4268   6.284   6.991   4.639
  433LY3     CB 4269   6.298   6.979   4.487
  433LY3     CG 4270   6.168   6.934   4.421
  433LY3     CD 4271   6.195   6.904   4.274
  433LY3     CE 4272   6.065   6.838   4.227
  433LY3     NZ 4273   6.071   6.694   4.258
  433LY3    HZ1 4274   6.084   6.667   4.353
  433LY3    HZ2 4275   5.979   6.670   4.227
  433LY3    HZ3 4276   6.137   6.658   4.191
  433LY3      C 4277   6.279   6.851   4.700
  433LY3      O 4278   6.172   6.805   4.738
  434SER      N 4279   6.394   6.805   4.748
  434SER      H 4280   6.479   6.856   4.737
  434SER     CA 4281   6.405   6.673   4.812
  434SER     CB 4282   6.546   6.633   4.857
  434SER     OG 4283   6.595   6.702   4.973
  434SER     HG 4284   6.634   6.791   4.949
  434SER      C 4285   6.320   6.666   4.939
  434SER      O 4286   6.278   6.555   4.974
  435PHE      N 4287   6.304   6.778   5.009
  435PHE      H 4288   6.325   6.873   4.989
  435PHE     CA 4289   6.239   6.772   5.141
  435PHE     CB 4290   6.282   6.899   5.215
  435PHE     CG 4291   6.423   6.878   5.270
  435PHE    CD1 4292   6.429   6.829   5.400
  435PHE    HD1 4293   6.341   6.771   5.429
  435PHE    CD2 4294   6.536   6.929   5.209
  435PHE    HD2 4295   6.533   6.966   5.107
  435PHE    CE1 4296   6.544   6.829   5.479
  435PHE    HE1 4297   6.539   6.821   5.588
  435PHE    CE2 4298   6.652   6.922   5.286
  435PHE    HE2 4299   6.752   6.946   5.249
  435PHE     CZ 4300   6.658   6.878   5.418
  435PHE     HZ 4301   6.745   6.900   5.480
  435PHE      C 4302   6.087   6.748   5.141
  435PHE      O 4303   6.036   6.714   5.248
  436ASN      N 4304   6.021   6.756   5.027
  436ASN      H 4305   6.074   6.772   4.944
  436ASN     CA 4306   5.876   6.731   5.014
  436ASN     CB 4307   5.805   6.863   5.042
  436ASN     CG 4308   5.654   6.838   5.037
  436ASN    OD1 4309   5.583   6.766   5.108
  436ASN    ND2 4310   5.602   6.870   4.919
  436ASN   HD21 4311   5.655   6.903   4.841
  436ASN   HD22 4312   5.508   6.845   4.897
  436ASN      C 4313   5.832   6.670   4.881
  436ASN      O 4314   5.859   6.726   4.775
  437PRO      N 4315   5.760   6.558   4.895
  437PRO     CA 4316   5.721   6.479   4.778
  437PRO     CB 4317   5.686   6.344   4.841
  437PRO     CG 4318   5.641   6.375   4.984
  437PRO     CD 4319   5.735   6.490   5.022
  437PRO      C 4320   5.613   6.533   4.684
  437PRO      O 4321   5.537   6.619   4.730
  438THR      N 4322   5.635   6.510   4.555
  438THR      H 4323   5.680   6.422   4.541
  438THR     CA 4324   5.556   6.576   4.450
  438THR     CB 4325   5.421   6.510   4.423
  438THR    OG1 4326   5.341   6.527   4.540
  438THR    HG1 4327   5.399   6.558   4.615
  438THR    CG2 4328   5.443   6.359   4.407
  438THR      C 4329   5.550   6.729   4.440
  438THR      O 4330   5.464   6.787   4.373
  439TRP      N 4331   5.640   6.803   4.503
  439TRP      H 4332   5.727   6.761   4.529
  439TRP     CA 4333   5.644   6.950   4.514
  439TRP     CB 4334   5.754   6.999   4.609
  439TRP     CG 4335   5.708   7.089   4.723
  439TRP    CD1 4336   5.587   7.135   4.753
  439TRP    HD1 4337   5.498   7.108   4.696
  439TRP    CD2 4338   5.795   7.157   4.807
  439TRP    NE1 4339   5.594   7.223   4.852
  439TRP    HE1 4340   5.516   7.258   4.904
  439TRP    CE2 4341   5.720   7.238   4.892
  439TRP    CE3 4342   5.932   7.149   4.832
  439TRP    HE3 4343   5.991   7.081   4.771
  439TRP    CZ2 4344   5.786   7.309   4.991
  439TRP    HZ2 4345   5.739   7.393   5.042
  439TRP    CZ3 4346   5.997   7.217   4.934
  439TRP    HZ3 4347   6.106   7.216   4.934
  439TRP    CH2 4348   5.923   7.302   5.015
  439TRP    HH2 4349   5.970   7.354   5.099
  439TRP      C 4350   5.651   7.031   4.384
  439TRP      O 4351   5.693   6.983   4.279
  440SER      N 4352   5.579   7.142   4.385
  440SER      H 4353   5.531   7.165   4.469
  440SER     CA 4354   5.548   7.231   4.272
  440SER     CB 4355   5.395   7.242   4.270
  440SER     OG 4356   5.345   7.287   4.144
  440SER     HG 4357   5.335   7.387   4.142
  440SER      C 4358   5.617   7.367   4.285
  440SER      O 4359   5.619   7.420   4.396
  441PRO      N 4360   5.676   7.416   4.176
  441PRO     CA 4361   5.770   7.529   4.170
  441PRO     CB 4362   5.754   7.574   4.025
  441PRO     CG 4363   5.727   7.448   3.943
  441PRO     CD 4364   5.657   7.356   4.044
  441PRO      C 4365   5.756   7.650   4.264
  441PRO      O 4366   5.857   7.671   4.331
  442ALA      N 4367   5.645   7.722   4.271
  442ALA      H 4368   5.556   7.697   4.234
  442ALA     CA 4369   5.631   7.842   4.356
  442ALA     CB 4370   5.492   7.903   4.348
  442ALA      C 4371   5.658   7.819   4.505
  442ALA      O 4372   5.723   7.896   4.575
  443ALA      N 4373   5.606   7.709   4.557
  443ALA      H 4374   5.520   7.672   4.522
  443ALA     CA 4375   5.634   7.669   4.696
  443ALA     CB 4376   5.542   7.555   4.741
  443ALA      C 4377   5.781   7.642   4.729
  443ALA      O 4378   5.838   7.715   4.810
  444ILE      N 4379   5.853   7.575   4.639
  444ILE      H 4380   5.797   7.516   4.581
  444ILE     CA 4381   5.998   7.555   4.634
  444ILE     CB 4382   6.042   7.466   4.517
  444ILE    CG1 4383   5.956   7.340   4.500
  444ILE    CG2 4384   6.191   7.431   4.520
  444ILE     CD 4385   5.992   7.269   4.369
  444ILE      C 4386   6.064   7.692   4.617
  444ILE      O 4387   6.151   7.732   4.694
  445LY3      N 4388   6.029   7.771   4.516
  445LY3      H 4389   5.944   7.757   4.466
  445LY3     CA 4390   6.088   7.903   4.489
  445LY3     CB 4391   6.019   7.962   4.366
  445LY3     CG 4392   6.122   8.037   4.281
  445LY3     CD 4393   6.049   8.150   4.209
  445LY3     CE 4394   6.058   8.283   4.284
  445LY3     NZ 4395   5.998   8.405   4.228
  445LY3    HZ1 4396   6.047   8.434   4.145
  445LY3    HZ2 4397   5.903   8.394   4.200
  445LY3    HZ3 4398   6.009   8.482   4.290
  445LY3      C 4399   6.075   8.009   4.599
  445LY3      O 4400   6.170   8.083   4.623
  446SER      N 4401   5.963   8.021   4.669
  446SER      H 4402   5.877   7.977   4.642
  446SER     CA 4403   5.954   8.101   4.792
  446SER     CB 4404   5.817   8.129   4.853
  446SER     OG 4405   5.767   8.010   4.915
  446SER     HG 4406   5.753   7.944   4.841
  446SER      C 4407   6.046   8.064   4.909
  446SER      O 4408   6.111   8.149   4.969
  447ALA      N 4409   6.058   7.932   4.922
  447ALA      H 4410   5.988   7.875   4.879
  447ALA     CA 4411   6.158   7.862   5.005
  447ALA     CB 4412   6.133   7.711   5.006
  447ALA      C 4413   6.304   7.888   4.969
  447ALA      O 4414   6.388   7.891   5.059
  448LEU      N 4415   6.330   7.890   4.838
  448LEU      H 4416   6.281   7.831   4.774
  448LEU     CA 4417   6.460   7.942   4.794
  448LEU     CB 4418   6.472   7.943   4.641
  448LEU     CG 4419   6.494   7.801   4.588
  448LEU    CD1 4420   6.477   7.790   4.437
  448LEU    CD2 4421   6.621   7.739   4.648
  448LEU      C 4422   6.490   8.083   4.843
  448LEU      O 4423   6.595   8.099   4.905
  449MET      N 4424   6.394   8.173   4.824
  449MET      H 4425   6.312   8.138   4.779
  449MET     CA 4426   6.410   8.313   4.865
  449MET     CB 4427   6.290   8.388   4.806
  449MET     CG 4428   6.285   8.402   4.654
  449MET     SD 4429   6.137   8.495   4.602
  449MET     CE 4430   6.179   8.647   4.685
  449MET      C 4431   6.426   8.339   5.015
  449MET      O 4432   6.525   8.401   5.052
  450THR      N 4433   6.352   8.263   5.095
  450THR      H 4434   6.293   8.193   5.055
  450THR     CA 4435   6.353   8.280   5.241
  450THR     CB 4436   6.226   8.232   5.310
  450THR    OG1 4437   6.206   8.093   5.284
  450THR    HG1 4438   6.111   8.061   5.292
  450THR    CG2 4439   6.111   8.322   5.263
  450THR      C 4440   6.465   8.209   5.317
  450THR      O 4441   6.503   8.266   5.419
  451THR      N 4442   6.508   8.092   5.272
  451THR      H 4443   6.445   8.026   5.229
  451THR     CA 4444   6.626   8.024   5.326
  451THR     CB 4445   6.646   7.882   5.272
  451THR    OG1 4446   6.527   7.806   5.254
  451THR    HG1 4447   6.483   7.846   5.174
  451THR    CG2 4448   6.731   7.797   5.367
  451THR      C 4449   6.758   8.102   5.319
  451THR      O 4450   6.854   8.071   5.388
  452ALA      N 4451   6.766   8.188   5.217
  452ALA      H 4452   6.682   8.217   5.172
  452ALA     CA 4453   6.891   8.260   5.189
  452ALA     CB 4454   6.865   8.322   5.052
  452ALA      C 4455   6.928   8.363   5.295
  452ALA      O 4456   6.858   8.464   5.309
  453THR      N 4457   7.059   8.373   5.316
  453THR      H 4458   7.123   8.318   5.263
  453THR     CA 4459   7.112   8.475   5.408
  453THR     CB 4460   7.236   8.417   5.476
  453THR    OG1 4461   7.312   8.344   5.380
  453THR    HG1 4462   7.407   8.334   5.410
  453THR    CG2 4463   7.186   8.329   5.591
  453THR      C 4464   7.154   8.604   5.338
  453THR      O 4465   7.237   8.602   5.246
  454PRO      N 4466   7.126   8.715   5.406
  454PRO     CA 4467   7.162   8.844   5.347
  454PRO     CB 4468   7.077   8.942   5.429
  454PRO     CG 4469   7.091   8.879   5.568
  454PRO     CD 4470   7.075   8.729   5.543
  454PRO      C 4471   7.311   8.876   5.348
  454PRO      O 4472   7.382   8.844   5.443
  455MET      N 4473   7.360   8.956   5.254
  455MET      H 4474   7.297   9.023   5.213
  455MET     CA 4475   7.502   8.992   5.244
  455MET     CB 4476   7.548   9.001   5.099
  455MET     CG 4477   7.537   8.861   5.039
  455MET     SD 4478   7.610   8.879   4.872
  455MET     CE 4479   7.497   8.995   4.798
  455MET      C 4480   7.546   9.114   5.325
  455MET      O 4481   7.459   9.196   5.353
  456SER      N 4482   7.676   9.131   5.348
  456SER      H 4483   7.734   9.073   5.290
  456SER     CA 4484   7.738   9.225   5.442
  456SER     CB 4485   7.891   9.221   5.431
  456SER     OG 4486   7.938   9.212   5.296
  456SER     HG 4487   8.032   9.181   5.305
  456SER      C 4488   7.694   9.371   5.428
  456SER      O 4489   7.719   9.423   5.319
  457ALA      N 4490   7.653   9.433   5.538
  457ALA      H 4491   7.664   9.387   5.627
  457ALA     CA 4492   7.583   9.562   5.536
  457ALA     CB 4493   7.517   9.594   5.671
  457ALA      C 4494   7.665   9.678   5.480
  457ALA      O 4495   7.635   9.735   5.375
  458LY3      N 4496   7.785   9.685   5.536
  458LY3      H 4497   7.810   9.649   5.626
  458LY3     CA 4498   7.879   9.789   5.492
  458LY3     CB 4499   7.978   9.834   5.599
  458LY3     CG 4500   7.913   9.912   5.713
  458LY3     CD 4501   7.989   9.897   5.845
  458LY3     CE 4502   7.925   9.991   5.947
  458LY3     NZ 4503   8.012  10.015   6.063
  458LY3    HZ1 4504   8.104  10.023   6.024
  458LY3    HZ2 4505   7.997  10.093   6.123
  458LY3    HZ3 4506   8.033   9.934   6.118
  458LY3      C 4507   7.946   9.769   5.355
  458LY3      O 4508   8.010   9.862   5.306
  459LY3      N 4509   7.942   9.649   5.299
  459LY3      H 4510   7.924   9.569   5.357
  459LY3     CA 4511   7.990   9.626   5.162
  459LY3     CB 4512   8.036   9.480   5.162
  459LY3     CG 4513   8.122   9.435   5.043
  459LY3     CD 4514   8.264   9.492   5.056
  459LY3     CE 4515   8.358   9.464   4.939
  459LY3     NZ 4516   8.453   9.576   4.932
  459LY3    HZ1 4517   8.389   9.653   4.925
  459LY3    HZ2 4518   8.522   9.568   5.003
  459LY3    HZ3 4519   8.498   9.575   4.843
  459LY3      C 4520   7.877   9.641   5.060
  459LY3      O 4521   7.903   9.706   4.958
  460ASN      N 4522   7.761   9.581   5.082
  460ASN      H 4523   7.736   9.559   5.176
  460ASN     CA 4524   7.657   9.550   4.982
  460ASN     CB 4525   7.584   9.423   5.024
  460ASN     CG 4526   7.664   9.301   4.979
  460ASN    OD1 4527   7.658   9.267   4.861
  460ASN    ND2 4528   7.769   9.270   5.055
  460ASN   HD21 4529   7.784   9.318   5.141
  460ASN   HD22 4530   7.825   9.195   5.019
  460ASN      C 4531   7.558   9.667   4.988
  460ASN      O 4532   7.515   9.714   5.093
  461PRO      N 4533   7.514   9.707   4.869
  461PRO     CA 4534   7.410   9.810   4.855
  461PRO     CB 4535   7.425   9.861   4.711
  461PRO     CG 4536   7.470   9.737   4.633
  461PRO     CD 4537   7.567   9.680   4.735
  461PRO      C 4538   7.268   9.769   4.892
  461PRO      O 4539   7.252   9.673   4.968
  462GL4      N 4540   7.172   9.846   4.842
  462GL4      H 4541   7.188   9.939   4.809
  462GL4     CA 4542   7.029   9.813   4.850
  462GL4     CB 4543   6.949   9.912   4.764
  462GL4     CG 4544   6.955  10.052   4.825
  462GL4     CD 4545   7.074  10.139   4.783
  462GL4    OE1 4546   7.056  10.212   4.684
  462GL4   HE11 4547   7.146  10.232   4.645
  462GL4   HE12 4548   6.958  10.232   4.686
  462GL4    OE2 4549   7.184  10.129   4.841
  462GL4   HE21 4550   7.231  10.214   4.821
  462GL4   HE22 4551   7.208  10.032   4.854
  462GL4      C 4552   6.994   9.671   4.808
  462GL4      O 4553   6.998   9.637   4.689
  463ALA      N 4554   6.943   9.588   4.899
  463ALA      H 4555   6.906   9.618   4.986
  463ALA     CA 4556   6.950   9.441   4.895
  463ALA     CB 4557   6.916   9.376   5.030
  463ALA      C 4558   6.863   9.382   4.784
  463ALA      O 4559   6.917   9.305   4.704
  464GL4      N 4560   6.735   9.417   4.787
  464GL4      H 4561   6.714   9.503   4.835
  464GL4     CA 4562   6.629   9.384   4.691
  464GL4     CB 4563   6.495   9.441   4.738
  464GL4     CG 4564   6.486   9.593   4.723
  464GL4     CD 4565   6.558   9.655   4.843
  464GL4    OE1 4566   6.517   9.620   4.955
  464GL4   HE11 4567   6.581   9.656   5.023
  464GL4   HE12 4568   6.434   9.566   4.941
  464GL4    OE2 4569   6.671   9.706   4.822
  464GL4   HE21 4570   6.713   9.737   4.908
  464GL4   HE22 4571   6.706   9.682   4.732
  464GL4      C 4572   6.665   9.422   4.548
  464GL4      O 4573   6.602   9.364   4.460
  465PHE      N 4574   6.737   9.532   4.529
  465PHE      H 4575   6.728   9.610   4.592
  465PHE     CA 4576   6.776   9.570   4.393
  465PHE     CB 4577   6.792   9.721   4.378
  465PHE     CG 4578   6.656   9.791   4.375
  465PHE    CD1 4579   6.552   9.745   4.295
  465PHE    HD1 4580   6.570   9.672   4.216
  465PHE    CD2 4581   6.620   9.859   4.491
  465PHE    HD2 4582   6.706   9.884   4.554
  465PHE    CE1 4583   6.417   9.773   4.316
  465PHE    HE1 4584   6.338   9.735   4.251
  465PHE    CE2 4585   6.487   9.881   4.522
  465PHE    HE2 4586   6.468   9.935   4.615
  465PHE     CZ 4587   6.388   9.844   4.431
  465PHE     HZ 4588   6.286   9.864   4.463
  465PHE      C 4589   6.906   9.503   4.347
  465PHE      O 4590   6.932   9.500   4.227
  466ALA      N 4591   6.991   9.460   4.440
  466ALA      H 4592   6.977   9.477   4.537
  466ALA     CA 4593   7.119   9.394   4.411
  466ALA     CB 4594   7.214   9.474   4.501
  466ALA      C 4595   7.116   9.241   4.412
  466ALA      O 4596   7.147   9.186   4.307
  467TY0      N 4597   7.058   9.180   4.515
  467TY0      H 4598   7.031   9.233   4.596
  467TY0     CA 4599   7.059   9.034   4.533
  467TY0     CB 4600   7.166   8.995   4.635
  467TY0     CG 4601   7.152   9.052   4.776
  467TY0    CD1 4602   7.091   8.985   4.882
  467TY0    HD1 4603   7.002   8.925   4.864
  467TY0    CD2 4604   7.222   9.170   4.799
  467TY0    HD2 4605   7.256   9.240   4.722
  467TY0    CE1 4606   7.086   9.034   5.012
  467TY0    HE1 4607   7.014   9.004   5.089
  467TY0    CE2 4608   7.232   9.213   4.931
  467TY0    HE2 4609   7.302   9.295   4.949
  467TY0     CZ 4610   7.160   9.149   5.031
  467TY0     OH 4611   7.189   9.186   5.159
  467TY0    HH1 4612   7.209   9.284   5.155
  467TY0    HH2 4613   7.226   9.107   5.208
  467TY0      C 4614   6.925   8.976   4.579
  467TY0      O 4615   6.912   8.858   4.611
  468GLY      N 4616   6.820   9.057   4.577
  468GLY      H 4617   6.839   9.155   4.576
  468GLY     CA 4618   6.689   9.005   4.620
  468GLY      C 4619   6.683   8.987   4.772
  468GLY      O 4620   6.708   9.078   4.851
  469ALA      N 4621   6.644   8.865   4.807
  469ALA      H 4622   6.639   8.793   4.738
  469ALA     CA 4623   6.623   8.824   4.946
  469ALA     CB 4624   6.519   8.712   4.957
  469ALA      C 4625   6.753   8.778   5.012
  469ALA      O 4626   6.768   8.813   5.129
  470GLY      N 4627   6.844   8.712   4.942
  470GLY      H 4628   6.826   8.675   4.851
  470GLY     CA 4629   6.975   8.675   4.997
  470GLY      C 4630   7.080   8.607   4.908
  470GLY      O 4631   7.062   8.607   4.787
  471ASN      N 4632   7.180   8.545   4.970
  471ASN      H 4633   7.216   8.583   5.055
  471ASN     CA 4634   7.278   8.461   4.900
  471ASN     CB 4635   7.417   8.524   4.912
  471ASN     CG 4636   7.525   8.451   4.832
  471ASN    OD1 4637   7.530   8.458   4.710
  471ASN    ND2 4638   7.621   8.392   4.904
  471ASN   HD21 4639   7.609   8.396   5.003
  471ASN   HD22 4640   7.706   8.358   4.863
  471ASN      C 4641   7.267   8.314   4.940
  471ASN      O 4642   7.280   8.282   5.058
  472ILE      N 4643   7.259   8.230   4.836
  472ILE      H 4644   7.252   8.261   4.741
  472ILE     CA 4645   7.238   8.085   4.847
  472ILE     CB 4646   7.102   8.049   4.786
  472ILE    CG1 4647   7.055   7.910   4.828
  472ILE    CG2 4648   7.109   8.053   4.633
  472ILE     CD 4649   6.997   7.922   4.969
  472ILE      C 4650   7.358   7.999   4.808
  472ILE      O 4651   7.401   8.002   4.693
  473AS4      N 4652   7.399   7.926   4.912
  473AS4      H 4653   7.356   7.929   5.002
  473AS4     CA 4654   7.504   7.825   4.890
  473AS4     CB 4655   7.624   7.863   4.978
  473AS4     CG 4656   7.747   7.777   4.949
  473AS4    OD1 4657   7.848   7.841   4.914
  473AS4   HD11 4658   7.922   7.781   4.883
  473AS4   HD12 4659   7.832   7.935   4.944
  473AS4    OD2 4660   7.737   7.652   4.940
  473AS4   HD21 4661   7.726   7.634   4.842
  473AS4   HD22 4662   7.777   7.603   5.017
  473AS4      C 4663   7.449   7.686   4.920
  473AS4      O 4664   7.436   7.642   5.035
  474PRO      N 4665   7.442   7.603   4.817
  474PRO     CA 4666   7.377   7.471   4.818
  474PRO     CB 4667   7.391   7.420   4.674
  474PRO     CG 4668   7.502   7.505   4.610
  474PRO     CD 4669   7.490   7.639   4.683
  474PRO      C 4670   7.429   7.380   4.929
  474PRO      O 4671   7.347   7.322   5.001
  475VAL      N 4672   7.559   7.384   4.954
  475VAL      H 4673   7.614   7.462   4.922
  475VAL     CA 4674   7.624   7.308   5.061
  475VAL     CB 4675   7.756   7.240   5.027
  475VAL    CG1 4676   7.745   7.133   4.917
  475VAL    CG2 4677   7.870   7.335   4.990
  475VAL      C 4678   7.629   7.363   5.204
  475VAL      O 4679   7.614   7.290   5.301
  476LY3      N 4680   7.599   7.493   5.214
  476LY3      H 4681   7.587   7.552   5.134
  476LY3     CA 4682   7.599   7.560   5.345
  476LY3     CB 4683   7.660   7.699   5.333
  476LY3     CG 4684   7.807   7.691   5.294
  476LY3     CD 4685   7.867   7.832   5.293
  476LY3     CE 4686   7.999   7.831   5.216
  476LY3     NZ 4687   8.040   7.964   5.170
  476LY3    HZ1 4688   7.984   7.993   5.092
  476LY3    HZ2 4689   8.029   8.026   5.248
  476LY3    HZ3 4690   8.137   7.954   5.151
  476LY3      C 4691   7.455   7.564   5.398
  476LY3      O 4692   7.448   7.590   5.518
  477ALA      N 4693   7.350   7.527   5.326
  477ALA      H 4694   7.363   7.525   5.226
  477ALA     CA 4695   7.215   7.524   5.383
  477ALA     CB 4696   7.119   7.526   5.263
  477ALA      C 4697   7.183   7.403   5.470
  477ALA      O 4698   7.245   7.299   5.450
  478ILE      N 4699   7.132   7.433   5.589
  478ILE      H 4700   7.151   7.526   5.621
  478ILE     CA 4701   7.068   7.330   5.673
  478ILE     CB 4702   7.084   7.365   5.821
  478ILE    CG1 4703   7.042   7.508   5.855
  478ILE    CG2 4704   7.226   7.344   5.876
  478ILE     CD 4705   6.997   7.507   6.001
  478ILE      C 4706   6.926   7.307   5.623
  478ILE      O 4707   6.898   7.306   5.503
  479AS4      N 4708   6.828   7.269   5.704
  479AS4      H 4709   6.838   7.233   5.797
  479AS4     CA 4710   6.684   7.264   5.676
  479AS4     CB 4711   6.600   7.244   5.803
  479AS4     CG 4712   6.631   7.135   5.906
  479AS4    OD1 4713   6.750   7.108   5.936
  479AS4   HD11 4714   6.749   7.036   6.006
  479AS4   HD12 4715   6.820   7.170   5.901
  479AS4    OD2 4716   6.536   7.073   5.958
  479AS4   HD21 4717   6.570   6.989   5.999
  479AS4   HD22 4718   6.450   7.123   5.957
  479AS4      C 4719   6.629   7.396   5.622
  479AS4      O 4720   6.635   7.495   5.694
  480PRO      N 4721   6.551   7.393   5.514
  480PRO     CA 4722   6.501   7.515   5.450
  480PRO     CB 4723   6.435   7.469   5.320
  480PRO     CG 4724   6.381   7.331   5.357
  480PRO     CD 4725   6.489   7.275   5.451
  480PRO      C 4726   6.397   7.590   5.534
  480PRO      O 4727   6.343   7.541   5.634
  481GLY      N 4728   6.386   7.716   5.495
  481GLY      H 4729   6.447   7.749   5.423
  481GLY     CA 4730   6.308   7.823   5.559
  481GLY      C 4731   6.156   7.808   5.544
  481GLY      O 4732   6.094   7.703   5.558
  482LEU      N 4733   6.095   7.926   5.540
  482LEU      H 4734   6.148   8.010   5.529
  482LEU     CA 4735   5.950   7.943   5.519
  482LEU     CB 4736   5.895   8.079   5.563
  482LEU     CG 4737   5.894   8.094   5.716
  482LEU    CD1 4738   5.876   8.244   5.737
  482LEU    CD2 4739   5.799   7.997   5.787
  482LEU      C 4740   5.891   7.932   5.378
  482LEU      O 4741   5.946   7.996   5.288
  483VAL      N 4742   5.787   7.852   5.356
  483VAL      H 4743   5.754   7.791   5.428
  483VAL     CA 4744   5.713   7.832   5.231
  483VAL     CB 4745   5.690   7.682   5.214
  483VAL    CG1 4746   5.598   7.655   5.095
  483VAL    CG2 4747   5.825   7.619   5.179
  483VAL      C 4748   5.590   7.923   5.222
  483VAL      O 4749   5.503   7.899   5.306
  484TY0      N 4750   5.573   7.981   5.104
  484TY0      H 4751   5.647   7.982   5.036
  484TY0     CA 4752   5.450   8.053   5.070
  484TY0     CB 4753   5.481   8.201   5.048
  484TY0     CG 4754   5.541   8.285   5.161
  484TY0    CD1 4755   5.459   8.370   5.233
  484TY0    HD1 4756   5.350   8.367   5.221
  484TY0    CD2 4757   5.677   8.287   5.189
  484TY0    HD2 4758   5.740   8.226   5.124
  484TY0    CE1 4759   5.512   8.455   5.330
  484TY0    HE1 4760   5.451   8.534   5.373
  484TY0    CE2 4761   5.733   8.371   5.284
  484TY0    HE2 4762   5.841   8.373   5.302
  484TY0     CZ 4763   5.650   8.459   5.352
  484TY0     OH 4764   5.704   8.551   5.436
  484TY0    HH1 4765   5.800   8.541   5.459
  484TY0    HH2 4766   5.633   8.594   5.492
  484TY0      C 4767   5.394   7.995   4.939
  484TY0      O 4768   5.468   8.001   4.841
  485AS4      N 4769   5.300   7.902   4.944
  485AS4      H 4770   5.257   7.877   5.031
  485AS4     CA 4771   5.235   7.839   4.828
  485AS4     CB 4772   5.131   7.738   4.876
  485AS4     CG 4773   5.115   7.613   4.788
  485AS4    OD1 4774   5.068   7.509   4.838
  485AS4   HD11 4775   5.083   7.443   4.765
  485AS4   HD12 4776   5.015   7.525   4.921
  485AS4    OD2 4777   5.153   7.624   4.669
  485AS4   HD21 4778   5.127   7.544   4.615
  485AS4   HD22 4779   5.203   7.709   4.655
  485AS4      C 4780   5.175   7.948   4.738
  485AS4      O 4781   5.137   8.049   4.797
  486ALA      N 4782   5.142   7.915   4.614
  486ALA      H 4783   5.150   7.818   4.591
  486ALA     CA 4784   5.093   7.999   4.504
  486ALA     CB 4785   5.192   8.108   4.463
  486ALA      C 4786   5.058   7.903   4.391
  486ALA      O 4787   5.089   7.784   4.395
  487AS4      N 4788   5.001   7.956   4.283
  487AS4      H 4789   4.965   8.049   4.273
  487AS4     CA 4790   4.979   7.883   4.157
  487AS4     CB 4791   4.830   7.895   4.125
  487AS4     CG 4792   4.791   7.829   3.993
  487AS4    OD1 4793   4.748   7.913   3.910
  487AS4   HD11 4794   4.747   7.876   3.817
  487AS4   HD12 4795   4.716   7.993   3.961
  487AS4    OD2 4796   4.836   7.714   3.973
  487AS4   HD21 4797   4.786   7.672   3.897
  487AS4   HD22 4798   4.918   7.707   4.030
  487AS4      C 4799   5.073   7.929   4.045
  487AS4      O 4800   5.085   8.048   4.020
  488GL4      N 4801   5.126   7.824   3.983
  488GL4      H 4802   5.114   7.737   4.032
  488GL4     CA 4803   5.211   7.828   3.863
  488GL4     CB 4804   5.267   7.689   3.830
  488GL4     CG 4805   5.373   7.659   3.937
  488GL4     CD 4806   5.336   7.610   4.077
  488GL4    OE1 4807   5.422   7.638   4.164
  488GL4   HE11 4808   5.381   7.633   4.255
  488GL4   HE12 4809   5.507   7.669   4.122
  488GL4    OE2 4810   5.233   7.544   4.102
  488GL4   HE21 4811   5.225   7.534   4.201
  488GL4   HE22 4812   5.185   7.522   4.017
  488GL4      C 4813   5.145   7.889   3.739
  488GL4      O 4814   5.206   7.961   3.659
  489ILE      N 4815   5.014   7.882   3.721
  489ILE      H 4816   4.954   7.837   3.788
  489ILE     CA 4817   4.944   7.943   3.607
  489ILE     CB 4818   4.813   7.876   3.566
  489ILE    CG1 4819   4.861   7.747   3.500
  489ILE    CG2 4820   4.721   7.957   3.475
  489ILE     CD 4821   4.750   7.647   3.467
  489ILE      C 4822   4.923   8.092   3.637
  489ILE      O 4823   4.977   8.180   3.570
  490AS4      N 4824   4.872   8.118   3.757
  490AS4      H 4825   4.835   8.047   3.817
  490AS4     CA 4826   4.840   8.256   3.797
  490AS4     CB 4827   4.742   8.251   3.915
  490AS4     CG 4828   4.700   8.390   3.963
  490AS4    OD1 4829   4.593   8.440   3.922
  490AS4   HD11 4830   4.575   8.535   3.948
  490AS4   HD12 4831   4.547   8.374   3.861
  490AS4    OD2 4832   4.755   8.432   4.067
  490AS4   HD21 4833   4.741   8.531   4.069
  490AS4   HD22 4834   4.807   8.360   4.114
  490AS4      C 4835   4.970   8.334   3.819
  490AS4      O 4836   4.975   8.456   3.806
  491TY0      N 4837   5.084   8.275   3.855
  491TY0      H 4838   5.083   8.201   3.922
  491TY0     CA 4839   5.220   8.330   3.856
  491TY0     CB 4840   5.307   8.231   3.934
  491TY0     CG 4841   5.417   8.295   4.020
  491TY0    CD1 4842   5.541   8.324   3.963
  491TY0    HD1 4843   5.546   8.332   3.855
  491TY0    CD2 4844   5.409   8.269   4.156
  491TY0    HD2 4845   5.323   8.231   4.210
  491TY0    CE1 4846   5.655   8.323   4.042
  491TY0    HE1 4847   5.750   8.329   3.988
  491TY0    CE2 4848   5.525   8.257   4.232
  491TY0    HE2 4849   5.510   8.220   4.334
  491TY0     CZ 4850   5.649   8.287   4.176
  491TY0     OH 4851   5.758   8.280   4.257
  491TY0    HH1 4852   5.726   8.257   4.349
  491TY0    HH2 4853   5.823   8.348   4.223
  491TY0      C 4854   5.279   8.366   3.720
  491TY0      O 4855   5.332   8.475   3.700
  492VAL      N 4856   5.267   8.277   3.621
  492VAL      H 4857   5.220   8.193   3.648
  492VAL     CA 4858   5.319   8.292   3.484
  492VAL     CB 4859   5.359   8.165   3.407
  492VAL    CG1 4860   5.449   8.072   3.489
  492VAL    CG2 4861   5.237   8.095   3.349
  492VAL      C 4862   5.243   8.390   3.395
  492VAL      O 4863   5.302   8.466   3.319
  493LY3      N 4864   5.113   8.390   3.420
  493LY3      H 4865   5.061   8.323   3.473
  493LY3     CA 4866   5.014   8.476   3.352
  493LY3     CB 4867   5.025   8.621   3.401
  493LY3     CG 4868   4.960   8.626   3.539
  493LY3     CD 4869   4.928   8.770   3.581
  493LY3     CE 4870   4.860   8.778   3.717
  493LY3     NZ 4871   4.722   8.726   3.708
  493LY3    HZ1 4872   4.670   8.735   3.793
  493LY3    HZ2 4873   4.681   8.779   3.635
  493LY3    HZ3 4874   4.717   8.628   3.686
  493LY3      C 4875   5.016   8.464   3.199
  493LY3      O 4876   4.943   8.378   3.150
  494PHE      N 4877   5.072   8.558   3.124
  494PHE      H 4878   5.137   8.623   3.164
  494PHE     CA 4879   5.066   8.547   2.977
  494PHE     CB 4880   4.938   8.614   2.927
  494PHE     CG 4881   4.903   8.755   2.973
  494PHE    CD1 4882   4.951   8.869   2.909
  494PHE    HD1 4883   5.002   8.855   2.813
  494PHE    CD2 4884   4.822   8.771   3.085
  494PHE    HD2 4885   4.810   8.689   3.154
  494PHE    CE1 4886   4.931   8.997   2.960
  494PHE    HE1 4887   4.974   9.079   2.903
  494PHE    CE2 4888   4.800   8.900   3.131
  494PHE    HE2 4889   4.722   8.902   3.208
  494PHE     CZ 4890   4.857   9.014   3.076
  494PHE     HZ 4891   4.850   9.113   3.122
  494PHE      C 4892   5.189   8.616   2.918
  494PHE      O 4893   5.259   8.694   2.982
  495LEU      N 4894   5.221   8.579   2.795
  495LEU      H 4895   5.170   8.498   2.764
  495LEU     CA 4896   5.328   8.635   2.712
  495LEU     CB 4897   5.375   8.536   2.604
  495LEU     CG 4898   5.455   8.426   2.674
  495LEU    CD1 4899   5.483   8.315   2.571
  495LEU    CD2 4900   5.593   8.477   2.717
  495LEU      C 4901   5.304   8.771   2.647
  495LEU      O 4902   5.253   8.779   2.536
  496CY0      N 4903   5.290   8.869   2.736
  496CY0      H 4904   5.291   8.857   2.835
  496CY0     CA 4905   5.258   9.007   2.694
  496CY0     CB 4906   5.243   9.079   2.829
  496CY0     SG 4907   5.154   9.234   2.793
  496CY0    HG1 4908   5.139   9.284   2.917
  496CY0    HG2 4909   5.244   9.292   2.714
  496CY0    HG3 4910   5.051   9.172   2.737
  496CY0      C 4911   5.345   9.061   2.581
  496CY0      O 4912   5.466   9.044   2.588
  497GLY      N 4913   5.284   9.136   2.490
  497GLY      H 4914   5.187   9.153   2.509
  497GLY     CA 4915   5.336   9.196   2.365
  497GLY      C 4916   5.451   9.294   2.389
  497GLY      O 4917   5.436   9.385   2.470
  498GLN      N 4918   5.561   9.287   2.315
  498GLN      H 4919   5.562   9.241   2.226
  498GLN     CA 4920   5.684   9.354   2.359
  498GLN     CB 4921   5.804   9.290   2.292
  498GLN     CG 4922   5.797   9.280   2.139
  498GLN     CD 4923   5.934   9.259   2.074
  498GLN    OE1 4924   6.027   9.327   2.119
  498GLN    NE2 4925   5.951   9.171   1.976
  498GLN   HE21 4926   5.880   9.130   1.918
  498GLN   HE22 4927   6.047   9.171   1.945
  498GLN      C 4928   5.686   9.507   2.344
  498GLN      O 4929   5.744   9.559   2.249
  499GLY      N 4930   5.644   9.571   2.453
  499GLY      H 4931   5.581   9.532   2.520
  499GLY     CA 4932   5.646   9.717   2.466
  499GLY      C 4933   5.630   9.764   2.611
  499GLY      O 4934   5.592   9.686   2.699
  500TY0      N 4935   5.689   9.879   2.641
  500TY0      H 4936   5.720   9.936   2.566
  500TY0     CA 4937   5.726   9.913   2.780
  500TY0     CB 4938   5.816  10.036   2.784
  500TY0     CG 4939   5.956  10.028   2.721
  500TY0    CD1 4940   6.011  10.149   2.680
  500TY0    HD1 4941   5.950  10.238   2.664
  500TY0    CD2 4942   6.031   9.911   2.718
  500TY0    HD2 4943   5.997   9.825   2.775
  500TY0    CE1 4944   6.144  10.157   2.641
  500TY0    HE1 4945   6.190  10.252   2.614
  500TY0    CE2 4946   6.163   9.923   2.674
  500TY0    HE2 4947   6.220   9.830   2.674
  500TY0     CZ 4948   6.223  10.043   2.638
  500TY0     OH 4949   6.350  10.049   2.589
  500TY0    HH1 4950   6.394   9.959   2.593
  500TY0    HH2 4951   6.364  10.139   2.549
  500TY0      C 4952   5.606   9.934   2.874
  500TY0      O 4953   5.492   9.953   2.832
  501SER      N 4954   5.639   9.907   3.000
  501SER      H 4955   5.732   9.874   3.015
  501SER     CA 4956   5.558   9.932   3.119
  501SER     CB 4957   5.550  10.084   3.136
  501SER     OG 4958   5.664  10.150   3.191
  501SER     HG 4959   5.678  10.240   3.149
  501SER      C 4960   5.421   9.866   3.133
  501SER      O 4961   5.323   9.924   3.182
  502THR      N 4962   5.423   9.734   3.119
  502THR      H 4963   5.513   9.698   3.098
  502THR     CA 4964   5.309   9.642   3.120
  502THR     CB 4965   5.314   9.535   3.010
  502THR    OG1 4966   5.440   9.469   3.019
  502THR    HG1 4967   5.442   9.415   2.935
  502THR    CG2 4968   5.294   9.590   2.869
  502THR      C 4969   5.283   9.569   3.252
  502THR      O 4970   5.375   9.506   3.303
  503PRO      N 4971   5.174   9.595   3.324
  503PRO     CA 4972   5.127   9.542   3.453
  503PRO     CB 4973   4.983   9.588   3.476
  503PRO     CG 4974   4.982   9.720   3.397
  503PRO     CD 4975   5.070   9.687   3.276
  503PRO      C 4976   5.132   9.389   3.448
  503PRO      O 4977   5.133   9.328   3.341
  504ALA      N 4978   5.124   9.328   3.566
  504ALA      H 4979   5.137   9.373   3.655
  504ALA     CA 4980   5.100   9.186   3.595
  504ALA     CB 4981   4.976   9.125   3.530
  504ALA      C 4982   5.213   9.085   3.578
  504ALA      O 4983   5.217   8.982   3.645
  505LEU      N 4984   5.319   9.121   3.507
  505LEU      H 4985   5.339   9.219   3.497
  505LEU     CA 4986   5.424   9.021   3.485
  505LEU     CB 4987   5.480   9.006   3.343
  505LEU     CG 4988   5.383   8.953   3.237
  505LEU    CD1 4989   5.322   8.817   3.268
  505LEU    CD2 4990   5.276   9.049   3.184
  505LEU      C 4991   5.538   9.056   3.581
  505LEU      O 4992   5.585   9.169   3.578
  506ARG      N 4993   5.606   8.953   3.631
  506ARG      H 4994   5.611   8.861   3.592
  506ARG     CA 4995   5.677   8.973   3.759
  506ARG     CB 4996   5.671   8.844   3.842
  506ARG     CG 4997   5.555   8.833   3.940
  506ARG     CD 4998   5.424   8.796   3.870
  506ARG     NE 4999   5.306   8.844   3.943
  506ARG     HE 5000   5.311   8.938   3.978
  506ARG     CZ 5001   5.191   8.780   3.966
  506ARG    NH1 5002   5.175   8.653   3.925
  506ARG   HH11 5003   5.252   8.604   3.883
  506ARG   HH12 5004   5.084   8.612   3.930
  506ARG    NH2 5005   5.098   8.832   4.048
  506ARG   HH21 5006   5.108   8.919   4.096
  506ARG   HH22 5007   5.005   8.797   4.059
  506ARG      C 5008   5.807   9.052   3.776
  506ARG      O 5009   5.892   9.021   3.859
  507LEU      N 5010   5.826   9.145   3.683
  507LEU      H 5011   5.746   9.177   3.632
  507LEU     CA 5012   5.943   9.234   3.686
  507LEU     CB 5013   5.970   9.278   3.542
  507LEU     CG 5014   6.031   9.173   3.448
  507LEU    CD1 5015   6.047   9.237   3.310
  507LEU    CD2 5016   6.179   9.145   3.473
  507LEU      C 5017   5.917   9.360   3.769
  507LEU      O 5018   5.804   9.388   3.809
  508VAL      N 5019   6.020   9.443   3.782
  508VAL      H 5020   6.109   9.428   3.738
  508VAL     CA 5021   6.020   9.569   3.858
  508VAL     CB 5022   6.102   9.560   3.987
  508VAL    CG1 5023   6.248   9.517   3.972
  508VAL    CG2 5024   6.094   9.691   4.066
  508VAL      C 5025   6.062   9.684   3.766
  508VAL      O 5026   6.162   9.662   3.697
  509THR      N 5027   5.975   9.780   3.738
  509THR      H 5028   5.878   9.755   3.732
  509THR     CA 5029   6.015   9.905   3.672
  509THR     CB 5030   5.896   9.970   3.600
  509THR    OG1 5031   5.789   9.993   3.692
  509THR    HG1 5032   5.710  10.025   3.639
  509THR    CG2 5033   5.861   9.889   3.475
  509THR      C 5034   6.065  10.019   3.760
  509THR      O 5035   6.037  10.007   3.880
  510GLY      N 5036   6.131  10.119   3.702
  510GLY      H 5037   6.137  10.127   3.603
  510GLY     CA 5038   6.182  10.228   3.785
  510GLY      C 5039   6.281  10.324   3.718
  510GLY      O 5040   6.321  10.312   3.602
  511AS4      N 5041   6.280  10.443   3.777
  511AS4      H 5042   6.241  10.469   3.865
  511AS4     CA 5043   6.360  10.554   3.724
  511AS4     CB 5044   6.326  10.684   3.797
  511AS4     CG 5045   6.343  10.692   3.949
  511AS4    OD1 5046   6.453  10.733   3.993
  511AS4   HD11 5047   6.453  10.731   4.093
  511AS4   HD12 5048   6.513  10.765   3.920
  511AS4    OD2 5049   6.268  10.618   4.016
  511AS4   HD21 5050   6.268  10.655   4.109
  511AS4   HD22 5051   6.243  10.541   3.957
  511AS4      C 5052   6.511  10.532   3.711
  511AS4      O 5053   6.559  10.481   3.610
  512ASN      N 5054   6.576  10.539   3.827
  512ASN      H 5055   6.523  10.579   3.902
  512ASN     CA 5056   6.721  10.523   3.844
  512ASN     CB 5057   6.758  10.570   3.984
  512ASN     CG 5058   6.904  10.552   4.027
  512ASN    OD1 5059   6.967  10.447   4.020
  512ASN    ND2 5060   6.963  10.671   4.039
  512ASN   HD21 5061   6.918  10.759   4.023
  512ASN   HD22 5062   7.058  10.670   4.072
  512ASN      C 5063   6.764  10.380   3.810
  512ASN      O 5064   6.728  10.282   3.875
  513SER      N 5065   6.859  10.377   3.717
  513SER      H 5066   6.881  10.458   3.665
  513SER     CA 5067   6.911  10.250   3.664
  513SER     CB 5068   7.003  10.272   3.543
  513SER     OG 5069   7.114  10.360   3.561
  513SER     HG 5070   7.115  10.418   3.480
  513SER      C 5071   6.972  10.143   3.755
  513SER      O 5072   6.933  10.027   3.749
  514VAL      N 5073   7.045  10.195   3.854
  514VAL      H 5074   7.059  10.294   3.856
  514VAL     CA 5075   7.119  10.114   3.952
  514VAL     CB 5076   7.253  10.179   3.989
  514VAL    CG1 5077   7.330  10.193   3.857
  514VAL    CG2 5078   7.251  10.300   4.082
  514VAL      C 5079   7.052  10.061   4.078
  514VAL      O 5080   7.093   9.959   4.133
  515CY0      N 5081   6.943  10.129   4.114
  515CY0      H 5082   6.920  10.213   4.065
  515CY0     CA 5083   6.848  10.081   4.216
  515CY0     CB 5084   6.910  10.068   4.355
  515CY0     SG 5085   7.024  10.202   4.406
  515CY0    HG1 5086   7.049  10.137   4.520
  515CY0    HG2 5087   7.104  10.193   4.300
  515CY0    HG3 5088   6.930  10.295   4.414
  515CY0      C 5089   6.727  10.171   4.241
  515CY0      O 5090   6.740  10.284   4.287
  516SER      N 5091   6.605  10.124   4.216
  516SER      H 5092   6.594  10.030   4.183
  516SER     CA 5093   6.483  10.204   4.227
  516SER     CB 5094   6.474  10.324   4.132
  516SER     OG 5095   6.370  10.413   4.173
  516SER     HG 5096   6.343  10.464   4.092
  516SER      C 5097   6.358  10.118   4.207
  516SER      O 5098   6.365  10.017   4.137
  517ALA      N 5099   6.241  10.181   4.221
  517ALA      H 5100   6.236  10.281   4.226
  517ALA     CA 5101   6.110  10.116   4.234
  517ALA     CB 5102   6.083  10.056   4.372
  517ALA      C 5103   5.996  10.209   4.193
  517ALA      O 5104   5.971  10.312   4.254
  518ALA      N 5105   5.934  10.175   4.080
  518ALA      H 5106   5.965  10.112   4.009
  518ALA     CA 5107   5.808  10.242   4.046
  518ALA     CB 5108   5.823  10.349   3.938
  518ALA      C 5109   5.677  10.166   4.024
  518ALA      O 5110   5.580  10.217   3.968
  519THR      N 5111   5.671  10.056   4.099
  519THR      H 5112   5.748   9.995   4.117
  519THR     CA 5113   5.554   9.967   4.106
  519THR     CB 5114   5.580   9.834   4.177
  519THR    OG1 5115   5.488   9.732   4.134
  519THR    HG1 5116   5.516   9.640   4.159
  519THR    CG2 5117   5.599   9.830   4.329
  519THR      C 5118   5.421  10.029   4.149
  519THR      O 5119   5.413  10.107   4.244
  520ASN      N 5120   5.318   9.975   4.084
  520ASN      H 5121   5.323   9.878   4.061
  520ASN     CA 5122   5.181  10.028   4.086
  520ASN     CB 5123   5.145  10.108   3.961
  520ASN     CG 5124   5.188  10.254   3.950
  520ASN    OD1 5125   5.160  10.338   4.036
  520ASN    ND2 5126   5.278  10.282   3.857
  520ASN   HD21 5127   5.326  10.209   3.808
  520ASN   HD22 5128   5.327  10.369   3.855
  520ASN      C 5129   5.080   9.914   4.100
  520ASN      O 5130   5.110   9.803   4.057
  521GLY      N 5131   4.956   9.942   4.140
  521GLY      H 5132   4.933  10.039   4.140
  521GLY     CA 5133   4.848   9.846   4.169
  521GLY      C 5134   4.870   9.775   4.302
  521GLY      O 5135   4.972   9.783   4.371
  522THR      N 5136   4.779   9.683   4.333
  522THR      H 5137   4.710   9.650   4.269
  522THR     CA 5138   4.777   9.638   4.473
  522THR     CB 5139   4.635   9.600   4.515
  522THR    OG1 5140   4.580   9.507   4.421
  522THR    HG1 5141   4.491   9.485   4.463
  522THR    CG2 5142   4.544   9.721   4.536
  522THR      C 5143   4.867   9.518   4.506
  522THR      O 5144   4.844   9.438   4.597
  523VAL      N 5145   4.982   9.522   4.440
  523VAL      H 5146   5.002   9.608   4.394
  523VAL     CA 5147   5.091   9.425   4.424
  523VAL     CB 5148   5.209   9.470   4.337
  523VAL    CG1 5149   5.159   9.479   4.193
  523VAL    CG2 5150   5.245   9.614   4.371
  523VAL      C 5151   5.149   9.347   4.543
  523VAL      O 5152   5.211   9.241   4.533
  524TRP      N 5153   5.132   9.401   4.663
  524TRP      H 5154   5.074   9.481   4.678
  524TRP     CA 5155   5.174   9.327   4.783
  524TRP     CB 5156   5.184   9.424   4.900
  524TRP     CG 5157   5.053   9.486   4.950
  524TRP    CD1 5158   4.965   9.431   5.033
  524TRP    HD1 5159   4.985   9.359   5.113
  524TRP    CD2 5160   4.998   9.599   4.889
  524TRP    NE1 5161   4.853   9.500   5.023
  524TRP    HE1 5162   4.777   9.467   5.079
  524TRP    CE2 5163   4.869   9.604   4.941
  524TRP    CE3 5164   5.058   9.699   4.814
  524TRP    HE3 5165   5.161   9.689   4.781
  524TRP    CZ2 5166   4.792   9.716   4.911
  524TRP    HZ2 5167   4.685   9.712   4.931
  524TRP    CZ3 5168   4.984   9.817   4.805
  524TRP    HZ3 5169   5.030   9.913   4.785
  524TRP    CH2 5170   4.852   9.824   4.848
  524TRP    HH2 5171   4.787   9.910   4.829
  524TRP      C 5172   5.091   9.213   4.842
  524TRP      O 5173   5.140   9.120   4.905
  525ASN      N 5174   4.969   9.198   4.791
  525ASN      H 5175   4.935   9.267   4.726
  525ASN     CA 5176   4.871   9.098   4.835
  525ASN     CB 5177   4.729   9.125   4.785
  525ASN     CG 5178   4.649   9.185   4.901
  525ASN    OD1 5179   4.701   9.210   5.010
  525ASN    ND2 5180   4.519   9.209   4.894
  525ASN   HD21 5181   4.473   9.200   4.805
  525ASN   HD22 5182   4.463   9.220   4.976
  525ASN      C 5183   4.915   8.953   4.812
  525ASN      O 5184   4.881   8.870   4.897
  526LEU      N 5185   4.961   8.914   4.694
  526LEU      H 5186   4.932   8.968   4.615
  526LEU     CA 5187   5.008   8.777   4.671
  526LEU     CB 5188   5.082   8.788   4.538
  526LEU     CG 5189   5.128   8.663   4.462
  526LEU    CD1 5190   5.016   8.582   4.398
  526LEU    CD2 5191   5.234   8.710   4.363
  526LEU      C 5192   5.096   8.714   4.779
  526LEU      O 5193   5.176   8.783   4.841
  527ASN      N 5194   5.067   8.587   4.807
  527ASN      H 5195   4.996   8.537   4.758
  527ASN     CA 5196   5.139   8.503   4.904
  527ASN     CB 5197   5.067   8.368   4.914
  527ASN     CG 5198   5.072   8.307   5.054
  527ASN    OD1 5199   5.064   8.368   5.161
  527ASN    ND2 5200   5.096   8.176   5.058
  527ASN   HD21 5201   5.095   8.136   4.966
  527ASN   HD22 5202   5.106   8.128   5.145
  527ASN      C 5203   5.282   8.481   4.856
  527ASN      O 5204   5.316   8.378   4.798
  528TY0      N 5205   5.361   8.586   4.876
  528TY0      H 5206   5.322   8.673   4.908
  528TY0     CA 5207   5.502   8.605   4.841
  528TY0     CB 5208   5.508   8.699   4.720
  528TY0     CG 5209   5.635   8.683   4.637
  528TY0    CD1 5210   5.635   8.574   4.551
  528TY0    HD1 5211   5.541   8.520   4.538
  528TY0    CD2 5212   5.726   8.788   4.632
  528TY0    HD2 5213   5.706   8.881   4.685
  528TY0    CE1 5214   5.741   8.567   4.461
  528TY0    HE1 5215   5.765   8.471   4.414
  528TY0    CE2 5216   5.826   8.784   4.536
  528TY0    HE2 5217   5.880   8.874   4.508
  528TY0     CZ 5218   5.835   8.670   4.457
  528TY0     OH 5219   5.938   8.647   4.372
  528TY0    HH1 5220   6.013   8.711   4.390
  528TY0    HH2 5221   5.918   8.568   4.315
  528TY0      C 5222   5.588   8.656   4.957
  528TY0      O 5223   5.537   8.740   5.031
  529PRO      N 5224   5.714   8.618   4.967
  529PRO     CA 5225   5.804   8.667   5.073
  529PRO     CB 5226   5.941   8.601   5.055
  529PRO     CG 5227   5.902   8.471   4.984
  529PRO     CD 5228   5.780   8.506   4.898
  529PRO      C 5229   5.812   8.820   5.076
  529PRO      O 5230   5.752   8.883   5.163
  530SER      N 5231   5.889   8.886   4.989
  530SER      H 5232   5.920   8.839   4.907
  530SER     CA 5233   5.921   9.030   4.993
  530SER     CB 5234   6.021   9.059   4.881
  530SER     OG 5235   5.985   8.987   4.763
  530SER     HG 5236   6.059   8.990   4.696
  530SER      C 5237   5.804   9.125   4.966
  530SER      O 5238   5.705   9.076   4.912
  531PHE      N 5239   5.809   9.245   5.022
  531PHE      H 5240   5.889   9.272   5.075
  531PHE     CA 5241   5.698   9.338   4.992
  531PHE     CB 5242   5.633   9.391   5.120
  531PHE     CG 5243   5.568   9.282   5.206
  531PHE    CD1 5244   5.430   9.271   5.206
  531PHE    HD1 5245   5.371   9.294   5.117
  531PHE    CD2 5246   5.638   9.214   5.305
  531PHE    HD2 5247   5.746   9.226   5.319
  531PHE    CE1 5248   5.365   9.184   5.293
  531PHE    HE1 5249   5.258   9.171   5.277
  531PHE    CE2 5250   5.575   9.123   5.390
  531PHE    HE2 5251   5.631   9.049   5.446
  531PHE     CZ 5252   5.437   9.108   5.384
  531PHE     HZ 5253   5.378   9.049   5.454
  531PHE      C 5254   5.737   9.461   4.910
  531PHE      O 5255   5.855   9.494   4.901
  532ALA      N 5256   5.632   9.520   4.854
  532ALA      H 5257   5.543   9.475   4.865
  532ALA     CA 5258   5.641   9.647   4.779
  532ALA     CB 5259   5.670   9.605   4.635
  532ALA      C 5260   5.511   9.725   4.795
  532ALA      O 5261   5.421   9.713   4.712
  533LEU      N 5262   5.506   9.808   4.900
  533LEU      H 5263   5.596   9.833   4.933
  533LEU     CA 5264   5.392   9.889   4.944
  533LEU     CB 5265   5.407   9.925   5.092
  533LEU     CG 5266   5.410   9.797   5.175
  533LEU    CD1 5267   5.418   9.825   5.325
  533LEU    CD2 5268   5.288   9.709   5.146
  533LEU      C 5269   5.392  10.017   4.860
  533LEU      O 5270   5.462  10.117   4.878
  534SER      N 5271   5.288  10.029   4.778
  534SER      H 5272   5.207   9.975   4.797
  534SER     CA 5273   5.276  10.126   4.669
  534SER     CB 5274   5.244  10.062   4.534
  534SER     OG 5275   5.243  10.161   4.431
  534SER     HG 5276   5.327  10.134   4.383
  534SER      C 5277   5.161  10.227   4.677
  534SER      O 5278   5.047  10.185   4.691
  535SER      N 5279   5.203  10.353   4.690
  535SER      H 5280   5.299  10.374   4.711
  535SER     CA 5281   5.108  10.465   4.683
  535SER     CB 5282   5.064  10.482   4.828
  535SER     OG 5283   4.935  10.544   4.822
  535SER     HG 5284   4.868  10.502   4.883
  535SER      C 5285   5.168  10.598   4.638
  535SER      O 5286   5.289  10.602   4.618
  536LEU      N 5287   5.083  10.701   4.641
  536LEU      H 5288   5.003  10.688   4.700
  536LEU     CA 5289   5.120  10.840   4.613
  536LEU     CB 5290   5.001  10.924   4.567
  536LEU     CG 5291   4.932  10.885   4.435
  536LEU    CD1 5292   4.792  10.944   4.417
  536LEU    CD2 5293   5.026  10.926   4.322
  536LEU      C 5294   5.172  10.903   4.743
  536LEU      O 5295   5.154  10.851   4.853
  537THR      N 5296   5.220  11.027   4.737
  537THR      H 5297   5.201  11.091   4.662
  537THR     CA 5298   5.293  11.093   4.846
  537THR     CB 5299   5.373  11.212   4.793
  537THR    OG1 5300   5.288  11.314   4.739
  537THR    HG1 5301   5.233  11.278   4.664
  537THR    CG2 5302   5.474  11.165   4.687
  537THR      C 5303   5.195  11.140   4.953
  537THR      O 5304   5.085  11.185   4.922
  538LY3      N 5305   5.224  11.101   5.077
  538LY3      H 5306   5.319  11.078   5.101
  538LY3     CA 5307   5.140  11.113   5.197
  538LY3     CB 5308   5.134  11.259   5.244
  538LY3     CG 5309   5.260  11.278   5.328
  538LY3     CD 5310   5.252  11.205   5.462
  538LY3     CE 5311   5.376  11.232   5.548
  538LY3     NZ 5312   5.489  11.141   5.524
  538LY3    HZ1 5313   5.499  11.135   5.425
  538LY3    HZ2 5314   5.573  11.176   5.565
  538LY3    HZ3 5315   5.467  11.049   5.558
  538LY3      C 5316   4.996  11.061   5.194
  538LY3      O 5317   4.910  11.087   5.278
  539GL4      N 5318   4.976  10.967   5.102
  539GL4      H 5319   5.047  10.952   5.033
  539GL4     CA 5320   4.857  10.881   5.103
  539GL4     CB 5321   4.852  10.803   4.971
  539GL4     CG 5322   4.760  10.868   4.868
  539GL4     CD 5323   4.615  10.892   4.909
  539GL4    OE1 5324   4.583  11.007   4.949
  539GL4   HE11 5325   4.484  11.015   4.952
  539GL4   HE12 5326   4.666  11.062   4.948
  539GL4    OE2 5327   4.538  10.794   4.917
  539GL4   HE21 5328   4.465  10.815   4.981
  539GL4   HE22 5329   4.576  10.715   4.868
  539GL4      C 5330   4.852  10.791   5.226
  539GL4      O 5331   4.956  10.753   5.278
  540SER      N 5332   4.738  10.723   5.238
  540SER      H 5333   4.658  10.725   5.178
  540SER     CA 5334   4.714  10.628   5.347
  540SER     CB 5335   4.602  10.676   5.439
  540SER     OG 5336   4.564  10.579   5.537
  540SER     HG 5337   4.591  10.621   5.624
  540SER      C 5338   4.696  10.484   5.297
  540SER      O 5339   4.617  10.462   5.205
  541ILE      N 5340   4.776  10.396   5.355
  541ILE      H 5341   4.821  10.423   5.441
  541ILE     CA 5342   4.762  10.251   5.340
  541ILE     CB 5343   4.889  10.189   5.281
  541ILE    CG1 5344   4.946  10.273   5.166
  541ILE    CG2 5345   4.867  10.048   5.226
  541ILE     CD 5346   5.089  10.232   5.129
  541ILE      C 5347   4.741  10.188   5.478
  541ILE      O 5348   4.834  10.169   5.556
  542THR      N 5349   4.619  10.141   5.504
  542THR      H 5350   4.538  10.179   5.459
  542THR     CA 5351   4.596  10.059   5.624
  542THR     CB 5352   4.510  10.117   5.736
  542THR    OG1 5353   4.377  10.151   5.695
  542THR    HG1 5354   4.383  10.247   5.667
  542THR    CG2 5355   4.577  10.237   5.803
  542THR      C 5356   4.536   9.921   5.598
  542THR      O 5357   4.488   9.889   5.489
  543GLY      N 5358   4.588   9.829   5.678
  543GLY      H 5359   4.642   9.843   5.761
  543GLY     CA 5360   4.522   9.697   5.683
  543GLY      C 5361   4.602   9.598   5.768
  543GLY      O 5362   4.713   9.621   5.813
  544MET      N 5363   4.530   9.486   5.773
  544MET      H 5364   4.458   9.477   5.704
  544MET     CA 5365   4.562   9.369   5.856
  544MET     CB 5366   4.433   9.333   5.930
  544MET     CG 5367   4.367   9.454   5.997
  544MET     SD 5368   4.464   9.541   6.126
  544MET     CE 5369   4.441   9.715   6.100
  544MET      C 5370   4.605   9.245   5.777
  544MET      O 5371   4.554   9.134   5.793
  545PHE      N 5372   4.686   9.275   5.676
  545PHE      H 5373   4.717   9.370   5.678
  545PHE     CA 5374   4.708   9.197   5.553
  545PHE     CB 5375   4.801   9.270   5.456
  545PHE     CG 5376   4.758   9.408   5.406
  545PHE    CD1 5377   4.827   9.520   5.451
  545PHE    HD1 5378   4.932   9.516   5.482
  545PHE    CD2 5379   4.642   9.422   5.331
  545PHE    HD2 5380   4.595   9.332   5.292
  545PHE    CE1 5381   4.780   9.646   5.419
  545PHE    HE1 5382   4.821   9.730   5.476
  545PHE    CE2 5383   4.596   9.549   5.296
  545PHE    HE2 5384   4.513   9.546   5.225
  545PHE     CZ 5385   4.667   9.660   5.339
  545PHE     HZ 5386   4.627   9.761   5.330
  545PHE      C 5387   4.763   9.057   5.578
  545PHE      O 5388   4.812   9.015   5.684
  546ASN      N 5389   4.737   8.962   5.489
  546ASN      H 5390   4.727   8.982   5.392
  546ASN     CA 5391   4.749   8.818   5.519
  546ASN     CB 5392   4.622   8.735   5.506
  546ASN     CG 5393   4.613   8.621   5.608
  546ASN    OD1 5394   4.630   8.504   5.575
  546ASN    ND2 5395   4.599   8.653   5.736
  546ASN   HD21 5396   4.589   8.742   5.780
  546ASN   HD22 5397   4.608   8.574   5.797
  546ASN      C 5398   4.866   8.748   5.450
  546ASN      O 5399   4.913   8.780   5.341
  547ARG      N 5400   4.919   8.645   5.516
  547ARG      H 5401   4.890   8.625   5.609
  547ARG     CA 5402   5.022   8.553   5.468
  547ARG     CB 5403   5.163   8.595   5.508
  547ARG     CG 5404   5.213   8.716   5.428
  547ARG     CD 5405   5.238   8.677   5.282
  547ARG     NE 5406   5.310   8.787   5.216
  547ARG     HE 5407   5.404   8.800   5.247
  547ARG     CZ 5408   5.250   8.877   5.137
  547ARG    NH1 5409   5.116   8.881   5.131
  547ARG   HH11 5410   5.067   8.816   5.189
  547ARG   HH12 5411   5.059   8.929   5.065
  547ARG    NH2 5412   5.317   8.944   5.042
  547ARG   HH21 5413   5.414   8.924   5.030
  547ARG   HH22 5414   5.259   8.979   4.968
  547ARG      C 5415   4.995   8.411   5.517
  547ARG      O 5416   5.023   8.383   5.634
  548THR      N 5417   5.010   8.315   5.426
  548THR      H 5418   5.024   8.345   5.332
  548THR     CA 5419   5.013   8.171   5.458
  548THR     CB 5420   4.916   8.078   5.387
  548THR    OG1 5421   4.901   8.109   5.248
  548THR    HG1 5422   4.911   8.028   5.189
  548THR    CG2 5423   4.785   8.072   5.465
  548THR      C 5424   5.149   8.101   5.466
  548THR      O 5425   5.193   8.045   5.366
  549VAL      N 5426   5.210   8.093   5.584
  549VAL      H 5427   5.164   8.124   5.667
  549VAL     CA 5428   5.346   8.038   5.599
  549VAL     CB 5429   5.442   8.129   5.676
  549VAL    CG1 5430   5.491   8.254   5.603
  549VAL    CG2 5431   5.406   8.159   5.821
  549VAL      C 5432   5.354   7.892   5.641
  549VAL      O 5433   5.306   7.863   5.751
  550THR      N 5434   5.387   7.812   5.540
  550THR      H 5435   5.393   7.854   5.449
  550THR     CA 5436   5.412   7.668   5.557
  550THR     CB 5437   5.376   7.593   5.429
  550THR    OG1 5438   5.255   7.651   5.381
  550THR    HG1 5439   5.214   7.580   5.324
  550THR    CG2 5440   5.368   7.441   5.444
  550THR      C 5441   5.546   7.640   5.625
  550THR      O 5442   5.643   7.710   5.595
  551ASN      N 5443   5.537   7.540   5.712
  551ASN      H 5444   5.461   7.530   5.777
  551ASN     CA 5445   5.660   7.473   5.757
  551ASN     CB 5446   5.619   7.405   5.888
  551ASN     CG 5447   5.736   7.372   5.982
  551ASN    OD1 5448   5.839   7.438   5.976
  551ASN    ND2 5449   5.728   7.277   6.075
  551ASN   HD21 5450   5.644   7.226   6.090
  551ASN   HD22 5451   5.803   7.276   6.142
  551ASN      C 5452   5.717   7.370   5.659
  551ASN      O 5453   5.643   7.288   5.605
  552VAL      N 5454   5.849   7.360   5.666
  552VAL      H 5455   5.899   7.440   5.700
  552VAL     CA 5456   5.931   7.265   5.591
  552VAL     CB 5457   5.961   7.308   5.447
  552VAL    CG1 5458   5.838   7.294   5.358
  552VAL    CG2 5459   6.026   7.447   5.445
  552VAL      C 5460   6.051   7.219   5.674
  552VAL      O 5461   6.059   7.261   5.790
  553GLY      N 5462   6.113   7.111   5.628
  553GLY      H 5463   6.066   7.053   5.562
  553GLY     CA 5464   6.237   7.059   5.686
  553GLY      C 5465   6.211   7.011   5.829
  553GLY      O 5466   6.152   6.904   5.843
  554SER      N 5467   6.252   7.075   5.939
  554SER      H 5468   6.347   7.107   5.941
  554SER     CA 5469   6.209   7.037   6.074
  554SER     CB 5470   6.303   7.090   6.182
  554SER     OG 5471   6.301   7.018   6.306
  554SER     HG 5472   6.391   6.991   6.338
  554SER      C 5473   6.073   7.086   6.125
  554SER      O 5474   6.023   7.195   6.096
  555SER      N 5475   6.013   7.001   6.208
  555SER      H 5476   6.050   6.912   6.233
  555SER     CA 5477   5.883   7.016   6.275
  555SER     CB 5478   5.850   6.888   6.353
  555SER     OG 5479   5.946   6.862   6.456
  555SER     HG 5480   5.908   6.793   6.519
  555SER      C 5481   5.882   7.134   6.372
  555SER      O 5482   5.813   7.230   6.337
  556VAL      N 5483   5.979   7.143   6.462
  556VAL      H 5484   6.063   7.091   6.447
  556VAL     CA 5485   5.984   7.238   6.574
  556VAL     CB 5486   6.032   7.167   6.700
  556VAL    CG1 5487   5.923   7.088   6.773
  556VAL    CG2 5488   6.158   7.085   6.673
  556VAL      C 5489   6.054   7.370   6.543
  556VAL      O 5490   6.156   7.404   6.603
  557SER      N 5491   6.007   7.443   6.442
  557SER      H 5492   5.922   7.403   6.408
  557SER     CA 5493   6.042   7.584   6.422
  557SER     CB 5494   6.016   7.616   6.275
  557SER     OG 5495   6.115   7.568   6.184
  557SER     HG 5496   6.187   7.637   6.182
  557SER      C 5497   5.968   7.680   6.516
  557SER      O 5498   5.850   7.667   6.549
  558THR      N 5499   6.033   7.794   6.540
  558THR      H 5500   6.118   7.815   6.493
  558THR     CA 5501   5.981   7.902   6.625
  558THR     CB 5502   6.064   7.944   6.747
  558THR    OG1 5503   6.193   7.992   6.709
  558THR    HG1 5504   6.257   7.916   6.701
  558THR    CG2 5505   6.090   7.836   6.852
  558THR      C 5506   5.941   8.023   6.540
  558THR      O 5507   5.831   8.073   6.563
  559TY0      N 5508   6.022   8.063   6.442
  559TY0      H 5509   6.111   8.018   6.432
  559TY0     CA 5510   6.007   8.181   6.355
  559TY0     CB 5511   5.930   8.153   6.226
  559TY0     CG 5512   6.025   8.114   6.112
  559TY0    CD1 5513   6.033   7.979   6.079
  559TY0    HD1 5514   5.997   7.898   6.142
  559TY0    CD2 5515   6.094   8.203   6.032
  559TY0    HD2 5516   6.095   8.307   6.064
  559TY0    CE1 5517   6.125   7.938   5.983
  559TY0    HE1 5518   6.110   7.837   5.944
  559TY0    CE2 5519   6.193   8.166   5.941
  559TY0    HE2 5520   6.269   8.236   5.906
  559TY0     CZ 5521   6.209   8.029   5.921
  559TY0     OH 5522   6.321   7.983   5.858
  559TY0    HH1 5523   6.335   7.888   5.886
  559TY0    HH2 5524   6.369   8.061   5.817
  559TY0      C 5525   5.968   8.305   6.436
  559TY0      O 5526   5.855   8.352   6.427
  560LY3      N 5527   6.082   8.363   6.473
  560LY3      H 5528   6.172   8.324   6.454
  560LY3     CA 5529   6.091   8.489   6.548
  560LY3     CB 5530   6.218   8.480   6.633
  560LY3     CG 5531   6.221   8.364   6.733
  560LY3     CD 5532   6.349   8.372   6.816
  560LY3     CE 5533   6.463   8.296   6.749
  560LY3     NZ 5534   6.441   8.152   6.726
  560LY3    HZ1 5535   6.377   8.128   6.653
  560LY3    HZ2 5536   6.531   8.113   6.706
  560LY3    HZ3 5537   6.403   8.105   6.805
  560LY3      C 5538   6.102   8.610   6.456
  560LY3      O 5539   6.212   8.657   6.427
  561ALA      N 5540   5.987   8.676   6.448
  561ALA      H 5541   5.910   8.642   6.503
  561ALA     CA 5542   5.956   8.800   6.375
  561ALA     CB 5543   5.811   8.802   6.327
  561ALA      C 5544   5.993   8.934   6.439
  561ALA      O 5545   5.935   8.973   6.540
  562THR      N 5546   6.079   9.008   6.369
  562THR      H 5547   6.135   8.969   6.296
  562THR     CA 5548   6.131   9.138   6.414
  562THR     CB 5549   6.274   9.131   6.468
  562THR    OG1 5550   6.290   9.020   6.557
  562THR    HG1 5551   6.225   9.024   6.632
  562THR    CG2 5552   6.305   9.258   6.548
  562THR      C 5553   6.138   9.225   6.288
  562THR      O 5554   6.213   9.212   6.192
  563VAL      N 5555   6.042   9.317   6.290
  563VAL      H 5556   5.973   9.317   6.362
  563VAL     CA 5557   6.046   9.437   6.205
  563VAL     CB 5558   5.906   9.498   6.194
  563VAL    CG1 5559   5.899   9.597   6.078
  563VAL    CG2 5560   5.791   9.400   6.173
  563VAL      C 5561   6.144   9.536   6.269
  563VAL      O 5562   6.134   9.586   6.381
  564ILE      N 5563   6.234   9.576   6.179
  564ILE      H 5564   6.248   9.517   6.100
  564ILE     CA 5565   6.327   9.688   6.200
  564ILE     CB 5566   6.468   9.642   6.237
  564ILE    CG1 5567   6.544   9.550   6.141
  564ILE    CG2 5568   6.477   9.607   6.386
  564ILE     CD 5569   6.684   9.514   6.192
  564ILE      C 5570   6.334   9.796   6.092
  564ILE      O 5571   6.339   9.763   5.973
  565GLY      N 5572   6.376   9.911   6.145
  565GLY      H 5573   6.429   9.908   6.229
  565GLY     CA 5574   6.385  10.033   6.064
  565GLY      C 5575   6.269  10.073   5.972
  565GLY      O 5576   6.290  10.092   5.853
  566ALA      N 5577   6.143  10.051   6.009
  566ALA      H 5578   6.115   9.996   6.088
  566ALA     CA 5579   6.029  10.094   5.926
  566ALA     CB 5580   5.903  10.037   5.991
  566ALA      C 5581   6.014  10.245   5.903
  566ALA      O 5582   6.054  10.323   5.989
  567PRO      N 5583   5.975  10.285   5.782
  567PRO     CA 5584   5.958  10.425   5.740
  567PRO     CB 5585   5.898  10.428   5.600
  567PRO     CG 5586   5.944  10.293   5.544
  567PRO     CD 5587   5.940  10.202   5.667
  567PRO      C 5588   5.864  10.512   5.824
  567PRO      O 5589   5.808  10.453   5.915
  568GL4      N 5590   5.853  10.644   5.807
  568GL4      H 5591   5.915  10.693   5.746
  568GL4     CA 5592   5.774  10.729   5.897
  568GL4     CB 5593   5.785  10.878   5.864
  568GL4     CG 5594   5.874  10.956   5.961
  568GL4     CD 5595   5.882  11.103   5.920
  568GL4    OE1 5596   5.783  11.171   5.956
  568GL4   HE11 5597   5.799  11.263   5.920
  568GL4   HE12 5598   5.723  11.124   6.020
  568GL4    OE2 5599   5.970  11.135   5.837
  568GL4   HE21 5600   5.969  11.234   5.819
  568GL4   HE22 5601   6.013  11.053   5.801
  568GL4      C 5602   5.624  10.707   5.881
  568GL4      O 5603   5.579  10.681   5.769
  569GLY      N 5604   5.545  10.716   5.988
  569GLY      H 5605   5.587  10.747   6.073
  569GLY     CA 5606   5.400  10.699   6.005
  569GLY      C 5607   5.344  10.557   5.996
  569GLY      O 5608   5.246  10.519   6.059
  570LEU      N 5609   5.382  10.511   5.877
  570LEU      H 5610   5.433  10.569   5.813
  570LEU     CA 5611   5.354  10.376   5.826
  570LEU     CB 5612   5.414  10.362   5.686
  570LEU     CG 5613   5.346  10.249   5.609
  570LEU    CD1 5614   5.215  10.296   5.545
  570LEU    CD2 5615   5.438  10.178   5.509
  570LEU      C 5616   5.405  10.270   5.924
  570LEU      O 5617   5.517  10.223   5.906
  571GL4      N 5618   5.327  10.233   6.025
  571GL4      H 5619   5.236  10.274   6.030
  571GL4     CA 5620   5.355  10.126   6.121
  571GL4     CB 5621   5.264  10.143   6.243
  571GL4     CG 5622   5.290  10.271   6.322
  571GL4     CD 5623   5.186  10.295   6.431
  571GL4    OE1 5624   5.129  10.405   6.448
  571GL4   HE11 5625   5.081  10.403   6.535
  571GL4   HE12 5626   5.149  10.465   6.370
  571GL4    OE2 5627   5.174  10.205   6.517
  571GL4   HE21 5628   5.096  10.217   6.578
  571GL4   HE22 5629   5.231  10.136   6.473
  571GL4      C 5630   5.332   9.984   6.067
  571GL4      O 5631   5.217   9.957   6.034
  572ILE      N 5632   5.443   9.916   6.039
  572ILE      H 5633   5.525   9.971   6.024
  572ILE     CA 5634   5.445   9.774   5.999
  572ILE     CB 5635   5.552   9.765   5.890
  572ILE    CG1 5636   5.528   9.851   5.765
  572ILE    CG2 5637   5.587   9.623   5.846
  572ILE     CD 5638   5.643   9.885   5.669
  572ILE      C 5639   5.466   9.690   6.125
  572ILE      O 5640   5.571   9.692   6.189
  573GLN      N 5641   5.364   9.608   6.148
  573GLN      H 5642   5.277   9.615   6.099
  573GLN     CA 5643   5.359   9.532   6.274
  573GLN     CB 5644   5.245   9.589   6.359
  573GLN     CG 5645   5.248   9.742   6.372
  573GLN     CD 5646   5.111   9.803   6.400
  573GLN    OE1 5647   5.071   9.814   6.515
  573GLN    NE2 5648   5.043   9.847   6.294
  573GLN   HE21 5649   5.080   9.853   6.201
  573GLN   HE22 5650   4.958   9.894   6.320
  573GLN      C 5651   5.334   9.384   6.244
  573GLN      O 5652   5.239   9.360   6.169
  574VAL      N 5653   5.406   9.296   6.311
  574VAL      H 5654   5.484   9.319   6.370
  574VAL     CA 5655   5.379   9.152   6.304
  574VAL     CB 5656   5.501   9.062   6.280
  574VAL    CG1 5657   5.582   9.122   6.165
  574VAL    CG2 5658   5.593   9.071   6.402
  574VAL      C 5659   5.290   9.100   6.418
  574VAL      O 5660   5.268   9.163   6.521
  575GL4      N 5661   5.211   9.002   6.377
  575GL4      H 5662   5.207   8.970   6.283
  575GL4     CA 5663   5.110   8.933   6.460
  575GL4     CB 5664   4.973   9.000   6.450
  575GL4     CG 5665   4.904   8.994   6.587
  575GL4     CD 5666   4.773   9.070   6.610
  575GL4    OE1 5667   4.664   9.020   6.573
  575GL4   HE11 5668   4.610   9.087   6.522
  575GL4   HE12 5669   4.657   8.921   6.588
  575GL4    OE2 5670   4.776   9.172   6.682
  575GL4   HE21 5671   4.691   9.224   6.676
  575GL4   HE22 5672   4.867   9.182   6.722
  575GL4      C 5673   5.096   8.788   6.412
  575GL4      O 5674   5.046   8.760   6.303
  576PRO      N 5675   5.143   8.691   6.490
  576PRO     CA 5676   5.228   8.700   6.610
  576PRO     CB 5677   5.194   8.578   6.695
  576PRO     CG 5678   5.183   8.474   6.583
  576PRO     CD 5679   5.106   8.550   6.474
  576PRO      C 5680   5.378   8.721   6.593
  576PRO      O 5681   5.422   8.722   6.478
  577SER      N 5682   5.459   8.745   6.696
  577SER      H 5683   5.433   8.741   6.792
  577SER     CA 5684   5.603   8.767   6.676
  577SER     CB 5685   5.661   8.861   6.782
  577SER     OG 5686   5.636   8.815   6.915
  577SER     HG 5687   5.720   8.829   6.967
  577SER      C 5688   5.689   8.641   6.683
  577SER      O 5689   5.811   8.651   6.668
  578ILE      N 5690   5.641   8.535   6.748
  578ILE      H 5691   5.595   8.557   6.834
  578ILE     CA 5692   5.684   8.395   6.738
  578ILE     CB 5693   5.717   8.351   6.881
  578ILE    CG1 5694   5.832   8.413   6.960
  578ILE    CG2 5695   5.749   8.201   6.889
  578ILE     CD 5696   5.801   8.551   7.019
  578ILE      C 5697   5.566   8.311   6.689
  578ILE      O 5698   5.454   8.317   6.740
  579LEU      N 5699   5.589   8.228   6.587
  579LEU      H 5700   5.672   8.234   6.532
  579LEU     CA 5701   5.485   8.145   6.525
  579LEU     CB 5702   5.503   8.140   6.373
  579LEU     CG 5703   5.437   8.253   6.294
  579LEU    CD1 5704   5.555   8.349   6.275
  579LEU    CD2 5705   5.374   8.211   6.161
  579LEU      C 5706   5.441   8.013   6.589
  579LEU      O 5707   5.325   7.972   6.598
  580SER      N 5708   5.539   7.961   6.662
  580SER      H 5709   5.625   8.009   6.649
  580SER     CA 5710   5.536   7.838   6.743
  580SER     CB 5711   5.447   7.867   6.864
  580SER     OG 5712   5.540   7.898   6.968
  580SER     HG 5713   5.606   7.824   6.957
  580SER      C 5714   5.495   7.717   6.660
  580SER      O 5715   5.399   7.649   6.696
  581PHE      N 5716   5.569   7.692   6.552
  581PHE      H 5717   5.666   7.714   6.554
  581PHE     CA 5718   5.536   7.578   6.465
  581PHE     CB 5719   5.604   7.569   6.328
  581PHE     CG 5720   5.579   7.686   6.233
  581PHE    CD1 5721   5.674   7.785   6.213
  581PHE    HD1 5722   5.753   7.802   6.287
  581PHE    CD2 5723   5.467   7.683   6.150
  581PHE    HD2 5724   5.395   7.603   6.161
  581PHE    CE1 5725   5.656   7.880   6.113
  581PHE    HE1 5726   5.737   7.948   6.089
  581PHE    CE2 5727   5.450   7.770   6.042
  581PHE    HE2 5728   5.357   7.773   5.984
  581PHE     CZ 5729   5.550   7.864   6.024
  581PHE     HZ 5730   5.555   7.919   5.929
  581PHE      C 5731   5.575   7.452   6.542
  581PHE      O 5732   5.683   7.446   6.601
  582THR      N 5733   5.496   7.347   6.523
  582THR      H 5734   5.424   7.345   6.455
  582THR     CA 5735   5.518   7.223   6.601
  582THR     CB 5736   5.441   7.216   6.732
  582THR    OG1 5737   5.311   7.268   6.701
  582THR    HG1 5738   5.256   7.266   6.784
  582THR    CG2 5739   5.492   7.308   6.843
  582THR      C 5740   5.499   7.092   6.525
  582THR      O 5741   5.517   6.985   6.583
  583SER      N 5742   5.474   7.094   6.394
  583SER      H 5743   5.415   7.167   6.361
  583SER     CA 5744   5.475   6.978   6.304
  583SER     CB 5745   5.340   6.906   6.310
  583SER     OG 5746   5.355   6.812   6.417
  583SER     HG 5747   5.331   6.846   6.508
  583SER      C 5748   5.497   7.024   6.160
  583SER      O 5749   5.477   7.143   6.133
  584LEU      N 5750   5.533   6.934   6.070
  584LEU      H 5751   5.576   6.846   6.093
  584LEU     CA 5752   5.537   6.971   5.928
  584LEU     CB 5753   5.583   6.848   5.850
  584LEU     CG 5754   5.735   6.836   5.828
  584LEU    CD1 5755   5.755   6.689   5.791
  584LEU    CD2 5756   5.785   6.943   5.732
  584LEU      C 5757   5.400   7.004   5.868
  584LEU      O 5758   5.292   6.971   5.917
  585MET      N 5759   5.412   7.067   5.752
  585MET      H 5760   5.495   7.056   5.697
  585MET     CA 5761   5.302   7.120   5.670
  585MET     CB 5762   5.228   7.012   5.591
  585MET     CG 5763   5.292   6.977   5.457
  585MET     SD 5764   5.469   6.935   5.438
  585MET     CE 5765   5.513   7.052   5.312
  585MET      C 5766   5.210   7.221   5.737
  585MET      O 5767   5.102   7.249   5.684
  586GLN      N 5768   5.234   7.265   5.861
  586GLN      H 5769   5.316   7.243   5.914
  586GLN     CA 5770   5.153   7.362   5.936
  586GLN     CB 5771   5.211   7.388   6.075
  586GLN     CG 5772   5.144   7.302   6.181
  586GLN     CD 5773   5.192   7.360   6.315
  586GLN    OE1 5774   5.310   7.354   6.348
  586GLN    NE2 5775   5.096   7.401   6.397
  586GLN   HE21 5776   5.003   7.402   6.361
  586GLN   HE22 5777   5.127   7.429   6.488
  586GLN      C 5778   5.156   7.497   5.864
  586GLN      O 5779   5.258   7.565   5.850
  587LY3      N 5780   5.040   7.517   5.802
  587LY3      H 5781   4.969   7.447   5.807
  587LY3     CA 5782   5.001   7.637   5.727
  587LY3     CB 5783   4.917   7.580   5.613
  587LY3     CG 5784   4.868   7.690   5.519
  587LY3     CD 5785   4.792   7.630   5.400
  587LY3     CE 5786   4.871   7.527   5.319
  587LY3     NZ 5787   4.785   7.444   5.233
  587LY3    HZ1 5788   4.739   7.382   5.297
  587LY3    HZ2 5789   4.724   7.497   5.175
  587LY3    HZ3 5790   4.851   7.393   5.178
  587LY3      C 5791   4.940   7.739   5.823
  587LY3      O 5792   4.821   7.756   5.850
  588LEU      N 5793   5.034   7.823   5.866
  588LEU      H 5794   5.131   7.811   5.844
  588LEU     CA 5795   5.007   7.934   5.958
  588LEU     CB 5796   5.093   7.937   6.085
  588LEU     CG 5797   5.055   7.847   6.202
  588LEU    CD1 5798   5.011   7.707   6.158
  588LEU    CD2 5799   5.165   7.836   6.309
  588LEU      C 5800   4.976   8.072   5.898
  588LEU      O 5801   5.061   8.140   5.841
  589SER      N 5802   4.847   8.101   5.889
  589SER      H 5803   4.773   8.041   5.919
  589SER     CA 5804   4.800   8.234   5.849
  589SER     CB 5805   4.647   8.238   5.845
  589SER     OG 5806   4.610   8.365   5.790
  589SER     HG 5807   4.622   8.354   5.691
  589SER      C 5808   4.839   8.349   5.942
  589SER      O 5809   4.787   8.351   6.053
  590PHE      N 5810   4.954   8.408   5.912
  590PHE      H 5811   4.993   8.368   5.829
  590PHE     CA 5812   5.017   8.527   5.972
  590PHE     CB 5813   5.166   8.499   5.950
  590PHE     CG 5814   5.265   8.610   5.988
  590PHE    CD1 5815   5.311   8.597   6.119
  590PHE    HD1 5816   5.239   8.576   6.198
  590PHE    CD2 5817   5.325   8.690   5.892
  590PHE    HD2 5818   5.279   8.692   5.793
  590PHE    CE1 5819   5.435   8.654   6.149
  590PHE    HE1 5820   5.460   8.664   6.255
  590PHE    CE2 5821   5.446   8.748   5.927
  590PHE    HE2 5822   5.514   8.806   5.865
  590PHE     CZ 5823   5.502   8.728   6.053
  590PHE     HZ 5824   5.607   8.751   6.066
  590PHE      C 5825   4.963   8.658   5.913
  590PHE      O 5826   4.949   8.672   5.791
  591VAL      N 5827   4.953   8.758   5.999
  591VAL      H 5828   4.985   8.751   6.094
  591VAL     CA 5829   4.898   8.893   5.978
  591VAL     CB 5830   4.809   8.938   6.094
  591VAL    CG1 5831   4.730   9.063   6.055
  591VAL    CG2 5832   4.711   8.824   6.123
  591VAL      C 5833   5.015   8.991   5.986
  591VAL      O 5834   5.091   9.005   6.082
  592LEU      N 5835   5.015   9.080   5.887
  592LEU      H 5836   4.947   9.068   5.814
  592LEU     CA 5837   5.096   9.200   5.864
  592LEU     CB 5838   5.159   9.209   5.725
  592LEU     CG 5839   5.269   9.315   5.711
  592LEU    CD1 5840   5.394   9.266   5.785
  592LEU    CD2 5841   5.300   9.340   5.563
  592LEU      C 5842   5.005   9.322   5.882
  592LEU      O 5843   4.915   9.364   5.810
  593LY3      N 5844   5.029   9.386   5.996
  593LY3      H 5845   5.103   9.370   6.061
  593LY3     CA 5846   4.959   9.512   6.028
  593LY3     CB 5847   4.916   9.516   6.175
  593LY3     CG 5848   4.823   9.400   6.211
  593LY3     CD 5849   4.770   9.425   6.352
  593LY3     CE 5850   4.653   9.327   6.363
  593LY3     NZ 5851   4.576   9.318   6.489
  593LY3    HZ1 5852   4.626   9.248   6.539
  593LY3    HZ2 5853   4.566   9.400   6.544
  593LY3    HZ3 5854   4.482   9.288   6.475
  593LY3      C 5855   5.024   9.641   5.977
  593LY3      O 5856   5.119   9.689   6.039
  594VAL      N 5857   4.976   9.700   5.868
  594VAL      H 5858   4.884   9.686   5.830
  594VAL     CA 5859   5.038   9.821   5.813
  594VAL     CB 5860   5.026   9.810   5.661
  594VAL    CG1 5861   5.066   9.940   5.589
  594VAL    CG2 5862   5.119   9.707   5.597
  594VAL      C 5863   4.936   9.927   5.856
  594VAL      O 5864   4.817   9.905   5.839
  595GL4      N 5865   4.980  10.021   5.940
  595GL4      H 5866   5.069  10.010   5.984
  595GL4     CA 5867   4.891  10.127   5.987
  595GL4     CB 5868   4.885  10.113   6.139
  595GL4     CG 5869   4.764  10.024   6.170
  595GL4     CD 5870   4.731  10.040   6.319
  595GL4    OE1 5871   4.798   9.986   6.410
  595GL4   HE11 5872   4.752  10.016   6.493
  595GL4   HE12 5873   4.867   9.930   6.364
  595GL4    OE2 5874   4.654  10.136   6.336
  595GL4   HE21 5875   4.674  10.162   6.430
  595GL4   HE22 5876   4.578  10.139   6.271
  595GL4      C 5877   4.949  10.267   5.962
  595GL4      O 5878   5.046  10.306   6.026
  596GLY      N 5879   4.900  10.332   5.857
  596GLY      H 5880   4.855  10.291   5.778
  596GLY     CA 5881   4.905  10.479   5.851
  596GLY      C 5882   4.953  10.531   5.715
  596GLY      O 5883   4.924  10.473   5.611
  597LY3      N 5884   4.991  10.658   5.721
  597LY3      H 5885   4.969  10.719   5.797
  597LY3     CA 5886   5.054  10.732   5.611
  597LY3     CB 5887   5.016  10.880   5.613
  597LY3     CG 5888   4.865  10.903   5.617
  597LY3     CD 5889   4.835  11.053   5.608
  597LY3     CE 5890   4.683  11.077   5.607
  597LY3     NZ 5891   4.652  11.216   5.571
  597LY3    HZ1 5892   4.648  11.225   5.472
  597LY3    HZ2 5893   4.567  11.251   5.611
  597LY3    HZ3 5894   4.730  11.276   5.590
  597LY3      C 5895   5.201  10.712   5.573
  597LY3      O 5896   5.285  10.742   5.658
  598VAL      N 5897   5.224  10.686   5.445
  598VAL      H 5898   5.156  10.699   5.373
  598VAL     CA 5899   5.358  10.656   5.392
  598VAL     CB 5900   5.352  10.644   5.240
  598VAL    CG1 5901   5.326  10.498   5.203
  598VAL    CG2 5902   5.252  10.738   5.171
  598VAL      C 5903   5.459  10.764   5.432
  598VAL      O 5904   5.425  10.882   5.442
  599GLY      N 5905   5.580  10.720   5.467
  599GLY      H 5906   5.585  10.651   5.539
  599GLY     CA 5907   5.697  10.808   5.451
  599GLY      C 5908   5.736  10.836   5.306
  599GLY      O 5909   5.653  10.854   5.217
  600AS4      N 5910   5.864  10.871   5.293
  600AS4      H 5911   5.924  10.859   5.372
  600AS4     CA 5912   5.935  10.895   5.166
  600AS4     CB 5913   6.071  10.952   5.204
  600AS4     CG 5914   6.100  11.077   5.120
  600AS4    OD1 5915   6.046  11.187   5.144
  600AS4   HD11 5916   6.101  11.235   5.076
  600AS4   HD12 5917   5.997  11.186   5.232
  600AS4    OD2 5918   6.183  11.061   5.027
  600AS4   HD21 5919   6.202  11.148   4.982
  600AS4   HD22 5920   6.217  10.967   5.039
  600AS4      C 5921   5.952  10.777   5.070
  600AS4      O 5922   5.969  10.668   5.122
  601ASN      N 5923   6.001  10.817   4.952
  601ASN      H 5924   6.044  10.907   4.949
  601ASN     CA 5925   6.017  10.723   4.841
  601ASN     CB 5926   6.031  10.806   4.713
  601ASN     CG 5927   6.012  10.719   4.589
  601ASN    OD1 5928   5.939  10.620   4.582
  601ASN    ND2 5929   6.062  10.782   4.483
  601ASN   HD21 5930   6.096  10.876   4.472
  601ASN   HD22 5931   6.067  10.720   4.405
  601ASN      C 5932   6.137  10.629   4.853
  601ASN      O 5933   6.230  10.662   4.927
  602ILE      N 5934   6.119  10.504   4.812
  602ILE      H 5935   6.027  10.468   4.796
  602ILE     CA 5936   6.221  10.398   4.811
  602ILE     CB 5937   6.324  10.403   4.698
  602ILE    CG1 5938   6.407  10.531   4.700
  602ILE    CG2 5939   6.241  10.385   4.571
  602ILE     CD 5940   6.525  10.502   4.607
  602ILE      C 5941   6.292  10.358   4.941
  602ILE      O 5942   6.394  10.291   4.925
  603VAL      N 5943   6.229  10.384   5.055
  603VAL      H 5944   6.164  10.459   5.059
  603VAL     CA 5945   6.279  10.334   5.184
  603VAL     CB 5946   6.244  10.429   5.299
  603VAL    CG1 5947   6.320  10.383   5.423
  603VAL    CG2 5948   6.283  10.574   5.265
  603VAL      C 5949   6.246  10.186   5.203
  603VAL      O 5950   6.131  10.142   5.198
  604SER      N 5951   6.350  10.107   5.230
  604SER      H 5952   6.442  10.145   5.224
  604SER     CA 5953   6.329   9.962   5.236
  604SER     CB 5954   6.412   9.869   5.147
  604SER     OG 5955   6.364   9.736   5.170
  604SER     HG 5956   6.395   9.678   5.094
  604SER      C 5957   6.357   9.907   5.376
  604SER      O 5958   6.473   9.908   5.416
  605ALA      N 5959   6.256   9.864   5.451
  605ALA      H 5960   6.162   9.863   5.416
  605ALA     CA 5961   6.271   9.792   5.578
  605ALA     CB 5962   6.138   9.800   5.653
  605ALA      C 5963   6.314   9.645   5.583
  605ALA      O 5964   6.268   9.568   5.499
  606SER      N 5965   6.355   9.600   5.701
  606SER      H 5966   6.354   9.654   5.786
  606SER     CA 5967   6.393   9.461   5.727
  606SER     CB 5968   6.532   9.442   5.789
  606SER     OG 5969   6.636   9.501   5.711
  606SER     HG 5970   6.720   9.510   5.764
  606SER      C 5971   6.290   9.396   5.821
  606SER      O 5972   6.282   9.437   5.937
  607LEU      N 5973   6.209   9.306   5.766
  607LEU      H 5974   6.194   9.301   5.667
  607LEU     CA 5975   6.134   9.215   5.853
  607LEU     CB 5976   6.001   9.188   5.783
  607LEU     CG 5977   5.890   9.124   5.867
  607LEU    CD1 5978   5.755   9.085   5.807
  607LEU    CD2 5979   5.941   9.013   5.960
  607LEU      C 5980   6.227   9.094   5.859
  607LEU      O 5981   6.256   9.038   5.754
  608VAL      N 5982   6.314   9.092   5.961
  608VAL      H 5983   6.310   9.170   6.024
  608VAL     CA 5984   6.418   8.993   5.989
  608VAL     CB 5985   6.553   9.054   6.029
  608VAL    CG1 5986   6.617   9.126   5.910
  608VAL    CG2 5987   6.540   9.146   6.151
  608VAL      C 5988   6.363   8.883   6.080
  608VAL      O 5989   6.295   8.907   6.180
  609TRP      N 5990   6.394   8.763   6.031
  609TRP      H 5991   6.434   8.752   5.940
  609TRP     CA 5992   6.334   8.643   6.090
  609TRP     CB 5993   6.249   8.564   5.991
  609TRP     CG 5994   6.140   8.640   5.914
  609TRP    CD1 5995   6.161   8.701   5.798
  609TRP    HD1 5996   6.251   8.759   5.776
  609TRP    CD2 5997   6.003   8.617   5.923
  609TRP    NE1 5998   6.050   8.695   5.725
  609TRP    HE1 5999   6.050   8.723   5.629
  609TRP    CE2 6000   5.953   8.638   5.795
  609TRP    CE3 6001   5.924   8.560   6.022
  609TRP    HE3 6002   5.966   8.540   6.121
  609TRP    CZ2 6003   5.820   8.614   5.762
  609TRP    HZ2 6004   5.781   8.645   5.665
  609TRP    CZ3 6005   5.793   8.529   5.988
  609TRP    HZ3 6006   5.721   8.503   6.066
  609TRP    CH2 6007   5.742   8.557   5.862
  609TRP    HH2 6008   5.643   8.517   5.838
  609TRP      C 6009   6.443   8.543   6.129
  609TRP      O 6010   6.536   8.511   6.055
  610AS4      N 6011   6.442   8.509   6.257
  610AS4      H 6012   6.396   8.566   6.325
  610AS4     CA 6013   6.530   8.407   6.315
  610AS4     CB 6014   6.585   8.474   6.441
  610AS4     CG 6015   6.722   8.411   6.469
  610AS4    OD1 6016   6.735   8.324   6.557
  610AS4   HD11 6017   6.832   8.332   6.579
  610AS4   HD12 6018   6.655   8.265   6.562
  610AS4    OD2 6019   6.810   8.433   6.383
  610AS4   HD21 6020   6.891   8.376   6.391
  610AS4   HD22 6021   6.774   8.503   6.321
  610AS4      C 6022   6.454   8.278   6.350
  610AS4      O 6023   6.348   8.283   6.412
  611AS4      N 6024   6.538   8.178   6.325
  611AS4      H 6025   6.625   8.202   6.283
  611AS4     CA 6026   6.503   8.036   6.339
  611AS4     CB 6027   6.398   7.992   6.237
  611AS4     CG 6028   6.307   7.880   6.289
  611AS4    OD1 6029   6.299   7.775   6.221
  611AS4   HD11 6030   6.273   7.705   6.288
  611AS4   HD12 6031   6.311   7.802   6.125
  611AS4    OD2 6032   6.252   7.886   6.401
  611AS4   HD21 6033   6.171   7.828   6.392
  611AS4   HD22 6034   6.304   7.935   6.471
  611AS4      C 6035   6.632   7.955   6.325
  611AS4      O 6036   6.742   8.011   6.326
  612GLY      N 6037   6.627   7.825   6.297
  612GLY      H 6038   6.544   7.772   6.277
  612GLY     CA 6039   6.747   7.745   6.266
  612GLY      C 6040   6.849   7.810   6.172
  612GLY      O 6041   6.967   7.793   6.202
  613VAL      N 6042   6.807   7.823   6.047
  613VAL      H 6043   6.744   7.754   6.011
  613VAL     CA 6044   6.861   7.931   5.963
  613VAL     CB 6045   6.817   7.911   5.818
  613VAL    CG1 6046   6.668   7.942   5.802
  613VAL    CG2 6047   6.889   8.004   5.720
  613VAL      C 6048   6.834   8.070   6.020
  613VAL      O 6049   6.723   8.104   6.062
  614HI2      N 6050   6.939   8.150   6.030
  614HI2      H 6051   7.029   8.115   6.002
  614HI2     CA 6052   6.943   8.274   6.109
  614HI2     CB 6053   7.063   8.282   6.203
  614HI2     CG 6054   7.025   8.192   6.321
  614HI2    ND1 6055   6.967   8.224   6.436
  614HI2    HD1 6056   6.924   8.313   6.451
  614HI2    CD2 6057   7.071   8.068   6.335
  614HI2    HD2 6058   7.113   8.009   6.253
  614HI2    CE1 6059   6.973   8.118   6.517
  614HI2    HE1 6060   6.939   8.108   6.620
  614HI2    NE2 6061   7.035   8.019   6.453
  614HI2    HE2 6062   7.083   7.939   6.490
  614HI2      C 6063   6.935   8.405   6.029
  614HI2      O 6064   7.002   8.423   5.928
  615GLN      N 6065   6.866   8.499   6.093
  615GLN      H 6066   6.802   8.471   6.164
  615GLN     CA 6067   6.860   8.642   6.057
  615GLN     CB 6068   6.980   8.723   6.106
  615GLN     CG 6069   6.952   8.740   6.255
  615GLN     CD 6070   7.085   8.797   6.306
  615GLN    OE1 6071   7.189   8.734   6.321
  615GLN    NE2 6072   7.080   8.923   6.349
  615GLN   HE21 6073   6.996   8.978   6.345
  615GLN   HE22 6074   7.158   8.957   6.400
  615GLN      C 6075   6.823   8.675   5.912
  615GLN      O 6076   6.861   8.779   5.859
  616VAL      N 6077   6.716   8.613   5.863
  616VAL      H 6078   6.649   8.571   5.924
  616VAL     CA 6079   6.685   8.623   5.720
  616VAL     CB 6080   6.620   8.496   5.665
  616VAL    CG1 6081   6.727   8.387   5.653
  616VAL    CG2 6082   6.494   8.450   5.738
  616VAL      C 6083   6.590   8.740   5.699
  616VAL      O 6084   6.501   8.765   5.781
  617ARG      N 6085   6.601   8.805   5.583
  617ARG      H 6086   6.662   8.766   5.514
  617ARG     CA 6087   6.535   8.931   5.546
  617ARG     CB 6088   6.635   9.024   5.478
  617ARG     CG 6089   6.606   9.174   5.490
  617ARG     CD 6090   6.720   9.254   5.426
  617ARG     NE 6091   6.691   9.397   5.436
  617ARG     HE 6092   6.695   9.426   5.532
  617ARG     CZ 6093   6.635   9.461   5.332
  617ARG    NH1 6094   6.619   9.405   5.212
  617ARG   HH11 6095   6.651   9.311   5.197
  617ARG   HH12 6096   6.565   9.457   5.146
  617ARG    NH2 6097   6.573   9.579   5.350
  617ARG   HH21 6098   6.578   9.619   5.441
  617ARG   HH22 6099   6.567   9.637   5.269
  617ARG      C 6100   6.421   8.919   5.444
  617ARG      O 6101   6.440   8.857   5.340
  618THR      N 6102   6.305   8.966   5.490
  618THR      H 6103   6.293   8.979   5.588
  618THR     CA 6104   6.192   9.007   5.405
  618THR     CB 6105   6.060   8.954   5.461
  618THR    OG1 6106   6.040   8.813   5.444
  618THR    HG1 6107   6.127   8.769   5.421
  618THR    CG2 6108   5.944   9.026   5.392
  618THR      C 6109   6.196   9.157   5.377
  618THR      O 6110   6.191   9.239   5.468
  619PRO      N 6111   6.232   9.199   5.256
  619PRO     CA 6112   6.243   9.340   5.215
  619PRO     CB 6113   6.290   9.345   5.069
  619PRO     CG 6114   6.376   9.219   5.078
  619PRO     CD 6115   6.294   9.114   5.153
  619PRO      C 6116   6.100   9.395   5.222
  619PRO      O 6117   6.003   9.321   5.206
  620ILE      N 6118   6.085   9.517   5.273
  620ILE      H 6119   6.153   9.541   5.343
  620ILE     CA 6120   5.954   9.585   5.277
  620ILE     CB 6121   5.897   9.567   5.418
  620ILE    CG1 6122   5.901   9.437   5.498
  620ILE    CG2 6123   5.748   9.597   5.399
  620ILE     CD 6124   5.894   9.482   5.644
  620ILE      C 6125   5.984   9.731   5.243
  620ILE      O 6126   6.012   9.821   5.321
  621VAL      N 6127   5.996   9.742   5.110
  621VAL      H 6128   6.019   9.661   5.057
  621VAL     CA 6129   6.010   9.870   5.038
  621VAL     CB 6130   6.084   9.861   4.905
  621VAL    CG1 6131   6.011   9.786   4.793
  621VAL    CG2 6132   6.128  10.000   4.858
  621VAL      C 6133   5.878   9.945   5.022
  621VAL      O 6134   5.772   9.896   4.984
  622VAL      N 6135   5.889  10.066   5.077
  622VAL      H 6136   5.965  10.096   5.135
  622VAL     CA 6137   5.776  10.159   5.074
  622VAL     CB 6138   5.765  10.212   5.217
  622VAL    CG1 6139   5.661  10.322   5.230
  622VAL    CG2 6140   5.724  10.095   5.307
  622VAL      C 6141   5.804  10.269   4.971
  622VAL      O 6142   5.907  10.336   4.975
  623LEU      N 6143   5.699  10.282   4.890
  623LEU      H 6144   5.622  10.218   4.891
  623LEU     CA 6145   5.700  10.370   4.772
  623LEU     CB 6146   5.656  10.287   4.652
  623LEU     CG 6147   5.751  10.178   4.603
  623LEU    CD1 6148   5.730  10.042   4.670
  623LEU    CD2 6149   5.744  10.160   4.452
  623LEU      C 6150   5.601  10.486   4.787
  623LEU      O 6151   5.481  10.470   4.811
  624ALA      N 6152   5.655  10.598   4.742
  624ALA      H 6153   5.739  10.609   4.689
  624ALA     CA 6154   5.586  10.727   4.760
  624ALA     CB 6155   5.624  10.787   4.895
  624ALA      C 6156   5.612  10.806   4.632
  624ALA      O 6157   5.706  10.884   4.615
  625LEU      N 6158   5.537  10.766   4.529
  625LEU      H 6159   5.447  10.727   4.543
  625LEU     CA 6160   5.564  10.803   4.389
  625LEU     CB 6161   5.470  10.712   4.309
  625LEU     CG 6162   5.500  10.562   4.321
  625LEU    CD1 6163   5.390  10.488   4.246
  625LEU    CD2 6164   5.643  10.523   4.283
  625LEU      C 6165   5.561  10.953   4.361
  625LEU      O 6166   5.459  11.011   4.397
  626PRO      N 6167   5.667  11.007   4.302
  626PRO     CA 6168   5.665  11.147   4.258
  626PRO     CB 6169   5.799  11.169   4.187
  626PRO     CG 6170   5.870  11.034   4.176
  626PRO     CD 6171   5.795  10.941   4.272
  626PRO      C 6172   5.554  11.171   4.155
  626PRO     O1 6173   5.488  11.076   4.107
  626PRO   HO11 6174   5.411  11.116   4.058
  626PRO   HO12 6175   5.503  10.982   4.139
  626PRO     O2 6176   5.548  11.291   4.123
  626PRO   HO21 6177   5.627  11.343   4.158
  626PRO   HO22 6178   5.468  11.307   4.065
  627SOL     OW 6179   1.885   0.231   7.249
  627SOL    HW1 6180   1.974   0.271   7.273
  627SOL    HW2 6181   1.829   0.300   7.204
  628SOL     OW 6182   2.682   2.245   1.820
  628SOL    HW1 6183   2.733   2.161   1.804
  628SOL    HW2 6184   2.743   2.312   1.864
  629SOL     OW 6185   1.692   0.503   0.881
  629SOL    HW1 6186   1.760   0.537   0.945
  629SOL    HW2 6187   1.734   0.493   0.791
  630SOL     OW 6188   5.899   3.711   0.681
  630SOL    HW1 6189   5.960   3.666   0.617
  630SOL    HW2 6190   5.831   3.646   0.714
  631SOL     OW 6191   1.068   3.648   2.815
  631SOL    HW1 6192   1.038   3.680   2.725
  631SOL    HW2 6193   1.129   3.716   2.856
  632SOL     OW 6194   7.556   6.353   0.464
  632SOL    HW1 6195   7.612   6.275   0.436
  632SOL    HW2 6196   7.482   6.367   0.398
  633SOL     OW 6197   1.278   8.212   1.674
  633SOL    HW1 6198   1.207   8.237   1.740
  633SOL    HW2 6199   1.287   8.112   1.673
  634SOL     OW 6200   1.286   0.688   3.727
  634SOL    HW1 6201   1.356   0.633   3.774
  634SOL    HW2 6202   1.200   0.681   3.777
  635SOL     OW 6203   1.062   7.902   4.183
  635SOL    HW1 6204   1.132   7.880   4.251
  635SOL    HW2 6205   1.030   7.818   4.140
  636SOL     OW 6206   4.644   1.254   7.377
  636SOL    HW1 6207   4.736   1.216   7.386
  636SOL    HW2 6208   4.608   1.234   7.285
  637SOL     OW 6209   2.263   2.433   3.034
  637SOL    HW1 6210   2.256   2.532   3.037
  637SOL    HW2 6211   2.352   2.407   2.995
  638SOL     OW 6212   7.871   8.304   0.049
  638SOL    HW1 6213   7.933   8.330   0.122
  638SOL    HW2 6214   7.780   8.287   0.087
  639SOL     OW 6215   6.850   1.602   3.705
  639SOL    HW1 6216   6.766   1.555   3.733
  639SOL    HW2 6217   6.904   1.625   3.786
  640SOL     OW 6218   2.114   3.854   4.311
  640SOL    HW1 6219   2.087   3.869   4.216
  640SOL    HW2 6220   2.114   3.756   4.330
  641SOL     OW 6221   6.299   2.004   1.954
  641SOL    HW1 6222   6.248   2.029   2.037
  641SOL    HW2 6223   6.235   1.987   1.879
  642SOL     OW 6224   9.821   2.999   5.197
  642SOL    HW1 6225   9.751   3.065   5.224
  642SOL    HW2 6226   9.909   3.027   5.236
  643SOL     OW 6227  10.411   3.088   5.676
  643SOL    HW1 6228  10.319   3.096   5.714
  643SOL    HW2 6229  10.409   3.025   5.598
  644SOL     OW 6230   1.023   3.328   5.510
  644SOL    HW1 6231   1.074   3.313   5.425
  644SOL    HW2 6232   1.082   3.312   5.588
  645SOL     OW 6233   2.858   7.150   0.721
  645SOL    HW1 6234   2.930   7.112   0.779
  645SOL    HW2 6235   2.779   7.175   0.777
  646SOL     OW 6236  10.592   6.421   2.533
  646SOL    HW1 6237  10.625   6.471   2.614
  646SOL    HW2 6238  10.519   6.474   2.489
  647SOL     OW 6239   1.054   9.984   5.460
  647SOL    HW1 6240   1.044  10.069   5.410
  647SOL    HW2 6241   1.047  10.002   5.558
  648SOL     OW 6242   7.080   2.419   4.786
  648SOL    HW1 6243   7.157   2.375   4.831
  648SOL    HW2 6244   6.996   2.368   4.803
  649SOL     OW 6245   4.553   5.412   0.283
  649SOL    HW1 6246   4.513   5.458   0.363
  649SOL    HW2 6247   4.634   5.361   0.311
  650SOL     OW 6248   0.544   6.372   0.386
  650SOL    HW1 6249   0.450   6.363   0.353
  650SOL    HW2 6250   0.567   6.468   0.398
  651SOL     OW 6251   7.363   1.369   7.470
  651SOL    HW1 6252   7.425   1.437   7.509
  651SOL    HW2 6253   7.389   1.352   7.375
  652SOL     OW 6254   2.822  10.334   3.019
  652SOL    HW1 6255   2.843  10.336   2.922
  652SOL    HW2 6256   2.836  10.241   3.055
  653SOL     OW 6257   4.141   2.096   1.942
  653SOL    HW1 6258   4.160   1.999   1.961
  653SOL    HW2 6259   4.222   2.137   1.899
  654SOL     OW 6260   1.662   1.788   2.975
  654SOL    HW1 6261   1.678   1.770   2.878
  654SOL    HW2 6262   1.677   1.704   3.027
  655SOL     OW 6263   3.023   2.323   3.229
  655SOL    HW1 6264   3.120   2.346   3.235
  655SOL    HW2 6265   3.008   2.261   3.152
  656SOL     OW 6266   1.767   7.549   4.817
  656SOL    HW1 6267   1.764   7.450   4.825
  656SOL    HW2 6268   1.803   7.575   4.727
  657SOL     OW 6269   9.833   0.513   0.232
  657SOL    HW1 6270   9.862   0.599   0.189
  657SOL    HW2 6271   9.843   0.518   0.331
  658SOL     OW 6272   9.997   2.267   1.870
  658SOL    HW1 6273  10.024   2.239   1.777
  658SOL    HW2 6274   9.905   2.233   1.888
  659SOL     OW 6275   0.492   9.817   6.968
  659SOL    HW1 6276   0.430   9.896   6.970
  659SOL    HW2 6277   0.478   9.767   6.883
  660SOL     OW 6278  10.067   8.111   4.858
  660SOL    HW1 6279  10.146   8.055   4.879
  660SOL    HW2 6280  10.007   8.062   4.795
  661SOL     OW 6281   3.880   7.054   6.561
  661SOL    HW1 6282   3.948   6.991   6.598
  661SOL    HW2 6283   3.916   7.148   6.565
  662SOL     OW 6284   2.416   7.262   4.439
  662SOL    HW1 6285   2.464   7.348   4.457
  662SOL    HW2 6286   2.484   7.189   4.429
  663SOL     OW 6287   6.729   1.747   2.922
  663SOL    HW1 6288   6.629   1.743   2.912
  663SOL    HW2 6289   6.755   1.837   2.957
  664SOL     OW 6290   0.986   5.996   6.862
  664SOL    HW1 6291   1.009   6.088   6.831
  664SOL    HW2 6292   1.070   5.942   6.869
  665SOL     OW 6293   4.946   1.011   0.629
  665SOL    HW1 6294   4.952   1.077   0.555
  665SOL    HW2 6295   4.854   0.971   0.631
  666SOL     OW 6296   3.070   3.414   6.579
  666SOL    HW1 6297   2.997   3.364   6.626
  666SOL    HW2 6298   3.060   3.512   6.596
  667SOL     OW 6299   6.411   1.380   6.143
  667SOL    HW1 6300   6.484   1.420   6.088
  667SOL    HW2 6301   6.375   1.299   6.097
  668SOL     OW 6302   8.802   7.883   5.928
  668SOL    HW1 6303   8.869   7.833   5.982
  668SOL    HW2 6304   8.849   7.936   5.857
  669SOL     OW 6305   5.150   1.661   1.863
  669SOL    HW1 6306   5.167   1.726   1.936
  669SOL    HW2 6307   5.230   1.656   1.803
  670SOL     OW 6308   5.046   3.428   3.492
  670SOL    HW1 6309   5.086   3.340   3.467
  670SOL    HW2 6310   5.100   3.469   3.567
  671SOL     OW 6311   3.950   3.862   1.392
  671SOL    HW1 6312   4.033   3.815   1.364
  671SOL    HW2 6313   3.871   3.821   1.348
  672SOL     OW 6314   3.617   7.959   2.221
  672SOL    HW1 6315   3.538   7.957   2.283
  672SOL    HW2 6316   3.658   8.049   2.221
  673SOL     OW 6317   1.708   7.174   5.509
  673SOL    HW1 6318   1.642   7.207   5.441
  673SOL    HW2 6319   1.794   7.153   5.464
  674SOL     OW 6320   2.598   2.247   5.848
  674SOL    HW1 6321   2.600   2.336   5.803
  674SOL    HW2 6322   2.535   2.186   5.800
  675SOL     OW 6323   2.972   4.960   7.119
  675SOL    HW1 6324   3.033   4.987   7.194
  675SOL    HW2 6325   2.930   5.041   7.079
  676SOL     OW 6326   8.790   4.743   0.057
  676SOL    HW1 6327   8.718   4.812   0.055
  676SOL    HW2 6328   8.755   4.656   0.023
  677SOL     OW 6329   2.521   1.682   0.209
  677SOL    HW1 6330   2.491   1.656   0.117
  677SOL    HW2 6331   2.570   1.769   0.205
  678SOL     OW 6332   1.300   8.767   0.109
  678SOL    HW1 6333   1.248   8.713   0.175
  678SOL    HW2 6334   1.343   8.844   0.156
  679SOL     OW 6335   5.577   1.946   5.226
  679SOL    HW1 6336   5.622   1.978   5.143
  679SOL    HW2 6337   5.506   2.011   5.254
  680SOL     OW 6338   6.937   5.018   5.897
  680SOL    HW1 6339   6.936   5.063   5.987
  680SOL    HW2 6340   6.897   5.079   5.829
  681SOL     OW 6341   8.474   9.941   2.235
  681SOL    HW1 6342   8.560   9.991   2.225
  681SOL    HW2 6343   8.456   9.890   2.149
  682SOL     OW 6344   6.064   2.511   6.651
  682SOL    HW1 6345   5.997   2.452   6.697
  682SOL    HW2 6346   6.058   2.495   6.552
  683SOL     OW 6347   0.180   2.443   2.924
  683SOL    HW1 6348   0.089   2.475   2.951
  683SOL    HW2 6349   0.194   2.350   2.960
  684SOL     OW 6350   4.156   8.475   0.219
  684SOL    HW1 6351   4.078   8.514   0.169
  684SOL    HW2 6352   4.237   8.531   0.204
  685SOL     OW 6353   1.123   9.617   3.716
  685SOL    HW1 6354   1.221   9.637   3.722
  685SOL    HW2 6355   1.105   9.526   3.751
  686SOL     OW 6356   8.553   1.170   1.690
  686SOL    HW1 6357   8.542   1.186   1.592
  686SOL    HW2 6358   8.647   1.190   1.717
  687SOL     OW 6359   6.398   6.002   0.583
  687SOL    HW1 6360   6.389   5.929   0.652
  687SOL    HW2 6361   6.333   5.988   0.510
  688SOL     OW 6362   4.662   4.215   1.054
  688SOL    HW1 6363   4.749   4.167   1.041
  688SOL    HW2 6364   4.606   4.205   0.971
  689SOL     OW 6365   4.101   2.113   1.232
  689SOL    HW1 6366   4.163   2.154   1.166
  689SOL    HW2 6367   4.064   2.028   1.195
  690SOL     OW 6368   8.296   8.276   6.411
  690SOL    HW1 6369   8.229   8.221   6.361
  690SOL    HW2 6370   8.386   8.268   6.366
  691SOL     OW 6371   7.881   9.925   7.396
  691SOL    HW1 6372   7.939   9.992   7.351
  691SOL    HW2 6373   7.937   9.849   7.430
  692SOL     OW 6374   6.192   4.804   6.019
  692SOL    HW1 6375   6.109   4.784   5.968
  692SOL    HW2 6376   6.168   4.847   6.106
  693SOL     OW 6377   1.986   6.120   4.455
  693SOL    HW1 6378   2.015   6.081   4.542
  693SOL    HW2 6379   2.046   6.088   4.382
  694SOL     OW 6380   0.818   2.671   5.931
  694SOL    HW1 6381   0.850   2.705   5.843
  694SOL    HW2 6382   0.762   2.741   5.976
  695SOL     OW 6383   7.302   1.138   6.064
  695SOL    HW1 6384   7.381   1.199   6.060
  695SOL    HW2 6385   7.222   1.190   6.093
  696SOL     OW 6386   6.636   3.531   6.566
  696SOL    HW1 6387   6.677   3.534   6.658
  696SOL    HW2 6388   6.557   3.592   6.563
  697SOL     OW 6389   4.584   6.203   5.435
  697SOL    HW1 6390   4.541   6.269   5.497
  697SOL    HW2 6391   4.610   6.121   5.487
  698SOL     OW 6392   0.367   5.225   2.117
  698SOL    HW1 6393   0.339   5.314   2.081
  698SOL    HW2 6394   0.329   5.214   2.210
  699SOL     OW 6395   8.721   8.368   5.540
  699SOL    HW1 6396   8.724   8.375   5.640
  699SOL    HW2 6397   8.813   8.373   5.503
  700SOL     OW 6398   0.499   4.051   0.251
  700SOL    HW1 6399   0.595   4.023   0.247
  700SOL    HW2 6400   0.470   4.051   0.346
  701SOL     OW 6401   2.797   1.979   2.329
  701SOL    HW1 6402   2.776   1.939   2.418
  701SOL    HW2 6403   2.864   1.922   2.280
  702SOL     OW 6404   9.232   5.930   6.942
  702SOL    HW1 6405   9.314   5.987   6.930
  702SOL    HW2 6406   9.170   5.974   7.007
  703SOL     OW 6407   0.956   7.755   5.529
  703SOL    HW1 6408   1.038   7.810   5.519
  703SOL    HW2 6409   0.943   7.698   5.448
  704SOL     OW 6410   3.392   7.046   6.035
  704SOL    HW1 6411   3.420   7.049   5.939
  704SOL    HW2 6412   3.296   7.021   6.041
  705SOL     OW 6413   1.342   5.307   4.249
  705SOL    HW1 6414   1.441   5.308   4.259
  705SOL    HW2 6415   1.313   5.389   4.199
  706SOL     OW 6416   7.489   1.474   3.440
  706SOL    HW1 6417   7.425   1.413   3.487
  706SOL    HW2 6418   7.580   1.462   3.478
  707SOL     OW 6419   4.262  10.344   3.527
  707SOL    HW1 6420   4.314  10.421   3.489
  707SOL    HW2 6421   4.178  10.379   3.568
  708SOL     OW 6422   8.879   7.051   6.223
  708SOL    HW1 6423   8.889   7.028   6.320
  708SOL    HW2 6424   8.787   7.085   6.206
  709SOL     OW 6425   6.912   0.557   2.461
  709SOL    HW1 6426   6.832   0.540   2.517
  709SOL    HW2 6427   6.889   0.541   2.364
  710SOL     OW 6428   4.232   5.415   1.786
  710SOL    HW1 6429   4.225   5.417   1.687
  710SOL    HW2 6430   4.169   5.482   1.825
  711SOL     OW 6431   7.427   3.159   5.369
  711SOL    HW1 6432   7.381   3.107   5.440
  711SOL    HW2 6433   7.363   3.223   5.327
  712SOL     OW 6434   2.073   0.320   5.913
  712SOL    HW1 6435   1.982   0.358   5.897
  712SOL    HW2 6436   2.065   0.223   5.938
  713SOL     OW 6437   4.552   1.099   1.471
  713SOL    HW1 6438   4.579   1.114   1.376
  713SOL    HW2 6439   4.502   1.012   1.478
  714SOL     OW 6440  10.047   4.270   4.957
  714SOL    HW1 6441  10.068   4.199   4.891
  714SOL    HW2 6442  10.034   4.357   4.909
  715SOL     OW 6443   1.190  10.043   6.221
  715SOL    HW1 6444   1.190  10.094   6.135
  715SOL    HW2 6445   1.111   9.982   6.225
  716SOL     OW 6446   6.398   0.264   1.804
  716SOL    HW1 6447   6.351   0.181   1.776
  716SOL    HW2 6448   6.462   0.243   1.878
  717SOL     OW 6449   0.580   7.067   0.506
  717SOL    HW1 6450   0.655   7.009   0.538
  717SOL    HW2 6451   0.519   7.013   0.449
  718SOL     OW 6452   8.414   5.331   5.522
  718SOL    HW1 6453   8.510   5.357   5.518
  718SOL    HW2 6454   8.358   5.412   5.540
  719SOL     OW 6455   8.792   8.661   7.486
  719SOL    HW1 6456   8.728   8.658   7.409
  719SOL    HW2 6457   8.779   8.746   7.537
  720SOL     OW 6458   3.245   8.588   0.781
  720SOL    HW1 6459   3.329   8.537   0.798
  720SOL    HW2 6460   3.189   8.589   0.864
  721SOL     OW 6461   6.264   5.774   2.217
  721SOL    HW1 6462   6.208   5.857   2.228
  721SOL    HW2 6463   6.315   5.757   2.301
  722SOL     OW 6464   1.312  10.369   4.902
  722SOL    HW1 6465   1.292  10.399   4.808
  722SOL    HW2 6466   1.278  10.437   4.966
  723SOL     OW 6467   5.641   1.033   1.966
  723SOL    HW1 6468   5.548   1.049   1.999
  723SOL    HW2 6469   5.689   0.971   2.029
  724SOL     OW 6470   7.888   9.583   2.036
  724SOL    HW1 6471   7.824   9.634   1.978
  724SOL    HW2 6472   7.921   9.642   2.110
  725SOL     OW 6473   9.120   6.213   3.498
  725SOL    HW1 6474   9.142   6.236   3.593
  725SOL    HW2 6475   9.056   6.280   3.461
  726SOL     OW 6476   6.736   2.758   2.161
  726SOL    HW1 6477   6.744   2.678   2.221
  726SOL    HW2 6478   6.703   2.836   2.213
  727SOL     OW 6479   0.338   5.773   4.449
  727SOL    HW1 6480   0.401   5.695   4.454
  727SOL    HW2 6481   0.363   5.832   4.372
  728SOL     OW 6482   4.868   2.568   3.496
  728SOL    HW1 6483   4.839   2.653   3.540
  728SOL    HW2 6484   4.833   2.490   3.547
  729SOL     OW 6485   0.851   1.544   0.048
  729SOL    HW1 6486   0.789   1.495  -0.013
  729SOL    HW2 6487   0.807   1.558   0.135
  730SOL     OW 6488   5.079   4.503   3.558
  730SOL    HW1 6489   5.048   4.547   3.474
  730SOL    HW2 6490   5.013   4.520   3.631
  731SOL     OW 6491   0.541   2.376   2.350
  731SOL    HW1 6492   0.447   2.358   2.321
  731SOL    HW2 6493   0.542   2.388   2.451
  732SOL     OW 6494   0.686  10.297   5.111
  732SOL    HW1 6495   0.714  10.293   5.015
  732SOL    HW2 6496   0.745  10.236   5.165
  733SOL     OW 6497   2.303   0.462   3.639
  733SOL    HW1 6498   2.251   0.517   3.704
  733SOL    HW2 6499   2.240   0.413   3.578
  734SOL     OW 6500   6.001   1.545   3.072
  734SOL    HW1 6501   6.005   1.514   2.977
  734SOL    HW2 6502   5.950   1.631   3.078
  735SOL     OW 6503   4.132   2.894   3.420
  735SOL    HW1 6504   4.135   2.993   3.438
  735SOL    HW2 6505   4.066   2.851   3.482
  736SOL     OW 6506   3.182   4.694   5.346
  736SOL    HW1 6507   3.094   4.741   5.344
  736SOL    HW2 6508   3.169   4.598   5.320
  737SOL     OW 6509   1.909   3.159   6.188
  737SOL    HW1 6510   1.920   3.257   6.201
  737SOL    HW2 6511   1.982   3.110   6.235
  738SOL     OW 6512   9.762   5.981   2.711
  738SOL    HW1 6513   9.810   5.896   2.688
  738SOL    HW2 6514   9.672   5.981   2.668
  739SOL     OW 6515   8.095   5.352   6.958
  739SOL    HW1 6516   8.031   5.305   6.898
  739SOL    HW2 6517   8.120   5.292   7.034
  740SOL     OW 6518   7.711   5.229   4.567
  740SOL    HW1 6519   7.662   5.182   4.641
  740SOL    HW2 6520   7.645   5.281   4.512
  741SOL     OW 6521   1.309   1.003   5.427
  741SOL    HW1 6522   1.282   1.086   5.380
  741SOL    HW2 6523   1.376   1.025   5.498
  742SOL     OW 6524   4.935  10.348   3.214
  742SOL    HW1 6525   4.935  10.363   3.313
  742SOL    HW2 6526   4.978  10.261   3.193
  743SOL     OW 6527   8.869   0.972   2.780
  743SOL    HW1 6528   8.950   1.012   2.822
  743SOL    HW2 6529   8.885   0.875   2.760
  744SOL     OW 6530   9.926   9.477   1.249
  744SOL    HW1 6531   9.843   9.433   1.217
  744SOL    HW2 6532   9.905   9.534   1.329
  745SOL     OW 6533   5.012   9.413   3.880
  745SOL    HW1 6534   5.067   9.340   3.920
  745SOL    HW2 6535   4.941   9.373   3.822
  746SOL     OW 6536   8.879   0.688   2.857
  746SOL    HW1 6537   8.946   0.638   2.912
  746SOL    HW2 6538   8.788   0.648   2.871
  747SOL     OW 6539   7.249   8.715   1.791
  747SOL    HW1 6540   7.298   8.634   1.824
  747SOL    HW2 6541   7.254   8.719   1.692
  748SOL     OW 6542   6.603   6.014   0.923
  748SOL    HW1 6543   6.621   6.099   0.972
  748SOL    HW2 6544   6.526   6.028   0.860
  749SOL     OW 6545   5.764   9.418   2.749
  749SOL    HW1 6546   5.678   9.367   2.739
  749SOL    HW2 6547   5.762   9.470   2.835
  750SOL     OW 6548   4.521   4.205   1.895
  750SOL    HW1 6549   4.582   4.284   1.892
  750SOL    HW2 6550   4.494   4.181   1.801
  751SOL     OW 6551   1.993   5.425   4.628
  751SOL    HW1 6552   2.014   5.411   4.531
  751SOL    HW2 6553   1.994   5.337   4.675
  752SOL     OW 6554   9.032   5.229   2.635
  752SOL    HW1 6555   9.060   5.199   2.727
  752SOL    HW2 6556   8.936   5.204   2.621
  753SOL     OW 6557   7.178   3.469   0.718
  753SOL    HW1 6558   7.114   3.392   0.717
  753SOL    HW2 6559   7.244   3.458   0.791
  754SOL     OW 6560   5.373   5.193   7.156
  754SOL    HW1 6561   5.450   5.230   7.208
  754SOL    HW2 6562   5.356   5.251   7.076
  755SOL     OW 6563   6.200   3.235   4.156
  755SOL    HW1 6564   6.115   3.237   4.104
  755SOL    HW2 6565   6.267   3.178   4.109
  756SOL     OW 6566   1.239   6.352   1.169
  756SOL    HW1 6567   1.263   6.255   1.178
  756SOL    HW2 6568   1.299   6.405   1.228
  757SOL     OW 6569   9.497   3.626   2.603
  757SOL    HW1 6570   9.472   3.719   2.575
  757SOL    HW2 6571   9.590   3.606   2.572
  758SOL     OW 6572   5.153   2.990   5.121
  758SOL    HW1 6573   5.211   3.070   5.106
  758SOL    HW2 6574   5.188   2.938   5.199
  759SOL     OW 6575   9.574   4.103   5.432
  759SOL    HW1 6576   9.652   4.134   5.378
  759SOL    HW2 6577   9.507   4.060   5.372
  760SOL     OW 6578   0.240  10.217   1.332
  760SOL    HW1 6579   0.244  10.256   1.423
  760SOL    HW2 6580   0.144  10.214   1.301
  761SOL     OW 6581   5.333   5.882   5.283
  761SOL    HW1 6582   5.299   5.891   5.377
  761SOL    HW2 6583   5.375   5.968   5.254
  762SOL     OW 6584   1.432  10.579   0.626
  762SOL    HW1 6585   1.446  10.673   0.595
  762SOL    HW2 6586   1.400  10.523   0.549
  763SOL     OW 6587   1.013   2.056   1.001
  763SOL    HW1 6588   0.997   2.020   0.909
  763SOL    HW2 6589   1.053   2.147   0.995
  764SOL     OW 6590   2.777   6.946   1.881
  764SOL    HW1 6591   2.854   6.895   1.843
  764SOL    HW2 6592   2.765   6.922   1.978
  765SOL     OW 6593   2.225   5.446   1.718
  765SOL    HW1 6594   2.305   5.420   1.772
  765SOL    HW2 6595   2.201   5.541   1.738
  766SOL     OW 6596   2.094   9.956   3.393
  766SOL    HW1 6597   2.167  10.023   3.403
  766SOL    HW2 6598   2.121   9.870   3.437
  767SOL     OW 6599   9.690   8.828   0.935
  767SOL    HW1 6600   9.781   8.791   0.951
  767SOL    HW2 6601   9.630   8.803   1.010
  768SOL     OW 6602   8.822   1.722   0.283
  768SOL    HW1 6603   8.916   1.721   0.250
  768SOL    HW2 6604   8.821   1.699   0.379
  769SOL     OW 6605   2.287   2.618   6.387
  769SOL    HW1 6606   2.259   2.699   6.437
  769SOL    HW2 6607   2.206   2.568   6.355
  770SOL     OW 6608   3.579  10.385   3.716
  770SOL    HW1 6609   3.658  10.415   3.770
  770SOL    HW2 6610   3.564  10.287   3.732
  771SOL     OW 6611   7.300   5.985   6.865
  771SOL    HW1 6612   7.317   6.050   6.791
  771SOL    HW2 6613   7.212   6.005   6.908
  772SOL     OW 6614   7.194  10.440   2.720
  772SOL    HW1 6615   7.238  10.358   2.756
  772SOL    HW2 6616   7.099  10.420   2.696
  773SOL     OW 6617   0.555   7.000   4.040
  773SOL    HW1 6618   0.490   6.969   4.109
  773SOL    HW2 6619   0.630   7.049   4.084
  774SOL     OW 6620   5.763   8.696   7.334
  774SOL    HW1 6621   5.860   8.707   7.314
  774SOL    HW2 6622   5.744   8.599   7.351
  775SOL     OW 6623   8.474   0.399   0.457
  775SOL    HW1 6624   8.471   0.389   0.358
  775SOL    HW2 6625   8.567   0.383   0.489
  776SOL     OW 6626   3.988   7.759   4.691
  776SOL    HW1 6627   4.060   7.699   4.725
  776SOL    HW2 6628   4.028   7.827   4.629
  777SOL     OW 6629   3.230   5.560   1.555
  777SOL    HW1 6630   3.300   5.587   1.621
  777SOL    HW2 6631   3.166   5.635   1.543
  778SOL     OW 6632   6.334   7.111   7.330
  778SOL    HW1 6633   6.238   7.134   7.349
  778SOL    HW2 6634   6.338   7.047   7.253
  779SOL     OW 6635   5.287   6.327   2.242
  779SOL    HW1 6636   5.348   6.262   2.195
  779SOL    HW2 6637   5.198   6.328   2.194
  780SOL     OW 6638   3.130   5.412   7.498
  780SOL    HW1 6639   3.063   5.356   7.547
  780SOL    HW2 6640   3.221   5.374   7.512
  781SOL     OW 6641   2.429   5.011   4.813
  781SOL    HW1 6642   2.399   5.104   4.795
  781SOL    HW2 6643   2.442   4.963   4.726
  782SOL     OW 6644   5.244   0.479   6.554
  782SOL    HW1 6645   5.257   0.529   6.468
  782SOL    HW2 6646   5.332   0.468   6.600
  783SOL     OW 6647   9.723   9.070   5.966
  783SOL    HW1 6648   9.663   9.148   5.948
  783SOL    HW2 6649   9.744   9.024   5.879
  784SOL     OW 6650   1.138   1.610   1.752
  784SOL    HW1 6651   1.233   1.602   1.783
  784SOL    HW2 6652   1.134   1.599   1.652
  785SOL     OW 6653   6.310   1.847   3.127
  785SOL    HW1 6654   6.367   1.775   3.167
  785SOL    HW2 6655   6.302   1.923   3.191
  786SOL     OW 6656   9.396   4.559   6.874
  786SOL    HW1 6657   9.401   4.547   6.775
  786SOL    HW2 6658   9.365   4.652   6.895
  787SOL     OW 6659   6.918   4.459   0.391
  787SOL    HW1 6660   6.880   4.502   0.472
  787SOL    HW2 6661   7.007   4.417   0.413
  788SOL     OW 6662   0.733   2.953   5.780
  788SOL    HW1 6663   0.682   2.879   5.825
  788SOL    HW2 6664   0.781   2.916   5.700
  789SOL     OW 6665   0.810   8.489   5.988
  789SOL    HW1 6666   0.854   8.549   5.922
  789SOL    HW2 6667   0.789   8.541   6.071
  790SOL     OW 6668   1.004   8.179   4.900
  790SOL    HW1 6669   1.024   8.262   4.848
  790SOL    HW2 6670   1.060   8.177   4.982
  791SOL     OW 6671   3.919   9.554   0.441
  791SOL    HW1 6672   3.920   9.538   0.343
  791SOL    HW2 6673   3.853   9.492   0.484
  792SOL     OW 6674   1.718   0.911   6.823
  792SOL    HW1 6675   1.695   0.971   6.899
  792SOL    HW2 6676   1.640   0.853   6.800
  793SOL     OW 6677   5.770   7.842   0.860
  793SOL    HW1 6678   5.860   7.882   0.878
  793SOL    HW2 6679   5.716   7.907   0.805
  794SOL     OW 6680   0.764   9.586   0.913
  794SOL    HW1 6681   0.820   9.545   0.842
  794SOL    HW2 6682   0.817   9.591   0.999
  795SOL     OW 6683   3.577   5.834   0.715
  795SOL    HW1 6684   3.495   5.873   0.758
  795SOL    HW2 6685   3.592   5.875   0.626
  796SOL     OW 6686   1.730   6.868   1.686
  796SOL    HW1 6687   1.678   6.811   1.749
  796SOL    HW2 6688   1.676   6.947   1.659
  797SOL     OW 6689   3.468   9.168   0.890
  797SOL    HW1 6690   3.556   9.206   0.918
  797SOL    HW2 6691   3.475   9.069   0.881
  798SOL     OW 6692   0.820   5.601   4.801
  798SOL    HW1 6693   0.872   5.657   4.736
  798SOL    HW2 6694   0.768   5.532   4.751
  799SOL     OW 6695   0.679   9.906   3.904
  799SOL    HW1 6696   0.770   9.920   3.943
  799SOL    HW2 6697   0.623   9.854   3.968
  800SOL     OW 6698   1.239   3.383   1.780
  800SOL    HW1 6699   1.277   3.397   1.687
  800SOL    HW2 6700   1.248   3.468   1.832
  801SOL     OW 6701   4.893   5.452   3.084
  801SOL    HW1 6702   4.877   5.423   2.989
  801SOL    HW2 6703   4.983   5.496   3.092
  802SOL     OW 6704   6.813   8.165   0.989
  802SOL    HW1 6705   6.745   8.093   1.003
  802SOL    HW2 6706   6.790   8.217   0.909
  803SOL     OW 6707   2.421   2.313   5.404
  803SOL    HW1 6708   2.327   2.279   5.407
  803SOL    HW2 6709   2.440   2.365   5.487
  804SOL     OW 6710   6.049   0.522   1.963
  804SOL    HW1 6711   5.974   0.564   1.915
  804SOL    HW2 6712   6.135   0.569   1.940
  805SOL     OW 6713   8.854   2.528   7.238
  805SOL    HW1 6714   8.936   2.496   7.285
  805SOL    HW2 6715   8.775   2.477   7.272
  806SOL     OW 6716   6.915   1.778   5.987
  806SOL    HW1 6717   6.821   1.798   5.959
  806SOL    HW2 6718   6.977   1.796   5.910
  807SOL     OW 6719   9.548   6.155   5.203
  807SOL    HW1 6720   9.452   6.140   5.228
  807SOL    HW2 6721   9.554   6.232   5.139
  808SOL     OW 6722   1.087   4.375   5.095
  808SOL    HW1 6723   1.002   4.409   5.055
  808SOL    HW2 6724   1.159   4.443   5.085
  809SOL     OW 6725   9.410   2.474   3.110
  809SOL    HW1 6726   9.345   2.523   3.169
  809SOL    HW2 6727   9.496   2.461   3.158
  810SOL     OW 6728   9.912   5.080   0.666
  810SOL    HW1 6729   9.866   5.145   0.607
  810SOL    HW2 6730  10.011   5.093   0.662
  811SOL     OW 6731   8.862   0.815   4.655
  811SOL    HW1 6732   8.891   0.889   4.595
  811SOL    HW2 6733   8.940   0.782   4.708
  812SOL     OW 6734   2.042   0.476   6.811
  812SOL    HW1 6735   1.959   0.488   6.755
  812SOL    HW2 6736   2.121   0.467   6.751
  813SOL     OW 6737   5.108   8.068   0.109
  813SOL    HW1 6738   5.126   8.092   0.205
  813SOL    HW2 6739   5.018   8.105   0.082
  814SOL     OW 6740   7.944   1.759   2.769
  814SOL    HW1 6741   7.854   1.729   2.798
  814SOL    HW2 6742   7.988   1.686   2.716
  815SOL     OW 6743   0.753   3.237   2.197
  815SOL    HW1 6744   0.825   3.173   2.169
  815SOL    HW2 6745   0.789   3.330   2.194
  816SOL     OW 6746   3.960   2.247   2.081
  816SOL    HW1 6747   3.959   2.347   2.072
  816SOL    HW2 6748   4.020   2.209   2.010
  817SOL     OW 6749   8.176   4.183   2.231
  817SOL    HW1 6750   8.265   4.180   2.277
  817SOL    HW2 6751   8.141   4.277   2.232
  818SOL     OW 6752   2.230   1.361   7.479
  818SOL    HW1 6753   2.264   1.319   7.394
  818SOL    HW2 6754   2.306   1.402   7.529
  819SOL     OW 6755   1.631   6.328   3.621
  819SOL    HW1 6756   1.707   6.264   3.629
  819SOL    HW2 6757   1.667   6.420   3.604
  820SOL     OW 6758   5.538   5.603   1.622
  820SOL    HW1 6759   5.608   5.668   1.652
  820SOL    HW2 6760   5.558   5.572   1.530
  821SOL     OW 6761   0.586   2.822   2.451
  821SOL    HW1 6762   0.603   2.751   2.381
  821SOL    HW2 6763   0.489   2.848   2.449
  822SOL     OW 6764   9.155   4.319   3.029
  822SOL    HW1 6765   9.096   4.320   3.109
  822SOL    HW2 6766   9.159   4.411   2.989
  823SOL     OW 6767   0.288   9.708   5.579
  823SOL    HW1 6768   0.355   9.635   5.586
  823SOL    HW2 6769   0.335   9.795   5.566
  824SOL     OW 6770   0.542   4.976   2.692
  824SOL    HW1 6771   0.573   4.896   2.640
  824SOL    HW2 6772   0.460   4.952   2.742
  825SOL     OW 6773  10.135   4.997   0.016
  825SOL    HW1 6774  10.224   5.038  -0.006
  825SOL    HW2 6775  10.085   5.058   0.077
  826SOL     OW 6776   1.465   0.923   6.077
  826SOL    HW1 6777   1.553   0.877   6.084
  826SOL    HW2 6778   1.410   0.903   6.158
  827SOL     OW 6779   3.172   3.819   3.629
  827SOL    HW1 6780   3.258   3.844   3.583
  827SOL    HW2 6781   3.155   3.884   3.704
  828SOL     OW 6782   0.887   1.853   1.164
  828SOL    HW1 6783   0.911   1.937   1.115
  828SOL    HW2 6784   0.957   1.832   1.232
  829SOL     OW 6785   3.685   8.258   2.654
  829SOL    HW1 6786   3.632   8.286   2.734
  829SOL    HW2 6787   3.749   8.186   2.680
  830SOL     OW 6788   4.481   4.602   0.062
  830SOL    HW1 6789   4.511   4.540   0.135
  830SOL    HW2 6790   4.404   4.561   0.015
  831SOL     OW 6791   6.805   9.654   0.663
  831SOL    HW1 6792   6.890   9.649   0.613
  831SOL    HW2 6793   6.783   9.750   0.683
  832SOL     OW 6794   8.072   4.291   5.658
  832SOL    HW1 6795   8.155   4.251   5.695
  832SOL    HW2 6796   8.055   4.379   5.701
  833SOL     OW 6797  10.418   2.426   5.917
  833SOL    HW1 6798  10.466   2.473   5.843
  833SOL    HW2 6799  10.335   2.383   5.880
  834SOL     OW 6800   3.320   9.777   6.638
  834SOL    HW1 6801   3.285   9.714   6.708
  834SOL    HW2 6802   3.334   9.728   6.552
  835SOL     OW 6803   4.251   2.465   1.232
  835SOL    HW1 6804   4.162   2.466   1.279
  835SOL    HW2 6805   4.323   2.486   1.298
  836SOL     OW 6806   4.510   1.643   4.687
  836SOL    HW1 6807   4.466   1.693   4.613
  836SOL    HW2 6808   4.548   1.708   4.754
  837SOL     OW 6809   5.278   6.840   4.630
  837SOL    HW1 6810   5.345   6.791   4.574
  837SOL    HW2 6811   5.187   6.804   4.612
  838SOL     OW 6812   9.344   2.569   5.615
  838SOL    HW1 6813   9.409   2.502   5.651
  838SOL    HW2 6814   9.280   2.524   5.554
  839SOL     OW 6815  10.252   6.775   3.145
  839SOL    HW1 6816  10.314   6.698   3.133
  839SOL    HW2 6817  10.185   6.777   3.072
  840SOL     OW 6818   7.688   5.326   6.914
  840SOL    HW1 6819   7.778   5.287   6.895
  840SOL    HW2 6820   7.627   5.311   6.836
  841SOL     OW 6821   3.084   2.625   7.494
  841SOL    HW1 6822   3.168   2.673   7.520
  841SOL    HW2 6823   3.014   2.693   7.469
  842SOL     OW 6824   1.822   0.320   1.826
  842SOL    HW1 6825   1.857   0.411   1.803
  842SOL    HW2 6826   1.737   0.330   1.878
  843SOL     OW 6827   8.628   1.429   3.137
  843SOL    HW1 6828   8.633   1.329   3.126
  843SOL    HW2 6829   8.637   1.452   3.234
  844SOL     OW 6830  10.144   6.810   5.982
  844SOL    HW1 6831  10.060   6.859   5.957
  844SOL    HW2 6832  10.180   6.849   6.067
  845SOL     OW 6833   4.559   7.875   3.110
  845SOL    HW1 6834   4.481   7.813   3.122
  845SOL    HW2 6835   4.526   7.970   3.107
  846SOL     OW 6836   9.089   7.572   1.322
  846SOL    HW1 6837   9.037   7.488   1.339
  846SOL    HW2 6838   9.163   7.553   1.258
  847SOL     OW 6839   3.034  10.366   1.135
  847SOL    HW1 6840   3.106  10.417   1.181
  847SOL    HW2 6841   3.061  10.346   1.041
  848SOL     OW 6842   8.550   3.598   4.561
  848SOL    HW1 6843   8.633   3.543   4.567
  848SOL    HW2 6844   8.542   3.655   4.643
  849SOL     OW 6845   5.098   5.003   0.067
  849SOL    HW1 6846   5.041   5.085   0.075
  849SOL    HW2 6847   5.150   4.991   0.150
  850SOL     OW 6848   1.713  10.157   2.681
  850SOL    HW1 6849   1.748  10.123   2.593
  850SOL    HW2 6850   1.749  10.248   2.700
  851SOL     OW 6851  10.405   7.238   7.019
  851SOL    HW1 6852  10.340   7.166   7.043
  851SOL    HW2 6853  10.375   7.282   6.934
  852SOL     OW 6854   0.915   4.196   5.232
  852SOL    HW1 6855   0.828   4.227   5.194
  852SOL    HW2 6856   0.984   4.268   5.219
  853SOL     OW 6857   6.934   7.094   6.588
  853SOL    HW1 6858   6.951   7.081   6.490
  853SOL    HW2 6859   6.895   7.185   6.603
  854SOL     OW 6860   0.235   0.173   2.849
  854SOL    HW1 6861   0.258   0.076   2.857
  854SOL    HW2 6862   0.237   0.199   2.752
  855SOL     OW 6863   0.950   7.802   5.815
  855SOL    HW1 6864   0.937   7.757   5.727
  855SOL    HW2 6865   0.886   7.878   5.824
  856SOL     OW 6866   2.821   2.565   7.232
  856SOL    HW1 6867   2.789   2.576   7.138
  856SOL    HW2 6868   2.770   2.627   7.292
  857SOL     OW 6869   3.444   0.523   2.600
  857SOL    HW1 6870   3.355   0.525   2.555
  857SOL    HW2 6871   3.471   0.616   2.626
  858SOL     OW 6872   2.429  10.052   0.819
  858SOL    HW1 6873   2.510  10.036   0.763
  858SOL    HW2 6874   2.368   9.972   0.812
  859SOL     OW 6875   7.347   2.185   3.684
  859SOL    HW1 6876   7.347   2.085   3.674
  859SOL    HW2 6877   7.439   2.220   3.665
  860SOL     OW 6878   7.391   2.591   3.206
  860SOL    HW1 6879   7.478   2.549   3.180
  860SOL    HW2 6880   7.324   2.519   3.224
  861SOL     OW 6881   0.358   0.698   5.457
  861SOL    HW1 6882   0.426   0.768   5.433
  861SOL    HW2 6883   0.282   0.742   5.505
  862SOL     OW 6884   0.902   9.619   1.140
  862SOL    HW1 6885   0.973   9.548   1.143
  862SOL    HW2 6886   0.822   9.589   1.190
  863SOL     OW 6887   8.080   4.532   3.997
  863SOL    HW1 6888   8.156   4.471   3.975
  863SOL    HW2 6889   8.112   4.603   4.061
  864SOL     OW 6890   0.963   4.576   1.651
  864SOL    HW1 6891   1.001   4.584   1.742
  864SOL    HW2 6892   0.871   4.538   1.655
  865SOL     OW 6893   3.108   6.338   5.811
  865SOL    HW1 6894   3.096   6.294   5.722
  865SOL    HW2 6895   3.026   6.390   5.834
  866SOL     OW 6896   6.822   2.758   4.013
  866SOL    HW1 6897   6.752   2.771   3.942
  866SOL    HW2 6898   6.872   2.843   4.026
  867SOL     OW 6899   5.200   7.851   5.200
  867SOL    HW1 6900   5.214   7.928   5.262
  867SOL    HW2 6901   5.220   7.765   5.248
  868SOL     OW 6902   8.019  10.307   6.088
  868SOL    HW1 6903   8.039  10.324   5.991
  868SOL    HW2 6904   7.927  10.339   6.110
  869SOL     OW 6905   0.178   8.378   2.151
  869SOL    HW1 6906   0.096   8.332   2.117
  869SOL    HW2 6907   0.187   8.467   2.106
  870SOL     OW 6908   8.435  10.391   2.846
  870SOL    HW1 6909   8.524  10.411   2.806
  870SOL    HW2 6910   8.422  10.445   2.929
  871SOL     OW 6911   9.922   5.813   2.905
  871SOL    HW1 6912   9.928   5.776   2.999
  871SOL    HW2 6913   9.986   5.890   2.895
  872SOL     OW 6914   5.333   4.015   6.626
  872SOL    HW1 6915   5.350   4.067   6.710
  872SOL    HW2 6916   5.244   3.971   6.632
  873SOL     OW 6917   0.582  10.358   2.339
  873SOL    HW1 6918   0.603  10.315   2.426
  873SOL    HW2 6919   0.650  10.429   2.319
  874SOL     OW 6920   5.148   8.236   2.317
  874SOL    HW1 6921   5.069   8.295   2.301
  874SOL    HW2 6922   5.120   8.157   2.371
  875SOL     OW 6923   6.619  10.162   4.693
  875SOL    HW1 6924   6.525  10.190   4.675
  875SOL    HW2 6925   6.682  10.225   4.648
  876SOL     OW 6926   6.274   1.945   0.371
  876SOL    HW1 6927   6.217   1.961   0.291
  876SOL    HW2 6928   6.333   1.866   0.353
  877SOL     OW 6929   1.799   7.481   0.622
  877SOL    HW1 6930   1.888   7.469   0.666
  877SOL    HW2 6931   1.767   7.575   0.636
  878SOL     OW 6932  10.468   8.070   6.881
  878SOL    HW1 6933  10.436   7.977   6.897
  878SOL    HW2 6934  10.390   8.133   6.881
  879SOL     OW 6935   5.352   2.282   2.621
  879SOL    HW1 6936   5.332   2.366   2.673
  879SOL    HW2 6937   5.370   2.208   2.686
  880SOL     OW 6938   8.956   0.592   0.205
  880SOL    HW1 6939   9.001   0.522   0.148
  880SOL    HW2 6940   8.960   0.680   0.158
  881SOL     OW 6941   2.062   7.072   2.640
  881SOL    HW1 6942   1.994   7.121   2.586
  881SOL    HW2 6943   2.078   7.120   2.725
  882SOL     OW 6944   2.430   5.864   5.155
  882SOL    HW1 6945   2.458   5.957   5.134
  882SOL    HW2 6946   2.401   5.858   5.251
  883SOL     OW 6947   2.012   6.416   5.532
  883SOL    HW1 6948   1.940   6.407   5.601
  883SOL    HW2 6949   2.101   6.403   5.575
  884SOL     OW 6950   7.060   6.248   6.994
  884SOL    HW1 6951   7.016   6.262   7.082
  884SOL    HW2 6952   7.147   6.298   6.992
  885SOL     OW 6953   4.258   5.226   0.612
  885SOL    HW1 6954   4.218   5.274   0.534
  885SOL    HW2 6955   4.339   5.175   0.582
  886SOL     OW 6956   1.362   5.960   4.913
  886SOL    HW1 6957   1.319   6.029   4.855
  886SOL    HW2 6958   1.376   5.998   5.004
  887SOL     OW 6959  10.309   3.814   2.306
  887SOL    HW1 6960  10.293   3.895   2.251
  887SOL    HW2 6961  10.294   3.836   2.402
  888SOL     OW 6962  10.572   7.695   7.504
  888SOL    HW1 6963  10.635   7.728   7.433
  888SOL    HW2 6964  10.622   7.641   7.570
  889SOL     OW 6965   9.111   0.899   3.862
  889SOL    HW1 6966   9.108   0.896   3.962
  889SOL    HW2 6967   9.017   0.892   3.827
  890SOL     OW 6968   1.203   2.796   6.590
  890SOL    HW1 6969   1.122   2.787   6.648
  890SOL    HW2 6970   1.175   2.809   6.495
  891SOL     OW 6971   8.877   8.963   6.007
  891SOL    HW1 6972   8.869   8.965   5.907
  891SOL    HW2 6973   8.974   8.965   6.033
  892SOL     OW 6974   6.152   4.169   0.878
  892SOL    HW1 6975   6.242   4.128   0.864
  892SOL    HW2 6976   6.083   4.097   0.878
  893SOL     OW 6977   3.359   3.130   3.100
  893SOL    HW1 6978   3.400   3.105   3.013
  893SOL    HW2 6979   3.421   3.105   3.174
  894SOL     OW 6980   6.772   0.608   3.098
  894SOL    HW1 6981   6.771   0.708   3.088
  894SOL    HW2 6982   6.708   0.581   3.170
  895SOL     OW 6983   8.189   1.005   4.984
  895SOL    HW1 6984   8.113   0.948   4.954
  895SOL    HW2 6985   8.275   0.963   4.956
  896SOL     OW 6986   2.755   3.557   1.699
  896SOL    HW1 6987   2.676   3.619   1.699
  896SOL    HW2 6988   2.738   3.482   1.634
  897SOL     OW 6989   0.303   2.377   1.281
  897SOL    HW1 6990   0.287   2.296   1.336
  897SOL    HW2 6991   0.309   2.351   1.185
  898SOL     OW 6992   8.780   0.671   0.462
  898SOL    HW1 6993   8.872   0.696   0.491
  898SOL    HW2 6994   8.753   0.585   0.506
  899SOL     OW 6995   4.304   7.473   0.127
  899SOL    HW1 6996   4.334   7.555   0.174
  899SOL    HW2 6997   4.314   7.486   0.029
  900SOL     OW 6998   7.232   3.509   1.394
  900SOL    HW1 6999   7.160   3.479   1.329
  900SOL    HW2 7000   7.276   3.428   1.433
  901SOL     OW 7001  10.054   9.723   5.192
  901SOL    HW1 7002  10.084   9.800   5.249
  901SOL    HW2 7003   9.986   9.669   5.241
  902SOL     OW 7004   9.830   0.895   6.037
  902SOL    HW1 7005   9.790   0.804   6.048
  902SOL    HW2 7006   9.758   0.960   6.011
  903SOL     OW 7007   2.264   9.455   3.470
  903SOL    HW1 7008   2.192   9.390   3.445
  903SOL    HW2 7009   2.339   9.407   3.515
  904SOL     OW 7010   5.660   3.352   6.651
  904SOL    HW1 7011   5.609   3.266   6.651
  904SOL    HW2 7012   5.598   3.427   6.630
  905SOL     OW 7013   0.535   2.205   0.918
  905SOL    HW1 7014   0.603   2.155   0.972
  905SOL    HW2 7015   0.574   2.228   0.829
  906SOL     OW 7016   4.687   8.747   4.356
  906SOL    HW1 7017   4.681   8.665   4.414
  906SOL    HW2 7018   4.595   8.783   4.340
  907SOL     OW 7019   1.548   1.246   4.162
  907SOL    HW1 7020   1.647   1.253   4.149
  907SOL    HW2 7021   1.511   1.175   4.102
  908SOL     OW 7022   4.774   3.481   0.136
  908SOL    HW1 7023   4.744   3.576   0.126
  908SOL    HW2 7024   4.863   3.468   0.093
  909SOL     OW 7025   5.261   0.262   0.913
  909SOL    HW1 7026   5.341   0.315   0.943
  909SOL    HW2 7027   5.184   0.282   0.974
  910SOL     OW 7028   5.640   6.440   0.768
  910SOL    HW1 7029   5.567   6.413   0.704
  910SOL    HW2 7030   5.663   6.536   0.754
  911SOL     OW 7031   2.881   7.669   4.362
  911SOL    HW1 7032   2.867   7.571   4.375
  911SOL    HW2 7033   2.801   7.719   4.396
  912SOL     OW 7034   8.532   8.112   0.648
  912SOL    HW1 7035   8.525   8.166   0.732
  912SOL    HW2 7036   8.444   8.066   0.631
  913SOL     OW 7037   3.671   3.239   1.638
  913SOL    HW1 7038   3.665   3.267   1.734
  913SOL    HW2 7039   3.718   3.151   1.631
  914SOL     OW 7040   2.263   0.165   4.797
  914SOL    HW1 7041   2.290   0.096   4.730
  914SOL    HW2 7042   2.167   0.189   4.784
  915SOL     OW 7043   6.627   7.623   5.944
  915SOL    HW1 7044   6.572   7.562   6.001
  915SOL    HW2 7045   6.635   7.584   5.852
  916SOL     OW 7046   4.557   2.918   0.766
  916SOL    HW1 7047   4.606   2.894   0.850
  916SOL    HW2 7048   4.623   2.938   0.694
  917SOL     OW 7049   2.153   6.464   4.717
  917SOL    HW1 7050   2.102   6.387   4.756
  917SOL    HW2 7051   2.100   6.505   4.643
  918SOL     OW 7052   3.862   9.821   4.817
  918SOL    HW1 7053   3.789   9.862   4.871
  918SOL    HW2 7054   3.837   9.727   4.794
  919SOL     OW 7055   9.959   6.378   1.742
  919SOL    HW1 7056  10.032   6.366   1.674
  919SOL    HW2 7057   9.993   6.434   1.818
  920SOL     OW 7058   6.412   0.541   6.975
  920SOL    HW1 7059   6.447   0.496   7.058
  920SOL    HW2 7060   6.416   0.640   6.986
  921SOL     OW 7061   6.500  10.252   2.746
  921SOL    HW1 7062   6.563  10.192   2.796
  921SOL    HW2 7063   6.424  10.198   2.710
  922SOL     OW 7064   1.916   7.241   3.113
  922SOL    HW1 7065   1.990   7.219   3.177
  922SOL    HW2 7066   1.836   7.186   3.134
  923SOL     OW 7067   8.265   5.946   7.226
  923SOL    HW1 7068   8.356   5.980   7.202
  923SOL    HW2 7069   8.251   5.857   7.182
  924SOL     OW 7070   2.251   4.840   1.260
  924SOL    HW1 7071   2.333   4.784   1.265
  924SOL    HW2 7072   2.276   4.937   1.263
  925SOL     OW 7073   5.061   3.084   1.676
  925SOL    HW1 7074   5.047   3.177   1.642
  925SOL    HW2 7075   5.154   3.075   1.711
  926SOL     OW 7076   0.152   6.872   6.159
  926SOL    HW1 7077   0.083   6.940   6.136
  926SOL    HW2 7078   0.121   6.781   6.130
  927SOL     OW 7079  10.421   4.519   4.929
  927SOL    HW1 7080  10.331   4.475   4.924
  927SOL    HW2 7081  10.414   4.615   4.901
  928SOL     OW 7082   0.206   2.693   5.525
  928SOL    HW1 7083   0.204   2.665   5.621
  928SOL    HW2 7084   0.297   2.724   5.500
  929SOL     OW 7085   3.247   8.459   0.522
  929SOL    HW1 7086   3.244   8.499   0.614
  929SOL    HW2 7087   3.333   8.410   0.510
  930SOL     OW 7088   0.203   8.130   2.777
  930SOL    HW1 7089   0.181   8.143   2.874
  930SOL    HW2 7090   0.238   8.216   2.739
  931SOL     OW 7091   4.883   2.782   0.431
  931SOL    HW1 7092   4.829   2.700   0.412
  931SOL    HW2 7093   4.980   2.759   0.431
  932SOL     OW 7094   0.590   8.710   1.735
  932SOL    HW1 7095   0.634   8.647   1.669
  932SOL    HW2 7096   0.659   8.757   1.789
  933SOL     OW 7097   1.519   2.423   3.967
  933SOL    HW1 7098   1.561   2.499   3.916
  933SOL    HW2 7099   1.473   2.362   3.903
  934SOL     OW 7100   0.182   2.942   3.431
  934SOL    HW1 7101   0.271   2.981   3.406
  934SOL    HW2 7102   0.169   2.949   3.529
  935SOL     OW 7103   6.336   3.041   6.488
  935SOL    HW1 7104   6.384   3.128   6.493
  935SOL    HW2 7105   6.261   3.048   6.423
  936SOL     OW 7106   1.716   7.105   1.155
  936SOL    HW1 7107   1.698   7.018   1.201
  936SOL    HW2 7108   1.799   7.098   1.100
  937SOL     OW 7109   3.219   3.481   5.698
  937SOL    HW1 7110   3.260   3.549   5.637
  937SOL    HW2 7111   3.148   3.524   5.753
  938SOL     OW 7112   8.401   5.687   3.323
  938SOL    HW1 7113   8.416   5.773   3.372
  938SOL    HW2 7114   8.358   5.707   3.235
  939SOL     OW 7115   7.146   1.556   6.694
  939SOL    HW1 7116   7.051   1.525   6.694
  939SOL    HW2 7117   7.159   1.620   6.618
  940SOL     OW 7118   0.381   3.212   6.103
  940SOL    HW1 7119   0.280   3.205   6.100
  940SOL    HW2 7120   0.419   3.125   6.133
  941SOL     OW 7121   2.340   5.415   1.034
  941SOL    HW1 7122   2.267   5.372   1.089
  941SOL    HW2 7123   2.352   5.510   1.062
  942SOL     OW 7124   4.460   7.903   2.072
  942SOL    HW1 7125   4.422   7.811   2.069
  942SOL    HW2 7126   4.406   7.960   2.135
  943SOL     OW 7127   0.378   8.383   3.016
  943SOL    HW1 7128   0.360   8.458   2.953
  943SOL    HW2 7129   0.364   8.414   3.110
  944SOL     OW 7130   4.417   6.395   1.735
  944SOL    HW1 7131   4.459   6.393   1.826
  944SOL    HW2 7132   4.399   6.490   1.710
  945SOL     OW 7133   7.461   1.004   2.544
  945SOL    HW1 7134   7.403   1.070   2.592
  945SOL    HW2 7135   7.431   0.997   2.449
  946SOL     OW 7136   9.610   0.109   6.954
  946SOL    HW1 7137   9.625   0.060   7.040
  946SOL    HW2 7138   9.612   0.207   6.971
  947SOL     OW 7139   3.053   5.032   5.958
  947SOL    HW1 7140   3.124   4.965   5.981
  947SOL    HW2 7141   3.090   5.124   5.967
  948SOL     OW 7142   2.587   8.424   4.986
  948SOL    HW1 7143   2.588   8.335   4.941
  948SOL    HW2 7144   2.637   8.491   4.931
  949SOL     OW 7145   9.155   0.211   5.922
  949SOL    HW1 7146   9.232   0.151   5.947
  949SOL    HW2 7147   9.189   0.286   5.866
  950SOL     OW 7148   1.497   5.425   2.443
  950SOL    HW1 7149   1.590   5.396   2.419
  950SOL    HW2 7150   1.460   5.362   2.512
  951SOL     OW 7151   4.273   5.405   5.882
  951SOL    HW1 7152   4.331   5.358   5.815
  951SOL    HW2 7153   4.300   5.501   5.887
  952SOL     OW 7154   3.328   4.376   6.629
  952SOL    HW1 7155   3.270   4.455   6.646
  952SOL    HW2 7156   3.341   4.325   6.715
  953SOL     OW 7157   3.013   7.990   5.348
  953SOL    HW1 7158   3.100   8.036   5.368
  953SOL    HW2 7159   3.010   7.902   5.396
  954SOL     OW 7160   6.265   5.202   7.021
  954SOL    HW1 7161   6.273   5.301   7.026
  954SOL    HW2 7162   6.313   5.169   6.940
  955SOL     OW 7163   2.687   6.549   2.352
  955SOL    HW1 7164   2.706   6.647   2.365
  955SOL    HW2 7165   2.697   6.527   2.254
  956SOL     OW 7166   9.720   4.950   0.304
  956SOL    HW1 7167   9.697   4.939   0.207
  956SOL    HW2 7168   9.709   5.046   0.330
  957SOL     OW 7169   4.743   1.156   3.027
  957SOL    HW1 7170   4.671   1.207   3.074
  957SOL    HW2 7171   4.777   1.209   2.950
  958SOL     OW 7172   0.553   0.610   6.698
  958SOL    HW1 7173   0.562   0.709   6.686
  958SOL    HW2 7174   0.600   0.563   6.624
  959SOL     OW 7175   2.193   4.756   6.618
  959SOL    HW1 7176   2.264   4.811   6.574
  959SOL    HW2 7177   2.163   4.801   6.702
  960SOL     OW 7178   0.324   4.754   3.334
  960SOL    HW1 7179   0.380   4.736   3.254
  960SOL    HW2 7180   0.381   4.754   3.416
  961SOL     OW 7181   1.557   9.985   1.133
  961SOL    HW1 7182   1.652   9.959   1.145
  961SOL    HW2 7183   1.534  10.058   1.197
  962SOL     OW 7184   3.246   9.207   1.079
  962SOL    HW1 7185   3.326   9.212   1.018
  962SOL    HW2 7186   3.163   9.205   1.023
  963SOL     OW 7187   4.939   5.732   5.163
  963SOL    HW1 7188   4.940   5.814   5.105
  963SOL    HW2 7189   5.033   5.701   5.177
  964SOL     OW 7190   2.500   4.340   2.711
  964SOL    HW1 7191   2.595   4.336   2.742
  964SOL    HW2 7192   2.488   4.420   2.652
  965SOL     OW 7193   0.558   5.249   7.003
  965SOL    HW1 7194   0.651   5.283   6.993
  965SOL    HW2 7195   0.545   5.170   6.944
  966SOL     OW 7196   7.674   5.380   5.494
  966SOL    HW1 7197   7.745   5.322   5.534
  966SOL    HW2 7198   7.716   5.449   5.436
  967SOL     OW 7199   1.068   5.328   0.417
  967SOL    HW1 7200   1.051   5.352   0.513
  967SOL    HW2 7201   1.062   5.229   0.405
  968SOL     OW 7202   4.897   3.787   6.527
  968SOL    HW1 7203   4.889   3.847   6.448
  968SOL    HW2 7204   4.869   3.694   6.503
  969SOL     OW 7205   3.851   7.949   4.226
  969SOL    HW1 7206   3.893   7.862   4.251
  969SOL    HW2 7207   3.880   7.974   4.133
  970SOL     OW 7208   5.314   4.034   1.619
  970SOL    HW1 7209   5.383   4.044   1.690
  970SOL    HW2 7210   5.302   4.122   1.572
  971SOL     OW 7211   0.672   1.848   6.210
  971SOL    HW1 7212   0.666   1.825   6.307
  971SOL    HW2 7213   0.637   1.772   6.155
  972SOL     OW 7214   0.013   7.346   0.147
  972SOL    HW1 7215   0.000   7.247   0.156
  972SOL    HW2 7216  -0.027   7.377   0.061
  973SOL     OW 7217   6.624   4.163   1.238
  973SOL    HW1 7218   6.715   4.126   1.256
  973SOL    HW2 7219   6.610   4.246   1.291
  974SOL     OW 7220   9.586   2.703   2.987
  974SOL    HW1 7221   9.667   2.648   3.010
  974SOL    HW2 7222   9.504   2.657   3.020
  975SOL     OW 7223   1.977   4.434   5.280
  975SOL    HW1 7224   2.006   4.490   5.203
  975SOL    HW2 7225   2.038   4.449   5.357
  976SOL     OW 7226   8.500  10.190   0.095
  976SOL    HW1 7227   8.589  10.147   0.086
  976SOL    HW2 7228   8.430  10.120   0.113
  977SOL     OW 7229   4.635   9.790   0.225
  977SOL    HW1 7230   4.685   9.877   0.234
  977SOL    HW2 7231   4.543   9.801   0.260
  978SOL     OW 7232   5.152   3.963   1.872
  978SOL    HW1 7233   5.195   4.012   1.947
  978SOL    HW2 7234   5.216   3.896   1.836
  979SOL     OW 7235   8.457   7.264   6.986
  979SOL    HW1 7236   8.381   7.210   6.951
  979SOL    HW2 7237   8.467   7.347   6.931
  980SOL     OW 7238   8.697   1.820   3.743
  980SOL    HW1 7239   8.616   1.870   3.774
  980SOL    HW2 7240   8.775   1.844   3.800
  981SOL     OW 7241   3.793   0.260   5.871
  981SOL    HW1 7242   3.727   0.190   5.843
  981SOL    HW2 7243   3.828   0.306   5.789
  982SOL     OW 7244  10.452   6.238   0.141
  982SOL    HW1 7245  10.522   6.252   0.070
  982SOL    HW2 7246  10.361   6.248   0.099
  983SOL     OW 7247   0.749   2.170   6.885
  983SOL    HW1 7248   0.695   2.116   6.950
  983SOL    HW2 7249   0.688   2.221   6.824
  984SOL     OW 7250   6.238   4.234   7.209
  984SOL    HW1 7251   6.283   4.260   7.124
  984SOL    HW2 7252   6.251   4.137   7.226
  985SOL     OW 7253   0.796   4.188   2.141
  985SOL    HW1 7254   0.784   4.092   2.165
  985SOL    HW2 7255   0.834   4.238   2.218
  986SOL     OW 7256   9.069   0.414   4.329
  986SOL    HW1 7257   8.986   0.464   4.352
  986SOL    HW2 7258   9.049   0.344   4.260
  987SOL     OW 7259   5.984   4.530   5.895
  987SOL    HW1 7260   5.937   4.542   5.808
  987SOL    HW2 7261   6.007   4.619   5.933
  988SOL     OW 7262   3.297   4.418   6.244
  988SOL    HW1 7263   3.239   4.367   6.181
  988SOL    HW2 7264   3.346   4.354   6.303
  989SOL     OW 7265   0.980   9.125   1.135
  989SOL    HW1 7266   0.894   9.125   1.187
  989SOL    HW2 7267   1.057   9.133   1.200
  990SOL     OW 7268   8.869   3.045   1.279
  990SOL    HW1 7269   8.854   3.142   1.298
  990SOL    HW2 7270   8.901   2.998   1.360
  991SOL     OW 7271   1.898   2.622   3.156
  991SOL    HW1 7272   1.802   2.639   3.177
  991SOL    HW2 7273   1.942   2.709   3.131
  992SOL     OW 7274   7.377   0.466   5.974
  992SOL    HW1 7275   7.422   0.449   5.886
  992SOL    HW2 7276   7.410   0.552   6.013
  993SOL     OW 7277   4.876   4.068   1.004
  993SOL    HW1 7278   4.865   3.987   1.062
  993SOL    HW2 7279   4.955   4.055   0.944
  994SOL     OW 7280   7.109   8.659   7.330
  994SOL    HW1 7281   7.189   8.602   7.350
  994SOL    HW2 7282   7.100   8.728   7.401
  995SOL     OW 7283   2.487   2.908   7.184
  995SOL    HW1 7284   2.568   2.876   7.234
  995SOL    HW2 7285   2.406   2.898   7.243
  996SOL     OW 7286   7.331   2.250   5.840
  996SOL    HW1 7287   7.282   2.271   5.924
  996SOL    HW2 7288   7.276   2.187   5.784
  997SOL     OW 7289   0.010   5.499   5.889
  997SOL    HW1 7290   0.007   5.593   5.856
  997SOL    HW2 7291  -0.044   5.490   5.972
  998SOL     OW 7292   2.524   9.951   6.546
  998SOL    HW1 7293   2.614   9.968   6.505
  998SOL    HW2 7294   2.497   9.856   6.529
  999SOL     OW 7295   4.967   1.402   6.749
  999SOL    HW1 7296   4.914   1.395   6.834
  999SOL    HW2 7297   5.042   1.335   6.751
 1000SOL     OW 7298   7.367  10.334   6.987
 1000SOL    HW1 7299   7.415  10.374   7.065
 1000SOL    HW2 7300   7.279  10.298   7.017
 1001SOL     OW 7301   9.153   2.493   2.128
 1001SOL    HW1 7302   9.093   2.416   2.103
 1001SOL    HW2 7303   9.109   2.549   2.197
 1002SOL     OW 7304   2.936   7.791   2.746
 1002SOL    HW1 7305   2.841   7.809   2.721
 1002SOL    HW2 7306   2.943   7.780   2.845
 1003SOL     OW 7307   4.309   3.050   4.854
 1003SOL    HW1 7308   4.287   3.148   4.857
 1003SOL    HW2 7309   4.287   3.009   4.943
 1004SOL     OW 7310   3.731   0.417   1.621
 1004SOL    HW1 7311   3.681   0.341   1.662
 1004SOL    HW2 7312   3.667   0.482   1.581
 1005SOL     OW 7313   2.414   1.329   0.891
 1005SOL    HW1 7314   2.511   1.313   0.877
 1005SOL    HW2 7315   2.369   1.343   0.803
 1006SOL     OW 7316   7.861   2.789   4.333
 1006SOL    HW1 7317   7.928   2.771   4.406
 1006SOL    HW2 7318   7.860   2.713   4.269
 1007SOL     OW 7319   4.631   6.045   6.387
 1007SOL    HW1 7320   4.643   6.135   6.430
 1007SOL    HW2 7321   4.564   5.992   6.439
 1008SOL     OW 7322   3.156   4.026   2.280
 1008SOL    HW1 7323   3.134   4.065   2.371
 1008SOL    HW2 7324   3.244   3.978   2.286
 1009SOL     OW 7325   7.438   3.366   5.775
 1009SOL    HW1 7326   7.374   3.307   5.824
 1009SOL    HW2 7327   7.490   3.311   5.709
 1010SOL     OW 7328   7.198   3.960   6.066
 1010SOL    HW1 7329   7.267   4.015   6.112
 1010SOL    HW2 7330   7.194   3.869   6.107
 1011SOL     OW 7331   3.520   7.376   7.162
 1011SOL    HW1 7332   3.560   7.348   7.250
 1011SOL    HW2 7333   3.560   7.463   7.134
 1012SOL     OW 7334   9.640   0.961   3.140
 1012SOL    HW1 7335   9.694   0.909   3.074
 1012SOL    HW2 7336   9.702   1.015   3.197
 1013SOL     OW 7337   8.127   8.556   1.409
 1013SOL    HW1 7338   8.207   8.538   1.353
 1013SOL    HW2 7339   8.085   8.642   1.381
 1014SOL     OW 7340   5.270   5.654   6.177
 1014SOL    HW1 7341   5.366   5.669   6.198
 1014SOL    HW2 7342   5.242   5.565   6.212
 1015SOL     OW 7343   3.508   4.162   6.137
 1015SOL    HW1 7344   3.466   4.197   6.220
 1015SOL    HW2 7345   3.461   4.078   6.109
 1016SOL     OW 7346   8.015   4.610   3.474
 1016SOL    HW1 7347   7.956   4.663   3.536
 1016SOL    HW2 7348   7.958   4.553   3.415
 1017SOL     OW 7349   5.390   8.695   6.980
 1017SOL    HW1 7350   5.475   8.747   6.978
 1017SOL    HW2 7351   5.313   8.758   6.980
 1018SOL     OW 7352   8.564   2.753   0.885
 1018SOL    HW1 7353   8.608   2.821   0.826
 1018SOL    HW2 7354   8.479   2.791   0.922
 1019SOL     OW 7355   0.577   1.372   0.268
 1019SOL    HW1 7356   0.632   1.289   0.279
 1019SOL    HW2 7357   0.635   1.452   0.280
 1020SOL     OW 7358   4.201   0.601   2.496
 1020SOL    HW1 7359   4.294   0.588   2.464
 1020SOL    HW2 7360   4.170   0.518   2.543
 1021SOL     OW 7361   8.430   7.077   7.478
 1021SOL    HW1 7362   8.500   7.058   7.547
 1021SOL    HW2 7363   8.457   7.158   7.425
 1022SOL     OW 7364   9.049   6.202   4.344
 1022SOL    HW1 7365   8.997   6.288   4.335
 1022SOL    HW2 7366   9.038   6.147   4.262
 1023SOL     OW 7367   3.278   7.876   7.373
 1023SOL    HW1 7368   3.325   7.965   7.369
 1023SOL    HW2 7369   3.239   7.864   7.464
 1024SOL     OW 7370   9.815   4.189   5.270
 1024SOL    HW1 7371   9.857   4.105   5.237
 1024SOL    HW2 7372   9.887   4.257   5.289
 1025SOL     OW 7373   1.949   1.978   0.078
 1025SOL    HW1 7374   1.982   2.069   0.053
 1025SOL    HW2 7375   2.027   1.920   0.102
 1026SOL     OW 7376   9.516   2.627   0.347
 1026SOL    HW1 7377   9.586   2.632   0.277
 1026SOL    HW2 7378   9.460   2.545   0.334
 1027SOL     OW 7379   5.984   9.974   1.799
 1027SOL    HW1 7380   6.005  10.046   1.867
 1027SOL    HW2 7381   6.069   9.939   1.761
 1028SOL     OW 7382   3.220   1.120   2.201
 1028SOL    HW1 7383   3.140   1.137   2.144
 1028SOL    HW2 7384   3.284   1.061   2.152
 1029SOL     OW 7385   5.936   1.872   6.025
 1029SOL    HW1 7386   5.910   1.954   6.076
 1029SOL    HW2 7387   5.933   1.891   5.927
 1030SOL     OW 7388   8.849   1.811   0.806
 1030SOL    HW1 7389   8.798   1.813   0.721
 1030SOL    HW2 7390   8.946   1.827   0.788
 1031SOL     OW 7391   0.963   2.912   7.024
 1031SOL    HW1 7392   0.867   2.904   7.049
 1031SOL    HW2 7393   0.980   2.860   6.939
 1032SOL     OW 7394   3.101   5.397   6.418
 1032SOL    HW1 7395   3.136   5.483   6.456
 1032SOL    HW2 7396   3.129   5.321   6.476
 1033SOL     OW 7397   8.500   8.328   2.666
 1033SOL    HW1 7398   8.504   8.336   2.766
 1033SOL    HW2 7399   8.569   8.388   2.626
 1034SOL     OW 7400   4.516   0.349   5.216
 1034SOL    HW1 7401   4.539   0.349   5.118
 1034SOL    HW2 7402   4.520   0.442   5.251
 1035SOL     OW 7403   1.442   1.837   6.169
 1035SOL    HW1 7404   1.463   1.744   6.199
 1035SOL    HW2 7405   1.344   1.844   6.149
 1036SOL     OW 7406   7.335   6.784   0.159
 1036SOL    HW1 7407   7.254   6.727   0.145
 1036SOL    HW2 7408   7.389   6.786   0.075
 1037SOL     OW 7409   1.069   7.306   1.654
 1037SOL    HW1 7410   1.029   7.222   1.690
 1037SOL    HW2 7411   1.094   7.366   1.730
 1038SOL     OW 7412   9.899   1.483   2.693
 1038SOL    HW1 7413   9.902   1.409   2.624
 1038SOL    HW2 7414   9.837   1.554   2.661
 1039SOL     OW 7415   7.533   8.583   5.256
 1039SOL    HW1 7416   7.570   8.501   5.212
 1039SOL    HW2 7417   7.433   8.582   5.251
 1040SOL     OW 7418   7.389   5.592   0.503
 1040SOL    HW1 7419   7.463   5.539   0.464
 1040SOL    HW2 7420   7.325   5.530   0.549
 1041SOL     OW 7421   7.830   9.106   1.693
 1041SOL    HW1 7422   7.914   9.052   1.683
 1041SOL    HW2 7423   7.849   9.186   1.749
 1042SOL     OW 7424   4.323   4.384   5.179
 1042SOL    HW1 7425   4.287   4.312   5.120
 1042SOL    HW2 7426   4.264   4.465   5.172
 1043SOL     OW 7427   5.339   2.027   2.782
 1043SOL    HW1 7428   5.340   2.008   2.880
 1043SOL    HW2 7429   5.367   1.946   2.731
 1044SOL     OW 7430   3.569   0.231   0.069
 1044SOL    HW1 7431   3.487   0.253   0.122
 1044SOL    HW2 7432   3.543   0.218  -0.026
 1045SOL     OW 7433   8.791  10.237   0.411
 1045SOL    HW1 7434   8.758  10.194   0.496
 1045SOL    HW2 7435   8.888  10.218   0.399
 1046SOL     OW 7436  10.151   0.984   4.540
 1046SOL    HW1 7437  10.132   1.077   4.508
 1046SOL    HW2 7438  10.230   0.984   4.600
 1047SOL     OW 7439   3.718   1.816   5.585
 1047SOL    HW1 7440   3.649   1.748   5.610
 1047SOL    HW2 7441   3.701   1.850   5.493
 1048SOL     OW 7442   4.180   1.147   5.305
 1048SOL    HW1 7443   4.221   1.204   5.377
 1048SOL    HW2 7444   4.098   1.102   5.340
 1049SOL     OW 7445   9.249   5.903   7.253
 1049SOL    HW1 7446   9.184   5.852   7.309
 1049SOL    HW2 7447   9.295   5.840   7.190
 1050SOL     OW 7448  10.494   3.340   6.368
 1050SOL    HW1 7449  10.415   3.401   6.380
 1050SOL    HW2 7450  10.576   3.394   6.351
 1051SOL     OW 7451   7.528   6.949   7.214
 1051SOL    HW1 7452   7.577   6.976   7.131
 1051SOL    HW2 7453   7.431   6.970   7.202
 1052SOL     OW 7454   0.341   8.577   7.400
 1052SOL    HW1 7455   0.320   8.574   7.303
 1052SOL    HW2 7456   0.309   8.664   7.438
 1053SOL     OW 7457  10.375   7.853   2.244
 1053SOL    HW1 7458  10.371   7.824   2.148
 1053SOL    HW2 7459  10.414   7.779   2.299
 1054SOL     OW 7460   2.872   6.142   2.210
 1054SOL    HW1 7461   2.924   6.121   2.293
 1054SOL    HW2 7462   2.904   6.228   2.171
 1055SOL     OW 7463   2.130   3.743   3.509
 1055SOL    HW1 7464   2.173   3.796   3.582
 1055SOL    HW2 7465   2.181   3.755   3.424
 1056SOL     OW 7466   4.704   6.064   5.794
 1056SOL    HW1 7467   4.685   5.974   5.834
 1056SOL    HW2 7468   4.627   6.092   5.737
 1057SOL     OW 7469   2.654   8.377   1.547
 1057SOL    HW1 7470   2.714   8.389   1.626
 1057SOL    HW2 7471   2.576   8.439   1.555
 1058SOL     OW 7472   4.411   4.174   6.928
 1058SOL    HW1 7473   4.437   4.271   6.922
 1058SOL    HW2 7474   4.311   4.167   6.924
 1059SOL     OW 7475   0.353   5.386   6.938
 1059SOL    HW1 7476   0.289   5.310   6.936
 1059SOL    HW2 7477   0.446   5.351   6.951
 1060SOL     OW 7478   3.727   5.150   4.954
 1060SOL    HW1 7479   3.751   5.067   5.003
 1060SOL    HW2 7480   3.758   5.144   4.859
 1061SOL     OW 7481   0.792   2.772   4.959
 1061SOL    HW1 7482   0.737   2.757   4.877
 1061SOL    HW2 7483   0.848   2.854   4.947
 1062SOL     OW 7484   7.296   2.769   6.631
 1062SOL    HW1 7485   7.344   2.684   6.654
 1062SOL    HW2 7486   7.275   2.770   6.534
 1063SOL     OW 7487   3.946   6.245   5.710
 1063SOL    HW1 7488   4.038   6.285   5.710
 1063SOL    HW2 7489   3.924   6.212   5.801
 1064SOL     OW 7490   7.278   5.601   1.776
 1064SOL    HW1 7491   7.238   5.510   1.765
 1064SOL    HW2 7492   7.371   5.592   1.812
 1065SOL     OW 7493   6.731   4.675   6.769
 1065SOL    HW1 7494   6.802   4.717   6.826
 1065SOL    HW2 7495   6.646   4.668   6.821
 1066SOL     OW 7496   4.567   1.513   5.539
 1066SOL    HW1 7497   4.493   1.574   5.568
 1066SOL    HW2 7498   4.531   1.420   5.533
 1067SOL     OW 7499   2.570   6.825   3.481
 1067SOL    HW1 7500   2.497   6.891   3.501
 1067SOL    HW2 7501   2.529   6.742   3.444
 1068SOL     OW 7502  10.536   0.520   7.191
 1068SOL    HW1 7503  10.519   0.436   7.242
 1068SOL    HW2 7504  10.537   0.598   7.254
 1069SOL     OW 7505   0.357   0.567   2.298
 1069SOL    HW1 7506   0.288   0.639   2.299
 1069SOL    HW2 7507   0.313   0.478   2.312
 1070SOL     OW 7508   3.364   3.226   2.009
 1070SOL    HW1 7509   3.305   3.299   1.977
 1070SOL    HW2 7510   3.310   3.159   2.060
 1071SOL     OW 7511   4.524   4.313   4.457
 1071SOL    HW1 7512   4.529   4.221   4.495
 1071SOL    HW2 7513   4.524   4.380   4.532
 1072SOL     OW 7514   2.910  10.124   1.006
 1072SOL    HW1 7515   2.987  10.082   1.053
 1072SOL    HW2 7516   2.887  10.211   1.048
 1073SOL     OW 7517   8.851   0.532   5.609
 1073SOL    HW1 7518   8.928   0.521   5.547
 1073SOL    HW2 7519   8.802   0.616   5.587
 1074SOL     OW 7520   2.416   6.395   6.275
 1074SOL    HW1 7521   2.383   6.419   6.367
 1074SOL    HW2 7522   2.338   6.380   6.215
 1075SOL     OW 7523   1.334   6.553   4.281
 1075SOL    HW1 7524   1.360   6.614   4.206
 1075SOL    HW2 7525   1.297   6.608   4.356
 1076SOL     OW 7526   8.376   2.040   1.335
 1076SOL    HW1 7527   8.430   1.959   1.357
 1076SOL    HW2 7528   8.436   2.120   1.332
 1077SOL     OW 7529   6.746   1.583   4.307
 1077SOL    HW1 7530   6.802   1.658   4.272
 1077SOL    HW2 7531   6.790   1.542   4.386
 1078SOL     OW 7532   9.267   5.099   5.958
 1078SOL    HW1 7533   9.214   5.027   5.914
 1078SOL    HW2 7534   9.323   5.060   6.031
 1079SOL     OW 7535   7.043   3.112   4.820
 1079SOL    HW1 7536   6.981   3.064   4.757
 1079SOL    HW2 7537   6.990   3.149   4.896
 1080SOL     OW 7538   9.698   0.966   4.471
 1080SOL    HW1 7539   9.725   1.062   4.462
 1080SOL    HW2 7540   9.599   0.961   4.479
 1081SOL     OW 7541   4.701   2.359   4.500
 1081SOL    HW1 7542   4.631   2.412   4.547
 1081SOL    HW2 7543   4.787   2.410   4.499
 1082SOL     OW 7544   8.130  10.206   3.126
 1082SOL    HW1 7545   8.167  10.117   3.100
 1082SOL    HW2 7546   8.126  10.266   3.047
 1083SOL     OW 7547   4.520   1.612   1.982
 1083SOL    HW1 7548   4.596   1.632   2.044
 1083SOL    HW2 7549   4.479   1.697   1.951
 1084SOL     OW 7550   4.007  10.307   1.224
 1084SOL    HW1 7551   3.959  10.378   1.277
 1084SOL    HW2 7552   4.018  10.338   1.129
 1085SOL     OW 7553   0.659   3.112   0.699
 1085SOL    HW1 7554   0.701   3.031   0.658
 1085SOL    HW2 7555   0.638   3.094   0.794
 1086SOL     OW 7556   3.376   8.464   2.622
 1086SOL    HW1 7557   3.282   8.482   2.593
 1086SOL    HW2 7558   3.440   8.504   2.556
 1087SOL     OW 7559   2.004   3.755   4.956
 1087SOL    HW1 7560   1.973   3.825   4.892
 1087SOL    HW2 7561   2.041   3.799   5.038
 1088SOL     OW 7562   9.458   0.145   4.982
 1088SOL    HW1 7563   9.408   0.112   5.062
 1088SOL    HW2 7564   9.393   0.177   4.913
 1089SOL     OW 7565   9.712   7.978   1.754
 1089SOL    HW1 7566   9.730   7.897   1.811
 1089SOL    HW2 7567   9.736   8.060   1.805
 1090SOL     OW 7568   4.332   8.481   2.013
 1090SOL    HW1 7569   4.311   8.555   1.950
 1090SOL    HW2 7570   4.297   8.505   2.103
 1091SOL     OW 7571   9.801   0.237   1.218
 1091SOL    HW1 7572   9.742   0.191   1.284
 1091SOL    HW2 7573   9.847   0.169   1.161
 1092SOL     OW 7574   0.485   0.518   5.648
 1092SOL    HW1 7575   0.462   0.560   5.560
 1092SOL    HW2 7576   0.401   0.504   5.702
 1093SOL     OW 7577   0.096   4.291   2.685
 1093SOL    HW1 7578   0.055   4.321   2.599
 1093SOL    HW2 7579   0.076   4.194   2.699
 1094SOL     OW 7580   5.134   2.342   1.213
 1094SOL    HW1 7581   5.035   2.357   1.218
 1094SOL    HW2 7582   5.181   2.431   1.215
 1095SOL     OW 7583   9.584   5.044   0.813
 1095SOL    HW1 7584   9.592   5.001   0.724
 1095SOL    HW2 7585   9.496   5.091   0.820
 1096SOL     OW 7586   3.282   4.008   2.575
 1096SOL    HW1 7587   3.220   3.935   2.547
 1096SOL    HW2 7588   3.345   3.974   2.645
 1097SOL     OW 7589   1.182   5.054   4.318
 1097SOL    HW1 7590   1.224   4.975   4.363
 1097SOL    HW2 7591   1.244   5.132   4.323
 1098SOL     OW 7592   8.683   1.518   3.417
 1098SOL    HW1 7593   8.776   1.532   3.382
 1098SOL    HW2 7594   8.672   1.422   3.442
 1099SOL     OW 7595   8.288   9.724   1.617
 1099SOL    HW1 7596   8.233   9.644   1.593
 1099SOL    HW2 7597   8.357   9.699   1.685
 1100SOL     OW 7598   3.553   6.009   7.357
 1100SOL    HW1 7599   3.483   6.080   7.354
 1100SOL    HW2 7600   3.566   5.980   7.452
 1101SOL     OW 7601   8.504   1.948   0.389
 1101SOL    HW1 7602   8.505   1.850   0.367
 1101SOL    HW2 7603   8.409   1.980   0.390
 1102SOL     OW 7604   3.031   5.544   5.281
 1102SOL    HW1 7605   2.941   5.533   5.322
 1102SOL    HW2 7606   3.080   5.617   5.327
 1103SOL     OW 7607   4.893   1.384   2.117
 1103SOL    HW1 7608   4.879   1.419   2.026
 1103SOL    HW2 7609   4.940   1.295   2.113
 1104SOL     OW 7610  10.289   5.758   5.300
 1104SOL    HW1 7611  10.227   5.820   5.251
 1104SOL    HW2 7612  10.266   5.664   5.276
 1105SOL     OW 7613   2.309   3.474   4.825
 1105SOL    HW1 7614   2.245   3.481   4.901
 1105SOL    HW2 7615   2.325   3.378   4.803
 1106SOL     OW 7616   1.977   8.796   2.429
 1106SOL    HW1 7617   1.943   8.878   2.475
 1106SOL    HW2 7618   1.899   8.744   2.394
 1107SOL     OW 7619   0.578   7.416   0.180
 1107SOL    HW1 7620   0.594   7.419   0.278
 1107SOL    HW2 7621   0.520   7.338   0.158
 1108SOL     OW 7622   7.564   4.672   4.027
 1108SOL    HW1 7623   7.617   4.588   4.028
 1108SOL    HW2 7624   7.618   4.747   4.066
 1109SOL     OW 7625   6.373   5.924   1.765
 1109SOL    HW1 7626   6.294   5.938   1.826
 1109SOL    HW2 7627   6.456   5.957   1.810
 1110SOL     OW 7628   5.076   7.227   4.882
 1110SOL    HW1 7629   5.166   7.185   4.888
 1110SOL    HW2 7630   5.085   7.322   4.853
 1111SOL     OW 7631  10.054   5.490   6.245
 1111SOL    HW1 7632  10.020   5.531   6.330
 1111SOL    HW2 7633  10.143   5.448   6.263
 1112SOL     OW 7634   0.893  10.243   1.020
 1112SOL    HW1 7635   0.965  10.195   0.970
 1112SOL    HW2 7636   0.805  10.228   0.972
 1113SOL     OW 7637   8.074   3.225   5.558
 1113SOL    HW1 7638   8.132   3.305   5.540
 1113SOL    HW2 7639   8.031   3.235   5.648
 1114SOL     OW 7640   8.233   9.551   0.299
 1114SOL    HW1 7641   8.242   9.496   0.383
 1114SOL    HW2 7642   8.196   9.641   0.323
 1115SOL     OW 7643   8.924  10.220   4.414
 1115SOL    HW1 7644   8.940  10.264   4.502
 1115SOL    HW2 7645   8.913  10.290   4.344
 1116SOL     OW 7646   1.408   9.905   2.329
 1116SOL    HW1 7647   1.371   9.949   2.409
 1116SOL    HW2 7648   1.508   9.916   2.328
 1117SOL     OW 7649   3.225   1.667   4.797
 1117SOL    HW1 7650   3.166   1.743   4.825
 1117SOL    HW2 7651   3.305   1.663   4.857
 1118SOL     OW 7652   4.107   0.558   4.001
 1118SOL    HW1 7653   4.010   0.565   4.022
 1118SOL    HW2 7654   4.160   0.584   4.082
 1119SOL     OW 7655  10.259   6.914   2.159
 1119SOL    HW1 7656  10.179   6.974   2.166
 1119SOL    HW2 7657  10.269   6.861   2.242
 1120SOL     OW 7658   0.225   7.692   0.678
 1120SOL    HW1 7659   0.140   7.639   0.683
 1120SOL    HW2 7660   0.265   7.699   0.770
 1121SOL     OW 7661   6.858   2.116   6.851
 1121SOL    HW1 7662   6.900   2.029   6.825
 1121SOL    HW2 7663   6.852   2.121   6.951
 1122SOL     OW 7664   7.595   0.112   3.789
 1122SOL    HW1 7665   7.502   0.147   3.779
 1122SOL    HW2 7666   7.615   0.049   3.714
 1123SOL     OW 7667   2.650   0.610   0.018
 1123SOL    HW1 7668   2.619   0.644  -0.070
 1123SOL    HW2 7669   2.719   0.539   0.004
 1124SOL     OW 7670   8.394   9.564   0.597
 1124SOL    HW1 7671   8.484   9.590   0.563
 1124SOL    HW2 7672   8.348   9.644   0.635
 1125SOL     OW 7673   5.070   2.508   6.329
 1125SOL    HW1 7674   5.081   2.430   6.390
 1125SOL    HW2 7675   5.103   2.484   6.238
 1126SOL     OW 7676   7.078   4.208   1.377
 1126SOL    HW1 7677   7.146   4.222   1.305
 1126SOL    HW2 7678   7.111   4.139   1.442
 1127SOL     OW 7679   3.364   5.650   2.651
 1127SOL    HW1 7680   3.420   5.732   2.662
 1127SOL    HW2 7681   3.267   5.676   2.652
 1128SOL     OW 7682   0.592   5.560   6.199
 1128SOL    HW1 7683   0.556   5.475   6.160
 1128SOL    HW2 7684   0.533   5.590   6.273
 1129SOL     OW 7685   1.437   2.908   7.171
 1129SOL    HW1 7686   1.419   2.810   7.183
 1129SOL    HW2 7687   1.521   2.921   7.119
 1130SOL     OW 7688   3.218   3.515   4.722
 1130SOL    HW1 7689   3.184   3.600   4.682
 1130SOL    HW2 7690   3.146   3.445   4.717
 1131SOL     OW 7691   0.160   5.699   2.377
 1131SOL    HW1 7692   0.216   5.616   2.369
 1131SOL    HW2 7693   0.095   5.702   2.301
 1132SOL     OW 7694   1.023   0.144   1.235
 1132SOL    HW1 7695   0.938   0.128   1.186
 1132SOL    HW2 7696   1.022   0.093   1.322
 1133SOL     OW 7697   3.679   6.063   3.148
 1133SOL    HW1 7698   3.616   6.138   3.167
 1133SOL    HW2 7699   3.651   5.982   3.199
 1134SOL     OW 7700   3.993   2.895   0.149
 1134SOL    HW1 7701   3.929   2.912   0.075
 1134SOL    HW2 7702   3.960   2.819   0.205
 1135SOL     OW 7703   3.055   3.700   2.289
 1135SOL    HW1 7704   3.121   3.770   2.312
 1135SOL    HW2 7705   2.965   3.725   2.326
 1136SOL     OW 7706  10.342   5.372   1.897
 1136SOL    HW1 7707  10.272   5.326   1.951
 1136SOL    HW2 7708  10.432   5.358   1.937
 1137SOL     OW 7709   2.997   2.621   3.120
 1137SOL    HW1 7710   3.026   2.528   3.105
 1137SOL    HW2 7711   3.035   2.681   3.049
 1138SOL     OW 7712   6.422  10.048   7.092
 1138SOL    HW1 7713   6.332  10.018   7.059
 1138SOL    HW2 7714   6.492  10.018   7.027
 1139SOL     OW 7715   8.999   3.181   6.228
 1139SOL    HW1 7716   8.935   3.225   6.292
 1139SOL    HW2 7717   8.949   3.119   6.168
 1140SOL     OW 7718   6.662   9.802   2.234
 1140SOL    HW1 7719   6.643   9.768   2.141
 1140SOL    HW2 7720   6.576   9.820   2.280
 1141SOL     OW 7721   4.733   1.927   5.127
 1141SOL    HW1 7722   4.641   1.897   5.153
 1141SOL    HW2 7723   4.795   1.919   5.205
 1142SOL     OW 7724   1.469   1.728   7.211
 1142SOL    HW1 7725   1.463   1.633   7.181
 1142SOL    HW2 7726   1.419   1.740   7.297
 1143SOL     OW 7727   6.401   4.827   2.985
 1143SOL    HW1 7728   6.316   4.860   3.027
 1143SOL    HW2 7729   6.385   4.740   2.940
 1144SOL     OW 7730   4.687  10.074   3.741
 1144SOL    HW1 7731   4.618  10.097   3.673
 1144SOL    HW2 7732   4.690  10.145   3.812
 1145SOL     OW 7733   4.766   4.183   1.576
 1145SOL    HW1 7734   4.846   4.159   1.631
 1145SOL    HW2 7735   4.798   4.222   1.489
 1146SOL     OW 7736   2.304   8.561   5.785
 1146SOL    HW1 7737   2.309   8.494   5.859
 1146SOL    HW2 7738   2.372   8.538   5.715
 1147SOL     OW 7739   5.091   7.932   7.213
 1147SOL    HW1 7740   5.091   7.981   7.126
 1147SOL    HW2 7741   5.056   7.840   7.199
 1148SOL     OW 7742   0.556   6.559   4.952
 1148SOL    HW1 7743   0.464   6.522   4.967
 1148SOL    HW2 7744   0.551   6.638   4.892
 1149SOL     OW 7745   4.855   3.847   4.240
 1149SOL    HW1 7746   4.869   3.905   4.321
 1149SOL    HW2 7747   4.838   3.753   4.269
 1150SOL     OW 7748   3.031   8.268   2.803
 1150SOL    HW1 7749   2.962   8.244   2.735
 1150SOL    HW2 7750   2.997   8.342   2.860
 1151SOL     OW 7751   5.193   7.264   1.350
 1151SOL    HW1 7752   5.240   7.179   1.326
 1151SOL    HW2 7753   5.111   7.275   1.294
 1152SOL     OW 7754   2.742   6.824   2.364
 1152SOL    HW1 7755   2.673   6.892   2.390
 1152SOL    HW2 7756   2.803   6.862   2.294
 1153SOL     OW 7757   4.326   1.465   1.171
 1153SOL    HW1 7758   4.245   1.486   1.225
 1153SOL    HW2 7759   4.309   1.382   1.117
 1154SOL     OW 7760   4.476   4.886   5.606
 1154SOL    HW1 7761   4.458   4.948   5.682
 1154SOL    HW2 7762   4.527   4.807   5.639
 1155SOL     OW 7763   0.787   2.601   5.191
 1155SOL    HW1 7764   0.779   2.659   5.109
 1155SOL    HW2 7765   0.828   2.654   5.265
 1156SOL     OW 7766  10.511   3.427   7.127
 1156SOL    HW1 7767  10.415   3.452   7.118
 1156SOL    HW2 7768  10.551   3.413   7.036
 1157SOL     OW 7769   8.813   3.393   7.336
 1157SOL    HW1 7770   8.813   3.301   7.296
 1157SOL    HW2 7771   8.756   3.453   7.280
 1158SOL     OW 7772  10.338   5.393   2.484
 1158SOL    HW1 7773  10.325   5.492   2.482
 1158SOL    HW2 7774  10.284   5.353   2.558
 1159SOL     OW 7775   0.992   5.802   0.999
 1159SOL    HW1 7776   1.056   5.859   0.947
 1159SOL    HW2 7777   1.005   5.818   1.096
 1160SOL     OW 7778   3.304   3.938   5.163
 1160SOL    HW1 7779   3.366   3.876   5.116
 1160SOL    HW2 7780   3.219   3.946   5.112
 1161SOL     OW 7781   1.110   1.362   5.710
 1161SOL    HW1 7782   1.078   1.389   5.619
 1161SOL    HW2 7783   1.179   1.428   5.741
 1162SOL     OW 7784   1.889   5.964   6.066
 1162SOL    HW1 7785   1.964   5.977   6.131
 1162SOL    HW2 7786   1.925   5.962   5.973
 1163SOL     OW 7787   2.728   3.468   0.137
 1163SOL    HW1 7788   2.642   3.494   0.181
 1163SOL    HW2 7789   2.773   3.397   0.193
 1164SOL     OW 7790   4.791   6.573   0.634
 1164SOL    HW1 7791   4.808   6.542   0.541
 1164SOL    HW2 7792   4.723   6.515   0.678
 1165SOL     OW 7793   7.638   1.661   4.414
 1165SOL    HW1 7794   7.546   1.672   4.453
 1165SOL    HW2 7795   7.631   1.645   4.316
 1166SOL     OW 7796   6.470   0.666   2.942
 1166SOL    HW1 7797   6.475   0.680   3.041
 1166SOL    HW2 7798   6.541   0.719   2.897
 1167SOL     OW 7799   4.716   7.171   1.287
 1167SOL    HW1 7800   4.741   7.115   1.365
 1167SOL    HW2 7801   4.616   7.171   1.277
 1168SOL     OW 7802   2.008  10.042   5.990
 1168SOL    HW1 7803   1.937  10.097   6.035
 1168SOL    HW2 7804   1.972   9.951   5.970
 1169SOL     OW 7805   5.935   4.628   1.503
 1169SOL    HW1 7806   5.855   4.597   1.452
 1169SOL    HW2 7807   5.997   4.551   1.520
 1170SOL     OW 7808   9.866   1.113   0.043
 1170SOL    HW1 7809   9.962   1.141   0.045
 1170SOL    HW2 7810   9.851   1.041   0.109
 1171SOL     OW 7811   0.418   4.225   4.702
 1171SOL    HW1 7812   0.385   4.167   4.777
 1171SOL    HW2 7813   0.477   4.296   4.740
 1172SOL     OW 7814   5.876   2.180   6.530
 1172SOL    HW1 7815   5.827   2.236   6.463
 1172SOL    HW2 7816   5.967   2.159   6.495
 1173SOL     OW 7817   9.828   2.047   6.086
 1173SOL    HW1 7818   9.907   2.088   6.039
 1173SOL    HW2 7819   9.756   2.028   6.019
 1174SOL     OW 7820   1.302   9.729   1.968
 1174SOL    HW1 7821   1.332   9.697   2.058
 1174SOL    HW2 7822   1.306   9.653   1.902
 1175SOL     OW 7823   6.559   6.682   6.847
 1175SOL    HW1 7824   6.645   6.643   6.878
 1175SOL    HW2 7825   6.573   6.731   6.761
 1176SOL     OW 7826   3.196   8.845   2.032
 1176SOL    HW1 7827   3.288   8.862   2.068
 1176SOL    HW2 7828   3.194   8.756   1.987
 1177SOL     OW 7829   3.965   7.136   4.137
 1177SOL    HW1 7830   4.027   7.060   4.115
 1177SOL    HW2 7831   4.006   7.222   4.107
 1178SOL     OW 7832   0.563   5.502   2.888
 1178SOL    HW1 7833   0.584   5.417   2.839
 1178SOL    HW2 7834   0.534   5.571   2.821
 1179SOL     OW 7835   1.296   1.798   4.610
 1179SOL    HW1 7836   1.227   1.841   4.551
 1179SOL    HW2 7837   1.345   1.728   4.558
 1180SOL     OW 7838   6.576   6.076   1.902
 1180SOL    HW1 7839   6.597   6.031   1.989
 1180SOL    HW2 7840   6.519   6.156   1.919
 1181SOL     OW 7841  10.411   6.883   6.117
 1181SOL    HW1 7842  10.396   6.796   6.069
 1181SOL    HW2 7843  10.408   6.867   6.215
 1182SOL     OW 7844   0.782   1.515   2.482
 1182SOL    HW1 7845   0.715   1.547   2.414
 1182SOL    HW2 7846   0.746   1.531   2.574
 1183SOL     OW 7847   9.658   4.866   4.750
 1183SOL    HW1 7848   9.588   4.858   4.821
 1183SOL    HW2 7849   9.614   4.873   4.660
 1184SOL     OW 7850   8.515   4.824   0.071
 1184SOL    HW1 7851   8.483   4.862   0.159
 1184SOL    HW2 7852   8.496   4.726   0.069
 1185SOL     OW 7853   4.933   5.438   0.169
 1185SOL    HW1 7854   5.009   5.462   0.228
 1185SOL    HW2 7855   4.854   5.497   0.191
 1186SOL     OW 7856   0.766   4.878   5.192
 1186SOL    HW1 7857   0.838   4.905   5.256
 1186SOL    HW2 7858   0.690   4.839   5.243
 1187SOL     OW 7859   5.194   2.577   6.991
 1187SOL    HW1 7860   5.146   2.594   7.077
 1187SOL    HW2 7861   5.193   2.480   6.970
 1188SOL     OW 7862   2.529   5.520   6.022
 1188SOL    HW1 7863   2.532   5.570   5.935
 1188SOL    HW2 7864   2.578   5.571   6.092
 1189SOL     OW 7865   6.390   5.890   2.977
 1189SOL    HW1 7866   6.447   5.957   3.025
 1189SOL    HW2 7867   6.295   5.923   2.975
 1190SOL     OW 7868  10.452   2.752   2.544
 1190SOL    HW1 7869  10.402   2.731   2.460
 1190SOL    HW2 7870  10.476   2.667   2.591
 1191SOL     OW 7871   6.883   2.497   7.413
 1191SOL    HW1 7872   6.943   2.420   7.436
 1191SOL    HW2 7873   6.848   2.485   7.320
 1192SOL     OW 7874   2.406   9.217   4.891
 1192SOL    HW1 7875   2.472   9.180   4.956
 1192SOL    HW2 7876   2.356   9.142   4.848
 1193SOL     OW 7877   1.885   2.820   6.120
 1193SOL    HW1 7878   1.974   2.844   6.160
 1193SOL    HW2 7879   1.812   2.843   6.185
 1194SOL     OW 7880   7.888   2.323   3.239
 1194SOL    HW1 7881   7.935   2.238   3.265
 1194SOL    HW2 7882   7.942   2.370   3.169
 1195SOL     OW 7883   0.135   1.935   1.422
 1195SOL    HW1 7884   0.096   1.902   1.508
 1195SOL    HW2 7885   0.063   1.980   1.369
 1196SOL     OW 7886   9.949   4.174   6.140
 1196SOL    HW1 7887   9.879   4.109   6.112
 1196SOL    HW2 7888  10.014   4.188   6.065
 1197SOL     OW 7889   7.341  10.080   0.824
 1197SOL    HW1 7890   7.357  10.177   0.843
 1197SOL    HW2 7891   7.261  10.048   0.876
 1198SOL     OW 7892   4.428  10.231   4.768
 1198SOL    HW1 7893   4.498  10.197   4.705
 1198SOL    HW2 7894   4.341  10.184   4.751
 1199SOL     OW 7895   1.690   5.182   5.997
 1199SOL    HW1 7896   1.766   5.129   5.960
 1199SOL    HW2 7897   1.726   5.257   6.052
 1200SOL     OW 7898   3.752   7.586   2.437
 1200SOL    HW1 7899   3.806   7.557   2.516
 1200SOL    HW2 7900   3.733   7.684   2.444
 1201SOL     OW 7901   9.870   4.348   3.752
 1201SOL    HW1 7902   9.968   4.340   3.730
 1201SOL    HW2 7903   9.826   4.260   3.737
 1202SOL     OW 7904   1.135   8.061   6.315
 1202SOL    HW1 7905   1.151   7.966   6.289
 1202SOL    HW2 7906   1.167   8.122   6.242
 1203SOL     OW 7907   0.924   3.549   5.850
 1203SOL    HW1 7908   0.866   3.483   5.802
 1203SOL    HW2 7909   0.917   3.534   5.948
 1204SOL     OW 7910   9.741   5.393   5.065
 1204SOL    HW1 7911   9.787   5.461   5.008
 1204SOL    HW2 7912   9.769   5.301   5.036
 1205SOL     OW 7913   1.348   8.545   5.645
 1205SOL    HW1 7914   1.259   8.508   5.620
 1205SOL    HW2 7915   1.346   8.645   5.637
 1206SOL     OW 7916   9.206   6.166   7.277
 1206SOL    HW1 7917   9.230   6.069   7.270
 1206SOL    HW2 7918   9.210   6.194   7.373
 1207SOL     OW 7919   3.061   7.179   0.891
 1207SOL    HW1 7920   3.042   7.277   0.888
 1207SOL    HW2 7921   3.159   7.163   0.879
 1208SOL     OW 7922   0.336   7.609   4.040
 1208SOL    HW1 7923   0.357   7.527   3.987
 1208SOL    HW2 7924   0.274   7.668   3.988
 1209SOL     OW 7925   6.972   4.340   0.923
 1209SOL    HW1 7926   7.033   4.261   0.933
 1209SOL    HW2 7927   6.926   4.358   1.010
 1210SOL     OW 7928   4.026   0.783   3.692
 1210SOL    HW1 7929   4.123   0.798   3.673
 1210SOL    HW2 7930   4.007   0.685   3.692
 1211SOL     OW 7931   1.354   8.642   6.907
 1211SOL    HW1 7932   1.256   8.625   6.922
 1211SOL    HW2 7933   1.397   8.665   6.994
 1212SOL     OW 7934   0.946   9.974   1.975
 1212SOL    HW1 7935   0.954   9.918   2.058
 1212SOL    HW2 7936   0.933   9.914   1.895
 1213SOL     OW 7937   5.461   3.319   6.006
 1213SOL    HW1 7938   5.424   3.404   5.969
 1213SOL    HW2 7939   5.399   3.244   5.984
 1214SOL     OW 7940   0.269  10.554   4.642
 1214SOL    HW1 7941   0.192  10.616   4.631
 1214SOL    HW2 7942   0.239  10.460   4.625
 1215SOL     OW 7943   8.961   1.854   6.355
 1215SOL    HW1 7944   9.005   1.771   6.387
 1215SOL    HW2 7945   8.908   1.895   6.429
 1216SOL     OW 7946   1.720   1.120   5.535
 1216SOL    HW1 7947   1.739   1.213   5.568
 1216SOL    HW2 7948   1.806   1.074   5.513
 1217SOL     OW 7949   5.487   7.246   7.217
 1217SOL    HW1 7950   5.391   7.258   7.242
 1217SOL    HW2 7951   5.530   7.335   7.206
 1218SOL     OW 7952   3.499   7.428   2.409
 1218SOL    HW1 7953   3.595   7.457   2.415
 1218SOL    HW2 7954   3.452   7.454   2.494
 1219SOL     OW 7955   5.496   0.078   2.509
 1219SOL    HW1 7956   5.430   0.149   2.534
 1219SOL    HW2 7957   5.506   0.075   2.409
 1220SOL     OW 7958   2.922   3.046   6.527
 1220SOL    HW1 7959   2.942   2.987   6.449
 1220SOL    HW2 7960   3.001   3.047   6.588
 1221SOL     OW 7961   3.682  10.540   1.799
 1221SOL    HW1 7962   3.772  10.517   1.763
 1221SOL    HW2 7963   3.611  10.507   1.738
 1222SOL     OW 7964   4.748   3.753   0.199
 1222SOL    HW1 7965   4.714   3.745   0.293
 1222SOL    HW2 7966   4.848   3.751   0.200
 1223SOL     OW 7967  10.218   9.115   1.370
 1223SOL    HW1 7968  10.257   9.131   1.279
 1223SOL    HW2 7969  10.126   9.156   1.374
 1224SOL     OW 7970   5.806   4.095   3.316
 1224SOL    HW1 7971   5.782   4.181   3.270
 1224SOL    HW2 7972   5.869   4.115   3.391
 1225SOL     OW 7973   1.986   1.845   5.001
 1225SOL    HW1 7974   2.078   1.811   4.981
 1225SOL    HW2 7975   1.992   1.925   5.061
 1226SOL     OW 7976   0.734   5.396   4.606
 1226SOL    HW1 7977   0.764   5.423   4.515
 1226SOL    HW2 7978   0.677   5.314   4.600
 1227SOL     OW 7979   0.685   2.467   0.376
 1227SOL    HW1 7980   0.712   2.487   0.280
 1227SOL    HW2 7981   0.602   2.411   0.376
 1228SOL     OW 7982   4.957   6.883   2.527
 1228SOL    HW1 7983   4.875   6.863   2.582
 1228SOL    HW2 7984   4.986   6.800   2.478
 1229SOL     OW 7985   4.096   3.988   5.751
 1229SOL    HW1 7986   4.039   3.940   5.818
 1229SOL    HW2 7987   4.111   3.930   5.672
 1230SOL     OW 7988   0.996   7.246   1.215
 1230SOL    HW1 7989   0.995   7.148   1.237
 1230SOL    HW2 7990   0.988   7.258   1.117
 1231SOL     OW 7991   5.291   3.727   1.006
 1231SOL    HW1 7992   5.307   3.823   1.030
 1231SOL    HW2 7993   5.200   3.700   1.034
 1232SOL     OW 7994   0.380   7.336   5.100
 1232SOL    HW1 7995   0.308   7.375   5.042
 1232SOL    HW2 7996   0.389   7.239   5.080
 1233SOL     OW 7997   8.073   9.532   1.610
 1233SOL    HW1 7998   8.016   9.587   1.548
 1233SOL    HW2 7999   8.086   9.441   1.572
 1234SOL     OW 8000   2.964   0.263   0.201
 1234SOL    HW1 8001   3.060   0.286   0.211
 1234SOL    HW2 8002   2.909   0.347   0.199
 1235SOL     OW 8003   9.976   0.470   4.116
 1235SOL    HW1 8004   9.878   0.488   4.103
 1235SOL    HW2 8005  10.003   0.499   4.208
 1236SOL     OW 8006   4.683   0.508   1.912
 1236SOL    HW1 8007   4.748   0.572   1.953
 1236SOL    HW2 8008   4.595   0.554   1.897
 1237SOL     OW 8009   6.144   8.417   7.275
 1237SOL    HW1 8010   6.086   8.337   7.261
 1237SOL    HW2 8011   6.236   8.399   7.242
 1238SOL     OW 8012   7.152   0.436   0.433
 1238SOL    HW1 8013   7.115   0.511   0.488
 1238SOL    HW2 8014   7.249   0.452   0.416
 1239SOL     OW 8015   6.654   0.988   1.187
 1239SOL    HW1 8016   6.668   0.890   1.204
 1239SOL    HW2 8017   6.712   1.015   1.110
 1240SOL     OW 8018   2.708   4.063   1.053
 1240SOL    HW1 8019   2.662   4.129   1.112
 1240SOL    HW2 8020   2.639   4.009   1.003
 1241SOL     OW 8021   0.494   0.242   5.460
 1241SOL    HW1 8022   0.516   0.280   5.370
 1241SOL    HW2 8023   0.560   0.275   5.527
 1242SOL     OW 8024   4.555   4.421   2.246
 1242SOL    HW1 8025   4.644   4.464   2.239
 1242SOL    HW2 8026   4.564   4.331   2.287
 1243SOL     OW 8027   4.799   5.884   3.516
 1243SOL    HW1 8028   4.767   5.904   3.609
 1243SOL    HW2 8029   4.738   5.817   3.474
 1244SOL     OW 8030   3.914   3.488   3.298
 1244SOL    HW1 8031   3.907   3.583   3.329
 1244SOL    HW2 8032   3.996   3.478   3.242
 1245SOL     OW 8033   3.304   0.668   1.610
 1245SOL    HW1 8034   3.237   0.597   1.631
 1245SOL    HW2 8035   3.317   0.725   1.692
 1246SOL     OW 8036   9.630   4.362   6.552
 1246SOL    HW1 8037   9.559   4.331   6.616
 1246SOL    HW2 8038   9.702   4.411   6.603
 1247SOL     OW 8039   0.461   0.820   3.692
 1247SOL    HW1 8040   0.477   0.864   3.780
 1247SOL    HW2 8041   0.506   0.872   3.620
 1248SOL     OW 8042   1.055   8.858   4.706
 1248SOL    HW1 8043   0.987   8.810   4.761
 1248SOL    HW2 8044   1.142   8.860   4.755
 1249SOL     OW 8045   0.547   8.202   2.706
 1249SOL    HW1 8046   0.546   8.103   2.694
 1249SOL    HW2 8047   0.579   8.225   2.798
 1250SOL     OW 8048   4.527   4.757   2.495
 1250SOL    HW1 8049   4.462   4.749   2.419
 1250SOL    HW2 8050   4.607   4.810   2.466
 1251SOL     OW 8051   1.595   9.861   5.933
 1251SOL    HW1 8052   1.657   9.796   5.888
 1251SOL    HW2 8053   1.500   9.833   5.917
 1252SOL     OW 8054   0.780   8.341   3.183
 1252SOL    HW1 8055   0.785   8.276   3.259
 1252SOL    HW2 8056   0.828   8.425   3.209
 1253SOL     OW 8057   7.716   0.083   2.418
 1253SOL    HW1 8058   7.780   0.008   2.437
 1253SOL    HW2 8059   7.656   0.097   2.496
 1254SOL     OW 8060   6.130   0.204   2.193
 1254SOL    HW1 8061   6.052   0.145   2.217
 1254SOL    HW2 8062   6.188   0.156   2.128
 1255SOL     OW 8063   2.822   5.700   1.363
 1255SOL    HW1 8064   2.893   5.757   1.322
 1255SOL    HW2 8065   2.743   5.696   1.301
 1256SOL     OW 8066   0.571   3.836   3.158
 1256SOL    HW1 8067   0.503   3.876   3.220
 1256SOL    HW2 8068   0.626   3.769   3.208
 1257SOL     OW 8069   8.306   4.869   3.483
 1257SOL    HW1 8070   8.356   4.796   3.436
 1257SOL    HW2 8071   8.232   4.901   3.425
 1258SOL     OW 8072  10.416  10.402   6.013
 1258SOL    HW1 8073  10.499  10.403   5.957
 1258SOL    HW2 8074  10.346  10.460   5.971
 1259SOL     OW 8075   9.231   5.586   1.824
 1259SOL    HW1 8076   9.168   5.604   1.898
 1259SOL    HW2 8077   9.267   5.493   1.832
 1260SOL     OW 8078   9.174   8.866   1.222
 1260SOL    HW1 8079   9.094   8.926   1.211
 1260SOL    HW2 8080   9.257   8.917   1.204
 1261SOL     OW 8081   5.400   0.818   2.773
 1261SOL    HW1 8082   5.475   0.752   2.780
 1261SOL    HW2 8083   5.403   0.881   2.850
 1262SOL     OW 8084   2.499   2.334   7.297
 1262SOL    HW1 8085   2.466   2.243   7.272
 1262SOL    HW2 8086   2.451   2.402   7.242
 1263SOL     OW 8087  10.535   6.329   4.041
 1263SOL    HW1 8088  10.587   6.392   3.984
 1263SOL    HW2 8089  10.578   6.322   4.131
 1264SOL     OW 8090   1.485   5.818   4.618
 1264SOL    HW1 8091   1.389   5.840   4.598
 1264SOL    HW2 8092   1.528   5.896   4.662
 1265SOL     OW 8093  10.606   2.831   0.690
 1265SOL    HW1 8094  10.618   2.920   0.647
 1265SOL    HW2 8095  10.650   2.760   0.635
 1266SOL     OW 8096   2.065   4.770   2.400
 1266SOL    HW1 8097   2.089   4.806   2.310
 1266SOL    HW2 8098   2.066   4.844   2.466
 1267SOL     OW 8099   3.241   9.433   7.168
 1267SOL    HW1 8100   3.194   9.521   7.175
 1267SOL    HW2 8101   3.199   9.379   7.095
 1268SOL     OW 8102   0.567   4.017   4.097
 1268SOL    HW1 8103   0.605   4.098   4.052
 1268SOL    HW2 8104   0.519   4.044   4.180
 1269SOL     OW 8105   1.651   8.131   2.444
 1269SOL    HW1 8106   1.721   8.117   2.515
 1269SOL    HW2 8107   1.694   8.163   2.360
 1270SOL     OW 8108  10.479   9.051   5.448
 1270SOL    HW1 8109  10.436   9.079   5.534
 1270SOL    HW2 8110  10.531   9.127   5.411
 1271SOL     OW 8111   5.224   5.426   6.960
 1271SOL    HW1 8112   5.162   5.356   6.994
 1271SOL    HW2 8113   5.261   5.398   6.871
 1272SOL     OW 8114   4.011   5.762   5.094
 1272SOL    HW1 8115   3.957   5.831   5.142
 1272SOL    HW2 8116   3.956   5.721   5.021
 1273SOL     OW 8117   1.047   1.616   4.334
 1273SOL    HW1 8118   1.086   1.701   4.298
 1273SOL    HW2 8119   1.021   1.629   4.430
 1274SOL     OW 8120   3.974   6.444   4.295
 1274SOL    HW1 8121   4.041   6.470   4.365
 1274SOL    HW2 8122   3.998   6.354   4.258
 1275SOL     OW 8123   4.424   4.230   0.280
 1275SOL    HW1 8124   4.424   4.263   0.187
 1275SOL    HW2 8125   4.438   4.131   0.281
 1276SOL     OW 8126   3.380   5.467   7.245
 1276SOL    HW1 8127   3.369   5.567   7.239
 1276SOL    HW2 8128   3.435   5.444   7.325
 1277SOL     OW 8129  10.608   4.303   2.053
 1277SOL    HW1 8130  10.622   4.247   2.134
 1277SOL    HW2 8131  10.548   4.380   2.075
 1278SOL     OW 8132   7.412  10.466   3.545
 1278SOL    HW1 8133   7.313  10.479   3.532
 1278SOL    HW2 8134   7.440  10.379   3.505
 1279SOL     OW 8135   9.931   2.197   3.831
 1279SOL    HW1 8136  10.022   2.178   3.794
 1279SOL    HW2 8137   9.940   2.241   3.921
 1280SOL     OW 8138   5.550   6.623   6.437
 1280SOL    HW1 8139   5.552   6.552   6.507
 1280SOL    HW2 8140   5.487   6.695   6.465
 1281SOL     OW 8141   8.675   9.134   6.069
 1281SOL    HW1 8142   8.733   9.054   6.057
 1281SOL    HW2 8143   8.604   9.136   5.998
 1282SOL     OW 8144   1.689   2.101   1.048
 1282SOL    HW1 8145   1.703   2.035   1.121
 1282SOL    HW2 8146   1.641   2.181   1.085
 1283SOL     OW 8147   6.148   0.136   6.308
 1283SOL    HW1 8148   6.110   0.064   6.250
 1283SOL    HW2 8149   6.074   0.193   6.343
 1284SOL     OW 8150   3.620   9.319   4.155
 1284SOL    HW1 8151   3.684   9.242   4.149
 1284SOL    HW2 8152   3.566   9.310   4.239
 1285SOL     OW 8153   5.778   3.306   4.120
 1285SOL    HW1 8154   5.720   3.357   4.056
 1285SOL    HW2 8155   5.843   3.249   4.068
 1286SOL     OW 8156   2.988   8.033   6.080
 1286SOL    HW1 8157   2.899   7.988   6.074
 1286SOL    HW2 8158   2.980   8.115   6.138
 1287SOL     OW 8159   6.432   3.449   4.769
 1287SOL    HW1 8160   6.503   3.472   4.836
 1287SOL    HW2 8161   6.468   3.463   4.677
 1288SOL     OW 8162   0.625   9.607   6.514
 1288SOL    HW1 8163   0.717   9.635   6.543
 1288SOL    HW2 8164   0.560   9.624   6.589
 1289SOL     OW 8165   9.658   9.794   0.643
 1289SOL    HW1 8166   9.663   9.858   0.720
 1289SOL    HW2 8167   9.749   9.784   0.603
 1290SOL     OW 8168   7.105   6.335   0.467
 1290SOL    HW1 8169   7.070   6.408   0.524
 1290SOL    HW2 8170   7.193   6.362   0.428
 1291SOL     OW 8171   6.689   3.277   5.032
 1291SOL    HW1 8172   6.651   3.216   4.962
 1291SOL    HW2 8173   6.653   3.369   5.019
 1292SOL     OW 8174   2.426   1.967   5.366
 1292SOL    HW1 8175   2.421   2.047   5.425
 1292SOL    HW2 8176   2.486   1.898   5.407
 1293SOL     OW 8177   4.851  10.553   6.964
 1293SOL    HW1 8178   4.870  10.638   6.914
 1293SOL    HW2 8179   4.752  10.541   6.973
 1294SOL     OW 8180   8.592   1.877   6.843
 1294SOL    HW1 8181   8.549   1.827   6.768
 1294SOL    HW2 8182   8.544   1.964   6.858
 1295SOL     OW 8183   1.520   0.609   5.878
 1295SOL    HW1 8184   1.452   0.559   5.931
 1295SOL    HW2 8185   1.558   0.548   5.808
 1296SOL     OW 8186   8.512   5.773   4.666
 1296SOL    HW1 8187   8.502   5.683   4.623
 1296SOL    HW2 8188   8.449   5.780   4.744
 1297SOL     OW 8189   0.803  10.235   0.069
 1297SOL    HW1 8190   0.889  10.271   0.034
 1297SOL    HW2 8191   0.798  10.137   0.049
 1298SOL     OW 8192   6.783   4.420   3.991
 1298SOL    HW1 8193   6.732   4.504   4.012
 1298SOL    HW2 8194   6.728   4.362   3.932
 1299SOL     OW 8195   1.603   6.048   3.752
 1299SOL    HW1 8196   1.520   5.994   3.736
 1299SOL    HW2 8197   1.577   6.143   3.771
 1300SOL     OW 8198  10.442   4.637   6.044
 1300SOL    HW1 8199  10.346   4.640   6.017
 1300SOL    HW2 8200  10.498   4.623   5.962
 1301SOL     OW 8201   9.036   3.240   4.591
 1301SOL    HW1 8202   9.108   3.213   4.656
 1301SOL    HW2 8203   9.028   3.339   4.590
 1302SOL     OW 8204   8.461   4.919   0.326
 1302SOL    HW1 8205   8.430   4.830   0.359
 1302SOL    HW2 8206   8.559   4.928   0.340
 1303SOL     OW 8207  10.477   7.361   4.707
 1303SOL    HW1 8208  10.470   7.419   4.788
 1303SOL    HW2 8209  10.413   7.393   4.637
 1304SOL     OW 8210   8.141   8.091   6.272
 1304SOL    HW1 8211   8.083   8.009   6.278
 1304SOL    HW2 8212   8.196   8.087   6.189
 1305SOL     OW 8213   2.961   0.144   4.256
 1305SOL    HW1 8214   3.020   0.063   4.249
 1305SOL    HW2 8215   3.010   0.224   4.223
 1306SOL     OW 8216   6.710   1.978   7.113
 1306SOL    HW1 8217   6.771   1.904   7.086
 1306SOL    HW2 8218   6.701   1.978   7.213
 1307SOL     OW 8219   5.784   3.907   4.682
 1307SOL    HW1 8220   5.801   4.006   4.684
 1307SOL    HW2 8221   5.761   3.880   4.588
 1308SOL     OW 8222   3.375   9.379   1.950
 1308SOL    HW1 8223   3.434   9.317   1.898
 1308SOL    HW2 8224   3.383   9.472   1.912
 1309SOL     OW 8225   6.259   2.557   4.785
 1309SOL    HW1 8226   6.179   2.580   4.841
 1309SOL    HW2 8227   6.285   2.462   4.801
 1310SOL     OW 8228   7.972   1.541   1.405
 1310SOL    HW1 8229   8.066   1.561   1.377
 1310SOL    HW2 8230   7.909   1.601   1.357
 1311SOL     OW 8231   8.934   6.834   7.153
 1311SOL    HW1 8232   9.007   6.809   7.216
 1311SOL    HW2 8233   8.862   6.765   7.155
 1312SOL     OW 8234   7.466   9.170   2.342
 1312SOL    HW1 8235   7.434   9.181   2.436
 1312SOL    HW2 8236   7.388   9.169   2.280
 1313SOL     OW 8237   2.622   0.424   2.648
 1313SOL    HW1 8238   2.635   0.356   2.576
 1313SOL    HW2 8239   2.649   0.384   2.737
 1314SOL     OW 8240   4.967   0.144   1.224
 1314SOL    HW1 8241   4.878   0.098   1.225
 1314SOL    HW2 8242   4.975   0.201   1.306
 1315SOL     OW 8243   4.719   2.622   0.898
 1315SOL    HW1 8244   4.660   2.579   0.968
 1315SOL    HW2 8245   4.733   2.718   0.923
 1316SOL     OW 8246   9.152   3.586   5.405
 1316SOL    HW1 8247   9.222   3.613   5.471
 1316SOL    HW2 8248   9.158   3.643   5.324
 1317SOL     OW 8249   2.771   3.392   4.909
 1317SOL    HW1 8250   2.857   3.377   4.861
 1317SOL    HW2 8251   2.702   3.425   4.844
 1318SOL     OW 8252  10.536   0.893   0.730
 1318SOL    HW1 8253  10.500   0.964   0.791
 1318SOL    HW2 8254  10.538   0.806   0.777
 1319SOL     OW 8255   0.212   0.285   5.373
 1319SOL    HW1 8256   0.298   0.279   5.423
 1319SOL    HW2 8257   0.199   0.378   5.339
 1320SOL     OW 8258   7.491   6.036   5.963
 1320SOL    HW1 8259   7.545   5.959   5.997
 1320SOL    HW2 8260   7.552   6.111   5.937
 1321SOL     OW 8261   1.514   5.776   6.328
 1321SOL    HW1 8262   1.494   5.714   6.404
 1321SOL    HW2 8263   1.609   5.761   6.298
 1322SOL     OW 8264   7.909   4.330   4.053
 1322SOL    HW1 8265   7.959   4.404   4.008
 1322SOL    HW2 8266   7.915   4.247   3.997
 1323SOL     OW 8267   5.244   6.413   3.176
 1323SOL    HW1 8268   5.322   6.389   3.235
 1323SOL    HW2 8269   5.266   6.494   3.123
 1324SOL     OW 8270   6.019   2.949   3.773
 1324SOL    HW1 8271   6.099   3.000   3.741
 1324SOL    HW2 8272   6.012   2.863   3.722
 1325SOL     OW 8273   8.777   4.572   1.020
 1325SOL    HW1 8274   8.783   4.668   0.990
 1325SOL    HW2 8275   8.690   4.556   1.065
 1326SOL     OW 8276   8.345   0.985   5.878
 1326SOL    HW1 8277   8.257   1.030   5.858
 1326SOL    HW2 8278   8.330   0.887   5.890
 1327SOL     OW 8279   8.034  10.405   0.344
 1327SOL    HW1 8280   8.092  10.358   0.277
 1327SOL    HW2 8281   8.018  10.499   0.313
 1328SOL     OW 8282   9.943   1.211   5.721
 1328SOL    HW1 8283   9.915   1.262   5.802
 1328SOL    HW2 8284  10.040   1.229   5.702
 1329SOL     OW 8285   8.109   0.444   3.700
 1329SOL    HW1 8286   8.200   0.404   3.709
 1329SOL    HW2 8287   8.042   0.387   3.748
 1330SOL     OW 8288   0.496   5.573   7.259
 1330SOL    HW1 8289   0.455   5.627   7.332
 1330SOL    HW2 8290   0.453   5.597   7.172
 1331SOL     OW 8291   0.065   7.976   0.555
 1331SOL    HW1 8292   0.026   7.976   0.464
 1331SOL    HW2 8293   0.020   8.047   0.610
 1332SOL     OW 8294   7.111   4.340   5.753
 1332SOL    HW1 8295   7.041   4.397   5.711
 1332SOL    HW2 8296   7.103   4.346   5.853
 1333SOL     OW 8297   5.288   5.821   4.918
 1333SOL    HW1 8298   5.260   5.908   4.958
 1333SOL    HW2 8299   5.231   5.801   4.838
 1334SOL     OW 8300   1.060   5.467   4.819
 1334SOL    HW1 8301   1.116   5.510   4.749
 1334SOL    HW2 8302   0.980   5.525   4.838
 1335SOL     OW 8303   3.424   0.581   6.661
 1335SOL    HW1 8304   3.442   0.667   6.613
 1335SOL    HW2 8305   3.386   0.515   6.596
 1336SOL     OW 8306   7.674   0.724   4.902
 1336SOL    HW1 8307   7.732   0.718   4.820
 1336SOL    HW2 8308   7.578   0.731   4.874
 1337SOL     OW 8309   8.305   6.409   4.463
 1337SOL    HW1 8310   8.284   6.500   4.429
 1337SOL    HW2 8311   8.356   6.358   4.394
 1338SOL     OW 8312   8.281   8.152   0.344
 1338SOL    HW1 8313   8.280   8.084   0.271
 1338SOL    HW2 8314   8.362   8.210   0.334
 1339SOL     OW 8315   6.533   4.141   0.062
 1339SOL    HW1 8316   6.573   4.162   0.152
 1339SOL    HW2 8317   6.605   4.121  -0.003
 1340SOL     OW 8318   5.213   2.852   1.404
 1340SOL    HW1 8319   5.305   2.886   1.386
 1340SOL    HW2 8320   5.146   2.912   1.359
 1341SOL     OW 8321   1.142   9.175   4.813
 1341SOL    HW1 8322   1.059   9.136   4.774
 1341SOL    HW2 8323   1.168   9.125   4.895
 1342SOL     OW 8324   1.746   3.841   4.201
 1342SOL    HW1 8325   1.668   3.866   4.144
 1342SOL    HW2 8326   1.730   3.751   4.242
 1343SOL     OW 8327   8.316   2.630   3.227
 1343SOL    HW1 8328   8.277   2.672   3.145
 1343SOL    HW2 8329   8.412   2.658   3.236
 1344SOL     OW 8330   2.166   0.738   5.766
 1344SOL    HW1 8331   2.183   0.835   5.746
 1344SOL    HW2 8332   2.130   0.729   5.859
 1345SOL     OW 8333   7.655   0.915   0.457
 1345SOL    HW1 8334   7.752   0.917   0.483
 1345SOL    HW2 8335   7.644   0.859   0.375
 1346SOL     OW 8336   8.244   8.192   1.357
 1346SOL    HW1 8337   8.318   8.243   1.401
 1346SOL    HW2 8338   8.156   8.224   1.391
 1347SOL     OW 8339   0.661   4.252   4.344
 1347SOL    HW1 8340   0.592   4.216   4.281
 1347SOL    HW2 8341   0.667   4.192   4.425
 1348SOL     OW 8342   3.244   0.645   3.296
 1348SOL    HW1 8343   3.146   0.636   3.314
 1348SOL    HW2 8344   3.282   0.718   3.354
 1349SOL     OW 8345   6.612   3.959   3.688
 1349SOL    HW1 8346   6.670   4.038   3.707
 1349SOL    HW2 8347   6.539   3.955   3.757
 1350SOL     OW 8348   1.853   1.705   6.591
 1350SOL    HW1 8349   1.818   1.688   6.500
 1350SOL    HW2 8350   1.819   1.794   6.624
 1351SOL     OW 8351   4.375   4.620   7.202
 1351SOL    HW1 8352   4.348   4.646   7.295
 1351SOL    HW2 8353   4.307   4.558   7.163
 1352SOL     OW 8354   1.475   3.386   4.489
 1352SOL    HW1 8355   1.563   3.347   4.463
 1352SOL    HW2 8356   1.401   3.324   4.464
 1353SOL     OW 8357   7.664   8.162   0.638
 1353SOL    HW1 8358   7.750   8.112   0.633
 1353SOL    HW2 8359   7.631   8.162   0.732
 1354SOL     OW 8360   5.352   4.517   4.174
 1354SOL    HW1 8361   5.370   4.496   4.078
 1354SOL    HW2 8362   5.255   4.504   4.194
 1355SOL     OW 8363   0.973   2.448   5.674
 1355SOL    HW1 8364   0.976   2.370   5.736
 1355SOL    HW2 8365   0.974   2.416   5.579
 1356SOL     OW 8366   9.864  10.622   3.177
 1356SOL    HW1 8367   9.779  10.590   3.137
 1356SOL    HW2 8368   9.903  10.550   3.235
 1357SOL     OW 8369   4.164   8.208   5.818
 1357SOL    HW1 8370   4.231   8.281   5.829
 1357SOL    HW2 8371   4.110   8.199   5.902
 1358SOL     OW 8372  10.179   5.517   5.316
 1358SOL    HW1 8373  10.157   5.492   5.411
 1358SOL    HW2 8374  10.239   5.448   5.276
 1359SOL     OW 8375   0.698   1.460   1.916
 1359SOL    HW1 8376   0.739   1.524   1.980
 1359SOL    HW2 8377   0.762   1.441   1.840
 1360SOL     OW 8378  10.059   1.393   1.227
 1360SOL    HW1 8379  10.123   1.335   1.277
 1360SOL    HW2 8380  10.037   1.474   1.281
 1361SOL     OW 8381   9.477   6.380   1.513
 1361SOL    HW1 8382   9.540   6.304   1.531
 1361SOL    HW2 8383   9.518   6.465   1.546
 1362SOL     OW 8384   1.324   2.222   6.654
 1362SOL    HW1 8385   1.287   2.171   6.576
 1362SOL    HW2 8386   1.249   2.249   6.715
 1363SOL     OW 8387   3.800   4.066   6.035
 1363SOL    HW1 8388   3.806   4.163   6.059
 1363SOL    HW2 8389   3.711   4.046   5.996
 1364SOL     OW 8390   2.089   7.442   3.845
 1364SOL    HW1 8391   2.186   7.425   3.829
 1364SOL    HW2 8392   2.036   7.411   3.766
 1365SOL     OW 8393   3.474  10.290   3.225
 1365SOL    HW1 8394   3.473  10.358   3.299
 1365SOL    HW2 8395   3.557  10.235   3.232
 1366SOL     OW 8396   7.492   3.299   6.106
 1366SOL    HW1 8397   7.433   3.261   6.035
 1366SOL    HW2 8398   7.485   3.399   6.104
 1367SOL     OW 8399   1.887   3.127   4.705
 1367SOL    HW1 8400   1.880   3.070   4.623
 1367SOL    HW2 8401   1.968   3.099   4.758
 1368SOL     OW 8402   4.882   2.043   4.906
 1368SOL    HW1 8403   4.824   1.975   4.952
 1368SOL    HW2 8404   4.871   2.034   4.807
 1369SOL     OW 8405   9.056   5.484   2.558
 1369SOL    HW1 8406   9.047   5.386   2.571
 1369SOL    HW2 8407   9.100   5.526   2.637
 1370SOL     OW 8408   1.984   5.898   2.544
 1370SOL    HW1 8409   2.004   5.919   2.640
 1370SOL    HW2 8410   1.939   5.809   2.537
 1371SOL     OW 8411   9.284   3.183   1.824
 1371SOL    HW1 8412   9.285   3.279   1.848
 1371SOL    HW2 8413   9.377   3.153   1.799
 1372SOL     OW 8414   3.557   4.592   5.230
 1372SOL    HW1 8415   3.576   4.504   5.273
 1372SOL    HW2 8416   3.633   4.618   5.172
 1373SOL     OW 8417   5.569   4.202   3.469
 1373SOL    HW1 8418   5.652   4.152   3.444
 1373SOL    HW2 8419   5.507   4.205   3.390
 1374SOL     OW 8420   7.214   6.995   7.253
 1374SOL    HW1 8421   7.196   7.012   7.349
 1374SOL    HW2 8422   7.197   6.899   7.231
 1375SOL     OW 8423   4.206   7.584   4.712
 1375SOL    HW1 8424   4.305   7.566   4.706
 1375SOL    HW2 8425   4.156   7.499   4.694
 1376SOL     OW 8426   5.616  10.118   0.187
 1376SOL    HW1 8427   5.549  10.047   0.166
 1376SOL    HW2 8428   5.643  10.165   0.102
 1377SOL     OW 8429   7.014   6.882   5.557
 1377SOL    HW1 8430   7.043   6.946   5.486
 1377SOL    HW2 8431   7.094   6.850   5.608
 1378SOL     OW 8432   8.229   6.654   0.242
 1378SOL    HW1 8433   8.188   6.564   0.227
 1378SOL    HW2 8434   8.294   6.673   0.169
 1379SOL     OW 8435   1.329   9.007   6.638
 1379SOL    HW1 8436   1.375   9.032   6.723
 1379SOL    HW2 8437   1.260   8.937   6.657
 1380SOL     OW 8438   7.563   4.905   5.503
 1380SOL    HW1 8439   7.580   4.937   5.596
 1380SOL    HW2 8440   7.497   4.829   5.505
 1381SOL     OW 8441   1.824   1.231   4.101
 1381SOL    HW1 8442   1.827   1.177   4.017
 1381SOL    HW2 8443   1.896   1.300   4.098
 1382SOL     OW 8444   4.707   1.409   2.322
 1382SOL    HW1 8445   4.654   1.329   2.350
 1382SOL    HW2 8446   4.746   1.392   2.232
 1383SOL     OW 8447   5.222   0.058   6.426
 1383SOL    HW1 8448   5.272   0.093   6.505
 1383SOL    HW2 8449   5.170  -0.023   6.454
 1384SOL     OW 8450   0.708   5.045   1.524
 1384SOL    HW1 8451   0.762   5.115   1.570
 1384SOL    HW2 8452   0.762   4.960   1.517
 1385SOL     OW 8453   7.226   9.555   7.138
 1385SOL    HW1 8454   7.280   9.515   7.065
 1385SOL    HW2 8455   7.272   9.638   7.172
 1386SOL     OW 8456   4.034   8.690   2.964
 1386SOL    HW1 8457   4.113   8.659   2.912
 1386SOL    HW2 8458   3.950   8.653   2.923
 1387SOL     OW 8459   8.631   0.221   7.387
 1387SOL    HW1 8460   8.730   0.230   7.375
 1387SOL    HW2 8461   8.584   0.289   7.330
 1388SOL     OW 8462   2.872   1.197   5.525
 1388SOL    HW1 8463   2.902   1.235   5.612
 1388SOL    HW2 8464   2.951   1.165   5.473
 1389SOL     OW 8465   0.230   3.036   4.661
 1389SOL    HW1 8466   0.309   3.089   4.691
 1389SOL    HW2 8467   0.226   3.036   4.561
 1390SOL     OW 8468   4.944   2.937   6.698
 1390SOL    HW1 8469   4.998   3.012   6.735
 1390SOL    HW2 8470   4.925   2.955   6.601
 1391SOL     OW 8471   1.263   4.422   1.631
 1391SOL    HW1 8472   1.323   4.476   1.572
 1391SOL    HW2 8473   1.167   4.438   1.606
 1392SOL     OW 8474   7.535   3.526   5.304
 1392SOL    HW1 8475   7.623   3.558   5.268
 1392SOL    HW2 8476   7.508   3.584   5.381
 1393SOL     OW 8477   0.164   3.636   2.159
 1393SOL    HW1 8478   0.103   3.557   2.149
 1393SOL    HW2 8479   0.206   3.636   2.249
 1394SOL     OW 8480   4.434   5.278   2.242
 1394SOL    HW1 8481   4.420   5.351   2.310
 1394SOL    HW2 8482   4.440   5.318   2.151
 1395SOL     OW 8483   5.192   5.536   4.409
 1395SOL    HW1 8484   5.176   5.536   4.311
 1395SOL    HW2 8485   5.266   5.600   4.431
 1396SOL     OW 8486   3.124   6.773   1.530
 1396SOL    HW1 8487   3.130   6.849   1.596
 1396SOL    HW2 8488   3.152   6.805   1.440
 1397SOL     OW 8489   0.263   4.463   7.088
 1397SOL    HW1 8490   0.337   4.482   7.024
 1397SOL    HW2 8491   0.296   4.472   7.182
 1398SOL     OW 8492   2.352   7.436   2.083
 1398SOL    HW1 8493   2.357   7.529   2.048
 1398SOL    HW2 8494   2.351   7.372   2.006
 1399SOL     OW 8495   3.562   9.396   3.898
 1399SOL    HW1 8496   3.586   9.314   3.845
 1399SOL    HW2 8497   3.565   9.374   3.995
 1400SOL     OW 8498   5.693   9.432   0.095
 1400SOL    HW1 8499   5.613   9.376   0.077
 1400SOL    HW2 8500   5.691   9.513   0.036
 1401SOL     OW 8501   0.499   8.899   1.558
 1401SOL    HW1 8502   0.570   8.902   1.488
 1401SOL    HW2 8503   0.536   8.856   1.641
 1402SOL     OW 8504   6.421   3.881   7.109
 1402SOL    HW1 8505   6.346   3.847   7.052
 1402SOL    HW2 8506   6.464   3.805   7.156
 1403SOL     OW 8507   0.209   2.010   5.484
 1403SOL    HW1 8508   0.286   2.073   5.488
 1403SOL    HW2 8509   0.242   1.915   5.487
 1404SOL     OW 8510   7.050  10.030   7.034
 1404SOL    HW1 8511   7.135   9.991   6.996
 1404SOL    HW2 8512   7.069  10.122   7.070
 1405SOL     OW 8513   5.089   5.613   1.664
 1405SOL    HW1 8514   5.026   5.546   1.703
 1405SOL    HW2 8515   5.057   5.706   1.685
 1406SOL     OW 8516   3.816   9.396   1.886
 1406SOL    HW1 8517   3.752   9.451   1.940
 1406SOL    HW2 8518   3.857   9.453   1.815
 1407SOL     OW 8519   8.411   4.835   6.646
 1407SOL    HW1 8520   8.432   4.871   6.736
 1407SOL    HW2 8521   8.315   4.855   6.624
 1408SOL     OW 8522   9.866   8.802   5.638
 1408SOL    HW1 8523   9.809   8.780   5.717
 1408SOL    HW2 8524   9.954   8.755   5.646
 1409SOL     OW 8525   8.039   9.720   2.214
 1409SOL    HW1 8526   8.052   9.724   2.312
 1409SOL    HW2 8527   8.061   9.808   2.173
 1410SOL     OW 8528   2.938   1.915   3.901
 1410SOL    HW1 8529   2.848   1.919   3.944
 1410SOL    HW2 8530   3.004   1.966   3.956
 1411SOL     OW 8531   7.198   6.711   7.258
 1411SOL    HW1 8532   7.256   6.651   7.313
 1411SOL    HW2 8533   7.108   6.669   7.247
 1412SOL     OW 8534   6.822   0.563   7.316
 1412SOL    HW1 8535   6.754   0.627   7.280
 1412SOL    HW2 8536   6.838   0.583   7.413
 1413SOL     OW 8537   7.664   0.785   1.638
 1413SOL    HW1 8538   7.603   0.763   1.562
 1413SOL    HW2 8539   7.610   0.818   1.717
 1414SOL     OW 8540   8.087   0.528   1.652
 1414SOL    HW1 8541   8.105   0.621   1.686
 1414SOL    HW2 8542   8.019   0.485   1.713
 1415SOL     OW 8543   1.884   8.862   0.904
 1415SOL    HW1 8544   1.895   8.801   0.982
 1415SOL    HW2 8545   1.967   8.917   0.891
 1416SOL     OW 8546   2.230   6.633   1.510
 1416SOL    HW1 8547   2.180   6.549   1.533
 1416SOL    HW2 8548   2.324   6.625   1.541
 1417SOL     OW 8549   7.631   8.857   7.131
 1417SOL    HW1 8550   7.558   8.887   7.192
 1417SOL    HW2 8551   7.598   8.855   7.037
 1418SOL     OW 8552   6.118   1.264   1.406
 1418SOL    HW1 8553   6.027   1.254   1.447
 1418SOL    HW2 8554   6.122   1.349   1.353
 1419SOL     OW 8555   7.966   8.049   2.842
 1419SOL    HW1 8556   7.960   7.999   2.928
 1419SOL    HW2 8557   7.963   7.985   2.766
 1420SOL     OW 8558   8.767   0.791   3.253
 1420SOL    HW1 8559   8.707   0.860   3.295
 1420SOL    HW2 8560   8.817   0.832   3.177
 1421SOL     OW 8561   2.418  10.571   1.524
 1421SOL    HW1 8562   2.445  10.603   1.614
 1421SOL    HW2 8563   2.385  10.476   1.530
 1422SOL     OW 8564   9.584   4.997   5.563
 1422SOL    HW1 8565   9.636   4.912   5.570
 1422SOL    HW2 8566   9.586   5.045   5.651
 1423SOL     OW 8567   0.857   9.426   6.496
 1423SOL    HW1 8568   0.847   9.427   6.396
 1423SOL    HW2 8569   0.869   9.519   6.529
 1424SOL     OW 8570   7.429   3.168   4.544
 1424SOL    HW1 8571   7.352   3.230   4.559
 1424SOL    HW2 8572   7.494   3.210   4.480
 1425SOL     OW 8573   0.792   3.214   7.199
 1425SOL    HW1 8574   0.724   3.245   7.266
 1425SOL    HW2 8575   0.776   3.117   7.178
 1426SOL     OW 8576   4.085   1.879   5.024
 1426SOL    HW1 8577   4.131   1.831   5.099
 1426SOL    HW2 8578   3.986   1.875   5.037
 1427SOL     OW 8579   2.416   1.076   0.620
 1427SOL    HW1 8580   2.416   1.020   0.702
 1427SOL    HW2 8581   2.382   1.167   0.641
 1428SOL     OW 8582   0.069   6.599   6.089
 1428SOL    HW1 8583   0.145   6.574   6.148
 1428SOL    HW2 8584   0.029   6.516   6.049
 1429SOL     OW 8585   0.227   3.045   5.803
 1429SOL    HW1 8586   0.285   2.983   5.856
 1429SOL    HW2 8587   0.279   3.127   5.780
 1430SOL     OW 8588   1.693   1.535   0.119
 1430SOL    HW1 8589   1.658   1.594   0.192
 1430SOL    HW2 8590   1.730   1.592   0.044
 1431SOL     OW 8591   1.879   3.960   0.475
 1431SOL    HW1 8592   1.783   3.955   0.503
 1431SOL    HW2 8593   1.929   3.881   0.510
 1432SOL     OW 8594   2.652   3.898   0.596
 1432SOL    HW1 8595   2.569   3.845   0.614
 1432SOL    HW2 8596   2.641   3.991   0.629
 1433SOL     OW 8597   7.833   5.555   5.340
 1433SOL    HW1 8598   7.766   5.627   5.325
 1433SOL    HW2 8599   7.874   5.529   5.252
 1434SOL     OW 8600   4.882  10.080   1.697
 1434SOL    HW1 8601   4.848  10.098   1.606
 1434SOL    HW2 8602   4.884   9.981   1.714
 1435SOL     OW 8603   0.274   2.254   1.044
 1435SOL    HW1 8604   0.364   2.226   1.008
 1435SOL    HW2 8605   0.216   2.173   1.051
 1436SOL     OW 8606   2.428   8.557   1.599
 1436SOL    HW1 8607   2.452   8.654   1.592
 1436SOL    HW2 8608   2.339   8.548   1.642
 1437SOL     OW 8609   2.274   1.829   1.114
 1437SOL    HW1 8610   2.241   1.758   1.174
 1437SOL    HW2 8611   2.244   1.810   1.020
 1438SOL     OW 8612   4.628   0.845   2.492
 1438SOL    HW1 8613   4.552   0.807   2.544
 1438SOL    HW2 8614   4.701   0.872   2.554
 1439SOL     OW 8615   5.765   0.608   1.165
 1439SOL    HW1 8616   5.808   0.623   1.076
 1439SOL    HW2 8617   5.711   0.688   1.190
 1440SOL     OW 8618   6.547   6.273   6.968
 1440SOL    HW1 8619   6.608   6.335   7.018
 1440SOL    HW2 8620   6.533   6.190   7.023
 1441SOL     OW 8621   1.520   1.433   3.261
 1441SOL    HW1 8622   1.473   1.369   3.322
 1441SOL    HW2 8623   1.463   1.452   3.181
 1442SOL     OW 8624  10.293   7.691   5.759
 1442SOL    HW1 8625  10.228   7.764   5.777
 1442SOL    HW2 8626  10.268   7.643   5.674
 1443SOL     OW 8627   3.129   5.607   4.782
 1443SOL    HW1 8628   3.213   5.583   4.829
 1443SOL    HW2 8629   3.141   5.695   4.734
 1444SOL     OW 8630   1.658   4.566   4.139
 1444SOL    HW1 8631   1.742   4.564   4.194
 1444SOL    HW2 8632   1.584   4.523   4.190
 1445SOL     OW 8633   9.780   4.413   0.369
 1445SOL    HW1 8634   9.725   4.344   0.417
 1445SOL    HW2 8635   9.851   4.448   0.430
 1446SOL     OW 8636   2.757   1.098   7.018
 1446SOL    HW1 8637   2.781   1.118   6.923
 1446SOL    HW2 8638   2.819   1.027   7.054
 1447SOL     OW 8639   0.768   9.023   6.302
 1447SOL    HW1 8640   0.854   9.013   6.252
 1447SOL    HW2 8641   0.697   8.970   6.257
 1448SOL     OW 8642   2.535   0.051   0.469
 1448SOL    HW1 8643   2.583   0.037   0.382
 1448SOL    HW2 8644   2.589   0.111   0.527
 1449SOL     OW 8645   1.160   8.356   1.944
 1449SOL    HW1 8646   1.110   8.427   1.895
 1449SOL    HW2 8647   1.099   8.278   1.958
 1450SOL     OW 8648   9.526   8.889   2.138
 1450SOL    HW1 8649   9.452   8.878   2.204
 1450SOL    HW2 8650   9.596   8.949   2.176
 1451SOL     OW 8651   1.862   8.992   2.023
 1451SOL    HW1 8652   1.812   9.009   1.937
 1451SOL    HW2 8653   1.814   9.036   2.099
 1452SOL     OW 8654  10.122   6.762   4.420
 1452SOL    HW1 8655  10.144   6.725   4.510
 1452SOL    HW2 8656  10.050   6.707   4.378
 1453SOL     OW 8657   3.622   9.591   0.169
 1453SOL    HW1 8658   3.721   9.596   0.159
 1453SOL    HW2 8659   3.578   9.670   0.127
 1454SOL     OW 8660   8.005   9.245   2.474
 1454SOL    HW1 8661   7.943   9.251   2.395
 1454SOL    HW2 8662   7.980   9.166   2.530
 1455SOL     OW 8663   4.365   6.155   2.638
 1455SOL    HW1 8664   4.363   6.170   2.737
 1455SOL    HW2 8665   4.460   6.139   2.609
 1456SOL     OW 8666   9.752   5.405   6.442
 1456SOL    HW1 8667   9.716   5.478   6.500
 1456SOL    HW2 8668   9.695   5.396   6.361
 1457SOL     OW 8669   6.512  10.115   1.936
 1457SOL    HW1 8670   6.607  10.084   1.930
 1457SOL    HW2 8671   6.511  10.212   1.957
 1458SOL     OW 8672   5.396   6.210   6.640
 1458SOL    HW1 8673   5.296   6.212   6.639
 1458SOL    HW2 8674   5.427   6.123   6.676
 1459SOL     OW 8675   3.142   7.457   2.546
 1459SOL    HW1 8676   3.146   7.421   2.453
 1459SOL    HW2 8677   3.163   7.555   2.544
 1460SOL     OW 8678  10.419   8.242   4.855
 1460SOL    HW1 8679  10.470   8.297   4.921
 1460SOL    HW2 8680  10.322   8.241   4.881
 1461SOL     OW 8681   0.831   9.813   2.888
 1461SOL    HW1 8682   0.889   9.734   2.904
 1461SOL    HW2 8683   0.757   9.815   2.954
 1462SOL     OW 8684   7.940   2.704   3.128
 1462SOL    HW1 8685   8.021   2.760   3.114
 1462SOL    HW2 8686   7.876   2.753   3.188
 1463SOL     OW 8687  10.454   3.197   2.419
 1463SOL    HW1 8688  10.436   3.179   2.322
 1463SOL    HW2 8689  10.547   3.169   2.443
 1464SOL     OW 8690   2.047   4.874   7.249
 1464SOL    HW1 8691   2.005   4.913   7.167
 1464SOL    HW2 8692   1.978   4.861   7.319
 1465SOL     OW 8693   7.258   6.725   5.777
 1465SOL    HW1 8694   7.316   6.662   5.725
 1465SOL    HW2 8695   7.302   6.814   5.783
 1466SOL     OW 8696   3.536   3.623   0.121
 1466SOL    HW1 8697   3.475   3.701   0.136
 1466SOL    HW2 8698   3.590   3.639   0.037
 1467SOL     OW 8699   2.801   3.913   5.816
 1467SOL    HW1 8700   2.853   3.851   5.757
 1467SOL    HW2 8701   2.705   3.912   5.788
 1468SOL     OW 8702   7.780   2.384   1.697
 1468SOL    HW1 8703   7.864   2.342   1.662
 1468SOL    HW2 8704   7.750   2.336   1.779
 1469SOL     OW 8705   8.697   8.048   6.719
 1469SOL    HW1 8706   8.638   8.122   6.686
 1469SOL    HW2 8707   8.734   8.073   6.809
 1470SOL     OW 8708   6.610  10.408   6.694
 1470SOL    HW1 8709   6.636  10.485   6.636
 1470SOL    HW2 8710   6.544  10.438   6.762
 1471SOL     OW 8711  10.200   4.539   7.074
 1471SOL    HW1 8712  10.268   4.604   7.108
 1471SOL    HW2 8713  10.117   4.546   7.130
 1472SOL     OW 8714  10.426   3.527   0.096
 1472SOL    HW1 8715  10.464   3.437   0.076
 1472SOL    HW2 8716  10.470   3.564   0.180
 1473SOL     OW 8717   4.521   3.209   2.607
 1473SOL    HW1 8718   4.453   3.140   2.629
 1473SOL    HW2 8719   4.530   3.216   2.508
 1474SOL     OW 8720   3.379   5.735   2.195
 1474SOL    HW1 8721   3.301   5.757   2.138
 1474SOL    HW2 8722   3.444   5.811   2.194
 1475SOL     OW 8723   0.885   6.814   1.109
 1475SOL    HW1 8724   0.984   6.800   1.107
 1475SOL    HW2 8725   0.865   6.912   1.109
 1476SOL     OW 8726   2.305   0.510   2.562
 1476SOL    HW1 8727   2.325   0.607   2.575
 1476SOL    HW2 8728   2.385   0.456   2.588
 1477SOL     OW 8729   4.189   8.348   3.754
 1477SOL    HW1 8730   4.274   8.345   3.700
 1477SOL    HW2 8731   4.184   8.435   3.802
 1478SOL     OW 8732   3.976   9.758   2.869
 1478SOL    HW1 8733   3.978   9.787   2.773
 1478SOL    HW2 8734   4.061   9.786   2.914
 1479SOL     OW 8735   2.150   4.222   2.894
 1479SOL    HW1 8736   2.079   4.219   2.824
 1479SOL    HW2 8737   2.158   4.315   2.930
 1480SOL     OW 8738   8.420   1.296   7.345
 1480SOL    HW1 8739   8.343   1.310   7.283
 1480SOL    HW2 8740   8.500   1.345   7.311
 1481SOL     OW 8741   9.590   3.018   7.007
 1481SOL    HW1 8742   9.509   2.987   6.959
 1481SOL    HW2 8743   9.563   3.072   7.087
 1482SOL     OW 8744   6.240   9.705   7.417
 1482SOL    HW1 8745   6.286   9.789   7.388
 1482SOL    HW2 8746   6.177   9.726   7.492
 1483SOL     OW 8747   9.912   6.705   6.949
 1483SOL    HW1 8748  10.009   6.729   6.943
 1483SOL    HW2 8749   9.859   6.787   6.974
 1484SOL     OW 8750   2.457   6.258   4.699
 1484SOL    HW1 8751   2.440   6.162   4.718
 1484SOL    HW2 8752   2.376   6.312   4.722
 1485SOL     OW 8753   0.886   3.299   1.468
 1485SOL    HW1 8754   0.865   3.396   1.477
 1485SOL    HW2 8755   0.810   3.252   1.423
 1486SOL     OW 8756  10.455   1.575   2.859
 1486SOL    HW1 8757  10.544   1.598   2.819
 1486SOL    HW2 8758  10.401   1.659   2.871
 1487SOL     OW 8759   4.444   4.965   6.458
 1487SOL    HW1 8760   4.419   4.889   6.398
 1487SOL    HW2 8761   4.459   4.931   6.551
 1488SOL     OW 8762   3.507  10.468   4.407
 1488SOL    HW1 8763   3.558  10.434   4.328
 1488SOL    HW2 8764   3.416  10.426   4.409
 1489SOL     OW 8765   7.568   1.966   6.058
 1489SOL    HW1 8766   7.504   1.893   6.081
 1489SOL    HW2 8767   7.653   1.953   6.108
 1490SOL     OW 8768   2.342   0.812   4.286
 1490SOL    HW1 8769   2.367   0.757   4.206
 1490SOL    HW2 8770   2.416   0.806   4.354
 1491SOL     OW 8771  -0.001   5.362   1.970
 1491SOL    HW1 8772   0.008   5.374   2.069
 1491SOL    HW2 8773   0.064   5.293   1.938
 1492SOL     OW 8774   9.923   0.019   6.063
 1492SOL    HW1 8775   9.998   0.028   5.998
 1492SOL    HW2 8776   9.940  -0.057   6.125
 1493SOL     OW 8777   0.309   9.707   7.292
 1493SOL    HW1 8778   0.221   9.725   7.336
 1493SOL    HW2 8779   0.315   9.611   7.266
 1494SOL     OW 8780   0.562   1.940   3.542
 1494SOL    HW1 8781   0.511   1.862   3.506
 1494SOL    HW2 8782   0.614   1.982   3.467
 1495SOL     OW 8783   1.136   1.628   0.706
 1495SOL    HW1 8784   1.092   1.551   0.752
 1495SOL    HW2 8785   1.203   1.670   0.766
 1496SOL     OW 8786   4.435   0.338   5.965
 1496SOL    HW1 8787   4.458   0.434   5.950
 1496SOL    HW2 8788   4.469   0.309   6.055
 1497SOL     OW 8789   6.653   4.647   2.089
 1497SOL    HW1 8790   6.654   4.713   2.015
 1497SOL    HW2 8791   6.567   4.657   2.141
 1498SOL     OW 8792   9.867   2.547   3.627
 1498SOL    HW1 8793   9.899   2.507   3.541
 1498SOL    HW2 8794   9.928   2.621   3.654
 1499SOL     OW 8795   3.744   1.500   5.894
 1499SOL    HW1 8796   3.653   1.527   5.862
 1499SOL    HW2 8797   3.788   1.442   5.826
 1500SOL     OW 8798   2.790   5.186   6.682
 1500SOL    HW1 8799   2.866   5.131   6.717
 1500SOL    HW2 8800   2.792   5.276   6.725
 1501SOL     OW 8801   1.808   7.262   4.857
 1501SOL    HW1 8802   1.736   7.194   4.848
 1501SOL    HW2 8803   1.896   7.217   4.869
 1502SOL     OW 8804   4.508  10.152   6.600
 1502SOL    HW1 8805   4.573  10.159   6.524
 1502SOL    HW2 8806   4.553  10.182   6.685
 1503SOL     OW 8807   7.424   1.634   6.345
 1503SOL    HW1 8808   7.506   1.632   6.288
 1503SOL    HW2 8809   7.422   1.553   6.404
 1504SOL     OW 8810   0.652   3.016   3.558
 1504SOL    HW1 8811   0.664   3.098   3.502
 1504SOL    HW2 8812   0.660   2.934   3.501
 1505SOL     OW 8813   1.414   8.122   1.041
 1505SOL    HW1 8814   1.464   8.082   0.964
 1505SOL    HW2 8815   1.329   8.072   1.055
 1506SOL     OW 8816   7.811  10.120   0.758
 1506SOL    HW1 8817   7.810  10.034   0.707
 1506SOL    HW2 8818   7.841  10.194   0.697
 1507SOL     OW 8819   6.489   4.072   2.419
 1507SOL    HW1 8820   6.499   3.973   2.423
 1507SOL    HW2 8821   6.452   4.098   2.329
 1508SOL     OW 8822   7.485   4.530   0.291
 1508SOL    HW1 8823   7.560   4.467   0.271
 1508SOL    HW2 8824   7.404   4.503   0.238
 1509SOL     OW 8825   9.712   2.120   0.540
 1509SOL    HW1 8826   9.721   2.141   0.442
 1509SOL    HW2 8827   9.775   2.047   0.565
 1510SOL     OW 8828   8.591   5.701   2.046
 1510SOL    HW1 8829   8.629   5.623   1.996
 1510SOL    HW2 8830   8.493   5.707   2.029
 1511SOL     OW 8831   5.216   7.362   7.308
 1511SOL    HW1 8832   5.128   7.405   7.286
 1511SOL    HW2 8833   5.215   7.329   7.402
 1512SOL     OW 8834   7.994   0.030   5.973
 1512SOL    HW1 8835   7.911  -0.025   5.986
 1512SOL    HW2 8836   7.975   0.103   5.908
 1513SOL     OW 8837   8.247   5.742   3.114
 1513SOL    HW1 8838   8.158   5.777   3.143
 1513SOL    HW2 8839   8.244   5.721   3.016
 1514SOL     OW 8840   3.513   3.150   2.763
 1514SOL    HW1 8841   3.511   3.072   2.700
 1514SOL    HW2 8842   3.596   3.147   2.817
 1515SOL     OW 8843   6.270   0.808   7.256
 1515SOL    HW1 8844   6.248   0.864   7.335
 1515SOL    HW2 8845   6.186   0.767   7.219
 1516SOL     OW 8846   1.934   3.726   1.527
 1516SOL    HW1 8847   1.928   3.820   1.494
 1516SOL    HW2 8848   1.989   3.723   1.610
 1517SOL     OW 8849   7.380   0.054   7.160
 1517SOL    HW1 8850   7.358   0.088   7.069
 1517SOL    HW2 8851   7.479   0.042   7.169
 1518SOL     OW 8852   2.515   5.345   1.519
 1518SOL    HW1 8853   2.613   5.334   1.506
 1518SOL    HW2 8854   2.485   5.292   1.598
 1519SOL     OW 8855   3.022   1.792   7.040
 1519SOL    HW1 8856   2.980   1.726   7.103
 1519SOL    HW2 8857   3.052   1.744   6.957
 1520SOL     OW 8858   8.508   9.707   5.784
 1520SOL    HW1 8859   8.577   9.646   5.747
 1520SOL    HW2 8860   8.471   9.669   5.869
 1521SOL     OW 8861   4.450   5.568   4.892
 1521SOL    HW1 8862   4.449   5.502   4.816
 1521SOL    HW2 8863   4.377   5.636   4.878
 1522SOL     OW 8864   6.962   3.556   3.114
 1522SOL    HW1 8865   7.053   3.566   3.154
 1522SOL    HW2 8866   6.894   3.547   3.187
 1523SOL     OW 8867   3.408   1.080   3.637
 1523SOL    HW1 8868   3.405   1.167   3.687
 1523SOL    HW2 8869   3.503   1.058   3.614
 1524SOL     OW 8870   7.754   0.911   2.249
 1524SOL    HW1 8871   7.776   1.008   2.237
 1524SOL    HW2 8872   7.831   0.856   2.218
 1525SOL     OW 8873   8.576   0.281   4.232
 1525SOL    HW1 8874   8.617   0.190   4.230
 1525SOL    HW2 8875   8.646   0.350   4.216
 1526SOL     OW 8876   9.675   4.030   2.431
 1526SOL    HW1 8877   9.597   3.973   2.458
 1526SOL    HW2 8878   9.674   4.041   2.332
 1527SOL     OW 8879   1.126   1.001   6.059
 1527SOL    HW1 8880   1.193   0.994   5.984
 1527SOL    HW2 8881   1.160   1.066   6.127
 1528SOL     OW 8882   8.613   8.580   5.950
 1528SOL    HW1 8883   8.662   8.521   6.015
 1528SOL    HW2 8884   8.553   8.642   6.001
 1529SOL     OW 8885   0.084   3.795   6.566
 1529SOL    HW1 8886  -0.008   3.789   6.528
 1529SOL    HW2 8887   0.098   3.884   6.608
[truncated: 3,202,652 more chars]
