# Supplementary material for: In Silico Structural Analysis of the Grapevine Serine Protease VviSBT4.19 Involved in Defense against P. viticola
Source: J Agric Food Chem. 2025 Dec 24;74(1):1724–32. doi: 10.1021/acs.jafc.5c11183 (PMC12818760; doi:10.1021/acs.jafc.5c11183)
Supplement: Supplementary file 2 [file jf5c11183_si_002.zip › Supporting-Information/S419_out_2.gro]

Protein in water t= 150000.00000 step= 10000
80055
    1THR      N    1   5.666   9.290   5.499
    1THR     H1    2   5.678   9.200   5.540
    1THR     H2    3   5.671   9.364   5.566
    1THR     H3    4   5.569   9.294   5.473
    1THR     CA    5   5.755   9.325   5.387
    1THR     CB    6   5.877   9.234   5.377
    1THR    OG1    7   5.858   9.093   5.366
    1THR    HG1    8   5.798   9.058   5.438
    1THR    CG2    9   5.985   9.262   5.483
    1THR      C   10   5.693   9.334   5.248
    1THR      O   11   5.750   9.397   5.159
    2THR      N   12   5.589   9.253   5.230
    2THR      H   13   5.563   9.190   5.304
    2THR     CA   14   5.500   9.263   5.114
    2THR     CB   15   5.427   9.130   5.093
    2THR    OG1   16   5.522   9.024   5.087
    2THR    HG1   17   5.572   9.029   5.000
    2THR    CG2   18   5.368   9.122   4.952
    2THR      C   19   5.408   9.385   5.104
    2THR      O   20   5.291   9.375   5.140
    3ARG      N   21   5.449   9.479   5.019
    3ARG      H   22   5.536   9.468   4.972
    3ARG     CA   23   5.386   9.609   4.992
    3ARG     CB   24   5.471   9.702   4.906
    3ARG     CG   25   5.608   9.722   4.972
    3ARG     CD   26   5.697   9.786   4.865
    3ARG     NE   27   5.833   9.765   4.915
    3ARG     HE   28   5.870   9.675   4.890
    3ARG     CZ   29   5.910   9.854   4.978
    3ARG    NH1   30   5.862   9.977   5.001
    3ARG   HH11   31   5.769  10.000   4.972
    3ARG   HH12   32   5.922  10.051   5.032
    3ARG    NH2   33   6.034   9.826   5.020
    3ARG   HH21   34   6.077   9.736   5.009
    3ARG   HH22   35   6.091   9.901   5.054
    3ARG      C   36   5.248   9.590   4.927
    3ARG      O   37   5.160   9.672   4.949
    4SER      N   38   5.232   9.491   4.840
    4SER      H   39   5.312   9.438   4.811
    4SER     CA   40   5.110   9.454   4.765
    4SER     CB   41   5.138   9.360   4.648
    4SER     OG   42   5.211   9.247   4.697
    4SER     HG   43   5.306   9.277   4.707
    4SER      C   44   4.988   9.401   4.841
    4SER      O   45   4.883   9.375   4.782
    5TRP      N   46   5.001   9.391   4.973
    5TRP      H   47   5.087   9.418   5.015
    5TRP     CA   48   4.896   9.351   5.067
    5TRP     CB   49   4.969   9.341   5.201
    5TRP     CG   50   4.985   9.478   5.268
    5TRP    CD1   51   5.075   9.570   5.232
    5TRP    HD1   52   5.164   9.551   5.172
    5TRP    CD2   53   4.900   9.538   5.359
    5TRP    NE1   54   5.055   9.683   5.300
    5TRP    HE1   55   5.106   9.766   5.278
    5TRP    CE2   56   4.948   9.668   5.377
    5TRP    CE3   57   4.800   9.493   5.444
    5TRP    HE3   58   4.778   9.387   5.456
    5TRP    CZ2   59   4.888   9.752   5.470
    5TRP    HZ2   60   4.930   9.850   5.493
    5TRP    CZ3   61   4.747   9.572   5.546
    5TRP    HZ3   62   4.665   9.541   5.610
    5TRP    CH2   63   4.789   9.704   5.554
    5TRP    HH2   64   4.757   9.771   5.634
    5TRP      C   65   4.775   9.445   5.070
    5TRP      O   66   4.662   9.409   5.040
    6AS4      N   67   4.794   9.577   5.077
    6AS4      H   68   4.879   9.603   5.122
    6AS4     CA   69   4.700   9.684   5.044
    6AS4     CB   70   4.766   9.820   5.066
    6AS4     CG   71   4.661   9.932   5.062
    6AS4    OD1   72   4.558   9.933   5.133
    6AS4   HD11   73   4.487   9.996   5.102
    6AS4   HD12   74   4.571   9.868   5.209
    6AS4    OD2   75   4.675  10.018   4.973
    6AS4   HD21   76   4.595  10.078   4.980
    6AS4   HD22   77   4.767  10.035   4.938
    6AS4      C   78   4.647   9.690   4.900
    6AS4      O   79   4.526   9.679   4.876
    7PHE      N   80   4.742   9.666   4.811
    7PHE      H   81   4.838   9.654   4.836
    7PHE     CA   82   4.721   9.665   4.665
    7PHE     CB   83   4.851   9.636   4.590
    7PHE     CG   84   4.836   9.656   4.439
    7PHE    CD1   85   4.777   9.766   4.377
    7PHE    HD1   86   4.748   9.850   4.441
    7PHE    CD2   87   4.864   9.549   4.355
    7PHE    HD2   88   4.903   9.459   4.402
    7PHE    CE1   89   4.750   9.768   4.241
    7PHE    HE1   90   4.681   9.846   4.207
    7PHE    CE2   91   4.836   9.545   4.219
    7PHE    HE2   92   4.862   9.456   4.163
    7PHE     CZ   93   4.781   9.659   4.161
    7PHE     HZ   94   4.783   9.662   4.052
    7PHE      C   95   4.603   9.581   4.617
    7PHE      O   96   4.532   9.618   4.523
    8VAL      N   97   4.616   9.458   4.665
    8VAL      H   98   4.698   9.425   4.713
    8VAL     CA   99   4.516   9.354   4.636
    8VAL     CB  100   4.583   9.217   4.640
    8VAL    CG1  101   4.685   9.224   4.526
    8VAL    CG2  102   4.632   9.176   4.779
    8VAL      C  103   4.389   9.346   4.720
    8VAL      O  104   4.287   9.294   4.674
    9GLY      N  105   4.400   9.419   4.831
    9GLY      H  106   4.467   9.493   4.837
    9GLY     CA  107   4.305   9.409   4.942
    9GLY      C  108   4.323   9.286   5.032
    9GLY      O  109   4.255   9.187   5.008
   10PHE      N  110   4.431   9.284   5.110
   10PHE      H  111   4.489   9.363   5.095
   10PHE     CA  112   4.467   9.182   5.210
   10PHE     CB  113   4.564   9.246   5.309
   10PHE     CG  114   4.623   9.146   5.410
   10PHE    CD1  115   4.751   9.094   5.400
   10PHE    HD1  116   4.812   9.097   5.309
   10PHE    CD2  117   4.565   9.149   5.536
   10PHE    HD2  118   4.486   9.222   5.553
   10PHE    CE1  119   4.813   9.043   5.513
   10PHE    HE1  120   4.901   8.980   5.501
   10PHE    CE2  121   4.623   9.097   5.652
   10PHE    HE2  122   4.596   9.117   5.755
   10PHE     CZ  123   4.751   9.046   5.638
   10PHE     HZ  124   4.807   9.008   5.723
   10PHE      C  125   4.342   9.129   5.282
   10PHE      O  126   4.286   9.205   5.361
   11PRO      N  127   4.309   9.001   5.267
   11PRO     CA  128   4.196   8.937   5.336
   11PRO     CB  129   4.167   8.819   5.244
   11PRO     CG  130   4.306   8.771   5.200
   11PRO     CD  131   4.378   8.905   5.180
   11PRO      C  132   4.249   8.880   5.467
   11PRO      O  133   4.368   8.853   5.488
   12GLN      N  134   4.152   8.886   5.558
   12GLN      H  135   4.071   8.944   5.559
   12GLN     CA  136   4.168   8.819   5.688
   12GLN     CB  137   4.036   8.823   5.765
   12GLN     CG  138   4.046   8.779   5.911
   12GLN     CD  139   3.905   8.760   5.966
   12GLN    OE1  140   3.811   8.698   5.917
   12GLN    NE2  141   3.880   8.821   6.081
   12GLN   HE21  142   3.952   8.867   6.134
   12GLN   HE22  143   3.791   8.860   6.103
   12GLN      C  144   4.202   8.670   5.676
   12GLN      O  145   4.123   8.592   5.623
   13GLN      N  146   4.329   8.638   5.700
   13GLN      H  147   4.392   8.715   5.714
   13GLN     CA  148   4.385   8.502   5.713
   13GLN     CB  149   4.318   8.431   5.830
   13GLN     CG  150   4.376   8.292   5.857
   13GLN     CD  151   4.474   8.309   5.973
   13GLN    OE1  152   4.434   8.298   6.089
   13GLN    NE2  153   4.604   8.326   5.950
   13GLN   HE21  154   4.646   8.321   5.860
   13GLN   HE22  155   4.662   8.354   6.027
   13GLN      C  156   4.392   8.414   5.588
   13GLN      O  157   4.490   8.343   5.568
   14VAL      N  158   4.277   8.397   5.523
   14VAL      H  159   4.200   8.455   5.551
   14VAL     CA  160   4.262   8.327   5.395
   14VAL     CB  161   4.117   8.352   5.351
   14VAL    CG1  162   4.018   8.269   5.433
   14VAL    CG2  163   4.065   8.496   5.340
   14VAL      C  164   4.360   8.376   5.288
   14VAL      O  165   4.416   8.486   5.292
   15LY3      N  166   4.378   8.285   5.194
   15LY3      H  167   4.337   8.195   5.207
   15LY3     CA  168   4.461   8.305   5.073
   15LY3     CB  169   4.456   8.177   4.989
   15LY3     CG  170   4.537   8.064   5.052
   15LY3     CD  171   4.542   7.931   4.977
   15LY3     CE  172   4.619   7.820   5.048
   15LY3     NZ  173   4.555   7.749   5.160
   15LY3    HZ1  174   4.484   7.693   5.118
   15LY3    HZ2  175   4.634   7.701   5.199
   15LY3    HZ3  176   4.532   7.809   5.236
   15LY3      C  177   4.415   8.423   4.988
   15LY3      O  178   4.297   8.460   4.985
   16ARG      N  179   4.518   8.470   4.918
   16ARG      H  180   4.608   8.429   4.926
   16ARG     CA  181   4.494   8.557   4.802
   16ARG     CB  182   4.450   8.697   4.847
   16ARG     CG  183   4.385   8.784   4.741
   16ARG     CD  184   4.321   8.915   4.787
   16ARG     NE  185   4.245   8.984   4.682
   16ARG     HE  186   4.288   8.992   4.592
   16ARG     CZ  187   4.119   9.029   4.680
   16ARG    NH1  188   4.024   9.000   4.770
   16ARG   HH11  189   4.039   8.943   4.851
   16ARG   HH12  190   3.936   9.045   4.759
   16ARG    NH2  191   4.086   9.087   4.563
   16ARG   HH21  192   4.151   9.082   4.488
   16ARG   HH22  193   4.007   9.146   4.546
   16ARG      C  194   4.626   8.582   4.728
   16ARG      O  195   4.732   8.551   4.782
   17THR      N  196   4.609   8.586   4.596
   17THR      H  197   4.516   8.582   4.561
   17THR     CA  198   4.723   8.606   4.505
   17THR     CB  199   4.682   8.557   4.365
   17THR    OG1  200   4.560   8.615   4.321
   17THR    HG1  201   4.569   8.642   4.225
   17THR    CG2  202   4.663   8.405   4.362
   17THR      C  203   4.773   8.750   4.494
   17THR      O  204   4.696   8.847   4.494
   18SER      N  205   4.904   8.750   4.471
   18SER      H  206   4.956   8.666   4.455
   18SER     CA  207   4.985   8.870   4.450
   18SER     CB  208   5.011   8.962   4.570
   18SER     OG  209   5.086   9.075   4.527
   18SER     HG  210   5.104   9.134   4.606
   18SER      C  211   5.126   8.827   4.410
   18SER      O  212   5.192   8.749   4.478
   19ILE      N  213   5.176   8.886   4.301
   19ILE      H  214   5.131   8.966   4.260
   19ILE     CA  215   5.300   8.841   4.237
   19ILE     CB  216   5.343   8.911   4.108
   19ILE    CG1  217   5.361   9.063   4.115
   19ILE    CG2  218   5.233   8.886   4.005
   19ILE     CD  219   5.452   9.116   4.004
   19ILE      C  220   5.417   8.838   4.336
   19ILE      O  221   5.485   8.739   4.359
   20GL4      N  222   5.428   8.952   4.405
   20GL4      H  223   5.378   9.031   4.369
   20GL4     CA  224   5.526   8.983   4.509
   20GL4     CB  225   5.517   9.132   4.543
   20GL4     CG  226   5.614   9.183   4.649
   20GL4     CD  227   5.583   9.328   4.686
   20GL4    OE1  228   5.669   9.419   4.688
   20GL4   HE11  229   5.618   9.499   4.718
   20GL4   HE12  230   5.733   9.390   4.617
   20GL4    OE2  231   5.476   9.340   4.750
   20GL4   HE21  232   5.470   9.427   4.798
   20GL4   HE22  233   5.429   9.252   4.752
   20GL4      C  234   5.510   8.895   4.634
   20GL4      O  235   5.610   8.880   4.703
   21SER      N  236   5.399   8.822   4.646
   21SER      H  237   5.317   8.847   4.594
   21SER     CA  238   5.393   8.734   4.763
   21SER     CB  239   5.282   8.770   4.862
   21SER     OG  240   5.160   8.769   4.786
   21SER     HG  241   5.125   8.680   4.755
   21SER      C  242   5.382   8.583   4.739
   21SER      O  243   5.425   8.504   4.824
   22AS4      N  244   5.332   8.539   4.624
   22AS4      H  245   5.290   8.596   4.554
   22AS4     CA  246   5.325   8.400   4.577
   22AS4     CB  247   5.247   8.397   4.445
   22AS4     CG  248   5.095   8.415   4.453
   22AS4    OD1  249   5.039   8.490   4.370
   22AS4   HD11  250   4.948   8.463   4.335
   22AS4   HD12  251   5.105   8.563   4.356
   22AS4    OD2  252   5.024   8.354   4.536
   22AS4   HD21  253   4.928   8.367   4.509
   22AS4   HD22  254   5.075   8.320   4.614
   22AS4      C  255   5.458   8.333   4.541
   22AS4      O  256   5.461   8.222   4.488
   23ILE      N  257   5.563   8.414   4.539
   23ILE      H  258   5.565   8.502   4.587
   23ILE     CA  259   5.700   8.366   4.515
   23ILE     CB  260   5.791   8.480   4.468
   23ILE    CG1  261   5.763   8.613   4.537
   23ILE    CG2  262   5.774   8.500   4.317
   23ILE     CD  263   5.885   8.705   4.532
   23ILE      C  264   5.770   8.290   4.628
   23ILE      O  265   5.812   8.339   4.732
   24ILE      N  266   5.775   8.160   4.599
   24ILE      H  267   5.754   8.122   4.509
   24ILE     CA  268   5.803   8.059   4.702
   24ILE     CB  269   5.686   7.961   4.713
   24ILE    CG1  270   5.560   8.033   4.764
   24ILE    CG2  271   5.711   7.852   4.816
   24ILE     CD  272   5.432   7.969   4.710
   24ILE      C  273   5.929   7.981   4.665
   24ILE      O  274   5.929   7.893   4.578
   25ILE      N  275   6.036   8.037   4.719
   25ILE      H  276   6.028   8.126   4.765
   25ILE     CA  277   6.173   7.984   4.714
   25ILE     CB  278   6.279   8.091   4.741
   25ILE    CG1  279   6.274   8.213   4.649
   25ILE    CG2  280   6.416   8.023   4.738
   25ILE     CD  281   6.382   8.320   4.661
   25ILE      C  282   6.186   7.860   4.803
   25ILE      O  283   6.174   7.859   4.926
   26GLY      N  284   6.192   7.741   4.744
   26GLY      H  285   6.174   7.734   4.645
   26GLY     CA  286   6.231   7.610   4.798
   26GLY      C  287   6.379   7.613   4.835
   26GLY      O  288   6.460   7.612   4.742
   27VAL      N  289   6.417   7.639   4.960
   27VAL      H  290   6.352   7.677   5.026
   27VAL     CA  291   6.556   7.627   5.005
   27VAL     CB  292   6.598   7.724   5.116
   27VAL    CG1  293   6.741   7.706   5.167
   27VAL    CG2  294   6.563   7.871   5.089
   27VAL      C  295   6.568   7.485   5.059
   27VAL      O  296   6.554   7.456   5.178
   28LEU      N  297   6.638   7.411   4.974
   28LEU      H  298   6.654   7.438   4.879
   28LEU     CA  299   6.678   7.272   5.002
   28LEU     CB  300   6.658   7.199   4.869
   28LEU     CG  301   6.560   7.083   4.891
   28LEU    CD1  302   6.417   7.136   4.890
   28LEU    CD2  303   6.580   6.974   4.785
   28LEU      C  304   6.819   7.258   5.059
   28LEU      O  305   6.912   7.251   4.978
   29AS4      N  306   6.839   7.266   5.190
   29AS4      H  307   6.766   7.263   5.258
   29AS4     CA  308   6.971   7.281   5.252
   29AS4     CB  309   7.012   7.427   5.226
   29AS4     CG  310   7.163   7.446   5.210
   29AS4    OD1  311   7.235   7.355   5.164
   29AS4   HD11  312   7.325   7.399   5.165
   29AS4   HD12  313   7.173   7.284   5.131
   29AS4    OD2  314   7.212   7.558   5.236
   29AS4   HD21  315   7.261   7.598   5.158
   29AS4   HD22  316   7.210   7.577   5.334
   29AS4      C  317   6.981   7.235   5.398
   29AS4      O  318   6.934   7.124   5.423
   30SER      N  319   7.070   7.293   5.477
   30SER      H  320   7.145   7.347   5.437
   30SER     CA  321   7.088   7.256   5.619
   30SER     CB  322   7.233   7.265   5.669
   30SER     OG  323   7.284   7.390   5.621
   30SER     HG  324   7.345   7.424   5.693
   30SER      C  325   7.003   7.340   5.714
   30SER      O  326   6.978   7.292   5.824
   31GLY      N  327   6.964   7.458   5.666
   31GLY      H  328   6.989   7.491   5.575
   31GLY     CA  329   6.866   7.538   5.741
   31GLY      C  330   6.940   7.662   5.793
   31GLY      O  331   7.062   7.674   5.788
   32ILE      N  332   6.849   7.744   5.844
   32ILE      H  333   6.767   7.703   5.883
   32ILE     CA  334   6.876   7.885   5.877
   32ILE     CB  335   6.800   7.982   5.786
   32ILE    CG1  336   6.647   7.979   5.779
   32ILE    CG2  337   6.861   7.985   5.646
   32ILE     CD  338   6.583   8.092   5.859
   32ILE      C  339   6.851   7.932   6.021
   32ILE      O  340   6.776   7.869   6.095
   33TRP      N  341   6.896   8.053   6.051
   33TRP      H  342   6.966   8.095   5.993
   33TRP     CA  343   6.873   8.106   6.186
   33TRP     CB  344   7.008   8.150   6.243
   33TRP     CG  345   7.116   8.048   6.281
   33TRP    CD1  346   7.093   7.918   6.286
   33TRP    HD1  347   6.994   7.872   6.280
   33TRP    CD2  348   7.247   8.074   6.322
   33TRP    NE1  349   7.204   7.857   6.327
   33TRP    HE1  350   7.226   7.759   6.320
   33TRP    CE2  351   7.296   7.949   6.354
   33TRP    CE3  352   7.322   8.190   6.336
   33TRP    HE3  353   7.287   8.291   6.312
   33TRP    CZ2  354   7.428   7.935   6.396
   33TRP    HZ2  355   7.489   7.845   6.401
   33TRP    CZ3  356   7.452   8.180   6.384
   33TRP    HZ3  357   7.515   8.265   6.411
   33TRP    CH2  358   7.500   8.053   6.415
   33TRP    HH2  359   7.601   8.033   6.449
   33TRP      C  360   6.787   8.232   6.172
   33TRP      O  361   6.849   8.332   6.138
   34PRO      N  362   6.666   8.229   6.226
   34PRO     CA  363   6.577   8.347   6.229
   34PRO     CB  364   6.442   8.295   6.279
   34PRO     CG  365   6.475   8.164   6.353
   34PRO     CD  366   6.597   8.110   6.278
   34PRO      C  367   6.623   8.464   6.315
   34PRO      O  368   6.564   8.572   6.310
   35GL4      N  369   6.729   8.451   6.394
   35GL4      H  370   6.752   8.356   6.418
   35GL4     CA  371   6.798   8.558   6.467
   35GL4     CB  372   6.890   8.497   6.573
   35GL4     CG  373   6.822   8.412   6.680
   35GL4     CD  374   6.752   8.286   6.628
   35GL4    OE1  375   6.818   8.211   6.553
   35GL4   HE11  376   6.761   8.138   6.516
   35GL4   HE12  377   6.918   8.219   6.561
   35GL4    OE2  378   6.630   8.271   6.652
   35GL4   HE21  379   6.593   8.192   6.603
   35GL4   HE22  380   6.605   8.329   6.729
   35GL4      C  381   6.879   8.662   6.389
   35GL4      O  382   7.000   8.673   6.406
   36SER      N  383   6.812   8.714   6.286
   36SER      H  384   6.718   8.685   6.270
   36SER     CA  385   6.866   8.814   6.192
   36SER     CB  386   6.954   8.759   6.080
   36SER     OG  387   7.000   8.866   5.997
   36SER     HG  388   7.017   8.828   5.906
   36SER      C  389   6.736   8.868   6.132
   36SER      O  390   6.657   8.786   6.087
   37AS4      N  391   6.726   9.000   6.118
   37AS4      H  392   6.798   9.059   6.153
   37AS4     CA  393   6.604   9.067   6.070
   37AS4     CB  394   6.635   9.217   6.070
   37AS4     CG  395   6.656   9.291   6.203
   37AS4    OD1  396   6.771   9.317   6.244
   37AS4   HD11  397   6.763   9.355   6.336
   37AS4   HD12  398   6.848   9.318   6.179
   37AS4    OD2  399   6.554   9.327   6.266
   37AS4   HD21  400   6.580   9.334   6.362
   37AS4   HD22  401   6.485   9.345   6.196
   37AS4      C  402   6.559   9.029   5.930
   37AS4      O  403   6.441   9.024   5.896
   38SER      N  404   6.654   8.985   5.848
   38SER      H  405   6.742   8.959   5.888
   38SER     CA  406   6.636   8.946   5.707
   38SER     CB  407   6.765   8.890   5.649
   38SER     OG  408   6.816   8.796   5.745
   38SER     HG  409   6.889   8.741   5.703
   38SER      C  410   6.529   8.841   5.679
   38SER      O  411   6.442   8.853   5.592
   39PHE      N  412   6.531   8.733   5.758
   39PHE      H  413   6.618   8.709   5.801
   39PHE     CA  414   6.431   8.629   5.785
   39PHE     CB  415   6.514   8.516   5.847
   39PHE     CG  416   6.631   8.464   5.764
   39PHE    CD1  417   6.630   8.416   5.633
   39PHE    HD1  418   6.535   8.407   5.579
   39PHE    CD2  419   6.743   8.445   5.843
   39PHE    HD2  420   6.744   8.491   5.942
   39PHE    CE1  421   6.747   8.362   5.581
   39PHE    HE1  422   6.748   8.338   5.475
   39PHE    CE2  423   6.857   8.381   5.796
   39PHE    HE2  424   6.932   8.344   5.867
   39PHE     CZ  425   6.858   8.344   5.662
   39PHE     HZ  426   6.947   8.320   5.604
   39PHE      C  427   6.308   8.661   5.870
   39PHE      O  428   6.212   8.584   5.866
   40AS4      N  429   6.305   8.779   5.931
   40AS4      H  430   6.379   8.844   5.917
   40AS4     CA  431   6.192   8.826   6.012
   40AS4     CB  432   6.243   8.892   6.140
   40AS4     CG  433   6.158   8.902   6.266
   40AS4    OD1  434   6.193   8.861   6.379
   40AS4   HD11  435   6.106   8.853   6.427
   40AS4   HD12  436   6.291   8.849   6.394
   40AS4    OD2  437   6.048   8.961   6.251
   40AS4   HD21  438   6.029   9.010   6.336
   40AS4   HD22  439   6.010   8.935   6.163
   40AS4      C  440   6.098   8.907   5.923
   40AS4      O  441   6.110   8.922   5.801
   41AS4      N  442   5.983   8.940   5.980
   41AS4      H  443   5.983   8.937   6.080
   41AS4     CA  444   5.868   9.008   5.919
   41AS4     CB  445   5.793   8.928   5.813
   41AS4     CG  446   5.705   9.008   5.716
   41AS4    OD1  447   5.717   8.993   5.592
   41AS4   HD11  448   5.663   9.062   5.543
   41AS4   HD12  449   5.792   8.932   5.568
   41AS4    OD2  450   5.611   9.083   5.748
   41AS4   HD21  451   5.561   9.125   5.672
   41AS4   HD22  452   5.615   9.102   5.846
   41AS4      C  453   5.765   9.048   6.025
   41AS4      O  454   5.695   8.968   6.087
   42GL4      N  455   5.720   9.174   6.030
   42GL4      H  456   5.768   9.243   5.977
   42GL4     CA  457   5.607   9.228   6.107
   42GL4     CB  458   5.606   9.379   6.079
   42GL4     CG  459   5.609   9.463   6.207
   42GL4     CD  460   5.640   9.612   6.191
   42GL4    OE1  461   5.754   9.639   6.148
   42GL4   HE11  462   5.775   9.736   6.155
   42GL4   HE12  463   5.792   9.550   6.121
   42GL4    OE2  464   5.565   9.698   6.241
   42GL4   HE21  465   5.573   9.781   6.184
   42GL4   HE22  466   5.538   9.679   6.335
   42GL4      C  467   5.469   9.164   6.091
   42GL4      O  468   5.383   9.174   6.179
   43GLY      N  469   5.447   9.106   5.974
   43GLY      H  470   5.520   9.105   5.905
   43GLY     CA  471   5.320   9.037   5.949
   43GLY      C  472   5.244   9.097   5.830
   43GLY      O  473   5.124   9.118   5.847
   44PHE      N  474   5.302   9.099   5.710
   44PHE      H  475   5.395   9.063   5.698
   44PHE     CA  476   5.233   9.144   5.589
   44PHE     CB  477   5.325   9.257   5.541
   44PHE     CG  478   5.290   9.383   5.622
   44PHE    CD1  479   5.390   9.430   5.705
   44PHE    HD1  480   5.481   9.374   5.726
   44PHE    CD2  481   5.167   9.447   5.614
   44PHE    HD2  482   5.098   9.417   5.536
   44PHE    CE1  483   5.368   9.541   5.787
   44PHE    HE1  484   5.437   9.574   5.864
   44PHE    CE2  485   5.150   9.557   5.697
   44PHE    HE2  486   5.048   9.595   5.704
   44PHE     CZ  487   5.249   9.611   5.779
   44PHE     HZ  488   5.224   9.703   5.833
   44PHE      C  489   5.210   9.034   5.486
   44PHE      O  490   5.222   8.913   5.504
   45GLY      N  491   5.130   9.079   5.389
   45GLY      H  492   5.081   9.165   5.405
   45GLY     CA  493   5.104   9.017   5.258
   45GLY      C  494   5.032   8.882   5.251
   45GLY      O  495   5.070   8.797   5.332
   46PRO      N  496   4.955   8.869   5.144
   46PRO     CA  497   4.858   8.758   5.141
   46PRO     CB  498   4.754   8.791   5.035
   46PRO     CG  499   4.806   8.921   4.972
   46PRO     CD  500   4.949   8.946   5.019
   46PRO      C  501   4.923   8.620   5.124
   46PRO      O  502   5.044   8.614   5.103
   47PRO      N  503   4.857   8.520   5.181
   47PRO     CA  504   4.895   8.379   5.168
   47PRO     CB  505   4.818   8.295   5.270
   47PRO     CG  506   4.784   8.399   5.377
   47PRO     CD  507   4.792   8.537   5.312
   47PRO      C  508   4.889   8.336   5.021
   47PRO      O  509   4.783   8.361   4.963
   48PRO      N  510   4.997   8.280   4.968
   48PRO     CA  511   5.008   8.234   4.829
   48PRO     CB  512   5.136   8.150   4.825
   48PRO     CG  513   5.223   8.206   4.938
   48PRO     CD  514   5.127   8.273   5.036
   48PRO      C  515   4.892   8.136   4.809
   48PRO      O  516   4.860   8.047   4.888
   49SER      N  517   4.833   8.146   4.690
   49SER      H  518   4.849   8.213   4.617
   49SER     CA  519   4.716   8.065   4.655
   49SER     CB  520   4.645   8.099   4.524
   49SER     OG  521   4.509   8.056   4.516
   49SER     HG  522   4.465   8.107   4.590
   49SER      C  523   4.755   7.917   4.648
   49SER      O  524   4.670   7.832   4.672
   50LY3      N  525   4.858   7.894   4.567
   50LY3      H  526   4.920   7.962   4.528
   50LY3     CA  527   4.913   7.760   4.541
   50LY3     CB  528   4.985   7.754   4.406
   50LY3     CG  529   4.888   7.773   4.290
   50LY3     CD  530   4.887   7.642   4.211
   50LY3     CE  531   4.788   7.630   4.095
   50LY3     NZ  532   4.803   7.501   4.026
   50LY3    HZ1  533   4.734   7.492   3.954
   50LY3    HZ2  534   4.892   7.492   3.982
   50LY3    HZ3  535   4.784   7.422   4.086
   50LY3      C  536   4.989   7.686   4.651
   50LY3      O  537   4.999   7.563   4.648
   51TRP      N  538   5.034   7.763   4.750
   51TRP      H  539   4.994   7.854   4.759
   51TRP     CA  540   5.108   7.706   4.863
   51TRP     CB  541   5.175   7.822   4.937
   51TRP     CG  542   5.267   7.782   5.053
   51TRP    CD1  543   5.229   7.816   5.176
   51TRP    HD1  544   5.127   7.847   5.199
   51TRP    CD2  545   5.388   7.716   5.065
   51TRP    NE1  546   5.327   7.787   5.261
   51TRP    HE1  547   5.318   7.800   5.359
   51TRP    CE2  548   5.422   7.717   5.200
   51TRP    CE3  549   5.458   7.640   4.972
   51TRP    HE3  550   5.456   7.666   4.866
   51TRP    CZ2  551   5.525   7.632   5.240
   51TRP    HZ2  552   5.536   7.611   5.346
   51TRP    CZ3  553   5.558   7.552   5.013
   51TRP    HZ3  554   5.621   7.499   4.942
   51TRP    CH2  555   5.590   7.551   5.148
   51TRP    HH2  556   5.677   7.494   5.180
   51TRP      C  557   5.019   7.622   4.956
   51TRP      O  558   4.911   7.665   4.995
   52ILE      N  559   5.066   7.500   4.982
   52ILE      H  560   5.137   7.454   4.928
   52ILE     CA  561   4.999   7.409   5.075
   52ILE     CB  562   4.961   7.289   4.988
   52ILE    CG1  563   4.847   7.328   4.894
   52ILE    CG2  564   4.915   7.167   5.070
   52ILE     CD  565   4.725   7.387   4.965
   52ILE      C  566   5.089   7.368   5.192
   52ILE      O  567   5.043   7.306   5.287
   53GLY      N  568   5.220   7.393   5.186
   53GLY      H  569   5.264   7.444   5.112
   53GLY     CA  570   5.317   7.344   5.285
   53GLY      C  571   5.312   7.413   5.421
   53GLY      O  572   5.231   7.501   5.448
   54THR      N  573   5.399   7.360   5.507
   54THR      H  574   5.485   7.329   5.466
   54THR     CA  575   5.385   7.378   5.652
   54THR     CB  576   5.363   7.240   5.714
   54THR    OG1  577   5.466   7.143   5.688
   54THR    HG1  578   5.461   7.116   5.592
   54THR    CG2  579   5.232   7.187   5.656
   54THR      C  580   5.507   7.441   5.720
   54THR      O  581   5.620   7.400   5.694
   55CYS      N  582   5.476   7.537   5.807
   55CYS      H  583   5.379   7.557   5.820
   55CYS     CA  584   5.552   7.614   5.906
   55CYS     CB  585   5.542   7.762   5.870
   55CYS     SG  586   5.705   7.829   5.920
   55CYS      C  587   5.493   7.579   6.043
   55CYS      O  588   5.425   7.660   6.107
   56GLN      N  589   5.538   7.468   6.099
   56GLN      H  590   5.613   7.422   6.052
   56GLN     CA  591   5.507   7.421   6.235
   56GLN     CB  592   5.504   7.268   6.247
   56GLN     CG  593   5.399   7.200   6.159
   56GLN     CD  594   5.391   7.048   6.170
   56GLN    OE1  595   5.332   6.995   6.263
   56GLN    NE2  596   5.471   6.971   6.095
   56GLN   HE21  597   5.534   7.013   6.029
   56GLN   HE22  598   5.485   6.875   6.115
   56GLN      C  599   5.593   7.483   6.345
   56GLN      O  600   5.714   7.476   6.323
   57GLY      N  601   5.535   7.519   6.459
   57GLY      H  602   5.435   7.512   6.460
   57GLY     CA  603   5.598   7.570   6.582
   57GLY      C  604   5.687   7.459   6.639
   57GLY      O  605   5.631   7.365   6.693
   58PHE      N  606   5.808   7.453   6.583
   58PHE      H  607   5.814   7.452   6.484
   58PHE     CA  608   5.907   7.367   6.649
   58PHE     CB  609   6.031   7.342   6.562
   58PHE     CG  610   5.995   7.287   6.423
   58PHE    CD1  611   5.974   7.149   6.417
   58PHE    HD1  612   5.999   7.086   6.502
   58PHE    CD2  613   5.977   7.360   6.307
   58PHE    HD2  614   5.973   7.469   6.303
   58PHE    CE1  615   5.934   7.082   6.302
   58PHE    HE1  616   5.912   6.975   6.304
   58PHE    CE2  617   5.944   7.292   6.190
   58PHE    HE2  618   5.921   7.357   6.106
   58PHE     CZ  619   5.923   7.155   6.184
   58PHE     HZ  620   5.908   7.097   6.093
   58PHE      C  621   5.958   7.419   6.783
   58PHE      O  622   5.902   7.510   6.844
   59SER      N  623   6.045   7.342   6.848
   59SER      H  624   6.064   7.249   6.816
   59SER     CA  625   6.131   7.399   6.953
   59SER     CB  626   6.194   7.286   7.034
   59SER     OG  627   6.273   7.338   7.142
   59SER     HG  628   6.216   7.379   7.214
   59SER      C  629   6.239   7.491   6.896
   59SER      O  630   6.314   7.454   6.807
   60ASN      N  631   6.247   7.612   6.953
   60ASN      H  632   6.201   7.613   7.041
   60ASN     CA  633   6.327   7.728   6.913
   60ASN     CB  634   6.464   7.720   6.982
   60ASN     CG  635   6.475   7.785   7.120
   60ASN    OD1  636   6.402   7.755   7.214
   60ASN    ND2  637   6.577   7.868   7.139
   60ASN   HD21  638   6.645   7.884   7.068
   60ASN   HD22  639   6.590   7.908   7.230
   60ASN      C  640   6.334   7.778   6.769
   60ASN      O  641   6.433   7.834   6.723
   61PHE      N  642   6.219   7.779   6.702
   61PHE      H  643   6.128   7.764   6.742
   61PHE     CA  644   6.205   7.819   6.562
   61PHE     CB  645   6.224   7.702   6.465
   61PHE     CG  646   6.214   7.747   6.319
   61PHE    CD1  647   6.095   7.745   6.249
   61PHE    HD1  648   5.998   7.741   6.299
   61PHE    CD2  649   6.335   7.763   6.252
   61PHE    HD2  650   6.424   7.772   6.314
   61PHE    CE1  651   6.094   7.763   6.111
   61PHE    HE1  652   6.005   7.765   6.049
   61PHE    CE2  653   6.340   7.786   6.115
   61PHE    HE2  654   6.429   7.793   6.054
   61PHE     CZ  655   6.217   7.787   6.050
   61PHE     HZ  656   6.231   7.816   5.946
   61PHE      C  657   6.076   7.896   6.534
   61PHE      O  658   5.965   7.856   6.567
   62THR      N  659   6.104   8.021   6.496
   62THR      H  660   6.198   8.055   6.499
   62THR     CA  661   5.998   8.119   6.472
   62THR     CB  662   6.031   8.257   6.529
   62THR    OG1  663   6.172   8.283   6.525
   62THR    HG1  664   6.229   8.227   6.585
   62THR    CG2  665   5.983   8.261   6.674
   62THR      C  666   5.946   8.120   6.328
   62THR      O  667   5.998   8.199   6.249
   63CYS      N  668   5.830   8.059   6.306
   63CYS      H  669   5.788   7.991   6.367
   63CYS     CA  670   5.755   8.091   6.184
   63CYS     CB  671   5.645   7.986   6.165
   63CYS     SG  672   5.717   7.823   6.123
   63CYS      C  673   5.683   8.227   6.192
   63CYS      O  674   5.587   8.251   6.264
   64ASN      N  675   5.712   8.302   6.086
   64ASN      H  676   5.796   8.286   6.035
   64ASN     CA  677   5.663   8.438   6.059
   64ASN     CB  678   5.765   8.550   6.078
   64ASN     CG  679   5.894   8.544   5.995
   64ASN    OD1  680   5.888   8.567   5.874
   64ASN    ND2  681   6.007   8.492   6.041
   64ASN   HD21  682   6.005   8.448   6.130
   64ASN   HD22  683   6.089   8.508   5.986
   64ASN      C  684   5.623   8.454   5.912
   64ASN      O  685   5.657   8.376   5.824
   65ASN      N  686   5.576   8.573   5.874
   65ASN      H  687   5.566   8.653   5.933
   65ASN     CA  688   5.521   8.605   5.742
   65ASN     CB  689   5.437   8.731   5.723
   65ASN     CG  690   5.315   8.733   5.816
   65ASN    OD1  691   5.322   8.692   5.932
   65ASN    ND2  692   5.206   8.780   5.757
   65ASN   HD21  693   5.209   8.825   5.668
   65ASN   HD22  694   5.130   8.791   5.821
   65ASN      C  695   5.603   8.581   5.615
   65ASN      O  696   5.547   8.561   5.507
   66LY3      N  697   5.736   8.578   5.623
   66LY3      H  698   5.782   8.600   5.709
   66LY3     CA  699   5.834   8.550   5.517
   66LY3     CB  700   5.957   8.635   5.550
   66LY3     CG  701   6.059   8.635   5.436
   66LY3     CD  702   6.169   8.739   5.459
   66LY3     CE  703   6.124   8.885   5.467
   66LY3     NZ  704   6.226   8.991   5.472
   66LY3    HZ1  705   6.177   9.077   5.476
   66LY3    HZ2  706   6.291   8.975   5.546
   66LY3    HZ3  707   6.280   8.987   5.387
   66LY3      C  708   5.871   8.402   5.510
   66LY3      O  709   5.848   8.336   5.409
   67ILE      N  710   5.903   8.344   5.625
   67ILE      H  711   5.897   8.393   5.712
   67ILE     CA  712   5.936   8.201   5.643
   67ILE     CB  713   6.007   8.179   5.776
   67ILE    CG1  714   6.138   8.257   5.785
   67ILE    CG2  715   6.033   8.030   5.797
   67ILE     CD  716   6.207   8.252   5.922
   67ILE      C  717   5.798   8.135   5.646
   67ILE      O  718   5.736   8.104   5.748
   68ILE      N  719   5.753   8.112   5.523
   68ILE      H  720   5.791   8.171   5.453
   68ILE     CA  721   5.624   8.050   5.490
   68ILE     CB  722   5.562   8.090   5.356
   68ILE    CG1  723   5.650   8.041   5.240
   68ILE    CG2  724   5.536   8.241   5.361
   68ILE     CD  725   5.576   8.042   5.106
   68ILE      C  726   5.617   7.899   5.515
   68ILE      O  727   5.510   7.838   5.515
   69GLY      N  728   5.733   7.835   5.525
   69GLY      H  729   5.819   7.881   5.504
   69GLY     CA  730   5.740   7.689   5.539
   69GLY      C  731   5.873   7.650   5.603
   69GLY      O  732   5.978   7.713   5.591
   70ALA      N  733   5.866   7.529   5.657
   70ALA      H  734   5.779   7.479   5.662
   70ALA     CA  735   5.977   7.481   5.740
   70ALA     CB  736   6.007   7.554   5.871
   70ALA      C  737   5.963   7.331   5.771
   70ALA      O  738   5.863   7.287   5.826
   71LY3      N  739   6.068   7.257   5.736
   71LY3      H  740   6.127   7.295   5.665
   71LY3     CA  741   6.076   7.111   5.754
   71LY3     CB  742   6.021   7.032   5.635
   71LY3     CG  743   5.870   7.012   5.653
   71LY3     CD  744   5.797   6.907   5.570
   71LY3     CE  745   5.790   6.953   5.424
   71LY3     NZ  746   5.733   6.854   5.332
   71LY3    HZ1  747   5.648   6.816   5.368
   71LY3    HZ2  748   5.711   6.904   5.248
   71LY3    HZ3  749   5.805   6.788   5.309
   71LY3      C  750   6.217   7.057   5.779
   71LY3      O  751   6.316   7.115   5.736
   72TY0      N  752   6.226   6.964   5.873
   72TY0      H  753   6.144   6.944   5.928
   72TY0     CA  754   6.337   6.869   5.884
   72TY0     CB  755   6.410   6.877   6.018
   72TY0     CG  756   6.345   6.848   6.154
   72TY0    CD1  757   6.272   6.945   6.221
   72TY0    HD1  758   6.235   7.034   6.171
   72TY0    CD2  759   6.374   6.726   6.214
   72TY0    HD2  760   6.423   6.643   6.163
   72TY0    CE1  761   6.239   6.916   6.353
   72TY0    HE1  762   6.193   6.999   6.407
   72TY0    CE2  763   6.333   6.697   6.343
   72TY0    HE2  764   6.369   6.605   6.389
   72TY0     CZ  765   6.273   6.798   6.418
   72TY0     OH  766   6.205   6.774   6.534
   72TY0    HH1  767   6.121   6.828   6.535
   72TY0    HH2  768   6.265   6.731   6.602
   72TY0      C  769   6.312   6.721   5.854
   72TY0      O  770   6.209   6.659   5.882
   73TY0      N  771   6.411   6.665   5.785
   73TY0      H  772   6.499   6.712   5.785
   73TY0     CA  773   6.407   6.530   5.726
   73TY0     CB  774   6.453   6.534   5.580
   73TY0     CG  775   6.342   6.589   5.490
   73TY0    CD1  776   6.253   6.503   5.427
   73TY0    HD1  777   6.269   6.396   5.431
   73TY0    CD2  778   6.325   6.727   5.486
   73TY0    HD2  779   6.410   6.791   5.508
   73TY0    CE1  780   6.144   6.557   5.359
   73TY0    HE1  781   6.066   6.489   5.326
   73TY0    CE2  782   6.218   6.776   5.412
   73TY0    HE2  783   6.210   6.885   5.419
   73TY0     CZ  784   6.122   6.694   5.354
   73TY0     OH  785   6.013   6.746   5.290
   73TY0    HH1  786   5.967   6.661   5.268
   73TY0    HH2  787   6.026   6.840   5.258
   73TY0      C  788   6.513   6.451   5.804
   73TY0      O  789   6.601   6.516   5.860
   74ARG      N  790   6.499   6.319   5.815
   74ARG      H  791   6.421   6.273   5.773
   74ARG     CA  792   6.592   6.237   5.894
   74ARG     CB  793   6.566   6.260   6.044
   74ARG     CG  794   6.677   6.216   6.141
   74ARG     CD  795   6.814   6.274   6.105
   74ARG     NE  796   6.919   6.201   6.177
   74ARG     HE  797   6.888   6.121   6.229
   74ARG     CZ  798   7.050   6.210   6.153
   74ARG    NH1  799   7.090   6.291   6.054
   74ARG   HH11  800   7.020   6.343   6.006
   74ARG   HH12  801   7.186   6.299   6.027
   74ARG    NH2  802   7.130   6.117   6.207
   74ARG   HH21  803   7.096   6.045   6.268
   74ARG   HH22  804   7.225   6.112   6.178
   74ARG      C  805   6.571   6.088   5.868
   74ARG      O  806   6.478   6.030   5.923
   75SER      N  807   6.629   6.030   5.764
   75SER      H  808   6.659   6.094   5.694
   75SER     CA  809   6.629   5.887   5.727
   75SER     CB  810   6.676   5.866   5.583
   75SER     OG  811   6.809   5.912   5.559
   75SER     HG  812   6.809   6.006   5.524
   75SER      C  813   6.712   5.812   5.831
   75SER      O  814   6.671   5.707   5.882
   76SER      N  815   6.823   5.875   5.866
   76SER      H  816   6.866   5.944   5.806
   76SER     CA  817   6.917   5.817   5.962
   76SER     CB  818   7.057   5.875   5.937
   76SER     OG  819   7.152   5.817   6.027
   76SER     HG  820   7.241   5.858   6.003
   76SER      C  821   6.878   5.835   6.109
   76SER      O  822   6.810   5.933   6.138
   77GLY      N  823   6.924   5.741   6.191
   77GLY      H  824   6.995   5.674   6.168
   77GLY     CA  825   6.887   5.740   6.333
   77GLY      C  826   6.946   5.855   6.414
   77GLY      O  827   6.960   5.968   6.367
   78GLN      N  828   6.966   5.819   6.540
   78GLN      H  829   6.948   5.721   6.548
   78GLN     CA  830   7.029   5.904   6.642
   78GLN     CB  831   7.128   5.827   6.730
   78GLN     CG  832   7.055   5.731   6.825
   78GLN     CD  833   6.964   5.793   6.930
   78GLN    OE1  834   7.017   5.845   7.029
   78GLN    NE2  835   6.834   5.790   6.904
   78GLN   HE21  836   6.797   5.750   6.820
   78GLN   HE22  837   6.774   5.838   6.968
   78GLN      C  838   7.111   6.022   6.591
   78GLN      O  839   7.226   6.014   6.546
   79PHE      N  840   7.048   6.139   6.595
   79PHE      H  841   6.953   6.149   6.624
   79PHE     CA  842   7.113   6.265   6.558
   79PHE     CB  843   7.016   6.377   6.520
   79PHE     CG  844   6.887   6.404   6.598
   79PHE    CD1  845   6.764   6.358   6.551
   79PHE    HD1  846   6.757   6.285   6.470
   79PHE    CD2  847   6.879   6.488   6.708
   79PHE    HD2  848   6.970   6.506   6.765
   79PHE    CE1  849   6.644   6.392   6.613
   79PHE    HE1  850   6.555   6.362   6.558
   79PHE    CE2  851   6.763   6.532   6.771
   79PHE    HE2  852   6.776   6.618   6.836
   79PHE     CZ  853   6.645   6.480   6.720
   79PHE     HZ  854   6.549   6.515   6.758
   79PHE      C  855   7.212   6.323   6.660
   79PHE      O  856   7.201   6.295   6.779
   80ARG      N  857   7.316   6.383   6.602
   80ARG      H  858   7.320   6.401   6.504
   80ARG     CA  859   7.424   6.439   6.684
   80ARG     CB  860   7.550   6.494   6.618
   80ARG     CG  861   7.645   6.387   6.564
   80ARG     CD  862   7.785   6.445   6.545
   80ARG     NE  863   7.804   6.579   6.487
   80ARG     HE  864   7.726   6.606   6.430
   80ARG     CZ  865   7.923   6.639   6.488
   80ARG    NH1  866   8.034   6.585   6.540
   80ARG   HH11  867   8.027   6.495   6.583
   80ARG   HH12  868   8.125   6.627   6.537
   80ARG    NH2  869   7.910   6.772   6.471
   80ARG   HH21  870   7.819   6.815   6.471
   80ARG   HH22  871   7.993   6.826   6.462
   80ARG      C  872   7.367   6.553   6.769
   80ARG      O  873   7.260   6.609   6.746
   81GLN      N  874   7.422   6.564   6.890
   81GLN      H  875   7.461   6.484   6.935
   81GLN     CA  876   7.373   6.669   6.980
   81GLN     CB  877   7.442   6.647   7.115
   81GLN     CG  878   7.382   6.531   7.194
   81GLN     CD  879   7.454   6.401   7.155
   81GLN    OE1  880   7.418   6.318   7.072
   81GLN    NE2  881   7.571   6.362   7.204
   81GLN   HE21  882   7.629   6.424   7.256
   81GLN   HE22  883   7.611   6.281   7.160
   81GLN      C  884   7.399   6.815   6.945
   81GLN      O  885   7.332   6.905   6.996
   82GL4      N  886   7.497   6.842   6.860
   82GL4      H  887   7.579   6.784   6.856
   82GL4     CA  888   7.511   6.974   6.797
   82GL4     CB  889   7.633   6.970   6.703
   82GL4     CG  890   7.771   6.945   6.763
   82GL4     CD  891   7.812   6.816   6.835
   82GL4    OE1  892   7.735   6.720   6.817
   82GL4   HE11  893   7.764   6.649   6.881
   82GL4   HE12  894   7.653   6.758   6.775
   82GL4    OE2  895   7.916   6.817   6.904
   82GL4   HE21  896   7.950   6.724   6.918
   82GL4   HE22  897   7.937   6.915   6.913
   82GL4      C  898   7.386   7.024   6.725
   82GL4      O  899   7.360   7.144   6.739
   83AS4      N  900   7.324   6.945   6.637
   83AS4      H  901   7.357   6.852   6.622
   83AS4     CA  902   7.203   6.983   6.564
   83AS4     CB  903   7.156   6.871   6.471
   83AS4     CG  904   7.252   6.850   6.353
   83AS4    OD1  905   7.236   6.918   6.249
   83AS4   HD11  906   7.316   6.890   6.195
   83AS4   HD12  907   7.157   6.979   6.251
   83AS4    OD2  908   7.325   6.750   6.365
   83AS4   HD21  909   7.409   6.768   6.314
   83AS4   HD22  910   7.265   6.678   6.400
   83AS4      C  911   7.083   7.028   6.647
   83AS4      O  912   7.058   6.984   6.759
   84PHE      N  913   6.988   7.090   6.577
   84PHE      H  914   6.998   7.078   6.478
   84PHE     CA  915   6.862   7.140   6.634
   84PHE     CB  916   6.848   7.287   6.596
   84PHE     CG  917   6.946   7.375   6.675
   84PHE    CD1  918   6.931   7.378   6.813
   84PHE    HD1  919   6.863   7.304   6.856
   84PHE    CD2  920   7.046   7.449   6.613
   84PHE    HD2  921   7.046   7.449   6.504
   84PHE    CE1  922   7.013   7.464   6.884
   84PHE    HE1  923   6.985   7.490   6.986
   84PHE    CE2  924   7.137   7.524   6.688
   84PHE    HE2  925   7.218   7.584   6.650
   84PHE     CZ  926   7.118   7.534   6.826
   84PHE     HZ  927   7.156   7.619   6.882
   84PHE      C  928   6.743   7.056   6.587
   84PHE      O  929   6.726   7.029   6.468
   85GLN      N  930   6.654   7.038   6.684
   85GLN      H  931   6.673   7.052   6.781
   85GLN     CA  932   6.517   6.989   6.662
   85GLN     CB  933   6.468   6.939   6.798
   85GLN     CG  934   6.548   6.823   6.857
   85GLN     CD  935   6.488   6.742   6.973
   85GLN    OE1  936   6.370   6.741   7.008
   85GLN    NE2  937   6.580   6.684   7.047
   85GLN   HE21  938   6.678   6.699   7.032
   85GLN   HE22  939   6.549   6.617   7.114
   85GLN      C  940   6.425   7.090   6.593
   85GLN      O  941   6.305   7.092   6.619
   86SER      N  942   6.480   7.156   6.491
   86SER      H  943   6.576   7.134   6.471
   86SER     CA  944   6.440   7.270   6.407
   86SER     CB  945   6.447   7.402   6.483
   86SER     OG  946   6.578   7.437   6.528
   86SER     HG  947   6.588   7.405   6.622
   86SER      C  948   6.521   7.286   6.278
   86SER      O  949   6.632   7.234   6.264
   87PRO      N  950   6.462   7.354   6.180
   87PRO     CA  951   6.529   7.383   6.052
   87PRO     CB  952   6.421   7.435   5.957
   87PRO     CG  953   6.296   7.361   6.006
   87PRO     CD  954   6.318   7.369   6.157
   87PRO      C  955   6.650   7.475   6.042
   87PRO      O  956   6.671   7.559   5.955
   88ARG      N  957   6.748   7.447   6.128
   88ARG      H  958   6.738   7.366   6.186
   88ARG     CA  959   6.864   7.532   6.158
   88ARG     CB  960   6.867   7.567   6.307
   88ARG     CG  961   6.745   7.658   6.320
   88ARG     CD  962   6.735   7.775   6.419
   88ARG     NE  963   6.730   7.719   6.555
   88ARG     HE  964   6.690   7.629   6.568
   88ARG     CZ  965   6.753   7.782   6.671
   88ARG    NH1  966   6.758   7.916   6.668
   88ARG   HH11  967   6.753   7.973   6.587
   88ARG   HH12  968   6.760   7.956   6.760
   88ARG    NH2  969   6.786   7.717   6.783
   88ARG   HH21  970   6.784   7.617   6.776
   88ARG   HH22  971   6.809   7.771   6.864
   88ARG      C  972   6.990   7.453   6.120
   88ARG      O  973   6.995   7.331   6.115
   89AS4      N  974   7.093   7.531   6.089
   89AS4      H  975   7.079   7.621   6.047
   89AS4     CA  976   7.229   7.476   6.079
   89AS4     CB  977   7.312   7.542   5.969
   89AS4     CG  978   7.447   7.480   5.932
   89AS4    OD1  979   7.465   7.456   5.811
   89AS4   HD11  980   7.562   7.434   5.796
   89AS4   HD12  981   7.377   7.462   5.764
   89AS4    OD2  982   7.536   7.492   6.019
   89AS4   HD21  983   7.619   7.493   5.964
   89AS4   HD22  984   7.506   7.476   6.113
   89AS4      C  985   7.300   7.478   6.215
   89AS4      O  986   7.277   7.569   6.294
   90SER      N  987   7.373   7.371   6.247
   90SER      H  988   7.403   7.302   6.182
   90SER     CA  989   7.455   7.355   6.368
   90SER     CB  990   7.535   7.225   6.373
   90SER     OG  991   7.613   7.213   6.254
   90SER     HG  992   7.694   7.158   6.275
   90SER      C  993   7.556   7.463   6.406
   90SER      O  994   7.558   7.514   6.518
   91GL4      N  995   7.623   7.517   6.304
   91GL4      H  996   7.636   7.469   6.217
   91GL4     CA  997   7.730   7.616   6.327
   91GL4     CB  998   7.863   7.568   6.270
   91GL4     CG  999   7.928   7.441   6.325
   91GL4     CD 1000   8.067   7.411   6.270
   91GL4    OE1 1001   8.093   7.292   6.242
   91GL4   HE11 1002   8.188   7.272   6.216
   91GL4   HE12 1003   8.014   7.235   6.264
   91GL4    OE2 1004   8.156   7.499   6.267
   91GL4   HE21 1005   8.239   7.455   6.231
   91GL4   HE22 1006   8.113   7.570   6.322
   91GL4      C 1007   7.710   7.754   6.265
   91GL4      O 1008   7.738   7.854   6.332
   92GLY      N 1009   7.669   7.749   6.139
   92GLY      H 1010   7.639   7.657   6.112
   92GLY     CA 1011   7.644   7.871   6.061
   92GLY      C 1012   7.656   7.862   5.909
   92GLY      O 1013   7.626   7.961   5.842
   93HI2      N 1014   7.680   7.745   5.852
   93HI2      H 1015   7.667   7.658   5.900
   93HI2     CA 1016   7.701   7.720   5.708
   93HI2     CB 1017   7.756   7.579   5.689
   93HI2     CG 1018   7.838   7.531   5.809
   93HI2    ND1 1019   7.961   7.576   5.831
   93HI2    HD1 1020   7.989   7.667   5.801
   93HI2    CD2 1021   7.822   7.429   5.894
   93HI2    HD2 1022   7.724   7.382   5.893
   93HI2    CE1 1023   8.019   7.498   5.923
   93HI2    HE1 1024   8.119   7.509   5.964
   93HI2    NE2 1025   7.932   7.407   5.965
   93HI2    HE2 1026   7.957   7.327   6.020
   93HI2      C 1027   7.584   7.750   5.615
   93HI2      O 1028   7.582   7.863   5.565
   94GLY      N 1029   7.471   7.696   5.660
   94GLY      H 1030   7.486   7.627   5.730
   94GLY     CA 1031   7.343   7.718   5.589
   94GLY      C 1032   7.263   7.844   5.622
   94GLY      O 1033   7.152   7.860   5.571
   95THR      N 1034   7.312   7.919   5.720
   95THR      H 1035   7.367   7.885   5.796
   95THR     CA 1036   7.258   8.055   5.737
   95THR     CB 1037   7.291   8.113   5.875
   95THR    OG1 1038   7.270   8.013   5.975
   95THR    HG1 1039   7.288   8.055   6.064
   95THR    CG2 1040   7.211   8.240   5.904
   95THR      C 1041   7.292   8.149   5.621
   95THR      O 1042   7.199   8.179   5.546
   96HI2      N 1043   7.422   8.152   5.593
   96HI2      H 1044   7.481   8.093   5.647
   96HI2     CA 1045   7.482   8.234   5.486
   96HI2     CB 1046   7.635   8.229   5.488
   96HI2     CG 1047   7.694   8.246   5.628
   96HI2    ND1 1048   7.702   8.357   5.700
   96HI2    HD1 1049   7.696   8.452   5.668
   96HI2    CD2 1050   7.756   8.148   5.694
   96HI2    HD2 1051   7.761   8.044   5.662
   96HI2    CE1 1052   7.751   8.321   5.818
   96HI2    HE1 1053   7.751   8.392   5.901
   96HI2    NE2 1054   7.784   8.192   5.816
   96HI2    HE2 1055   7.832   8.145   5.890
   96HI2      C 1056   7.438   8.196   5.345
   96HI2      O 1057   7.454   8.279   5.256
   97THR      N 1058   7.402   8.071   5.317
   97THR      H 1059   7.391   7.995   5.382
   97THR     CA 1060   7.339   8.026   5.192
   97THR     CB 1061   7.313   7.877   5.170
   97THR    OG1 1062   7.298   7.817   5.299
   97THR    HG1 1063   7.271   7.723   5.281
   97THR    CG2 1064   7.424   7.818   5.083
   97THR      C 1065   7.207   8.101   5.167
   97THR      O 1066   7.194   8.184   5.078
   98ALA      N 1067   7.108   8.069   5.250
   98ALA      H 1068   7.120   7.992   5.313
   98ALA     CA 1069   6.972   8.124   5.242
   98ALA     CB 1070   6.883   8.031   5.325
   98ALA      C 1071   6.961   8.272   5.282
   98ALA      O 1072   6.862   8.338   5.255
   99SER      N 1073   7.067   8.324   5.343
   99SER      H 1074   7.131   8.265   5.391
   99SER     CA 1075   7.080   8.471   5.352
   99SER     CB 1076   7.196   8.501   5.447
   99SER     OG 1077   7.153   8.458   5.576
   99SER     HG 1078   7.227   8.463   5.643
   99SER      C 1079   7.086   8.562   5.230
   99SER      O 1080   7.039   8.675   5.241
  100THR      N 1081   7.150   8.508   5.126
  100THR      H 1082   7.161   8.409   5.113
  100THR     CA 1083   7.179   8.582   5.002
  100THR     CB 1084   7.275   8.504   4.912
  100THR    OG1 1085   7.223   8.378   4.866
  100THR    HG1 1086   7.244   8.316   4.941
  100THR    CG2 1087   7.410   8.490   4.982
  100THR      C 1088   7.049   8.620   4.931
  100THR      O 1089   7.064   8.698   4.838
  101ALA      N 1090   6.940   8.550   4.962
  101ALA      H 1091   6.952   8.468   5.018
  101ALA     CA 1092   6.803   8.582   4.921
  101ALA     CB 1093   6.731   8.449   4.943
  101ALA      C 1094   6.743   8.686   5.016
  101ALA      O 1095   6.710   8.796   4.970
  102ALA      N 1096   6.748   8.659   5.146
  102ALA      H 1097   6.753   8.567   5.185
  102ALA     CA 1098   6.688   8.748   5.245
  102ALA     CB 1099   6.683   8.679   5.381
  102ALA      C 1100   6.751   8.887   5.257
  102ALA      O 1101   6.690   8.975   5.318
  103GLY      N 1102   6.874   8.902   5.208
  103GLY      H 1103   6.938   8.825   5.208
  103GLY     CA 1104   6.940   9.033   5.215
  103GLY      C 1105   7.083   9.030   5.159
  103GLY      O 1106   7.184   9.010   5.227
  104GLY      N 1107   7.102   9.095   5.045
  104GLY      H 1108   7.190   9.121   5.005
  104GLY     CA 1109   7.004   9.175   4.971
  104GLY      C 1110   7.047   9.297   4.889
  104GLY      O 1111   7.145   9.366   4.917
  105LEU      N 1112   6.951   9.329   4.803
  105LEU      H 1113   6.874   9.265   4.795
  105LEU     CA 1114   6.969   9.437   4.705
  105LEU     CB 1115   6.896   9.394   4.578
  105LEU     CG 1116   6.985   9.392   4.453
  105LEU    CD1 1117   6.917   9.310   4.344
  105LEU    CD2 1118   7.024   9.534   4.412
  105LEU      C 1119   6.916   9.567   4.766
  105LEU      O 1120   6.802   9.605   4.736
  106VAL      N 1121   6.993   9.628   4.856
  106VAL      H 1122   7.076   9.584   4.890
  106VAL     CA 1123   6.950   9.755   4.917
  106VAL     CB 1124   6.960   9.749   5.069
  106VAL    CG1 1125   6.870   9.639   5.125
  106VAL    CG2 1126   7.099   9.707   5.117
  106VAL      C 1127   7.017   9.875   4.850
  106VAL      O 1128   7.136   9.868   4.819
  107SER      N 1129   6.954   9.992   4.845
  107SER      H 1130   6.855  10.004   4.854
  107SER     CA 1131   7.030  10.112   4.808
  107SER     CB 1132   6.945  10.229   4.759
  107SER     OG 1133   6.881  10.180   4.641
  107SER     HG 1134   6.930  10.096   4.619
  107SER      C 1135   7.131  10.171   4.906
  107SER      O 1136   7.241  10.213   4.868
  108MET      N 1137   7.106  10.148   5.035
  108MET      H 1138   7.026  10.101   5.072
  108MET     CA 1139   7.198  10.177   5.145
  108MET     CB 1140   7.193  10.324   5.188
  108MET     CG 1141   7.296  10.413   5.119
  108MET     SD 1142   7.308  10.571   5.210
  108MET     CE 1143   7.403  10.691   5.119
  108MET      C 1144   7.173  10.085   5.265
  108MET      O 1145   7.067  10.084   5.328
  109ALA      N 1146   7.286  10.024   5.303
  109ALA      H 1147   7.364  10.015   5.242
  109ALA     CA 1148   7.296   9.939   5.423
  109ALA     CB 1149   7.325   9.800   5.367
  109ALA      C 1150   7.409   9.991   5.513
  109ALA      O 1151   7.500  10.054   5.460
  110SER      N 1152   7.392   9.987   5.645
  110SER      H 1153   7.301   9.984   5.685
  110SER     CA 1154   7.509  10.004   5.733
  110SER     CB 1155   7.459  10.031   5.876
  110SER     OG 1156   7.374   9.934   5.938
  110SER     HG 1157   7.380   9.954   6.035
  110SER      C 1158   7.604   9.885   5.734
  110SER      O 1159   7.591   9.779   5.795
  111LEU      N 1160   7.707   9.901   5.652
  111LEU      H 1161   7.743   9.992   5.631
  111LEU     CA 1162   7.799   9.788   5.635
  111LEU     CB 1163   7.863   9.795   5.496
  111LEU     CG 1164   7.768   9.804   5.376
  111LEU    CD1 1165   7.844   9.858   5.255
  111LEU    CD2 1166   7.709   9.668   5.340
  111LEU      C 1167   7.911   9.783   5.740
  111LEU      O 1168   7.964   9.889   5.773
  112MET      N 1169   7.964   9.663   5.761
  112MET      H 1170   7.925   9.576   5.731
  112MET     CA 1171   8.078   9.643   5.851
  112MET     CB 1172   8.097   9.497   5.890
  112MET     CG 1173   8.007   9.444   6.002
  112MET     SD 1174   8.060   9.533   6.152
  112MET     CE 1175   7.904   9.607   6.193
  112MET      C 1176   8.203   9.699   5.782
  112MET      O 1177   8.218   9.694   5.660
  113GLY      N 1178   8.260   9.791   5.859
  113GLY      H 1179   8.235   9.810   5.954
  113GLY     CA 1180   8.373   9.871   5.810
  113GLY      C 1181   8.352   9.977   5.702
  113GLY      O 1182   8.400  10.090   5.710
  114PHE      N 1183   8.256   9.958   5.611
  114PHE      H 1184   8.222   9.864   5.613
  114PHE     CA 1185   8.245  10.038   5.488
  114PHE     CB 1186   8.212   9.950   5.367
  114PHE     CG 1187   8.326   9.853   5.337
  114PHE    CD1 1188   8.456   9.895   5.312
  114PHE    HD1 1189   8.482   9.996   5.281
  114PHE    CD2 1190   8.301   9.716   5.340
  114PHE    HD2 1191   8.197   9.682   5.339
  114PHE    CE1 1192   8.560   9.805   5.290
  114PHE    HE1 1193   8.660   9.844   5.270
  114PHE    CE2 1194   8.407   9.627   5.329
  114PHE    HE2 1195   8.378   9.522   5.326
  114PHE     CZ 1196   8.536   9.669   5.302
  114PHE     HZ 1197   8.619   9.603   5.275
  114PHE      C 1198   8.139  10.148   5.489
  114PHE      O 1199   8.101  10.195   5.381
  115GLY      N 1200   8.109  10.208   5.604
  115GLY      H 1201   8.156  10.174   5.685
  115GLY     CA 1202   8.011  10.316   5.627
  115GLY      C 1203   7.867  10.273   5.601
  115GLY      O 1204   7.839  10.153   5.595
  116LEU      N 1205   7.793  10.370   5.548
  116LEU      H 1206   7.828  10.464   5.546
  116LEU     CA 1207   7.670  10.356   5.469
  116LEU     CB 1208   7.590  10.486   5.475
  116LEU     CG 1209   7.503  10.500   5.601
  116LEU    CD1 1210   7.460  10.646   5.608
  116LEU    CD2 1211   7.375  10.418   5.615
  116LEU      C 1212   7.692  10.319   5.322
  116LEU      O 1213   7.782  10.377   5.262
  117GLY      N 1214   7.622  10.219   5.269
  117GLY      H 1215   7.579  10.150   5.328
  117GLY     CA 1216   7.622  10.195   5.125
  117GLY      C 1217   7.579  10.053   5.087
  117GLY      O 1218   7.508   9.986   5.163
  118THR      N 1219   7.648  10.002   4.986
  118THR      H 1220   7.741  10.021   4.954
  118THR     CA 1221   7.588   9.898   4.901
  118THR     CB 1222   7.626   9.928   4.755
  118THR    OG1 1223   7.766   9.933   4.728
  118THR    HG1 1224   7.798   9.839   4.737
  118THR    CG2 1225   7.557  10.051   4.694
  118THR      C 1226   7.600   9.747   4.920
  118THR      O 1227   7.699   9.689   4.877
  119ALA      N 1228   7.512   9.694   5.005
  119ALA      H 1229   7.457   9.756   5.060
  119ALA     CA 1230   7.500   9.548   5.018
  119ALA     CB 1231   7.414   9.518   5.141
  119ALA      C 1232   7.439   9.478   4.897
  119ALA      O 1233   7.382   9.538   4.806
  120ARG      N 1234   7.475   9.350   4.884
  120ARG      H 1235   7.521   9.299   4.957
  120ARG     CA 1236   7.452   9.267   4.766
  120ARG     CB 1237   7.589   9.214   4.722
  120ARG     CG 1238   7.693   9.323   4.694
  120ARG     CD 1239   7.663   9.413   4.574
  120ARG     NE 1240   7.775   9.505   4.548
  120ARG     HE 1241   7.858   9.473   4.593
  120ARG     CZ 1242   7.761   9.618   4.478
  120ARG    NH1 1243   7.652   9.676   4.427
  120ARG   HH11 1244   7.564   9.632   4.444
  120ARG   HH12 1245   7.662   9.759   4.372
  120ARG    NH2 1246   7.875   9.688   4.473
  120ARG   HH21 1247   7.957   9.641   4.507
  120ARG   HH22 1248   7.879   9.783   4.440
  120ARG      C 1249   7.356   9.151   4.793
  120ARG      O 1250   7.351   9.110   4.909
  121GLY      N 1251   7.332   9.074   4.687
  121GLY      H 1252   7.393   9.087   4.609
  121GLY     CA 1253   7.244   8.956   4.687
  121GLY      C 1254   7.106   8.984   4.628
  121GLY      O 1255   7.094   9.080   4.552
  122GLY      N 1256   7.010   8.898   4.662
  122GLY      H 1257   7.031   8.829   4.732
  122GLY     CA 1258   6.872   8.897   4.613
  122GLY      C 1259   6.784   9.007   4.672
  122GLY      O 1260   6.832   9.100   4.736
  123VAL      N 1261   6.656   8.993   4.640
  123VAL      H 1262   6.619   8.923   4.578
  123VAL     CA 1263   6.551   9.079   4.696
  123VAL     CB 1264   6.420   9.070   4.617
  123VAL    CG1 1265   6.436   9.170   4.502
  123VAL    CG2 1266   6.379   8.934   4.562
  123VAL      C 1267   6.520   9.059   4.845
  123VAL      O 1268   6.489   8.946   4.881
  124PRO      N 1269   6.536   9.152   4.938
  124PRO     CA 1270   6.508   9.135   5.082
  124PRO     CB 1271   6.523   9.272   5.147
  124PRO     CG 1272   6.616   9.341   5.047
  124PRO     CD 1273   6.592   9.284   4.907
  124PRO      C 1274   6.373   9.074   5.122
  124PRO      O 1275   6.361   8.989   5.210
  125SER      N 1276   6.272   9.098   5.039
  125SER      H 1277   6.280   9.170   4.970
  125SER     CA 1278   6.138   9.041   5.055
  125SER     CB 1279   6.028   9.137   5.007
  125SER     OG 1280   6.074   9.198   4.886
  125SER     HG 1281   6.019   9.163   4.810
  125SER      C 1282   6.109   8.912   4.978
  125SER      O 1283   5.995   8.866   4.972
  126ALA      N 1284   6.213   8.830   4.966
  126ALA      H 1285   6.309   8.859   4.967
  126ALA     CA 1286   6.206   8.698   4.902
  126ALA     CB 1287   6.346   8.654   4.857
  126ALA      C 1288   6.154   8.600   5.007
  126ALA      O 1289   6.215   8.582   5.111
  127ARG      N 1290   6.041   8.536   4.976
  127ARG      H 1291   5.987   8.544   4.892
  127ARG     CA 1292   5.980   8.441   5.070
  127ARG     CB 1293   5.832   8.434   5.033
  127ARG     CG 1294   5.760   8.530   5.128
  127ARG     CD 1295   5.612   8.542   5.093
  127ARG     NE 1296   5.546   8.621   5.198
  127ARG     HE 1297   5.597   8.690   5.250
  127ARG     CZ 1298   5.413   8.638   5.206
  127ARG    NH1 1299   5.325   8.580   5.124
  127ARG   HH11 1300   5.358   8.525   5.047
  127ARG   HH12 1301   5.227   8.600   5.127
  127ARG    NH2 1302   5.362   8.712   5.305
  127ARG   HH21 1303   5.427   8.763   5.361
  127ARG   HH22 1304   5.267   8.692   5.328
  127ARG      C 1305   6.031   8.297   5.065
  127ARG      O 1306   6.054   8.247   4.955
  128ILE      N 1307   6.030   8.242   5.186
  128ILE      H 1308   5.972   8.269   5.263
  128ILE     CA 1309   6.096   8.111   5.194
  128ILE     CB 1310   6.239   8.120   5.247
  128ILE    CG1 1311   6.244   8.178   5.388
  128ILE    CG2 1312   6.323   8.208   5.154
  128ILE     CD 1313   6.370   8.159   5.473
  128ILE      C 1314   6.033   7.986   5.257
  128ILE      O 1315   5.958   7.987   5.355
  129ALA      N 1316   6.058   7.875   5.188
  129ALA      H 1317   6.099   7.886   5.098
  129ALA     CA 1318   6.026   7.739   5.233
  129ALA     CB 1319   5.945   7.667   5.124
  129ALA      C 1320   6.155   7.665   5.265
  129ALA      O 1321   6.235   7.641   5.174
  130VAL      N 1322   6.176   7.628   5.391
  130VAL      H 1323   6.114   7.658   5.464
  130VAL     CA 1324   6.301   7.567   5.440
  130VAL     CB 1325   6.342   7.630   5.573
  130VAL    CG1 1326   6.473   7.580   5.636
  130VAL    CG2 1327   6.354   7.783   5.568
  130VAL      C 1328   6.279   7.416   5.452
  130VAL      O 1329   6.189   7.365   5.517
  131TY0      N 1330   6.371   7.340   5.393
  131TY0      H 1331   6.454   7.385   5.358
  131TY0     CA 1332   6.382   7.194   5.392
  131TY0     CB 1333   6.357   7.128   5.257
  131TY0     CG 1334   6.225   7.159   5.186
  131TY0    CD1 1335   6.117   7.073   5.185
  131TY0    HD1 1336   6.117   6.976   5.236
  131TY0    CD2 1337   6.216   7.289   5.136
  131TY0    HD2 1338   6.303   7.354   5.130
  131TY0    CE1 1339   5.997   7.127   5.142
  131TY0    HE1 1340   5.908   7.064   5.137
  131TY0    CE2 1341   6.095   7.339   5.091
  131TY0    HE2 1342   6.088   7.438   5.044
  131TY0     CZ 1343   5.982   7.258   5.097
  131TY0     OH 1344   5.860   7.313   5.073
  131TY0    HH1 1345   5.796   7.243   5.105
  131TY0    HH2 1346   5.857   7.413   5.069
  131TY0      C 1347   6.519   7.147   5.443
  131TY0      O 1348   6.620   7.151   5.373
  132LY3      N 1349   6.524   7.128   5.574
  132LY3      H 1350   6.445   7.130   5.635
  132LY3     CA 1351   6.641   7.079   5.649
  132LY3     CB 1352   6.639   7.109   5.799
  132LY3     CG 1353   6.766   7.068   5.874
  132LY3     CD 1354   6.757   7.075   6.026
  132LY3     CE 1355   6.873   6.993   6.083
  132LY3     NZ 1356   7.010   7.027   6.041
  132LY3    HZ1 1357   7.070   6.996   6.115
  132LY3    HZ2 1358   7.017   7.003   5.944
  132LY3    HZ3 1359   6.995   7.125   6.047
  132LY3      C 1360   6.672   6.931   5.625
  132LY3      O 1361   6.620   6.847   5.697
  133ILE      N 1362   6.734   6.906   5.509
  133ILE      H 1363   6.761   6.982   5.451
  133ILE     CA 1364   6.776   6.769   5.473
  133ILE     CB 1365   6.798   6.751   5.323
  133ILE    CG1 1366   6.680   6.800   5.239
  133ILE    CG2 1367   6.849   6.612   5.285
  133ILE     CD 1368   6.723   6.805   5.092
  133ILE      C 1369   6.898   6.734   5.558
  133ILE      O 1370   6.903   6.633   5.628
  134CYS      N 1371   6.997   6.821   5.539
  134CYS      H 1372   6.985   6.919   5.522
  134CYS     CA 1373   7.130   6.794   5.594
  134CYS     CB 1374   7.239   6.875   5.524
  134CYS     SG 1375   7.246   6.835   5.345
  134CYS      C 1376   7.153   6.823   5.743
  134CYS      O 1377   7.098   6.918   5.797
  135TRP      N 1378   7.246   6.748   5.801
  135TRP      H 1379   7.274   6.664   5.754
  135TRP     CA 1380   7.278   6.756   5.944
  135TRP     CB 1381   7.221   6.634   6.017
  135TRP     CG 1382   7.069   6.613   6.023
  135TRP    CD1 1383   6.993   6.569   5.923
  135TRP    HD1 1384   7.021   6.539   5.822
  135TRP    CD2 1385   6.980   6.644   6.125
  135TRP    NE1 1386   6.865   6.589   5.955
  135TRP    HE1 1387   6.780   6.562   5.911
  135TRP    CE2 1388   6.850   6.642   6.075
  135TRP    CE3 1389   6.998   6.657   6.262
  135TRP    HE3 1390   7.100   6.645   6.298
  135TRP    CZ2 1391   6.742   6.663   6.160
  135TRP    HZ2 1392   6.644   6.661   6.113
  135TRP    CZ3 1393   6.888   6.673   6.346
  135TRP    HZ3 1394   6.894   6.670   6.455
  135TRP    CH2 1395   6.758   6.680   6.297
  135TRP    HH2 1396   6.670   6.687   6.361
  135TRP      C 1397   7.429   6.764   5.964
  135TRP      O 1398   7.499   6.737   5.867
  136SER      N 1399   7.471   6.788   6.088
  136SER      H 1400   7.407   6.806   6.163
  136SER     CA 1401   7.614   6.797   6.121
  136SER     CB 1402   7.640   6.825   6.269
  136SER     OG 1403   7.605   6.716   6.355
  136SER     HG 1404   7.508   6.703   6.378
  136SER      C 1405   7.704   6.681   6.079
  136SER      O 1406   7.820   6.698   6.043
  137AS4      N 1407   7.635   6.568   6.062
  137AS4      H 1408   7.535   6.572   6.065
  137AS4     CA 1409   7.689   6.435   6.031
  137AS4     CB 1410   7.615   6.314   6.087
  137AS4     CG 1411   7.463   6.300   6.071
  137AS4    OD1 1412   7.396   6.396   6.029
  137AS4   HD11 1413   7.313   6.404   6.085
  137AS4   HD12 1414   7.429   6.418   5.938
  137AS4    OD2 1415   7.417   6.189   6.105
  137AS4   HD21 1416   7.328   6.169   6.064
  137AS4   HD22 1417   7.487   6.138   6.155
  137AS4      C 1418   7.710   6.410   5.881
  137AS4      O 1419   7.815   6.360   5.840
  138GLY      N 1420   7.613   6.446   5.797
  138GLY      H 1421   7.520   6.457   5.832
  138GLY     CA 1422   7.616   6.447   5.651
  138GLY      C 1423   7.479   6.462   5.584
  138GLY      O 1424   7.378   6.488   5.649
  139CYS      N 1425   7.482   6.445   5.452
  139CYS      H 1426   7.574   6.443   5.414
  139CYS     CA 1427   7.367   6.459   5.361
  139CYS     CB 1428   7.394   6.568   5.257
  139CYS     SG 1429   7.424   6.737   5.321
  139CYS      C 1430   7.319   6.330   5.293
  139CYS      O 1431   7.378   6.279   5.198
  140PHE      N 1432   7.203   6.292   5.346
  140PHE      H 1433   7.156   6.349   5.413
  140PHE     CA 1434   7.137   6.166   5.311
  140PHE     CB 1435   7.069   6.100   5.431
  140PHE     CG 1436   7.174   6.051   5.531
  140PHE    CD1 1437   7.244   6.136   5.616
  140PHE    HD1 1438   7.218   6.242   5.618
  140PHE    CD2 1439   7.195   5.914   5.539
  140PHE    HD2 1440   7.159   5.847   5.460
  140PHE    CE1 1441   7.333   6.079   5.707
  140PHE    HE1 1442   7.380   6.142   5.781
  140PHE    CE2 1443   7.284   5.854   5.627
  140PHE    HE2 1444   7.281   5.749   5.655
  140PHE     CZ 1445   7.356   5.942   5.707
  140PHE     HZ 1446   7.422   5.902   5.784
  140PHE      C 1447   7.056   6.172   5.182
  140PHE      O 1448   6.963   6.253   5.179
  141GLY      N 1449   7.078   6.067   5.104
  141GLY      H 1450   7.143   5.996   5.134
  141GLY     CA 1451   7.019   6.048   4.971
  141GLY      C 1452   6.868   6.025   4.963
  141GLY      O 1453   6.804   6.069   4.867
  142ALA      N 1454   6.820   5.957   5.066
  142ALA      H 1455   6.879   5.882   5.097
  142ALA     CA 1456   6.677   5.929   5.082
  142ALA     CB 1457   6.650   5.828   5.194
  142ALA      C 1458   6.599   6.060   5.095
  142ALA      O 1459   6.509   6.101   5.022
  143AS4      N 1460   6.632   6.126   5.205
  143AS4      H 1461   6.694   6.091   5.275
  143AS4     CA 1462   6.589   6.262   5.243
  143AS4     CB 1463   6.669   6.309   5.364
  143AS4     CG 1464   6.662   6.221   5.489
  143AS4    OD1 1465   6.548   6.189   5.530
  143AS4   HD11 1466   6.551   6.106   5.586
  143AS4   HD12 1467   6.480   6.261   5.517
  143AS4    OD2 1468   6.763   6.195   5.558
  143AS4   HD21 1469   6.744   6.209   5.655
  143AS4   HD22 1470   6.837   6.154   5.506
  143AS4      C 1471   6.596   6.363   5.129
  143AS4      O 1472   6.503   6.441   5.109
  144ILE      N 1473   6.698   6.363   5.043
  144ILE      H 1474   6.786   6.324   5.070
  144ILE     CA 1475   6.703   6.441   4.918
  144ILE     CB 1476   6.837   6.416   4.849
  144ILE    CG1 1477   6.951   6.466   4.937
  144ILE    CG2 1478   6.833   6.475   4.708
  144ILE     CD 1479   7.093   6.470   4.879
  144ILE      C 1480   6.582   6.411   4.830
  144ILE      O 1481   6.520   6.508   4.786
  145LEU      N 1482   6.561   6.283   4.803
  145LEU      H 1483   6.622   6.217   4.845
  145LEU     CA 1484   6.446   6.246   4.719
  145LEU     CB 1485   6.427   6.105   4.662
  145LEU     CG 1486   6.525   6.091   4.545
  145LEU    CD1 1487   6.577   5.948   4.530
  145LEU    CD2 1488   6.453   6.133   4.417
  145LEU      C 1489   6.315   6.278   4.791
  145LEU      O 1490   6.223   6.316   4.719
  146ALA      N 1491   6.325   6.273   4.924
  146ALA      H 1492   6.377   6.207   4.977
  146ALA     CA 1493   6.198   6.303   4.993
  146ALA     CB 1494   6.216   6.249   5.135
  146ALA      C 1495   6.143   6.445   4.993
  146ALA      O 1496   6.027   6.477   4.967
  147ALA      N 1497   6.241   6.535   5.002
  147ALA      H 1498   6.326   6.516   5.050
  147ALA     CA 1499   6.210   6.678   4.990
  147ALA     CB 1500   6.324   6.760   5.051
  147ALA      C 1501   6.166   6.718   4.848
  147ALA      O 1502   6.059   6.777   4.836
  148PHE      N 1503   6.223   6.660   4.743
  148PHE      H 1504   6.298   6.595   4.750
  148PHE     CA 1505   6.183   6.683   4.603
  148PHE     CB 1506   6.277   6.620   4.499
  148PHE     CG 1507   6.400   6.706   4.469
  148PHE    CD1 1508   6.385   6.827   4.402
  148PHE    HD1 1509   6.295   6.889   4.407
  148PHE    CD2 1510   6.525   6.647   4.486
  148PHE    HD2 1511   6.530   6.562   4.553
  148PHE    CE1 1512   6.494   6.888   4.342
  148PHE    HE1 1513   6.482   6.980   4.285
  148PHE    CE2 1514   6.630   6.707   4.418
  148PHE    HE2 1515   6.730   6.664   4.424
  148PHE     CZ 1516   6.618   6.826   4.347
  148PHE     HZ 1517   6.706   6.865   4.295
  148PHE      C 1518   6.035   6.658   4.574
  148PHE      O 1519   5.957   6.749   4.546
  149AS4      N 1520   5.997   6.532   4.596
  149AS4      H 1521   6.061   6.467   4.637
  149AS4     CA 1522   5.858   6.486   4.599
  149AS4     CB 1523   5.862   6.342   4.650
  149AS4     CG 1524   5.737   6.254   4.654
  149AS4    OD1 1525   5.738   6.139   4.607
  149AS4   HD11 1526   5.645   6.103   4.601
  149AS4   HD12 1527   5.826   6.094   4.591
  149AS4    OD2 1528   5.640   6.300   4.718
  149AS4   HD21 1529   5.578   6.228   4.751
  149AS4   HD22 1530   5.640   6.399   4.725
  149AS4      C 1531   5.770   6.567   4.695
  149AS4      O 1532   5.668   6.619   4.649
  150AS4      N 1533   5.817   6.605   4.813
  150AS4      H 1534   5.896   6.573   4.865
  150AS4     CA 1535   5.734   6.682   4.908
  150AS4     CB 1536   5.808   6.688   5.041
  150AS4     CG 1537   5.782   6.573   5.138
  150AS4    OD1 1538   5.853   6.555   5.239
  150AS4   HD11 1539   5.794   6.513   5.308
  150AS4   HD12 1540   5.934   6.612   5.224
  150AS4    OD2 1541   5.668   6.520   5.134
  150AS4   HD21 1542   5.643   6.490   5.226
  150AS4   HD22 1543   5.630   6.509   5.042
  150AS4      C 1544   5.708   6.821   4.849
  150AS4      O 1545   5.597   6.874   4.860
  151ALA      N 1546   5.818   6.886   4.814
  151ALA      H 1547   5.906   6.838   4.810
  151ALA     CA 1548   5.814   7.026   4.772
  151ALA     CB 1549   5.960   7.069   4.752
  151ALA      C 1550   5.736   7.062   4.645
  151ALA      O 1551   5.682   7.171   4.634
  152ILE      N 1552   5.720   6.965   4.555
  152ILE      H 1553   5.773   6.880   4.553
  152ILE     CA 1554   5.622   6.963   4.446
  152ILE     CB 1555   5.626   6.830   4.369
  152ILE    CG1 1556   5.760   6.795   4.305
  152ILE    CG2 1557   5.522   6.824   4.256
  152ILE     CD 1558   5.782   6.651   4.259
  152ILE      C 1559   5.484   6.987   4.507
  152ILE      O 1560   5.422   7.091   4.483
  153ALA      N 1561   5.445   6.900   4.599
  153ALA      H 1562   5.504   6.822   4.618
  153ALA     CA 1563   5.316   6.897   4.670
  153ALA     CB 1564   5.288   6.764   4.739
  153ALA      C 1565   5.299   7.020   4.761
  153ALA      O 1566   5.202   7.093   4.743
  154AS4      N 1567   5.400   7.047   4.842
  154AS4      H 1568   5.474   6.982   4.859
  154AS4     CA 1569   5.413   7.169   4.923
  154AS4     CB 1570   5.544   7.180   5.001
  154AS4     CG 1571   5.582   7.073   5.103
  154AS4    OD1 1572   5.496   6.992   5.144
  154AS4   HD11 1573   5.514   6.969   5.239
  154AS4   HD12 1574   5.435   6.972   5.067
  154AS4    OD2 1575   5.693   7.078   5.161
  154AS4   HD21 1576   5.693   7.027   5.247
  154AS4   HD22 1577   5.765   7.113   5.102
  154AS4      C 1578   5.387   7.303   4.853
  154AS4      O 1579   5.295   7.369   4.901
  155GLY      N 1580   5.407   7.303   4.722
  155GLY      H 1581   5.404   7.217   4.671
  155GLY     CA 1582   5.383   7.419   4.635
  155GLY      C 1583   5.497   7.517   4.605
  155GLY      O 1584   5.474   7.637   4.616
  156VAL      N 1585   5.618   7.466   4.587
  156VAL      H 1586   5.639   7.370   4.604
  156VAL     CA 1587   5.729   7.554   4.547
  156VAL     CB 1588   5.867   7.512   4.598
  156VAL    CG1 1589   5.875   7.501   4.750
  156VAL    CG2 1590   5.921   7.377   4.551
  156VAL      C 1591   5.742   7.584   4.398
  156VAL      O 1592   5.699   7.512   4.307
  157AS4      N 1593   5.790   7.705   4.373
  157AS4      H 1594   5.806   7.780   4.438
  157AS4     CA 1595   5.824   7.741   4.235
  157AS4     CB 1596   5.751   7.867   4.188
  157AS4     CG 1597   5.776   7.981   4.286
  157AS4    OD1 1598   5.831   8.082   4.236
  157AS4   HD11 1599   5.818   8.160   4.296
  157AS4   HD12 1600   5.888   8.052   4.159
  157AS4    OD2 1601   5.711   7.987   4.392
  157AS4   HD21 1602   5.758   8.046   4.458
  157AS4   HD22 1603   5.630   7.928   4.392
  157AS4      C 1604   5.972   7.748   4.194
  157AS4      O 1605   5.995   7.733   4.074
  158ILE      N 1606   6.055   7.797   4.285
  158ILE      H 1607   6.022   7.835   4.372
  158ILE     CA 1608   6.199   7.810   4.262
  158ILE     CB 1609   6.241   7.957   4.265
  158ILE    CG1 1610   6.162   8.040   4.164
  158ILE    CG2 1611   6.386   7.957   4.217
  158ILE     CD 1612   6.207   8.186   4.171
  158ILE      C 1613   6.266   7.725   4.371
  158ILE      O 1614   6.262   7.760   4.489
  159ILE      N 1615   6.297   7.602   4.334
  159ILE      H 1616   6.302   7.588   4.235
  159ILE     CA 1617   6.370   7.515   4.428
  159ILE     CB 1618   6.332   7.367   4.418
  159ILE    CG1 1619   6.384   7.296   4.543
  159ILE    CG2 1620   6.359   7.300   4.283
  159ILE     CD 1621   6.313   7.161   4.555
  159ILE      C 1622   6.520   7.523   4.403
  159ILE      O 1623   6.570   7.502   4.293
  160SER      N 1624   6.577   7.573   4.513
  160SER      H 1625   6.518   7.593   4.591
  160SER     CA 1626   6.722   7.595   4.531
  160SER     CB 1627   6.753   7.714   4.621
  160SER     OG 1628   6.858   7.791   4.562
  160SER     HG 1629   6.804   7.837   4.492
  160SER      C 1630   6.785   7.465   4.583
  160SER      O 1631   6.782   7.438   4.703
  161ILE      N 1632   6.853   7.401   4.489
  161ILE      H 1633   6.868   7.441   4.399
  161ILE     CA 1634   6.917   7.270   4.514
  161ILE     CB 1635   6.902   7.174   4.396
  161ILE    CG1 1636   6.757   7.168   4.350
  161ILE    CG2 1637   6.949   7.033   4.434
  161ILE     CD 1638   6.722   7.227   4.213
  161ILE      C 1639   7.064   7.289   4.549
  161ILE      O 1640   7.159   7.285   4.471
  162SER      N 1641   7.073   7.322   4.678
  162SER      H 1642   6.990   7.348   4.727
  162SER     CA 1643   7.202   7.340   4.747
  162SER     CB 1644   7.202   7.442   4.862
  162SER     OG 1645   7.328   7.450   4.931
  162SER     HG 1646   7.301   7.445   5.027
  162SER      C 1647   7.250   7.211   4.812
  162SER      O 1648   7.360   7.159   4.791
  163VAL      N 1649   7.158   7.147   4.884
  163VAL      H 1650   7.064   7.179   4.896
  163VAL     CA 1651   7.173   7.015   4.948
  163VAL     CB 1652   7.126   6.898   4.862
  163VAL    CG1 1653   6.978   6.911   4.828
  163VAL    CG2 1654   7.212   6.888   4.736
  163VAL      C 1655   7.303   6.986   5.022
  163VAL      O 1656   7.357   6.876   5.033
  164GLY      N 1657   7.339   7.085   5.103
  164GLY      H 1658   7.278   7.163   5.119
  164GLY     CA 1659   7.445   7.080   5.206
  164GLY      C 1660   7.578   7.026   5.152
  164GLY      O 1661   7.606   7.043   5.034
  165GLY      N 1662   7.639   6.938   5.231
  165GLY      H 1663   7.609   6.939   5.326
  165GLY     CA 1664   7.760   6.860   5.201
  165GLY      C 1665   7.752   6.742   5.105
  165GLY      O 1666   7.838   6.655   5.121
  166LY3      N 1667   7.650   6.734   5.019
  166LY3      H 1668   7.609   6.824   5.007
  166LY3     CA 1669   7.633   6.632   4.915
  166LY3     CB 1670   7.485   6.607   4.888
  166LY3     CG 1671   7.452   6.498   4.786
  166LY3     CD 1672   7.492   6.356   4.826
  166LY3     CE 1673   7.424   6.258   4.731
  166LY3     NZ 1674   7.497   6.131   4.723
  166LY3    HZ1 1675   7.575   6.143   4.785
  166LY3    HZ2 1676   7.436   6.054   4.745
  166LY3    HZ3 1677   7.537   6.113   4.633
  166LY3      C 1678   7.709   6.659   4.785
  166LY3      O 1679   7.693   6.761   4.719
  167THR      N 1680   7.797   6.565   4.750
  167THR      H 1681   7.839   6.506   4.820
  167THR     CA 1682   7.850   6.547   4.614
  167THR     CB 1683   7.989   6.483   4.618
  167THR    OG1 1684   8.068   6.550   4.716
  167THR    HG1 1685   8.132   6.617   4.677
  167THR    CG2 1686   8.066   6.483   4.486
  167THR      C 1687   7.768   6.473   4.509
  167THR      O 1688   7.757   6.352   4.529
  168PRO      N 1689   7.699   6.534   4.413
  168PRO     CA 1690   7.628   6.457   4.309
  168PRO     CB 1691   7.565   6.559   4.214
  168PRO     CG 1692   7.589   6.697   4.277
  168PRO     CD 1693   7.685   6.679   4.394
  168PRO      C 1694   7.723   6.370   4.226
  168PRO      O 1695   7.842   6.398   4.212
  169THR      N 1696   7.659   6.280   4.152
  169THR      H 1697   7.561   6.268   4.163
  169THR     CA 1698   7.723   6.188   4.058
  169THR     CB 1699   7.772   6.058   4.124
  169THR    OG1 1700   7.903   6.025   4.076
  169THR    HG1 1701   7.935   6.087   4.005
  169THR    CG2 1702   7.686   5.933   4.138
  169THR      C 1703   7.639   6.157   3.934
  169THR      O 1704   7.564   6.247   3.897
  170ASN      N 1705   7.681   6.063   3.849
  170ASN      H 1706   7.766   6.011   3.856
  170ASN     CA 1707   7.613   6.042   3.720
  170ASN     CB 1708   7.703   5.978   3.614
  170ASN     CG 1709   7.640   5.968   3.475
  170ASN    OD1 1710   7.542   6.033   3.440
  170ASN    ND2 1711   7.724   5.924   3.382
  170ASN   HD21 1712   7.820   5.909   3.406
  170ASN   HD22 1713   7.689   5.893   3.294
  170ASN      C 1714   7.476   5.977   3.742
  170ASN      O 1715   7.455   5.894   3.831
  171TY0      N 1716   7.389   5.995   3.642
  171TY0      H 1717   7.414   6.006   3.546
  171TY0     CA 1718   7.243   6.003   3.655
  171TY0     CB 1719   7.184   6.057   3.525
  171TY0     CG 1720   7.160   5.954   3.414
  171TY0    CD1 1721   7.257   5.945   3.315
  171TY0    HD1 1722   7.328   6.027   3.309
  171TY0    CD2 1723   7.048   5.872   3.419
  171TY0    HD2 1724   6.964   5.903   3.482
  171TY0    CE1 1725   7.236   5.847   3.217
  171TY0    HE1 1726   7.316   5.839   3.144
  171TY0    CE2 1727   7.019   5.783   3.317
  171TY0    HE2 1728   6.915   5.752   3.313
  171TY0     CZ 1729   7.122   5.767   3.225
  171TY0     OH 1730   7.106   5.669   3.133
  171TY0    HH1 1731   7.195   5.623   3.129
  171TY0    HH2 1732   7.015   5.628   3.139
  171TY0      C 1733   7.167   5.893   3.729
  171TY0      O 1734   7.089   5.925   3.820
  172PHE      N 1735   7.181   5.770   3.680
  172PHE      H 1736   7.228   5.754   3.593
  172PHE     CA 1737   7.092   5.661   3.720
  172PHE     CB 1738   7.148   5.541   3.643
  172PHE     CG 1739   7.077   5.406   3.653
  172PHE    CD1 1740   6.984   5.350   3.566
  172PHE    HD1 1741   6.948   5.416   3.487
  172PHE    CD2 1742   7.098   5.331   3.768
  172PHE    HD2 1743   7.187   5.353   3.827
  172PHE    CE1 1744   6.924   5.227   3.589
  172PHE    HE1 1745   6.861   5.180   3.513
  172PHE    CE2 1746   7.030   5.215   3.804
  172PHE    HE2 1747   7.044   5.170   3.903
  172PHE     CZ 1748   6.943   5.161   3.710
  172PHE     HZ 1749   6.902   5.060   3.712
  172PHE      C 1750   7.076   5.635   3.870
  172PHE      O 1751   6.963   5.627   3.918
  173GL4      N 1752   7.188   5.627   3.942
  173GL4      H 1753   7.273   5.591   3.902
  173GL4     CA 1754   7.188   5.614   4.088
  173GL4     CB 1755   7.313   5.541   4.138
  173GL4     CG 1756   7.350   5.407   4.074
  173GL4     CD 1757   7.423   5.402   3.939
  173GL4    OE1 1758   7.497   5.303   3.922
  173GL4   HE11 1759   7.526   5.306   3.826
  173GL4   HE12 1760   7.525   5.260   4.008
  173GL4    OE2 1761   7.433   5.504   3.867
  173GL4   HE21 1762   7.531   5.515   3.852
  173GL4   HE22 1763   7.349   5.558   3.863
  173GL4      C 1764   7.177   5.744   4.167
  173GL4      O 1765   7.169   5.746   4.290
  174AS4      N 1766   7.182   5.860   4.103
  174AS4      H 1767   7.185   5.870   4.003
  174AS4     CA 1768   7.199   5.990   4.170
  174AS4     CB 1769   7.261   6.098   4.082
  174AS4     CG 1770   7.287   6.230   4.155
  174AS4    OD1 1771   7.210   6.325   4.128
  174AS4   HD11 1772   7.216   6.393   4.200
  174AS4   HD12 1773   7.164   6.302   4.042
  174AS4    OD2 1774   7.391   6.245   4.223
  174AS4   HD21 1775   7.417   6.341   4.220
  174AS4   HD22 1776   7.431   6.154   4.231
  174AS4      C 1777   7.060   6.038   4.214
  174AS4      O 1778   6.964   6.039   4.137
  175PRO      N 1779   7.046   6.078   4.340
  175PRO     CA 1780   6.917   6.125   4.392
  175PRO     CB 1781   6.945   6.137   4.542
  175PRO     CG 1782   7.070   6.053   4.572
  175PRO     CD 1783   7.151   6.066   4.443
  175PRO      C 1784   6.874   6.260   4.334
  175PRO      O 1785   6.769   6.275   4.272
  176ILE      N 1786   6.974   6.347   4.321
  176ILE      H 1787   7.070   6.327   4.340
  176ILE     CA 1788   6.957   6.492   4.303
  176ILE     CB 1789   7.083   6.571   4.338
  176ILE    CG1 1790   7.151   6.535   4.470
  176ILE    CG2 1791   7.050   6.720   4.339
  176ILE     CD 1792   7.297   6.577   4.481
  176ILE      C 1793   6.915   6.513   4.157
  176ILE      O 1794   6.809   6.570   4.133
  177ALA      N 1795   6.985   6.458   4.058
  177ALA      H 1796   7.070   6.410   4.079
  177ALA     CA 1797   6.949   6.460   3.916
  177ALA     CB 1798   7.054   6.385   3.833
  177ALA      C 1799   6.814   6.402   3.873
  177ALA      O 1800   6.738   6.477   3.813
  178ILE      N 1801   6.781   6.284   3.925
  178ILE      H 1802   6.848   6.221   3.963
  178ILE     CA 1803   6.646   6.227   3.918
  178ILE     CB 1804   6.652   6.076   3.946
  178ILE    CG1 1805   6.734   5.998   3.843
  178ILE    CG2 1806   6.510   6.019   3.940
  178ILE     CD 1807   6.752   5.856   3.896
  178ILE      C 1808   6.536   6.309   3.986
  178ILE      O 1809   6.441   6.344   3.916
  179GLY      N 1810   6.570   6.370   4.099
  179GLY      H 1811   6.662   6.373   4.138
  179GLY     CA 1812   6.472   6.453   4.171
  179GLY      C 1813   6.442   6.581   4.093
  179GLY      O 1814   6.327   6.607   4.059
  180ALA      N 1815   6.550   6.643   4.044
  180ALA      H 1816   6.638   6.606   4.071
  180ALA     CA 1817   6.549   6.748   3.941
  180ALA     CB 1818   6.690   6.805   3.921
  180ALA      C 1819   6.470   6.733   3.810
  180ALA      O 1820   6.403   6.828   3.770
  181PHE      N 1821   6.472   6.610   3.762
  181PHE      H 1822   6.526   6.530   3.790
  181PHE     CA 1823   6.395   6.571   3.642
  181PHE     CB 1824   6.439   6.436   3.587
  181PHE     CG 1825   6.353   6.366   3.482
  181PHE    CD1 1826   6.376   6.391   3.347
  181PHE    HD1 1827   6.481   6.410   3.324
  181PHE    CD2 1828   6.249   6.284   3.524
  181PHE    HD2 1829   6.242   6.250   3.627
  181PHE    CE1 1830   6.295   6.332   3.250
  181PHE    HE1 1831   6.300   6.360   3.145
  181PHE    CE2 1832   6.170   6.217   3.430
  181PHE    HE2 1833   6.114   6.127   3.454
  181PHE     CZ 1834   6.193   6.250   3.297
  181PHE     HZ 1835   6.129   6.202   3.223
  181PHE      C 1836   6.245   6.591   3.665
  181PHE      O 1837   6.177   6.666   3.596
  182HI2      N 1838   6.202   6.549   3.784
  182HI2      H 1839   6.265   6.490   3.834
  182HI2     CA 1840   6.062   6.555   3.830
  182HI2     CB 1841   6.041   6.470   3.955
  182HI2     CG 1842   6.085   6.323   3.951
  182HI2    ND1 1843   6.041   6.228   3.869
  182HI2    HD1 1844   5.983   6.251   3.791
  182HI2    CD2 1845   6.150   6.265   4.052
  182HI2    HD2 1846   6.196   6.314   4.137
  182HI2    CE1 1847   6.079   6.111   3.918
  182HI2    HE1 1848   6.039   6.016   3.882
  182HI2    NE2 1849   6.140   6.133   4.034
  182HI2    HE2 1850   6.166   6.066   4.103
  182HI2      C 1851   6.009   6.699   3.840
  182HI2      O 1852   5.901   6.732   3.790
  183ALA      N 1853   6.092   6.783   3.901
  183ALA      H 1854   6.172   6.757   3.955
  183ALA     CA 1855   6.069   6.928   3.912
  183ALA     CB 1856   6.158   6.986   4.022
  183ALA      C 1857   6.072   7.002   3.778
  183ALA      O 1858   6.002   7.102   3.759
  184MET      N 1859   6.155   6.956   3.685
  184MET      H 1860   6.223   6.884   3.702
  184MET     CA 1861   6.148   7.002   3.546
  184MET     CB 1862   6.268   6.949   3.468
  184MET     CG 1863   6.397   7.016   3.517
  184MET     SD 1864   6.403   7.192   3.466
  184MET     CE 1865   6.402   7.162   3.290
  184MET      C 1866   6.015   6.979   3.474
  184MET      O 1867   5.992   7.068   3.392
  185LY3      N 1868   5.963   6.857   3.480
  185LY3      H 1869   6.025   6.788   3.520
  185LY3     CA 1870   5.830   6.816   3.434
  185LY3     CB 1871   5.818   6.664   3.446
  185LY3     CG 1872   5.896   6.586   3.339
  185LY3     CD 1873   5.896   6.435   3.365
  185LY3     CE 1874   5.754   6.382   3.340
  185LY3     NZ 1875   5.742   6.239   3.369
  185LY3    HZ1 1876   5.777   6.222   3.461
  185LY3    HZ2 1877   5.643   6.221   3.369
  185LY3    HZ3 1878   5.793   6.178   3.308
  185LY3      C 1879   5.713   6.886   3.502
  185LY3      O 1880   5.615   6.923   3.437
  186LY3      N 1881   5.723   6.898   3.634
  186LY3      H 1882   5.795   6.854   3.688
  186LY3     CA 1883   5.626   6.963   3.724
  186LY3     CB 1884   5.624   6.886   3.856
  186LY3     CG 1885   5.565   6.746   3.845
  186LY3     CD 1886   5.414   6.745   3.823
  186LY3     CE 1887   5.346   6.613   3.789
  186LY3     NZ 1888   5.208   6.640   3.746
  186LY3    HZ1 1889   5.161   6.684   3.822
  186LY3    HZ2 1890   5.202   6.706   3.670
  186LY3    HZ3 1891   5.167   6.555   3.714
  186LY3      C 1892   5.643   7.114   3.740
  186LY3      O 1893   5.574   7.176   3.821
  187ARG      N 1894   5.722   7.175   3.652
  187ARG      H 1895   5.770   7.128   3.578
  187ARG     CA 1896   5.738   7.319   3.626
  187ARG     CB 1897   5.622   7.372   3.541
  187ARG     CG 1898   5.648   7.376   3.390
  187ARG     CD 1899   5.526   7.449   3.332
  187ARG     NE 1900   5.549   7.448   3.187
  187ARG     HE 1901   5.642   7.463   3.153
  187ARG     CZ 1902   5.465   7.393   3.098
  187ARG    NH1 1903   5.349   7.337   3.135
  187ARG   HH11 1904   5.319   7.344   3.230
  187ARG   HH12 1905   5.286   7.293   3.071
  187ARG    NH2 1906   5.488   7.415   2.967
  187ARG   HH21 1907   5.572   7.458   2.937
  187ARG   HH22 1908   5.416   7.396   2.900
  187ARG      C 1909   5.781   7.406   3.744
  187ARG      O 1910   5.718   7.506   3.779
  188ILE      N 1911   5.881   7.360   3.818
  188ILE      H 1912   5.911   7.266   3.806
  188ILE     CA 1913   5.949   7.428   3.929
  188ILE     CB 1914   5.936   7.332   4.048
  188ILE    CG1 1915   5.794   7.282   4.073
  188ILE    CG2 1916   5.979   7.413   4.170
  188ILE     CD 1917   5.789   7.198   4.202
  188ILE      C 1918   6.087   7.453   3.868
  188ILE      O 1919   6.169   7.363   3.851
  189LEU      N 1920   6.137   7.575   3.889
  189LEU      H 1921   6.088   7.647   3.938
  189LEU     CA 1922   6.267   7.617   3.835
  189LEU     CB 1923   6.265   7.770   3.822
  189LEU     CG 1924   6.397   7.836   3.783
  189LEU    CD1 1925   6.449   7.804   3.643
  189LEU    CD2 1926   6.363   7.984   3.797
  189LEU      C 1927   6.376   7.555   3.923
  189LEU      O 1928   6.383   7.588   4.041
  190THR      N 1929   6.457   7.478   3.851
  190THR      H 1930   6.438   7.442   3.760
  190THR     CA 1931   6.563   7.393   3.908
  190THR     CB 1932   6.575   7.270   3.818
  190THR    OG1 1933   6.564   7.308   3.680
  190THR    HG1 1934   6.516   7.255   3.610
  190THR    CG2 1935   6.455   7.185   3.861
  190THR      C 1936   6.695   7.468   3.927
  190THR      O 1937   6.804   7.421   3.892
  191SER      N 1938   6.685   7.577   4.001
  191SER      H 1939   6.598   7.615   4.034
  191SER     CA 1940   6.799   7.656   4.050
  191SER     CB 1941   6.772   7.789   4.120
  191SER     OG 1942   6.678   7.765   4.226
  191SER     HG 1943   6.692   7.672   4.259
  191SER      C 1944   6.904   7.574   4.125
  191SER      O 1945   6.879   7.532   4.238
  192ALA      N 1946   7.013   7.525   4.065
  192ALA      H 1947   7.039   7.559   3.975
  192ALA     CA 1948   7.103   7.426   4.125
  192ALA     CB 1949   7.080   7.291   4.057
  192ALA      C 1950   7.250   7.466   4.128
  192ALA      O 1951   7.302   7.510   4.026
  193SER      N 1952   7.317   7.418   4.233
  193SER      H 1953   7.276   7.358   4.302
  193SER     CA 1954   7.452   7.471   4.256
  193SER     CB 1955   7.509   7.458   4.397
  193SER     OG 1956   7.642   7.512   4.398
  193SER     HG 1957   7.674   7.495   4.491
  193SER      C 1958   7.547   7.399   4.161
  193SER      O 1959   7.518   7.291   4.111
  194ALA      N 1960   7.641   7.476   4.107
  194ALA      H 1961   7.635   7.574   4.088
  194ALA     CA 1962   7.763   7.418   4.049
  194ALA     CB 1963   7.818   7.491   3.926
  194ALA      C 1964   7.878   7.386   4.144
  194ALA      O 1965   7.973   7.317   4.108
  195GLY      N 1966   7.867   7.422   4.272
  195GLY      H 1967   7.790   7.473   4.309
  195GLY     CA 1968   7.974   7.400   4.371
  195GLY      C 1969   7.968   7.262   4.437
  195GLY      O 1970   8.012   7.166   4.374
  196ASN      N 1971   7.902   7.255   4.552
  196ASN      H 1972   7.874   7.341   4.594
  196ASN     CA 1973   7.878   7.134   4.633
  196ASN     CB 1974   7.774   7.047   4.563
  196ASN     CG 1975   7.630   7.087   4.597
  196ASN    OD1 1976   7.595   7.204   4.579
  196ASN    ND2 1977   7.565   7.002   4.675
  196ASN   HD21 1978   7.610   6.918   4.706
  196ASN   HD22 1979   7.489   7.037   4.731
  196ASN      C 1980   7.997   7.052   4.682
  196ASN      O 1981   8.020   7.034   4.801
  197AS4      N 1982   8.094   7.039   4.592
  197AS4      H 1983   8.089   7.073   4.498
  197AS4     CA 1984   8.223   6.976   4.625
  197AS4     CB 1985   8.223   6.830   4.582
  197AS4     CG 1986   8.316   6.748   4.673
  197AS4    OD1 1987   8.305   6.764   4.796
  197AS4   HD11 1988   8.379   6.720   4.846
  197AS4   HD12 1989   8.225   6.824   4.803
  197AS4    OD2 1990   8.400   6.676   4.615
  197AS4   HD21 1991   8.475   6.651   4.677
  197AS4   HD22 1992   8.356   6.630   4.538
  197AS4      C 1993   8.341   7.041   4.551
  197AS4      O 1994   8.327   7.136   4.475
  198GLY      N 1995   8.462   6.993   4.581
  198GLY      H 1996   8.463   6.898   4.609
  198GLY     CA 1997   8.583   7.052   4.520
  198GLY      C 1998   8.715   7.018   4.588
  198GLY      O 1999   8.722   6.945   4.687
  199PRO      N 2000   8.827   7.077   4.547
  199PRO     CA 2001   8.835   7.166   4.430
  199PRO     CB 2002   8.967   7.239   4.455
  199PRO     CG 2003   9.051   7.122   4.506
  199PRO     CD 2004   8.958   7.065   4.613
  199PRO      C 2005   8.828   7.082   4.302
  199PRO      O 2006   8.888   6.975   4.293
  200VAL      N 2007   8.760   7.143   4.205
  200VAL      H 2008   8.719   7.233   4.212
  200VAL     CA 2009   8.747   7.074   4.075
  200VAL     CB 2010   8.616   7.001   4.043
  200VAL    CG1 2011   8.568   6.879   4.123
  200VAL    CG2 2012   8.495   7.094   4.054
  200VAL      C 2013   8.789   7.146   3.947
  200VAL      O 2014   8.723   7.231   3.888
  201LEU      N 2015   8.911   7.109   3.909
  201LEU      H 2016   8.963   7.038   3.958
  201LEU     CA 2017   8.973   7.143   3.780
  201LEU     CB 2018   9.117   7.189   3.799
  201LEU     CG 2019   9.130   7.306   3.896
  201LEU    CD1 2020   9.279   7.323   3.923
  201LEU    CD2 2021   9.079   7.431   3.824
  201LEU      C 2022   8.970   7.027   3.680
  201LEU      O 2023   9.012   6.916   3.712
  202ALA      N 2024   8.930   7.065   3.559
  202ALA      H 2025   8.909   7.162   3.550
  202ALA     CA 2026   8.904   6.973   3.447
  202ALA     CB 2027   9.037   6.918   3.398
  202ALA      C 2028   8.800   6.866   3.481
  202ALA      O 2029   8.808   6.752   3.434
  203SER      N 2030   8.697   6.900   3.557
  203SER      H 2031   8.669   6.996   3.563
  203SER     CA 2032   8.603   6.803   3.617
  203SER     CB 2033   8.664   6.721   3.731
  203SER     OG 2034   8.582   6.604   3.738
  203SER     HG 2035   8.616   6.539   3.805
  203SER      C 2036   8.477   6.869   3.673
  203SER      O 2037   8.477   6.990   3.694
  204ILE      N 2038   8.367   6.793   3.679
  204ILE      H 2039   8.369   6.695   3.663
  204ILE     CA 2040   8.237   6.852   3.714
  204ILE     CB 2041   8.149   6.822   3.593
  204ILE    CG1 2042   8.169   6.924   3.481
  204ILE    CG2 2043   8.001   6.801   3.626
  204ILE     CD 2044   8.120   7.068   3.496
  204ILE      C 2045   8.185   6.797   3.847
  204ILE      O 2046   8.230   6.690   3.888
  205THR      N 2047   8.107   6.876   3.920
  205THR      H 2048   8.136   6.972   3.918
  205THR     CA 2049   8.033   6.828   4.038
  205THR     CB 2050   8.047   6.908   4.168
  205THR    OG1 2051   8.047   7.048   4.139
  205THR    HG1 2052   8.033   7.100   4.223
  205THR    CG2 2053   8.169   6.860   4.246
  205THR      C 2054   7.882   6.823   4.012
  205THR      O 2055   7.817   6.726   4.051
  206ASN      N 2056   7.822   6.918   3.941
  206ASN      H 2057   7.873   7.000   3.915
  206ASN     CA 2058   7.684   6.913   3.891
  206ASN     CB 2059   7.624   7.053   3.880
  206ASN     CG 2060   7.476   7.059   3.842
  206ASN    OD1 2061   7.439   6.999   3.741
  206ASN    ND2 2062   7.396   7.145   3.905
  206ASN   HD21 2063   7.433   7.199   3.980
  206ASN   HD22 2064   7.298   7.146   3.888
  206ASN      C 2065   7.672   6.830   3.762
  206ASN      O 2066   7.670   6.883   3.651
  207PHE      N 2067   7.628   6.706   3.781
  207PHE      H 2068   7.619   6.668   3.873
  207PHE     CA 2069   7.621   6.612   3.667
  207PHE     CB 2070   7.669   6.470   3.696
  207PHE     CG 2071   7.820   6.449   3.702
  207PHE    CD1 2072   7.895   6.418   3.589
  207PHE    HD1 2073   7.848   6.375   3.501
  207PHE    CD2 2074   7.877   6.466   3.828
  207PHE    HD2 2075   7.812   6.486   3.913
  207PHE    CE1 2076   8.033   6.409   3.602
  207PHE    HE1 2077   8.093   6.362   3.525
  207PHE    CE2 2078   8.015   6.461   3.835
  207PHE    HE2 2079   8.062   6.485   3.931
  207PHE     CZ 2080   8.094   6.439   3.723
  207PHE     HZ 2081   8.196   6.478   3.729
  207PHE      C 2082   7.482   6.602   3.604
  207PHE      O 2083   7.471   6.534   3.503
  208SER      N 2084   7.382   6.677   3.651
  208SER      H 2085   7.397   6.743   3.725
  208SER     CA 2086   7.249   6.690   3.590
  208SER     CB 2087   7.154   6.754   3.691
  208SER     OG 2088   7.031   6.779   3.622
  208SER     HG 2089   6.976   6.827   3.690
  208SER      C 2090   7.254   6.770   3.459
  208SER      O 2091   7.296   6.885   3.459
  209PRO      N 2092   7.206   6.702   3.355
  209PRO     CA 2093   7.205   6.756   3.219
  209PRO     CB 2094   7.150   6.641   3.134
  209PRO     CG 2095   7.148   6.515   3.221
  209PRO     CD 2096   7.149   6.567   3.365
  209PRO      C 2097   7.105   6.872   3.218
  209PRO      O 2098   7.132   6.988   3.188
  210TRP      N 2099   6.985   6.842   3.268
  210TRP      H 2100   6.955   6.748   3.278
  210TRP     CA 2101   6.878   6.943   3.268
  210TRP     CB 2102   6.746   6.868   3.280
  210TRP     CG 2103   6.736   6.748   3.374
  210TRP    CD1 2104   6.750   6.762   3.505
  210TRP    HD1 2105   6.731   6.850   3.567
  210TRP    CD2 2106   6.756   6.614   3.346
  210TRP    NE1 2107   6.790   6.647   3.558
  210TRP    HE1 2108   6.819   6.627   3.652
  210TRP    CE2 2109   6.789   6.551   3.465
  210TRP    CE3 2110   6.749   6.535   3.231
  210TRP    HE3 2111   6.757   6.589   3.137
  210TRP    CZ2 2112   6.812   6.414   3.473
  210TRP    HZ2 2113   6.809   6.367   3.571
  210TRP    CZ3 2114   6.768   6.397   3.241
  210TRP    HZ3 2115   6.734   6.335   3.158
  210TRP    CH2 2116   6.797   6.333   3.361
  210TRP    HH2 2117   6.791   6.224   3.363
  210TRP      C 2118   6.878   7.061   3.365
  210TRP      O 2119   6.811   7.158   3.329
  211SER      N 2120   6.933   7.049   3.486
  211SER      H 2121   6.981   6.965   3.510
  211SER     CA 2122   6.931   7.145   3.598
  211SER     CB 2123   6.988   7.091   3.728
  211SER     OG 2124   6.918   6.974   3.771
  211SER     HG 2125   6.913   6.984   3.871
  211SER      C 2126   7.000   7.281   3.581
  211SER      O 2127   7.096   7.284   3.505
  212LEU      N 2128   6.939   7.389   3.629
  212LEU      H 2129   6.856   7.379   3.684
  212LEU     CA 2130   6.993   7.522   3.598
  212LEU     CB 2131   6.884   7.629   3.612
  212LEU     CG 2132   6.932   7.773   3.593
  212LEU    CD1 2133   6.988   7.802   3.454
  212LEU    CD2 2134   6.810   7.864   3.608
  212LEU      C 2135   7.115   7.546   3.687
  212LEU      O 2136   7.112   7.564   3.808
  213SER      N 2137   7.226   7.524   3.616
  213SER      H 2138   7.224   7.503   3.519
  213SER     CA 2139   7.354   7.506   3.686
  213SER     CB 2140   7.433   7.393   3.621
  213SER     OG 2141   7.495   7.429   3.497
  213SER     HG 2142   7.417   7.443   3.435
  213SER      C 2143   7.437   7.631   3.716
  213SER      O 2144   7.491   7.697   3.628
  214VAL      N 2145   7.435   7.675   3.842
  214VAL      H 2146   7.396   7.617   3.913
  214VAL     CA 2147   7.489   7.808   3.877
  214VAL     CB 2148   7.391   7.881   3.969
  214VAL    CG1 2149   7.421   8.031   3.975
  214VAL    CG2 2150   7.246   7.855   3.928
  214VAL      C 2151   7.631   7.805   3.935
  214VAL      O 2152   7.644   7.735   4.036
  215ALA      N 2153   7.725   7.853   3.855
  215ALA      H 2154   7.690   7.894   3.771
  215ALA     CA 2155   7.867   7.872   3.889
  215ALA     CB 2156   7.946   7.890   3.760
  215ALA      C 2157   7.886   7.977   3.999
  215ALA      O 2158   7.825   8.084   3.994
  216ALA      N 2159   8.000   7.962   4.066
  216ALA      H 2160   8.053   7.877   4.072
  216ALA     CA 2161   8.037   8.058   4.171
  216ALA     CB 2162   8.083   7.982   4.296
  216ALA      C 2163   8.142   8.161   4.130
  216ALA      O 2164   8.262   8.139   4.150
  217SER      N 2165   8.101   8.264   4.057
  217SER      H 2166   8.007   8.278   4.026
  217SER     CA 2167   8.198   8.367   4.018
  217SER     CB 2168   8.153   8.439   3.891
  217SER     OG 2169   8.011   8.461   3.890
  217SER     HG 2170   7.986   8.529   3.822
  217SER      C 2171   8.207   8.479   4.122
  217SER      O 2172   8.133   8.489   4.219
  218THR      N 2173   8.328   8.533   4.119
  218THR      H 2174   8.395   8.502   4.051
  218THR     CA 2175   8.375   8.647   4.200
  218THR     CB 2176   8.522   8.688   4.205
  218THR    OG1 2177   8.567   8.721   4.074
  218THR    HG1 2178   8.634   8.795   4.080
  218THR    CG2 2179   8.597   8.580   4.283
  218THR      C 2180   8.301   8.779   4.180
  218THR      O 2181   8.242   8.800   4.074
  219ILE      N 2182   8.317   8.871   4.275
  219ILE      H 2183   8.368   8.862   4.360
  219ILE     CA 2184   8.274   9.011   4.262
  219ILE     CB 2185   8.279   9.083   4.397
  219ILE    CG1 2186   8.191   9.207   4.407
  219ILE    CG2 2187   8.417   9.102   4.461
  219ILE     CD 2188   8.052   9.157   4.370
  219ILE      C 2189   8.333   9.096   4.149
  219ILE      O 2190   8.454   9.096   4.126
  220AS4      N 2191   8.254   9.161   4.064
  220AS4      H 2192   8.154   9.159   4.061
  220AS4     CA 2193   8.317   9.242   3.959
  220AS4     CB 2194   8.232   9.286   3.839
  220AS4     CG 2195   8.101   9.352   3.884
  220AS4    OD1 2196   7.996   9.285   3.874
  220AS4   HD11 2197   7.936   9.321   3.803
  220AS4   HD12 2198   8.011   9.211   3.940
  220AS4    OD2 2199   8.104   9.465   3.938
  220AS4   HD21 2200   8.009   9.488   3.959
  220AS4   HD22 2201   8.190   9.515   3.941
  220AS4      C 2202   8.412   9.358   3.988
  220AS4      O 2203   8.516   9.367   3.923
  221ARG      N 2204   8.365   9.459   4.060
  221ARG      H 2205   8.269   9.490   4.060
  221ARG     CA 2206   8.458   9.541   4.139
  221ARG     CB 2207   8.387   9.670   4.183
  221ARG     CG 2208   8.386   9.773   4.070
  221ARG     CD 2209   8.311   9.898   4.117
  221ARG     NE 2210   8.337  10.016   4.034
  221ARG     HE 2211   8.429  10.055   4.030
  221ARG     CZ 2212   8.244  10.106   3.998
  221ARG    NH1 2213   8.115  10.088   4.030
  221ARG   HH11 2214   8.073  10.002   4.058
  221ARG   HH12 2215   8.064  10.174   4.033
  221ARG    NH2 2216   8.278  10.184   3.895
  221ARG   HH21 2217   8.364  10.173   3.845
  221ARG   HH22 2218   8.226  10.268   3.879
  221ARG      C 2219   8.514   9.467   4.260
  221ARG      O 2220   8.447   9.433   4.357
  222AS4      N 2221   8.646   9.448   4.255
  222AS4      H 2222   8.708   9.507   4.204
  222AS4     CA 2223   8.711   9.368   4.360
  222AS4     CB 2224   8.823   9.294   4.288
  222AS4     CG 2225   8.869   9.179   4.379
  222AS4    OD1 2226   8.828   9.066   4.347
  222AS4   HD11 2227   8.890   8.996   4.382
  222AS4   HD12 2228   8.741   9.078   4.298
  222AS4    OD2 2229   8.950   9.192   4.473
  222AS4   HD21 2230   8.987   9.102   4.495
  222AS4   HD22 2231   8.956   9.288   4.501
  222AS4      C 2232   8.763   9.458   4.472
  222AS4      O 2233   8.774   9.580   4.461
  223PHE      N 2234   8.774   9.393   4.587
  223PHE      H 2235   8.789   9.294   4.589
  223PHE     CA 2236   8.802   9.472   4.708
  223PHE     CB 2237   8.748   9.394   4.828
  223PHE     CG 2238   8.595   9.395   4.828
  223PHE    CD1 2239   8.535   9.509   4.881
  223PHE    HD1 2240   8.588   9.602   4.900
  223PHE    CD2 2241   8.527   9.276   4.803
  223PHE    HD2 2242   8.562   9.195   4.739
  223PHE    CE1 2243   8.400   9.508   4.913
  223PHE    HE1 2244   8.343   9.597   4.943
  223PHE    CE2 2245   8.390   9.282   4.830
  223PHE    HE2 2246   8.328   9.205   4.783
  223PHE     CZ 2247   8.329   9.391   4.890
  223PHE     HZ 2248   8.223   9.382   4.914
  223PHE      C 2249   8.951   9.501   4.725
  223PHE      O 2250   9.015   9.470   4.826
  224PHE      N 2251   9.003   9.605   4.660
  224PHE      H 2252   8.939   9.648   4.596
  224PHE     CA 2253   9.148   9.629   4.652
  224PHE     CB 2254   9.184   9.704   4.524
  224PHE     CG 2255   9.235   9.608   4.416
  224PHE    CD1 2256   9.360   9.552   4.439
  224PHE    HD1 2257   9.416   9.552   4.532
  224PHE    CD2 2258   9.166   9.605   4.295
  224PHE    HD2 2259   9.074   9.662   4.286
  224PHE    CE1 2260   9.424   9.495   4.329
  224PHE    HE1 2261   9.523   9.450   4.338
  224PHE    CE2 2262   9.234   9.556   4.185
  224PHE    HE2 2263   9.198   9.583   4.086
  224PHE     CZ 2264   9.361   9.502   4.205
  224PHE     HZ 2265   9.425   9.486   4.118
  224PHE      C 2266   9.199   9.702   4.776
  224PHE      O 2267   9.121   9.788   4.816
  225THR      N 2268   9.317   9.665   4.824
  225THR      H 2269   9.369   9.588   4.787
  225THR     CA 2270   9.377   9.714   4.949
  225THR     CB 2271   9.369   9.602   5.054
  225THR    OG1 2272   9.235   9.551   5.065
  225THR    HG1 2273   9.231   9.464   5.016
  225THR    CG2 2274   9.386   9.659   5.195
  225THR      C 2275   9.521   9.765   4.941
  225THR      O 2276   9.602   9.674   4.923
  226LY3      N 2277   9.536   9.897   4.942
  226LY3      H 2278   9.459   9.959   4.954
  226LY3     CA 2279   9.667   9.964   4.947
  226LY3     CB 2280   9.634  10.109   4.912
  226LY3     CG 2281   9.585  10.149   4.773
  226LY3     CD 2282   9.679  10.111   4.659
  226LY3     CE 2283   9.605  10.143   4.528
  226LY3     NZ 2284   9.570  10.284   4.508
  226LY3    HZ1 2285   9.658  10.331   4.515
  226LY3    HZ2 2286   9.531  10.298   4.417
  226LY3    HZ3 2287   9.510  10.325   4.577
  226LY3      C 2288   9.734   9.944   5.083
  226LY3      O 2289   9.711  10.013   5.183
  227VAL      N 2290   9.837   9.860   5.078
  227VAL      H 2291   9.858   9.809   4.994
  227VAL     CA 2292   9.930   9.838   5.190
  227VAL     CB 2293   9.981   9.694   5.199
  227VAL    CG1 2294  10.057   9.682   5.332
  227VAL    CG2 2295   9.867   9.593   5.188
  227VAL      C 2296  10.047   9.933   5.167
  227VAL      O 2297  10.123   9.928   5.071
  228GLN      N 2298  10.039  10.047   5.235
  228GLN      H 2299   9.965  10.075   5.295
  228GLN     CA 2300  10.148  10.146   5.229
  228GLN     CB 2301  10.096  10.287   5.261
  228GLN     CG 2302  10.192  10.393   5.208
  228GLN     CD 2303  10.164  10.535   5.257
  228GLN    OE1 2304  10.056  10.584   5.290
  228GLN    NE2 2305  10.264  10.622   5.257
  228GLN   HE21 2306  10.360  10.597   5.244
  228GLN   HE22 2307  10.242  10.720   5.263
  228GLN      C 2308  10.271  10.104   5.309
  228GLN      O 2309  10.270  10.103   5.432
  229LEU      N 2310  10.375  10.063   5.236
  229LEU      H 2311  10.352  10.012   5.153
  229LEU     CA 2312  10.515  10.059   5.280
  229LEU     CB 2313  10.582   9.941   5.209
  229LEU     CG 2314  10.563   9.813   5.291
  229LEU    CD1 2315  10.422   9.763   5.260
  229LEU    CD2 2316  10.655   9.704   5.235
  229LEU      C 2317  10.592  10.189   5.257
  229LEU      O 2318  10.614  10.236   5.146
  230GLY      N 2319  10.618  10.252   5.372
  230GLY      H 2320  10.581  10.216   5.457
  230GLY     CA 2321  10.693  10.377   5.387
  230GLY      C 2322  10.633  10.500   5.318
  230GLY      O 2323  10.519  10.545   5.329
  231AS4      N 2324  10.718  10.556   5.232
  231AS4      H 2325  10.814  10.528   5.232
  231AS4     CA 2326  10.688  10.660   5.132
  231AS4     CB 2327  10.793  10.768   5.155
  231AS4     CG 2328  10.733  10.905   5.121
  231AS4    OD1 2329  10.634  10.916   5.046
  231AS4   HD11 2330  10.572  10.991   5.071
  231AS4   HD12 2331  10.619  10.852   4.971
  231AS4    OD2 2332  10.789  10.993   5.190
  231AS4   HD21 2333  10.715  11.054   5.220
  231AS4   HD22 2334  10.888  10.987   5.186
  231AS4      C 2335  10.697  10.608   4.988
  231AS4      O 2336  10.790  10.538   4.950
  232SER      N 2337  10.611  10.664   4.903
  232SER      H 2338  10.587  10.757   4.931
  232SER     CA 2339  10.590  10.627   4.763
  232SER     CB 2340  10.712  10.650   4.674
  232SER     OG 2341  10.750  10.785   4.699
  232SER     HG 2342  10.675  10.844   4.671
  232SER      C 2343  10.540  10.484   4.742
  232SER      O 2344  10.438  10.472   4.674
  233ASN      N 2345  10.598  10.382   4.804
  233ASN      H 2346  10.665  10.398   4.876
  233ASN     CA 2347  10.562  10.242   4.781
  233ASN     CB 2348  10.675  10.147   4.822
  233ASN     CG 2349  10.799  10.189   4.743
  233ASN    OD1 2350  10.808  10.203   4.621
  233ASN    ND2 2351  10.909  10.200   4.815
  233ASN   HD21 2352  10.907  10.182   4.914
  233ASN   HD22 2353  10.993  10.233   4.772
  233ASN      C 2354  10.432  10.185   4.839
  233ASN      O 2355  10.426  10.145   4.955
  234VAL      N 2356  10.339  10.169   4.745
  234VAL      H 2357  10.353  10.215   4.657
  234VAL     CA 2358  10.213  10.098   4.768
  234VAL     CB 2359  10.095  10.179   4.713
  234VAL    CG1 2360  10.092  10.308   4.795
  234VAL    CG2 2361  10.088  10.200   4.562
  234VAL      C 2362  10.220   9.956   4.711
  234VAL      O 2363  10.248   9.935   4.593
  235PHE      N 2364  10.166   9.863   4.788
  235PHE      H 2365  10.126   9.885   4.878
  235PHE     CA 2366  10.155   9.721   4.752
  235PHE     CB 2367  10.266   9.642   4.824
  235PHE     CG 2368  10.409   9.686   4.792
  235PHE    CD1 2369  10.475   9.625   4.686
  235PHE    HD1 2370  10.408   9.580   4.613
  235PHE    CD2 2371  10.487   9.768   4.873
  235PHE    HD2 2372  10.446   9.818   4.961
  235PHE    CE1 2373  10.607   9.651   4.652
  235PHE    HE1 2374  10.656   9.618   4.560
  235PHE    CE2 2375  10.620   9.790   4.839
  235PHE    HE2 2376  10.687   9.833   4.913
  235PHE     CZ 2377  10.685   9.739   4.727
  235PHE     HZ 2378  10.792   9.755   4.724
  235PHE      C 2379  10.009   9.678   4.764
  235PHE      O 2380   9.934   9.725   4.850
  236GL4      N 2381   9.965   9.597   4.668
  236GL4      H 2382  10.014   9.579   4.583
  236GL4     CA 2383   9.822   9.562   4.661
  236GL4     CB 2384   9.768   9.573   4.518
  236GL4     CG 2385   9.744   9.721   4.488
  236GL4     CD 2386   9.756   9.754   4.339
  236GL4    OE1 2387   9.682   9.698   4.256
  236GL4   HE11 2388   9.697   9.739   4.166
  236GL4   HE12 2389   9.650   9.616   4.303
  236GL4    OE2 2390   9.844   9.824   4.285
  236GL4   HE21 2391   9.797   9.868   4.208
  236GL4   HE22 2392   9.927   9.843   4.337
  236GL4      C 2393   9.784   9.424   4.716
  236GL4      O 2394   9.804   9.323   4.650
  237GLY      N 2395   9.720   9.426   4.833
  237GLY      H 2396   9.707   9.509   4.886
  237GLY     CA 2397   9.634   9.312   4.870
  237GLY      C 2398   9.506   9.311   4.787
  237GLY      O 2399   9.416   9.394   4.788
  238VAL      N 2400   9.495   9.198   4.716
  238VAL      H 2401   9.545   9.117   4.747
  238VAL     CA 2402   9.393   9.167   4.616
  238VAL     CB 2403   9.455   9.082   4.505
  238VAL    CG1 2404   9.557   9.159   4.421
  238VAL    CG2 2405   9.526   8.955   4.553
  238VAL      C 2406   9.261   9.111   4.670
  238VAL      O 2407   9.191   9.043   4.596
  239SER      N 2408   9.221   9.159   4.787
  239SER      H 2409   9.264   9.237   4.833
  239SER     CA 2410   9.102   9.114   4.861
  239SER     CB 2411   9.125   8.970   4.908
  239SER     OG 2412   9.021   8.915   4.990
  239SER     HG 2413   9.049   8.838   5.046
  239SER      C 2414   9.076   9.204   4.982
  239SER      O 2415   9.170   9.269   5.028
  240ILE      N 2416   8.974   9.163   5.057
  240ILE      H 2417   8.950   9.068   5.041
  240ILE     CA 2418   8.902   9.234   5.164
  240ILE     CB 2419   8.759   9.180   5.162
  240ILE    CG1 2420   8.675   9.259   5.262
  240ILE    CG2 2421   8.747   9.028   5.169
  240ILE     CD 2422   8.538   9.290   5.202
  240ILE      C 2423   8.958   9.253   5.305
  240ILE      O 2424   9.005   9.159   5.369
  241ASN      N 2425   8.996   9.378   5.333
  241ASN      H 2426   8.997   9.449   5.263
  241ASN     CA 2427   9.044   9.420   5.466
  241ASN     CB 2428   9.192   9.457   5.455
  241ASN     CG 2429   9.240   9.509   5.591
  241ASN    OD1 2430   9.241   9.428   5.684
  241ASN    ND2 2431   9.243   9.639   5.615
  241ASN   HD21 2432   9.237   9.696   5.533
  241ASN   HD22 2433   9.255   9.682   5.705
  241ASN      C 2434   8.953   9.536   5.507
  241ASN      O 2435   8.933   9.636   5.439
  242THR      N 2436   8.893   9.528   5.625
  242THR      H 2437   8.913   9.442   5.673
  242THR     CA 2438   8.796   9.625   5.678
  242THR     CB 2439   8.668   9.563   5.733
  242THR    OG1 2440   8.687   9.472   5.841
  242THR    HG1 2441   8.600   9.482   5.890
  242THR    CG2 2442   8.586   9.505   5.617
  242THR      C 2443   8.848   9.708   5.796
  242THR      O 2444   8.805   9.822   5.814
  243PHE      N 2445   8.917   9.647   5.893
  243PHE      H 2446   8.922   9.549   5.909
  243PHE     CA 2447   8.986   9.736   5.987
  243PHE     CB 2448   9.040   9.669   6.114
  243PHE     CG 2449   9.070   9.767   6.227
  243PHE    CD1 2450   8.972   9.786   6.324
  243PHE    HD1 2451   8.873   9.756   6.291
  243PHE    CD2 2452   9.187   9.841   6.240
  243PHE    HD2 2453   9.277   9.831   6.179
  243PHE    CE1 2454   8.984   9.871   6.434
  243PHE    HE1 2455   8.912   9.865   6.515
  243PHE    CE2 2456   9.200   9.932   6.344
  243PHE    HE2 2457   9.293   9.986   6.360
  243PHE     CZ 2458   9.097   9.951   6.436
  243PHE     HZ 2459   9.116  10.028   6.511
  243PHE      C 2460   9.102   9.818   5.931
  243PHE      O 2461   9.189   9.760   5.867
  244GL4      N 2462   9.094   9.951   5.941
  244GL4      H 2463   9.029   9.988   6.007
  244GL4     CA 2464   9.193  10.043   5.884
  244GL4     CB 2465   9.123  10.171   5.840
  244GL4     CG 2466   9.211  10.235   5.733
  244GL4     CD 2467   9.124  10.326   5.645
  244GL4    OE1 2468   9.141  10.336   5.522
  244GL4   HE11 2469   9.067  10.394   5.489
  244GL4   HE12 2470   9.227  10.298   5.488
  244GL4    OE2 2471   9.034  10.393   5.701
  244GL4   HE21 2472   8.982  10.440   5.630
  244GL4   HE22 2473   9.038  10.378   5.800
  244GL4      C 2474   9.300  10.074   5.989
  244GL4      O 2475   9.264  10.136   6.089
  245LEU      N 2476   9.421  10.026   5.962
  245LEU      H 2477   9.433   9.967   5.882
  245LEU     CA 2478   9.538  10.048   6.047
  245LEU     CB 2479   9.637   9.931   6.037
  245LEU     CG 2480   9.734   9.920   6.155
  245LEU    CD1 2481   9.671   9.865   6.284
  245LEU    CD2 2482   9.849   9.829   6.111
  245LEU      C 2483   9.610  10.170   5.989
  245LEU      O 2484   9.654  10.172   5.874
  246ASN      N 2485   9.620  10.280   6.064
  246ASN      H 2486   9.578  10.286   6.155
  246ASN     CA 2487   9.690  10.398   6.012
  246ASN     CB 2488   9.604  10.521   6.040
  246ASN     CG 2489   9.459  10.495   6.000
  246ASN    OD1 2490   9.376  10.466   6.086
  246ASN    ND2 2491   9.413  10.537   5.883
  246ASN   HD21 2492   9.479  10.565   5.813
  246ASN   HD22 2493   9.317  10.537   5.856
  246ASN      C 2494   9.837  10.416   6.049
  246ASN      O 2495   9.917  10.486   5.987
  247AS4      N 2496   9.884  10.351   6.155
  247AS4      H 2497   9.826  10.284   6.201
  247AS4     CA 2498  10.020  10.370   6.210
  247AS4     CB 2499  10.017  10.344   6.361
  247AS4     CG 2500  10.094  10.451   6.437
  247AS4    OD1 2501  10.218  10.437   6.444
  247AS4   HD11 2502  10.256  10.528   6.457
  247AS4   HD12 2503  10.251  10.342   6.441
  247AS4    OD2 2504  10.039  10.556   6.479
  247AS4   HD21 2505  10.096  10.597   6.550
  247AS4   HD22 2506   9.955  10.569   6.427
  247AS4      C 2507  10.108  10.272   6.132
  247AS4      O 2508  10.065  10.161   6.101
  248MET      N 2509  10.235  10.311   6.120
  248MET      H 2510  10.260  10.406   6.141
  248MET     CA 2511  10.334  10.233   6.045
  248MET     CB 2512  10.414  10.310   5.940
  248MET     CG 2513  10.328  10.346   5.819
  248MET     SD 2514  10.418  10.438   5.688
  248MET     CE 2515  10.286  10.430   5.569
  248MET      C 2516  10.419  10.145   6.138
  248MET      O 2517  10.511  10.195   6.203
  249TY0      N 2518  10.378  10.019   6.145
  249TY0      H 2519  10.292  10.002   6.098
  249TY0     CA 2520  10.446   9.910   6.217
  249TY0     CB 2521  10.339   9.810   6.262
  249TY0     CG 2522  10.245   9.877   6.362
  249TY0    CD1 2523  10.123   9.932   6.323
  249TY0    HD1 2524  10.100   9.943   6.217
  249TY0    CD2 2525  10.269   9.870   6.499
  249TY0    HD2 2526  10.334   9.790   6.535
  249TY0    CE1 2527  10.043   9.998   6.414
  249TY0    HE1 2528   9.949  10.037   6.374
  249TY0    CE2 2529  10.195   9.942   6.593
  249TY0    HE2 2530  10.225   9.937   6.697
  249TY0     CZ 2531  10.081  10.006   6.548
  249TY0     OH 2532   9.981  10.044   6.632
  249TY0    HH1 2533  10.026  10.074   6.717
  249TY0    HH2 2534   9.890  10.039   6.591
  249TY0      C 2535  10.534   9.830   6.120
  249TY0      O 2536  10.496   9.821   6.003
  250PRO      N 2537  10.646   9.778   6.170
  250PRO     CA 2538  10.731   9.692   6.087
  250PRO     CB 2539  10.844   9.650   6.182
  250PRO     CG 2540  10.856   9.766   6.280
  250PRO     CD 2541  10.714   9.821   6.293
  250PRO      C 2542  10.669   9.572   6.015
  250PRO      O 2543  10.583   9.505   6.072
  251LEU      N 2544  10.711   9.542   5.893
  251LEU      H 2545  10.754   9.612   5.836
  251LEU     CA 2546  10.677   9.415   5.827
  251LEU     CB 2547  10.666   9.430   5.675
  251LEU     CG 2548  10.520   9.437   5.629
  251LEU    CD1 2549  10.513   9.484   5.484
  251LEU    CD2 2550  10.464   9.296   5.648
  251LEU      C 2551  10.785   9.312   5.859
  251LEU      O 2552  10.903   9.342   5.840
  252ILE      N 2553  10.731   9.202   5.912
  252ILE      H 2554  10.635   9.188   5.935
  252ILE     CA 2555  10.826   9.093   5.939
  252ILE     CB 2556  10.848   9.080   6.090
  252ILE    CG1 2557  10.957   8.978   6.125
  252ILE    CG2 2558  10.723   9.038   6.166
  252ILE     CD 2559  11.019   9.001   6.263
  252ILE      C 2560  10.775   8.963   5.877
  252ILE      O 2561  10.657   8.949   5.848
  253TY0      N 2562  10.871   8.881   5.835
  253TY0      H 2563  10.969   8.895   5.845
  253TY0     CA 2564  10.837   8.744   5.792
  253TY0     CB 2565  10.963   8.682   5.732
  253TY0     CG 2566  10.944   8.640   5.586
  253TY0    CD1 2567  10.891   8.513   5.567
  253TY0    HD1 2568  10.854   8.461   5.655
  253TY0    CD2 2569  10.996   8.708   5.477
  253TY0    HD2 2570  11.073   8.784   5.489
  253TY0    CE1 2571  10.888   8.456   5.440
  253TY0    HE1 2572  10.854   8.353   5.429
  253TY0    CE2 2573  10.979   8.655   5.350
  253TY0    HE2 2574  10.997   8.714   5.260
  253TY0     CZ 2575  10.928   8.528   5.328
  253TY0     OH 2576  10.910   8.486   5.200
  253TY0    HH1 2577  10.850   8.406   5.199
  253TY0    HH2 2578  10.979   8.530   5.143
  253TY0      C 2579  10.783   8.662   5.910
  253TY0      O 2580  10.822   8.688   6.024
  254GLY      N 2581  10.691   8.571   5.882
  254GLY      H 2582  10.629   8.580   5.805
  254GLY     CA 2583  10.646   8.469   5.978
  254GLY      C 2584  10.727   8.340   5.984
  254GLY      O 2585  10.750   8.282   6.090
  255GLY      N 2586  10.769   8.305   5.863
  255GLY      H 2587  10.724   8.342   5.782
  255GLY     CA 2588  10.877   8.208   5.840
  255GLY      C 2589  11.013   8.274   5.864
  255GLY      O 2590  11.072   8.329   5.771
  256AS4      N 2591  11.059   8.271   5.989
  256AS4      H 2592  11.012   8.215   6.058
  256AS4     CA 2593  11.187   8.331   6.028
  256AS4     CB 2594  11.175   8.483   6.025
  256AS4     CG 2595  11.312   8.551   6.022
  256AS4    OD1 2596  11.413   8.499   5.970
  256AS4   HD11 2597  11.497   8.546   5.995
  256AS4   HD12 2598  11.386   8.412   5.929
  256AS4    OD2 2599  11.311   8.675   6.034
  256AS4   HD21 2600  11.402   8.713   6.017
  256AS4   HD22 2601  11.228   8.694   6.087
  256AS4      C 2602  11.235   8.278   6.163
  256AS4      O 2603  11.170   8.218   6.248
  257ALA      N 2604  11.366   8.294   6.178
  257ALA      H 2605  11.422   8.351   6.118
  257ALA     CA 2606  11.444   8.222   6.280
  257ALA     CB 2607  11.580   8.181   6.222
  257ALA      C 2608  11.447   8.281   6.421
  257ALA      O 2609  11.507   8.384   6.451
  258PRO      N 2610  11.400   8.201   6.517
  258PRO     CA 2611  11.401   8.230   6.661
  258PRO     CB 2612  11.297   8.134   6.719
  258PRO     CG 2613  11.306   8.017   6.620
  258PRO     CD 2614  11.314   8.087   6.484
  258PRO      C 2615  11.538   8.217   6.728
  258PRO      O 2616  11.628   8.154   6.671
  259ASN      N 2617  11.543   8.273   6.848
  259ASN      H 2618  11.466   8.324   6.886
  259ASN     CA 2619  11.665   8.278   6.930
  259ASN     CB 2620  11.633   8.379   7.041
  259ASN     CG 2621  11.730   8.382   7.160
  259ASN    OD1 2622  11.723   8.317   7.263
  259ASN    ND2 2623  11.835   8.463   7.155
  259ASN   HD21 2624  11.866   8.525   7.082
  259ASN   HD22 2625  11.896   8.450   7.233
  259ASN      C 2626  11.692   8.139   6.988
  259ASN      O 2627  11.603   8.055   6.990
  260THR      N 2628  11.816   8.117   7.032
  260THR      H 2629  11.894   8.177   7.014
  260THR     CA 2630  11.864   7.994   7.097
  260THR     CB 2631  12.008   8.007   7.146
  260THR    OG1 2632  12.021   8.105   7.250
  260THR    HG1 2633  12.065   8.061   7.329
  260THR    CG2 2634  12.109   8.014   7.031
  260THR      C 2635  11.771   7.944   7.208
  260THR      O 2636  11.712   7.839   7.181
  261ALA      N 2637  11.728   8.032   7.298
  261ALA      H 2638  11.724   8.132   7.293
  261ALA     CA 2639  11.639   7.993   7.409
  261ALA     CB 2640  11.653   8.082   7.533
  261ALA      C 2641  11.490   7.974   7.384
  261ALA      O 2642  11.416   7.933   7.474
  262ALA      N 2643  11.454   7.995   7.258
  262ALA      H 2644  11.512   8.011   7.178
  262ALA     CA 2645  11.311   7.988   7.224
  262ALA     CB 2646  11.292   8.085   7.107
  262ALA      C 2647  11.282   7.847   7.171
  262ALA      O 2648  11.351   7.791   7.086
  263GLY      N 2649  11.161   7.804   7.204
  263GLY      H 2650  11.121   7.833   7.291
  263GLY     CA 2651  11.114   7.675   7.149
  263GLY      C 2652  11.095   7.671   6.998
  263GLY      O 2653  10.988   7.708   6.949
  264PHE      N 2654  11.177   7.584   6.940
  264PHE      H 2655  11.250   7.538   6.992
  264PHE     CA 2656  11.200   7.568   6.796
  264PHE     CB 2657  11.347   7.527   6.787
  264PHE     CG 2658  11.407   7.536   6.646
  264PHE    CD1 2659  11.410   7.432   6.555
  264PHE    HD1 2660  11.367   7.336   6.584
  264PHE    CD2 2661  11.467   7.656   6.608
  264PHE    HD2 2662  11.428   7.746   6.655
  264PHE    CE1 2663  11.466   7.437   6.427
  264PHE    HE1 2664  11.479   7.349   6.364
  264PHE    CE2 2665  11.531   7.663   6.485
  264PHE    HE2 2666  11.584   7.754   6.457
  264PHE     CZ 2667  11.524   7.558   6.394
  264PHE     HZ 2668  11.562   7.579   6.294
  264PHE      C 2669  11.108   7.479   6.711
  264PHE      O 2670  11.093   7.513   6.594
  265SER      N 2671  11.050   7.377   6.774
  265SER      H 2672  11.066   7.354   6.870
  265SER     CA 2673  10.962   7.282   6.703
  265SER     CB 2674  10.908   7.188   6.811
  265SER     OG 2675  10.808   7.104   6.755
  265SER     HG 2676  10.845   7.015   6.728
  265SER      C 2677  10.841   7.340   6.630
  265SER      O 2678  10.777   7.427   6.688
  266GLY      N 2679  10.819   7.298   6.505
  266GLY      H 2680  10.885   7.240   6.456
  266GLY     CA 2681  10.697   7.326   6.428
  266GLY      C 2682  10.726   7.415   6.307
  266GLY      O 2683  10.654   7.512   6.280
  267ASN      N 2684  10.830   7.393   6.227
  267ASN      H 2685  10.894   7.321   6.253
  267ASN     CA 2686  10.881   7.452   6.102
  267ASN     CB 2687  10.794   7.403   5.987
  267ASN     CG 2688  10.821   7.257   5.951
  267ASN    OD1 2689  10.934   7.208   5.959
  267ASN    ND2 2690  10.711   7.192   5.915
  267ASN   HD21 2691  10.624   7.240   5.902
  267ASN   HD22 2692  10.711   7.092   5.919
  267ASN      C 2693  10.903   7.603   6.090
  267ASN      O 2694  10.945   7.651   5.984
  268ARG      N 2695  10.939   7.656   6.207
  268ARG      H 2696  10.960   7.596   6.284
  268ARG     CA 2697  10.944   7.800   6.233
  268ARG     CB 2698  10.952   7.831   6.383
  268ARG     CG 2699  10.834   7.788   6.471
  268ARG     CD 2700  10.872   7.801   6.619
  268ARG     NE 2701  10.770   7.734   6.700
  268ARG     HE 2702  10.776   7.635   6.711
  268ARG     CZ 2703  10.666   7.806   6.745
  268ARG    NH1 2704  10.655   7.935   6.712
  268ARG   HH11 2705  10.718   7.988   6.656
  268ARG   HH12 2706  10.575   7.981   6.751
  268ARG    NH2 2707  10.570   7.757   6.825
  268ARG   HH21 2708  10.573   7.664   6.861
  268ARG   HH22 2709  10.504   7.817   6.869
  268ARG      C 2710  11.040   7.880   6.144
  268ARG      O 2711  10.998   7.985   6.096
  269SER      N 2712  11.163   7.832   6.128
  269SER      H 2713  11.191   7.752   6.182
  269SER     CA 2714  11.264   7.900   6.046
  269SER     CB 2715  11.404   7.842   6.064
  269SER     OG 2716  11.396   7.710   6.011
  269SER     HG 2717  11.490   7.678   5.997
  269SER      C 2718  11.236   7.922   5.897
  269SER      O 2719  11.264   8.032   5.849
  270ARG      N 2720  11.143   7.838   5.852
  270ARG      H 2721  11.104   7.773   5.918
  270ARG     CA 2722  11.101   7.828   5.712
  270ARG     CB 2723  11.136   7.697   5.640
  270ARG     CG 2724  11.284   7.660   5.628
  270ARG     CD 2725  11.323   7.581   5.503
  270ARG     NE 2726  11.328   7.677   5.391
  270ARG     HE 2727  11.424   7.691   5.368
  270ARG     CZ 2728  11.233   7.692   5.297
  270ARG    NH1 2729  11.124   7.614   5.293
  270ARG   HH11 2730  11.132   7.533   5.351
  270ARG   HH12 2731  11.031   7.642   5.268
  270ARG    NH2 2732  11.260   7.773   5.193
  270ARG   HH21 2733  11.346   7.821   5.181
  270ARG   HH22 2734  11.185   7.785   5.128
  270ARG      C 2735  10.952   7.855   5.692
  270ARG      O 2736  10.925   7.937   5.604
  271PHE      N 2737  10.857   7.803   5.770
  271PHE      H 2738  10.882   7.740   5.844
  271PHE     CA 2739  10.714   7.834   5.757
  271PHE     CB 2740  10.645   7.705   5.713
  271PHE     CG 2741  10.695   7.640   5.583
  271PHE    CD1 2742  10.707   7.710   5.464
  271PHE    HD1 2743  10.723   7.818   5.462
  271PHE    CD2 2744  10.715   7.503   5.584
  271PHE    HD2 2745  10.699   7.442   5.674
  271PHE    CE1 2746  10.734   7.645   5.343
  271PHE    HE1 2747  10.746   7.706   5.254
  271PHE    CE2 2748  10.725   7.437   5.463
  271PHE    HE2 2749  10.742   7.329   5.464
  271PHE     CZ 2750  10.740   7.507   5.343
  271PHE     HZ 2751  10.757   7.455   5.249
  271PHE      C 2752  10.643   7.897   5.877
  271PHE      O 2753  10.686   7.865   5.988
  272CYS      N 2754  10.531   7.962   5.846
  272CYS      H 2755  10.498   7.976   5.753
  272CYS     CA 2756  10.458   8.038   5.948
  272CYS     CB 2757  10.366   8.136   5.875
  272CYS     SG 2758  10.266   8.239   5.988
  272CYS      C 2759  10.376   7.961   6.053
  272CYS      O 2760  10.291   7.881   6.017
  273PHE      N 2761  10.429   7.968   6.174
  273PHE      H 2762  10.527   7.990   6.172
  273PHE     CA 2763  10.366   7.896   6.286
  273PHE     CB 2764  10.460   7.887   6.407
  273PHE     CG 2765  10.416   7.785   6.513
  273PHE    CD1 2766  10.471   7.658   6.512
  273PHE    HD1 2767  10.560   7.635   6.453
  273PHE    CD2 2768  10.308   7.809   6.596
  273PHE    HD2 2769  10.240   7.892   6.575
  273PHE    CE1 2770  10.421   7.553   6.588
  273PHE    HE1 2771  10.480   7.462   6.601
  273PHE    CE2 2772  10.260   7.707   6.677
  273PHE    HE2 2773  10.181   7.727   6.750
  273PHE     CZ 2774  10.315   7.579   6.673
  273PHE     HZ 2775  10.290   7.507   6.751
  273PHE      C 2776  10.225   7.943   6.318
  273PHE      O 2777  10.218   8.048   6.382
  274PRO      N 2778  10.120   7.872   6.279
  274PRO     CA 2779   9.977   7.907   6.287
  274PRO     CB 2780   9.902   7.783   6.237
  274PRO     CG 2781  10.005   7.705   6.156
  274PRO     CD 2782  10.131   7.732   6.238
  274PRO      C 2783   9.945   7.942   6.432
  274PRO      O 2784   9.969   7.864   6.523
  275SER      N 2785   9.862   8.046   6.447
  275SER      H 2786   9.820   8.101   6.376
  275SER     CA 2787   9.826   8.098   6.580
  275SER     CB 2788   9.738   8.001   6.659
  275SER     OG 2789   9.685   8.072   6.772
  275SER     HG 2790   9.667   8.014   6.851
  275SER      C 2791   9.937   8.157   6.667
  275SER      O 2792   9.950   8.279   6.655
  276THR      N 2793  10.017   8.074   6.732
  276THR      H 2794   9.992   7.977   6.724
  276THR     CA 2795  10.122   8.118   6.825
  276THR     CB 2796  10.130   8.045   6.959
  276THR    OG1 2797  10.126   7.905   6.927
  276THR    HG1 2798  10.218   7.871   6.944
  276THR    CG2 2799  10.028   8.111   7.052
  276THR      C 2800  10.259   8.148   6.763
  276THR      O 2801  10.352   8.071   6.781
  277LEU      N 2802  10.267   8.268   6.706
  277LEU      H 2803  10.189   8.331   6.701
  277LEU     CA 2804  10.394   8.325   6.659
  277LEU     CB 2805  10.357   8.429   6.553
  277LEU     CG 2806  10.319   8.381   6.413
  277LEU    CD1 2807  10.295   8.505   6.326
  277LEU    CD2 2808  10.431   8.305   6.343
  277LEU      C 2809  10.490   8.378   6.766
  277LEU      O 2810  10.436   8.431   6.863
  278ASN      N 2811  10.622   8.367   6.754
  278ASN      H 2812  10.659   8.382   6.662
  278ASN     CA 2813  10.719   8.390   6.861
  278ASN     CB 2814  10.853   8.342   6.806
  278ASN     CG 2815  10.955   8.365   6.918
  278ASN    OD1 2816  11.033   8.460   6.926
  278ASN    ND2 2817  10.953   8.270   7.012
  278ASN   HD21 2818  10.895   8.193   6.988
  278ASN   HD22 2819  10.986   8.286   7.105
  278ASN      C 2820  10.703   8.538   6.899
  278ASN      O 2821  10.751   8.622   6.823
  279PRO      N 2822  10.659   8.562   7.022
  279PRO     CA 2823  10.620   8.697   7.066
  279PRO     CB 2824  10.576   8.693   7.213
  279PRO     CG 2825  10.641   8.561   7.254
  279PRO     CD 2826  10.631   8.469   7.132
  279PRO      C 2827  10.743   8.787   7.059
  279PRO      O 2828  10.730   8.892   6.997
  280ASN      N 2829  10.860   8.741   7.105
  280ASN      H 2830  10.871   8.652   7.149
  280ASN     CA 2831  10.980   8.824   7.104
  280ASN     CB 2832  11.090   8.734   7.159
  280ASN     CG 2833  11.049   8.665   7.290
  280ASN    OD1 2834  10.955   8.590   7.316
  280ASN    ND2 2835  11.147   8.685   7.378
  280ASN   HD21 2836  11.226   8.746   7.365
  280ASN   HD22 2837  11.147   8.628   7.460
  280ASN      C 2838  11.025   8.880   6.968
  280ASN      O 2839  11.072   8.994   6.968
  281LEU      N 2840  10.993   8.805   6.863
  281LEU      H 2841  10.971   8.708   6.869
  281LEU     CA 2842  11.005   8.847   6.723
  281LEU     CB 2843  11.018   8.731   6.624
  281LEU     CG 2844  11.160   8.682   6.596
  281LEU    CD1 2845  11.156   8.554   6.512
  281LEU    CD2 2846  11.257   8.787   6.542
  281LEU      C 2847  10.883   8.930   6.680
  281LEU      O 2848  10.909   9.032   6.618
  282VAL      N 2849  10.762   8.875   6.685
  282VAL      H 2850  10.756   8.787   6.732
  282VAL     CA 2851  10.637   8.939   6.639
  282VAL     CB 2852  10.529   8.837   6.600
  282VAL    CG1 2853  10.569   8.737   6.491
  282VAL    CG2 2854  10.475   8.755   6.717
  282VAL      C 2855  10.568   9.051   6.717
  282VAL      O 2856  10.484   9.122   6.662
  283LY3      N 2857  10.614   9.071   6.840
  283LY3      H 2858  10.660   8.992   6.882
  283LY3     CA 2859  10.561   9.180   6.922
  283LY3     CB 2860  10.642   9.207   7.049
  283LY3     CG 2861  10.566   9.285   7.157
  283LY3     CD 2862  10.652   9.311   7.281
  283LY3     CE 2863  10.580   9.386   7.393
  283LY3     NZ 2864  10.681   9.428   7.491
  283LY3    HZ1 2865  10.735   9.494   7.439
  283LY3    HZ2 2866  10.637   9.484   7.561
  283LY3    HZ3 2867  10.733   9.351   7.528
  283LY3      C 2868  10.550   9.319   6.859
  283LY3      O 2869  10.649   9.389   6.836
  284GLY      N 2870  10.425   9.363   6.857
  284GLY      H 2871  10.356   9.331   6.923
  284GLY     CA 2872  10.380   9.492   6.801
  284GLY      C 2873  10.412   9.526   6.656
  284GLY      O 2874  10.465   9.635   6.632
  285LY3      N 2875  10.418   9.416   6.582
  285LY3      H 2876  10.396   9.331   6.629
  285LY3     CA 2877  10.446   9.408   6.438
  285LY3     CB 2878  10.571   9.322   6.419
  285LY3     CG 2879  10.699   9.399   6.454
  285LY3     CD 2880  10.812   9.298   6.469
  285LY3     CE 2881  10.933   9.370   6.527
  285LY3     NZ 2882  11.048   9.281   6.551
  285LY3    HZ1 2883  11.065   9.227   6.468
  285LY3    HZ2 2884  11.129   9.336   6.572
  285LY3    HZ3 2885  11.045   9.216   6.626
  285LY3      C 2886  10.338   9.350   6.346
  285LY3      O 2887  10.248   9.278   6.389
  286ILE      N 2888  10.352   9.372   6.216
  286ILE      H 2889  10.426   9.429   6.180
  286ILE     CA 2890  10.274   9.316   6.105
  286ILE     CB 2891  10.257   9.412   5.987
  286ILE    CG1 2892  10.171   9.531   6.031
  286ILE    CG2 2893  10.187   9.346   5.869
  286ILE     CD 2894  10.191   9.657   5.946
  286ILE      C 2895  10.350   9.192   6.058
  286ILE      O 2896  10.470   9.180   6.035
  287VAL      N 2897  10.274   9.085   6.034
  287VAL      H 2898  10.189   9.062   6.081
  287VAL     CA 2899  10.336   8.964   5.978
  287VAL     CB 2900  10.327   8.851   6.080
  287VAL    CG1 2901  10.190   8.788   6.105
  287VAL    CG2 2902  10.436   8.746   6.060
  287VAL      C 2903  10.293   8.914   5.839
  287VAL      O 2904  10.175   8.905   5.805
  288LEU      N 2905  10.399   8.896   5.761
  288LEU      H 2906  10.487   8.913   5.805
  288LEU     CA 2907  10.394   8.831   5.629
  288LEU     CB 2908  10.504   8.885   5.538
  288LEU     CG 2909  10.492   8.848   5.390
  288LEU    CD1 2910  10.391   8.943   5.327
  288LEU    CD2 2911  10.631   8.846   5.325
  288LEU      C 2912  10.395   8.679   5.647
  288LEU      O 2913  10.497   8.613   5.669
  289CYS      N 2914  10.278   8.620   5.627
  289CYS      H 2915  10.206   8.670   5.578
  289CYS     CA 2916  10.270   8.476   5.656
  289CYS     CB 2917  10.188   8.441   5.780
  289CYS     SG 2918  10.297   8.431   5.927
  289CYS      C 2919  10.218   8.400   5.533
  289CYS      O 2920  10.175   8.444   5.426
  290AS4      N 2921  10.247   8.271   5.540
  290AS4      H 2922  10.335   8.246   5.582
  290AS4     CA 2923  10.205   8.153   5.462
  290AS4     CB 2924  10.336   8.097   5.408
  290AS4     CG 2925  10.440   8.048   5.510
  290AS4    OD1 2926  10.464   7.925   5.520
  290AS4   HD11 2927  10.535   7.908   5.588
  290AS4   HD12 2928  10.399   7.868   5.469
  290AS4    OD2 2929  10.501   8.131   5.580
  290AS4   HD21 2930  10.597   8.113   5.598
  290AS4   HD22 2931  10.438   8.203   5.609
  290AS4      C 2932  10.103   8.052   5.515
  290AS4      O 2933  10.107   7.940   5.464
  291VAL      N 2934  10.001   8.110   5.578
  291VAL      H 2935   9.965   8.201   5.557
  291VAL     CA 2936   9.908   8.028   5.657
  291VAL     CB 2937   9.902   8.064   5.805
  291VAL    CG1 2938  10.039   8.017   5.855
  291VAL    CG2 2939   9.877   8.205   5.859
  291VAL      C 2940   9.767   8.018   5.598
  291VAL      O 2941   9.716   8.111   5.535
  292LY3      N 2942   9.725   7.893   5.583
  292LY3      H 2943   9.764   7.808   5.620
  292LY3     CA 2944   9.588   7.878   5.532
  292LY3     CB 2945   9.589   7.729   5.498
  292LY3     CG 2946   9.527   7.700   5.361
  292LY3     CD 2947   9.621   7.727   5.243
  292LY3     CE 2948   9.561   7.653   5.123
  292LY3     NZ 2949   9.617   7.519   5.099
  292LY3    HZ1 2950   9.567   7.489   5.017
  292LY3    HZ2 2951   9.716   7.527   5.096
  292LY3    HZ3 2952   9.602   7.462   5.179
  292LY3      C 2953   9.477   7.933   5.621
  292LY3      O 2954   9.485   7.934   5.744
  293THR      N 2955   9.365   7.964   5.556
  293THR      H 2956   9.338   7.931   5.466
  293THR     CA 2957   9.253   8.042   5.610
  293THR     CB 2958   9.167   8.087   5.492
  293THR    OG1 2959   9.140   7.978   5.403
  293THR    HG1 2960   9.077   7.907   5.435
  293THR    CG2 2961   9.234   8.206   5.423
  293THR      C 2962   9.176   7.986   5.730
  293THR      O 2963   9.077   8.050   5.765
  294ASN      N 2964   9.209   7.872   5.791
  294ASN      H 2965   9.286   7.817   5.759
  294ASN     CA 2966   9.125   7.815   5.898
  294ASN     CB 2967   9.157   7.668   5.928
  294ASN     CG 2968   9.309   7.652   5.937
  294ASN    OD1 2969   9.389   7.645   5.844
  294ASN    ND2 2970   9.359   7.643   6.060
  294ASN   HD21 2971   9.295   7.649   6.136
  294ASN   HD22 2972   9.457   7.629   6.070
  294ASN      C 2973   9.098   7.893   6.027
  294ASN      O 2974   9.184   7.964   6.076
  295GLY      N 2975   8.980   7.870   6.085
  295GLY      H 2976   8.917   7.808   6.040
  295GLY     CA 2977   8.920   7.933   6.204
  295GLY      C 2978   9.012   7.995   6.309
  295GLY      O 2979   9.039   8.115   6.308
  296ALA      N 2980   9.041   7.911   6.408
  296ALA      H 2981   8.976   7.836   6.425
  296ALA     CA 2982   9.136   7.934   6.517
  296ALA     CB 2983   9.134   7.812   6.609
  296ALA      C 2984   9.277   7.965   6.467
  296ALA      O 2985   9.333   8.066   6.506
  297GLY      N 2986   9.317   7.887   6.366
  297GLY      H 2987   9.258   7.815   6.330
  297GLY     CA 2988   9.450   7.898   6.305
  297GLY      C 2989   9.518   8.026   6.257
  297GLY      O 2990   9.638   8.056   6.254
  298ALA      N 2991   9.424   8.108   6.212
  298ALA      H 2992   9.334   8.070   6.191
  298ALA     CA 2993   9.442   8.243   6.156
  298ALA     CB 2994   9.336   8.258   6.047
  298ALA      C 2995   9.461   8.356   6.257
  298ALA      O 2996   9.496   8.469   6.222
  299PHE      N 2997   9.439   8.320   6.382
  299PHE      H 2998   9.433   8.222   6.406
  299PHE     CA 2999   9.440   8.420   6.490
  299PHE     CB 3000   9.338   8.380   6.597
  299PHE     CG 3001   9.197   8.430   6.565
  299PHE    CD1 3002   9.154   8.534   6.647
  299PHE    HD1 3003   9.224   8.574   6.720
  299PHE    CD2 3004   9.117   8.376   6.465
  299PHE    HD2 3005   9.173   8.331   6.383
  299PHE    CE1 3006   9.029   8.592   6.631
  299PHE    HE1 3007   9.004   8.683   6.686
  299PHE    CE2 3008   8.990   8.429   6.453
  299PHE    HE2 3009   8.932   8.410   6.362
  299PHE     CZ 3010   8.948   8.535   6.534
  299PHE     HZ 3011   8.844   8.568   6.525
  299PHE      C 3012   9.582   8.433   6.546
  299PHE      O 3013   9.630   8.374   6.643
  300LEU      N 3014   9.662   8.483   6.452
  300LEU      H 3015   9.617   8.494   6.363
  300LEU     CA 3016   9.805   8.505   6.473
  300LEU     CB 3017   9.872   8.552   6.344
  300LEU     CG 3018   9.850   8.452   6.230
  300LEU    CD1 3019   9.922   8.518   6.112
  300LEU    CD2 3020   9.901   8.311   6.263
  300LEU      C 3021   9.841   8.603   6.585
  300LEU      O 3022   9.812   8.723   6.581
  301ALA      N 3023   9.877   8.537   6.694
  301ALA      H 3024   9.873   8.438   6.696
  301ALA     CA 3025   9.914   8.591   6.826
  301ALA     CB 3026   9.943   8.476   6.923
  301ALA      C 3027  10.014   8.706   6.818
  301ALA      O 3028  10.115   8.702   6.748
  302GLY      N 3029   9.992   8.813   6.895
  302GLY      H 3030   9.906   8.813   6.947
  302GLY     CA 3031  10.084   8.926   6.913
  302GLY      C 3032  10.093   9.022   6.794
  302GLY      O 3033  10.128   9.139   6.807
  303ALA      N 3034  10.064   8.978   6.672
  303ALA      H 3035  10.044   8.882   6.650
  303ALA     CA 3036  10.065   9.061   6.551
  303ALA     CB 3037  10.063   8.987   6.418
  303ALA      C 3038   9.954   9.167   6.551
  303ALA      O 3039   9.839   9.131   6.576
  304VAL      N 3040   9.990   9.285   6.503
  304VAL      H 3041  10.078   9.311   6.462
  304VAL     CA 3042   9.892   9.394   6.501
  304VAL     CB 3043   9.963   9.528   6.485
  304VAL    CG1 3044   9.884   9.658   6.474
  304VAL    CG2 3045  10.038   9.555   6.616
  304VAL      C 3046   9.788   9.376   6.390
  304VAL      O 3047   9.676   9.426   6.392
  305GLY      N 3048   9.841   9.314   6.285
  305GLY      H 3049   9.941   9.316   6.281
  305GLY     CA 3050   9.778   9.279   6.157
  305GLY      C 3051   9.869   9.177   6.089
  305GLY      O 3052   9.988   9.162   6.117
  306ALA      N 3053   9.810   9.120   5.985
  306ALA      H 3054   9.734   9.174   5.949
  306ALA     CA 3055   9.875   9.017   5.902
  306ALA     CB 3056   9.807   8.883   5.930
  306ALA      C 3057   9.869   9.047   5.752
  306ALA      O 3058   9.783   9.119   5.702
  307LEU      N 3059   9.970   9.005   5.675
  307LEU      H 3060  10.043   8.953   5.718
  307LEU     CA 3061   9.966   8.999   5.528
  307LEU     CB 3062  10.051   9.097   5.448
  307LEU     CG 3063  10.019   9.246   5.467
  307LEU    CD1 3064  10.116   9.313   5.369
  307LEU    CD2 3065   9.882   9.285   5.413
  307LEU      C 3066  10.006   8.857   5.486
  307LEU      O 3067  10.108   8.809   5.535
  308MET      N 3068   9.938   8.814   5.381
  308MET      H 3069   9.863   8.870   5.344
  308MET     CA 3070   9.955   8.683   5.317
  308MET     CB 3071   9.835   8.589   5.309
  308MET     CG 3072   9.774   8.561   5.446
  308MET     SD 3073   9.902   8.529   5.573
  308MET     CE 3074   9.805   8.588   5.710
  308MET      C 3075  10.034   8.687   5.185
  308MET      O 3076   9.995   8.751   5.088
  309ALA      N 3077  10.128   8.594   5.180
  309ALA      H 3078  10.138   8.525   5.252
  309ALA     CA 3079  10.220   8.561   5.069
  309ALA     CB 3080  10.311   8.441   5.095
  309ALA      C 3081  10.149   8.539   4.935
  309ALA      O 3082  10.056   8.458   4.932
  310AS4      N 3083  10.211   8.594   4.832
  310AS4      H 3084  10.310   8.608   4.834
  310AS4     CA 3085  10.162   8.609   4.694
  310AS4     CB 3086  10.279   8.644   4.603
  310AS4     CG 3087  10.402   8.553   4.609
  310AS4    OD1 3088  10.500   8.604   4.667
  310AS4   HD11 3089  10.564   8.532   4.697
  310AS4   HD12 3090  10.491   8.704   4.666
  310AS4    OD2 3091  10.398   8.437   4.562
  310AS4   HD21 3092  10.463   8.375   4.606
  310AS4   HD22 3093  10.332   8.430   4.487
  310AS4      C 3094  10.084   8.493   4.631
  310AS4      O 3095  10.123   8.377   4.636
  311THR      N 3096   9.970   8.521   4.568
  311THR      H 3097   9.961   8.615   4.535
  311THR     CA 3098   9.870   8.426   4.518
  311THR     CB 3099   9.769   8.376   4.622
  311THR    OG1 3100   9.699   8.262   4.571
  311THR    HG1 3101   9.611   8.234   4.610
  311THR    CG2 3102   9.670   8.485   4.665
  311THR      C 3103   9.800   8.469   4.389
  311THR      O 3104   9.774   8.587   4.365
  312LEU      N 3105   9.767   8.377   4.299
  312LEU      H 3106   9.775   8.281   4.323
  312LEU     CA 3107   9.717   8.413   4.166
  312LEU     CB 3108   9.800   8.333   4.065
  312LEU     CG 3109   9.942   8.383   4.038
  312LEU    CD1 3110  10.024   8.276   3.967
  312LEU    CD2 3111   9.934   8.515   3.960
  312LEU      C 3112   9.566   8.393   4.149
  312LEU      O 3113   9.500   8.485   4.100
  313PRO      N 3114   9.504   8.277   4.166
  313PRO     CA 3115   9.359   8.256   4.154
  313PRO     CB 3116   9.332   8.106   4.175
  313PRO     CG 3117   9.471   8.042   4.179
  313PRO     CD 3118   9.558   8.157   4.231
  313PRO      C 3119   9.288   8.333   4.265
  313PRO      O 3120   9.326   8.321   4.382
  314LY3      N 3121   9.172   8.381   4.223
  314LY3      H 3122   9.175   8.427   4.134
  314LY3     CA 3123   9.069   8.427   4.317
  314LY3     CB 3124   8.949   8.491   4.248
  314LY3     CG 3125   8.973   8.628   4.185
  314LY3     CD 3126   9.004   8.739   4.285
  314LY3     CE 3127   9.080   8.851   4.213
  314LY3     NZ 3128   9.117   8.966   4.297
  314LY3    HZ1 3129   9.143   8.943   4.391
  314LY3    HZ2 3130   9.192   9.016   4.252
  314LY3    HZ3 3131   9.039   9.028   4.299
  314LY3      C 3132   9.014   8.310   4.399
  314LY3      O 3133   8.968   8.211   4.340
  315AS4      N 3134   9.011   8.321   4.531
  315AS4      H 3135   9.076   8.378   4.581
  315AS4     CA 3136   8.971   8.201   4.607
  315AS4     CB 3137   9.064   8.186   4.727
  315AS4     CG 3138   9.032   8.051   4.792
  315AS4    OD1 3139   9.003   8.051   4.914
  315AS4   HD11 3140   8.999   7.956   4.945
  315AS4   HD12 3141   8.999   8.145   4.948
  315AS4    OD2 3142   9.018   7.955   4.714
  315AS4   HD21 3143   9.007   7.875   4.772
  315AS4   HD22 3144   9.003   7.990   4.621
  315AS4      C 3145   8.836   8.229   4.672
  315AS4      O 3146   8.807   8.345   4.703
  316SER      N 3147   8.771   8.119   4.709
  316SER      H 3148   8.825   8.034   4.711
  316SER     CA 3149   8.642   8.117   4.779
  316SER     CB 3150   8.571   7.982   4.778
  316SER     OG 3151   8.626   7.884   4.866
  316SER     HG 3152   8.577   7.797   4.869
  316SER      C 3153   8.626   8.163   4.924
  316SER      O 3154   8.522   8.213   4.966
  317SER      N 3155   8.735   8.153   5.000
  317SER      H 3156   8.810   8.100   4.960
  317SER     CA 3157   8.737   8.196   5.140
  317SER     CB 3158   8.877   8.159   5.192
  317SER     OG 3159   8.966   8.235   5.111
  317SER     HG 3160   9.008   8.173   5.045
  317SER      C 3161   8.720   8.346   5.167
  317SER      O 3162   8.739   8.434   5.084
  318ARG      N 3163   8.650   8.352   5.280
  318ARG      H 3164   8.635   8.264   5.325
  318ARG     CA 3165   8.607   8.466   5.362
  318ARG     CB 3166   8.543   8.407   5.488
  318ARG     CG 3167   8.634   8.354   5.599
  318ARG     CD 3168   8.559   8.245   5.676
  318ARG     NE 3169   8.653   8.199   5.780
  318ARG     HE 3170   8.732   8.257   5.795
  318ARG     CZ 3171   8.608   8.107   5.867
  318ARG    NH1 3172   8.482   8.065   5.880
  318ARG   HH11 3173   8.412   8.101   5.818
  318ARG   HH12 3174   8.453   7.992   5.941
  318ARG    NH2 3175   8.697   8.027   5.927
  318ARG   HH21 3176   8.796   8.033   5.912
  318ARG   HH22 3177   8.660   7.949   5.977
  318ARG      C 3178   8.723   8.552   5.411
  318ARG      O 3179   8.842   8.519   5.405
  319SER      N 3180   8.685   8.654   5.488
  319SER      H 3181   8.593   8.657   5.527
  319SER     CA 3182   8.778   8.753   5.544
  319SER     CB 3183   8.706   8.857   5.629
  319SER     OG 3184   8.625   8.797   5.731
  319SER     HG 3185   8.694   8.763   5.796
  319SER      C 3186   8.879   8.680   5.633
  319SER      O 3187   8.837   8.600   5.716
  320PHE      N 3188   9.006   8.721   5.633
  320PHE      H 3189   9.029   8.800   5.577
  320PHE     CA 3190   9.109   8.674   5.727
  320PHE     CB 3191   9.244   8.686   5.657
  320PHE     CG 3192   9.351   8.592   5.712
  320PHE    CD1 3193   9.423   8.630   5.825
  320PHE    HD1 3194   9.426   8.736   5.849
  320PHE    CD2 3195   9.366   8.464   5.661
  320PHE    HD2 3196   9.343   8.447   5.556
  320PHE    CE1 3197   9.518   8.543   5.876
  320PHE    HE1 3198   9.566   8.570   5.971
  320PHE    CE2 3199   9.454   8.373   5.719
  320PHE    HE2 3200   9.462   8.274   5.673
  320PHE     CZ 3201   9.533   8.415   5.824
  320PHE     HZ 3202   9.598   8.342   5.873
  320PHE      C 3203   9.097   8.751   5.859
  320PHE      O 3204   9.071   8.871   5.861
  321PRO      N 3205   9.142   8.690   5.969
  321PRO     CA 3206   9.162   8.768   6.091
  321PRO     CB 3207   9.209   8.663   6.193
  321PRO     CG 3208   9.124   8.541   6.159
  321PRO     CD 3209   9.127   8.549   6.006
  321PRO      C 3210   9.265   8.881   6.088
  321PRO      O 3211   9.367   8.865   6.020
  322LEU      N 3212   9.250   8.971   6.184
  322LEU      H 3213   9.182   8.944   6.253
  322LEU     CA 3214   9.319   9.099   6.202
  322LEU     CB 3215   9.460   9.069   6.254
  322LEU     CG 3216   9.470   8.990   6.384
  322LEU    CD1 3217   9.614   8.954   6.422
  322LEU    CD2 3218   9.412   9.075   6.497
  322LEU      C 3219   9.314   9.198   6.085
  322LEU      O 3220   9.240   9.167   5.992
  323PRO      N 3221   9.377   9.314   6.078
  323PRO     CA 3222   9.404   9.382   5.950
  323PRO     CB 3223   9.473   9.511   5.994
  323PRO     CG 3224   9.424   9.539   6.135
  323PRO     CD 3225   9.391   9.402   6.195
  323PRO      C 3226   9.485   9.292   5.857
  323PRO      O 3227   9.591   9.242   5.895
  324ALA      N 3228   9.426   9.244   5.748
  324ALA      H 3229   9.344   9.290   5.715
  324ALA     CA 3230   9.477   9.127   5.674
  324ALA     CB 3231   9.445   8.998   5.751
  324ALA      C 3232   9.414   9.111   5.536
  324ALA      O 3233   9.294   9.132   5.520
  325SER      N 3234   9.498   9.065   5.443
  325SER      H 3235   9.597   9.075   5.457
  325SER     CA 3236   9.470   9.028   5.304
  325SER     CB 3237   9.409   9.148   5.231
  325SER     OG 3238   9.380   9.132   5.092
  325SER     HG 3239   9.294   9.177   5.068
  325SER      C 3240   9.587   8.961   5.232
  325SER      O 3241   9.701   8.974   5.275
  326HI2      N 3242   9.553   8.908   5.114
  326HI2      H 3243   9.475   8.946   5.066
  326HI2     CA 3244   9.633   8.818   5.030
  326HI2     CB 3245   9.544   8.706   4.975
  326HI2     CG 3246   9.492   8.611   5.084
  326HI2    ND1 3247   9.397   8.643   5.171
  326HI2    HD1 3248   9.328   8.714   5.160
  326HI2    CD2 3249   9.535   8.488   5.109
  326HI2    HD2 3250   9.622   8.438   5.066
  326HI2    CE1 3251   9.388   8.543   5.259
  326HI2    HE1 3252   9.311   8.530   5.335
  326HI2    NE2 3253   9.469   8.446   5.217
  326HI2    HE2 3254   9.497   8.370   5.275
  326HI2      C 3255   9.694   8.898   4.915
  326HI2      O 3256   9.622   8.980   4.857
  327LEU      N 3257   9.826   8.888   4.903
  327LEU      H 3258   9.879   8.819   4.953
  327LEU     CA 3259   9.902   8.970   4.807
  327LEU     CB 3260  10.037   9.004   4.869
  327LEU     CG 3261  10.047   9.132   4.952
  327LEU    CD1 3262  10.158   9.101   5.053
  327LEU    CD2 3263  10.078   9.255   4.865
  327LEU      C 3264   9.898   8.921   4.663
  327LEU      O 3265   9.889   8.801   4.637
  328SER      N 3266   9.913   9.024   4.580
  328SER      H 3267   9.913   9.119   4.610
  328SER     CA 3268   9.945   9.014   4.437
  328SER     CB 3269   9.935   9.149   4.364
  328SER     OG 3270   9.936   9.126   4.223
  328SER     HG 3271   9.957   9.214   4.181
  328SER      C 3272  10.085   8.954   4.416
  328SER      O 3273  10.180   8.965   4.493
  329ALA      N 3274  10.091   8.902   4.294
  329ALA      H 3275  10.004   8.899   4.245
  329ALA     CA 3276  10.199   8.825   4.230
  329ALA     CB 3277  10.162   8.803   4.083
  329ALA      C 3278  10.338   8.883   4.257
  329ALA      O 3279  10.416   8.830   4.335
  330ARG      N 3280  10.372   8.988   4.182
  330ARG      H 3281  10.321   9.008   4.099
  330ARG     CA 3282  10.488   9.073   4.209
  330ARG     CB 3283  10.511   9.177   4.099
  330ARG     CG 3284  10.554   9.124   3.962
  330ARG     CD 3285  10.575   9.234   3.858
  330ARG     NE 3286  10.575   9.179   3.722
  330ARG     HE 3287  10.577   9.079   3.721
  330ARG     CZ 3288  10.561   9.244   3.606
  330ARG    NH1 3289  10.549   9.378   3.597
  330ARG   HH11 3290  10.568   9.438   3.674
  330ARG   HH12 3291  10.505   9.418   3.517
  330ARG    NH2 3292  10.570   9.187   3.485
  330ARG   HH21 3293  10.575   9.089   3.468
  330ARG   HH22 3294  10.557   9.236   3.399
  330ARG      C 3295  10.500   9.137   4.347
  330ARG      O 3296  10.609   9.149   4.404
  331AS4      N 3297  10.389   9.187   4.402
  331AS4      H 3298  10.322   9.224   4.338
  331AS4     CA 3299  10.386   9.269   4.524
  331AS4     CB 3300  10.246   9.330   4.536
  331AS4     CG 3301  10.207   9.416   4.416
  331AS4    OD1 3302  10.221   9.372   4.300
  331AS4   HD11 3303  10.196   9.450   4.242
  331AS4   HD12 3304  10.255   9.278   4.304
  331AS4    OD2 3305  10.178   9.536   4.434
  331AS4   HD21 3306  10.110   9.574   4.371
  331AS4   HD22 3307  10.230   9.564   4.515
  331AS4      C 3308  10.420   9.185   4.647
  331AS4      O 3309  10.473   9.235   4.746
  332GLY      N 3310  10.385   9.056   4.644
  332GLY      H 3311  10.325   9.017   4.574
  332GLY     CA 3312  10.417   8.957   4.748
  332GLY      C 3313  10.566   8.926   4.754
  332GLY      O 3314  10.619   8.928   4.865
  333SER      N 3315  10.621   8.873   4.645
  333SER      H 3316  10.569   8.799   4.601
  333SER     CA 3317  10.764   8.873   4.613
  333SER     CB 3318  10.778   8.861   4.462
  333SER     OG 3319  10.918   8.845   4.435
  333SER     HG 3320  10.937   8.857   4.338
  333SER      C 3321  10.827   9.006   4.658
  333SER      O 3322  10.920   9.001   4.739
  334SER      N 3323  10.776   9.123   4.622
  334SER      H 3324  10.726   9.134   4.536
  334SER     CA 3325  10.843   9.249   4.657
  334SER     CB 3326  10.811   9.378   4.581
  334SER     OG 3327  10.896   9.405   4.469
  334SER     HG 3328  10.973   9.342   4.459
  334SER      C 3329  10.850   9.287   4.805
  334SER      O 3330  10.954   9.338   4.847
  335ILE      N 3331  10.734   9.271   4.869
  335ILE      H 3332  10.645   9.255   4.827
  335ILE     CA 3333  10.728   9.277   5.016
  335ILE     CB 3334  10.580   9.266   5.057
  335ILE    CG1 3335  10.501   9.393   5.023
  335ILE    CG2 3336  10.579   9.237   5.207
  335ILE     CD 3337  10.353   9.377   5.058
  335ILE      C 3338  10.825   9.187   5.093
  335ILE      O 3339  10.910   9.240   5.165
  336ALA      N 3340  10.836   9.061   5.053
  336ALA      H 3341  10.760   9.009   5.014
  336ALA     CA 3342  10.943   8.966   5.088
  336ALA     CB 3343  10.910   8.835   5.016
  336ALA      C 3344  11.085   9.013   5.058
  336ALA      O 3345  11.177   8.953   5.113
  337ASN      N 3346  11.106   9.092   4.953
  337ASN      H 3347  11.040   9.088   4.878
  337ASN     CA 3348  11.237   9.156   4.931
  337ASN     CB 3349  11.267   9.184   4.784
  337ASN     CG 3350  11.413   9.221   4.754
  337ASN    OD1 3351  11.499   9.137   4.731
  337ASN    ND2 3352  11.457   9.346   4.744
  337ASN   HD21 3353  11.391   9.421   4.737
  337ASN   HD22 3354  11.554   9.367   4.753
  337ASN      C 3355  11.252   9.284   5.014
  337ASN      O 3356  11.362   9.308   5.063
  338TY0      N 3357  11.147   9.362   5.037
  338TY0      H 3358  11.070   9.364   4.974
  338TY0     CA 3359  11.156   9.473   5.133
  338TY0     CB 3360  11.032   9.561   5.117
  338TY0     CG 3361  11.042   9.673   5.013
  338TY0    CD1 3362  10.999   9.650   4.883
  338TY0    HD1 3363  10.929   9.567   4.871
  338TY0    CD2 3364  11.137   9.773   5.030
  338TY0    HD2 3365  11.165   9.789   5.134
  338TY0    CE1 3366  11.048   9.724   4.777
  338TY0    HE1 3367  11.021   9.696   4.675
  338TY0    CE2 3368  11.189   9.851   4.928
  338TY0    HE2 3369  11.252   9.938   4.948
  338TY0     CZ 3370  11.142   9.825   4.800
  338TY0     OH 3371  11.178   9.914   4.704
  338TY0    HH1 3372  11.107   9.913   4.634
  338TY0    HH2 3373  11.234   9.986   4.745
  338TY0      C 3374  11.191   9.433   5.277
  338TY0      O 3375  11.284   9.495   5.327
  339ILE      N 3376  11.140   9.321   5.329
  339ILE      H 3377  11.049   9.293   5.301
  339ILE     CA 3378  11.196   9.255   5.449
  339ILE     CB 3379  11.110   9.135   5.489
  339ILE    CG1 3380  10.962   9.173   5.489
  339ILE    CG2 3381  11.150   9.092   5.630
  339ILE     CD 3382  10.867   9.059   5.526
  339ILE      C 3383  11.339   9.204   5.433
  339ILE      O 3384  11.375   9.125   5.347
  340ASN      N 3385  11.431   9.246   5.520
  340ASN      H 3386  11.424   9.322   5.584
  340ASN     CA 3387  11.570   9.199   5.528
  340ASN     CB 3388  11.647   9.325   5.488
  340ASN     CG 3389  11.779   9.298   5.415
  340ASN    OD1 3390  11.872   9.240   5.471
  340ASN    ND2 3391  11.795   9.335   5.288
  340ASN   HD21 3392  11.721   9.372   5.231
  340ASN   HD22 3393  11.884   9.327   5.244
  340ASN      C 3394  11.618   9.146   5.664
  340ASN      O 3395  11.555   9.157   5.769
  341SER      N 3396  11.741   9.096   5.658
  341SER      H 3397  11.795   9.091   5.574
  341SER     CA 3398  11.809   9.041   5.776
  341SER     CB 3399  11.933   8.973   5.717
  341SER     OG 3400  11.967   8.864   5.803
  341SER     HG 3401  12.014   8.901   5.884
  341SER      C 3402  11.853   9.150   5.873
  341SER      O 3403  11.836   9.136   5.994
  342THR      N 3404  11.871   9.270   5.820
  342THR      H 3405  11.888   9.287   5.723
  342THR     CA 3406  11.909   9.385   5.905
  342THR     CB 3407  12.032   9.452   5.844
  342THR    OG1 3408  12.007   9.478   5.705
  342THR    HG1 3409  12.088   9.523   5.667
  342THR    CG2 3410  12.145   9.350   5.838
  342THR      C 3411  11.807   9.498   5.916
  342THR      O 3412  11.826   9.570   6.014
  343SER      N 3413  11.689   9.483   5.856
  343SER      H 3414  11.653   9.391   5.838
  343SER     CA 3415  11.600   9.599   5.840
  343SER     CB 3416  11.657   9.704   5.744
  343SER     OG 3417  11.568   9.817   5.749
  343SER     HG 3418  11.608   9.878   5.817
  343SER      C 3419  11.470   9.547   5.780
  343SER      O 3420  11.474   9.486   5.673
  344ASN      N 3421  11.363   9.599   5.840
  344ASN      H 3422  11.373   9.659   5.920
  344ASN     CA 3423  11.222   9.569   5.814
  344ASN     CB 3424  11.155   9.519   5.942
  344ASN     CG 3425  11.225   9.392   5.991
  344ASN    OD1 3426  11.335   9.391   6.045
  344ASN    ND2 3427  11.154   9.282   5.970
  344ASN   HD21 3428  11.066   9.281   5.923
  344ASN   HD22 3429  11.190   9.189   5.984
  344ASN      C 3430  11.147   9.698   5.779
  344ASN      O 3431  11.141   9.783   5.868
  345PRO      N 3432  11.079   9.697   5.665
  345PRO     CA 3433  10.997   9.810   5.621
  345PRO     CB 3434  10.961   9.780   5.475
  345PRO     CG 3435  10.956   9.628   5.473
  345PRO     CD 3436  11.063   9.583   5.573
  345PRO      C 3437  10.874   9.829   5.710
  345PRO      O 3438  10.802   9.732   5.734
  346THR      N 3439  10.824   9.949   5.685
  346THR      H 3440  10.885  10.014   5.639
  346THR     CA 3441  10.717  10.011   5.765
  346THR     CB 3442  10.761  10.146   5.821
  346THR    OG1 3443  10.828  10.214   5.714
  346THR    HG1 3444  10.856  10.310   5.719
  346THR    CG2 3445  10.842  10.137   5.950
  346THR      C 3446  10.577  10.017   5.703
  346THR      O 3447  10.561  10.099   5.613
  347ALA      N 3448  10.477   9.954   5.764
  347ALA      H 3449  10.470   9.920   5.858
  347ALA     CA 3450  10.358   9.932   5.681
  347ALA     CB 3451  10.352   9.786   5.637
  347ALA      C 3452  10.224   9.971   5.746
  347ALA      O 3453  10.211   9.959   5.868
  348SER      N 3454  10.138  10.028   5.663
  348SER      H 3455  10.165  10.079   5.581
  348SER     CA 3456   9.998  10.048   5.704
  348SER     CB 3457   9.965  10.191   5.745
  348SER     OG 3458  10.003  10.289   5.647
  348SER     HG 3459   9.928  10.309   5.584
  348SER      C 3460   9.886   9.979   5.626
  348SER      O 3461   9.866  10.011   5.509
  349ILE      N 3462   9.829   9.875   5.686
  349ILE      H 3463   9.846   9.849   5.781
  349ILE     CA 3464   9.713   9.808   5.625
  349ILE     CB 3465   9.693   9.666   5.678
  349ILE    CG1 3466   9.818   9.586   5.645
  349ILE    CG2 3467   9.573   9.586   5.628
  349ILE     CD 3468   9.822   9.475   5.750
  349ILE      C 3469   9.582   9.889   5.626
  349ILE      O 3470   9.517   9.901   5.729
  350PHE      N 3471   9.564   9.970   5.522
  350PHE      H 3472   9.644   9.984   5.464
  350PHE     CA 3473   9.437  10.042   5.500
  350PHE     CB 3474   9.458  10.161   5.406
  350PHE     CG 3475   9.572  10.258   5.440
  350PHE    CD1 3476   9.592  10.326   5.559
  350PHE    HD1 3477   9.535  10.306   5.650
  350PHE    CD2 3478   9.665  10.281   5.340
  350PHE    HD2 3479   9.671  10.228   5.245
  350PHE    CE1 3480   9.694  10.418   5.577
  350PHE    HE1 3481   9.692  10.486   5.663
  350PHE    CE2 3482   9.766  10.377   5.348
  350PHE    HE2 3483   9.801  10.414   5.252
  350PHE     CZ 3484   9.782  10.439   5.471
  350PHE     HZ 3485   9.843  10.528   5.487
  350PHE      C 3486   9.310   9.966   5.465
  350PHE      O 3487   9.317   9.846   5.436
  351LY3      N 3488   9.194  10.031   5.467
  351LY3      H 3489   9.196  10.128   5.493
  351LY3     CA 3490   9.064   9.970   5.437
  351LY3     CB 3491   8.957  10.071   5.480
  351LY3     CG 3492   8.811  10.026   5.480
  351LY3     CD 3493   8.710  10.127   5.535
  351LY3     CE 3494   8.724  10.162   5.683
  351LY3     NZ 3495   8.644  10.278   5.722
  351LY3    HZ1 3496   8.544  10.265   5.719
  351LY3    HZ2 3497   8.671  10.311   5.813
  351LY3    HZ3 3498   8.670  10.353   5.661
  351LY3      C 3499   9.059   9.932   5.289
  351LY3      O 3500   9.101  10.014   5.208
  352SER      N 3501   8.983   9.832   5.246
  352SER      H 3502   8.951   9.762   5.310
  352SER     CA 3503   8.964   9.797   5.104
  352SER     CB 3504   8.899   9.660   5.082
  352SER     OG 3505   8.980   9.557   5.138
  352SER     HG 3506   9.072   9.548   5.098
  352SER      C 3507   8.884   9.906   5.033
  352SER      O 3508   8.783   9.947   5.090
  353THR      N 3509   8.910   9.922   4.903
  353THR      H 3510   8.987   9.870   4.866
  353THR     CA 3511   8.837  10.012   4.813
  353THR     CB 3512   8.923  10.133   4.776
  353THR    OG1 3513   8.834  10.229   4.719
  353THR    HG1 3514   8.783  10.280   4.788
  353THR    CG2 3515   9.041  10.106   4.682
  353THR      C 3516   8.785   9.931   4.694
  353THR      O 3517   8.848   9.832   4.659
  354GL4      N 3518   8.681   9.987   4.631
  354GL4      H 3519   8.662  10.085   4.636
  354GL4     CA 3520   8.600   9.910   4.535
  354GL4     CB 3521   8.455   9.953   4.560
  354GL4     CG 3522   8.375   9.879   4.667
  354GL4     CD 3523   8.245   9.936   4.723
  354GL4    OE1 3524   8.254   9.989   4.836
  354GL4   HE11 3525   8.160  10.013   4.861
  354GL4   HE12 3526   8.350   9.995   4.862
  354GL4    OE2 3527   8.131   9.920   4.674
  354GL4   HE21 3528   8.066   9.980   4.719
  354GL4   HE22 3529   8.126   9.875   4.585
  354GL4      C 3530   8.653   9.944   4.396
  354GL4      O 3531   8.610  10.038   4.329
  355VAL      N 3532   8.740   9.859   4.342
  355VAL      H 3533   8.777   9.785   4.398
  355VAL     CA 3534   8.811   9.884   4.215
  355VAL     CB 3535   8.955   9.916   4.252
  355VAL    CG1 3536   9.029   9.935   4.119
  355VAL    CG2 3537   8.974  10.041   4.338
  355VAL      C 3538   8.798   9.763   4.122
  355VAL      O 3539   8.826   9.648   4.152
  356SER      N 3540   8.778   9.778   3.991
  356SER      H 3541   8.772   9.874   3.962
  356SER     CA 3542   8.768   9.676   3.885
  356SER     CB 3543   8.686   9.737   3.772
  356SER     OG 3544   8.654   9.649   3.664
  356SER     HG 3545   8.583   9.581   3.682
  356SER      C 3546   8.906   9.638   3.831
  356SER      O 3547   8.992   9.724   3.810
  357AS4      N 3548   8.923   9.511   3.798
  357AS4      H 3549   8.848   9.453   3.766
  357AS4     CA 3550   9.053   9.444   3.783
  357AS4     CB 3551   9.087   9.356   3.904
  357AS4     CG 3552   9.221   9.282   3.901
  357AS4    OD1 3553   9.218   9.158   3.884
  357AS4   HD11 3554   9.309   9.118   3.889
  357AS4   HD12 3555   9.124   9.133   3.862
  357AS4    OD2 3556   9.329   9.342   3.890
  357AS4   HD21 3557   9.398   9.281   3.852
  357AS4   HD22 3558   9.324   9.442   3.901
  357AS4      C 3559   9.060   9.355   3.658
  357AS4      O 3560   8.960   9.316   3.599
  358ALA      N 3561   9.179   9.316   3.613
  358ALA      H 3562   9.254   9.312   3.680
  358ALA     CA 3563   9.200   9.225   3.500
  358ALA     CB 3564   9.351   9.206   3.488
  358ALA      C 3565   9.132   9.088   3.508
  358ALA      O 3566   9.078   9.033   3.412
  359LEU      N 3567   9.145   9.027   3.625
  359LEU      H 3568   9.174   9.074   3.709
  359LEU     CA 3569   9.102   8.889   3.649
  359LEU     CB 3570   9.189   8.831   3.760
  359LEU     CG 3571   9.191   8.678   3.766
  359LEU    CD1 3572   9.260   8.612   3.647
  359LEU    CD2 3573   9.264   8.641   3.896
  359LEU      C 3574   8.952   8.880   3.682
  359LEU      O 3575   8.886   8.793   3.627
  360ALA      N 3576   8.899   8.983   3.748
  360ALA      H 3577   8.959   9.047   3.795
  360ALA     CA 3578   8.760   9.006   3.789
  360ALA     CB 3579   8.772   9.131   3.877
  360ALA      C 3580   8.662   9.031   3.675
  360ALA      O 3581   8.697   9.097   3.577
  361PRO      N 3582   8.553   8.955   3.664
  361PRO     CA 3583   8.511   8.839   3.744
  361PRO     CB 3584   8.358   8.846   3.741
  361PRO     CG 3585   8.318   8.919   3.613
  361PRO     CD 3586   8.439   9.009   3.588
  361PRO      C 3587   8.569   8.705   3.699
  361PRO      O 3588   8.568   8.664   3.583
  362TY0      N 3589   8.596   8.628   3.805
  362TY0      H 3590   8.572   8.652   3.899
  362TY0     CA 3591   8.656   8.494   3.800
  362TY0     CB 3592   8.803   8.512   3.840
  362TY0     CG 3593   8.887   8.384   3.835
  362TY0    CD1 3594   8.953   8.353   3.717
  362TY0    HD1 3595   8.926   8.406   3.625
  362TY0    CD2 3596   8.895   8.295   3.942
  362TY0    HD2 3597   8.836   8.318   4.030
  362TY0    CE1 3598   9.046   8.250   3.712
  362TY0    HE1 3599   9.114   8.247   3.627
  362TY0    CE2 3600   8.982   8.187   3.931
  362TY0    HE2 3601   9.013   8.136   4.023
  362TY0     CZ 3602   9.069   8.172   3.824
  362TY0     OH 3603   9.196   8.124   3.833
  362TY0    HH1 3604   9.250   8.201   3.800
  362TY0    HH2 3605   9.207   8.058   3.908
  362TY0      C 3606   8.586   8.389   3.885
  362TY0      O 3607   8.557   8.420   4.001
  363VAL      N 3608   8.573   8.267   3.834
  363VAL      H 3609   8.611   8.249   3.743
  363VAL     CA 3610   8.512   8.149   3.898
  363VAL     CB 3611   8.442   8.063   3.793
  363VAL    CG1 3612   8.387   7.926   3.832
  363VAL    CG2 3613   8.315   8.129   3.741
  363VAL      C 3614   8.616   8.065   3.973
  363VAL      O 3615   8.712   8.016   3.913
  364VAL      N 3616   8.586   8.054   4.102
  364VAL      H 3617   8.505   8.102   4.135
  364VAL     CA 3618   8.674   7.984   4.197
  364VAL     CB 3619   8.639   8.020   4.341
  364VAL    CG1 3620   8.629   8.173   4.348
  364VAL    CG2 3621   8.514   7.943   4.386
  364VAL      C 3622   8.695   7.834   4.181
  364VAL      O 3623   8.628   7.776   4.095
  365SER      N 3624   8.803   7.775   4.233
  365SER      H 3625   8.878   7.829   4.270
  365SER     CA 3626   8.830   7.632   4.219
  365SER     CB 3627   8.956   7.574   4.284
  365SER     OG 3628   8.957   7.602   4.424
  365SER     HG 3629   9.039   7.562   4.465
  365SER      C 3630   8.723   7.538   4.274
  365SER      O 3631   8.711   7.427   4.222
  366PHE      N 3632   8.657   7.579   4.382
  366PHE      H 3633   8.695   7.649   4.443
  366PHE     CA 3634   8.554   7.497   4.447
  366PHE     CB 3635   8.542   7.549   4.590
  366PHE     CG 3636   8.632   7.476   4.690
  366PHE    CD1 3637   8.765   7.511   4.707
  366PHE    HD1 3638   8.812   7.605   4.677
  366PHE    CD2 3639   8.578   7.368   4.760
  366PHE    HD2 3640   8.470   7.358   4.763
  366PHE    CE1 3641   8.850   7.422   4.772
  366PHE    HE1 3642   8.953   7.450   4.797
  366PHE    CE2 3643   8.658   7.282   4.834
  366PHE    HE2 3644   8.619   7.200   4.893
  366PHE     CZ 3645   8.794   7.311   4.835
  366PHE     HZ 3646   8.851   7.245   4.900
  366PHE      C 3647   8.423   7.476   4.370
  366PHE      O 3648   8.329   7.419   4.426
  367SER      N 3649   8.418   7.525   4.246
  367SER      H 3650   8.504   7.559   4.209
  367SER     CA 3651   8.301   7.529   4.157
  367SER     CB 3652   8.274   7.673   4.116
  367SER     OG 3653   8.163   7.686   4.026
  367SER     HG 3654   8.192   7.675   3.931
  367SER      C 3655   8.335   7.450   4.030
  367SER      O 3656   8.452   7.436   3.995
  368SER      N 3657   8.228   7.394   3.976
  368SER      H 3658   8.148   7.371   4.031
  368SER     CA 3659   8.234   7.306   3.858
  368SER     CB 3660   8.091   7.273   3.815
  368SER     OG 3661   8.030   7.166   3.888
  368SER     HG 3662   8.022   7.189   3.985
  368SER      C 3663   8.308   7.364   3.737
  368SER      O 3664   8.250   7.447   3.667
  369ARG      N 3665   8.431   7.319   3.720
  369ARG      H 3666   8.476   7.265   3.791
  369ARG     CA 3667   8.516   7.382   3.618
  369ARG     CB 3668   8.637   7.455   3.676
  369ARG     CG 3669   8.601   7.602   3.700
  369ARG     CD 3670   8.706   7.673   3.786
  369ARG     NE 3671   8.831   7.713   3.720
  369ARG     HE 3672   8.834   7.675   3.628
  369ARG     CZ 3673   8.936   7.773   3.777
  369ARG    NH1 3674   8.943   7.814   3.905
  369ARG   HH11 3675   8.854   7.818   3.950
  369ARG   HH12 3676   9.025   7.855   3.945
  369ARG    NH2 3677   9.047   7.793   3.705
  369ARG   HH21 3678   9.049   7.759   3.611
  369ARG   HH22 3679   9.133   7.818   3.751
  369ARG      C 3680   8.571   7.278   3.520
  369ARG      O 3681   8.655   7.198   3.561
  370GLY      N 3682   8.511   7.271   3.401
  370GLY      H 3683   8.440   7.340   3.386
  370GLY     CA 3684   8.542   7.163   3.307
  370GLY      C 3685   8.660   7.190   3.214
  370GLY      O 3686   8.748   7.264   3.256
  371PRO      N 3687   8.672   7.123   3.100
  371PRO     CA 3688   8.583   7.018   3.049
  371PRO     CB 3689   8.586   7.039   2.897
  371PRO     CG 3690   8.726   7.092   2.865
  371PRO     CD 3691   8.747   7.181   2.987
  371PRO      C 3692   8.619   6.880   3.105
  371PRO      O 3693   8.694   6.863   3.201
  372ASN      N 3694   8.560   6.773   3.053
  372ASN      H 3695   8.521   6.772   2.961
  372ASN     CA 3696   8.553   6.641   3.118
  372ASN     CB 3697   8.459   6.656   3.238
  372ASN     CG 3698   8.438   6.528   3.319
  372ASN    OD1 3699   8.346   6.447   3.314
  372ASN    ND2 3700   8.540   6.494   3.398
  372ASN   HD21 3701   8.634   6.526   3.392
  372ASN   HD22 3702   8.503   6.456   3.483
  372ASN      C 3703   8.493   6.535   3.024
  372ASN      O 3704   8.397   6.562   2.951
  373PRO      N 3705   8.568   6.428   3.000
  373PRO     CA 3706   8.522   6.308   2.929
  373PRO     CB 3707   8.644   6.216   2.940
  373PRO     CG 3708   8.766   6.309   2.934
  373PRO     CD 3709   8.713   6.423   3.021
  373PRO      C 3710   8.388   6.253   2.980
  373PRO      O 3711   8.385   6.157   3.057
  374ALA      N 3712   8.300   6.285   2.886
  374ALA      H 3713   8.322   6.326   2.797
  374ALA     CA 3714   8.156   6.270   2.909
  374ALA     CB 3715   8.100   6.352   3.025
  374ALA      C 3716   8.076   6.294   2.780
  374ALA      O 3717   8.136   6.342   2.684
  375SER      N 3718   7.946   6.266   2.777
  375SER      H 3719   7.908   6.222   2.858
  375SER     CA 3720   7.855   6.282   2.662
  375SER     CB 3721   7.735   6.188   2.673
  375SER     OG 3722   7.691   6.187   2.809
  375SER     HG 3723   7.721   6.107   2.861
  375SER      C 3724   7.797   6.422   2.642
  375SER      O 3725   7.784   6.513   2.724
  376PHE      N 3726   7.774   6.452   2.514
  376PHE      H 3727   7.788   6.380   2.445
  376PHE     CA 3728   7.752   6.589   2.467
  376PHE     CB 3729   7.846   6.625   2.352
  376PHE     CG 3730   7.837   6.771   2.307
  376PHE    CD1 3731   7.874   6.877   2.391
  376PHE    HD1 3732   7.912   6.863   2.492
  376PHE    CD2 3733   7.788   6.801   2.181
  376PHE    HD2 3734   7.779   6.719   2.110
  376PHE    CE1 3735   7.860   7.009   2.350
  376PHE    HE1 3736   7.898   7.089   2.413
  376PHE    CE2 3737   7.777   6.934   2.140
  376PHE    HE2 3738   7.732   6.950   2.042
  376PHE     CZ 3739   7.808   7.040   2.225
  376PHE     HZ 3740   7.770   7.142   2.214
  376PHE      C 3741   7.607   6.625   2.432
  376PHE      O 3742   7.539   6.547   2.366
  377AS4      N 3743   7.579   6.755   2.441
  377AS4      H 3744   7.659   6.815   2.445
  377AS4     CA 3745   7.455   6.833   2.438
  377AS4     CB 3746   7.366   6.770   2.545
  377AS4     CG 3747   7.218   6.779   2.507
  377AS4    OD1 3748   7.152   6.673   2.497
  377AS4   HD11 3749   7.074   6.689   2.437
  377AS4   HD12 3750   7.197   6.599   2.547
  377AS4    OD2 3751   7.161   6.888   2.487
  377AS4   HD21 3752   7.081   6.879   2.427
  377AS4   HD22 3753   7.195   6.957   2.551
  377AS4      C 3754   7.476   6.982   2.467
  377AS4      O 3755   7.584   7.014   2.517
  378LEU      N 3756   7.373   7.065   2.483
  378LEU      H 3757   7.283   7.022   2.483
  378LEU     CA 3758   7.367   7.211   2.498
  378LEU     CB 3759   7.226   7.268   2.483
  378LEU     CG 3760   7.166   7.241   2.345
  378LEU    CD1 3761   7.020   7.285   2.335
  378LEU    CD2 3762   7.251   7.322   2.246
  378LEU      C 3763   7.447   7.282   2.608
  378LEU      O 3764   7.404   7.368   2.684
  379LEU      N 3765   7.578   7.264   2.606
  379LEU      H 3766   7.609   7.186   2.553
  379LEU     CA 3767   7.688   7.324   2.684
  379LEU     CB 3768   7.707   7.468   2.636
  379LEU     CG 3769   7.760   7.477   2.493
  379LEU    CD1 3770   7.770   7.618   2.435
  379LEU    CD2 3771   7.896   7.408   2.478
  379LEU      C 3772   7.670   7.314   2.835
  379LEU      O 3773   7.562   7.312   2.894
  380LY3      N 3774   7.789   7.322   2.894
  380LY3      H 3775   7.871   7.334   2.838
  380LY3     CA 3776   7.810   7.316   3.040
  380LY3     CB 3777   7.857   7.174   3.073
  380LY3     CG 3778   7.833   7.129   3.217
  380LY3     CD 3779   7.687   7.105   3.256
  380LY3     CE 3780   7.672   7.066   3.403
  380LY3     NZ 3781   7.533   7.034   3.440
  380LY3    HZ1 3782   7.504   6.951   3.393
  380LY3    HZ2 3783   7.529   7.014   3.538
  380LY3    HZ3 3784   7.467   7.103   3.411
  380LY3      C 3785   7.903   7.431   3.079
  380LY3      O 3786   7.972   7.472   2.986
  381PRO      N 3787   7.899   7.485   3.200
  381PRO     CA 3788   7.789   7.512   3.294
  381PRO     CB 3789   7.847   7.563   3.427
  381PRO     CG 3790   7.990   7.510   3.430
  381PRO     CD 3791   8.021   7.498   3.280
  381PRO      C 3792   7.679   7.604   3.241
  381PRO      O 3793   7.664   7.601   3.119
  382AS4      N 3794   7.574   7.639   3.316
  382AS4      H 3795   7.553   7.581   3.394
  382AS4     CA 3796   7.463   7.721   3.265
  382AS4     CB 3797   7.327   7.684   3.325
  382AS4     CG 3798   7.268   7.554   3.271
  382AS4    OD1 3799   7.203   7.559   3.164
  382AS4   HD11 3800   7.147   7.477   3.157
  382AS4   HD12 3801   7.241   7.630   3.104
  382AS4    OD2 3802   7.266   7.455   3.347
  382AS4   HD21 3803   7.245   7.379   3.285
  382AS4   HD22 3804   7.281   7.497   3.437
  382AS4      C 3805   7.498   7.870   3.266
  382AS4      O 3806   7.552   7.929   3.173
  383ILE      N 3807   7.498   7.914   3.392
  383ILE      H 3808   7.504   7.850   3.469
  383ILE     CA 3809   7.519   8.054   3.430
  383ILE     CB 3810   7.387   8.132   3.427
  383ILE    CG1 3811   7.278   8.054   3.501
  383ILE    CG2 3812   7.350   8.169   3.283
  383ILE     CD 3813   7.174   8.153   3.554
  383ILE      C 3814   7.605   8.074   3.554
  383ILE      O 3815   7.583   7.995   3.646
  384ALA      N 3816   7.667   8.191   3.568
  384ALA      H 3817   7.642   8.274   3.518
  384ALA     CA 3818   7.750   8.224   3.685
  384ALA     CB 3819   7.886   8.275   3.637
  384ALA      C 3820   7.680   8.334   3.765
  384ALA      O 3821   7.636   8.431   3.704
  385ALA      N 3822   7.700   8.334   3.897
  385ALA      H 3823   7.749   8.264   3.948
  385ALA     CA 3824   7.638   8.437   3.981
  385ALA     CB 3825   7.517   8.381   4.056
  385ALA      C 3826   7.734   8.482   4.091
  385ALA      O 3827   7.823   8.407   4.128
  386PRO      N 3828   7.735   8.610   4.130
  386PRO     CA 3829   7.822   8.666   4.234
  386PRO     CB 3830   7.810   8.818   4.217
  386PRO     CG 3831   7.794   8.822   4.065
  386PRO     CD 3832   7.689   8.714   4.038
  386PRO      C 3833   7.796   8.618   4.377
  386PRO      O 3834   7.713   8.672   4.449
  387GLY      N 3835   7.829   8.490   4.394
  387GLY      H 3836   7.860   8.432   4.319
  387GLY     CA 3837   7.831   8.428   4.527
  387GLY      C 3838   7.952   8.466   4.613
  387GLY      O 3839   7.933   8.510   4.726
  388VAL      N 3840   8.072   8.450   4.556
  388VAL      H 3841   8.091   8.437   4.459
  388VAL     CA 3842   8.199   8.468   4.627
  388VAL     CB 3843   8.315   8.414   4.543
  388VAL    CG1 3844   8.449   8.415   4.618
  388VAL    CG2 3845   8.288   8.272   4.494
  388VAL      C 3846   8.219   8.617   4.656
  388VAL      O 3847   8.205   8.698   4.564
  389ARG      N 3848   8.286   8.646   4.767
  389ARG      H 3849   8.333   8.576   4.820
  389ARG     CA 3850   8.311   8.781   4.819
  389ARG     CB 3851   8.453   8.823   4.780
  389ARG     CG 3852   8.552   8.741   4.864
  389ARG     CD 3853   8.683   8.730   4.786
  389ARG     NE 3854   8.763   8.631   4.861
  389ARG     HE 3855   8.703   8.581   4.924
  389ARG     CZ 3856   8.892   8.606   4.840
  389ARG    NH1 3857   8.958   8.659   4.736
  389ARG   HH11 3858   8.914   8.713   4.664
  389ARG   HH12 3859   9.057   8.657   4.723
  389ARG    NH2 3860   8.957   8.520   4.920
  389ARG   HH21 3861   8.902   8.478   4.992
  389ARG   HH22 3862   9.052   8.498   4.898
  389ARG      C 3863   8.207   8.891   4.798
  389ARG      O 3864   8.242   8.997   4.747
  390ILE      N 3865   8.089   8.860   4.853
  390ILE      H 3866   8.056   8.782   4.905
  390ILE     CA 3867   7.979   8.957   4.848
  390ILE     CB 3868   7.856   8.909   4.771
  390ILE    CG1 3869   7.789   8.784   4.829
  390ILE    CG2 3870   7.882   8.896   4.621
  390ILE     CD 3871   7.649   8.755   4.775
  390ILE      C 3872   7.932   9.009   4.984
  390ILE      O 3873   7.925   8.934   5.081
  391LEU      N 3874   7.899   9.138   4.994
  391LEU      H 3875   7.941   9.187   4.918
  391LEU     CA 3876   7.840   9.203   5.112
  391LEU     CB 3877   7.854   9.355   5.111
  391LEU     CG 3878   7.995   9.408   5.140
  391LEU    CD1 3879   7.989   9.554   5.095
  391LEU    CD2 3880   8.038   9.382   5.285
  391LEU      C 3881   7.692   9.166   5.121
  391LEU      O 3882   7.606   9.187   5.035
  392ALA      N 3883   7.660   9.108   5.237
  392ALA      H 3884   7.732   9.087   5.303
  392ALA     CA 3885   7.528   9.057   5.274
  392ALA     CB 3886   7.497   8.929   5.197
  392ALA      C 3887   7.477   9.065   5.419
  392ALA      O 3888   7.548   9.119   5.503
  393ALA      N 3889   7.349   9.051   5.452
  393ALA      H 3890   7.289   9.035   5.373
  393ALA     CA 3891   7.292   9.028   5.585
  393ALA     CB 3892   7.140   9.019   5.565
  393ALA      C 3893   7.340   8.910   5.670
  393ALA      O 3894   7.304   8.794   5.653
  394TRP      N 3895   7.387   8.947   5.788
  394TRP      H 3896   7.387   9.042   5.821
  394TRP     CA 3897   7.446   8.861   5.892
  394TRP     CB 3898   7.585   8.921   5.909
  394TRP     CG 3899   7.687   8.832   5.981
  394TRP    CD1 3900   7.722   8.843   6.108
  394TRP    HD1 3901   7.677   8.904   6.186
  394TRP    CD2 3902   7.783   8.747   5.927
  394TRP    NE1 3903   7.814   8.752   6.141
  394TRP    HE1 3904   7.851   8.730   6.231
  394TRP    CE2 3905   7.855   8.690   6.031
  394TRP    CE3 3906   7.808   8.711   5.795
  394TRP    HE3 3907   7.741   8.734   5.713
  394TRP    CZ2 3908   7.959   8.602   6.003
  394TRP    HZ2 3909   8.009   8.541   6.077
  394TRP    CZ3 3910   7.906   8.616   5.770
  394TRP    HZ3 3911   7.911   8.566   5.673
  394TRP    CH2 3912   7.981   8.559   5.872
  394TRP    HH2 3913   8.058   8.485   5.850
  394TRP      C 3914   7.389   8.867   6.033
  394TRP      O 3915   7.365   8.978   6.081
  395PRO      N 3916   7.401   8.755   6.103
  395PRO     CA 3917   7.352   8.752   6.241
  395PRO     CB 3918   7.301   8.610   6.262
  395PRO     CG 3919   7.386   8.528   6.166
  395PRO     CD 3920   7.407   8.619   6.045
  395PRO      C 3921   7.453   8.789   6.351
  395PRO      O 3922   7.559   8.728   6.361
  396PRO      N 3923   7.414   8.869   6.449
  396PRO     CA 3924   7.512   8.904   6.552
  396PRO     CB 3925   7.452   9.023   6.628
  396PRO     CG 3926   7.356   9.088   6.528
  396PRO     CD 3927   7.312   8.975   6.435
  396PRO      C 3928   7.557   8.791   6.644
  396PRO      O 3929   7.636   8.808   6.737
  397ILE      N 3930   7.487   8.678   6.644
  397ILE      H 3931   7.388   8.687   6.647
  397ILE     CA 3932   7.539   8.555   6.706
  397ILE     CB 3933   7.440   8.446   6.748
  397ILE    CG1 3934   7.333   8.414   6.643
  397ILE    CG2 3935   7.378   8.489   6.881
  397ILE     CD 3936   7.269   8.277   6.666
  397ILE      C 3937   7.652   8.481   6.634
  397ILE      O 3938   7.743   8.434   6.703
  398ALA      N 3939   7.665   8.499   6.503
  398ALA      H 3940   7.615   8.573   6.458
  398ALA     CA 3941   7.784   8.456   6.428
  398ALA     CB 3942   7.757   8.413   6.284
  398ALA      C 3943   7.896   8.560   6.442
  398ALA      O 3944   7.876   8.680   6.424
  399PRO      N 3945   8.009   8.512   6.493
  399PRO     CA 3946   8.135   8.588   6.492
  399PRO     CB 3947   8.233   8.501   6.571
  399PRO     CG 3948   8.148   8.403   6.653
  399PRO     CD 3949   8.025   8.384   6.564
  399PRO      C 3950   8.188   8.617   6.351
  399PRO      O 3951   8.173   8.547   6.251
  400VAL      N 3952   8.227   8.742   6.330
  400VAL      H 3953   8.224   8.810   6.403
  400VAL     CA 3954   8.295   8.782   6.206
  400VAL     CB 3955   8.290   8.930   6.168
  400VAL    CG1 3956   8.147   8.980   6.151
  400VAL    CG2 3957   8.368   9.032   6.252
  400VAL      C 3958   8.442   8.741   6.202
  400VAL      O 3959   8.508   8.762   6.304
  401SER      N 3960   8.494   8.688   6.092
  401SER      H 3961   8.432   8.672   6.015
  401SER     CA 3962   8.633   8.642   6.074
  401SER     CB 3963   8.644   8.544   5.958
  401SER     OG 3964   8.566   8.426   5.977
  401SER     HG 3965   8.591   8.360   6.047
  401SER      C 3966   8.729   8.760   6.057
  401SER      O 3967   8.804   8.768   5.960
  402GLY      N 3968   8.741   8.832   6.168
  402GLY      H 3969   8.666   8.827   6.234
  402GLY     CA 3970   8.811   8.961   6.166
  402GLY      C 3971   8.786   9.048   6.289
  402GLY      O 3972   8.712   9.011   6.380
  403VAL      N 3973   8.833   9.171   6.267
  403VAL      H 3974   8.868   9.194   6.176
  403VAL     CA 3975   8.827   9.279   6.366
  403VAL     CB 3976   8.964   9.342   6.391
  403VAL    CG1 3977   8.957   9.471   6.473
  403VAL    CG2 3978   9.050   9.238   6.464
  403VAL      C 3979   8.727   9.380   6.309
  403VAL      O 3980   8.745   9.441   6.204
  404LY3      N 3981   8.654   9.428   6.409
  404LY3      H 3982   8.674   9.409   6.506
  404LY3     CA 3983   8.551   9.532   6.398
  404LY3     CB 3984   8.446   9.512   6.508
  404LY3     CG 3985   8.368   9.381   6.507
  404LY3     CD 3986   8.276   9.371   6.629
  404LY3     CE 3987   8.163   9.474   6.625
  404LY3     NZ 3988   8.087   9.494   6.749
  404LY3    HZ1 3989   8.109   9.425   6.819
  404LY3    HZ2 3990   8.116   9.579   6.793
  404LY3    HZ3 3991   7.990   9.493   6.727
  404LY3      C 3992   8.600   9.676   6.395
  404LY3      O 3993   8.623   9.733   6.502
  405GLY      N 3994   8.577   9.732   6.277
  405GLY      H 3995   8.517   9.687   6.210
  405GLY     CA 3996   8.606   9.872   6.244
  405GLY      C 3997   8.496   9.970   6.285
  405GLY      O 3998   8.519  10.075   6.345
  406AS4      N 3999   8.375   9.914   6.288
  406AS4      H 4000   8.350   9.828   6.244
  406AS4     CA 4001   8.257   9.972   6.353
  406AS4     CB 4002   8.134   9.937   6.269
  406AS4     CG 4003   8.006  10.018   6.292
  406AS4    OD1 4004   7.928  10.016   6.194
  406AS4   HD11 4005   7.869  10.097   6.189
  406AS4   HD12 4006   7.966   9.952   6.128
  406AS4    OD2 4007   7.991  10.079   6.399
  406AS4   HD21 4008   7.942  10.165   6.385
  406AS4   HD22 4009   7.996  10.011   6.472
  406AS4      C 4010   8.238   9.912   6.492
  406AS4      O 4011   8.257   9.793   6.515
  407ASN      N 4012   8.183   9.990   6.585
  407ASN      H 4013   8.144  10.079   6.561
  407ASN     CA 4014   8.149   9.950   6.722
  407ASN     CB 4015   8.182  10.061   6.822
  407ASN     CG 4016   8.333  10.063   6.847
  407ASN    OD1 4017   8.399   9.959   6.853
  407ASN    ND2 4018   8.378  10.189   6.845
  407ASN   HD21 4019   8.323  10.269   6.822
  407ASN   HD22 4020   8.470  10.199   6.881
  407ASN      C 4021   8.015   9.879   6.741
  407ASN      O 4022   7.997   9.802   6.835
  408ARG      N 4023   7.927   9.913   6.647
  408ARG      H 4024   7.949   9.953   6.558
  408ARG     CA 4025   7.790   9.860   6.653
  408ARG     CB 4026   7.722   9.909   6.526
  408ARG     CG 4027   7.690  10.059   6.530
  408ARG     CD 4028   7.595  10.093   6.645
  408ARG     NE 4029   7.551  10.229   6.613
  408ARG     HE 4030   7.493  10.233   6.531
  408ARG     CZ 4031   7.593  10.337   6.680
  408ARG    NH1 4032   7.661  10.328   6.795
  408ARG   HH11 4033   7.669  10.240   6.841
  408ARG   HH12 4034   7.700  10.409   6.840
  408ARG    NH2 4035   7.580  10.457   6.621
  408ARG   HH21 4036   7.541  10.461   6.529
  408ARG   HH22 4037   7.599  10.547   6.660
  408ARG      C 4038   7.787   9.707   6.645
  408ARG      O 4039   7.889   9.645   6.614
  409GL4      N 4040   7.668   9.648   6.650
  409GL4      H 4041   7.588   9.702   6.678
  409GL4     CA 4042   7.651   9.503   6.639
  409GL4     CB 4043   7.529   9.442   6.708
  409GL4     CG 4044   7.392   9.481   6.650
  409GL4     CD 4045   7.331   9.612   6.702
  409GL4    OE1 4046   7.357   9.719   6.644
  409GL4   HE11 4047   7.354   9.797   6.707
  409GL4   HE12 4048   7.340   9.711   6.546
  409GL4    OE2 4049   7.254   9.598   6.799
  409GL4   HE21 4050   7.204   9.685   6.806
  409GL4   HE22 4051   7.283   9.521   6.855
  409GL4      C 4052   7.662   9.461   6.492
  409GL4      O 4053   7.618   9.532   6.401
  410VAL      N 4054   7.702   9.339   6.458
  410VAL      H 4055   7.737   9.283   6.533
  410VAL     CA 4056   7.719   9.280   6.324
  410VAL     CB 4057   7.825   9.170   6.311
  410VAL    CG1 4058   7.967   9.221   6.333
  410VAL    CG2 4059   7.814   9.057   6.414
  410VAL      C 4060   7.587   9.257   6.249
  410VAL      O 4061   7.553   9.142   6.223
  411LEU      N 4062   7.537   9.365   6.190
  411LEU      H 4063   7.570   9.455   6.219
  411LEU     CA 4064   7.421   9.354   6.100
  411LEU     CB 4065   7.343   9.485   6.106
  411LEU     CG 4066   7.274   9.512   6.240
  411LEU    CD1 4067   7.180   9.632   6.227
  411LEU    CD2 4068   7.178   9.401   6.282
  411LEU      C 4069   7.448   9.304   5.958
  411LEU      O 4070   7.356   9.243   5.905
  412TY0      N 4071   7.552   9.359   5.896
  412TY0      H 4072   7.598   9.431   5.948
  412TY0     CA 4073   7.585   9.331   5.755
  412TY0     CB 4074   7.542   9.449   5.668
  412TY0     CG 4075   7.393   9.468   5.639
  412TY0    CD1 4076   7.327   9.409   5.532
  412TY0    HD1 4077   7.391   9.376   5.450
  412TY0    CD2 4078   7.330   9.565   5.716
  412TY0    HD2 4079   7.383   9.607   5.802
  412TY0    CE1 4080   7.197   9.445   5.500
  412TY0    HE1 4081   7.158   9.408   5.406
  412TY0    CE2 4082   7.200   9.603   5.685
  412TY0    HE2 4083   7.141   9.661   5.756
  412TY0     CZ 4084   7.135   9.542   5.578
  412TY0     OH 4085   7.006   9.571   5.545
  412TY0    HH1 4086   6.976   9.639   5.612
  412TY0    HH2 4087   6.964   9.509   5.479
  412TY0      C 4088   7.737   9.315   5.744
  412TY0      O 4089   7.800   9.418   5.765
  413ASN      N 4090   7.769   9.211   5.668
  413ASN      H 4091   7.690   9.159   5.636
  413ASN     CA 4092   7.906   9.159   5.656
  413ASN     CB 4093   7.937   9.080   5.783
  413ASN     CG 4094   8.070   9.006   5.789
  413ASN    OD1 4095   8.174   9.071   5.772
  413ASN    ND2 4096   8.073   8.880   5.830
  413ASN   HD21 4097   7.993   8.824   5.855
  413ASN   HD22 4098   8.164   8.839   5.837
  413ASN      C 4099   7.942   9.078   5.531
  413ASN      O 4100   7.848   9.050   5.458
  414ILE      N 4101   8.070   9.060   5.501
  414ILE      H 4102   8.138   9.056   5.575
  414ILE     CA 4103   8.118   8.983   5.386
  414ILE     CB 4104   8.270   9.004   5.377
  414ILE    CG1 4105   8.313   8.948   5.241
  414ILE    CG2 4106   8.334   8.943   5.502
  414ILE     CD 4107   8.287   9.037   5.120
  414ILE      C 4108   8.079   8.836   5.389
  414ILE      O 4109   8.099   8.780   5.497
  415ILE      N 4110   8.000   8.781   5.298
  415ILE      H 4111   7.929   8.835   5.251
  415ILE     CA 4112   7.991   8.636   5.274
  415ILE     CB 4113   7.846   8.590   5.271
  415ILE    CG1 4114   7.769   8.620   5.400
  415ILE    CG2 4115   7.823   8.445   5.227
  415ILE     CD 4116   7.617   8.614   5.393
  415ILE      C 4117   8.070   8.599   5.148
  415ILE      O 4118   8.082   8.671   5.049
  416SER      N 4119   8.143   8.490   5.168
  416SER      H 4120   8.163   8.465   5.262
  416SER     CA 4121   8.229   8.429   5.065
  416SER     CB 4122   8.374   8.478   5.068
  416SER     OG 4123   8.426   8.457   4.936
  416SER     HG 4124   8.458   8.362   4.940
  416SER      C 4125   8.223   8.276   5.071
  416SER      O 4126   8.233   8.227   5.184
  417GLY      N 4127   8.169   8.222   4.962
  417GLY      H 4128   8.110   8.279   4.905
  417GLY     CA 4129   8.149   8.077   4.955
  417GLY      C 4130   8.099   8.035   4.817
  417GLY      O 4131   8.039   8.112   4.743
  418THR      N 4132   8.099   7.903   4.796
  418THR      H 4133   8.123   7.830   4.860
  418THR     CA 4134   8.053   7.850   4.667
  418THR     CB 4135   8.110   7.712   4.634
  418THR    OG1 4136   8.106   7.621   4.745
  418THR    HG1 4137   8.159   7.537   4.733
  418THR    CG2 4138   8.244   7.715   4.561
  418THR      C 4139   7.902   7.854   4.644
  418THR      O 4140   7.862   7.905   4.540
  419ASN      N 4141   7.823   7.788   4.729
  419ASN      H 4142   7.844   7.758   4.822
  419ASN     CA 4143   7.679   7.773   4.704
  419ASN     CB 4144   7.613   7.659   4.784
  419ASN     CG 4145   7.641   7.523   4.720
  419ASN    OD1 4146   7.728   7.496   4.638
  419ASN    ND2 4147   7.543   7.435   4.738
  419ASN   HD21 4148   7.472   7.462   4.803
  419ASN   HD22 4149   7.552   7.346   4.693
  419ASN      C 4150   7.593   7.896   4.734
  419ASN      O 4151   7.478   7.903   4.691
  420MET      N 4152   7.647   7.995   4.805
  420MET      H 4153   7.723   7.977   4.867
  420MET     CA 4154   7.590   8.130   4.810
  420MET     CB 4155   7.694   8.225   4.870
  420MET     CG 4156   7.720   8.207   5.020
  420MET     SD 4157   7.806   8.050   5.057
  420MET     CE 4158   7.792   8.031   5.233
  420MET      C 4159   7.535   8.186   4.679
  420MET      O 4160   7.446   8.268   4.697
  421SER      N 4161   7.588   8.149   4.562
  421SER      H 4162   7.684   8.122   4.558
  421SER     CA 4163   7.523   8.169   4.432
  421SER     CB 4164   7.611   8.125   4.314
  421SER     OG 4165   7.649   7.987   4.321
  421SER     HG 4166   7.658   7.948   4.230
  421SER      C 4167   7.384   8.113   4.401
  421SER      O 4168   7.306   8.182   4.336
  422CY0      N 4169   7.357   7.998   4.463
  422CY0      H 4170   7.421   7.951   4.523
  422CY0     CA 4171   7.227   7.932   4.442
  422CY0     CB 4172   7.218   7.786   4.485
  422CY0     SG 4173   7.086   7.697   4.393
  422CY0    HG1 4174   6.995   7.729   4.484
  422CY0    HG2 4175   7.104   7.753   4.274
  422CY0    HG3 4176   7.141   7.578   4.414
  422CY0      C 4177   7.105   8.008   4.494
  422CY0      O 4178   7.011   8.039   4.420
  423PRO      N 4179   7.109   8.053   4.619
  423PRO     CA 4180   6.999   8.141   4.661
  423PRO     CB 4181   6.988   8.138   4.814
  423PRO     CG 4182   7.057   8.004   4.841
  423PRO     CD 4183   7.171   7.993   4.738
  423PRO      C 4184   6.997   8.286   4.612
  423PRO      O 4185   6.891   8.341   4.583
  424HI2      N 4186   7.112   8.349   4.587
  424HI2      H 4187   7.194   8.327   4.639
  424HI2     CA 4188   7.127   8.470   4.505
  424HI2     CB 4189   7.277   8.484   4.483
  424HI2     CG 4190   7.319   8.598   4.389
  424HI2    ND1 4191   7.311   8.601   4.256
  424HI2    HD1 4192   7.256   8.536   4.204
  424HI2    CD2 4193   7.387   8.707   4.421
  424HI2    HD2 4194   7.401   8.744   4.522
  424HI2    CE1 4195   7.371   8.710   4.207
  424HI2    HE1 4196   7.410   8.732   4.108
  424HI2    NE2 4197   7.418   8.778   4.312
  424HI2    HE2 4198   7.478   8.857   4.312
  424HI2      C 4199   7.060   8.462   4.368
  424HI2      O 4200   6.962   8.534   4.354
  425ALA      N 4201   7.091   8.352   4.298
  425ALA      H 4202   7.175   8.302   4.312
  425ALA     CA 4203   7.018   8.315   4.176
  425ALA     CB 4204   7.083   8.191   4.115
  425ALA      C 4205   6.869   8.291   4.202
  425ALA      O 4206   6.797   8.343   4.116
  426SER      N 4207   6.821   8.229   4.309
  426SER      H 4208   6.890   8.175   4.358
  426SER     CA 4209   6.677   8.207   4.330
  426SER     CB 4210   6.643   8.122   4.452
  426SER     OG 4211   6.707   7.994   4.444
  426SER     HG 4212   6.687   7.963   4.351
  426SER      C 4213   6.609   8.341   4.359
  426SER      O 4214   6.492   8.355   4.323
  427GLY      N 4215   6.681   8.429   4.429
  427GLY      H 4216   6.768   8.403   4.470
  427GLY     CA 4217   6.651   8.570   4.460
  427GLY      C 4218   6.654   8.649   4.329
  427GLY      O 4219   6.551   8.710   4.299
  428ALA      N 4220   6.750   8.634   4.238
  428ALA      H 4221   6.838   8.603   4.274
  428ALA     CA 4222   6.743   8.698   4.106
  428ALA     CB 4223   6.878   8.677   4.038
  428ALA      C 4224   6.628   8.656   4.015
  428ALA      O 4225   6.553   8.744   3.972
  429ALA      N 4226   6.596   8.528   4.035
  429ALA      H 4227   6.663   8.478   4.089
  429ALA     CA 4228   6.483   8.461   3.969
  429ALA     CB 4229   6.497   8.309   3.980
  429ALA      C 4230   6.346   8.501   4.025
  429ALA      O 4231   6.273   8.569   3.953
  430ALA      N 4232   6.340   8.519   4.157
  430ALA      H 4233   6.400   8.469   4.220
  430ALA     CA 4234   6.223   8.579   4.222
  430ALA     CB 4235   6.207   8.533   4.367
  430ALA      C 4236   6.211   8.731   4.208
  430ALA      O 4237   6.098   8.779   4.199
  431TY0      N 4238   6.320   8.802   4.180
  431TY0      H 4239   6.406   8.766   4.216
  431TY0     CA 4240   6.319   8.938   4.124
  431TY0     CB 4241   6.457   9.001   4.137
  431TY0     CG 4242   6.470   9.152   4.117
  431TY0    CD1 4243   6.366   9.243   4.131
  431TY0    HD1 4244   6.262   9.209   4.133
  431TY0    CD2 4245   6.599   9.201   4.096
  431TY0    HD2 4246   6.679   9.127   4.097
  431TY0    CE1 4247   6.392   9.379   4.118
  431TY0    HE1 4248   6.306   9.444   4.138
  431TY0    CE2 4249   6.622   9.337   4.082
  431TY0    HE2 4250   6.723   9.376   4.067
  431TY0     CZ 4251   6.519   9.429   4.095
  431TY0     OH 4252   6.540   9.563   4.083
  431TY0    HH1 4253   6.455   9.617   4.078
  431TY0    HH2 4254   6.637   9.577   4.100
  431TY0      C 4255   6.251   8.944   3.987
  431TY0      O 4256   6.151   9.014   3.974
  432ILE      N 4257   6.279   8.845   3.902
  432ILE      H 4258   6.331   8.765   3.932
  432ILE     CA 4259   6.223   8.843   3.766
  432ILE     CB 4260   6.272   8.734   3.671
  432ILE    CG1 4261   6.420   8.757   3.640
  432ILE    CG2 4262   6.210   8.752   3.532
  432ILE     CD 4263   6.488   8.622   3.618
  432ILE      C 4264   6.070   8.829   3.773
  432ILE      O 4265   5.993   8.905   3.717
  433LY3      N 4266   6.023   8.742   3.863
  433LY3      H 4267   6.084   8.677   3.907
  433LY3     CA 4268   5.885   8.703   3.896
  433LY3     CB 4269   5.892   8.567   3.965
  433LY3     CG 4270   5.959   8.441   3.908
  433LY3     CD 4271   5.902   8.310   3.963
  433LY3     CE 4272   5.754   8.296   3.927
  433LY3     NZ 4273   5.709   8.158   3.953
  433LY3    HZ1 4274   5.693   8.148   4.051
  433LY3    HZ2 4275   5.627   8.133   3.902
  433LY3    HZ3 4276   5.780   8.093   3.925
  433LY3      C 4277   5.808   8.803   3.983
  433LY3      O 4278   5.689   8.821   3.960
  434SER      N 4279   5.872   8.864   4.083
  434SER      H 4280   5.966   8.831   4.097
  434SER     CA 4281   5.818   8.972   4.165
  434SER     CB 4282   5.890   8.990   4.300
  434SER     OG 4283   6.007   9.071   4.295
  434SER     HG 4284   6.085   9.020   4.331
  434SER      C 4285   5.795   9.109   4.101
  434SER      O 4286   5.706   9.190   4.126
  435PHE      N 4287   5.875   9.119   3.995
  435PHE      H 4288   5.964   9.074   3.984
  435PHE     CA 4289   5.872   9.241   3.913
  435PHE     CB 4290   6.016   9.263   3.867
  435PHE     CG 4291   6.048   9.406   3.824
  435PHE    CD1 4292   6.024   9.512   3.911
  435PHE    HD1 4293   6.029   9.506   4.020
  435PHE    CD2 4294   6.069   9.434   3.689
  435PHE    HD2 4295   6.102   9.353   3.625
  435PHE    CE1 4296   6.022   9.642   3.861
  435PHE    HE1 4297   5.984   9.727   3.919
  435PHE    CE2 4298   6.060   9.561   3.634
  435PHE    HE2 4299   6.077   9.570   3.527
  435PHE     CZ 4300   6.038   9.664   3.725
  435PHE     HZ 4301   6.016   9.766   3.693
  435PHE      C 4302   5.786   9.222   3.788
  435PHE      O 4303   5.703   9.311   3.770
  436ASN      N 4304   5.804   9.116   3.710
  436ASN      H 4305   5.873   9.045   3.723
  436ASN     CA 4306   5.722   9.082   3.592
  436ASN     CB 4307   5.818   9.062   3.475
  436ASN     CG 4308   5.743   9.055   3.341
  436ASN    OD1 4309   5.671   8.961   3.307
  436ASN    ND2 4310   5.761   9.154   3.255
  436ASN   HD21 4311   5.837   9.218   3.270
  436ASN   HD22 4312   5.693   9.173   3.184
  436ASN      C 4313   5.638   8.960   3.629
  436ASN      O 4314   5.687   8.854   3.668
  437PRO      N 4315   5.511   8.971   3.592
  437PRO     CA 4316   5.427   8.852   3.576
  437PRO     CB 4317   5.283   8.904   3.583
  437PRO     CG 4318   5.294   9.050   3.539
  437PRO     CD 4319   5.434   9.096   3.580
  437PRO      C 4320   5.462   8.766   3.454
  437PRO      O 4321   5.381   8.762   3.362
  438THR      N 4322   5.571   8.692   3.472
  438THR      H 4323   5.642   8.697   3.542
  438THR     CA 4324   5.607   8.583   3.380
  438THR     CB 4325   5.708   8.617   3.270
  438THR    OG1 4326   5.648   8.727   3.201
  438THR    HG1 4327   5.655   8.815   3.249
  438THR    CG2 4328   5.730   8.503   3.171
  438THR      C 4329   5.654   8.465   3.465
  438THR      O 4330   5.754   8.468   3.536
  439TRP      N 4331   5.573   8.359   3.463
  439TRP      H 4332   5.483   8.364   3.421
  439TRP     CA 4333   5.600   8.243   3.550
  439TRP     CB 4334   5.465   8.183   3.588
  439TRP     CG 4335   5.461   8.127   3.730
  439TRP    CD1 4336   5.409   8.192   3.834
  439TRP    HD1 4337   5.386   8.298   3.835
  439TRP    CD2 4338   5.475   7.994   3.766
  439TRP    NE1 4339   5.386   8.107   3.934
  439TRP    HE1 4340   5.324   8.122   4.011
  439TRP    CE2 4341   5.426   7.986   3.895
  439TRP    CE3 4342   5.528   7.883   3.701
  439TRP    HE3 4343   5.560   7.886   3.596
  439TRP    CZ2 4344   5.441   7.864   3.961
  439TRP    HZ2 4345   5.415   7.855   4.066
  439TRP    CZ3 4346   5.534   7.758   3.762
  439TRP    HZ3 4347   5.542   7.670   3.700
  439TRP    CH2 4348   5.492   7.753   3.895
  439TRP    HH2 4349   5.520   7.662   3.948
  439TRP      C 4350   5.692   8.140   3.483
  439TRP      O 4351   5.779   8.088   3.551
  440SER      N 4352   5.676   8.101   3.357
  440SER      H 4353   5.622   8.155   3.292
  440SER     CA 4354   5.756   8.000   3.285
  440SER     CB 4355   5.738   8.026   3.135
  440SER     OG 4356   5.801   7.939   3.041
  440SER     HG 4357   5.743   7.861   3.016
  440SER      C 4358   5.902   7.967   3.318
  440SER      O 4359   5.981   8.046   3.267
  441PRO      N 4360   5.926   7.844   3.362
  441PRO     CA 4361   6.064   7.811   3.401
  441PRO     CB 4362   6.061   7.660   3.424
  441PRO     CG 4363   5.921   7.654   3.487
  441PRO     CD 4364   5.831   7.737   3.395
  441PRO      C 4365   6.174   7.840   3.299
  441PRO      O 4366   6.270   7.911   3.328
  442ALA      N 4367   6.135   7.819   3.173
  442ALA      H 4368   6.055   7.760   3.160
  442ALA     CA 4369   6.212   7.835   3.049
  442ALA     CB 4370   6.137   7.768   2.934
  442ALA      C 4371   6.248   7.980   3.016
  442ALA      O 4372   6.365   8.018   3.009
  443ALA      N 4373   6.148   8.064   3.041
  443ALA      H 4374   6.056   8.039   3.073
  443ALA     CA 4375   6.149   8.209   3.015
  443ALA     CB 4376   6.011   8.274   3.000
  443ALA      C 4377   6.227   8.282   3.124
  443ALA      O 4378   6.279   8.392   3.103
  444ILE      N 4379   6.211   8.235   3.247
  444ILE      H 4380   6.144   8.164   3.265
  444ILE     CA 4381   6.292   8.283   3.361
  444ILE     CB 4382   6.218   8.240   3.487
  444ILE    CG1 4383   6.074   8.291   3.501
  444ILE    CG2 4384   6.306   8.286   3.603
  444ILE     CD 4385   6.058   8.444   3.499
  444ILE      C 4386   6.440   8.249   3.346
  444ILE      O 4387   6.519   8.336   3.380
  445LY3      N 4388   6.474   8.129   3.299
  445LY3      H 4389   6.404   8.058   3.288
  445LY3     CA 4390   6.611   8.079   3.278
  445LY3     CB 4391   6.597   7.930   3.246
  445LY3     CG 4392   6.738   7.873   3.227
  445LY3     CD 4393   6.724   7.726   3.186
  445LY3     CE 4394   6.861   7.666   3.151
  445LY3     NZ 4395   6.916   7.702   3.020
  445LY3    HZ1 4396   6.946   7.797   3.010
  445LY3    HZ2 4397   6.987   7.636   2.996
  445LY3    HZ3 4398   6.841   7.685   2.956
  445LY3      C 4399   6.676   8.152   3.160
  445LY3      O 4400   6.776   8.221   3.178
  446SER      N 4401   6.602   8.156   3.049
  446SER      H 4402   6.526   8.092   3.039
  446SER     CA 4403   6.645   8.241   2.938
  446SER     CB 4404   6.555   8.243   2.814
  446SER     OG 4405   6.568   8.111   2.759
  446SER     HG 4406   6.482   8.088   2.713
  446SER      C 4407   6.677   8.389   2.964
  446SER      O 4408   6.781   8.437   2.921
  447ALA      N 4409   6.600   8.445   3.057
  447ALA      H 4410   6.514   8.401   3.081
  447ALA     CA 4411   6.622   8.585   3.097
  447ALA     CB 4412   6.512   8.628   3.194
  447ALA      C 4413   6.763   8.611   3.151
  447ALA      O 4414   6.846   8.685   3.097
  448LEU      N 4415   6.801   8.520   3.240
  448LEU      H 4416   6.739   8.444   3.263
  448LEU     CA 4417   6.931   8.519   3.308
  448LEU     CB 4418   6.932   8.426   3.430
  448LEU     CG 4419   6.858   8.462   3.559
  448LEU    CD1 4420   6.826   8.357   3.665
  448LEU    CD2 4421   6.929   8.579   3.627
  448LEU      C 4422   7.046   8.483   3.214
  448LEU      O 4423   7.144   8.558   3.215
  449MET      N 4424   7.018   8.392   3.121
  449MET      H 4425   6.924   8.364   3.101
  449MET     CA 4426   7.114   8.343   3.021
  449MET     CB 4427   7.074   8.215   2.947
  449MET     CG 4428   7.078   8.101   3.048
  449MET     SD 4429   7.097   7.939   2.965
  449MET     CE 4430   7.274   7.940   2.971
  449MET      C 4431   7.146   8.439   2.906
  449MET      O 4432   7.262   8.454   2.870
  450THR      N 4433   7.037   8.493   2.853
  450THR      H 4434   6.944   8.467   2.882
  450THR     CA 4435   7.049   8.590   2.743
  450THR     CB 4436   6.914   8.637   2.688
  450THR    OG1 4437   6.834   8.693   2.793
  450THR    HG1 4438   6.742   8.658   2.779
  450THR    CG2 4439   6.842   8.520   2.620
  450THR      C 4440   7.136   8.713   2.772
  450THR      O 4441   7.229   8.746   2.698
  451THR      N 4442   7.091   8.793   2.867
  451THR      H 4443   7.002   8.781   2.912
  451THR     CA 4444   7.161   8.916   2.907
  451THR     CB 4445   7.068   9.004   2.991
  451THR    OG1 4446   7.013   8.934   3.103
  451THR    HG1 4447   6.915   8.937   3.085
  451THR    CG2 4448   6.970   9.082   2.902
  451THR      C 4449   7.297   8.909   2.978
  451THR      O 4450   7.364   9.011   2.990
  452ALA      N 4451   7.334   8.784   3.006
  452ALA      H 4452   7.291   8.709   2.956
  452ALA     CA 4453   7.458   8.743   3.073
  452ALA     CB 4454   7.446   8.593   3.101
  452ALA      C 4455   7.581   8.781   2.990
  452ALA      O 4456   7.564   8.791   2.869
  453THR      N 4457   7.694   8.805   3.056
  453THR      H 4458   7.696   8.785   3.154
  453THR     CA 4459   7.824   8.846   3.001
  453THR     CB 4460   7.870   8.974   3.072
  453THR    OG1 4461   7.964   9.042   2.987
  453THR    HG1 4462   8.038   9.077   3.044
  453THR    CG2 4463   7.931   8.953   3.210
  453THR      C 4464   7.926   8.733   3.010
  453THR      O 4465   7.929   8.669   3.115
  454PRO      N 4466   7.979   8.683   2.898
  454PRO     CA 4467   8.093   8.590   2.898
  454PRO     CB 4468   8.088   8.517   2.764
  454PRO     CG 4469   8.017   8.616   2.672
  454PRO     CD 4470   7.916   8.684   2.765
  454PRO      C 4471   8.226   8.662   2.926
  454PRO      O 4472   8.283   8.724   2.836
  455MET      N 4473   8.289   8.600   3.025
  455MET      H 4474   8.237   8.544   3.089
  455MET     CA 4475   8.423   8.639   3.072
  455MET     CB 4476   8.459   8.581   3.209
  455MET     CG 4477   8.374   8.645   3.319
  455MET     SD 4478   8.197   8.602   3.336
  455MET     CE 4479   8.203   8.555   3.508
  455MET      C 4480   8.548   8.629   2.985
  455MET      O 4481   8.644   8.704   2.996
  456SER      N 4482   8.530   8.556   2.875
  456SER      H 4483   8.450   8.496   2.869
  456SER     CA 4484   8.638   8.514   2.785
  456SER     CB 4485   8.666   8.629   2.689
  456SER     OG 4486   8.560   8.669   2.602
  456SER     HG 4487   8.497   8.592   2.591
  456SER      C 4488   8.768   8.454   2.837
  456SER      O 4489   8.808   8.471   2.952
  457ALA      N 4490   8.840   8.376   2.757
  457ALA      H 4491   8.794   8.335   2.677
  457ALA     CA 4492   8.971   8.314   2.781
  457ALA     CB 4493   9.040   8.253   2.658
  457ALA      C 4494   9.077   8.393   2.858
  457ALA      O 4495   9.163   8.341   2.930
  458LY3      N 4496   9.081   8.524   2.839
  458LY3      H 4497   9.045   8.568   2.757
  458LY3     CA 4498   9.157   8.619   2.923
  458LY3     CB 4499   9.142   8.762   2.874
  458LY3     CG 4500   9.256   8.800   2.779
  458LY3     CD 4501   9.238   8.942   2.724
  458LY3     CE 4502   9.273   9.059   2.816
  458LY3     NZ 4503   9.305   9.175   2.732
  458LY3    HZ1 4504   9.222   9.205   2.685
  458LY3    HZ2 4505   9.332   9.250   2.792
  458LY3    HZ3 4506   9.385   9.164   2.672
  458LY3      C 4507   9.136   8.630   3.075
  458LY3      O 4508   9.209   8.699   3.145
  459LY3      N 4509   9.029   8.568   3.124
  459LY3      H 4510   8.972   8.499   3.079
  459LY3     CA 4511   9.005   8.574   3.269
  459LY3     CB 4512   8.869   8.640   3.295
  459LY3     CG 4513   8.878   8.790   3.266
  459LY3     CD 4514   8.749   8.861   3.308
  459LY3     CE 4515   8.717   8.997   3.245
  459LY3     NZ 4516   8.802   9.103   3.301
  459LY3    HZ1 4517   8.898   9.079   3.285
  459LY3    HZ2 4518   8.775   9.186   3.253
  459LY3    HZ3 4519   8.792   9.110   3.400
  459LY3      C 4520   9.003   8.434   3.331
  459LY3      O 4521   9.109   8.404   3.386
  460ASN      N 4522   8.904   8.351   3.301
  460ASN      H 4523   8.832   8.377   3.236
  460ASN     CA 4524   8.916   8.208   3.334
  460ASN     CB 4525   8.771   8.170   3.366
  460ASN     CG 4526   8.749   8.139   3.514
  460ASN    OD1 4527   8.729   8.226   3.599
  460ASN    ND2 4528   8.784   8.020   3.560
  460ASN   HD21 4529   8.809   7.950   3.492
  460ASN   HD22 4530   8.788   8.011   3.659
  460ASN      C 4531   8.973   8.128   3.216
  460ASN      O 4532   8.921   8.148   3.107
  461PRO      N 4533   9.071   8.041   3.243
  461PRO     CA 4534   9.134   7.957   3.141
  461PRO     CB 4535   9.258   7.892   3.204
  461PRO     CG 4536   9.286   7.982   3.324
  461PRO     CD 4537   9.147   8.028   3.368
  461PRO      C 4538   9.053   7.868   3.047
  461PRO      O 4539   9.051   7.876   2.924
  462GL4      N 4540   8.958   7.797   3.108
  462GL4      H 4541   8.937   7.812   3.204
  462GL4     CA 4542   8.868   7.703   3.039
  462GL4     CB 4543   8.846   7.582   3.129
  462GL4     CG 4544   8.796   7.598   3.273
  462GL4     CD 4545   8.875   7.683   3.373
  462GL4    OE1 4546   8.959   7.630   3.449
  462GL4   HE11 4547   9.039   7.686   3.471
  462GL4   HE12 4548   8.948   7.536   3.480
  462GL4    OE2 4549   8.859   7.806   3.364
  462GL4   HE21 4550   8.906   7.844   3.444
  462GL4   HE22 4551   8.777   7.828   3.311
  462GL4      C 4552   8.737   7.767   2.993
  462GL4      O 4553   8.646   7.706   2.937
  463ALA      N 4554   8.746   7.897   2.964
  463ALA      H 4555   8.826   7.932   2.915
  463ALA     CA 4556   8.627   7.984   2.960
  463ALA     CB 4557   8.644   8.060   2.829
  463ALA      C 4558   8.481   7.942   2.973
  463ALA      O 4559   8.425   7.940   3.083
  464GL4      N 4560   8.425   7.906   2.858
  464GL4      H 4561   8.468   7.935   2.772
  464GL4     CA 4562   8.292   7.847   2.840
  464GL4     CB 4563   8.276   7.774   2.707
  464GL4     CG 4564   8.271   7.869   2.587
  464GL4     CD 4565   8.406   7.915   2.533
  464GL4    OE1 4566   8.443   8.031   2.562
  464GL4   HE11 4567   8.536   8.049   2.528
  464GL4   HE12 4568   8.381   8.060   2.635
  464GL4    OE2 4569   8.478   7.834   2.471
  464GL4   HE21 4570   8.576   7.854   2.478
  464GL4   HE22 4571   8.417   7.780   2.413
  464GL4      C 4572   8.256   7.741   2.944
  464GL4      O 4573   8.178   7.771   3.035
  465PHE      N 4574   8.348   7.647   2.962
  465PHE      H 4575   8.435   7.642   2.913
  465PHE     CA 4576   8.340   7.540   3.063
  465PHE     CB 4577   8.425   7.424   3.012
  465PHE     CG 4578   8.394   7.388   2.866
  465PHE    CD1 4579   8.491   7.418   2.771
  465PHE    HD1 4580   8.587   7.460   2.802
  465PHE    CD2 4581   8.271   7.335   2.830
  465PHE    HD2 4582   8.201   7.303   2.906
  465PHE    CE1 4583   8.466   7.396   2.636
  465PHE    HE1 4584   8.532   7.441   2.562
  465PHE    CE2 4585   8.247   7.308   2.695
  465PHE    HE2 4586   8.161   7.245   2.676
  465PHE     CZ 4587   8.344   7.342   2.601
  465PHE     HZ 4588   8.323   7.338   2.494
  465PHE      C 4589   8.355   7.568   3.213
  465PHE      O 4590   8.343   7.485   3.302
  466ALA      N 4591   8.399   7.691   3.240
  466ALA      H 4592   8.433   7.750   3.167
  466ALA     CA 4593   8.399   7.757   3.371
  466ALA     CB 4594   8.523   7.844   3.386
  466ALA      C 4595   8.266   7.822   3.411
  466ALA      O 4596   8.224   7.827   3.527
  467TY0      N 4597   8.204   7.879   3.309
  467TY0      H 4598   8.229   7.861   3.214
  467TY0     CA 4599   8.091   7.971   3.333
  467TY0     CB 4600   8.155   8.109   3.318
  467TY0     CG 4601   8.198   8.182   3.191
  467TY0    CD1 4602   8.123   8.175   3.074
  467TY0    HD1 4603   8.015   8.161   3.078
  467TY0    CD2 4604   8.328   8.233   3.188
  467TY0    HD2 4605   8.375   8.256   3.283
  467TY0    CE1 4606   8.181   8.215   2.954
  467TY0    HE1 4607   8.117   8.203   2.866
  467TY0    CE2 4608   8.390   8.260   3.066
  467TY0    HE2 4609   8.489   8.302   3.080
  467TY0     CZ 4610   8.313   8.256   2.950
  467TY0     OH 4611   8.380   8.303   2.842
  467TY0    HH1 4612   8.333   8.266   2.762
  467TY0    HH2 4613   8.432   8.386   2.863
  467TY0      C 4614   7.962   7.960   3.252
  467TY0      O 4615   7.859   8.010   3.298
  468GLY      N 4616   7.964   7.887   3.141
  468GLY      H 4617   8.042   7.827   3.124
  468GLY     CA 4618   7.862   7.879   3.036
  468GLY      C 4619   7.827   8.015   2.975
  468GLY      O 4620   7.904   8.059   2.890
  469ALA      N 4621   7.717   8.079   3.014
  469ALA      H 4622   7.666   8.035   3.089
  469ALA     CA 4623   7.691   8.221   2.988
  469ALA     CB 4624   7.539   8.234   2.982
  469ALA      C 4625   7.744   8.328   3.083
  469ALA      O 4626   7.736   8.449   3.059
  470GLY      N 4627   7.810   8.298   3.195
  470GLY      H 4628   7.818   8.200   3.214
  470GLY     CA 4629   7.888   8.391   3.277
  470GLY      C 4630   7.796   8.473   3.368
  470GLY      O 4631   7.680   8.443   3.398
  471ASN      N 4632   7.861   8.581   3.410
  471ASN      H 4633   7.961   8.584   3.416
  471ASN     CA 4634   7.788   8.673   3.498
  471ASN     CB 4635   7.867   8.790   3.556
  471ASN     CG 4636   7.955   8.754   3.676
  471ASN    OD1 4637   7.970   8.639   3.718
  471ASN    ND2 4638   8.001   8.855   3.748
  471ASN   HD21 4639   7.971   8.948   3.725
  471ASN   HD22 4640   8.027   8.835   3.843
  471ASN      C 4641   7.652   8.728   3.453
  471ASN      O 4642   7.638   8.788   3.347
  472ILE      N 4643   7.554   8.678   3.528
  472ILE      H 4644   7.571   8.585   3.562
  472ILE     CA 4645   7.417   8.732   3.538
  472ILE     CB 4646   7.313   8.649   3.613
  472ILE    CG1 4647   7.336   8.608   3.758
  472ILE    CG2 4648   7.303   8.512   3.546
  472ILE     CD 4649   7.264   8.710   3.847
  472ILE      C 4650   7.397   8.872   3.595
  472ILE      O 4651   7.470   8.908   3.688
  473AS4      N 4652   7.298   8.947   3.548
  473AS4      H 4653   7.251   8.915   3.465
  473AS4     CA 4654   7.253   9.070   3.616
  473AS4     CB 4655   7.284   9.190   3.527
  473AS4     CG 4656   7.267   9.329   3.589
  473AS4    OD1 4657   7.371   9.393   3.615
  473AS4   HD11 4658   7.355   9.482   3.658
  473AS4   HD12 4659   7.450   9.335   3.594
  473AS4    OD2 4660   7.152   9.378   3.603
  473AS4   HD21 4661   7.152   9.467   3.649
  473AS4   HD22 4662   7.090   9.302   3.584
  473AS4      C 4663   7.108   9.075   3.664
  473AS4      O 4664   7.016   9.063   3.584
  474PRO      N 4665   7.089   9.118   3.789
  474PRO     CA 4666   6.960   9.151   3.851
  474PRO     CB 4667   6.982   9.189   3.997
  474PRO     CG 4668   7.079   9.073   4.019
  474PRO     CD 4669   7.178   9.097   3.904
  474PRO      C 4670   6.875   9.252   3.774
  474PRO      O 4671   6.764   9.223   3.729
  475VAL      N 4672   6.925   9.374   3.760
  475VAL      H 4673   7.023   9.389   3.746
  475VAL     CA 4674   6.844   9.483   3.704
  475VAL     CB 4675   6.909   9.615   3.746
  475VAL    CG1 4676   6.807   9.724   3.713
  475VAL    CG2 4677   6.912   9.623   3.899
  475VAL      C 4678   6.826   9.467   3.553
  475VAL      O 4679   6.736   9.528   3.495
  476LY3      N 4680   6.904   9.383   3.485
  476LY3      H 4681   6.984   9.343   3.530
  476LY3     CA 4682   6.902   9.356   3.341
  476LY3     CB 4683   7.050   9.352   3.303
  476LY3     CG 4684   7.112   9.475   3.236
  476LY3     CD 4685   7.261   9.451   3.259
  476LY3     CE 4686   7.342   9.580   3.244
  476LY3     NZ 4687   7.481   9.556   3.283
  476LY3    HZ1 4688   7.516   9.468   3.249
  476LY3    HZ2 4689   7.541   9.630   3.254
  476LY3    HZ3 4690   7.485   9.552   3.383
  476LY3      C 4691   6.834   9.222   3.315
  476LY3      O 4692   6.818   9.182   3.199
  477ALA      N 4693   6.822   9.134   3.413
  477ALA      H 4694   6.900   9.116   3.473
  477ALA     CA 4695   6.738   9.014   3.398
  477ALA     CB 4696   6.774   8.918   3.511
  477ALA      C 4697   6.588   9.040   3.416
  477ALA      O 4698   6.505   8.990   3.340
  478ILE      N 4699   6.546   9.140   3.492
  478ILE      H 4700   6.614   9.189   3.547
  478ILE     CA 4701   6.404   9.169   3.520
  478ILE     CB 4702   6.393   9.270   3.634
  478ILE    CG1 4703   6.475   9.397   3.612
  478ILE    CG2 4704   6.408   9.206   3.772
  478ILE     CD 4705   6.449   9.507   3.715
  478ILE      C 4706   6.304   9.209   3.412
  478ILE      O 4707   6.191   9.244   3.445
  479AS4      N 4708   6.336   9.181   3.286
  479AS4      H 4709   6.416   9.124   3.268
  479AS4     CA 4710   6.237   9.187   3.177
  479AS4     CB 4711   6.273   9.311   3.096
  479AS4     CG 4712   6.160   9.331   2.994
  479AS4    OD1 4713   6.050   9.370   3.039
  479AS4   HD11 4714   5.994   9.395   2.960
  479AS4   HD12 4715   6.038   9.360   3.138
  479AS4    OD2 4716   6.161   9.278   2.881
  479AS4   HD21 4717   6.073   9.282   2.835
  479AS4   HD22 4718   6.256   9.251   2.867
  479AS4      C 4719   6.268   9.062   3.094
  479AS4      O 4720   6.381   9.051   3.047
  480PRO      N 4721   6.166   8.978   3.074
  480PRO     CA 4722   6.178   8.844   3.015
  480PRO     CB 4723   6.035   8.795   2.991
  480PRO     CG 4724   5.959   8.853   3.110
  480PRO     CD 4725   6.033   8.984   3.136
  480PRO      C 4726   6.246   8.841   2.878
  480PRO      O 4727   6.314   8.742   2.852
  481GLY      N 4728   6.243   8.949   2.800
  481GLY      H 4729   6.206   9.039   2.825
  481GLY     CA 4730   6.319   8.959   2.675
  481GLY      C 4731   6.306   8.849   2.570
  481GLY      O 4732   6.199   8.795   2.543
  482LEU      N 4733   6.403   8.859   2.479
  482LEU      H 4734   6.483   8.910   2.510
  482LEU     CA 4735   6.423   8.754   2.378
  482LEU     CB 4736   6.549   8.786   2.299
  482LEU     CG 4737   6.541   8.913   2.213
  482LEU    CD1 4738   6.678   8.955   2.161
  482LEU    CD2 4739   6.426   8.922   2.113
  482LEU      C 4740   6.436   8.609   2.425
  482LEU      O 4741   6.516   8.579   2.513
  483VAL      N 4742   6.339   8.531   2.378
  483VAL      H 4743   6.260   8.582   2.342
  483VAL     CA 4744   6.320   8.393   2.423
  483VAL     CB 4745   6.202   8.386   2.519
  483VAL    CG1 4746   6.233   8.453   2.653
  483VAL    CG2 4747   6.066   8.428   2.463
  483VAL      C 4748   6.310   8.295   2.305
  483VAL      O 4749   6.248   8.326   2.204
  484TY0      N 4750   6.359   8.173   2.325
  484TY0      H 4751   6.386   8.147   2.418
  484TY0     CA 4752   6.364   8.068   2.223
  484TY0     CB 4753   6.488   7.983   2.253
  484TY0     CG 4754   6.608   8.063   2.202
  484TY0    CD1 4755   6.676   8.156   2.280
  484TY0    HD1 4756   6.640   8.158   2.382
  484TY0    CD2 4757   6.634   8.058   2.066
  484TY0    HD2 4758   6.575   7.983   2.013
  484TY0    CE1 4759   6.773   8.239   2.226
  484TY0    HE1 4760   6.828   8.308   2.290
  484TY0    CE2 4761   6.726   8.146   2.010
  484TY0    HE2 4762   6.730   8.156   1.901
  484TY0     CZ 4763   6.798   8.235   2.089
  484TY0     OH 4764   6.878   8.328   2.031
  484TY0    HH1 4765   6.876   8.407   2.092
  484TY0    HH2 4766   6.900   8.291   1.940
  484TY0      C 4767   6.242   7.980   2.245
  484TY0      O 4768   6.222   7.934   2.358
  485AS4      N 4769   6.177   7.951   2.132
  485AS4      H 4770   6.226   7.958   2.046
  485AS4     CA 4771   6.042   7.892   2.127
  485AS4     CB 4772   5.985   7.950   1.997
  485AS4     CG 4773   5.848   7.883   1.987
  485AS4    OD1 4774   5.829   7.800   1.895
  485AS4   HD11 4775   5.733   7.797   1.869
  485AS4   HD12 4776   5.916   7.755   1.876
  485AS4    OD2 4777   5.764   7.907   2.077
  485AS4   HD21 4778   5.676   7.871   2.046
  485AS4   HD22 4779   5.801   7.971   2.145
  485AS4      C 4780   6.040   7.743   2.160
  485AS4      O 4781   6.048   7.655   2.075
  486ALA      N 4782   6.038   7.723   2.292
  486ALA      H 4783   6.038   7.799   2.356
  486ALA     CA 4784   6.039   7.590   2.355
  486ALA     CB 4785   6.171   7.519   2.328
  486ALA      C 4786   6.017   7.596   2.507
  486ALA      O 4787   6.076   7.681   2.573
  487AS4      N 4788   5.936   7.497   2.545
  487AS4      H 4789   5.873   7.452   2.482
  487AS4     CA 4790   5.915   7.456   2.684
  487AS4     CB 4791   5.790   7.369   2.694
  487AS4     CG 4792   5.665   7.457   2.686
  487AS4    OD1 4793   5.571   7.413   2.618
  487AS4   HD11 4794   5.493   7.475   2.617
  487AS4   HD12 4795   5.594   7.328   2.571
  487AS4    OD2 4796   5.661   7.563   2.753
  487AS4   HD21 4797   5.566   7.595   2.755
  487AS4   HD22 4798   5.744   7.584   2.804
  487AS4      C 4799   6.038   7.382   2.739
  487AS4      O 4800   6.082   7.289   2.671
  488GL4      N 4801   6.061   7.401   2.868
  488GL4      H 4802   6.005   7.464   2.923
  488GL4     CA 4803   6.172   7.340   2.943
  488GL4     CB 4804   6.182   7.412   3.077
  488GL4     CG 4805   6.075   7.390   3.184
  488GL4     CD 4806   5.950   7.465   3.137
  488GL4    OE1 4807   5.856   7.398   3.092
  488GL4   HE11 4808   5.782   7.464   3.080
  488GL4   HE12 4809   5.869   7.299   3.084
  488GL4    OE2 4810   5.959   7.590   3.136
  488GL4   HE21 4811   5.899   7.622   3.063
  488GL4   HE22 4812   6.019   7.626   3.208
  488GL4      C 4813   6.171   7.187   2.951
  488GL4      O 4814   6.269   7.121   2.916
  489ILE      N 4815   6.048   7.137   2.959
  489ILE      H 4816   5.974   7.203   2.973
  489ILE     CA 4817   6.006   6.996   2.958
  489ILE     CB 4818   5.853   6.990   2.968
  489ILE    CG1 4819   5.799   7.066   3.089
  489ILE    CG2 4820   5.811   6.844   2.989
  489ILE     CD 4821   5.664   7.128   3.053
  489ILE      C 4822   6.054   6.913   2.839
  489ILE      O 4823   6.113   6.806   2.856
  490AS4      N 4824   6.052   6.982   2.725
  490AS4      H 4825   6.023   7.077   2.710
  490AS4     CA 4826   6.100   6.925   2.599
  490AS4     CB 4827   6.049   7.008   2.481
  490AS4     CG 4828   5.901   6.972   2.461
  490AS4    OD1 4829   5.819   7.061   2.493
  490AS4   HD11 4830   5.729   7.030   2.463
  490AS4   HD12 4831   5.868   7.120   2.557
  490AS4    OD2 4832   5.873   6.866   2.403
  490AS4   HD21 4833   5.774   6.851   2.411
  490AS4   HD22 4834   5.950   6.837   2.346
  490AS4      C 4835   6.248   6.888   2.592
  490AS4      O 4836   6.301   6.834   2.495
  491TY0      N 4837   6.328   6.948   2.680
  491TY0      H 4838   6.302   7.033   2.727
  491TY0     CA 4839   6.470   6.918   2.699
  491TY0     CB 4840   6.547   7.028   2.772
  491TY0     CG 4841   6.698   7.034   2.749
  491TY0    CD1 4842   6.757   7.018   2.624
  491TY0    HD1 4843   6.705   7.004   2.528
  491TY0    CD2 4844   6.775   7.016   2.863
  491TY0    HD2 4845   6.729   7.031   2.961
  491TY0    CE1 4846   6.890   6.979   2.630
  491TY0    HE1 4847   6.944   6.959   2.537
  491TY0    CE2 4848   6.909   6.982   2.868
  491TY0    HE2 4849   6.957   6.945   2.959
  491TY0     CZ 4850   6.970   6.976   2.743
  491TY0     OH 4851   7.104   6.988   2.724
  491TY0    HH1 4852   7.126   6.951   2.634
  491TY0    HH2 4853   7.148   7.054   2.785
  491TY0      C 4854   6.498   6.792   2.781
  491TY0      O 4855   6.603   6.728   2.769
  492VAL      N 4856   6.404   6.763   2.870
  492VAL      H 4857   6.312   6.788   2.841
  492VAL     CA 4858   6.430   6.662   2.974
  492VAL     CB 4859   6.368   6.687   3.112
  492VAL    CG1 4860   6.425   6.820   3.160
  492VAL    CG2 4861   6.215   6.685   3.122
  492VAL      C 4862   6.425   6.517   2.927
  492VAL      O 4863   6.316   6.465   2.905
  493LY3      N 4864   6.538   6.466   2.879
  493LY3      H 4865   6.624   6.516   2.883
  493LY3     CA 4866   6.546   6.336   2.810
  493LY3     CB 4867   6.682   6.334   2.741
  493LY3     CG 4868   6.674   6.425   2.618
  493LY3     CD 4869   6.813   6.444   2.556
  493LY3     CE 4870   6.796   6.514   2.421
  493LY3     NZ 4871   6.918   6.532   2.340
  493LY3    HZ1 4872   6.901   6.569   2.249
  493LY3    HZ2 4873   6.977   6.595   2.390
  493LY3    HZ3 4874   6.965   6.445   2.325
  493LY3      C 4875   6.528   6.208   2.890
  493LY3      O 4876   6.572   6.195   3.004
  494PHE      N 4877   6.467   6.109   2.825
  494PHE      H 4878   6.502   6.085   2.734
  494PHE     CA 4879   6.374   6.018   2.892
  494PHE     CB 4880   6.252   5.999   2.801
  494PHE     CG 4881   6.128   5.930   2.856
  494PHE    CD1 4882   6.023   6.009   2.902
  494PHE    HD1 4883   6.036   6.117   2.894
  494PHE    CD2 4884   6.121   5.791   2.863
  494PHE    HD2 4885   6.184   5.729   2.800
  494PHE    CE1 4886   5.910   5.942   2.945
  494PHE    HE1 4887   5.818   5.998   2.965
  494PHE    CE2 4888   6.011   5.726   2.917
  494PHE    HE2 4889   6.016   5.617   2.919
  494PHE     CZ 4890   5.902   5.804   2.954
  494PHE     HZ 4891   5.818   5.758   3.007
  494PHE      C 4892   6.444   5.894   2.948
  494PHE      O 4893   6.540   5.841   2.890
  495LEU      N 4894   6.404   5.872   3.073
  495LEU      H 4895   6.370   5.940   3.138
  495LEU     CA 4896   6.463   5.758   3.144
  495LEU     CB 4897   6.483   5.775   3.295
  495LEU     CG 4898   6.623   5.828   3.329
  495LEU    CD1 4899   6.660   5.966   3.274
  495LEU    CD2 4900   6.635   5.828   3.482
  495LEU      C 4901   6.387   5.631   3.108
  495LEU      O 4902   6.265   5.623   3.124
  496CY0      N 4903   6.458   5.550   3.030
  496CY0      H 4904   6.556   5.562   3.015
  496CY0     CA 4905   6.398   5.434   2.962
  496CY0     CB 4906   6.391   5.307   3.046
  496CY0     SG 4907   6.556   5.247   3.099
  496CY0    HG1 4908   6.511   5.136   3.156
  496CY0    HG2 4909   6.609   5.226   2.979
  496CY0    HG3 4910   6.587   5.365   3.152
  496CY0      C 4911   6.266   5.444   2.886
  496CY0      O 4912   6.158   5.433   2.945
  497GLY      N 4913   6.268   5.472   2.756
  497GLY      H 4914   6.351   5.513   2.718
  497GLY     CA 4915   6.147   5.463   2.673
  497GLY      C 4916   6.189   5.426   2.530
  497GLY      O 4917   6.284   5.487   2.480
  498GLN      N 4918   6.127   5.322   2.475
  498GLN      H 4919   6.070   5.262   2.530
  498GLN     CA 4920   6.149   5.275   2.337
  498GLN     CB 4921   6.050   5.160   2.321
  498GLN     CG 4922   6.072   5.081   2.192
  498GLN     CD 4923   5.959   4.981   2.166
  498GLN    OE1 4924   5.946   4.883   2.240
  498GLN    NE2 4925   5.893   4.968   2.051
  498GLN   HE21 4926   5.889   5.026   1.970
  498GLN   HE22 4927   5.829   4.890   2.057
  498GLN      C 4928   6.128   5.390   2.239
  498GLN      O 4929   6.020   5.445   2.217
  499GLY      N 4930   6.241   5.421   2.176
  499GLY      H 4931   6.320   5.361   2.188
  499GLY     CA 4932   6.266   5.535   2.086
  499GLY      C 4933   6.258   5.676   2.144
  499GLY      O 4934   6.236   5.773   2.072
  500TY0      N 4935   6.267   5.688   2.277
  500TY0      H 4936   6.282   5.604   2.328
  500TY0     CA 4937   6.288   5.815   2.347
  500TY0     CB 4938   6.194   5.842   2.465
  500TY0     CG 4939   6.046   5.831   2.429
  500TY0    CD1 4940   5.973   5.713   2.424
  500TY0    HD1 4941   6.013   5.620   2.464
  500TY0    CD2 4942   5.981   5.951   2.403
  500TY0    HD2 4943   6.037   6.045   2.395
  500TY0    CE1 4944   5.837   5.715   2.394
  500TY0    HE1 4945   5.779   5.623   2.397
  500TY0    CE2 4946   5.848   5.954   2.365
  500TY0    HE2 4947   5.812   6.040   2.308
  500TY0     CZ 4948   5.773   5.836   2.370
  500TY0     OH 4949   5.639   5.842   2.389
  500TY0    HH1 4950   5.622   5.749   2.421
  500TY0    HH2 4951   5.588   5.893   2.319
  500TY0      C 4952   6.437   5.836   2.376
  500TY0      O 4953   6.499   5.732   2.398
  501SER      N 4954   6.487   5.956   2.350
  501SER      H 4955   6.430   6.029   2.311
  501SER     CA 4956   6.629   5.994   2.362
  501SER     CB 4957   6.662   6.125   2.292
  501SER     OG 4958   6.795   6.114   2.242
  501SER     HG 4959   6.819   6.199   2.196
  501SER      C 4960   6.679   5.997   2.507
  501SER      O 4961   6.603   6.021   2.600
  502THR      N 4962   6.805   5.960   2.528
  502THR      H 4963   6.870   5.930   2.457
  502THR     CA 4964   6.875   5.949   2.657
  502THR     CB 4965   6.964   5.824   2.657
  502THR    OG1 4966   7.028   5.812   2.530
  502THR    HG1 4967   7.064   5.719   2.529
  502THR    CG2 4968   6.878   5.708   2.708
  502THR      C 4969   6.967   6.068   2.686
  502THR      O 4970   7.027   6.123   2.595
  503PRO      N 4971   6.962   6.121   2.808
  503PRO     CA 4972   7.032   6.245   2.845
  503PRO     CB 4973   6.983   6.286   2.983
  503PRO     CG 4974   6.959   6.150   3.049
  503PRO     CD 4975   6.895   6.077   2.931
  503PRO      C 4976   7.184   6.245   2.833
  503PRO      O 4977   7.248   6.143   2.861
  504ALA      N 4978   7.236   6.356   2.781
  504ALA      H 4979   7.185   6.423   2.728
  504ALA     CA 4980   7.383   6.368   2.776
  504ALA     CB 4981   7.420   6.405   2.633
  504ALA      C 4982   7.438   6.471   2.875
  504ALA      O 4983   7.387   6.583   2.882
  505LEU      N 4984   7.552   6.439   2.935
  505LEU      H 4985   7.602   6.357   2.908
  505LEU     CA 4986   7.614   6.520   3.042
  505LEU     CB 4987   7.719   6.429   3.105
  505LEU     CG 4988   7.681   6.295   3.169
  505LEU    CD1 4989   7.799   6.249   3.254
  505LEU    CD2 4990   7.560   6.306   3.262
  505LEU      C 4991   7.674   6.653   2.998
  505LEU      O 4992   7.730   6.723   3.083
  506ARG      N 4993   7.645   6.708   2.880
  506ARG      H 4994   7.596   6.648   2.817
  506ARG     CA 4995   7.670   6.841   2.824
  506ARG     CB 4996   7.606   6.951   2.909
  506ARG     CG 4997   7.460   6.962   2.863
  506ARG     CD 4998   7.395   7.058   2.962
  506ARG     NE 4999   7.266   7.103   2.909
  506ARG     HE 5000   7.224   7.049   2.837
  506ARG     CZ 5001   7.201   7.210   2.959
  506ARG    NH1 5002   7.264   7.293   3.043
  506ARG   HH11 5003   7.355   7.264   3.073
  506ARG   HH12 5004   7.232   7.385   3.068
  506ARG    NH2 5005   7.076   7.240   2.923
  506ARG   HH21 5006   7.009   7.172   2.891
  506ARG   HH22 5007   7.030   7.322   2.955
  506ARG      C 5008   7.819   6.873   2.809
  506ARG      O 5009   7.855   6.983   2.767
  507LEU      N 5010   7.908   6.775   2.804
  507LEU      H 5011   7.870   6.683   2.802
  507LEU     CA 5012   8.053   6.795   2.819
  507LEU     CB 5013   8.086   6.716   2.945
  507LEU     CG 5014   8.074   6.804   3.069
  507LEU    CD1 5015   8.067   6.712   3.191
  507LEU    CD2 5016   8.202   6.888   3.073
  507LEU      C 5017   8.140   6.758   2.698
  507LEU      O 5018   8.086   6.693   2.608
  508VAL      N 5019   8.270   6.784   2.698
  508VAL      H 5020   8.317   6.788   2.787
  508VAL     CA 5021   8.362   6.759   2.587
  508VAL     CB 5022   8.362   6.871   2.483
  508VAL    CG1 5023   8.246   6.846   2.386
  508VAL    CG2 5024   8.355   7.007   2.553
  508VAL      C 5025   8.504   6.738   2.642
  508VAL      O 5026   8.524   6.761   2.761
  509THR      N 5027   8.590   6.681   2.558
  509THR      H 5028   8.561   6.632   2.476
  509THR     CA 5029   8.732   6.661   2.591
  509THR     CB 5030   8.782   6.529   2.532
  509THR    OG1 5031   8.724   6.501   2.404
  509THR    HG1 5032   8.779   6.547   2.334
  509THR    CG2 5033   8.748   6.406   2.617
  509THR      C 5034   8.828   6.768   2.538
  509THR      O 5035   8.787   6.824   2.437
  510GLY      N 5036   8.936   6.788   2.613
  510GLY      H 5037   8.971   6.725   2.682
  510GLY     CA 5038   9.034   6.896   2.590
  510GLY      C 5039   9.126   6.881   2.469
  510GLY      O 5040   9.242   6.916   2.489
  511AS4      N 5041   9.088   6.815   2.360
  511AS4      H 5042   8.990   6.816   2.340
  511AS4     CA 5043   9.158   6.775   2.237
  511AS4     CB 5044   9.059   6.731   2.128
  511AS4     CG 5045   8.969   6.613   2.164
  511AS4    OD1 5046   8.999   6.492   2.148
  511AS4   HD11 5047   8.917   6.436   2.159
  511AS4   HD12 5048   9.098   6.485   2.136
  511AS4    OD2 5049   8.862   6.638   2.224
  511AS4   HD21 5050   8.814   6.552   2.241
  511AS4   HD22 5051   8.857   6.736   2.240
  511AS4      C 5052   9.236   6.889   2.173
  511AS4      O 5053   9.210   7.007   2.199
  512ASN      N 5054   9.321   6.844   2.082
  512ASN      H 5055   9.356   6.751   2.091
  512ASN     CA 5056   9.406   6.933   2.001
  512ASN     CB 5057   9.519   6.854   1.935
  512ASN     CG 5058   9.471   6.736   1.850
  512ASN    OD1 5059   9.406   6.640   1.890
  512ASN    ND2 5060   9.520   6.747   1.726
  512ASN   HD21 5061   9.584   6.822   1.714
  512ASN   HD22 5062   9.512   6.672   1.660
  512ASN      C 5063   9.329   7.019   1.900
  512ASN      O 5064   9.238   6.977   1.830
  513SER      N 5065   9.341   7.146   1.938
  513SER      H 5066   9.394   7.156   2.022
  513SER     CA 5067   9.286   7.267   1.873
  513SER     CB 5068   9.315   7.284   1.724
  513SER     OG 5069   9.452   7.308   1.694
  513SER     HG 5070   9.459   7.408   1.694
  513SER      C 5071   9.136   7.296   1.878
  513SER      O 5072   9.104   7.409   1.915
  514VAL      N 5073   9.054   7.192   1.876
  514VAL      H 5074   9.097   7.104   1.896
  514VAL     CA 5075   8.907   7.201   1.870
  514VAL     CB 5076   8.837   7.188   1.734
  514VAL    CG1 5077   8.688   7.221   1.743
  514VAL    CG2 5078   8.894   7.286   1.632
  514VAL      C 5079   8.858   7.080   1.949
  514VAL      O 5080   8.886   6.967   1.908
  515CY0      N 5081   8.788   7.109   2.058
  515CY0      H 5082   8.765   7.202   2.086
  515CY0     CA 5083   8.727   7.005   2.143
  515CY0     CB 5084   8.652   7.060   2.264
  515CY0     SG 5085   8.757   7.148   2.384
  515CY0    HG1 5086   8.864   7.072   2.363
  515CY0    HG2 5087   8.751   7.267   2.326
  515CY0    HG3 5088   8.682   7.114   2.488
  515CY0      C 5089   8.627   6.921   2.062
  515CY0      O 5090   8.530   6.970   2.004
  516SER      N 5091   8.635   6.792   2.093
  516SER      H 5092   8.708   6.756   2.152
  516SER     CA 5093   8.559   6.697   2.012
  516SER     CB 5094   8.653   6.593   1.950
  516SER     OG 5095   8.709   6.495   2.037
  516SER     HG 5096   8.781   6.535   2.094
  516SER      C 5097   8.452   6.621   2.091
  516SER      O 5098   8.475   6.589   2.207
  517ALA      N 5099   8.332   6.615   2.032
  517ALA      H 5100   8.318   6.655   1.942
  517ALA     CA 5101   8.211   6.546   2.079
  517ALA     CB 5102   8.087   6.608   2.016
  517ALA      C 5103   8.215   6.394   2.065
  517ALA      O 5104   8.270   6.335   1.973
  518ALA      N 5105   8.163   6.345   2.178
  518ALA      H 5106   8.162   6.399   2.261
  518ALA     CA 5107   8.139   6.200   2.179
  518ALA     CB 5108   8.130   6.166   2.328
  518ALA      C 5109   8.002   6.168   2.118
  518ALA      O 5110   7.994   6.081   2.032
  519THR      N 5111   7.898   6.247   2.144
  519THR      H 5112   7.909   6.328   2.203
  519THR     CA 5113   7.765   6.226   2.084
  519THR     CB 5114   7.660   6.194   2.190
  519THR    OG1 5115   7.658   6.285   2.300
  519THR    HG1 5116   7.585   6.352   2.288
  519THR    CG2 5117   7.693   6.057   2.250
  519THR      C 5118   7.699   6.337   2.001
  519THR      O 5119   7.681   6.444   2.058
  520ASN      N 5120   7.695   6.320   1.869
  520ASN      H 5121   7.737   6.236   1.836
  520ASN     CA 5122   7.623   6.410   1.778
  520ASN     CB 5123   7.677   6.371   1.640
  520ASN     CG 5124   7.642   6.452   1.516
  520ASN    OD1 5125   7.540   6.519   1.503
  520ASN    ND2 5126   7.723   6.434   1.411
  520ASN   HD21 5127   7.810   6.384   1.409
  520ASN   HD22 5128   7.711   6.497   1.334
  520ASN      C 5129   7.471   6.422   1.795
  520ASN      O 5130   7.414   6.327   1.847
  521GLY      N 5131   7.427   6.544   1.766
  521GLY      H 5132   7.488   6.614   1.729
  521GLY     CA 5133   7.283   6.573   1.754
  521GLY      C 5134   7.274   6.716   1.700
  521GLY      O 5135   7.374   6.786   1.690
  522THR      N 5136   7.150   6.763   1.684
  522THR      H 5137   7.070   6.740   1.740
  522THR     CA 5138   7.122   6.895   1.627
  522THR     CB 5139   6.989   6.899   1.551
  522THR    OG1 5140   6.888   6.848   1.639
  522THR    HG1 5141   6.801   6.896   1.623
  522THR    CG2 5142   6.983   6.817   1.422
  522THR      C 5143   7.132   7.013   1.724
  522THR      O 5144   7.046   7.100   1.714
  523VAL      N 5145   7.254   7.032   1.775
  523VAL      H 5146   7.325   6.973   1.738
  523VAL     CA 5147   7.292   7.142   1.866
  523VAL     CB 5148   7.423   7.117   1.941
  523VAL    CG1 5149   7.395   7.014   2.050
  523VAL    CG2 5150   7.532   7.072   1.843
  523VAL      C 5151   7.296   7.288   1.821
  523VAL      O 5152   7.316   7.389   1.888
  524TRP      N 5153   7.299   7.298   1.688
  524TRP      H 5154   7.350   7.231   1.636
  524TRP     CA 5155   7.284   7.426   1.617
  524TRP     CB 5156   7.355   7.411   1.482
  524TRP     CG 5157   7.334   7.274   1.417
  524TRP    CD1 5158   7.249   7.237   1.322
  524TRP    HD1 5159   7.176   7.303   1.275
  524TRP    CD2 5160   7.412   7.159   1.432
  524TRP    NE1 5161   7.254   7.108   1.290
  524TRP    HE1 5162   7.199   7.061   1.221
  524TRP    CE2 5163   7.359   7.057   1.354
  524TRP    CE3 5164   7.527   7.134   1.506
  524TRP    HE3 5165   7.570   7.216   1.564
  524TRP    CZ2 5166   7.417   6.931   1.353
  524TRP    HZ2 5167   7.385   6.861   1.276
  524TRP    CZ3 5168   7.579   7.005   1.506
  524TRP    HZ3 5169   7.681   6.997   1.544
  524TRP    CH2 5170   7.529   6.901   1.430
  524TRP    HH2 5171   7.580   6.804   1.427
  524TRP      C 5172   7.141   7.477   1.594
  524TRP      O 5173   7.106   7.585   1.641
  525ASN      N 5174   7.051   7.387   1.555
  525ASN      H 5175   7.094   7.311   1.505
  525ASN     CA 5176   6.908   7.414   1.539
  525ASN     CB 5177   6.851   7.331   1.424
  525ASN     CG 5178   6.905   7.377   1.288
  525ASN    OD1 5179   6.984   7.469   1.273
  525ASN    ND2 5180   6.876   7.292   1.190
  525ASN   HD21 5181   6.824   7.207   1.202
  525ASN   HD22 5182   6.891   7.319   1.094
  525ASN      C 5183   6.823   7.399   1.665
  525ASN      O 5184   6.708   7.442   1.669
  526LEU      N 5185   6.866   7.318   1.761
  526LEU      H 5186   6.927   7.248   1.723
  526LEU     CA 5187   6.802   7.304   1.893
  526LEU     CB 5188   6.863   7.182   1.963
  526LEU     CG 5189   6.755   7.079   1.997
  526LEU    CD1 5190   6.820   6.941   1.994
  526LEU    CD2 5191   6.711   7.095   2.143
  526LEU      C 5192   6.804   7.431   1.978
  526LEU      O 5193   6.903   7.482   2.029
  527ASN      N 5194   6.687   7.494   1.983
  527ASN      H 5195   6.612   7.451   1.932
  527ASN     CA 5196   6.668   7.624   2.049
  527ASN     CB 5197   6.520   7.664   2.043
  527ASN     CG 5198   6.473   7.706   1.903
  527ASN    OD1 5199   6.539   7.761   1.815
  527ASN    ND2 5200   6.341   7.699   1.896
  527ASN   HD21 5201   6.288   7.672   1.977
  527ASN   HD22 5202   6.295   7.757   1.829
  527ASN      C 5203   6.730   7.642   2.188
  527ASN      O 5204   6.716   7.552   2.270
  528TY0      N 5205   6.807   7.749   2.202
  528TY0      H 5206   6.805   7.817   2.128
  528TY0     CA 5207   6.885   7.784   2.321
  528TY0     CB 5208   6.988   7.672   2.342
  528TY0     CG 5209   7.020   7.635   2.487
  528TY0    CD1 5210   6.952   7.538   2.560
  528TY0    HD1 5211   6.882   7.468   2.513
  528TY0    CD2 5212   7.132   7.689   2.549
  528TY0    HD2 5213   7.197   7.762   2.501
  528TY0    CE1 5214   6.985   7.499   2.689
  528TY0    HE1 5215   6.905   7.452   2.747
  528TY0    CE2 5216   7.175   7.640   2.672
  528TY0    HE2 5217   7.279   7.649   2.702
  528TY0     CZ 5218   7.103   7.547   2.745
  528TY0     OH 5219   7.106   7.544   2.881
  528TY0    HH1 5220   7.204   7.558   2.895
  528TY0    HH2 5221   7.037   7.480   2.914
  528TY0      C 5222   6.944   7.925   2.312
  528TY0      O 5223   6.969   7.978   2.204
  529PRO      N 5224   6.982   7.981   2.426
  529PRO     CA 5225   7.069   8.099   2.416
  529PRO     CB 5226   7.083   8.148   2.560
  529PRO     CG 5227   6.940   8.128   2.610
  529PRO     CD 5228   6.902   7.993   2.549
  529PRO      C 5229   7.209   8.081   2.356
  529PRO      O 5230   7.232   8.129   2.245
  530SER      N 5231   7.299   7.999   2.411
  530SER      H 5232   7.266   7.946   2.489
  530SER     CA 5233   7.433   7.959   2.367
  530SER     CB 5234   7.517   7.888   2.473
  530SER     OG 5235   7.432   7.806   2.553
  530SER     HG 5236   7.485   7.770   2.630
  530SER      C 5237   7.420   7.874   2.240
  530SER      O 5238   7.343   7.778   2.238
  531PHE      N 5239   7.519   7.895   2.155
  531PHE      H 5240   7.604   7.938   2.185
  531PHE     CA 5241   7.519   7.841   2.018
  531PHE     CB 5242   7.499   7.947   1.909
  531PHE     CG 5243   7.496   7.895   1.766
  531PHE    CD1 5244   7.613   7.872   1.695
  531PHE    HD1 5245   7.707   7.900   1.743
  531PHE    CD2 5246   7.375   7.864   1.704
  531PHE    HD2 5247   7.283   7.908   1.743
  531PHE    CE1 5248   7.611   7.815   1.568
  531PHE    HE1 5249   7.695   7.814   1.498
  531PHE    CE2 5250   7.371   7.791   1.586
  531PHE    HE2 5251   7.282   7.757   1.532
  531PHE     CZ 5252   7.491   7.766   1.520
  531PHE     HZ 5253   7.487   7.696   1.437
  531PHE      C 5254   7.636   7.747   1.992
  531PHE      O 5255   7.753   7.782   2.013
  532ALA      N 5256   7.617   7.637   1.921
  532ALA      H 5257   7.543   7.634   1.853
  532ALA     CA 5258   7.714   7.527   1.912
  532ALA     CB 5259   7.679   7.422   2.018
  532ALA      C 5260   7.751   7.486   1.769
  532ALA      O 5261   7.662   7.446   1.694
  533LEU      N 5262   7.859   7.546   1.721
  533LEU      H 5263   7.925   7.589   1.783
  533LEU     CA 5264   7.902   7.526   1.582
  533LEU     CB 5265   7.990   7.646   1.547
  533LEU     CG 5266   8.027   7.690   1.405
  533LEU    CD1 5267   8.070   7.837   1.413
  533LEU    CD2 5268   8.157   7.622   1.361
  533LEU      C 5269   7.980   7.396   1.561
  533LEU      O 5270   8.027   7.343   1.661
  534SER      N 5271   7.958   7.336   1.444
  534SER      H 5272   7.884   7.366   1.384
  534SER     CA 5273   8.015   7.205   1.411
  534SER     CB 5274   7.917   7.107   1.346
  534SER     OG 5275   7.966   6.973   1.347
  534SER     HG 5276   7.893   6.910   1.321
  534SER      C 5277   8.139   7.220   1.323
  534SER      O 5278   8.132   7.224   1.201
  535SER      N 5279   8.255   7.207   1.388
  535SER      H 5280   8.254   7.172   1.481
  535SER     CA 5281   8.386   7.225   1.324
  535SER     CB 5282   8.496   7.240   1.430
  535SER     OG 5283   8.608   7.301   1.366
  535SER     HG 5284   8.687   7.241   1.381
  535SER      C 5285   8.426   7.105   1.238
  535SER      O 5286   8.384   6.994   1.268
  536LEU      N 5287   8.518   7.128   1.145
  536LEU      H 5288   8.590   7.196   1.159
  536LEU     CA 5289   8.549   7.034   1.036
  536LEU     CB 5290   8.441   7.050   0.928
  536LEU     CG 5291   8.447   6.935   0.827
  536LEU    CD1 5292   8.388   6.806   0.884
  536LEU    CD2 5293   8.364   6.960   0.701
  536LEU      C 5294   8.696   7.043   0.995
  536LEU      O 5295   8.761   7.146   1.011
  537THR      N 5296   8.752   6.926   0.968
  537THR      H 5297   8.703   6.845   1.000
  537THR     CA 5298   8.883   6.898   0.906
  537THR     CB 5299   8.956   6.775   0.960
  537THR    OG1 5300   8.869   6.661   0.960
  537THR    HG1 5301   8.864   6.636   1.057
  537THR    CG2 5302   9.013   6.794   1.101
  537THR      C 5303   8.866   6.888   0.755
  537THR      O 5304   8.766   6.846   0.697
  538LY3      N 5305   8.975   6.920   0.685
  538LY3      H 5306   9.060   6.910   0.735
  538LY3     CA 5307   8.987   6.929   0.539
  538LY3     CB 5308   9.024   6.797   0.470
  538LY3     CG 5309   9.168   6.750   0.492
  538LY3     CD 5310   9.207   6.630   0.404
  538LY3     CE 5311   9.347   6.577   0.435
  538LY3     NZ 5312   9.349   6.439   0.384
  538LY3    HZ1 5313   9.259   6.410   0.417
  538LY3    HZ2 5314   9.363   6.441   0.285
  538LY3    HZ3 5315   9.419   6.381   0.428
  538LY3      C 5316   8.892   6.987   0.434
  538LY3      O 5317   8.931   7.048   0.334
  539GL4      N 5318   8.769   7.007   0.481
  539GL4      H 5319   8.746   6.951   0.560
  539GL4     CA 5320   8.654   7.072   0.418
  539GL4     CB 5321   8.547   6.965   0.394
  539GL4     CG 5322   8.574   6.898   0.259
  539GL4     CD 5323   8.548   6.984   0.136
  539GL4    OE1 5324   8.480   7.087   0.152
  539GL4   HE11 5325   8.459   7.120   0.060
  539GL4   HE12 5326   8.461   7.071   0.249
  539GL4    OE2 5327   8.583   6.931   0.028
  539GL4   HE21 5328   8.540   6.979  -0.049
  539GL4   HE22 5329   8.646   6.855   0.045
  539GL4      C 5330   8.606   7.201   0.485
  539GL4      O 5331   8.639   7.238   0.597
  540SER      N 5332   8.551   7.286   0.398
  540SER      H 5333   8.552   7.273   0.299
  540SER     CA 5334   8.479   7.404   0.449
  540SER     CB 5335   8.463   7.510   0.341
  540SER     OG 5336   8.486   7.454   0.211
  540SER     HG 5337   8.533   7.523   0.155
  540SER      C 5338   8.335   7.386   0.498
  540SER      O 5339   8.257   7.313   0.439
  541ILE      N 5340   8.300   7.477   0.589
  541ILE      H 5341   8.367   7.542   0.625
  541ILE     CA 5342   8.166   7.474   0.649
  541ILE     CB 5343   8.167   7.510   0.798
  541ILE    CG1 5344   8.260   7.414   0.872
  541ILE    CG2 5345   8.022   7.510   0.846
  541ILE     CD 5346   8.274   7.443   1.022
  541ILE      C 5347   8.093   7.581   0.567
  541ILE      O 5348   8.120   7.700   0.583
  542THR      N 5349   8.003   7.538   0.479
  542THR      H 5350   7.982   7.442   0.461
  542THR     CA 5351   7.927   7.632   0.395
  542THR     CB 5352   7.973   7.633   0.250
  542THR    OG1 5353   7.939   7.514   0.179
  542THR    HG1 5354   7.840   7.506   0.165
  542THR    CG2 5355   8.117   7.679   0.227
  542THR      C 5356   7.774   7.638   0.408
  542THR      O 5357   7.709   7.610   0.307
  543GLY      N 5358   7.728   7.653   0.531
  543GLY      H 5359   7.777   7.698   0.606
  543GLY     CA 5360   7.582   7.642   0.544
  543GLY      C 5361   7.520   7.743   0.641
  543GLY      O 5362   7.591   7.820   0.704
  544MET      N 5363   7.387   7.738   0.645
  544MET      H 5364   7.339   7.665   0.596
  544MET     CA 5365   7.313   7.829   0.733
  544MET     CB 5366   7.221   7.913   0.644
  544MET     CG 5367   7.278   7.972   0.515
  544MET     SD 5368   7.191   8.129   0.478
  544MET     CE 5369   7.031   8.079   0.417
  544MET      C 5370   7.232   7.749   0.836
  544MET      O 5371   7.134   7.686   0.797
  545PHE      N 5372   7.254   7.781   0.963
  545PHE      H 5373   7.299   7.868   0.983
  545PHE     CA 5374   7.197   7.716   1.082
  545PHE     CB 5375   7.317   7.700   1.176
  545PHE     CG 5376   7.426   7.626   1.099
  545PHE    CD1 5377   7.533   7.696   1.046
  545PHE    HD1 5378   7.536   7.805   1.038
  545PHE    CD2 5379   7.417   7.487   1.095
  545PHE    HD2 5380   7.319   7.439   1.099
  545PHE    CE1 5381   7.632   7.618   0.987
  545PHE    HE1 5382   7.704   7.667   0.921
  545PHE    CE2 5383   7.528   7.415   1.052
  545PHE    HE2 5384   7.529   7.308   1.068
  545PHE     CZ 5385   7.636   7.480   0.993
  545PHE     HZ 5386   7.729   7.424   0.974
  545PHE      C 5387   7.087   7.806   1.140
  545PHE      O 5388   7.115   7.924   1.159
  546ASN      N 5389   6.974   7.744   1.174
  546ASN      H 5390   6.973   7.651   1.211
  546ASN     CA 5391   6.852   7.821   1.201
  546ASN     CB 5392   6.748   7.808   1.090
  546ASN     CG 5393   6.629   7.904   1.090
  546ASN    OD1 5394   6.639   8.014   1.034
  546ASN    ND2 5395   6.516   7.878   1.155
  546ASN   HD21 5396   6.510   7.793   1.208
  546ASN   HD22 5397   6.442   7.945   1.164
  546ASN      C 5398   6.781   7.795   1.334
  546ASN      O 5399   6.701   7.702   1.348
  547ARG      N 5400   6.780   7.898   1.417
  547ARG      H 5401   6.810   7.985   1.378
  547ARG     CA 5402   6.705   7.892   1.544
  547ARG     CB 5403   6.794   7.930   1.662
  547ARG     CG 5404   6.873   7.804   1.700
  547ARG     CD 5405   6.949   7.833   1.829
  547ARG     NE 5406   7.033   7.724   1.882
  547ARG     HE 5407   7.025   7.642   1.825
  547ARG     CZ 5408   7.125   7.726   1.979
  547ARG    NH1 5409   7.155   7.843   2.038
  547ARG   HH11 5410   7.116   7.931   2.011
  547ARG   HH12 5411   7.225   7.840   2.109
  547ARG    NH2 5412   7.151   7.607   2.035
  547ARG   HH21 5413   7.096   7.529   2.005
  547ARG   HH22 5414   7.209   7.600   2.116
  547ARG      C 5415   6.586   7.988   1.536
  547ARG      O 5416   6.596   8.103   1.493
  548THR      N 5417   6.483   7.955   1.614
  548THR      H 5418   6.481   7.875   1.673
  548THR     CA 5419   6.366   8.042   1.635
  548THR     CB 5420   6.232   7.968   1.628
  548THR    OG1 5421   6.225   7.845   1.700
  548THR    HG1 5422   6.131   7.813   1.690
  548THR    CG2 5423   6.179   7.962   1.484
  548THR      C 5424   6.369   8.113   1.770
  548THR      O 5425   6.350   8.055   1.877
  549VAL      N 5426   6.366   8.246   1.766
  549VAL      H 5427   6.326   8.283   1.681
  549VAL     CA 5428   6.354   8.344   1.874
  549VAL     CB 5429   6.483   8.424   1.890
  549VAL    CG1 5430   6.504   8.528   1.779
  549VAL    CG2 5431   6.508   8.481   2.030
  549VAL      C 5432   6.235   8.440   1.867
  549VAL      O 5433   6.167   8.435   1.764
  550THR      N 5434   6.179   8.470   1.984
  550THR      H 5435   6.216   8.418   2.061
  550THR     CA 5436   6.056   8.549   1.995
  550THR     CB 5437   5.926   8.467   1.993
  550THR    OG1 5438   5.803   8.539   2.000
  550THR    HG1 5439   5.730   8.472   1.996
  550THR    CG2 5440   5.914   8.342   2.081
  550THR      C 5441   6.069   8.633   2.123
  550THR      O 5442   6.153   8.601   2.207
  551ASN      N 5443   6.001   8.747   2.127
  551ASN      H 5444   5.924   8.758   2.065
  551ASN     CA 5445   6.010   8.851   2.231
  551ASN     CB 5446   6.053   8.982   2.165
  551ASN     CG 5447   5.955   9.022   2.055
  551ASN    OD1 5448   5.892   8.944   1.983
  551ASN    ND2 5449   5.942   9.154   2.048
  551ASN   HD21 5450   5.991   9.205   2.118
  551ASN   HD22 5451   5.875   9.191   1.983
  551ASN      C 5452   5.897   8.877   2.330
  551ASN      O 5453   5.781   8.891   2.290
  552VAL      N 5454   5.931   8.850   2.456
  552VAL      H 5455   6.022   8.814   2.477
  552VAL     CA 5456   5.838   8.865   2.569
  552VAL     CB 5457   5.805   8.730   2.634
  552VAL    CG1 5458   5.707   8.656   2.543
  552VAL    CG2 5459   5.927   8.646   2.672
  552VAL      C 5460   5.887   8.974   2.664
  552VAL      O 5461   5.995   9.031   2.649
  553GLY      N 5462   5.804   8.995   2.766
  553GLY      H 5463   5.727   8.939   2.794
  553GLY     CA 5464   5.819   9.109   2.858
  553GLY      C 5465   5.773   9.241   2.796
  553GLY      O 5466   5.654   9.258   2.769
  554SER      N 5467   5.868   9.334   2.792
  554SER      H 5468   5.925   9.324   2.873
  554SER     CA 5469   5.852   9.463   2.723
  554SER     CB 5470   5.881   9.579   2.818
  554SER     OG 5471   6.019   9.571   2.855
  554SER     HG 5472   6.026   9.490   2.913
  554SER      C 5473   5.928   9.485   2.592
  554SER      O 5474   5.888   9.576   2.520
  555SER      N 5475   5.999   9.379   2.555
  555SER      H 5476   5.980   9.293   2.603
  555SER     CA 5477   6.106   9.389   2.454
  555SER     CB 5478   6.211   9.279   2.466
  555SER     OG 5479   6.306   9.276   2.360
  555SER     HG 5480   6.287   9.192   2.308
  555SER      C 5481   6.057   9.416   2.312
  555SER      O 5482   6.010   9.325   2.243
  556VAL      N 5483   6.063   9.543   2.273
  556VAL      H 5484   6.094   9.613   2.338
  556VAL     CA 5485   6.034   9.586   2.136
  556VAL     CB 5486   5.911   9.676   2.125
  556VAL    CG1 5487   5.789   9.589   2.155
  556VAL    CG2 5488   5.910   9.790   2.227
  556VAL      C 5489   6.148   9.666   2.073
  556VAL      O 5490   6.134   9.727   1.967
  557SER      N 5491   6.259   9.679   2.145
  557SER      H 5492   6.243   9.686   2.243
  557SER     CA 5493   6.390   9.722   2.094
  557SER     CB 5494   6.497   9.706   2.202
  557SER     OG 5495   6.460   9.784   2.316
  557SER     HG 5496   6.406   9.736   2.386
  557SER      C 5497   6.443   9.667   1.961
  557SER      O 5498   6.432   9.549   1.930
  558THR      N 5499   6.508   9.760   1.891
  558THR      H 5500   6.517   9.852   1.929
  558THR     CA 5501   6.583   9.733   1.768
  558THR     CB 5502   6.598   9.859   1.681
  558THR    OG1 5503   6.472   9.925   1.669
  558THR    HG1 5504   6.478  10.010   1.617
  558THR    CG2 5505   6.666   9.827   1.548
  558THR      C 5506   6.722   9.680   1.802
  558THR      O 5507   6.816   9.755   1.829
  559TY0      N 5508   6.725   9.548   1.811
  559TY0      H 5509   6.636   9.504   1.824
  559TY0     CA 5510   6.844   9.470   1.846
  559TY0     CB 5511   6.819   9.325   1.888
  559TY0     CG 5512   6.746   9.311   2.021
  559TY0    CD1 5513   6.819   9.313   2.140
  559TY0    HD1 5514   6.923   9.284   2.148
  559TY0    CD2 5515   6.607   9.321   2.027
  559TY0    HD2 5516   6.549   9.333   1.935
  559TY0    CE1 5517   6.754   9.346   2.258
  559TY0    HE1 5518   6.804   9.380   2.349
  559TY0    CE2 5519   6.540   9.346   2.146
  559TY0    HE2 5520   6.434   9.369   2.149
  559TY0     CZ 5521   6.616   9.364   2.261
  559TY0     OH 5522   6.554   9.357   2.381
  559TY0    HH1 5523   6.454   9.347   2.373
  559TY0    HH2 5524   6.617   9.384   2.454
  559TY0      C 5525   6.943   9.467   1.729
  559TY0      O 5526   6.905   9.417   1.623
  560LY3      N 5527   7.069   9.507   1.746
  560LY3      H 5528   7.105   9.532   1.836
  560LY3     CA 5529   7.175   9.500   1.644
  560LY3     CB 5530   7.266   9.623   1.646
  560LY3     CG 5531   7.196   9.757   1.620
  560LY3     CD 5532   7.282   9.879   1.651
  560LY3     CE 5533   7.195  10.004   1.649
  560LY3     NZ 5534   7.269  10.120   1.598
  560LY3    HZ1 5535   7.197  10.179   1.560
  560LY3    HZ2 5536   7.313  10.167   1.675
  560LY3    HZ3 5537   7.334  10.087   1.529
  560LY3      C 5538   7.259   9.375   1.670
  560LY3      O 5539   7.343   9.373   1.759
  561ALA      N 5540   7.223   9.269   1.597
  561ALA      H 5541   7.143   9.265   1.538
  561ALA     CA 5542   7.316   9.155   1.599
  561ALA     CB 5543   7.256   9.042   1.515
  561ALA      C 5544   7.449   9.199   1.538
  561ALA      O 5545   7.448   9.231   1.419
  562THR      N 5546   7.562   9.162   1.597
  562THR      H 5547   7.554   9.157   1.697
  562THR     CA 5548   7.696   9.166   1.536
  562THR     CB 5549   7.755   9.306   1.551
  562THR    OG1 5550   7.875   9.315   1.473
  562THR    HG1 5551   7.926   9.400   1.489
  562THR    CG2 5552   7.779   9.351   1.696
  562THR      C 5553   7.793   9.068   1.601
  562THR      O 5554   7.773   9.022   1.714
  563VAL      N 5555   7.866   9.005   1.509
  563VAL      H 5556   7.856   9.020   1.411
  563VAL     CA 5557   7.972   8.912   1.550
  563VAL     CB 5558   7.989   8.801   1.446
  563VAL    CG1 5559   7.873   8.702   1.459
  563VAL    CG2 5560   8.011   8.840   1.300
  563VAL      C 5561   8.103   8.978   1.591
  563VAL      O 5562   8.184   9.034   1.517
  564ILE      N 5563   8.138   8.950   1.717
  564ILE      H 5564   8.078   8.894   1.773
  564ILE     CA 5565   8.256   9.008   1.783
  564ILE     CB 5566   8.197   9.107   1.885
  564ILE    CG1 5567   8.124   9.227   1.826
  564ILE    CG2 5568   8.309   9.153   1.979
  564ILE     CD 5569   8.037   9.292   1.934
  564ILE      C 5570   8.356   8.901   1.825
  564ILE      O 5571   8.321   8.804   1.893
  565GLY      N 5572   8.482   8.935   1.800
  565GLY      H 5573   8.512   9.030   1.789
  565GLY     CA 5574   8.593   8.841   1.823
  565GLY      C 5575   8.569   8.709   1.749
  565GLY      O 5576   8.578   8.606   1.814
  566ALA      N 5577   8.543   8.720   1.619
  566ALA      H 5578   8.566   8.806   1.573
  566ALA     CA 5579   8.530   8.608   1.524
  566ALA     CB 5580   8.512   8.653   1.379
  566ALA      C 5581   8.643   8.505   1.531
  566ALA      O 5582   8.757   8.544   1.506
  567PRO      N 5583   8.601   8.382   1.506
  567PRO     CA 5584   8.693   8.269   1.483
  567PRO     CB 5585   8.611   8.141   1.499
  567PRO     CG 5586   8.470   8.178   1.548
  567PRO     CD 5587   8.465   8.329   1.523
  567PRO      C 5588   8.763   8.272   1.347
  567PRO      O 5589   8.694   8.300   1.249
  568GL4      N 5590   8.893   8.244   1.346
  568GL4      H 5591   8.936   8.209   1.429
  568GL4     CA 5592   8.978   8.238   1.226
  568GL4     CB 5593   9.125   8.205   1.248
  568GL4     CG 5594   9.222   8.231   1.132
  568GL4     CD 5595   9.367   8.211   1.178
  568GL4    OE1 5596   9.405   8.262   1.285
  568GL4   HE11 5597   9.488   8.215   1.315
  568GL4   HE12 5598   9.353   8.345   1.307
  568GL4    OE2 5599   9.430   8.121   1.119
  568GL4   HE21 5600   9.528   8.131   1.140
  568GL4   HE22 5601   9.368   8.058   1.073
  568GL4      C 5602   8.911   8.154   1.116
  568GL4      O 5603   8.872   8.043   1.150
  569GLY      N 5604   8.889   8.216   1.001
  569GLY      H 5605   8.903   8.315   0.994
  569GLY     CA 5606   8.832   8.149   0.883
  569GLY      C 5607   8.680   8.135   0.873
  569GLY      O 5608   8.622   8.148   0.765
  570LEU      N 5609   8.614   8.120   0.987
  570LEU      H 5610   8.663   8.118   1.074
  570LEU     CA 5611   8.467   8.105   0.988
  570LEU     CB 5612   8.434   8.017   1.108
  570LEU     CG 5613   8.504   7.882   1.089
  570LEU    CD1 5614   8.527   7.794   1.212
  570LEU    CD2 5615   8.419   7.802   0.990
  570LEU      C 5616   8.400   8.242   0.997
  570LEU      O 5617   8.413   8.311   1.097
  571GL4      N 5618   8.379   8.286   0.873
  571GL4      H 5619   8.379   8.220   0.798
  571GL4     CA 5620   8.323   8.418   0.843
  571GL4     CB 5621   8.373   8.472   0.709
  571GL4     CG 5622   8.526   8.481   0.698
  571GL4     CD 5623   8.548   8.515   0.551
  571GL4    OE1 5624   8.579   8.423   0.472
  571GL4   HE11 5625   8.566   8.462   0.381
  571GL4   HE12 5626   8.621   8.345   0.517
  571GL4    OE2 5627   8.528   8.635   0.521
  571GL4   HE21 5628   8.532   8.651   0.423
  571GL4   HE22 5629   8.495   8.688   0.599
  571GL4      C 5630   8.170   8.422   0.857
  571GL4      O 5631   8.096   8.425   0.759
  572ILE      N 5632   8.131   8.407   0.983
  572ILE      H 5633   8.197   8.364   1.044
  572ILE     CA 5634   7.993   8.404   1.032
  572ILE     CB 5635   7.984   8.376   1.182
  572ILE    CG1 5636   8.061   8.254   1.231
  572ILE    CG2 5637   7.836   8.345   1.207
  572ILE     CD 5638   8.091   8.252   1.381
  572ILE      C 5639   7.924   8.538   1.003
  572ILE      O 5640   7.939   8.639   1.072
  573GLN      N 5641   7.840   8.536   0.900
  573GLN      H 5642   7.823   8.456   0.843
  573GLN     CA 5643   7.737   8.638   0.880
  573GLN     CB 5644   7.727   8.664   0.729
  573GLN     CG 5645   7.843   8.738   0.661
  573GLN     CD 5646   7.817   8.765   0.512
  573GLN    OE1 5647   7.715   8.812   0.464
  573GLN    NE2 5648   7.923   8.766   0.432
  573GLN   HE21 5649   8.014   8.749   0.470
  573GLN   HE22 5650   7.928   8.821   0.348
  573GLN      C 5651   7.603   8.616   0.951
  573GLN      O 5652   7.577   8.500   0.983
  574VAL      N 5653   7.516   8.716   0.962
  574VAL      H 5654   7.532   8.810   0.934
  574VAL     CA 5655   7.388   8.699   1.032
  574VAL     CB 5656   7.389   8.757   1.173
  574VAL    CG1 5657   7.462   8.666   1.272
  574VAL    CG2 5658   7.438   8.902   1.172
  574VAL      C 5659   7.273   8.748   0.944
  574VAL      O 5660   7.286   8.844   0.869
  575GL4      N 5661   7.158   8.682   0.961
  575GL4      H 5662   7.146   8.598   1.013
  575GL4     CA 5663   7.030   8.723   0.902
  575GL4     CB 5664   7.010   8.647   0.771
  575GL4     CG 5665   6.870   8.617   0.716
  575GL4     CD 5666   6.773   8.729   0.678
  575GL4    OE1 5667   6.815   8.822   0.607
  575GL4   HE11 5668   6.735   8.856   0.557
  575GL4   HE12 5669   6.915   8.830   0.602
  575GL4    OE2 5670   6.653   8.724   0.713
  575GL4   HE21 5671   6.621   8.818   0.708
  575GL4   HE22 5672   6.637   8.631   0.746
  575GL4      C 5673   6.913   8.707   0.999
  575GL4      O 5674   6.901   8.603   1.063
  576PRO      N 5675   6.849   8.818   1.035
  576PRO     CA 5676   6.896   8.957   1.018
  576PRO     CB 5677   6.769   9.041   1.038
  576PRO     CG 5678   6.664   8.963   1.117
  576PRO     CD 5679   6.711   8.821   1.085
  576PRO      C 5680   7.004   9.001   1.117
  576PRO      O 5681   7.039   8.932   1.213
  577SER      N 5682   7.062   9.114   1.079
  577SER      H 5683   7.087   9.135   0.984
  577SER     CA 5684   7.142   9.190   1.176
  577SER     CB 5685   7.260   9.263   1.110
  577SER     OG 5686   7.344   9.344   1.193
  577SER     HG 5687   7.380   9.287   1.267
  577SER      C 5688   7.066   9.295   1.258
  577SER      O 5689   7.071   9.291   1.380
  578ILE      N 5690   7.002   9.395   1.196
  578ILE      H 5691   7.005   9.410   1.097
  578ILE     CA 5692   6.901   9.480   1.261
  578ILE     CB 5693   6.876   9.602   1.172
  578ILE    CG1 5694   7.006   9.668   1.127
  578ILE    CG2 5695   6.786   9.705   1.240
  578ILE     CD 5696   7.096   9.710   1.243
  578ILE      C 5697   6.773   9.402   1.290
  578ILE      O 5698   6.689   9.368   1.206
  579LEU      N 5699   6.760   9.350   1.412
  579LEU      H 5700   6.831   9.368   1.480
  579LEU     CA 5701   6.629   9.299   1.455
  579LEU     CB 5702   6.648   9.191   1.562
  579LEU     CG 5703   6.731   9.067   1.527
  579LEU    CD1 5704   6.877   9.084   1.570
  579LEU    CD2 5705   6.669   8.943   1.592
  579LEU      C 5706   6.514   9.397   1.479
  579LEU      O 5707   6.488   9.443   1.590
  580SER      N 5708   6.456   9.427   1.364
  580SER      H 5709   6.502   9.419   1.275
  580SER     CA 5710   6.337   9.513   1.360
  580SER     CB 5711   6.312   9.570   1.220
  580SER     OG 5712   6.417   9.662   1.191
  580SER     HG 5713   6.413   9.741   1.252
  580SER      C 5714   6.207   9.457   1.419
  580SER      O 5715   6.104   9.445   1.353
  581PHE      N 5716   6.213   9.446   1.551
  581PHE      H 5717   6.304   9.444   1.592
  581PHE     CA 5718   6.103   9.424   1.646
  581PHE     CB 5719   6.147   9.388   1.788
  581PHE     CG 5720   6.192   9.242   1.779
  581PHE    CD1 5721   6.097   9.142   1.760
  581PHE    HD1 5722   5.996   9.180   1.753
  581PHE    CD2 5723   6.326   9.207   1.796
  581PHE    HD2 5724   6.409   9.278   1.794
  581PHE    CE1 5725   6.133   9.008   1.749
  581PHE    HE1 5726   6.058   8.929   1.741
  581PHE    CE2 5727   6.362   9.073   1.791
  581PHE    HE2 5728   6.468   9.048   1.792
  581PHE     CZ 5729   6.266   8.975   1.770
  581PHE     HZ 5730   6.303   8.872   1.772
  581PHE      C 5731   6.002   9.538   1.654
  581PHE      O 5732   6.030   9.644   1.709
  582THR      N 5733   5.892   9.515   1.582
  582THR      H 5734   5.873   9.423   1.549
  582THR     CA 5735   5.783   9.613   1.565
  582THR     CB 5736   5.718   9.591   1.428
  582THR    OG1 5737   5.666   9.459   1.410
  582THR    HG1 5738   5.657   9.454   1.310
  582THR    CG2 5739   5.811   9.640   1.317
  582THR      C 5740   5.677   9.609   1.675
  582THR      O 5741   5.591   9.695   1.692
  583SER      N 5742   5.667   9.493   1.738
  583SER      H 5743   5.741   9.430   1.714
  583SER     CA 5744   5.575   9.440   1.840
  583SER     CB 5745   5.442   9.403   1.773
  583SER     OG 5746   5.344   9.373   1.872
  583SER     HG 5747   5.365   9.424   1.956
  583SER      C 5748   5.632   9.321   1.916
  583SER      O 5749   5.745   9.286   1.882
  584LEU      N 5750   5.572   9.282   2.028
  584LEU      H 5751   5.500   9.343   2.062
  584LEU     CA 5752   5.605   9.158   2.099
  584LEU     CB 5753   5.548   9.159   2.241
  584LEU     CG 5754   5.616   9.257   2.336
  584LEU    CD1 5755   5.524   9.266   2.458
  584LEU    CD2 5756   5.756   9.210   2.376
  584LEU      C 5757   5.542   9.032   2.039
  584LEU      O 5758   5.474   9.042   1.938
  585MET      N 5759   5.588   8.914   2.080
  585MET      H 5760   5.659   8.913   2.150
  585MET     CA 5761   5.542   8.783   2.032
  585MET     CB 5762   5.394   8.759   2.063
  585MET     CG 5763   5.363   8.747   2.212
  585MET     SD 5764   5.186   8.739   2.257
  585MET     CE 5765   5.148   8.906   2.209
  585MET      C 5766   5.563   8.751   1.884
  585MET      O 5767   5.468   8.710   1.817
  586GLN      N 5768   5.671   8.798   1.822
  586GLN      H 5769   5.715   8.871   1.875
  586GLN     CA 5770   5.708   8.787   1.680
  586GLN     CB 5771   5.755   8.921   1.622
  586GLN     CG 5772   5.649   9.029   1.649
  586GLN     CD 5773   5.686   9.149   1.561
  586GLN    OE1 5774   5.788   9.213   1.586
  586GLN    NE2 5775   5.589   9.189   1.480
  586GLN   HE21 5776   5.504   9.138   1.465
  586GLN   HE22 5777   5.605   9.286   1.460
  586GLN      C 5778   5.806   8.672   1.661
  586GLN      O 5779   5.920   8.686   1.705
  587LY3      N 5780   5.762   8.568   1.589
  587LY3      H 5781   5.694   8.580   1.517
  587LY3     CA 5782   5.837   8.443   1.570
  587LY3     CB 5783   5.736   8.331   1.546
  587LY3     CG 5784   5.680   8.281   1.679
  587LY3     CD 5785   5.566   8.187   1.642
  587LY3     CE 5786   5.516   8.130   1.775
  587LY3     NZ 5787   5.412   8.030   1.749
  587LY3    HZ1 5788   5.343   8.065   1.686
  587LY3    HZ2 5789   5.457   7.949   1.712
  587LY3    HZ3 5790   5.358   8.002   1.829
  587LY3      C 5791   5.939   8.459   1.458
  587LY3      O 5792   5.909   8.455   1.338
  588LEU      N 5793   6.064   8.471   1.503
  588LEU      H 5794   6.085   8.462   1.600
  588LEU     CA 5795   6.178   8.508   1.418
  588LEU     CB 5796   6.240   8.638   1.467
  588LEU     CG 5797   6.288   8.728   1.353
  588LEU    CD1 5798   6.313   8.867   1.412
  588LEU    CD2 5799   6.425   8.695   1.293
  588LEU      C 5800   6.279   8.393   1.406
  588LEU      O 5801   6.329   8.339   1.504
  589SER      N 5802   6.276   8.343   1.283
  589SER      H 5803   6.223   8.381   1.207
  589SER     CA 5804   6.373   8.240   1.243
  589SER     CB 5805   6.332   8.162   1.118
  589SER     OG 5806   6.269   8.043   1.166
  589SER     HG 5807   6.176   8.069   1.192
  589SER      C 5808   6.506   8.314   1.223
  589SER      O 5809   6.519   8.385   1.124
  590PHE      N 5810   6.593   8.300   1.322
  590PHE      H 5811   6.584   8.233   1.396
  590PHE     CA 5812   6.724   8.366   1.328
  590PHE     CB 5813   6.763   8.392   1.473
  590PHE     CG 5814   6.890   8.475   1.494
  590PHE    CD1 5815   6.995   8.414   1.561
  590PHE    HD1 5816   7.000   8.305   1.557
  590PHE    CD2 5817   6.896   8.605   1.445
  590PHE    HD2 5818   6.798   8.644   1.417
  590PHE    CE1 5819   7.108   8.492   1.586
  590PHE    HE1 5820   7.190   8.445   1.641
  590PHE    CE2 5821   7.012   8.678   1.466
  590PHE    HE2 5822   7.007   8.787   1.463
  590PHE     CZ 5823   7.116   8.623   1.540
  590PHE     HZ 5824   7.203   8.680   1.571
  590PHE      C 5825   6.839   8.284   1.270
  590PHE      O 5826   6.875   8.182   1.328
  591VAL      N 5827   6.863   8.311   1.142
  591VAL      H 5828   6.818   8.391   1.102
  591VAL     CA 5829   6.964   8.248   1.056
  591VAL     CB 5830   6.931   8.244   0.907
  591VAL    CG1 5831   6.969   8.105   0.855
  591VAL    CG2 5832   6.786   8.287   0.881
  591VAL      C 5833   7.112   8.286   1.069
  591VAL      O 5834   7.156   8.398   1.043
  592LEU      N 5835   7.179   8.191   1.134
  592LEU      H 5836   7.141   8.100   1.153
  592LEU     CA 5837   7.325   8.205   1.143
  592LEU     CB 5838   7.393   8.148   1.268
  592LEU     CG 5839   7.340   8.197   1.403
  592LEU    CD1 5840   7.234   8.101   1.456
  592LEU    CD2 5841   7.460   8.191   1.499
  592LEU      C 5842   7.401   8.153   1.020
  592LEU      O 5843   7.395   8.034   0.989
  593LY3      N 5844   7.462   8.235   0.936
  593LY3      H 5845   7.444   8.334   0.942
  593LY3     CA 5846   7.534   8.200   0.813
  593LY3     CB 5847   7.520   8.311   0.710
  593LY3     CG 5848   7.377   8.349   0.670
  593LY3     CD 5849   7.388   8.478   0.587
  593LY3     CE 5850   7.265   8.493   0.497
  593LY3     NZ 5851   7.259   8.387   0.397
  593LY3    HZ1 5852   7.257   8.295   0.436
  593LY3    HZ2 5853   7.176   8.399   0.342
  593LY3    HZ3 5854   7.340   8.389   0.338
  593LY3      C 5855   7.684   8.176   0.833
  593LY3      O 5856   7.768   8.259   0.799
  594VAL      N 5857   7.723   8.052   0.863
  594VAL      H 5858   7.656   7.978   0.864
  594VAL     CA 5859   7.861   8.011   0.890
  594VAL     CB 5860   7.872   7.927   1.017
  594VAL    CG1 5861   8.017   7.920   1.068
  594VAL    CG2 5862   7.769   7.963   1.124
  594VAL      C 5863   7.924   7.946   0.766
  594VAL      O 5864   7.902   7.828   0.742
  595GL4      N 5865   7.963   8.040   0.681
  595GL4      H 5866   7.914   8.127   0.684
  595GL4     CA 5867   8.048   8.010   0.565
  595GL4     CB 5868   7.995   8.106   0.459
  595GL4     CG 5869   7.847   8.084   0.425
  595GL4     CD 5870   7.789   8.200   0.344
  595GL4    OE1 5871   7.758   8.302   0.409
  595GL4   HE11 5872   7.720   8.375   0.351
  595GL4   HE12 5873   7.763   8.275   0.504
  595GL4    OE2 5874   7.816   8.204   0.222
  595GL4   HE21 5875   7.781   8.289   0.182
  595GL4   HE22 5876   7.838   8.112   0.192
  595GL4      C 5877   8.198   8.034   0.582
  595GL4      O 5878   8.248   8.143   0.609
  596GLY      N 5879   8.274   7.925   0.597
  596GLY      H 5880   8.229   7.836   0.598
  596GLY     CA 5881   8.421   7.927   0.603
  596GLY      C 5882   8.503   7.800   0.624
  596GLY      O 5883   8.444   7.697   0.657
  597LY3      N 5884   8.633   7.800   0.594
  597LY3      H 5885   8.662   7.876   0.536
  597LY3     CA 5886   8.738   7.703   0.628
  597LY3     CB 5887   8.853   7.735   0.534
  597LY3     CG 5888   8.821   7.690   0.391
  597LY3     CD 5889   8.951   7.714   0.314
  597LY3     CE 5890   8.924   7.673   0.169
  597LY3     NZ 5891   9.037   7.684   0.076
  597LY3    HZ1 5892   9.059   7.781   0.067
  597LY3    HZ2 5893   9.119   7.635   0.108
  597LY3    HZ3 5894   9.017   7.643  -0.013
  597LY3      C 5895   8.782   7.725   0.773
  597LY3      O 5896   8.831   7.834   0.799
  598VAL      N 5897   8.795   7.621   0.855
  598VAL      H 5898   8.801   7.527   0.821
  598VAL     CA 5899   8.829   7.617   0.999
  598VAL     CB 5900   8.792   7.485   1.067
  598VAL    CG1 5901   8.821   7.480   1.217
  598VAL    CG2 5902   8.648   7.440   1.042
  598VAL      C 5903   8.975   7.660   1.015
  598VAL      O 5904   9.061   7.576   0.990
  599GLY      N 5905   8.997   7.785   1.055
  599GLY      H 5906   8.924   7.850   1.075
  599GLY     CA 5907   9.129   7.841   1.086
  599GLY      C 5908   9.222   7.775   1.188
  599GLY      O 5909   9.210   7.665   1.241
  600AS4      N 5910   9.325   7.856   1.210
  600AS4      H 5911   9.344   7.932   1.147
  600AS4     CA 5912   9.409   7.833   1.328
  600AS4     CB 5913   9.555   7.880   1.313
  600AS4     CG 5914   9.637   7.789   1.405
  600AS4    OD1 5915   9.697   7.845   1.498
  600AS4   HD11 5916   9.743   7.777   1.555
  600AS4   HD12 5917   9.661   7.938   1.494
  600AS4    OD2 5918   9.655   7.669   1.373
  600AS4   HD21 5919   9.661   7.617   1.458
  600AS4   HD22 5920   9.671   7.659   1.275
  600AS4      C 5921   9.354   7.882   1.462
  600AS4      O 5922   9.354   7.805   1.558
  601ASN      N 5923   9.348   8.012   1.488
  601ASN      H 5924   9.393   8.076   1.426
  601ASN     CA 5925   9.289   8.071   1.609
  601ASN     CB 5926   9.344   8.213   1.601
  601ASN     CG 5927   9.493   8.214   1.638
  601ASN    OD1 5928   9.536   8.183   1.749
  601ASN    ND2 5929   9.570   8.233   1.531
  601ASN   HD21 5930   9.532   8.239   1.439
  601ASN   HD22 5931   9.657   8.279   1.551
  601ASN      C 5932   9.138   8.070   1.635
  601ASN      O 5933   9.048   8.142   1.593
  602ILE      N 5934   9.112   7.947   1.680
  602ILE      H 5935   9.182   7.878   1.698
  602ILE     CA 5936   8.977   7.901   1.716
  602ILE     CB 5937   8.959   7.751   1.691
  602ILE    CG1 5938   9.002   7.720   1.547
  602ILE    CG2 5939   8.816   7.716   1.729
  602ILE     CD 5940   8.921   7.803   1.447
  602ILE      C 5941   8.946   7.955   1.855
  602ILE      O 5942   8.967   7.883   1.953
  603VAL      N 5943   8.905   8.081   1.862
  603VAL      H 5944   8.909   8.137   1.779
  603VAL     CA 5945   8.855   8.163   1.974
  603VAL     CB 5946   8.941   8.289   1.991
  603VAL    CG1 5947   9.086   8.255   2.024
  603VAL    CG2 5948   8.941   8.388   1.875
  603VAL      C 5949   8.704   8.187   1.960
  603VAL      O 5950   8.666   8.206   1.845
  604SER      N 5951   8.620   8.169   2.062
  604SER      H 5952   8.659   8.131   2.146
  604SER     CA 5953   8.474   8.165   2.054
  604SER     CB 5954   8.416   8.124   2.189
  604SER     OG 5955   8.477   7.999   2.218
  604SER     HG 5956   8.461   7.981   2.316
  604SER      C 5957   8.404   8.296   2.018
  604SER      O 5958   8.426   8.397   2.085
  605ALA      N 5959   8.312   8.299   1.922
  605ALA      H 5960   8.271   8.212   1.896
  605ALA     CA 5961   8.237   8.417   1.877
  605ALA     CB 5962   8.165   8.392   1.744
  605ALA      C 5963   8.138   8.469   1.982
  605ALA      O 5964   8.059   8.387   2.029
  606SER      N 5965   8.125   8.601   1.993
  606SER      H 5966   8.202   8.653   1.956
  606SER     CA 5967   8.026   8.673   2.073
  606SER     CB 5968   8.096   8.783   2.154
  606SER     OG 5969   8.103   8.741   2.290
  606SER     HG 5970   8.172   8.669   2.301
  606SER      C 5971   7.928   8.739   1.976
  606SER      O 5972   7.960   8.839   1.911
  607LEU      N 5973   7.813   8.675   1.959
  607LEU      H 5974   7.785   8.585   1.993
  607LEU     CA 5975   7.701   8.734   1.885
  607LEU     CB 5976   7.631   8.625   1.804
  607LEU     CG 5977   7.508   8.669   1.724
  607LEU    CD1 5978   7.555   8.766   1.615
  607LEU    CD2 5979   7.446   8.538   1.675
  607LEU      C 5980   7.620   8.810   1.990
  607LEU      O 5981   7.545   8.762   2.075
  608VAL      N 5982   7.656   8.937   1.976
  608VAL      H 5983   7.703   8.975   1.897
  608VAL     CA 5984   7.591   9.041   2.058
  608VAL     CB 5985   7.703   9.125   2.121
  608VAL    CG1 5986   7.657   9.238   2.213
  608VAL    CG2 5987   7.802   9.035   2.195
  608VAL      C 5988   7.485   9.116   1.977
  608VAL      O 5989   7.503   9.158   1.863
  609TRP      N 5990   7.368   9.096   2.038
  609TRP      H 5991   7.365   9.034   2.116
  609TRP     CA 5992   7.236   9.155   2.011
  609TRP     CB 5993   7.118   9.058   2.022
  609TRP     CG 5994   7.137   8.910   1.989
  609TRP    CD1 5995   7.241   8.832   2.013
  609TRP    HD1 5996   7.338   8.866   2.050
  609TRP    CD2 5997   7.044   8.829   1.925
  609TRP    NE1 5998   7.215   8.706   1.979
  609TRP    HE1 5999   7.268   8.624   1.999
  609TRP    CE2 6000   7.097   8.701   1.919
  609TRP    CE3 6001   6.909   8.851   1.895
  609TRP    HE3 6002   6.875   8.951   1.868
  609TRP    CZ2 6003   7.015   8.593   1.887
  609TRP    HZ2 6004   7.049   8.495   1.920
  609TRP    CZ3 6005   6.829   8.741   1.870
  609TRP    HZ3 6006   6.720   8.752   1.872
  609TRP    CH2 6007   6.879   8.611   1.863
  609TRP    HH2 6008   6.812   8.539   1.817
  609TRP      C 6009   7.218   9.277   2.101
  609TRP      O 6010   7.148   9.277   2.202
  610AS4      N 6011   7.292   9.375   2.052
  610AS4      H 6012   7.329   9.364   1.959
  610AS4     CA 6013   7.307   9.512   2.103
  610AS4     CB 6014   7.428   9.566   2.026
  610AS4     CG 6015   7.480   9.695   2.091
  610AS4    OD1 6016   7.437   9.723   2.205
  610AS4   HD11 6017   7.457   9.820   2.215
  610AS4   HD12 6018   7.445   9.636   2.254
  610AS4    OD2 6019   7.573   9.749   2.027
  610AS4   HD21 6020   7.603   9.838   2.061
  610AS4   HD22 6021   7.585   9.689   1.949
  610AS4      C 6022   7.190   9.609   2.096
  610AS4      O 6023   7.174   9.683   1.998
  611AS4      N 6024   7.116   9.632   2.204
  611AS4      H 6025   7.098   9.558   2.268
  611AS4     CA 6026   7.020   9.743   2.222
  611AS4     CB 6027   6.897   9.698   2.301
  611AS4     CG 6028   6.926   9.675   2.449
  611AS4    OD1 6029   6.859   9.731   2.538
  611AS4   HD11 6030   6.913   9.729   2.622
  611AS4   HD12 6031   6.775   9.757   2.490
  611AS4    OD2 6032   6.977   9.565   2.480
  611AS4   HD21 6033   7.024   9.568   2.568
  611AS4   HD22 6034   6.967   9.502   2.403
  611AS4      C 6035   7.090   9.860   2.291
  611AS4      O 6036   7.032   9.969   2.294
  612GLY      N 6037   7.205   9.836   2.353
  612GLY      H 6038   7.269   9.765   2.325
  612GLY     CA 6039   7.259   9.935   2.447
  612GLY      C 6040   7.237   9.890   2.592
  612GLY      O 6041   7.328   9.829   2.649
  613VAL      N 6042   7.116   9.921   2.638
  613VAL      H 6043   7.043   9.958   2.582
  613VAL     CA 6044   7.067   9.910   2.776
  613VAL     CB 6045   6.926   9.969   2.786
  613VAL    CG1 6046   6.868   9.943   2.925
  613VAL    CG2 6047   6.923  10.120   2.761
  613VAL      C 6048   7.090   9.771   2.837
  613VAL      O 6049   7.161   9.759   2.936
  614HI2      N 6050   7.024   9.669   2.782
  614HI2      H 6051   6.952   9.679   2.714
  614HI2     CA 6052   7.045   9.535   2.839
  614HI2     CB 6053   6.920   9.448   2.826
  614HI2     CG 6054   6.798   9.511   2.893
  614HI2    ND1 6055   6.690   9.566   2.839
  614HI2    HD1 6056   6.670   9.571   2.741
  614HI2    CD2 6057   6.784   9.517   3.025
  614HI2    HD2 6058   6.856   9.487   3.102
  614HI2    CE1 6059   6.603   9.593   2.937
  614HI2    HE1 6060   6.499   9.625   2.933
  614HI2    NE2 6061   6.663   9.564   3.052
  614HI2    HE2 6062   6.620   9.563   3.142
  614HI2      C 6063   7.163   9.460   2.778
  614HI2      O 6064   7.235   9.393   2.852
  615GLN      N 6065   7.162   9.450   2.645
  615GLN      H 6066   7.087   9.489   2.592
  615GLN     CA 6067   7.259   9.378   2.561
  615GLN     CB 6068   7.404   9.426   2.571
  615GLN     CG 6069   7.411   9.567   2.513
  615GLN     CD 6070   7.552   9.625   2.528
  615GLN    OE1 6071   7.622   9.596   2.625
  615GLN    NE2 6072   7.612   9.692   2.430
  615GLN   HE21 6073   7.571   9.705   2.340
  615GLN   HE22 6074   7.689   9.752   2.450
  615GLN      C 6075   7.248   9.226   2.577
  615GLN      O 6076   7.335   9.172   2.646
  616VAL      N 6077   7.191   9.165   2.474
  616VAL      H 6078   7.172   9.210   2.387
  616VAL     CA 6079   7.172   9.019   2.474
  616VAL     CB 6080   7.042   8.979   2.404
  616VAL    CG1 6081   7.016   8.828   2.405
  616VAL    CG2 6082   6.926   9.053   2.472
  616VAL      C 6083   7.292   8.946   2.414
  616VAL      O 6084   7.297   8.937   2.291
  617ARG      N 6085   7.359   8.859   2.490
  617ARG      H 6086   7.346   8.851   2.589
  617ARG     CA 6087   7.485   8.795   2.452
  617ARG     CB 6088   7.590   8.846   2.551
  617ARG     CG 6089   7.646   8.986   2.530
  617ARG     CD 6090   7.734   9.019   2.651
  617ARG     NE 6091   7.641   9.064   2.755
  617ARG     HE 6092   7.588   8.993   2.801
  617ARG     CZ 6093   7.632   9.189   2.803
  617ARG    NH1 6094   7.709   9.289   2.758
  617ARG   HH11 6095   7.787   9.273   2.697
  617ARG   HH12 6096   7.678   9.377   2.795
  617ARG    NH2 6097   7.525   9.223   2.876
  617ARG   HH21 6098   7.469   9.144   2.899
  617ARG   HH22 6099   7.490   9.312   2.906
  617ARG      C 6100   7.489   8.644   2.425
  617ARG      O 6101   7.497   8.562   2.517
  618THR      N 6102   7.478   8.604   2.299
  618THR      H 6103   7.453   8.677   2.235
  618THR     CA 6104   7.493   8.462   2.262
  618THR     CB 6105   7.405   8.426   2.142
  618THR    OG1 6106   7.406   8.510   2.027
  618THR    HG1 6107   7.490   8.560   2.006
  618THR    CG2 6108   7.263   8.429   2.200
  618THR      C 6109   7.640   8.438   2.228
  618THR      O 6110   7.697   8.491   2.133
  619PRO      N 6111   7.691   8.332   2.291
  619PRO     CA 6112   7.821   8.275   2.251
  619PRO     CB 6113   7.892   8.230   2.378
  619PRO     CG 6114   7.772   8.192   2.464
  619PRO     CD 6115   7.660   8.290   2.428
  619PRO      C 6116   7.817   8.154   2.157
  619PRO      O 6117   7.742   8.059   2.180
  620ILE      N 6118   7.870   8.179   2.038
  620ILE      H 6119   7.885   8.275   2.014
  620ILE     CA 6120   7.896   8.083   1.929
  620ILE     CB 6121   7.898   8.147   1.790
  620ILE    CG1 6122   7.771   8.230   1.770
  620ILE    CG2 6123   7.910   8.042   1.679
  620ILE     CD 6124   7.757   8.315   1.643
  620ILE      C 6125   8.024   8.003   1.955
  620ILE      O 6126   8.128   8.032   1.896
  621VAL      N 6127   8.010   7.888   2.021
  621VAL      H 6128   7.919   7.849   2.029
  621VAL     CA 6129   8.118   7.798   2.065
  621VAL     CB 6130   8.061   7.737   2.193
  621VAL    CG1 6131   8.158   7.631   2.246
  621VAL    CG2 6132   8.029   7.844   2.297
  621VAL      C 6133   8.148   7.702   1.949
  621VAL      O 6134   8.059   7.633   1.901
  622VAL      N 6135   8.274   7.662   1.934
  622VAL      H 6136   8.342   7.664   2.008
  622VAL     CA 6137   8.312   7.584   1.815
  622VAL     CB 6138   8.401   7.666   1.720
  622VAL    CG1 6139   8.452   7.584   1.601
  622VAL    CG2 6140   8.342   7.803   1.686
  622VAL      C 6141   8.368   7.444   1.840
  622VAL      O 6142   8.471   7.421   1.904
  623LEU      N 6143   8.280   7.349   1.813
  623LEU      H 6144   8.203   7.368   1.753
  623LEU     CA 6145   8.297   7.208   1.851
  623LEU     CB 6146   8.180   7.161   1.937
  623LEU     CG 6147   8.192   7.231   2.072
  623LEU    CD1 6148   8.061   7.246   2.151
  623LEU    CD2 6149   8.287   7.163   2.170
  623LEU      C 6150   8.303   7.112   1.732
  623LEU      O 6151   8.228   7.113   1.635
  624ALA      N 6152   8.372   7.003   1.764
  624ALA      H 6153   8.397   6.992   1.861
  624ALA     CA 6154   8.389   6.898   1.663
  624ALA     CB 6155   8.534   6.849   1.657
  624ALA      C 6156   8.286   6.789   1.689
  624ALA      O 6157   8.292   6.717   1.788
  625LEU      N 6158   8.184   6.785   1.603
  625LEU      H 6159   8.139   6.871   1.577
  625LEU     CA 6160   8.101   6.664   1.601
  625LEU     CB 6161   7.954   6.704   1.584
  625LEU     CG 6162   7.894   6.779   1.703
  625LEU    CD1 6163   7.922   6.929   1.718
  625LEU    CD2 6164   7.743   6.756   1.713
  625LEU      C 6165   8.142   6.575   1.483
  625LEU      O 6166   8.148   6.609   1.365
  626PRO      N 6167   8.169   6.452   1.526
  626PRO     CA 6168   8.208   6.338   1.443
  626PRO     CB 6169   8.273   6.238   1.539
  626PRO     CG 6170   8.205   6.264   1.673
  626PRO     CD 6171   8.158   6.410   1.667
  626PRO      C 6172   8.095   6.274   1.361
  626PRO     O1 6173   7.976   6.287   1.395
  626PRO   HO11 6174   7.974   6.345   1.477
  626PRO   HO12 6175   7.918   6.254   1.321
  626PRO     O2 6176   8.123   6.213   1.256
  626PRO   HO21 6177   8.038   6.192   1.209
  626PRO   HO22 6178   8.223   6.218   1.249
  627SOL     OW 6179   8.625   9.512   3.366
  627SOL    HW1 6180   8.659   9.489   3.457
  627SOL    HW2 6181   8.561   9.442   3.335
  628SOL     OW 6182   9.808   3.382   0.702
  628SOL    HW1 6183   9.901   3.420   0.710
  628SOL    HW2 6184   9.763   3.385   0.792
  629SOL     OW 6185   0.174   9.750   2.295
  629SOL    HW1 6186   0.086   9.777   2.256
  629SOL    HW2 6187   0.241   9.822   2.278
  630SOL     OW 6188   7.852   1.146   4.368
  630SOL    HW1 6189   7.784   1.148   4.441
  630SOL    HW2 6190   7.944   1.146   4.408
  631SOL     OW 6191   7.993   2.298   1.376
  631SOL    HW1 6192   8.043   2.237   1.314
  631SOL    HW2 6193   7.899   2.310   1.342
  632SOL     OW 6194   6.786   0.244   0.351
  632SOL    HW1 6195   6.738   0.308   0.412
  632SOL    HW2 6196   6.743   0.245   0.261
  633SOL     OW 6197   5.269  10.020   5.560
  633SOL    HW1 6198   5.296  10.104   5.513
  633SOL    HW2 6199   5.234  10.042   5.651
  634SOL     OW 6200  10.391   4.154   3.074
  634SOL    HW1 6201  10.378   4.214   2.996
  634SOL    HW2 6202  10.315   4.165   3.138
  635SOL     OW 6203   0.035   9.175   0.602
  635SOL    HW1 6204  -0.025   9.242   0.558
  635SOL    HW2 6205   0.084   9.123   0.532
  636SOL     OW 6206   4.076   1.201   6.660
  636SOL    HW1 6207   4.150   1.233   6.602
  636SOL    HW2 6208   4.111   1.175   6.750
  637SOL     OW 6209   2.708   3.256   4.804
  637SOL    HW1 6210   2.612   3.284   4.807
  637SOL    HW2 6211   2.765   3.334   4.776
  638SOL     OW 6212   5.304   1.615   1.916
  638SOL    HW1 6213   5.280   1.655   1.827
  638SOL    HW2 6214   5.372   1.544   1.903
  639SOL     OW 6215   6.796   6.424   7.364
  639SOL    HW1 6216   6.852   6.423   7.281
  639SOL    HW2 6217   6.853   6.448   7.443
  640SOL     OW 6218   0.647   8.829   4.343
  640SOL    HW1 6219   0.606   8.897   4.404
  640SOL    HW2 6220   0.622   8.737   4.374
  641SOL     OW 6221   8.498   4.791   4.906
  641SOL    HW1 6222   8.492   4.821   4.811
  641SOL    HW2 6223   8.542   4.701   4.909
  642SOL     OW 6224   8.652   2.922   6.645
  642SOL    HW1 6225   8.596   2.937   6.727
  642SOL    HW2 6226   8.705   2.838   6.656
  643SOL     OW 6227   4.202   3.244   4.039
  643SOL    HW1 6228   4.192   3.323   3.979
  643SOL    HW2 6229   4.246   3.169   3.990
  644SOL     OW 6230   7.240   0.114   2.715
  644SOL    HW1 6231   7.155   0.118   2.767
  644SOL    HW2 6232   7.315   0.085   2.775
  645SOL     OW 6233   4.027  10.572   6.791
  645SOL    HW1 6234   4.123  10.559   6.816
  645SOL    HW2 6235   3.997  10.662   6.822
  646SOL     OW 6236  10.000   3.456   6.742
  646SOL    HW1 6237   9.928   3.523   6.724
  646SOL    HW2 6238  10.089   3.496   6.720
  647SOL     OW 6239   0.829   1.596   2.373
  647SOL    HW1 6240   0.789   1.637   2.291
  647SOL    HW2 6241   0.757   1.571   2.437
  648SOL     OW 6242   4.443   0.532   5.556
  648SOL    HW1 6243   4.364   0.559   5.501
  648SOL    HW2 6244   4.509   0.483   5.499
  649SOL     OW 6245   2.737  10.055   4.996
  649SOL    HW1 6246   2.708  10.038   5.090
  649SOL    HW2 6247   2.821  10.004   4.977
  650SOL     OW 6248   4.649   9.760   6.753
  650SOL    HW1 6249   4.644   9.723   6.846
  650SOL    HW2 6250   4.588   9.838   6.745
  651SOL     OW 6251   1.009   6.498   6.615
  651SOL    HW1 6252   1.011   6.598   6.614
  651SOL    HW2 6253   1.067   6.464   6.541
  652SOL     OW 6254   9.176   9.263   4.335
  652SOL    HW1 6255   9.220   9.352   4.343
  652SOL    HW2 6256   9.093   9.262   4.390
  653SOL     OW 6257   3.261   9.132   2.131
  653SOL    HW1 6258   3.263   9.057   2.197
  653SOL    HW2 6259   3.184   9.192   2.151
  654SOL     OW 6260  10.163   2.860   0.504
  654SOL    HW1 6261  10.138   2.851   0.600
  654SOL    HW2 6262  10.096   2.917   0.456
  655SOL     OW 6263   2.667   9.671   0.999
  655SOL    HW1 6264   2.694   9.743   1.063
  655SOL    HW2 6265   2.607   9.606   1.045
  656SOL     OW 6266   4.077   0.143   7.000
  656SOL    HW1 6267   4.118   0.230   7.026
  656SOL    HW2 6268   3.988   0.133   7.042
  657SOL     OW 6269   8.136   3.259   0.665
  657SOL    HW1 6270   8.042   3.227   0.678
  657SOL    HW2 6271   8.149   3.345   0.714
  658SOL     OW 6272   2.553  10.276   7.422
  658SOL    HW1 6273   2.517  10.185   7.440
  658SOL    HW2 6274   2.515  10.341   7.489
  659SOL     OW 6275   7.136   0.414   5.257
  659SOL    HW1 6276   7.048   0.456   5.234
  659SOL    HW2 6277   7.208   0.483   5.251
  660SOL     OW 6278   9.693   6.215   4.510
  660SOL    HW1 6279   9.597   6.224   4.538
  660SOL    HW2 6280   9.700   6.231   4.411
  661SOL     OW 6281   9.178   0.087   1.437
  661SOL    HW1 6282   9.112   0.148   1.395
  661SOL    HW2 6283   9.171   0.093   1.536
  662SOL     OW 6284   1.671   8.893   6.511
  662SOL    HW1 6285   1.592   8.834   6.529
  662SOL    HW2 6286   1.749   8.863   6.566
  663SOL     OW 6287   4.900  10.475   5.083
  663SOL    HW1 6288   4.859  10.467   5.174
  663SOL    HW2 6289   4.924  10.570   5.066
  664SOL     OW 6290   5.699   4.439   5.421
  664SOL    HW1 6291   5.697   4.465   5.517
  664SOL    HW2 6292   5.738   4.515   5.368
  665SOL     OW 6293   0.058   3.787   7.298
  665SOL    HW1 6294   0.118   3.749   7.368
  665SOL    HW2 6295   0.110   3.850   7.240
  666SOL     OW 6296   9.363   1.935   5.322
  666SOL    HW1 6297   9.461   1.934   5.301
  666SOL    HW2 6298   9.320   2.013   5.276
  667SOL     OW 6299   9.938   4.023   3.894
  667SOL    HW1 6300   9.862   4.085   3.913
  667SOL    HW2 6301   9.908   3.929   3.908
  668SOL     OW 6302  10.449   5.135   6.010
  668SOL    HW1 6303  10.390   5.072   5.960
  668SOL    HW2 6304  10.523   5.084   6.053
  669SOL     OW 6305   7.231   7.335   0.806
  669SOL    HW1 6306   7.156   7.277   0.837
  669SOL    HW2 6307   7.198   7.429   0.794
  670SOL     OW 6308  10.172   0.539   7.165
  670SOL    HW1 6309  10.105   0.469   7.188
  670SOL    HW2 6310  10.126   0.627   7.150
  671SOL     OW 6311   6.138  10.609   5.140
  671SOL    HW1 6312   6.056  10.618   5.083
  671SOL    HW2 6313   6.213  10.661   5.098
  672SOL     OW 6314   0.781   9.773   3.308
  672SOL    HW1 6315   0.774   9.833   3.387
  672SOL    HW2 6316   0.877   9.765   3.280
  673SOL     OW 6317   9.355   5.071   4.036
  673SOL    HW1 6318   9.413   5.003   4.080
  673SOL    HW2 6319   9.269   5.028   4.006
  674SOL     OW 6320   6.542   3.231   6.207
  674SOL    HW1 6321   6.508   3.278   6.125
  674SOL    HW2 6322   6.469   3.221   6.274
  675SOL     OW 6323   9.769   5.734   0.570
  675SOL    HW1 6324   9.816   5.795   0.507
  675SOL    HW2 6325   9.735   5.785   0.649
  676SOL     OW 6326   7.453   5.654   0.103
  676SOL    HW1 6327   7.542   5.690   0.131
  676SOL    HW2 6328   7.399   5.728   0.062
  677SOL     OW 6329   2.471  10.024   7.494
  677SOL    HW1 6330   2.383   9.995   7.531
  677SOL    HW2 6331   2.531   9.945   7.484
  678SOL     OW 6332   8.613   8.767   2.278
  678SOL    HW1 6333   8.646   8.776   2.184
  678SOL    HW2 6334   8.576   8.855   2.308
  679SOL     OW 6335   5.763   0.267   5.859
  679SOL    HW1 6336   5.749   0.252   5.761
  679SOL    HW2 6337   5.720   0.194   5.911
  680SOL     OW 6338   7.490   9.870   0.088
  680SOL    HW1 6339   7.504   9.841  -0.007
  680SOL    HW2 6340   7.477   9.790   0.146
  681SOL     OW 6341   5.502   2.018   5.235
  681SOL    HW1 6342   5.488   1.985   5.328
  681SOL    HW2 6343   5.599   2.016   5.213
  682SOL     OW 6344   1.981   7.373   0.713
  682SOL    HW1 6345   1.995   7.412   0.804
  682SOL    HW2 6346   1.955   7.277   0.722
  683SOL     OW 6347   8.415   4.904   0.055
  683SOL    HW1 6348   8.455   4.956   0.131
  683SOL    HW2 6349   8.327   4.866   0.083
  684SOL     OW 6350   1.338   9.752   0.079
  684SOL    HW1 6351   1.331   9.791   0.171
  684SOL    HW2 6352   1.404   9.805   0.026
  685SOL     OW 6353   3.154   9.976   4.076
  685SOL    HW1 6354   3.091   9.960   4.000
  685SOL    HW2 6355   3.248   9.975   4.041
  686SOL     OW 6356   8.022   2.009   3.327
  686SOL    HW1 6357   8.117   2.012   3.358
  686SOL    HW2 6358   7.991   1.914   3.321
  687SOL     OW 6359   1.659  10.061   6.846
  687SOL    HW1 6360   1.611  10.121   6.910
  687SOL    HW2 6361   1.625   9.967   6.857
  688SOL     OW 6362   7.296   4.945   4.819
  688SOL    HW1 6363   7.377   4.946   4.877
  688SOL    HW2 6364   7.316   4.896   4.734
  689SOL     OW 6365   7.782   5.946   1.032
  689SOL    HW1 6366   7.693   5.950   1.077
  689SOL    HW2 6367   7.851   5.913   1.097
  690SOL     OW 6368  10.097   3.288   0.353
  690SOL    HW1 6369  10.192   3.271   0.326
  690SOL    HW2 6370  10.053   3.346   0.285
  691SOL     OW 6371  10.121   5.014   5.625
  691SOL    HW1 6372  10.186   4.938   5.621
  691SOL    HW2 6373  10.122   5.063   5.538
  692SOL     OW 6374   2.173   0.866   7.125
  692SOL    HW1 6375   2.246   0.882   7.060
  692SOL    HW2 6376   2.137   0.954   7.157
  693SOL     OW 6377   3.557   0.642   1.733
  693SOL    HW1 6378   3.466   0.605   1.713
  693SOL    HW2 6379   3.602   0.670   1.648
  694SOL     OW 6380   1.639   0.803   6.942
  694SOL    HW1 6381   1.590   0.864   6.879
  694SOL    HW2 6382   1.736   0.802   6.919
  695SOL     OW 6383   1.643   4.520   0.016
  695SOL    HW1 6384   1.632   4.452   0.088
  695SOL    HW2 6385   1.721   4.495  -0.042
  696SOL     OW 6386   5.022   8.145   3.666
  696SOL    HW1 6387   5.025   8.087   3.747
  696SOL    HW2 6388   4.975   8.231   3.688
  697SOL     OW 6389   8.171   2.222   7.239
  697SOL    HW1 6390   8.169   2.158   7.162
  697SOL    HW2 6391   8.094   2.285   7.231
  698SOL     OW 6392   3.663   0.801   0.096
  698SOL    HW1 6393   3.750   0.762   0.125
  698SOL    HW2 6394   3.652   0.892   0.136
  699SOL     OW 6395   0.540   6.559   2.862
  699SOL    HW1 6396   0.573   6.524   2.775
  699SOL    HW2 6397   0.440   6.563   2.861
  700SOL     OW 6398   3.120   1.418   0.981
  700SOL    HW1 6399   3.141   1.454   1.071
  700SOL    HW2 6400   3.130   1.491   0.913
  701SOL     OW 6401   7.883   0.741   1.512
  701SOL    HW1 6402   7.975   0.778   1.525
  701SOL    HW2 6403   7.852   0.698   1.597
  702SOL     OW 6404   5.123   5.032   6.981
  702SOL    HW1 6405   5.162   5.072   6.898
  702SOL    HW2 6406   5.151   5.087   7.061
  703SOL     OW 6407   5.135   5.817   2.941
  703SOL    HW1 6408   5.050   5.764   2.941
  703SOL    HW2 6409   5.207   5.764   2.987
  704SOL     OW 6410   9.391   1.703   0.211
  704SOL    HW1 6411   9.452   1.628   0.186
  704SOL    HW2 6412   9.297   1.679   0.187
  705SOL     OW 6413   6.354   1.055   4.476
  705SOL    HW1 6414   6.454   1.065   4.475
  705SOL    HW2 6415   6.314   1.119   4.411
  706SOL     OW 6416   2.882  10.353   5.144
  706SOL    HW1 6417   2.973  10.362   5.104
  706SOL    HW2 6418   2.827  10.289   5.091
  707SOL     OW 6419   2.978   2.886   0.019
  707SOL    HW1 6420   2.997   2.895  -0.079
  707SOL    HW2 6421   2.879   2.884   0.033
  708SOL     OW 6422   8.589   0.806   3.567
  708SOL    HW1 6423   8.554   0.891   3.607
  708SOL    HW2 6424   8.574   0.807   3.468
  709SOL     OW 6425   9.736   1.758   7.259
  709SOL    HW1 6426   9.682   1.762   7.175
  709SOL    HW2 6427   9.680   1.790   7.335
  710SOL     OW 6428   4.138   0.653   0.888
  710SOL    HW1 6429   4.047   0.625   0.857
  710SOL    HW2 6430   4.150   0.627   0.984
  711SOL     OW 6431   3.079   7.917   5.003
  711SOL    HW1 6432   3.084   8.017   4.992
  711SOL    HW2 6433   3.095   7.873   4.915
  712SOL     OW 6434   3.874   0.176   7.196
  712SOL    HW1 6435   3.893   0.127   7.280
  712SOL    HW2 6436   3.778   0.162   7.170
  713SOL     OW 6437   1.697   5.502   4.644
  713SOL    HW1 6438   1.717   5.594   4.610
  713SOL    HW2 6439   1.763   5.478   4.715
  714SOL     OW 6440   6.641   3.157   2.409
  714SOL    HW1 6441   6.580   3.218   2.358
  714SOL    HW2 6442   6.735   3.171   2.378
  715SOL     OW 6443   7.765   5.715   6.421
  715SOL    HW1 6444   7.774   5.796   6.363
  715SOL    HW2 6445   7.735   5.744   6.513
  716SOL     OW 6446   1.530   1.543   0.232
  716SOL    HW1 6447   1.597   1.470   0.243
  716SOL    HW2 6448   1.513   1.587   0.320
  717SOL     OW 6449   9.786   2.923   4.861
  717SOL    HW1 6450   9.812   2.901   4.767
  717SOL    HW2 6451   9.758   3.019   4.866
  718SOL     OW 6452   9.344   1.656   2.859
  718SOL    HW1 6453   9.299   1.566   2.865
  718SOL    HW2 6454   9.312   1.714   2.933
  719SOL     OW 6455   6.420   4.253   4.752
  719SOL    HW1 6456   6.443   4.209   4.665
  719SOL    HW2 6457   6.504   4.273   4.803
  720SOL     OW 6458   7.541   7.927   7.439
  720SOL    HW1 6459   7.613   7.866   7.407
  720SOL    HW2 6460   7.458   7.914   7.384
  721SOL     OW 6461   9.785   2.421   4.607
  721SOL    HW1 6462   9.725   2.409   4.528
  721SOL    HW2 6463   9.731   2.448   4.686
  722SOL     OW 6464   3.423   9.008   2.813
  722SOL    HW1 6465   3.497   8.954   2.772
  722SOL    HW2 6466   3.378   9.062   2.743
  723SOL     OW 6467   9.414   0.920   3.361
  723SOL    HW1 6468   9.340   0.891   3.422
  723SOL    HW2 6469   9.468   0.991   3.405
  724SOL     OW 6470   8.460   1.795   3.334
  724SOL    HW1 6471   8.426   1.702   3.319
  724SOL    HW2 6472   8.543   1.791   3.389
  725SOL     OW 6473   3.785   5.572   0.469
  725SOL    HW1 6474   3.771   5.597   0.373
  725SOL    HW2 6475   3.746   5.644   0.527
  726SOL     OW 6476   3.757   9.559   0.992
  726SOL    HW1 6477   3.852   9.534   0.978
  726SOL    HW2 6478   3.718   9.503   1.066
  727SOL     OW 6479   4.946   9.824   6.435
  727SOL    HW1 6480   4.978   9.729   6.436
  727SOL    HW2 6481   4.920   9.851   6.527
  728SOL     OW 6482   7.607   7.263   5.544
  728SOL    HW1 6483   7.582   7.305   5.631
  728SOL    HW2 6484   7.575   7.322   5.469
  729SOL     OW 6485   9.379   9.374   2.179
  729SOL    HW1 6486   9.356   9.347   2.272
  729SOL    HW2 6487   9.453   9.440   2.181
  730SOL     OW 6488  10.515   3.947   5.944
  730SOL    HW1 6489  10.470   3.927   6.031
  730SOL    HW2 6490  10.445   3.959   5.873
  731SOL     OW 6491   4.915   6.696   3.578
  731SOL    HW1 6492   4.869   6.609   3.556
  731SOL    HW2 6493   4.856   6.750   3.638
  732SOL     OW 6494   8.733   4.395   4.801
  732SOL    HW1 6495   8.788   4.458   4.746
  732SOL    HW2 6496   8.643   4.383   4.759
  733SOL     OW 6497   0.763   3.684   6.055
  733SOL    HW1 6498   0.816   3.624   5.995
  733SOL    HW2 6499   0.772   3.779   6.024
  734SOL     OW 6500   3.661   7.252   0.535
  734SOL    HW1 6501   3.617   7.327   0.484
  734SOL    HW2 6502   3.669   7.172   0.476
  735SOL     OW 6503   5.132   3.739   4.038
  735SOL    HW1 6504   5.154   3.831   4.070
  735SOL    HW2 6505   5.169   3.727   3.945
  736SOL     OW 6506   5.866   2.798   1.754
  736SOL    HW1 6507   5.927   2.723   1.780
  736SOL    HW2 6508   5.789   2.801   1.817
  737SOL     OW 6509  10.160   1.304   3.049
  737SOL    HW1 6510  10.248   1.264   3.075
  737SOL    HW2 6511  10.140   1.282   2.954
  738SOL     OW 6512   7.715   1.698   1.467
  738SOL    HW1 6513   7.642   1.734   1.526
  738SOL    HW2 6514   7.716   1.749   1.381
  739SOL     OW 6515   8.407   2.173   6.433
  739SOL    HW1 6516   8.348   2.109   6.482
  739SOL    HW2 6517   8.363   2.201   6.348
  740SOL     OW 6518   3.751   9.178   4.101
  740SOL    HW1 6519   3.826   9.204   4.040
  740SOL    HW2 6520   3.689   9.255   4.113
  741SOL     OW 6521   5.279   1.448   5.016
  741SOL    HW1 6522   5.337   1.523   4.984
  741SOL    HW2 6523   5.329   1.393   5.084
  742SOL     OW 6524  10.407   6.199   4.514
  742SOL    HW1 6525  10.336   6.158   4.571
  742SOL    HW2 6526  10.394   6.172   4.419
  743SOL     OW 6527   5.309   8.012   6.692
  743SOL    HW1 6528   5.287   8.096   6.643
  743SOL    HW2 6529   5.377   8.031   6.763
  744SOL     OW 6530   2.883   7.255   7.020
  744SOL    HW1 6531   2.788   7.224   7.029
  744SOL    HW2 6532   2.888   7.352   7.046
  745SOL     OW 6533   6.480   2.428   5.778
  745SOL    HW1 6534   6.415   2.353   5.789
  745SOL    HW2 6535   6.531   2.416   5.692
  746SOL     OW 6536   4.509   0.951   0.995
  746SOL    HW1 6537   4.419   0.971   0.956
  746SOL    HW2 6538   4.559   0.890   0.934
  747SOL     OW 6539   6.519   9.570   6.535
  747SOL    HW1 6540   6.517   9.477   6.572
  747SOL    HW2 6541   6.503   9.635   6.609
  748SOL     OW 6542   7.622   7.267   0.402
  748SOL    HW1 6543   7.549   7.334   0.415
  748SOL    HW2 6544   7.635   7.249   0.305
  749SOL     OW 6545   1.809   3.273   6.086
  749SOL    HW1 6546   1.817   3.233   5.994
  749SOL    HW2 6547   1.892   3.254   6.138
  750SOL     OW 6548   5.530   9.018   7.127
  750SOL    HW1 6549   5.505   8.971   7.042
  750SOL    HW2 6550   5.608   9.078   7.109
  751SOL     OW 6551   7.518   2.277   3.538
  751SOL    HW1 6552   7.516   2.291   3.637
  751SOL    HW2 6553   7.611   2.292   3.505
  752SOL     OW 6554   0.613   5.862   3.772
  752SOL    HW1 6555   0.640   5.940   3.716
  752SOL    HW2 6556   0.626   5.885   3.869
  753SOL     OW 6557   3.509   1.557   4.902
  753SOL    HW1 6558   3.517   1.656   4.892
  753SOL    HW2 6559   3.433   1.524   4.846
  754SOL     OW 6560   8.160   3.722   3.274
  754SOL    HW1 6561   8.094   3.703   3.202
  754SOL    HW2 6562   8.166   3.644   3.336
  755SOL     OW 6563   5.239   0.605   1.540
  755SOL    HW1 6564   5.197   0.601   1.449
  755SOL    HW2 6565   5.330   0.646   1.533
  756SOL     OW 6566   5.237   2.926   2.410
  756SOL    HW1 6567   5.176   2.887   2.341
  756SOL    HW2 6568   5.270   3.015   2.379
  757SOL     OW 6569   2.245   2.340   0.429
  757SOL    HW1 6570   2.341   2.355   0.404
  757SOL    HW2 6571   2.186   2.403   0.379
  758SOL     OW 6572   0.834   4.810   1.634
  758SOL    HW1 6573   0.881   4.724   1.657
  758SOL    HW2 6574   0.741   4.808   1.671
  759SOL     OW 6575   1.007   1.401   3.457
  759SOL    HW1 6576   0.973   1.312   3.426
  759SOL    HW2 6577   0.994   1.468   3.384
  760SOL     OW 6578   8.401   7.223   5.132
  760SOL    HW1 6579   8.432   7.128   5.137
  760SOL    HW2 6580   8.321   7.229   5.072
  761SOL     OW 6581   5.239   2.962   6.975
  761SOL    HW1 6582   5.187   2.879   6.957
  761SOL    HW2 6583   5.295   2.985   6.895
  762SOL     OW 6584   8.546   4.530   4.379
  762SOL    HW1 6585   8.459   4.482   4.371
  762SOL    HW2 6586   8.536   4.607   4.443
  763SOL     OW 6587   2.440   5.801   4.830
  763SOL    HW1 6588   2.383   5.835   4.755
  763SOL    HW2 6589   2.381   5.757   4.899
  764SOL     OW 6590   4.174   7.466   2.951
  764SOL    HW1 6591   4.218   7.471   2.862
  764SOL    HW2 6592   4.163   7.370   2.977
  765SOL     OW 6593   0.519   2.787   2.163
  765SOL    HW1 6594   0.475   2.877   2.169
  765SOL    HW2 6595   0.573   2.771   2.245
  766SOL     OW 6596   6.322   3.543   4.815
  766SOL    HW1 6597   6.381   3.573   4.740
  766SOL    HW2 6598   6.229   3.579   4.801
  767SOL     OW 6599   4.017   2.653   0.125
  767SOL    HW1 6600   4.038   2.744   0.090
  767SOL    HW2 6601   4.017   2.656   0.225
  768SOL     OW 6602   4.451   8.489   6.816
  768SOL    HW1 6603   4.483   8.414   6.759
  768SOL    HW2 6604   4.428   8.568   6.759
  769SOL     OW 6605   3.816   0.616   5.476
  769SOL    HW1 6606   3.796   0.680   5.550
  769SOL    HW2 6607   3.745   0.624   5.406
  770SOL     OW 6608   3.798  10.451   3.108
  770SOL    HW1 6609   3.744  10.385   3.160
  770SOL    HW2 6610   3.754  10.470   3.021
  771SOL     OW 6611   7.228   1.074   5.755
  771SOL    HW1 6612   7.295   1.123   5.699
  771SOL    HW2 6613   7.269   1.051   5.844
  772SOL     OW 6614   9.209   9.227   1.740
  772SOL    HW1 6615   9.227   9.284   1.821
  772SOL    HW2 6616   9.285   9.163   1.728
  773SOL     OW 6617   2.732   3.986   4.600
  773SOL    HW1 6618   2.644   4.030   4.616
  773SOL    HW2 6619   2.753   3.925   4.676
  774SOL     OW 6620   7.786   6.528   0.135
  774SOL    HW1 6621   7.828   6.452   0.086
  774SOL    HW2 6622   7.810   6.615   0.091
  775SOL     OW 6623   0.228   4.620   6.910
  775SOL    HW1 6624   0.143   4.673   6.910
  775SOL    HW2 6625   0.270   4.622   7.001
  776SOL     OW 6626   2.298   5.601   0.323
  776SOL    HW1 6627   2.281   5.595   0.225
  776SOL    HW2 6628   2.286   5.511   0.365
  777SOL     OW 6629   9.915   2.969   1.881
  777SOL    HW1 6630   9.925   2.872   1.862
  777SOL    HW2 6631   9.825   2.986   1.922
  778SOL     OW 6632   1.014   7.071   2.865
  778SOL    HW1 6633   0.965   7.016   2.933
  778SOL    HW2 6634   0.996   7.168   2.882
  779SOL     OW 6635   2.485   0.068   5.254
  779SOL    HW1 6636   2.419   0.135   5.222
  779SOL    HW2 6637   2.481   0.061   5.354
  780SOL     OW 6638  10.196   5.839   5.016
  780SOL    HW1 6639  10.135   5.852   5.094
  780SOL    HW2 6640  10.210   5.926   4.970
  781SOL     OW 6641   9.714   4.098   5.159
  781SOL    HW1 6642   9.679   4.189   5.135
  781SOL    HW2 6643   9.658   4.028   5.116
  782SOL     OW 6644   3.395   0.542   0.386
  782SOL    HW1 6645   3.334   0.527   0.464
  782SOL    HW2 6646   3.365   0.485   0.309
  783SOL     OW 6647   0.597   6.939   6.723
  783SOL    HW1 6648   0.665   6.971   6.657
  783SOL    HW2 6649   0.642   6.922   6.811
  784SOL     OW 6650   4.106   8.695   4.024
  784SOL    HW1 6651   4.009   8.676   4.007
  784SOL    HW2 6652   4.114   8.767   4.094
  785SOL     OW 6653   6.207   8.449   7.299
  785SOL    HW1 6654   6.257   8.535   7.292
  785SOL    HW2 6655   6.267   8.374   7.272
  786SOL     OW 6656   5.269   0.985   0.404
  786SOL    HW1 6657   5.334   1.014   0.334
  786SOL    HW2 6658   5.266   1.054   0.477
  787SOL     OW 6659   9.154   0.786   5.141
  787SOL    HW1 6660   9.131   0.822   5.050
  787SOL    HW2 6661   9.153   0.686   5.137
  788SOL     OW 6662   3.184   3.717   5.217
  788SOL    HW1 6663   3.100   3.675   5.182
  788SOL    HW2 6664   3.251   3.646   5.237
  789SOL     OW 6665   9.223   5.712   0.523
  789SOL    HW1 6666   9.310   5.750   0.493
  789SOL    HW2 6667   9.186   5.650   0.453
  790SOL     OW 6668   4.012   6.035   3.444
  790SOL    HW1 6669   3.974   6.124   3.419
  790SOL    HW2 6670   3.940   5.977   3.480
  791SOL     OW 6671   6.434   0.732   2.565
  791SOL    HW1 6672   6.429   0.644   2.613
  791SOL    HW2 6673   6.519   0.779   2.590
  792SOL     OW 6674   1.644   5.716   6.648
  792SOL    HW1 6675   1.728   5.667   6.672
  792SOL    HW2 6676   1.566   5.672   6.692
  793SOL     OW 6677   5.526   3.118   0.248
  793SOL    HW1 6678   5.447   3.081   0.298
  793SOL    HW2 6679   5.539   3.214   0.272
  794SOL     OW 6680   5.042   0.074   3.285
  794SOL    HW1 6681   5.048   0.174   3.284
  794SOL    HW2 6682   4.965   0.045   3.228
  795SOL     OW 6683   2.620   7.803   3.744
  795SOL    HW1 6684   2.665   7.740   3.681
  795SOL    HW2 6685   2.528   7.771   3.763
  796SOL     OW 6686   0.929   0.278   7.292
  796SOL    HW1 6687   0.970   0.266   7.382
  796SOL    HW2 6688   0.896   0.190   7.258
  797SOL     OW 6689   4.629   9.539   6.601
  797SOL    HW1 6690   4.674   9.479   6.667
  797SOL    HW2 6691   4.617   9.630   6.640
  798SOL     OW 6692   5.639   3.942   2.426
  798SOL    HW1 6693   5.585   3.866   2.464
  798SOL    HW2 6694   5.582   3.994   2.363
  799SOL     OW 6695   6.459   5.537   3.969
  799SOL    HW1 6696   6.447   5.468   3.898
  799SOL    HW2 6697   6.556   5.561   3.976
  800SOL     OW 6698   5.597   8.333   6.544
  800SOL    HW1 6699   5.609   8.298   6.451
  800SOL    HW2 6700   5.630   8.266   6.610
  801SOL     OW 6701   9.880   6.611   1.498
  801SOL    HW1 6702   9.898   6.514   1.513
  801SOL    HW2 6703   9.815   6.622   1.423
  802SOL     OW 6704  10.222   9.082   2.362
  802SOL    HW1 6705  10.157   9.026   2.312
  802SOL    HW2 6706  10.221   9.175   2.326
  803SOL     OW 6707  10.448   2.438   3.731
  803SOL    HW1 6708  10.462   2.506   3.803
  803SOL    HW2 6709  10.506   2.358   3.749
  804SOL     OW 6710   0.123   4.064   5.087
  804SOL    HW1 6711   0.221   4.048   5.101
  804SOL    HW2 6712   0.070   4.003   5.145
  805SOL     OW 6713   8.358   4.447   6.835
  805SOL    HW1 6714   8.345   4.526   6.896
  805SOL    HW2 6715   8.392   4.370   6.888
  806SOL     OW 6716   4.543   9.986   5.872
  806SOL    HW1 6717   4.540   9.899   5.823
  806SOL    HW2 6718   4.639  10.011   5.889
  807SOL     OW 6719  10.180   7.376   2.868
  807SOL    HW1 6720  10.153   7.298   2.925
  807SOL    HW2 6721  10.129   7.373   2.782
  808SOL     OW 6722   3.735   0.657   3.493
  808SOL    HW1 6723   3.721   0.754   3.511
  808SOL    HW2 6724   3.831   0.640   3.473
  809SOL     OW 6725   2.143   0.937   1.815
  809SOL    HW1 6726   2.153   0.928   1.716
  809SOL    HW2 6727   2.159   1.033   1.842
  810SOL     OW 6728   5.761   1.937   1.774
  810SOL    HW1 6729   5.826   2.006   1.806
  810SOL    HW2 6730   5.811   1.859   1.736
  811SOL     OW 6731   4.649   2.117   6.630
  811SOL    HW1 6732   4.636   2.165   6.716
  811SOL    HW2 6733   4.620   2.175   6.554
  812SOL     OW 6734   8.998   4.203   4.565
  812SOL    HW1 6735   8.970   4.179   4.658
  812SOL    HW2 6736   8.966   4.133   4.501
  813SOL     OW 6737   8.758   6.840   1.391
  813SOL    HW1 6738   8.804   6.768   1.443
  813SOL    HW2 6739   8.675   6.805   1.350
  814SOL     OW 6740   2.857   1.413   0.321
  814SOL    HW1 6741   2.917   1.333   0.328
  814SOL    HW2 6742   2.765   1.383   0.297
  815SOL     OW 6743   7.047   5.417   0.109
  815SOL    HW1 6744   6.993   5.501   0.101
  815SOL    HW2 6745   7.071   5.384   0.017
  816SOL     OW 6746   5.106   4.601   0.895
  816SOL    HW1 6747   5.042   4.524   0.884
  816SOL    HW2 6748   5.199   4.569   0.877
  817SOL     OW 6749   2.596   4.457   2.129
  817SOL    HW1 6750   2.630   4.384   2.189
  817SOL    HW2 6751   2.549   4.418   2.051
  818SOL     OW 6752   5.650   5.193   0.282
  818SOL    HW1 6753   5.625   5.231   0.194
  818SOL    HW2 6754   5.741   5.226   0.308
  819SOL     OW 6755   5.675   4.911   2.809
  819SOL    HW1 6756   5.657   4.812   2.811
  819SOL    HW2 6757   5.656   4.946   2.718
  820SOL     OW 6758   5.225   5.096   6.107
  820SOL    HW1 6759   5.252   5.003   6.130
  820SOL    HW2 6760   5.157   5.129   6.173
  821SOL     OW 6761   1.977   3.176   5.404
  821SOL    HW1 6762   2.010   3.083   5.418
  821SOL    HW2 6763   2.039   3.240   5.448
  822SOL     OW 6764   3.260   3.016   4.386
  822SOL    HW1 6765   3.177   3.038   4.334
  822SOL    HW2 6766   3.283   3.092   4.447
  823SOL     OW 6767   9.960   7.555   1.127
  823SOL    HW1 6768   9.923   7.559   1.034
  823SOL    HW2 6769   9.927   7.633   1.180
  824SOL     OW 6770   1.232   1.629   5.267
  824SOL    HW1 6771   1.304   1.607   5.200
  824SOL    HW2 6772   1.249   1.578   5.351
  825SOL     OW 6773   8.216   2.618   2.814
  825SOL    HW1 6774   8.233   2.681   2.738
  825SOL    HW2 6775   8.118   2.598   2.820
  826SOL     OW 6776   0.633   1.062   3.381
  826SOL    HW1 6777   0.617   1.006   3.300
  826SOL    HW2 6778   0.559   1.129   3.390
  827SOL     OW 6779   6.161   2.273   4.545
  827SOL    HW1 6780   6.241   2.329   4.565
  827SOL    HW2 6781   6.178   2.179   4.573
  828SOL     OW 6782   2.354   0.989   4.478
  828SOL    HW1 6783   2.451   0.981   4.455
  828SOL    HW2 6784   2.317   0.899   4.501
  829SOL     OW 6785   8.916   9.957   1.743
  829SOL    HW1 6786   9.005  10.002   1.741
  829SOL    HW2 6787   8.844  10.026   1.741
  830SOL     OW 6788   8.668   8.695   7.132
  830SOL    HW1 6789   8.707   8.761   7.068
  830SOL    HW2 6790   8.576   8.670   7.102
  831SOL     OW 6791   5.463  10.314   4.661
  831SOL    HW1 6792   5.427  10.407   4.663
  831SOL    HW2 6793   5.445  10.273   4.572
  832SOL     OW 6794   2.600   6.821   3.600
  832SOL    HW1 6795   2.625   6.757   3.527
  832SOL    HW2 6796   2.618   6.914   3.570
  833SOL     OW 6797   0.596   5.165   7.190
  833SOL    HW1 6798   0.546   5.220   7.257
  833SOL    HW2 6799   0.537   5.146   7.111
  834SOL     OW 6800   6.721   1.308   1.574
  834SOL    HW1 6801   6.686   1.269   1.660
  834SOL    HW2 6802   6.716   1.408   1.579
  835SOL     OW 6803   9.634   5.377   1.845
  835SOL    HW1 6804   9.670   5.465   1.814
  835SOL    HW2 6805   9.547   5.359   1.800
  836SOL     OW 6806   2.745   6.152   6.809
  836SOL    HW1 6807   2.650   6.170   6.835
  836SOL    HW2 6808   2.751   6.064   6.762
  837SOL     OW 6809   7.977   2.483   6.303
  837SOL    HW1 6810   7.933   2.398   6.333
  837SOL    HW2 6811   7.954   2.557   6.366
  838SOL     OW 6812   8.502   9.400   6.919
  838SOL    HW1 6813   8.511   9.378   7.016
  838SOL    HW2 6814   8.448   9.484   6.908
  839SOL     OW 6815   3.673   1.323   6.577
  839SOL    HW1 6816   3.700   1.348   6.485
  839SOL    HW2 6817   3.579   1.288   6.576
  840SOL     OW 6818   1.621   3.700   5.176
  840SOL    HW1 6819   1.619   3.720   5.274
  840SOL    HW2 6820   1.536   3.731   5.134
  841SOL     OW 6821   9.451   5.109   1.020
  841SOL    HW1 6822   9.462   5.015   0.988
  841SOL    HW2 6823   9.453   5.171   0.942
  842SOL     OW 6824   0.244   6.786   4.364
  842SOL    HW1 6825   0.225   6.873   4.319
  842SOL    HW2 6826   0.177   6.718   4.336
  843SOL     OW 6827   2.469   7.350   5.765
  843SOL    HW1 6828   2.439   7.269   5.714
  843SOL    HW2 6829   2.513   7.320   5.850
  844SOL     OW 6830   6.383   2.537   7.112
  844SOL    HW1 6831   6.308   2.480   7.082
  844SOL    HW2 6832   6.363   2.575   7.203
  845SOL     OW 6833   3.169   3.527   6.960
  845SOL    HW1 6834   3.191   3.591   6.886
  845SOL    HW2 6835   3.246   3.522   7.023
  846SOL     OW 6836   8.433   4.680   2.417
  846SOL    HW1 6837   8.437   4.760   2.477
  846SOL    HW2 6838   8.485   4.605   2.458
  847SOL     OW 6839   1.900   7.539   3.448
  847SOL    HW1 6840   1.816   7.531   3.395
  847SOL    HW2 6841   1.963   7.601   3.402
  848SOL     OW 6842   0.162   3.820   5.349
  848SOL    HW1 6843   0.251   3.807   5.307
  848SOL    HW2 6844   0.119   3.732   5.367
  849SOL     OW 6845   0.601   6.993   2.167
  849SOL    HW1 6846   0.667   7.054   2.210
  849SOL    HW2 6847   0.516   6.991   2.220
  850SOL     OW 6848   0.097   3.142   4.292
  850SOL    HW1 6849   0.055   3.210   4.352
  850SOL    HW2 6850   0.149   3.077   4.347
  851SOL     OW 6851   2.327   2.448   5.910
  851SOL    HW1 6852   2.307   2.472   6.006
  851SOL    HW2 6853   2.426   2.444   5.897
  852SOL     OW 6854   7.870   1.830   2.397
  852SOL    HW1 6855   7.845   1.821   2.300
  852SOL    HW2 6856   7.823   1.910   2.436
  853SOL     OW 6857   7.557   0.429   2.546
  853SOL    HW1 6858   7.601   0.340   2.557
  853SOL    HW2 6859   7.619   0.492   2.499
  854SOL     OW 6860   2.232   1.495   6.215
  854SOL    HW1 6861   2.244   1.564   6.143
  854SOL    HW2 6862   2.274   1.528   6.300
  855SOL     OW 6863   2.478   5.730   6.356
  855SOL    HW1 6864   2.396   5.769   6.397
  855SOL    HW2 6865   2.458   5.637   6.323
  856SOL     OW 6866   4.456   5.546   0.276
  856SOL    HW1 6867   4.511   5.567   0.195
  856SOL    HW2 6868   4.497   5.589   0.357
  857SOL     OW 6869  10.453   4.816   7.174
  857SOL    HW1 6870  10.460   4.720   7.200
  857SOL    HW2 6871  10.399   4.866   7.242
  858SOL     OW 6872   5.748   4.415   0.202
  858SOL    HW1 6873   5.803   4.391   0.282
  858SOL    HW2 6874   5.807   4.427   0.123
  859SOL     OW 6875   6.434   6.406   2.347
  859SOL    HW1 6876   6.383   6.321   2.355
  859SOL    HW2 6877   6.406   6.469   2.419
  860SOL     OW 6878  10.416   0.002   3.540
  860SOL    HW1 6879  10.451   0.081   3.589
  860SOL    HW2 6880  10.407  -0.075   3.603
  861SOL     OW 6881   5.472   7.793   4.398
  861SOL    HW1 6882   5.485   7.738   4.481
  861SOL    HW2 6883   5.547   7.859   4.390
  862SOL     OW 6884   4.876   7.890   3.411
  862SOL    HW1 6885   4.894   7.800   3.371
  862SOL    HW2 6886   4.954   7.919   3.466
  863SOL     OW 6887   3.665   4.366   4.359
  863SOL    HW1 6888   3.727   4.339   4.432
  863SOL    HW2 6889   3.668   4.466   4.348
  864SOL     OW 6890  10.628   1.772   5.068
  864SOL    HW1 6891  10.643   1.706   5.141
  864SOL    HW2 6892  10.529   1.786   5.056
  865SOL     OW 6893   5.186   9.504   0.641
  865SOL    HW1 6894   5.092   9.527   0.666
  865SOL    HW2 6895   5.227   9.580   0.591
  866SOL     OW 6896   7.180   3.248   2.191
  866SOL    HW1 6897   7.227   3.218   2.108
  866SOL    HW2 6898   7.200   3.344   2.207
  867SOL     OW 6899   4.000   8.037   6.417
  867SOL    HW1 6900   4.084   8.091   6.427
  867SOL    HW2 6901   3.991   7.975   6.495
  868SOL     OW 6902   3.897   3.028   7.028
  868SOL    HW1 6903   3.911   3.076   7.115
  868SOL    HW2 6904   3.883   2.930   7.046
  869SOL     OW 6905   0.535   3.304   7.132
  869SOL    HW1 6906   0.587   3.219   7.135
  869SOL    HW2 6907   0.476   3.304   7.051
  870SOL     OW 6908   1.007   1.761   4.752
  870SOL    HW1 6909   1.086   1.795   4.802
  870SOL    HW2 6910   1.031   1.749   4.656
  871SOL     OW 6911  10.250   1.585   3.983
  871SOL    HW1 6912  10.335   1.539   3.958
  871SOL    HW2 6913  10.209   1.627   3.902
  872SOL     OW 6914   9.029   3.091   1.107
  872SOL    HW1 6915   9.080   3.042   1.177
  872SOL    HW2 6916   9.040   3.044   1.019
  873SOL     OW 6917   5.805   1.626   6.175
  873SOL    HW1 6918   5.783   1.590   6.266
  873SOL    HW2 6919   5.785   1.556   6.106
  874SOL     OW 6920   0.006   3.508   4.701
  874SOL    HW1 6921  -0.045   3.564   4.635
  874SOL    HW2 6922   0.021   3.561   4.785
  875SOL     OW 6923   8.066   0.949   4.239
  875SOL    HW1 6924   8.133   0.923   4.170
  875SOL    HW2 6925   8.083   1.043   4.268
  876SOL     OW 6926   0.114   6.254   6.087
  876SOL    HW1 6927   0.148   6.281   6.177
  876SOL    HW2 6928   0.169   6.299   6.016
  877SOL     OW 6929   2.256   9.011   4.990
  877SOL    HW1 6930   2.225   9.087   5.048
  877SOL    HW2 6931   2.212   9.016   4.901
  878SOL     OW 6932   1.239   3.549   4.162
  878SOL    HW1 6933   1.151   3.585   4.130
  878SOL    HW2 6934   1.312   3.581   4.102
  879SOL     OW 6935   5.082   6.896   0.049
  879SOL    HW1 6936   5.170   6.939   0.071
  879SOL    HW2 6937   5.096   6.826  -0.020
  880SOL     OW 6938   7.002  10.386   4.435
  880SOL    HW1 6939   6.908  10.408   4.461
  880SOL    HW2 6940   7.059  10.382   4.517
  881SOL     OW 6941   3.309   1.316   0.670
  881SOL    HW1 6942   3.316   1.359   0.760
  881SOL    HW2 6943   3.254   1.373   0.609
  882SOL     OW 6944   5.231   6.601   2.290
  882SOL    HW1 6945   5.175   6.524   2.320
  882SOL    HW2 6946   5.324   6.590   2.324
  883SOL     OW 6947   1.703   7.427   4.454
  883SOL    HW1 6948   1.635   7.404   4.385
  883SOL    HW2 6949   1.657   7.452   4.539
  884SOL     OW 6950   1.234   5.564   6.272
  884SOL    HW1 6951   1.213   5.557   6.369
  884SOL    HW2 6952   1.315   5.510   6.251
  885SOL     OW 6953   8.449   9.588   1.944
  885SOL    HW1 6954   8.412   9.661   2.001
  885SOL    HW2 6955   8.377   9.554   1.883
  886SOL     OW 6956   3.100   4.930   1.629
  886SOL    HW1 6957   3.173   4.938   1.696
  886SOL    HW2 6958   3.126   4.978   1.545
  887SOL     OW 6959   0.554   7.129   5.110
  887SOL    HW1 6960   0.602   7.052   5.151
  887SOL    HW2 6961   0.464   7.099   5.078
  888SOL     OW 6962   9.881   0.148   3.946
  888SOL    HW1 6963   9.934   0.066   3.967
  888SOL    HW2 6964   9.906   0.221   4.010
  889SOL     OW 6965   3.220  10.498   6.319
  889SOL    HW1 6966   3.295  10.493   6.385
  889SOL    HW2 6967   3.233  10.576   6.259
  890SOL     OW 6968   7.426   2.528   7.038
  890SOL    HW1 6969   7.345   2.491   7.082
  890SOL    HW2 6970   7.497   2.545   7.106
  891SOL     OW 6971   3.281   7.385   0.931
  891SOL    HW1 6972   3.284   7.441   1.014
  891SOL    HW2 6973   3.368   7.337   0.922
  892SOL     OW 6974   2.043  10.082   0.090
  892SOL    HW1 6975   2.077   9.992   0.064
  892SOL    HW2 6976   2.000  10.077   0.180
  893SOL     OW 6977   3.611   5.950   1.974
  893SOL    HW1 6978   3.675   6.026   1.976
  893SOL    HW2 6979   3.606   5.912   1.882
  894SOL     OW 6980   3.968   8.715   2.547
  894SOL    HW1 6981   3.943   8.640   2.485
  894SOL    HW2 6982   3.924   8.800   2.516
  895SOL     OW 6983   6.717   0.288   1.755
  895SOL    HW1 6984   6.732   0.387   1.762
  895SOL    HW2 6985   6.633   0.262   1.803
  896SOL     OW 6986   2.470   6.749   4.608
  896SOL    HW1 6987   2.445   6.839   4.643
  896SOL    HW2 6988   2.502   6.691   4.683
  897SOL     OW 6989   1.608   2.881   0.431
  897SOL    HW1 6990   1.524   2.926   0.461
  897SOL    HW2 6991   1.668   2.948   0.387
  898SOL     OW 6992   2.530   6.105   2.219
  898SOL    HW1 6993   2.625   6.121   2.246
  898SOL    HW2 6994   2.469   6.158   2.278
  899SOL     OW 6995  10.196   0.832   1.684
  899SOL    HW1 6996  10.271   0.812   1.621
  899SOL    HW2 6997  10.184   0.755   1.747
  900SOL     OW 6998   0.279   8.507   6.275
  900SOL    HW1 6999   0.309   8.593   6.234
  900SOL    HW2 7000   0.216   8.461   6.212
  901SOL     OW 7001   5.273   1.941   5.110
  901SOL    HW1 7002   5.200   2.006   5.131
  901SOL    HW2 7003   5.357   1.970   5.156
  902SOL     OW 7004   5.979   8.095   2.425
  902SOL    HW1 7005   6.016   8.058   2.511
  902SOL    HW2 7006   6.051   8.098   2.356
  903SOL     OW 7007   7.543   0.968   5.101
  903SOL    HW1 7008   7.561   0.900   5.030
  903SOL    HW2 7009   7.593   0.943   5.184
  904SOL     OW 7010   6.850   6.629   2.894
  904SOL    HW1 7011   6.798   6.684   2.828
  904SOL    HW2 7012   6.940   6.608   2.856
  905SOL     OW 7013   3.295   9.387   1.944
  905SOL    HW1 7014   3.196   9.401   1.943
  905SOL    HW2 7015   3.322   9.345   2.030
  906SOL     OW 7016   6.729   1.012   6.633
  906SOL    HW1 7017   6.703   1.007   6.730
  906SOL    HW2 7018   6.651   1.046   6.580
  907SOL     OW 7019   9.628   1.503   7.303
  907SOL    HW1 7020   9.689   1.581   7.308
  907SOL    HW2 7021   9.680   1.420   7.284
  908SOL     OW 7022   1.327  10.340   7.259
  908SOL    HW1 7023   1.289  10.357   7.168
  908SOL    HW2 7024   1.410  10.395   7.271
  909SOL     OW 7025   4.724   5.374   1.825
  909SOL    HW1 7026   4.795   5.433   1.864
  909SOL    HW2 7027   4.766   5.313   1.758
  910SOL     OW 7028   3.233   1.599   6.653
  910SOL    HW1 7029   3.182   1.527   6.606
  910SOL    HW2 7030   3.169   1.668   6.688
  911SOL     OW 7031   2.123   6.213   5.034
  911SOL    HW1 7032   2.103   6.260   4.948
  911SOL    HW2 7033   2.040   6.168   5.067
  912SOL     OW 7034   4.904   9.791   1.094
  912SOL    HW1 7035   4.910   9.753   1.002
  912SOL    HW2 7036   4.985   9.846   1.113
  913SOL     OW 7037   1.571   1.155   0.554
  913SOL    HW1 7038   1.481   1.185   0.523
  913SOL    HW2 7039   1.575   1.056   0.558
  914SOL     OW 7040   5.475   1.808   5.891
  914SOL    HW1 7041   5.482   1.899   5.850
  914SOL    HW2 7042   5.565   1.779   5.924
  915SOL     OW 7043   1.372   2.197   1.894
  915SOL    HW1 7044   1.355   2.126   1.826
  915SOL    HW2 7045   1.427   2.270   1.854
  916SOL     OW 7046   1.454   1.671   4.865
  916SOL    HW1 7047   1.462   1.601   4.794
  916SOL    HW2 7048   1.414   1.631   4.947
  917SOL     OW 7049   2.404   6.940   6.883
  917SOL    HW1 7050   2.326   6.945   6.821
  917SOL    HW2 7051   2.388   6.998   6.963
  918SOL     OW 7052   1.032   6.747   0.756
  918SOL    HW1 7053   1.061   6.668   0.810
  918SOL    HW2 7054   0.941   6.729   0.717
  919SOL     OW 7055   7.823   6.253   1.165
  919SOL    HW1 7056   7.826   6.155   1.142
  919SOL    HW2 7057   7.882   6.270   1.244
  920SOL     OW 7058   4.301  10.544   6.916
  920SOL    HW1 7059   4.264  10.633   6.944
  920SOL    HW2 7060   4.372  10.557   6.847
  921SOL     OW 7061   0.731   7.192   5.674
  921SOL    HW1 7062   0.631   7.201   5.672
  921SOL    HW2 7063   0.758   7.128   5.745
  922SOL     OW 7064   3.994   7.570   3.116
  922SOL    HW1 7065   4.077   7.551   3.063
  922SOL    HW2 7066   3.970   7.667   3.104
  923SOL     OW 7067   2.930   3.036   0.744
  923SOL    HW1 7068   2.920   2.955   0.803
  923SOL    HW2 7069   2.899   3.014   0.652
  924SOL     OW 7070   0.606   1.534   6.015
  924SOL    HW1 7071   0.693   1.531   5.966
  924SOL    HW2 7072   0.547   1.460   5.983
  925SOL     OW 7073   8.744   2.526   6.063
  925SOL    HW1 7074   8.703   2.514   6.154
  925SOL    HW2 7075   8.679   2.573   6.004
  926SOL     OW 7076   4.556   3.700   5.671
  926SOL    HW1 7077   4.555   3.756   5.754
  926SOL    HW2 7078   4.578   3.606   5.696
  927SOL     OW 7079   3.883   6.511   2.663
  927SOL    HW1 7080   3.874   6.437   2.729
  927SOL    HW2 7081   3.829   6.590   2.693
  928SOL     OW 7082   4.567   4.525   1.093
  928SOL    HW1 7083   4.651   4.575   1.116
  928SOL    HW2 7084   4.514   4.510   1.176
  929SOL     OW 7085   1.190   2.566   5.576
  929SOL    HW1 7086   1.258   2.637   5.593
  929SOL    HW2 7087   1.206   2.526   5.486
  930SOL     OW 7088   9.007   0.854   4.222
  930SOL    HW1 7089   9.089   0.801   4.247
  930SOL    HW2 7090   8.955   0.876   4.304
  931SOL     OW 7091   4.933   0.505   3.832
  931SOL    HW1 7092   5.007   0.452   3.873
  931SOL    HW2 7093   4.938   0.600   3.862
  932SOL     OW 7094   6.836   6.298   2.065
  932SOL    HW1 7095   6.775   6.350   2.007
  932SOL    HW2 7096   6.929   6.335   2.057
  933SOL     OW 7097   0.274   2.055   5.391
  933SOL    HW1 7098   0.257   2.116   5.468
  933SOL    HW2 7099   0.191   2.003   5.370
  934SOL     OW 7100   1.044   6.658   4.198
  934SOL    HW1 7101   1.011   6.748   4.168
  934SOL    HW2 7102   1.135   6.668   4.238
  935SOL     OW 7103   8.038   9.505   0.492
  935SOL    HW1 7104   8.093   9.531   0.572
  935SOL    HW2 7105   8.068   9.416   0.459
  936SOL     OW 7106   6.708   2.080   4.388
  936SOL    HW1 7107   6.717   2.116   4.295
  936SOL    HW2 7108   6.626   2.117   4.431
  937SOL     OW 7109   2.195   8.999   4.551
  937SOL    HW1 7110   2.267   8.980   4.484
  937SOL    HW2 7111   2.114   9.033   4.504
  938SOL     OW 7112   8.728   3.804   4.357
  938SOL    HW1 7113   8.697   3.819   4.263
  938SOL    HW2 7114   8.648   3.805   4.418
  939SOL     OW 7115  10.511   2.027   4.916
  939SOL    HW1 7116  10.555   2.055   4.830
  939SOL    HW2 7117  10.459   2.104   4.953
  940SOL     OW 7118   2.026   4.433   4.875
  940SOL    HW1 7119   1.956   4.494   4.911
  940SOL    HW2 7120   2.023   4.433   4.775
  941SOL     OW 7121   4.148   5.172   5.003
  941SOL    HW1 7122   4.089   5.235   4.952
  941SOL    HW2 7123   4.206   5.225   5.065
  942SOL     OW 7124   8.594   7.823   7.427
  942SOL    HW1 7125   8.577   7.877   7.509
  942SOL    HW2 7126   8.682   7.777   7.435
  943SOL     OW 7127   4.324   0.251   6.669
  943SOL    HW1 7128   4.245   0.244   6.609
  943SOL    HW2 7129   4.374   0.165   6.670
  944SOL     OW 7130   6.889   2.817   0.722
  944SOL    HW1 7131   6.802   2.866   0.727
  944SOL    HW2 7132   6.964   2.882   0.708
  945SOL     OW 7133   7.217   3.444   5.844
  945SOL    HW1 7134   7.155   3.427   5.768
  945SOL    HW2 7135   7.288   3.509   5.816
  946SOL     OW 7136   3.366   6.143   5.607
  946SOL    HW1 7137   3.300   6.082   5.652
  946SOL    HW2 7138   3.316   6.213   5.555
  947SOL     OW 7139   5.187   7.417   3.406
  947SOL    HW1 7140   5.161   7.331   3.449
  947SOL    HW2 7141   5.106   7.463   3.372
  948SOL     OW 7142   9.766  10.182   3.927
  948SOL    HW1 7143   9.761  10.115   4.001
  948SOL    HW2 7144   9.847  10.164   3.871
  949SOL     OW 7145   5.378   5.739   6.969
  949SOL    HW1 7146   5.443   5.757   6.895
  949SOL    HW2 7147   5.414   5.773   7.055
  950SOL     OW 7148   1.115   9.865   4.004
  950SOL    HW1 7149   1.103   9.905   4.095
  950SOL    HW2 7150   1.088   9.769   4.006
  951SOL     OW 7151   6.888   0.062   0.048
  951SOL    HW1 7152   6.919   0.018  -0.036
  951SOL    HW2 7153   6.801   0.021   0.077
  952SOL     OW 7154   2.708   4.826   0.031
  952SOL    HW1 7155   2.765   4.879  -0.031
  952SOL    HW2 7156   2.725   4.728   0.016
  953SOL     OW 7157   3.443   5.212   7.007
  953SOL    HW1 7158   3.382   5.288   7.026
  953SOL    HW2 7159   3.399   5.126   7.033
  954SOL     OW 7160   1.515   6.765   3.485
  954SOL    HW1 7161   1.577   6.812   3.547
  954SOL    HW2 7162   1.462   6.833   3.434
  955SOL     OW 7163   5.003   8.180   0.242
  955SOL    HW1 7164   5.083   8.174   0.183
  955SOL    HW2 7165   5.028   8.223   0.329
  956SOL     OW 7166   3.335   1.223   4.868
  956SOL    HW1 7167   3.322   1.320   4.849
  956SOL    HW2 7168   3.356   1.175   4.783
  957SOL     OW 7169   0.115   4.293   0.129
  957SOL    HW1 7170   0.077   4.381   0.098
  957SOL    HW2 7171   0.049   4.220   0.111
  958SOL     OW 7172   1.863   8.842   6.929
  958SOL    HW1 7173   1.766   8.831   6.954
  958SOL    HW2 7174   1.875   8.821   6.832
  959SOL     OW 7175   1.559   7.294   4.949
  959SOL    HW1 7176   1.598   7.366   4.892
  959SOL    HW2 7177   1.618   7.279   5.029
  960SOL     OW 7178   0.873   4.830   6.105
  960SOL    HW1 7179   0.783   4.854   6.068
  960SOL    HW2 7180   0.944   4.868   6.046
  961SOL     OW 7181   3.016   6.092   1.119
  961SOL    HW1 7182   2.936   6.055   1.072
  961SOL    HW2 7183   2.987   6.163   1.184
  962SOL     OW 7184   4.052   9.264   7.190
  962SOL    HW1 7185   4.129   9.261   7.254
  962SOL    HW2 7186   3.975   9.212   7.229
  963SOL     OW 7187   5.559   9.784   3.556
  963SOL    HW1 7188   5.622   9.707   3.561
  963SOL    HW2 7189   5.548   9.825   3.646
  964SOL     OW 7190   8.732   4.956   6.555
  964SOL    HW1 7191   8.721   5.051   6.584
  964SOL    HW2 7192   8.664   4.899   6.602
  965SOL     OW 7193   9.008   7.177   6.363
  965SOL    HW1 7194   9.014   7.251   6.297
  965SOL    HW2 7195   9.068   7.102   6.335
  966SOL     OW 7196   1.895   0.317   7.391
  966SOL    HW1 7197   1.956   0.396   7.398
  966SOL    HW2 7198   1.813   0.341   7.339
  967SOL     OW 7199   7.789   9.264   4.126
  967SOL    HW1 7200   7.857   9.331   4.154
  967SOL    HW2 7201   7.833   9.192   4.072
  968SOL     OW 7202   8.504   0.148   0.432
  968SOL    HW1 7203   8.582   0.152   0.370
  968SOL    HW2 7204   8.440   0.221   0.411
  969SOL     OW 7205   2.033   3.817   1.000
  969SOL    HW1 7206   2.078   3.870   1.072
  969SOL    HW2 7207   2.098   3.753   0.959
  970SOL     OW 7208   4.943   8.735   1.623
  970SOL    HW1 7209   4.886   8.703   1.699
  970SOL    HW2 7210   5.026   8.777   1.659
  971SOL     OW 7211   1.000   6.144   5.993
  971SOL    HW1 7212   1.080   6.102   5.950
  971SOL    HW2 7213   0.996   6.118   6.089
  972SOL     OW 7214   5.420   5.348   2.214
  972SOL    HW1 7215   5.470   5.264   2.234
  972SOL    HW2 7216   5.486   5.423   2.199
  973SOL     OW 7217   0.486   4.068   4.518
  973SOL    HW1 7218   0.443   4.133   4.454
  973SOL    HW2 7219   0.446   4.080   4.609
  974SOL     OW 7220   2.164   8.550   3.144
  974SOL    HW1 7221   2.069   8.577   3.160
  974SOL    HW2 7222   2.207   8.526   3.231
  975SOL     OW 7223   9.145  10.534   2.680
  975SOL    HW1 7224   9.151  10.545   2.580
  975SOL    HW2 7225   9.237  10.516   2.717
  976SOL     OW 7226   8.275   3.937   2.858
  976SOL    HW1 7227   8.184   3.962   2.823
  976SOL    HW2 7228   8.344   3.959   2.788
  977SOL     OW 7229   5.084   9.787   2.472
  977SOL    HW1 7230   5.135   9.830   2.547
  977SOL    HW2 7231   5.120   9.819   2.384
  978SOL     OW 7232   0.337   2.127   1.853
  978SOL    HW1 7233   0.317   2.216   1.894
  978SOL    HW2 7234   0.377   2.066   1.922
  979SOL     OW 7235  10.492   1.175   5.796
  979SOL    HW1 7236  10.424   1.231   5.842
  979SOL    HW2 7237  10.471   1.169   5.699
  980SOL     OW 7238  10.217   7.581   1.538
  980SOL    HW1 7239  10.162   7.532   1.606
  980SOL    HW2 7240  10.256   7.516   1.473
  981SOL     OW 7241   3.241   1.981   6.626
  981SOL    HW1 7242   3.186   2.004   6.546
  981SOL    HW2 7243   3.194   1.910   6.678
  982SOL     OW 7244   1.380   4.457   4.101
  982SOL    HW1 7245   1.425   4.371   4.076
  982SOL    HW2 7246   1.316   4.441   4.175
  983SOL     OW 7247   0.282   3.053   1.867
  983SOL    HW1 7248   0.237   3.022   1.950
  983SOL    HW2 7249   0.365   3.103   1.891
  984SOL     OW 7250   8.682   1.043   6.390
  984SOL    HW1 7251   8.618   0.967   6.377
  984SOL    HW2 7252   8.685   1.099   6.307
  985SOL     OW 7253   4.587   6.864   1.015
  985SOL    HW1 7254   4.684   6.879   0.997
  985SOL    HW2 7255   4.573   6.854   1.114
  986SOL     OW 7256   7.692   7.188   0.115
  986SOL    HW1 7257   7.678   7.271   0.061
  986SOL    HW2 7258   7.763   7.132   0.072
  987SOL     OW 7259   1.985   5.614   1.438
  987SOL    HW1 7260   1.932   5.691   1.404
  987SOL    HW2 7261   1.926   5.555   1.494
  988SOL     OW 7262   4.170   6.617   0.292
  988SOL    HW1 7263   4.163   6.530   0.243
  988SOL    HW2 7264   4.146   6.603   0.388
  989SOL     OW 7265   2.192  10.505   0.630
  989SOL    HW1 7266   2.273  10.486   0.574
  989SOL    HW2 7267   2.216  10.571   0.701
  990SOL     OW 7268   3.473   0.899   0.739
  990SOL    HW1 7269   3.430   0.930   0.823
  990SOL    HW2 7270   3.446   0.804   0.720
  991SOL     OW 7271   1.710   6.960   1.633
  991SOL    HW1 7272   1.745   6.907   1.710
  991SOL    HW2 7273   1.661   7.040   1.667
  992SOL     OW 7274   6.456   5.019   2.296
  992SOL    HW1 7275   6.554   5.003   2.309
  992SOL    HW2 7276   6.422   4.962   2.221
  993SOL     OW 7277   3.662  10.378   4.390
  993SOL    HW1 7278   3.652  10.419   4.300
  993SOL    HW2 7279   3.618  10.288   4.391
  994SOL     OW 7280   0.592   3.323   2.748
  994SOL    HW1 7281   0.688   3.339   2.770
  994SOL    HW2 7282   0.545   3.410   2.736
  995SOL     OW 7283   1.542   3.675   1.857
  995SOL    HW1 7284   1.608   3.607   1.893
  995SOL    HW2 7285   1.512   3.647   1.766
  996SOL     OW 7286   1.474   3.065   5.980
  996SOL    HW1 7287   1.500   3.135   5.913
  996SOL    HW2 7288   1.427   2.990   5.934
  997SOL     OW 7289   4.571   9.942   2.736
  997SOL    HW1 7290   4.503   9.967   2.805
  997SOL    HW2 7291   4.638   9.879   2.776
  998SOL     OW 7292   0.951   1.452   4.338
  998SOL    HW1 7293   0.932   1.385   4.266
  998SOL    HW2 7294   0.865   1.484   4.377
  999SOL     OW 7295   0.467   4.858   6.826
  999SOL    HW1 7296   0.402   4.933   6.833
  999SOL    HW2 7297   0.419   4.771   6.844
 1000SOL     OW 7298   6.744   2.450   5.171
 1000SOL    HW1 7299   6.659   2.458   5.223
 1000SOL    HW2 7300   6.803   2.528   5.191
 1001SOL     OW 7301   8.778   9.621   1.783
 1001SOL    HW1 7302   8.854   9.648   1.725
 1001SOL    HW2 7303   8.813   9.577   1.866
 1002SOL     OW 7304   8.693   1.039   1.997
 1002SOL    HW1 7305   8.790   1.016   1.988
 1002SOL    HW2 7306   8.650   1.040   1.907
 1003SOL     OW 7307   2.999   3.269   1.199
 1003SOL    HW1 7308   3.072   3.302   1.140
 1003SOL    HW2 7309   3.036   3.205   1.266
 1004SOL     OW 7310   8.481   0.358   6.963
 1004SOL    HW1 7311   8.497   0.286   6.897
 1004SOL    HW2 7312   8.458   0.443   6.915
 1005SOL     OW 7313   7.586   4.974   2.789
 1005SOL    HW1 7314   7.609   4.877   2.788
 1005SOL    HW2 7315   7.605   5.012   2.880
 1006SOL     OW 7316   2.449   3.904   0.777
 1006SOL    HW1 7317   2.405   3.814   0.773
 1006SOL    HW2 7318   2.546   3.893   0.796
 1007SOL     OW 7319   4.706   5.776   6.129
 1007SOL    HW1 7320   4.788   5.762   6.184
 1007SOL    HW2 7321   4.714   5.862   6.078
 1008SOL     OW 7322   1.839   0.837   0.970
 1008SOL    HW1 7323   1.808   0.782   0.894
 1008SOL    HW2 7324   1.912   0.789   1.019
 1009SOL     OW 7325   2.467   4.479   4.166
 1009SOL    HW1 7326   2.475   4.430   4.080
 1009SOL    HW2 7327   2.443   4.416   4.239
 1010SOL     OW 7328   8.224   5.464   1.962
 1010SOL    HW1 7329   8.246   5.533   2.031
 1010SOL    HW2 7330   8.238   5.373   2.001
 1011SOL     OW 7331   5.393   3.147   1.698
 1011SOL    HW1 7332   5.397   3.232   1.751
 1011SOL    HW2 7333   5.350   3.076   1.753
 1012SOL     OW 7334   5.863   8.005   2.789
 1012SOL    HW1 7335   5.828   7.935   2.727
 1012SOL    HW2 7336   5.838   7.982   2.883
 1013SOL     OW 7337   6.127   4.560   6.773
 1013SOL    HW1 7338   6.090   4.507   6.850
 1013SOL    HW2 7339   6.200   4.507   6.729
 1014SOL     OW 7340   0.410   2.406   3.987
 1014SOL    HW1 7341   0.343   2.332   3.989
 1014SOL    HW2 7342   0.488   2.379   3.930
 1015SOL     OW 7343   9.281   0.999   7.010
 1015SOL    HW1 7344   9.337   1.082   7.002
 1015SOL    HW2 7345   9.315   0.944   7.086
 1016SOL     OW 7346   2.300   5.676   6.680
 1016SOL    HW1 7347   2.385   5.713   6.642
 1016SOL    HW2 7348   2.289   5.581   6.651
 1017SOL     OW 7349   5.816   2.650   7.312
 1017SOL    HW1 7350   5.913   2.638   7.333
 1017SOL    HW2 7351   5.767   2.564   7.326
 1018SOL     OW 7352   1.630   4.907   0.797
 1018SOL    HW1 7353   1.639   4.997   0.755
 1018SOL    HW2 7354   1.720   4.864   0.805
 1019SOL     OW 7355   9.291   7.431   5.124
 1019SOL    HW1 7356   9.298   7.449   5.026
 1019SOL    HW2 7357   9.205   7.469   5.158
 1020SOL     OW 7358   2.791   1.779   3.371
 1020SOL    HW1 7359   2.804   1.856   3.309
 1020SOL    HW2 7360   2.880   1.751   3.409
 1021SOL     OW 7361  10.461   7.156   7.199
 1021SOL    HW1 7362  10.529   7.229   7.203
 1021SOL    HW2 7363  10.399   7.172   7.122
 1022SOL     OW 7364   7.198   5.241   0.939
 1022SOL    HW1 7365   7.161   5.219   0.849
 1022SOL    HW2 7366   7.262   5.169   0.968
 1023SOL     OW 7367   2.277   4.709   7.060
 1023SOL    HW1 7368   2.264   4.704   7.159
 1023SOL    HW2 7369   2.372   4.685   7.038
 1024SOL     OW 7370   2.002   2.385   6.101
 1024SOL    HW1 7371   1.997   2.293   6.062
 1024SOL    HW2 7372   1.929   2.442   6.063
 1025SOL     OW 7373   5.574   0.532   6.301
 1025SOL    HW1 7374   5.572   0.433   6.285
 1025SOL    HW2 7375   5.514   0.578   6.235
 1026SOL     OW 7376   2.228   5.623   2.685
 1026SOL    HW1 7377   2.291   5.637   2.608
 1026SOL    HW2 7378   2.263   5.669   2.766
 1027SOL     OW 7379   0.191   6.023   0.382
 1027SOL    HW1 7380   0.241   6.083   0.445
 1027SOL    HW2 7381   0.101   6.061   0.364
 1028SOL     OW 7382   1.536   3.629   4.833
 1028SOL    HW1 7383   1.544   3.702   4.765
 1028SOL    HW2 7384   1.493   3.664   4.915
 1029SOL     OW 7385   7.563   1.861   3.738
 1029SOL    HW1 7386   7.579   1.883   3.641
 1029SOL    HW2 7387   7.651   1.859   3.786
 1030SOL     OW 7388   1.922   6.998   0.577
 1030SOL    HW1 7389   1.842   6.991   0.637
 1030SOL    HW2 7390   2.000   6.953   0.621
 1031SOL     OW 7391  10.570   2.420   0.027
 1031SOL    HW1 7392  10.509   2.410  -0.051
 1031SOL    HW2 7393  10.524   2.388   0.110
 1032SOL     OW 7394   8.399   8.222   7.270
 1032SOL    HW1 7395   8.452   8.150   7.225
 1032SOL    HW2 7396   8.447   8.309   7.262
 1033SOL     OW 7397   8.315   4.185   1.127
 1033SOL    HW1 7398   8.336   4.190   1.225
 1033SOL    HW2 7399   8.352   4.266   1.081
 1034SOL     OW 7400   1.080   7.800   4.447
 1034SOL    HW1 7401   1.066   7.719   4.505
 1034SOL    HW2 7402   1.113   7.876   4.502
 1035SOL     OW 7403   0.199   6.800   6.963
 1035SOL    HW1 7404   0.204   6.710   6.919
 1035SOL    HW2 7405   0.287   6.847   6.952
 1036SOL     OW 7406   5.197   7.233   7.061
 1036SOL    HW1 7407   5.229   7.139   7.071
 1036SOL    HW2 7408   5.184   7.253   6.964
 1037SOL     OW 7409   8.663   3.034   4.181
 1037SOL    HW1 7410   8.654   3.089   4.264
 1037SOL    HW2 7411   8.701   3.090   4.107
 1038SOL     OW 7412   3.390   4.272   3.523
 1038SOL    HW1 7413   3.380   4.185   3.573
 1038SOL    HW2 7414   3.451   4.258   3.445
 1039SOL     OW 7415   3.219   9.456   6.006
 1039SOL    HW1 7416   3.289   9.527   6.000
 1039SOL    HW2 7417   3.139   9.492   6.055
 1040SOL     OW 7418   8.462   2.125   4.142
 1040SOL    HW1 7419   8.463   2.199   4.208
 1040SOL    HW2 7420   8.419   2.157   4.057
 1041SOL     OW 7421   4.344   6.055   0.962
 1041SOL    HW1 7422   4.442   6.051   0.944
 1041SOL    HW2 7423   4.305   6.135   0.917
 1042SOL     OW 7424   9.010   5.065   3.734
 1042SOL    HW1 7425   8.996   4.981   3.786
 1042SOL    HW2 7426   8.933   5.080   3.673
 1043SOL     OW 7427   0.514  10.369   6.997
 1043SOL    HW1 7428   0.540  10.466   6.991
 1043SOL    HW2 7429   0.486  10.349   7.091
 1044SOL     OW 7430   3.004   7.798   0.520
 1044SOL    HW1 7431   2.949   7.849   0.454
 1044SOL    HW2 7432   2.945   7.762   0.592
 1045SOL     OW 7433   5.853   3.269   0.135
 1045SOL    HW1 7434   5.905   3.189   0.164
 1045SOL    HW2 7435   5.797   3.302   0.210
 1046SOL     OW 7436   6.729   5.641   1.473
 1046SOL    HW1 7437   6.634   5.626   1.447
 1046SOL    HW2 7438   6.759   5.731   1.439
 1047SOL     OW 7439   2.225   5.969   7.107
 1047SOL    HW1 7440   2.235   5.903   7.033
 1047SOL    HW2 7441   2.133   5.962   7.145
 1048SOL     OW 7442   1.164   2.737   1.349
 1048SOL    HW1 7443   1.152   2.819   1.293
 1048SOL    HW2 7444   1.210   2.761   1.435
 1049SOL     OW 7445   3.427   3.451   3.428
 1049SOL    HW1 7446   3.405   3.548   3.418
 1049SOL    HW2 7447   3.439   3.409   3.337
 1050SOL     OW 7448   8.289   4.635   1.439
 1050SOL    HW1 7449   8.215   4.666   1.380
 1050SOL    HW2 7450   8.253   4.571   1.507
 1051SOL     OW 7451   7.600   6.001   6.883
 1051SOL    HW1 7452   7.544   6.049   6.815
 1051SOL    HW2 7453   7.668   5.945   6.836
 1052SOL     OW 7454   5.214   9.494   7.131
 1052SOL    HW1 7455   5.175   9.579   7.095
 1052SOL    HW2 7456   5.189   9.418   7.070
 1053SOL     OW 7457   5.647   3.983   4.902
 1053SOL    HW1 7458   5.572   4.034   4.858
 1053SOL    HW2 7459   5.729   3.989   4.845
 1054SOL     OW 7460   2.425   1.237   3.427
 1054SOL    HW1 7461   2.437   1.331   3.460
 1054SOL    HW2 7462   2.450   1.173   3.500
 1055SOL     OW 7463   9.051   9.111   5.728
 1055SOL    HW1 7464   9.049   9.021   5.771
 1055SOL    HW2 7465   9.135   9.121   5.674
 1056SOL     OW 7466   0.540   0.572   2.732
 1056SOL    HW1 7467   0.456   0.613   2.768
 1056SOL    HW2 7468   0.519   0.509   2.658
 1057SOL     OW 7469   1.671   7.261   2.553
 1057SOL    HW1 7470   1.770   7.275   2.561
 1057SOL    HW2 7471   1.625   7.349   2.549
 1058SOL     OW 7472   0.716   9.583   4.673
 1058SOL    HW1 7473   0.707   9.573   4.574
 1058SOL    HW2 7474   0.662   9.661   4.703
 1059SOL     OW 7475   3.437  10.279   3.393
 1059SOL    HW1 7476   3.472  10.370   3.375
 1059SOL    HW2 7477   3.412  10.272   3.490
 1060SOL     OW 7478   0.102   7.255   2.773
 1060SOL    HW1 7479   0.073   7.341   2.814
 1060SOL    HW2 7480   0.040   7.182   2.801
 1061SOL     OW 7481   8.418   0.696   1.981
 1061SOL    HW1 7482   8.478   0.616   1.971
 1061SOL    HW2 7483   8.328   0.666   2.012
 1062SOL     OW 7484   9.666   2.903   6.162
 1062SOL    HW1 7485   9.622   2.862   6.082
 1062SOL    HW2 7486   9.750   2.852   6.182
 1063SOL     OW 7487   2.917   0.735   0.977
 1063SOL    HW1 7488   2.961   0.822   1.000
 1063SOL    HW2 7489   2.828   0.753   0.935
 1064SOL     OW 7490   7.402   4.679   7.032
 1064SOL    HW1 7491   7.499   4.665   7.054
 1064SOL    HW2 7492   7.346   4.627   7.097
 1065SOL     OW 7493   1.962   1.428   5.435
 1065SOL    HW1 7494   1.897   1.504   5.441
 1065SOL    HW2 7495   2.053   1.461   5.463
 1066SOL     OW 7496   6.325  10.493   7.378
 1066SOL    HW1 7497   6.314  10.401   7.341
 1066SOL    HW2 7498   6.265  10.556   7.330
 1067SOL     OW 7499   2.438   8.583   0.471
 1067SOL    HW1 7500   2.517   8.643   0.460
 1067SOL    HW2 7501   2.370   8.628   0.528
 1068SOL     OW 7502   1.609   4.926   1.851
 1068SOL    HW1 7503   1.533   4.969   1.900
 1068SOL    HW2 7504   1.677   4.894   1.917
 1069SOL     OW 7505   1.819   3.050   0.349
 1069SOL    HW1 7506   1.908   3.075   0.312
 1069SOL    HW2 7507   1.764   3.133   0.364
 1070SOL     OW 7508   4.223   5.434   6.511
 1070SOL    HW1 7509   4.124   5.421   6.510
 1070SOL    HW2 7510   4.268   5.345   6.525
 1071SOL     OW 7511   1.920   9.411   0.838
 1071SOL    HW1 7512   1.844   9.473   0.857
 1071SOL    HW2 7513   2.002   9.465   0.817
 1072SOL     OW 7514   2.647   5.097   4.862
 1072SOL    HW1 7515   2.648   5.186   4.906
 1072SOL    HW2 7516   2.717   5.039   4.902
 1073SOL     OW 7517   3.766   4.805   0.589
 1073SOL    HW1 7518   3.704   4.765   0.523
 1073SOL    HW2 7519   3.725   4.887   0.629
 1074SOL     OW 7520   5.552   3.499   6.778
 1074SOL    HW1 7521   5.469   3.548   6.806
 1074SOL    HW2 7522   5.611   3.485   6.858
 1075SOL     OW 7523   7.092   9.791   6.919
 1075SOL    HW1 7524   7.064   9.756   7.009
 1075SOL    HW2 7525   7.130   9.717   6.864
 1076SOL     OW 7526   0.858   2.436   3.958
 1076SOL    HW1 7527   0.925   2.371   3.922
 1076SOL    HW2 7528   0.905   2.521   3.983
 1077SOL     OW 7529   0.454   3.517   2.333
 1077SOL    HW1 7530   0.366   3.526   2.287
 1077SOL    HW2 7531   0.467   3.423   2.363
 1078SOL     OW 7532   1.384   0.662   5.798
 1078SOL    HW1 7533   1.440   0.639   5.718
 1078SOL    HW2 7534   1.340   0.579   5.832
 1079SOL     OW 7535   2.583  10.270   3.306
 1079SOL    HW1 7536   2.668  10.315   3.281
 1079SOL    HW2 7537   2.552  10.304   3.395
 1080SOL     OW 7538  10.249   2.394   3.115
 1080SOL    HW1 7539  10.317   2.328   3.147
 1080SOL    HW2 7540  10.194   2.425   3.193
 1081SOL     OW 7541   4.476   7.000   6.182
 1081SOL    HW1 7542   4.379   7.020   6.191
 1081SOL    HW2 7543   4.526   7.086   6.166
 1082SOL     OW 7544   0.121   3.002   4.934
 1082SOL    HW1 7545   0.039   2.945   4.932
 1082SOL    HW2 7546   0.097   3.095   4.905
 1083SOL     OW 7547  10.351   2.624   4.426
 1083SOL    HW1 7548  10.407   2.703   4.451
 1083SOL    HW2 7549  10.398   2.570   4.356
 1084SOL     OW 7550   9.093   6.337   2.379
 1084SOL    HW1 7551   9.063   6.412   2.319
 1084SOL    HW2 7552   9.046   6.253   2.353
 1085SOL     OW 7553   0.262   3.837   0.107
 1085SOL    HW1 7554   0.271   3.885   0.194
 1085SOL    HW2 7555   0.175   3.789   0.103
 1086SOL     OW 7556   5.068   4.264   4.673
 1086SOL    HW1 7557   4.998   4.245   4.604
 1086SOL    HW2 7558   5.055   4.204   4.752
 1087SOL     OW 7559   1.735   2.893   2.374
 1087SOL    HW1 7560   1.718   2.957   2.299
 1087SOL    HW2 7561   1.834   2.880   2.384
 1088SOL     OW 7562   7.552   0.752   0.036
 1088SOL    HW1 7563   7.632   0.757  -0.024
 1088SOL    HW2 7564   7.550   0.663   0.081
 1089SOL     OW 7565   9.720   4.833   4.859
 1089SOL    HW1 7566   9.665   4.899   4.809
 1089SOL    HW2 7567   9.689   4.740   4.837
 1090SOL     OW 7568   1.454   6.517   3.709
 1090SOL    HW1 7569   1.401   6.550   3.787
 1090SOL    HW2 7570   1.447   6.418   3.703
 1091SOL     OW 7571   4.216   1.420   7.025
 1091SOL    HW1 7572   4.267   1.419   6.939
 1091SOL    HW2 7573   4.191   1.326   7.050
 1092SOL     OW 7574   2.472   8.404   5.783
 1092SOL    HW1 7575   2.524   8.489   5.781
 1092SOL    HW2 7576   2.374   8.424   5.781
 1093SOL     OW 7577  10.092   6.180   7.351
 1093SOL    HW1 7578  10.106   6.261   7.407
 1093SOL    HW2 7579  10.058   6.105   7.409
 1094SOL     OW 7580   3.071   9.899   3.672
 1094SOL    HW1 7581   3.013   9.900   3.753
 1094SOL    HW2 7582   3.145   9.966   3.683
 1095SOL     OW 7583   4.172   6.577   1.022
 1095SOL    HW1 7584   4.160   6.675   1.038
 1095SOL    HW2 7585   4.104   6.544   0.957
 1096SOL     OW 7586   9.013   6.491   1.820
 1096SOL    HW1 7587   8.998   6.589   1.805
 1096SOL    HW2 7588   8.997   6.470   1.916
 1097SOL     OW 7589   8.098  10.085   3.028
 1097SOL    HW1 7590   8.082  10.077   3.127
 1097SOL    HW2 7591   8.044  10.016   2.980
 1098SOL     OW 7592   0.363   5.580   4.430
 1098SOL    HW1 7593   0.381   5.648   4.359
 1098SOL    HW2 7594   0.409   5.606   4.514
 1099SOL     OW 7595   4.186   3.682   7.222
 1099SOL    HW1 7596   4.141   3.597   7.195
 1099SOL    HW2 7597   4.188   3.688   7.321
 1100SOL     OW 7598   9.135   3.034   2.141
 1100SOL    HW1 7599   9.217   3.066   2.093
 1100SOL    HW2 7600   9.161   2.989   2.226
 1101SOL     OW 7601   2.429   2.734   2.280
 1101SOL    HW1 7602   2.412   2.653   2.225
 1101SOL    HW2 7603   2.523   2.732   2.314
 1102SOL     OW 7604   3.833   6.203   1.318
 1102SOL    HW1 7605   3.914   6.173   1.267
 1102SOL    HW2 7606   3.805   6.293   1.286
 1103SOL     OW 7607   5.358   3.425   7.074
 1103SOL    HW1 7608   5.418   3.352   7.043
 1103SOL    HW2 7609   5.366   3.504   7.013
 1104SOL     OW 7610   0.886   3.656   5.053
 1104SOL    HW1 7611   0.888   3.595   4.974
 1104SOL    HW2 7612   0.976   3.656   5.097
 1105SOL     OW 7613   2.638   0.734   6.579
 1105SOL    HW1 7614   2.570   0.680   6.628
 1105SOL    HW2 7615   2.669   0.809   6.638
 1106SOL     OW 7616   0.581   4.781   4.791
 1106SOL    HW1 7617   0.667   4.781   4.741
 1106SOL    HW2 7618   0.592   4.733   4.878
 1107SOL     OW 7619   4.877   9.370   3.166
 1107SOL    HW1 7620   4.884   9.331   3.075
 1107SOL    HW2 7621   4.781   9.384   3.190
 1108SOL     OW 7622  10.253   8.404   3.665
 1108SOL    HW1 7623  10.348   8.434   3.663
 1108SOL    HW2 7624  10.194   8.482   3.682
 1109SOL     OW 7625   3.110   0.221   5.705
 1109SOL    HW1 7626   3.193   0.254   5.749
 1109SOL    HW2 7627   3.031   0.273   5.737
 1110SOL     OW 7628  10.448   6.110   2.590
 1110SOL    HW1 7629  10.348   6.116   2.590
 1110SOL    HW2 7630  10.477   6.040   2.655
 1111SOL     OW 7631   5.042   1.261   3.438
 1111SOL    HW1 7632   5.008   1.182   3.387
 1111SOL    HW2 7633   5.116   1.232   3.499
 1112SOL     OW 7634   9.687   5.653   7.280
 1112SOL    HW1 7635   9.738   5.738   7.271
 1112SOL    HW2 7636   9.749   5.579   7.307
 1113SOL     OW 7637   3.184   7.102   3.884
 1113SOL    HW1 7638   3.107   7.151   3.925
 1113SOL    HW2 7639   3.269   7.150   3.905
 1114SOL     OW 7640   9.413   0.797   5.008
 1114SOL    HW1 7641   9.357   0.880   5.015
 1114SOL    HW2 7642   9.357   0.723   4.972
 1115SOL     OW 7643   6.705   3.010   6.064
 1115SOL    HW1 7644   6.674   3.099   6.098
 1115SOL    HW2 7645   6.727   3.017   5.967
 1116SOL     OW 7646   5.358   2.257   4.886
 1116SOL    HW1 7647   5.300   2.247   4.967
 1116SOL    HW2 7648   5.352   2.174   4.830
 1117SOL     OW 7649   6.472   5.686   2.695
 1117SOL    HW1 7650   6.494   5.761   2.757
 1117SOL    HW2 7651   6.517   5.701   2.607
 1118SOL     OW 7652   3.672   9.885   5.494
 1118SOL    HW1 7653   3.734   9.822   5.448
 1118SOL    HW2 7654   3.580   9.875   5.456
 1119SOL     OW 7655   2.863   1.979   6.591
 1119SOL    HW1 7656   2.806   1.897   6.586
 1119SOL    HW2 7657   2.933   1.976   6.519
 1120SOL     OW 7658   3.329   4.932   5.819
 1120SOL    HW1 7659   3.253   4.883   5.860
 1120SOL    HW2 7660   3.379   4.870   5.758
 1121SOL     OW 7661   8.779   4.961   0.227
 1121SOL    HW1 7662   8.830   5.008   0.154
 1121SOL    HW2 7663   8.840   4.897   0.273
 1122SOL     OW 7664   4.857   6.782   2.927
 1122SOL    HW1 7665   4.767   6.776   2.883
 1122SOL    HW2 7666   4.927   6.800   2.857
 1123SOL     OW 7667  10.171   7.820   3.544
 1123SOL    HW1 7668  10.219   7.735   3.566
 1123SOL    HW2 7669  10.122   7.852   3.625
 1124SOL     OW 7670   0.625   3.838   4.675
 1124SOL    HW1 7671   0.560   3.820   4.601
 1124SOL    HW2 7672   0.717   3.813   4.645
 1125SOL     OW 7673   5.616   1.769   6.326
 1125SOL    HW1 7674   5.521   1.737   6.329
 1125SOL    HW2 7675   5.667   1.716   6.259
 1126SOL     OW 7676   4.908   2.953   2.485
 1126SOL    HW1 7677   4.943   2.887   2.419
 1126SOL    HW2 7678   4.960   2.945   2.571
 1127SOL     OW 7679   4.205   7.200   3.026
 1127SOL    HW1 7680   4.297   7.230   3.050
 1127SOL    HW2 7681   4.209   7.112   2.979
 1128SOL     OW 7682   6.007   8.700   6.871
 1128SOL    HW1 7683   5.937   8.635   6.841
 1128SOL    HW2 7684   6.019   8.770   6.801
 1129SOL     OW 7685   6.053  10.569   1.903
 1129SOL    HW1 7686   5.974  10.618   1.867
 1129SOL    HW2 7687   6.025  10.477   1.932
 1130SOL     OW 7688   2.718   5.281   6.638
 1130SOL    HW1 7689   2.703   5.300   6.735
 1130SOL    HW2 7690   2.649   5.328   6.583
 1131SOL     OW 7691   5.031   1.305   3.064
 1131SOL    HW1 7692   5.062   1.389   3.108
 1131SOL    HW2 7693   5.027   1.231   3.131
 1132SOL     OW 7694   1.169   0.428   7.155
 1132SOL    HW1 7695   1.079   0.395   7.184
 1132SOL    HW2 7696   1.163   0.457   7.059
 1133SOL     OW 7697   1.389   3.843   4.662
 1133SOL    HW1 7698   1.470   3.818   4.609
 1133SOL    HW2 7699   1.408   3.926   4.715
 1134SOL     OW 7700   7.714   5.501   0.293
 1134SOL    HW1 7701   7.694   5.598   0.280
 1134SOL    HW2 7702   7.736   5.460   0.204
 1135SOL     OW 7703   1.200   7.917   6.257
 1135SOL    HW1 7704   1.128   7.975   6.221
 1135SOL    HW2 7705   1.234   7.955   6.343
 1136SOL     OW 7706   7.259   2.358   5.796
 1136SOL    HW1 7707   7.306   2.280   5.836
 1136SOL    HW2 7708   7.160   2.347   5.806
 1137SOL     OW 7709   3.668   8.069   4.202
 1137SOL    HW1 7710   3.705   8.157   4.172
 1137SOL    HW2 7711   3.572   8.080   4.228
 1138SOL     OW 7712   8.961   0.828   3.233
 1138SOL    HW1 7713   9.012   0.742   3.234
 1138SOL    HW2 7714   9.024   0.904   3.221
 1139SOL     OW 7715   4.346   1.604   5.919
 1139SOL    HW1 7716   4.318   1.509   5.934
 1139SOL    HW2 7717   4.445   1.611   5.930
 1140SOL     OW 7718   8.963   1.775   7.006
 1140SOL    HW1 7719   8.939   1.842   6.936
 1140SOL    HW2 7720   9.055   1.740   6.988
 1141SOL     OW 7721   0.843   2.455   1.276
 1141SOL    HW1 7722   0.787   2.499   1.206
 1141SOL    HW2 7723   0.797   2.370   1.306
 1142SOL     OW 7724   7.769   7.292   4.964
 1142SOL    HW1 7725   7.715   7.239   4.898
 1142SOL    HW2 7726   7.708   7.333   5.031
 1143SOL     OW 7727   1.928   0.750   0.355
 1143SOL    HW1 7728   1.977   0.755   0.442
 1143SOL    HW2 7729   1.990   0.773   0.281
 1144SOL     OW 7730   8.842   4.081   5.795
 1144SOL    HW1 7731   8.794   4.146   5.735
 1144SOL    HW2 7732   8.846   3.992   5.751
 1145SOL     OW 7733   8.765   4.805   4.153
 1145SOL    HW1 7734   8.748   4.876   4.221
 1145SOL    HW2 7735   8.774   4.717   4.199
 1146SOL     OW 7736   8.906   5.098   0.005
 1146SOL    HW1 7737   9.001   5.071  -0.006
 1146SOL    HW2 7738   8.851   5.055  -0.067
 1147SOL     OW 7739   1.864   8.253   2.471
 1147SOL    HW1 7740   1.835   8.265   2.375
 1147SOL    HW2 7741   1.854   8.339   2.520
 1148SOL     OW 7742   0.901   4.672   4.826
 1148SOL    HW1 7743   0.895   4.770   4.807
 1148SOL    HW2 7744   0.967   4.629   4.765
 1149SOL     OW 7745   7.177   6.543   2.171
 1149SOL    HW1 7746   7.254   6.547   2.108
 1149SOL    HW2 7747   7.156   6.635   2.204
 1150SOL     OW 7748  10.048   5.729   4.047
 1150SOL    HW1 7749  10.032   5.631   4.048
 1150SOL    HW2 7750   9.963   5.777   4.025
 1151SOL     OW 7751   5.700   6.425   5.794
 1151SOL    HW1 7752   5.606   6.446   5.770
 1151SOL    HW2 7753   5.760   6.499   5.763
 1152SOL     OW 7754   8.425   7.738   6.991
 1152SOL    HW1 7755   8.366   7.703   6.918
 1152SOL    HW2 7756   8.518   7.706   6.976
 1153SOL     OW 7757   3.864   0.143   0.603
 1153SOL    HW1 7758   3.933   0.186   0.546
 1153SOL    HW2 7759   3.828   0.209   0.668
 1154SOL     OW 7760   2.161   5.363   0.359
 1154SOL    HW1 7761   2.087   5.332   0.418
 1154SOL    HW2 7762   2.163   5.306   0.276
 1155SOL     OW 7763   7.666   1.210   1.555
 1155SOL    HW1 7764   7.671   1.303   1.518
 1155SOL    HW2 7765   7.707   1.146   1.490
 1156SOL     OW 7766   5.917   3.980   1.433
 1156SOL    HW1 7767   5.865   3.979   1.347
 1156SOL    HW2 7768   5.935   3.887   1.462
 1157SOL     OW 7769   3.411   1.321   1.327
 1157SOL    HW1 7770   3.410   1.407   1.275
 1157SOL    HW2 7771   3.319   1.301   1.360
 1158SOL     OW 7772   6.512   5.580   1.315
 1158SOL    HW1 7773   6.496   5.492   1.269
 1158SOL    HW2 7774   6.442   5.595   1.384
 1159SOL     OW 7775   1.532   4.426   1.422
 1159SOL    HW1 7776   1.524   4.379   1.510
 1159SOL    HW2 7777   1.477   4.378   1.353
 1160SOL     OW 7778   9.376   5.986   1.796
 1160SOL    HW1 7779   9.365   6.085   1.810
 1160SOL    HW2 7780   9.286   5.942   1.799
 1161SOL     OW 7781   3.476   8.781   4.263
 1161SOL    HW1 7782   3.503   8.877   4.271
 1161SOL    HW2 7783   3.527   8.726   4.329
 1162SOL     OW 7784   0.599   2.941   2.499
 1162SOL    HW1 7785   0.628   2.852   2.463
 1162SOL    HW2 7786   0.586   3.005   2.423
 1163SOL     OW 7787   6.387   2.023   3.203
 1163SOL    HW1 7788   6.485   2.006   3.190
 1163SOL    HW2 7789   6.360   1.994   3.295
 1164SOL     OW 7790   0.216   6.105   6.993
 1164SOL    HW1 7791   0.156   6.130   7.069
 1164SOL    HW2 7792   0.196   6.011   6.965
 1165SOL     OW 7793   4.003   0.644   1.326
 1165SOL    HW1 7794   4.059   0.727   1.331
 1165SOL    HW2 7795   3.916   0.660   1.372
 1166SOL     OW 7796   9.800   4.312   6.870
 1166SOL    HW1 7797   9.802   4.340   6.774
 1166SOL    HW2 7798   9.877   4.252   6.890
 1167SOL     OW 7799   7.384   1.392   3.001
 1167SOL    HW1 7800   7.300   1.384   3.056
 1167SOL    HW2 7801   7.434   1.474   3.029
 1168SOL     OW 7802   1.565   2.890   6.193
 1168SOL    HW1 7803   1.475   2.869   6.231
 1168SOL    HW2 7804   1.557   2.969   6.132
 1169SOL     OW 7805   0.378   5.202   3.405
 1169SOL    HW1 7806   0.294   5.201   3.459
 1169SOL    HW2 7807   0.376   5.126   3.340
 1170SOL     OW 7808   9.819   8.294   5.015
 1170SOL    HW1 7809   9.884   8.353   4.968
 1170SOL    HW2 7810   9.834   8.199   4.988
 1171SOL     OW 7811   7.376   5.293   4.400
 1171SOL    HW1 7812   7.413   5.371   4.450
 1171SOL    HW2 7813   7.400   5.208   4.447
 1172SOL     OW 7814   4.487   1.663   3.127
 1172SOL    HW1 7815   4.451   1.621   3.211
 1172SOL    HW2 7816   4.521   1.591   3.067
 1173SOL     OW 7817  10.570   8.916   3.403
 1173SOL    HW1 7818  10.656   8.887   3.361
 1173SOL    HW2 7819  10.517   8.836   3.430
 1174SOL     OW 7820   2.879   7.389   2.272
 1174SOL    HW1 7821   2.971   7.350   2.271
 1174SOL    HW2 7822   2.812   7.316   2.283
 1175SOL     OW 7823   4.928   6.533   2.653
 1175SOL    HW1 7824   4.875   6.616   2.671
 1175SOL    HW2 7825   4.924   6.511   2.556
 1176SOL     OW 7826   1.707   1.474   0.771
 1176SOL    HW1 7827   1.677   1.495   0.864
 1176SOL    HW2 7828   1.763   1.392   0.772
 1177SOL     OW 7829  10.271   5.904   0.168
 1177SOL    HW1 7830  10.257   5.806   0.154
 1177SOL    HW2 7831  10.183   5.949   0.183
 1178SOL     OW 7832   2.910  10.290   5.595
 1178SOL    HW1 7833   2.964  10.219   5.552
 1178SOL    HW2 7834   2.816  10.258   5.607
 1179SOL     OW 7835  10.445   1.918   4.484
 1179SOL    HW1 7836  10.457   1.861   4.403
 1179SOL    HW2 7837  10.421   1.860   4.562
 1180SOL     OW 7838   5.805  10.346   4.518
 1180SOL    HW1 7839   5.828  10.443   4.530
 1180SOL    HW2 7840   5.720  10.338   4.466
 1181SOL     OW 7841   9.527   0.324   2.703
 1181SOL    HW1 7842   9.502   0.413   2.740
 1181SOL    HW2 7843   9.507   0.321   2.605
 1182SOL     OW 7844   5.405   4.194   3.767
 1182SOL    HW1 7845   5.378   4.098   3.755
 1182SOL    HW2 7846   5.502   4.204   3.742
 1183SOL     OW 7847   9.639  10.361   0.108
 1183SOL    HW1 7848   9.626  10.262   0.114
 1183SOL    HW2 7849   9.564  10.408   0.154
 1184SOL     OW 7850   4.035   5.612   1.488
 1184SOL    HW1 7851   4.013   5.553   1.566
 1184SOL    HW2 7852   4.045   5.557   1.405
 1185SOL     OW 7853   9.230   0.771   3.547
 1185SOL    HW1 7854   9.147   0.826   3.553
 1185SOL    HW2 7855   9.217   0.685   3.596
 1186SOL     OW 7856   3.104   3.217   7.238
 1186SOL    HW1 7857   3.060   3.268   7.164
 1186SOL    HW2 7858   3.072   3.123   7.237
 1187SOL     OW 7859   4.878   1.820   7.277
 1187SOL    HW1 7860   4.894   1.727   7.243
 1187SOL    HW2 7861   4.964   1.857   7.313
 1188SOL     OW 7862   1.192   4.395   1.441
 1188SOL    HW1 7863   1.241   4.389   1.354
 1188SOL    HW2 7864   1.185   4.490   1.470
 1189SOL     OW 7865   9.816   0.525   4.922
 1189SOL    HW1 7866   9.781   0.454   4.984
 1189SOL    HW2 7867   9.916   0.522   4.921
 1190SOL     OW 7868   2.457   9.512   2.024
 1190SOL    HW1 7869   2.441   9.420   1.988
 1190SOL    HW2 7870   2.371   9.550   2.059
 1191SOL     OW 7871   4.053   3.474   5.561
 1191SOL    HW1 7872   4.061   3.527   5.646
 1191SOL    HW2 7873   4.017   3.533   5.489
 1192SOL     OW 7874   9.749   7.446   3.908
 1192SOL    HW1 7875   9.828   7.497   3.875
 1192SOL    HW2 7876   9.778   7.357   3.942
 1193SOL     OW 7877   2.706   9.336   0.730
 1193SOL    HW1 7878   2.713   9.418   0.674
 1193SOL    HW2 7879   2.609   9.316   0.748
 1194SOL     OW 7880   1.299   6.336   5.643
 1194SOL    HW1 7881   1.341   6.247   5.627
 1194SOL    HW2 7882   1.332   6.401   5.575
 1195SOL     OW 7883   6.280   3.765   4.381
 1195SOL    HW1 7884   6.302   3.782   4.285
 1195SOL    HW2 7885   6.250   3.851   4.424
 1196SOL     OW 7886  10.539   9.883   1.888
 1196SOL    HW1 7887  10.611   9.950   1.905
 1196SOL    HW2 7888  10.455   9.931   1.864
 1197SOL     OW 7889   6.269   2.432   1.919
 1197SOL    HW1 7890   6.324   2.371   1.861
 1197SOL    HW2 7891   6.174   2.399   1.921
 1198SOL     OW 7892   7.281   0.643   2.285
 1198SOL    HW1 7893   7.238   0.563   2.327
 1198SOL    HW2 7894   7.330   0.615   2.203
 1199SOL     OW 7895   1.081   5.158   5.794
 1199SOL    HW1 7896   1.063   5.152   5.696
 1199SOL    HW2 7897   1.042   5.243   5.829
 1200SOL     OW 7898  10.001   6.937   7.440
 1200SOL    HW1 7899  10.087   6.906   7.480
 1200SOL    HW2 7900  10.007   6.934   7.340
 1201SOL     OW 7901   1.622   1.362   3.271
 1201SOL    HW1 7902   1.641   1.331   3.177
 1201SOL    HW2 7903   1.531   1.404   3.275
 1202SOL     OW 7904  10.441   5.301   7.473
 1202SOL    HW1 7905  10.475   5.264   7.387
 1202SOL    HW2 7906  10.369   5.368   7.454
 1203SOL     OW 7907   2.007   5.852   0.212
 1203SOL    HW1 7908   2.040   5.763   0.246
 1203SOL    HW2 7909   2.015   5.855   0.113
 1204SOL     OW 7910   4.609   6.217   1.338
 1204SOL    HW1 7911   4.645   6.126   1.316
 1204SOL    HW2 7912   4.553   6.212   1.421
 1205SOL     OW 7913   9.526   5.585   3.035
 1205SOL    HW1 7914   9.475   5.566   3.118
 1205SOL    HW2 7915   9.463   5.591   2.957
 1206SOL     OW 7916   4.815   2.487   4.815
 1206SOL    HW1 7917   4.825   2.407   4.755
 1206SOL    HW2 7918   4.739   2.472   4.878
 1207SOL     OW 7919   8.142  10.196   1.741
 1207SOL    HW1 7920   8.154  10.107   1.697
 1207SOL    HW2 7921   8.228  10.224   1.783
 1208SOL     OW 7922   0.365   0.125   4.356
 1208SOL    HW1 7923   0.393   0.093   4.447
 1208SOL    HW2 7924   0.378   0.224   4.350
 1209SOL     OW 7925   6.810   2.896   2.623
 1209SOL    HW1 7926   6.891   2.950   2.599
 1209SOL    HW2 7927   6.763   2.868   2.540
 1210SOL     OW 7928   6.582   5.475   0.267
 1210SOL    HW1 7929   6.507   5.505   0.208
 1210SOL    HW2 7930   6.551   5.475   0.363
 1211SOL     OW 7931  10.491   5.666   1.414
 1211SOL    HW1 7932  10.481   5.580   1.465
 1211SOL    HW2 7933  10.526   5.737   1.475
 1212SOL     OW 7934   6.441  10.563   5.502
 1212SOL    HW1 7935   6.522  10.614   5.531
 1212SOL    HW2 7936   6.385  10.542   5.582
 1213SOL     OW 7937   3.914   1.232   3.803
 1213SOL    HW1 7938   3.923   1.279   3.891
 1213SOL    HW2 7939   3.860   1.149   3.814
 1214SOL     OW 7940  10.205   4.403   0.953
 1214SOL    HW1 7941  10.228   4.463   1.030
 1214SOL    HW2 7942  10.178   4.313   0.987
 1215SOL     OW 7943   5.276   6.014   1.573
 1215SOL    HW1 7944   5.232   5.951   1.636
 1215SOL    HW2 7945   5.368   6.035   1.606
 1216SOL     OW 7946   0.697   5.934   4.042
 1216SOL    HW1 7947   0.790   5.904   4.062
 1216SOL    HW2 7948   0.658   5.977   4.123
 1217SOL     OW 7949   5.175   2.631   2.497
 1217SOL    HW1 7950   5.202   2.726   2.482
 1217SOL    HW2 7951   5.253   2.580   2.533
 1218SOL     OW 7952   2.974   3.282   5.041
 1218SOL    HW1 7953   2.986   3.192   5.084
 1218SOL    HW2 7954   3.006   3.279   4.947
 1219SOL     OW 7955   7.899   4.533   4.205
 1219SOL    HW1 7956   7.904   4.438   4.236
 1219SOL    HW2 7957   7.991   4.569   4.191
 1220SOL     OW 7958   0.099   9.470   0.010
 1220SOL    HW1 7959   0.055   9.560   0.008
 1220SOL    HW2 7960   0.057   9.415   0.082
 1221SOL     OW 7961   4.868   4.432   6.821
 1221SOL    HW1 7962   4.929   4.400   6.893
 1221SOL    HW2 7963   4.911   4.416   6.732
 1222SOL     OW 7964   7.255  10.215   2.637
 1222SOL    HW1 7965   7.233  10.234   2.541
 1222SOL    HW2 7966   7.198  10.272   2.696
 1223SOL     OW 7967   5.566   7.175   2.470
 1223SOL    HW1 7968   5.637   7.110   2.498
 1223SOL    HW2 7969   5.578   7.261   2.520
 1224SOL     OW 7970   5.842   2.442   1.728
 1224SOL    HW1 7971   5.905   2.401   1.793
 1224SOL    HW2 7972   5.892   2.470   1.646
 1225SOL     OW 7973  10.328   7.097   5.115
 1225SOL    HW1 7974  10.294   7.133   5.202
 1225SOL    HW2 7975  10.289   7.006   5.099
 1226SOL     OW 7976   3.620   3.194   3.746
 1226SOL    HW1 7977   3.648   3.120   3.808
 1226SOL    HW2 7978   3.618   3.280   3.797
 1227SOL     OW 7979   8.736   0.900   0.062
 1227SOL    HW1 7980   8.762   0.996   0.078
 1227SOL    HW2 7981   8.813   0.841   0.086
 1228SOL     OW 7982   1.436   5.617   4.842
 1228SOL    HW1 7983   1.422   5.629   4.743
 1228SOL    HW2 7984   1.424   5.521   4.866
 1229SOL     OW 7985   5.544   0.627   0.377
 1229SOL    HW1 7986   5.521   0.674   0.292
 1229SOL    HW2 7987   5.460   0.594   0.420
 1230SOL     OW 7988  10.004   3.246   1.840
 1230SOL    HW1 7989   9.926   3.184   1.827
 1230SOL    HW2 7990  10.056   3.217   1.920
 1231SOL     OW 7991   4.570   6.295   4.619
 1231SOL    HW1 7992   4.506   6.359   4.661
 1231SOL    HW2 7993   4.568   6.208   4.668
 1232SOL     OW 7994   9.671   2.703   2.904
 1232SOL    HW1 7995   9.581   2.701   2.948
 1232SOL    HW2 7996   9.660   2.699   2.805
 1233SOL     OW 7997   3.414   7.303   5.766
 1233SOL    HW1 7998   3.356   7.385   5.773
 1233SOL    HW2 7999   3.375   7.231   5.823
 1234SOL     OW 8000   8.177   5.774   2.020
 1234SOL    HW1 8001   8.094   5.755   2.073
 1234SOL    HW2 8002   8.154   5.831   1.941
 1235SOL     OW 8003   5.059   1.941   3.665
 1235SOL    HW1 8004   5.035   1.917   3.571
 1235SOL    HW2 8005   4.977   1.939   3.722
 1236SOL     OW 8006   5.664   4.720   6.482
 1236SOL    HW1 8007   5.729   4.789   6.514
 1236SOL    HW2 8008   5.591   4.764   6.429
 1237SOL     OW 8009   0.569   3.748   1.794
 1237SOL    HW1 8010   0.661   3.709   1.795
 1237SOL    HW2 8011   0.573   3.842   1.759
 1238SOL     OW 8012   2.928   7.566   5.519
 1238SOL    HW1 8013   2.901   7.475   5.551
 1238SOL    HW2 8014   3.016   7.591   5.559
 1239SOL     OW 8015   2.555   2.972   6.400
 1239SOL    HW1 8016   2.467   3.018   6.415
 1239SOL    HW2 8017   2.629   3.029   6.437
 1240SOL     OW 8018   1.591   8.746   5.697
 1240SOL    HW1 8019   1.666   8.786   5.749
 1240SOL    HW2 8020   1.510   8.739   5.755
 1241SOL     OW 8021   1.777   2.383   0.994
 1241SOL    HW1 8022   1.818   2.336   1.072
 1241SOL    HW2 8023   1.771   2.319   0.917
 1242SOL     OW 8024   0.756   4.942   2.815
 1242SOL    HW1 8025   0.699   5.022   2.794
 1242SOL    HW2 8026   0.811   4.961   2.896
 1243SOL     OW 8027   6.861   5.088   1.413
 1243SOL    HW1 8028   6.900   5.047   1.330
 1243SOL    HW2 8029   6.784   5.146   1.388
 1244SOL     OW 8030   4.472   4.259   5.179
 1244SOL    HW1 8031   4.558   4.230   5.137
 1244SOL    HW2 8032   4.492   4.306   5.265
 1245SOL     OW 8033   3.569   9.454   1.862
 1245SOL    HW1 8034   3.471   9.455   1.883
 1245SOL    HW2 8035   3.585   9.500   1.775
 1246SOL     OW 8036   4.184   4.802   0.983
 1246SOL    HW1 8037   4.182   4.838   0.890
 1246SOL    HW2 8038   4.191   4.878   1.048
 1247SOL     OW 8039  10.286   6.421   4.460
 1247SOL    HW1 8040  10.337   6.340   4.490
 1247SOL    HW2 8041  10.309   6.441   4.364
 1248SOL     OW 8042   0.855   4.193   2.256
 1248SOL    HW1 8043   0.878   4.194   2.158
 1248SOL    HW2 8044   0.800   4.112   2.276
 1249SOL     OW 8045   4.553   1.471   0.334
 1249SOL    HW1 8046   4.574   1.449   0.239
 1249SOL    HW2 8047   4.595   1.403   0.394
 1250SOL     OW 8048   8.812   2.944   0.519
 1250SOL    HW1 8049   8.825   2.999   0.436
 1250SOL    HW2 8050   8.891   2.884   0.532
 1251SOL     OW 8051  10.539   5.935   3.119
 1251SOL    HW1 8052  10.549   5.863   3.188
 1251SOL    HW2 8053  10.594   6.014   3.145
 1252SOL     OW 8054   9.936   8.930   0.596
 1252SOL    HW1 8055   9.947   8.873   0.678
 1252SOL    HW2 8056  10.000   9.007   0.601
 1253SOL     OW 8057  10.514   1.172   4.073
 1253SOL    HW1 8058  10.595   1.121   4.046
 1253SOL    HW2 8059  10.433   1.113   4.065
 1254SOL     OW 8060   5.816   3.494   0.574
 1254SOL    HW1 8061   5.856   3.424   0.634
 1254SOL    HW2 8062   5.886   3.529   0.512
 1255SOL     OW 8063   2.771   7.100   5.749
 1255SOL    HW1 8064   2.820   7.155   5.816
 1255SOL    HW2 8065   2.826   7.020   5.724
 1256SOL     OW 8066   3.079   5.935   6.455
 1256SOL    HW1 8067   3.073   5.949   6.553
 1256SOL    HW2 8068   3.002   5.879   6.424
 1257SOL     OW 8069   8.182   1.375   7.235
 1257SOL    HW1 8070   8.230   1.315   7.299
 1257SOL    HW2 8071   8.247   1.441   7.197
 1258SOL     OW 8072   5.418   1.365   2.200
 1258SOL    HW1 8073   5.398   1.295   2.268
 1258SOL    HW2 8074   5.511   1.400   2.213
 1259SOL     OW 8075  10.428  10.474   3.797
 1259SOL    HW1 8076  10.477  10.496   3.882
 1259SOL    HW2 8077  10.448  10.380   3.771
 1260SOL     OW 8078   8.561   4.596   3.349
 1260SOL    HW1 8079   8.640   4.588   3.288
 1260SOL    HW2 8080   8.484   4.544   3.312
 1261SOL     OW 8081   1.051   7.691   2.689
 1261SOL    HW1 8082   1.015   7.728   2.603
 1261SOL    HW2 8083   0.976   7.676   2.753
 1262SOL     OW 8084  10.486   3.284   5.628
 1262SOL    HW1 8085  10.501   3.303   5.726
 1262SOL    HW2 8086  10.400   3.234   5.617
 1263SOL     OW 8087   8.989   4.774   0.261
 1263SOL    HW1 8088   9.083   4.778   0.292
 1263SOL    HW2 8089   8.979   4.702   0.193
 1264SOL     OW 8090   4.263   2.961   6.041
 1264SOL    HW1 8091   4.204   2.885   6.067
 1264SOL    HW2 8092   4.273   2.964   5.941
 1265SOL     OW 8093   3.969   5.088   5.837
 1265SOL    HW1 8094   4.004   5.132   5.919
 1265SOL    HW2 8095   4.026   5.113   5.759
 1266SOL     OW 8096   8.591   0.571   2.582
 1266SOL    HW1 8097   8.672   0.570   2.641
 1266SOL    HW2 8098   8.567   0.477   2.558
 1267SOL     OW 8099   0.314   3.508   3.863
 1267SOL    HW1 8100   0.377   3.430   3.862
 1267SOL    HW2 8101   0.241   3.491   3.929
 1268SOL     OW 8102   6.201   0.728   5.279
 1268SOL    HW1 8103   6.200   0.723   5.179
 1268SOL    HW2 8104   6.235   0.818   5.308
 1269SOL     OW 8105   8.235   1.753   2.997
 1269SOL    HW1 8106   8.193   1.716   3.080
 1269SOL    HW2 8107   8.227   1.853   2.997
 1270SOL     OW 8108   3.599   2.246   2.126
 1270SOL    HW1 8109   3.646   2.333   2.136
 1270SOL    HW2 8110   3.642   2.178   2.185
 1271SOL     OW 8111   4.571   2.787   7.030
 1271SOL    HW1 8112   4.654   2.796   7.085
 1271SOL    HW2 8113   4.572   2.699   6.982
 1272SOL     OW 8114   4.050   4.009   4.618
 1272SOL    HW1 8115   3.989   4.031   4.694
 1272SOL    HW2 8116   4.114   3.938   4.647
 1273SOL     OW 8117   2.288   9.167   2.267
 1273SOL    HW1 8118   2.272   9.076   2.306
 1273SOL    HW2 8119   2.212   9.191   2.207
 1274SOL     OW 8120   1.144   7.233   0.651
 1274SOL    HW1 8121   1.170   7.139   0.675
 1274SOL    HW2 8122   1.130   7.240   0.552
 1275SOL     OW 8123   5.199   8.101   4.135
 1275SOL    HW1 8124   5.238   8.060   4.217
 1275SOL    HW2 8125   5.150   8.185   4.159
 1276SOL     OW 8126   0.756  10.273   2.416
 1276SOL    HW1 8127   0.833  10.336   2.405
 1276SOL    HW2 8128   0.771  10.215   2.495
 1277SOL     OW 8129   2.363   3.863   4.894
 1277SOL    HW1 8130   2.452   3.820   4.907
 1277SOL    HW2 8131   2.292   3.804   4.934
 1278SOL     OW 8132   2.584   6.864   5.409
 1278SOL    HW1 8133   2.624   6.954   5.428
 1278SOL    HW2 8134   2.579   6.850   5.310
 1279SOL     OW 8135   7.347   2.613   1.986
 1279SOL    HW1 8136   7.397   2.541   2.034
 1279SOL    HW2 8137   7.278   2.652   2.047
 1280SOL     OW 8138   1.280   0.134   3.869
 1280SOL    HW1 8139   1.239   0.097   3.786
 1280SOL    HW2 8140   1.222   0.114   3.948
 1281SOL     OW 8141   8.824  10.560   4.755
 1281SOL    HW1 8142   8.769  10.516   4.826
 1281SOL    HW2 8143   8.877  10.491   4.707
 1282SOL     OW 8144   3.556   3.615   3.173
 1282SOL    HW1 8145   3.484   3.681   3.189
 1282SOL    HW2 8146   3.529   3.554   3.098
 1283SOL     OW 8147  10.032   6.959   3.486
 1283SOL    HW1 8148  10.000   7.004   3.569
 1283SOL    HW2 8149   9.955   6.946   3.423
 1284SOL     OW 8150   8.721   9.786   0.568
 1284SOL    HW1 8151   8.758   9.842   0.642
 1284SOL    HW2 8152   8.676   9.845   0.501
 1285SOL     OW 8153   9.465   9.589   1.961
 1285SOL    HW1 8154   9.380   9.536   1.959
 1285SOL    HW2 8155   9.522   9.562   1.883
 1286SOL     OW 8156   0.930   3.250   7.205
 1286SOL    HW1 8157   0.998   3.212   7.142
 1286SOL    HW2 8158   0.883   3.327   7.162
 1287SOL     OW 8159   5.964   9.204   0.805
 1287SOL    HW1 8160   5.945   9.283   0.747
 1287SOL    HW2 8161   5.878   9.166   0.839
 1288SOL     OW 8162   4.464   9.955   7.055
 1288SOL    HW1 8163   4.406   9.984   6.979
 1288SOL    HW2 8164   4.410   9.902   7.120
 1289SOL     OW 8165   0.384   3.196   5.624
 1289SOL    HW1 8166   0.451   3.125   5.643
 1289SOL    HW2 8167   0.377   3.210   5.525
 1290SOL     OW 8168   0.537   1.445   2.350
 1290SOL    HW1 8169   0.534   1.373   2.420
 1290SOL    HW2 8170   0.508   1.408   2.262
 1291SOL     OW 8171   5.643   6.412   3.931
 1291SOL    HW1 8172   5.738   6.394   3.956
 1291SOL    HW2 8173   5.611   6.495   3.977
 1292SOL     OW 8174   9.533   8.300   2.914
 1292SOL    HW1 8175   9.490   8.255   2.835
 1292SOL    HW2 8176   9.583   8.381   2.884
 1293SOL     OW 8177   3.643   8.200   1.440
 1293SOL    HW1 8178   3.573   8.232   1.376
 1293SOL    HW2 8179   3.614   8.114   1.482
 1294SOL     OW 8180   1.217   7.409   2.439
 1294SOL    HW1 8181   1.123   7.399   2.473
 1294SOL    HW2 8182   1.218   7.400   2.340
 1295SOL     OW 8183   0.497   2.141   3.355
 1295SOL    HW1 8184   0.440   2.213   3.316
 1295SOL    HW2 8185   0.581   2.132   3.301
 1296SOL     OW 8186   4.135   9.993   0.331
 1296SOL    HW1 8187   4.059   9.974   0.269
 1296SOL    HW2 8188   4.101  10.043   0.411
 1297SOL     OW 8189   5.734   0.659   2.660
 1297SOL    HW1 8190   5.702   0.751   2.638
 1297SOL    HW2 8191   5.679   0.591   2.610
 1298SOL     OW 8192   4.952   3.614   4.186
 1298SOL    HW1 8193   4.986   3.629   4.278
 1298SOL    HW2 8194   5.015   3.656   4.120
 1299SOL     OW 8195   2.631   2.470   1.557
 1299SOL    HW1 8196   2.589   2.391   1.512
 1299SOL    HW2 8197   2.728   2.451   1.573
 1300SOL     OW 8198   0.864   9.671   6.561
 1300SOL    HW1 8199   0.899   9.759   6.595
 1300SOL    HW2 8200   0.919   9.597   6.598
 1301SOL     OW 8201   6.636   6.937   7.368
 1301SOL    HW1 8202   6.728   6.902   7.346
 1301SOL    HW2 8203   6.619   7.021   7.316
 1302SOL     OW 8204   3.617   9.031   4.281
 1302SOL    HW1 8205   3.598   9.107   4.343
 1302SOL    HW2 8206   3.671   9.064   4.204
 1303SOL     OW 8207   0.621   0.074   3.766
 1303SOL    HW1 8208   0.623   0.068   3.666
 1303SOL    HW2 8209   0.575  -0.006   3.803
 1304SOL     OW 8210   1.505   8.283   6.170
 1304SOL    HW1 8211   1.524   8.369   6.123
 1304SOL    HW2 8212   1.501   8.209   6.104
 1305SOL     OW 8213   2.273   1.289   0.365
 1305SOL    HW1 8214   2.338   1.225   0.406
 1305SOL    HW2 8215   2.303   1.312   0.272
 1306SOL     OW 8216   4.396   2.288   2.258
 1306SOL    HW1 8217   4.479   2.263   2.309
 1306SOL    HW2 8218   4.349   2.362   2.307
 1307SOL     OW 8219   3.786   6.699   6.256
 1307SOL    HW1 8220   3.790   6.626   6.324
 1307SOL    HW2 8221   3.739   6.778   6.294
 1308SOL     OW 8222   6.698   3.584   5.052
 1308SOL    HW1 8223   6.624   3.643   5.085
 1308SOL    HW2 8224   6.665   3.531   4.973
 1309SOL     OW 8225   3.643  10.503   2.891
 1309SOL    HW1 8226   3.695  10.528   2.809
 1309SOL    HW2 8227   3.571  10.438   2.866
 1310SOL     OW 8228   6.632   0.547   1.319
 1310SOL    HW1 8229   6.585   0.533   1.233
 1310SOL    HW2 8230   6.571   0.594   1.384
 1311SOL     OW 8231   3.397   7.537   6.721
 1311SOL    HW1 8232   3.494   7.562   6.726
 1311SOL    HW2 8233   3.356   7.576   6.638
 1312SOL     OW 8234   3.398   8.265   6.060
 1312SOL    HW1 8235   3.497   8.252   6.068
 1312SOL    HW2 8236   3.379   8.351   6.012
 1313SOL     OW 8237   0.490  10.457   4.329
 1313SOL    HW1 8238   0.437  10.450   4.244
 1313SOL    HW2 8239   0.462  10.384   4.392
 1314SOL     OW 8240   9.890   7.592   0.859
 1314SOL    HW1 8241   9.900   7.534   0.777
 1314SOL    HW2 8242   9.862   7.684   0.831
 1315SOL     OW 8243  10.505   4.155   0.071
 1315SOL    HW1 8244  10.461   4.197  -0.009
 1315SOL    HW2 8245  10.455   4.180   0.154
 1316SOL     OW 8246   2.484   6.221   4.638
 1316SOL    HW1 8247   2.527   6.159   4.573
 1316SOL    HW2 8248   2.489   6.314   4.603
 1317SOL     OW 8249   6.681   3.258   7.456
 1317SOL    HW1 8250   6.718   3.303   7.375
 1317SOL    HW2 8251   6.590   3.295   7.476
 1318SOL     OW 8252   4.287   2.642   4.013
 1318SOL    HW1 8253   4.287   2.543   4.029
 1318SOL    HW2 8254   4.368   2.683   4.055
 1319SOL     OW 8255   6.371   3.836   6.128
 1319SOL    HW1 8256   6.273   3.841   6.146
 1319SOL    HW2 8257   6.418   3.795   6.205
 1320SOL     OW 8258   0.516   4.355   3.525
 1320SOL    HW1 8259   0.468   4.292   3.463
 1320SOL    HW2 8260   0.544   4.437   3.474
 1321SOL     OW 8261   0.300  10.439   1.374
 1321SOL    HW1 8262   0.379  10.498   1.387
 1321SOL    HW2 8263   0.225  10.492   1.333
 1322SOL     OW 8264   7.610   2.693   2.664
 1322SOL    HW1 8265   7.589   2.702   2.567
 1322SOL    HW2 8266   7.680   2.760   2.689
 1323SOL     OW 8267   5.663   1.231   0.045
 1323SOL    HW1 8268   5.703   1.172   0.115
 1323SOL    HW2 8269   5.673   1.327   0.073
 1324SOL     OW 8270   2.910   3.354   6.996
 1324SOL    HW1 8271   3.004   3.384   6.983
 1324SOL    HW2 8272   2.890   3.280   6.932
 1325SOL     OW 8273   6.935   4.998   6.113
 1325SOL    HW1 8274   6.989   4.914   6.110
 1325SOL    HW2 8275   6.863   4.993   6.043
 1326SOL     OW 8276   2.314  10.577   3.803
 1326SOL    HW1 8277   2.320  10.626   3.716
 1326SOL    HW2 8278   2.388  10.606   3.863
 1327SOL     OW 8279   1.413   1.562   0.713
 1327SOL    HW1 8280   1.355   1.597   0.787
 1327SOL    HW2 8281   1.379   1.473   0.683
 1328SOL     OW 8282   3.767   8.128   6.512
 1328SOL    HW1 8283   3.700   8.053   6.515
 1328SOL    HW2 8284   3.855   8.092   6.479
 1329SOL     OW 8285   0.152   2.368   6.534
 1329SOL    HW1 8286   0.144   2.373   6.434
 1329SOL    HW2 8287   0.070   2.405   6.576
 1330SOL     OW 8288  10.057   7.153   6.455
 1330SOL    HW1 8289  10.047   7.192   6.547
 1330SOL    HW2 8290  10.137   7.194   6.410
 1331SOL     OW 8291   7.520   2.577   5.667
 1331SOL    HW1 8292   7.619   2.562   5.657
 1331SOL    HW2 8293   7.471   2.497   5.633
 1332SOL     OW 8294   6.585   6.408   1.073
 1332SOL    HW1 8295   6.528   6.484   1.104
 1332SOL    HW2 8296   6.650   6.442   1.005
 1333SOL     OW 8297   4.290   4.570   0.668
 1333SOL    HW1 8298   4.220   4.559   0.738
 1333SOL    HW2 8299   4.251   4.620   0.590
 1334SOL     OW 8300   0.274   4.019   1.947
 1334SOL    HW1 8301   0.203   4.072   1.994
 1334SOL    HW2 8302   0.239   3.928   1.926
 1335SOL     OW 8303   4.861   0.608   7.111
 1335SOL    HW1 8304   4.948   0.565   7.091
 1335SOL    HW2 8305   4.804   0.609   7.028
 1336SOL     OW 8306   7.325   2.860   3.778
 1336SOL    HW1 8307   7.272   2.943   3.765
 1336SOL    HW2 8308   7.423   2.881   3.771
 1337SOL     OW 8309   9.767   0.778   0.454
 1337SOL    HW1 8310   9.742   0.839   0.529
 1337SOL    HW2 8311   9.841   0.717   0.484
 1338SOL     OW 8312   9.930   8.659   0.438
 1338SOL    HW1 8313   9.935   8.741   0.495
 1338SOL    HW2 8314  10.020   8.638   0.401
 1339SOL     OW 8315   5.785   4.722   0.941
 1339SOL    HW1 8316   5.821   4.670   1.018
 1339SOL    HW2 8317   5.857   4.781   0.904
 1340SOL     OW 8318   1.900   1.050   2.442
 1340SOL    HW1 8319   1.974   1.099   2.487
 1340SOL    HW2 8320   1.937   0.971   2.393
 1341SOL     OW 8321   7.152   0.537   1.181
 1341SOL    HW1 8322   7.090   0.506   1.110
 1341SOL    HW2 8323   7.148   0.474   1.259
 1342SOL     OW 8324   7.775   5.227   0.348
 1342SOL    HW1 8325   7.757   5.165   0.424
 1342SOL    HW2 8326   7.722   5.311   0.360
 1343SOL     OW 8327   0.728   6.974   5.843
 1343SOL    HW1 8328   0.652   6.923   5.885
 1343SOL    HW2 8329   0.804   6.980   5.907
 1344SOL     OW 8330  10.388   5.459   0.011
 1344SOL    HW1 8331  10.339   5.399  -0.053
 1344SOL    HW2 8332  10.328   5.534   0.039
 1345SOL     OW 8333   7.644   2.253   1.994
 1345SOL    HW1 8334   7.560   2.206   1.967
 1345SOL    HW2 8335   7.645   2.345   1.953
 1346SOL     OW 8336   8.845   3.594   4.004
 1346SOL    HW1 8337   8.772   3.546   3.955
 1346SOL    HW2 8338   8.877   3.671   3.949
 1347SOL     OW 8339   5.179   7.461   0.283
 1347SOL    HW1 8340   5.086   7.483   0.253
 1347SOL    HW2 8341   5.209   7.528   0.351
 1348SOL     OW 8342   4.137   5.992   6.418
 1348SOL    HW1 8343   4.164   5.973   6.513
 1348SOL    HW2 8344   4.114   5.906   6.373
 1349SOL     OW 8345   4.400   2.042   6.057
 1349SOL    HW1 8346   4.445   2.049   6.146
 1349SOL    HW2 8347   4.312   1.996   6.068
 1350SOL     OW 8348   8.349   0.807   6.531
 1350SOL    HW1 8349   8.290   0.879   6.495
 1350SOL    HW2 8350   8.370   0.827   6.627
 1351SOL     OW 8351   9.667   4.467   3.890
 1351SOL    HW1 8352   9.619   4.468   3.977
 1351SOL    HW2 8353   9.623   4.401   3.829
 1352SOL     OW 8354   2.391   3.021   4.633
 1352SOL    HW1 8355   2.398   2.971   4.547
 1352SOL    HW2 8356   2.299   3.060   4.643
 1353SOL     OW 8357   0.721   3.068   0.795
 1353SOL    HW1 8358   0.623   3.050   0.792
 1353SOL    HW2 8359   0.748   3.093   0.888
 1354SOL     OW 8360   2.418   2.996   0.261
 1354SOL    HW1 8361   2.466   2.957   0.339
 1354SOL    HW2 8362   2.394   2.923   0.196
 1355SOL     OW 8363   6.414   2.859   7.481
 1355SOL    HW1 8364   6.399   2.882   7.577
 1355SOL    HW2 8365   6.497   2.904   7.448
 1356SOL     OW 8366   4.878   0.760   3.485
 1356SOL    HW1 8367   4.905   0.744   3.391
 1356SOL    HW2 8368   4.784   0.729   3.499
 1357SOL     OW 8369   7.686   2.732   6.007
 1357SOL    HW1 8370   7.643   2.784   6.080
 1357SOL    HW2 8371   7.621   2.663   5.973
 1358SOL     OW 8372   1.639   6.788   3.920
 1358SOL    HW1 8373   1.691   6.704   3.934
 1358SOL    HW2 8374   1.567   6.794   3.989
 1359SOL     OW 8375   9.191   2.383   1.109
 1359SOL    HW1 8376   9.130   2.459   1.089
 1359SOL    HW2 8377   9.142   2.296   1.097
 1360SOL     OW 8378   3.098   1.681   6.198
 1360SOL    HW1 8379   3.038   1.622   6.144
 1360SOL    HW2 8380   3.083   1.776   6.172
 1361SOL     OW 8381   1.416   8.117   2.684
 1361SOL    HW1 8382   1.414   8.203   2.733
 1361SOL    HW2 8383   1.379   8.044   2.741
 1362SOL     OW 8384   4.636   7.218   2.549
 1362SOL    HW1 8385   4.701   7.290   2.574
 1362SOL    HW2 8386   4.624   7.215   2.450
 1363SOL     OW 8387   3.427  10.602   7.217
 1363SOL    HW1 8388   3.486  10.682   7.202
 1363SOL    HW2 8389   3.347  10.628   7.270
 1364SOL     OW 8390   7.801   2.685   0.232
 1364SOL    HW1 8391   7.742   2.605   0.241
 1364SOL    HW2 8392   7.850   2.681   0.145
 1365SOL     OW 8393   2.706   8.396   0.911
 1365SOL    HW1 8394   2.729   8.302   0.888
 1365SOL    HW2 8395   2.612   8.416   0.883
 1366SOL     OW 8396   0.910   8.653   6.717
 1366SOL    HW1 8397   1.005   8.630   6.695
 1366SOL    HW2 8398   0.851   8.630   6.640
 1367SOL     OW 8399   5.939   4.103   1.671
 1367SOL    HW1 8400   5.934   4.063   1.580
 1367SOL    HW2 8401   6.032   4.093   1.707
 1368SOL     OW 8402   7.901   7.364   5.334
 1368SOL    HW1 8403   7.915   7.290   5.268
 1368SOL    HW2 8404   7.953   7.346   5.417
 1369SOL     OW 8405   5.188   1.745   0.465
 1369SOL    HW1 8406   5.115   1.759   0.532
 1369SOL    HW2 8407   5.156   1.684   0.393
 1370SOL     OW 8408   8.821   5.624   6.728
 1370SOL    HW1 8409   8.749   5.680   6.687
 1370SOL    HW2 8410   8.892   5.607   6.660
 1371SOL     OW 8411   2.418   4.201   5.246
 1371SOL    HW1 8412   2.455   4.274   5.304
 1371SOL    HW2 8413   2.493   4.151   5.203
 1372SOL     OW 8414   7.757   7.113   5.822
 1372SOL    HW1 8415   7.742   7.014   5.820
 1372SOL    HW2 8416   7.682   7.158   5.871
 1373SOL     OW 8417   2.320   3.977   1.941
 1373SOL    HW1 8418   2.403   3.981   1.997
 1373SOL    HW2 8419   2.260   3.905   1.976
 1374SOL     OW 8420   1.314   5.225   5.329
 1374SOL    HW1 8421   1.378   5.238   5.254
 1374SOL    HW2 8422   1.221   5.220   5.293
 1375SOL     OW 8423   2.743   3.829   4.832
 1375SOL    HW1 8424   2.675   3.775   4.882
 1375SOL    HW2 8425   2.796   3.884   4.897
 1376SOL     OW 8426  10.209   9.776   4.001
 1376SOL    HW1 8427  10.162   9.736   4.079
 1376SOL    HW2 8428  10.306   9.785   4.022
 1377SOL     OW 8429   2.103   5.754   0.728
 1377SOL    HW1 8430   2.133   5.768   0.823
 1377SOL    HW2 8431   2.040   5.677   0.723
 1378SOL     OW 8432   0.706   4.779   1.284
 1378SOL    HW1 8433   0.686   4.759   1.188
 1378SOL    HW2 8434   0.730   4.695   1.331
 1379SOL     OW 8435   8.344   1.930   0.761
 1379SOL    HW1 8436   8.419   1.931   0.695
 1379SOL    HW2 8437   8.258   1.909   0.713
 1380SOL     OW 8438   1.489   1.675   0.484
 1380SOL    HW1 8439   1.587   1.697   0.490
 1380SOL    HW2 8440   1.460   1.632   0.570
 1381SOL     OW 8441   0.922   6.946   1.361
 1381SOL    HW1 8442   0.955   6.889   1.286
 1381SOL    HW2 8443   0.884   6.887   1.433
 1382SOL     OW 8444   5.416   6.262   0.217
 1382SOL    HW1 8445   5.511   6.252   0.187
 1382SOL    HW2 8446   5.362   6.185   0.182
 1383SOL     OW 8447   3.314   8.174   7.173
 1383SOL    HW1 8448   3.348   8.132   7.089
 1383SOL    HW2 8449   3.271   8.105   7.230
 1384SOL     OW 8450   2.395   9.920   3.341
 1384SOL    HW1 8451   2.458   9.956   3.272
 1384SOL    HW2 8452   2.425   9.949   3.432
 1385SOL     OW 8453   6.739   0.515   0.851
 1385SOL    HW1 8454   6.691   0.494   0.766
 1385SOL    HW2 8455   6.675   0.554   0.917
 1386SOL     OW 8456  10.080   6.365   5.709
 1386SOL    HW1 8457  10.155   6.419   5.672
 1386SOL    HW2 8458  10.115   6.301   5.778
 1387SOL     OW 8459   0.293   7.269   3.104
 1387SOL    HW1 8460   0.213   7.323   3.077
 1387SOL    HW2 8461   0.277   7.173   3.082
 1388SOL     OW 8462   5.859   7.742   3.832
 1388SOL    HW1 8463   5.859   7.740   3.932
 1388SOL    HW2 8464   5.786   7.683   3.797
 1389SOL     OW 8465   1.192   3.358   2.925
 1389SOL    HW1 8466   1.203   3.422   2.849
 1389SOL    HW2 8467   1.153   3.406   3.004
 1390SOL     OW 8468   1.273   7.693   1.381
 1390SOL    HW1 8469   1.261   7.668   1.284
 1390SOL    HW2 8470   1.341   7.632   1.422
 1391SOL     OW 8471  10.177   8.441   0.713
 1391SOL    HW1 8472  10.269   8.405   0.729
 1391SOL    HW2 8473  10.161   8.452   0.615
 1392SOL     OW 8474   1.480   9.133   6.507
 1392SOL    HW1 8475   1.391   9.111   6.467
 1392SOL    HW2 8476   1.539   9.052   6.502
 1393SOL     OW 8477   7.388   7.408   0.413
 1393SOL    HW1 8478   7.354   7.495   0.379
 1393SOL    HW2 8479   7.315   7.360   0.461
 1394SOL     OW 8480   7.070   3.398   3.846
 1394SOL    HW1 8481   7.139   3.409   3.916
 1394SOL    HW2 8482   7.105   3.339   3.773
 1395SOL     OW 8483   3.605   4.499   6.916
 1395SOL    HW1 8484   3.526   4.531   6.863
 1395SOL    HW2 8485   3.689   4.528   6.871
 1396SOL     OW 8486   0.257   9.055   3.992
 1396SOL    HW1 8487   0.221   9.144   4.020
 1396SOL    HW2 8488   0.269   9.053   3.893
 1397SOL     OW 8489   1.442   3.595   6.483
 1397SOL    HW1 8490   1.492   3.601   6.569
 1397SOL    HW2 8491   1.356   3.646   6.491
 1398SOL     OW 8492   2.618   8.189   6.981
 1398SOL    HW1 8493   2.644   8.269   7.035
 1398SOL    HW2 8494   2.696   8.159   6.926
 1399SOL     OW 8495   3.645   8.358   1.674
 1399SOL    HW1 8496   3.665   8.321   1.583
 1399SOL    HW2 8497   3.695   8.444   1.687
 1400SOL     OW 8498   0.439   0.207   6.555
 1400SOL    HW1 8499   0.535   0.196   6.528
 1400SOL    HW2 8500   0.390   0.121   6.538
 1401SOL     OW 8501   9.544   1.137   3.477
 1401SOL    HW1 8502   9.495   1.214   3.436
 1401SOL    HW2 8503   9.520   1.130   3.574
 1402SOL     OW 8504   0.477   7.977   0.355
 1402SOL    HW1 8505   0.570   8.006   0.375
 1402SOL    HW2 8506   0.427   7.964   0.441
 1403SOL     OW 8507   6.599  10.427   0.784
 1403SOL    HW1 8508   6.637  10.494   0.720
 1403SOL    HW2 8509   6.532  10.473   0.843
 1404SOL     OW 8510   1.348   8.164   1.502
 1404SOL    HW1 8511   1.443   8.162   1.534
 1404SOL    HW2 8512   1.322   8.258   1.482
 1405SOL     OW 8513   1.248   8.061   3.448
 1405SOL    HW1 8514   1.158   8.100   3.429
 1405SOL    HW2 8515   1.244   7.961   3.440
 1406SOL     OW 8516   9.786   7.769   4.848
 1406SOL    HW1 8517   9.717   7.813   4.790
 1406SOL    HW2 8518   9.816   7.683   4.806
 1407SOL     OW 8519   4.597   2.449   3.439
 1407SOL    HW1 8520   4.574   2.538   3.399
 1407SOL    HW2 8521   4.692   2.450   3.470
 1408SOL     OW 8522   6.615   1.284   3.174
 1408SOL    HW1 8523   6.547   1.341   3.129
 1408SOL    HW2 8524   6.705   1.303   3.136
 1409SOL     OW 8525   4.054  10.501   3.148
 1409SOL    HW1 8526   3.958  10.489   3.126
 1409SOL    HW2 8527   4.074  10.460   3.237
 1410SOL     OW 8528   2.202   0.718   1.029
 1410SOL    HW1 8529   2.271   0.687   0.964
 1410SOL    HW2 8530   2.146   0.790   0.987
 1411SOL     OW 8531   3.801   0.110   1.819
 1411SOL    HW1 8532   3.743   0.082   1.743
 1411SOL    HW2 8533   3.754   0.092   1.905
 1412SOL     OW 8534   4.954   1.685   1.175
 1412SOL    HW1 8535   5.048   1.671   1.206
 1412SOL    HW2 8536   4.891   1.648   1.243
 1413SOL     OW 8537   6.071   2.697   4.950
 1413SOL    HW1 8538   6.137   2.727   4.881
 1413SOL    HW2 8539   5.987   2.751   4.942
 1414SOL     OW 8540   3.628   6.713   6.680
 1414SOL    HW1 8541   3.691   6.782   6.643
 1414SOL    HW2 8542   3.681   6.634   6.712
 1415SOL     OW 8543   2.454   6.440   2.175
 1415SOL    HW1 8544   2.456   6.533   2.137
 1415SOL    HW2 8545   2.547   6.412   2.199
 1416SOL     OW 8546   6.270   4.352   6.256
 1416SOL    HW1 8547   6.296   4.348   6.352
 1416SOL    HW2 8548   6.293   4.266   6.211
 1417SOL     OW 8549   6.979   5.555   4.968
 1417SOL    HW1 8550   7.013   5.591   4.881
 1417SOL    HW2 8551   7.046   5.491   5.005
 1418SOL     OW 8552   3.733   3.363   1.763
 1418SOL    HW1 8553   3.755   3.457   1.790
 1418SOL    HW2 8554   3.641   3.340   1.794
 1419SOL     OW 8555   2.381   2.425   5.518
 1419SOL    HW1 8556   2.290   2.406   5.557
 1419SOL    HW2 8557   2.412   2.344   5.467
 1420SOL     OW 8558   2.283   6.505   2.387
 1420SOL    HW1 8559   2.343   6.584   2.404
 1420SOL    HW2 8560   2.304   6.466   2.297
 1421SOL     OW 8561  10.422  10.474   3.022
 1421SOL    HW1 8562  10.416  10.528   3.106
 1421SOL    HW2 8563  10.363  10.515   2.952
 1422SOL     OW 8564   2.126   1.408   7.383
 1422SOL    HW1 8565   2.163   1.392   7.292
 1422SOL    HW2 8566   2.168   1.489   7.423
 1423SOL     OW 8567   5.204   5.833   4.641
 1423SOL    HW1 8568   5.193   5.930   4.622
 1423SOL    HW2 8569   5.233   5.820   4.736
 1424SOL     OW 8570   7.085   2.212   4.340
 1424SOL    HW1 8571   7.051   2.118   4.331
 1424SOL    HW2 8572   7.116   2.245   4.251
 1425SOL     OW 8573   1.871   2.912   1.363
 1425SOL    HW1 8574   1.927   2.928   1.444
 1425SOL    HW2 8575   1.793   2.975   1.363
 1426SOL     OW 8576   8.567   0.171   4.415
 1426SOL    HW1 8577   8.587   0.191   4.319
 1426SOL    HW2 8578   8.494   0.232   4.447
 1427SOL     OW 8579   0.026   0.919   4.143
 1427SOL    HW1 8580  -0.014   0.905   4.233
 1427SOL    HW2 8581   0.106   0.979   4.151
 1428SOL     OW 8582   2.080   3.807   4.687
 1428SOL    HW1 8583   2.063   3.788   4.590
 1428SOL    HW2 8584   1.995   3.837   4.730
 1429SOL     OW 8585   8.572   4.188   5.392
 1429SOL    HW1 8586   8.490   4.171   5.447
 1429SOL    HW2 8587   8.559   4.154   5.299
 1430SOL     OW 8588   0.836   1.987   0.972
 1430SOL    HW1 8589   0.857   2.085   0.966
 1430SOL    HW2 8590   0.813   1.964   1.067
 1431SOL     OW 8591   5.981   6.370   1.780
 1431SOL    HW1 8592   5.985   6.273   1.803
 1431SOL    HW2 8593   5.985   6.381   1.680
 1432SOL     OW 8594   3.480   7.036   2.146
 1432SOL    HW1 8595   3.468   7.072   2.054
 1432SOL    HW2 8596   3.483   7.111   2.212
 1433SOL     OW 8597   8.115   0.141   5.364
 1433SOL    HW1 8598   8.115   0.080   5.443
 1433SOL    HW2 8599   8.027   0.188   5.358
 1434SOL     OW 8600   2.781   3.540   3.602
 1434SOL    HW1 8601   2.705   3.510   3.659
 1434SOL    HW2 8602   2.801   3.469   3.533
 1435SOL     OW 8603   7.307   1.452   6.526
 1435SOL    HW1 8604   7.234   1.389   6.553
 1435SOL    HW2 8605   7.330   1.438   6.430
 1436SOL     OW 8606   0.660   7.392   3.621
 1436SOL    HW1 8607   0.630   7.339   3.701
 1436SOL    HW2 8608   0.694   7.481   3.652
 1437SOL     OW 8609  10.396   9.025   1.942
 1437SOL    HW1 8610  10.395   8.982   1.852
 1437SOL    HW2 8611  10.392   9.124   1.932
 1438SOL     OW 8612   4.338   4.399   1.572
 1438SOL    HW1 8613   4.330   4.429   1.667
 1438SOL    HW2 8614   4.256   4.424   1.522
 1439SOL     OW 8615  10.206  10.432   1.334
 1439SOL    HW1 8616  10.184  10.412   1.238
 1439SOL    HW2 8617  10.123  10.426   1.389
 1440SOL     OW 8618   5.300   5.128   3.688
 1440SOL    HW1 8619   5.320   5.098   3.595
 1440SOL    HW2 8620   5.289   5.049   3.747
 1441SOL     OW 8621   4.568   2.346   2.882
 1441SOL    HW1 8622   4.494   2.279   2.887
 1441SOL    HW2 8623   4.648   2.309   2.930
 1442SOL     OW 8624   3.297   8.271   3.570
 1442SOL    HW1 8625   3.370   8.232   3.626
 1442SOL    HW2 8626   3.302   8.371   3.573
 1443SOL     OW 8627   4.246   4.933   5.516
 1443SOL    HW1 8628   4.164   4.990   5.515
 1443SOL    HW2 8629   4.275   4.915   5.422
 1444SOL     OW 8630   1.191   2.628   5.280
 1444SOL    HW1 8631   1.124   2.597   5.213
 1444SOL    HW2 8632   1.164   2.717   5.315
 1445SOL     OW 8633   0.353   4.512   5.104
 1445SOL    HW1 8634   0.298   4.442   5.057
 1445SOL    HW2 8635   0.363   4.488   5.200
 1446SOL     OW 8636   7.223   5.540   1.264
 1446SOL    HW1 8637   7.312   5.515   1.302
 1446SOL    HW2 8638   7.229   5.545   1.164
 1447SOL     OW 8639   3.402   4.908   3.343
 1447SOL    HW1 8640   3.368   4.984   3.398
 1447SOL    HW2 8641   3.437   4.836   3.403
 1448SOL     OW 8642   4.026   9.986   2.982
 1448SOL    HW1 8643   4.106   9.951   3.031
 1448SOL    HW2 8644   4.055  10.025   2.894
 1449SOL     OW 8645   2.739   3.104   1.929
 1449SOL    HW1 8646   2.791   3.126   1.846
 1449SOL    HW2 8647   2.642   3.119   1.912
 1450SOL     OW 8648   8.908  10.365   7.280
 1450SOL    HW1 8649   8.901  10.277   7.233
 1450SOL    HW2 8650   8.985  10.363   7.344
 1451SOL     OW 8651   7.434   1.460   5.533
 1451SOL    HW1 8652   7.390   1.371   5.546
 1451SOL    HW2 8653   7.509   1.471   5.599
 1452SOL     OW 8654   7.454   0.603   7.198
 1452SOL    HW1 8655   7.545   0.571   7.170
 1452SOL    HW2 8656   7.395   0.609   7.118
 1453SOL     OW 8657   0.640   8.248   4.101
 1453SOL    HW1 8658   0.554   8.208   4.070
 1453SOL    HW2 8659   0.673   8.198   4.181
 1454SOL     OW 8660   1.340   8.167   4.835
 1454SOL    HW1 8661   1.258   8.222   4.852
 1454SOL    HW2 8662   1.421   8.219   4.862
 1455SOL     OW 8663   4.651   1.130   6.279
 1455SOL    HW1 8664   4.605   1.121   6.191
 1455SOL    HW2 8665   4.750   1.121   6.266
 1456SOL     OW 8666   7.849   3.871   4.085
 1456SOL    HW1 8667   7.860   3.827   4.174
 1456SOL    HW2 8668   7.752   3.892   4.071
 1457SOL     OW 8669   7.798   0.665   6.413
 1457SOL    HW1 8670   7.869   0.701   6.353
 1457SOL    HW2 8671   7.784   0.568   6.394
 1458SOL     OW 8672   7.331   0.544   4.501
 1458SOL    HW1 8673   7.364   0.506   4.415
 1458SOL    HW2 8674   7.407   0.588   4.549
 1459SOL     OW 8675   6.530   2.636   6.226
 1459SOL    HW1 8676   6.479   2.660   6.309
 1459SOL    HW2 8677   6.614   2.689   6.222
 1460SOL     OW 8678  10.343   5.130   1.019
 1460SOL    HW1 8679  10.311   5.044   0.979
 1460SOL    HW2 8680  10.372   5.115   1.113
 1461SOL     OW 8681   3.760   7.841   2.547
 1461SOL    HW1 8682   3.790   7.827   2.642
 1461SOL    HW2 8683   3.838   7.827   2.486
 1462SOL     OW 8684   5.599   2.263   4.448
 1462SOL    HW1 8685   5.659   2.300   4.519
 1462SOL    HW2 8686   5.591   2.329   4.373
 1463SOL     OW 8687   1.893   6.375   6.100
 1463SOL    HW1 8688   1.912   6.415   6.011
 1463SOL    HW2 8689   1.837   6.293   6.089
 1464SOL     OW 8690   0.781  10.438   0.336
 1464SOL    HW1 8691   0.752  10.526   0.298
 1464SOL    HW2 8692   0.761  10.435   0.434
 1465SOL     OW 8693   7.290   6.069   0.035
 1465SOL    HW1 8694   7.313   6.042   0.128
 1465SOL    HW2 8695   7.226   6.146   0.036
 1466SOL     OW 8696   9.100   4.857   1.821
 1466SOL    HW1 8697   9.019   4.807   1.790
 1466SOL    HW2 8698   9.180   4.827   1.768
 1467SOL     OW 8699   2.780   9.154   5.239
 1467SOL    HW1 8700   2.700   9.186   5.291
 1467SOL    HW2 8701   2.778   9.054   5.234
 1468SOL     OW 8702   6.179   4.350   2.652
 1468SOL    HW1 8703   6.188   4.423   2.720
 1468SOL    HW2 8704   6.262   4.346   2.596
 1469SOL     OW 8705   8.616   4.204   4.313
 1469SOL    HW1 8706   8.706   4.172   4.341
 1469SOL    HW2 8707   8.617   4.226   4.216
 1470SOL     OW 8708   0.801   0.970   5.802
 1470SOL    HW1 8709   0.818   0.920   5.717
 1470SOL    HW2 8710   0.730   0.923   5.855
 1471SOL     OW 8711   5.267   5.458   5.229
 1471SOL    HW1 8712   5.288   5.376   5.282
 1471SOL    HW2 8713   5.343   5.523   5.237
 1472SOL     OW 8714   7.641   9.058   6.931
 1472SOL    HW1 8715   7.589   9.140   6.907
 1472SOL    HW2 8716   7.586   8.976   6.909
 1473SOL     OW 8717   6.744  10.015   0.601
 1473SOL    HW1 8718   6.749   9.950   0.526
 1473SOL    HW2 8719   6.798  10.096   0.578
 1474SOL     OW 8720   1.556   7.760   6.430
 1474SOL    HW1 8721   1.646   7.716   6.422
 1474SOL    HW2 8722   1.565   7.858   6.413
 1475SOL     OW 8723   7.243   6.287   1.104
 1475SOL    HW1 8724   7.284   6.307   1.193
 1475SOL    HW2 8725   7.197   6.198   1.107
 1476SOL     OW 8726   9.007   1.161   1.545
 1476SOL    HW1 8727   9.007   1.084   1.608
 1476SOL    HW2 8728   9.002   1.247   1.596
 1477SOL     OW 8729   7.265   7.857   7.278
 1477SOL    HW1 8730   7.200   7.932   7.265
 1477SOL    HW2 8731   7.237   7.800   7.355
 1478SOL     OW 8732   4.656   7.154   1.063
 1478SOL    HW1 8733   4.615   7.085   1.004
 1478SOL    HW2 8734   4.696   7.227   1.007
 1479SOL     OW 8735   5.388  10.233   5.398
 1479SOL    HW1 8736   5.404  10.214   5.301
 1479SOL    HW2 8737   5.352  10.325   5.408
 1480SOL     OW 8738   0.048   0.932   0.674
 1480SOL    HW1 8739   0.139   0.972   0.683
 1480SOL    HW2 8740   0.054   0.833   0.689
 1481SOL     OW 8741   4.051   7.495   4.899
 1481SOL    HW1 8742   4.125   7.449   4.948
 1481SOL    HW2 8743   4.008   7.430   4.835
 1482SOL     OW 8744   0.824   8.303   3.245
 1482SOL    HW1 8745   0.820   8.393   3.202
 1482SOL    HW2 8746   0.752   8.245   3.205
 1483SOL     OW 8747   4.303   5.939   5.381
 1483SOL    HW1 8748   4.250   5.861   5.412
 1483SOL    HW2 8749   4.246   5.997   5.323
 1484SOL     OW 8750   6.990   0.397   3.411
 1484SOL    HW1 8751   6.946   0.485   3.426
 1484SOL    HW2 8752   6.968   0.364   3.319
 1485SOL     OW 8753   2.096   9.056   5.772
 1485SOL    HW1 8754   2.054   9.072   5.683
 1485SOL    HW2 8755   2.159   8.978   5.766
 1486SOL     OW 8756   3.721   8.063   2.414
 1486SOL    HW1 8757   3.729   8.033   2.318
 1486SOL    HW2 8758   3.741   7.986   2.474
 1487SOL     OW 8759   1.370   9.409   2.980
 1487SOL    HW1 8760   1.452   9.399   2.923
 1487SOL    HW2 8761   1.357   9.325   3.033
 1488SOL     OW 8762   9.407   9.706   0.854
 1488SOL    HW1 8763   9.413   9.764   0.773
 1488SOL    HW2 8764   9.421   9.762   0.936
 1489SOL     OW 8765   1.025   8.633   5.837
 1489SOL    HW1 8766   0.993   8.727   5.827
 1489SOL    HW2 8767   0.955   8.579   5.886
 1490SOL     OW 8768   7.599   1.097   0.011
 1490SOL    HW1 8769   7.582   0.999   0.018
 1490SOL    HW2 8770   7.513   1.144  -0.013
 1491SOL     OW 8771  10.570   9.879   2.194
 1491SOL    HW1 8772  10.470   9.877   2.190
 1491SOL    HW2 8773  10.606   9.913   2.107
 1492SOL     OW 8774   0.069   0.292   3.593
 1492SOL    HW1 8775   0.014   0.366   3.633
 1492SOL    HW2 8776   0.067   0.213   3.653
 1493SOL     OW 8777   7.852   1.406   2.171
 1493SOL    HW1 8778   7.776   1.357   2.213
 1493SOL    HW2 8779   7.938   1.360   2.193
 1494SOL     OW 8780   1.466   2.911   3.530
 1494SOL    HW1 8781   1.466   2.963   3.616
 1494SOL    HW2 8782   1.428   2.820   3.547
 1495SOL     OW 8783   5.648   6.350   2.385
 1495SOL    HW1 8784   5.570   6.396   2.428
 1495SOL    HW2 8785   5.640   6.251   2.400
 1496SOL     OW 8786   8.114   5.412   3.007
 1496SOL    HW1 8787   8.175   5.366   3.073
 1496SOL    HW2 8788   8.020   5.381   3.022
 1497SOL     OW 8789  10.014   4.815   1.215
 1497SOL    HW1 8790   9.978   4.722   1.202
 1497SOL    HW2 8791   9.948   4.882   1.182
 1498SOL     OW 8792   3.989   7.019   5.505
 1498SOL    HW1 8793   3.893   6.999   5.481
 1498SOL    HW2 8794   4.049   6.958   5.454
 1499SOL     OW 8795   1.213   5.641   5.376
 1499SOL    HW1 8796   1.129   5.665   5.426
 1499SOL    HW2 8797   1.189   5.609   5.285
 1500SOL     OW 8798   0.805   9.977   3.499
 1500SOL    HW1 8799   0.873   9.949   3.566
 1500SOL    HW2 8800   0.723  10.009   3.547
 1501SOL     OW 8801   2.014   4.792   2.068
 1501SOL    HW1 8802   1.917   4.795   2.092
 1501SOL    HW2 8803   2.065   4.855   2.126
 1502SOL     OW 8804   0.851   3.667   1.753
 1502SOL    HW1 8805   0.911   3.614   1.693
 1502SOL    HW2 8806   0.862   3.636   1.848
 1503SOL     OW 8807   5.322   4.647   6.509
 1503SOL    HW1 8808   5.267   4.564   6.498
 1503SOL    HW2 8809   5.389   4.652   6.435
 1504SOL     OW 8810   6.182   6.233   1.143
 1504SOL    HW1 8811   6.112   6.164   1.165
 1504SOL    HW2 8812   6.200   6.288   1.224
 1505SOL     OW 8813   3.655   0.367   4.025
 1505SOL    HW1 8814   3.616   0.348   3.935
 1505SOL    HW2 8815   3.687   0.282   4.066
 1506SOL     OW 8816   5.906   3.885   2.803
 1506SOL    HW1 8817   5.948   3.797   2.824
 1506SOL    HW2 8818   5.963   3.959   2.837
 1507SOL     OW 8819   3.959   2.803   3.501
 1507SOL    HW1 8820   3.958   2.714   3.455
 1507SOL    HW2 8821   4.041   2.811   3.557
 1508SOL     OW 8822   2.973   6.887   6.575
 1508SOL    HW1 8823   3.033   6.824   6.525
 1508SOL    HW2 8824   2.882   6.886   6.533
 1509SOL     OW 8825   0.989   8.613   7.459
 1509SOL    HW1 8826   0.946   8.620   7.369
 1509SOL    HW2 8827   1.025   8.521   7.472
 1510SOL     OW 8828   1.655   3.287   6.527
 1510SOL    HW1 8829   1.643   3.299   6.625
 1510SOL    HW2 8830   1.568   3.301   6.480
 1511SOL     OW 8831   2.366   3.170   6.478
 1511SOL    HW1 8832   2.303   3.112   6.530
 1511SOL    HW2 8833   2.390   3.251   6.533
 1512SOL     OW 8834   1.461   7.420   6.444
 1512SOL    HW1 8835   1.399   7.499   6.442
 1512SOL    HW2 8836   1.455   7.372   6.356
 1513SOL     OW 8837   7.149   0.955   3.638
 1513SOL    HW1 8838   7.071   0.996   3.685
 1513SOL    HW2 8839   7.167   0.864   3.677
 1514SOL     OW 8840   4.925   7.218   2.917
 1514SOL    HW1 8841   5.022   7.194   2.908
 1514SOL    HW2 8842   4.871   7.160   2.856
 1515SOL     OW 8843   1.766   2.994   6.397
 1515SOL    HW1 8844   1.736   3.042   6.480
 1515SOL    HW2 8845   1.689   2.988   6.333
 1516SOL     OW 8846  10.276   8.446   7.091
 1516SOL    HW1 8847  10.309   8.452   6.997
 1516SOL    HW2 8848  10.219   8.526   7.112
 1517SOL     OW 8849  10.440   7.242   4.254
 1517SOL    HW1 8850  10.362   7.297   4.225
 1517SOL    HW2 8851  10.520   7.300   4.267
 1518SOL     OW 8852   5.997   0.613   6.126
 1518SOL    HW1 8853   5.928   0.633   6.056
 1518SOL    HW2 8854   5.952   0.588   6.211
 1519SOL     OW 8855   4.398   2.453   1.939
 1519SOL    HW1 8856   4.315   2.409   1.907
 1519SOL    HW2 8857   4.379   2.500   2.026
 1520SOL     OW 8858   2.141   3.944   6.400
 1520SOL    HW1 8859   2.169   3.878   6.469
 1520SOL    HW2 8860   2.053   3.917   6.361
 1521SOL     OW 8861   6.840   5.948   1.169
 1521SOL    HW1 8862   6.786   5.996   1.100
 1521SOL    HW2 8863   6.832   5.849   1.154
 1522SOL     OW 8864   1.205   8.196   1.735
 1522SOL    HW1 8865   1.151   8.123   1.774
 1522SOL    HW2 8866   1.240   8.168   1.646
 1523SOL     OW 8867   1.173   9.458   1.328
 1523SOL    HW1 8868   1.166   9.500   1.419
 1523SOL    HW2 8869   1.091   9.404   1.310
 1524SOL     OW 8870   8.954   3.705   7.168
 1524SOL    HW1 8871   8.932   3.718   7.071
 1524SOL    HW2 8872   8.880   3.654   7.212
 1525SOL     OW 8873   0.165   5.737   0.379
 1525SOL    HW1 8874   0.184   5.836   0.382
 1525SOL    HW2 8875   0.098   5.718   0.308
 1526SOL     OW 8876   4.240   0.250   6.291
 1526SOL    HW1 8877   4.144   0.266   6.269
 1526SOL    HW2 8878   4.288   0.337   6.299
 1527SOL     OW 8879   2.306   6.152   0.550
 1527SOL    HW1 8880   2.305   6.121   0.455
 1527SOL    HW2 8881   2.363   6.090   0.604
 1528SOL     OW 8882   6.446   0.230   4.773
 1528SOL    HW1 8883   6.538   0.206   4.804
 1528SOL    HW2 8884   6.429   0.186   4.684
 1529SOL     OW 8885   4.786   4.027   1.057
 1529SOL    HW1 8886   4.782   3.958   0.985
 1529SOL    HW2 8887   4.740   4.110   1.026
[truncated: 3,202,652 more chars]
