# Supplementary material for: In Silico Structural Analysis of the Grapevine Serine Protease VviSBT4.19 Involved in Defense against P. viticola
Source: J Agric Food Chem. 2025 Dec 24;74(1):1724–32. doi: 10.1021/acs.jafc.5c11183 (PMC12818760; doi:10.1021/acs.jafc.5c11183)
Supplement: Supplementary file 2 [file jf5c11183_si_002.zip › Supporting-Information/S419_out_3.gro]

Protein in water t= 150000.00000 step= 10000
80055
    1THR      N    1   6.499   6.902   4.505
    1THR     H1    2   6.433   6.858   4.566
    1THR     H2    3   6.457   6.990   4.486
    1THR     H3    4   6.503   6.828   4.438
    1THR     CA    5   6.631   6.922   4.566
    1THR     CB    6   6.637   7.046   4.655
    1THR    OG1    7   6.529   7.032   4.747
    1THR    HG1    8   6.453   7.064   4.690
    1THR    CG2    9   6.617   7.174   4.574
    1THR      C   10   6.706   6.804   4.629
    1THR      O   11   6.828   6.805   4.643
    2THR      N   12   6.638   6.693   4.659
    2THR      H   13   6.539   6.703   4.650
    2THR     CA   14   6.688   6.578   4.735
    2THR     CB   15   6.676   6.604   4.885
    2THR    OG1   16   6.542   6.640   4.918
    2THR    HG1   17   6.489   6.557   4.935
    2THR    CG2   18   6.776   6.709   4.935
    2THR      C   19   6.610   6.448   4.715
    2THR      O   20   6.668   6.346   4.753
    3ARG      N   21   6.506   6.444   4.632
    3ARG      H   22   6.523   6.485   4.543
    3ARG     CA   23   6.405   6.337   4.638
    3ARG     CB   24   6.262   6.368   4.592
    3ARG     CG   25   6.173   6.454   4.682
    3ARG     CD   26   6.054   6.499   4.598
    3ARG     NE   27   5.954   6.580   4.670
    3ARG     HE   28   5.910   6.541   4.751
    3ARG     CZ   29   5.875   6.671   4.612
    3ARG    NH1   30   5.896   6.694   4.481
    3ARG   HH11   31   5.967   6.641   4.436
    3ARG   HH12   32   5.822   6.749   4.441
    3ARG    NH2   33   5.802   6.753   4.689
    3ARG   HH21   34   5.812   6.754   4.789
    3ARG   HH22   35   5.756   6.830   4.646
    3ARG      C   36   6.436   6.204   4.568
    3ARG      O   37   6.447   6.111   4.648
    4SER      N   38   6.442   6.199   4.436
    4SER      H   39   6.471   6.283   4.391
    4SER     CA   40   6.440   6.075   4.356
    4SER     CB   41   6.372   6.081   4.219
    4SER     OG   42   6.232   6.098   4.247
    4SER     HG   43   6.186   6.024   4.199
    4SER      C   44   6.580   6.014   4.346
    4SER      O   45   6.665   6.047   4.263
    5TRP      N   46   6.603   5.916   4.433
    5TRP      H   47   6.520   5.881   4.476
    5TRP     CA   48   6.728   5.842   4.456
    5TRP     CB   49   6.715   5.755   4.581
    5TRP     CG   50   6.594   5.661   4.586
    5TRP    CD1   51   6.573   5.549   4.517
    5TRP    HD1   52   6.610   5.536   4.416
    5TRP    CD2   53   6.506   5.660   4.694
    5TRP    NE1   54   6.484   5.471   4.578
    5TRP    HE1   55   6.454   5.382   4.542
    5TRP    CE2   56   6.437   5.540   4.681
    5TRP    CE3   57   6.476   5.751   4.794
    5TRP    HE3   58   6.520   5.850   4.786
    5TRP    CZ2   59   6.343   5.513   4.780
    5TRP    HZ2   60   6.283   5.423   4.762
    5TRP    CZ3   61   6.385   5.714   4.892
    5TRP    HZ3   62   6.365   5.796   4.961
    5TRP    CH2   63   6.314   5.594   4.889
    5TRP    HH2   64   6.225   5.580   4.949
    5TRP      C   65   6.776   5.762   4.335
    5TRP      O   66   6.704   5.747   4.237
    6AS4      N   67   6.885   5.691   4.363
    6AS4      H   68   6.951   5.741   4.421
    6AS4     CA   69   6.958   5.601   4.273
    6AS4     CB   70   7.108   5.602   4.303
    6AS4     CG   71   7.195   5.723   4.270
    6AS4    OD1   72   7.138   5.808   4.198
    6AS4   HD11   73   7.216   5.860   4.162
    6AS4   HD12   74   7.041   5.802   4.221
    6AS4    OD2   75   7.302   5.757   4.325
    6AS4   HD21   76   7.326   5.841   4.276
    6AS4   HD22   77   7.334   5.681   4.381
    6AS4      C   78   6.891   5.464   4.271
    6AS4      O   79   6.863   5.396   4.369
    7PHE      N   80   6.840   5.434   4.151
    7PHE      H   81   6.854   5.497   4.075
    7PHE     CA   82   6.782   5.305   4.112
    7PHE     CB   83   6.710   5.312   3.977
    7PHE     CG   84   6.620   5.195   3.938
    7PHE    CD1   85   6.669   5.102   3.847
    7PHE    HD1   86   6.774   5.074   3.842
    7PHE    CD2   87   6.485   5.204   3.969
    7PHE    HD2   88   6.458   5.287   4.035
    7PHE    CE1   89   6.577   5.021   3.780
    7PHE    HE1   90   6.623   4.952   3.709
    7PHE    CE2   91   6.397   5.116   3.908
    7PHE    HE2   92   6.294   5.109   3.945
    7PHE     CZ   93   6.442   5.030   3.809
    7PHE     HZ   94   6.374   4.970   3.748
    7PHE      C   95   6.876   5.184   4.115
    7PHE      O   96   6.982   5.181   4.054
    8VAL      N   97   6.822   5.079   4.176
    8VAL      H   98   6.728   5.086   4.210
    8VAL     CA   99   6.885   4.947   4.188
    8VAL     CB  100   6.808   4.866   4.293
    8VAL    CG1  101   6.878   4.732   4.316
    8VAL    CG2  102   6.829   4.938   4.427
    8VAL      C  103   6.900   4.886   4.048
    8VAL      O  104   6.805   4.848   3.979
    9GLY      N  105   7.027   4.880   4.010
    9GLY      H  106   7.095   4.937   4.057
    9GLY     CA  107   7.065   4.811   3.886
    9GLY      C  108   7.212   4.806   3.845
    9GLY      O  109   7.300   4.872   3.900
   10PHE      N  110   7.234   4.738   3.733
   10PHE      H  111   7.151   4.696   3.696
   10PHE     CA  112   7.363   4.722   3.664
   10PHE     CB  113   7.363   4.581   3.602
   10PHE     CG  114   7.492   4.518   3.550
   10PHE    CD1  115   7.511   4.506   3.413
   10PHE    HD1  116   7.458   4.568   3.341
   10PHE    CD2  117   7.588   4.460   3.632
   10PHE    HD2  118   7.570   4.467   3.740
   10PHE    CE1  119   7.623   4.445   3.358
   10PHE    HE1  120   7.623   4.421   3.252
   10PHE    CE2  121   7.704   4.404   3.580
   10PHE    HE2  122   7.776   4.370   3.654
   10PHE     CZ  123   7.722   4.395   3.442
   10PHE     HZ  124   7.816   4.357   3.401
   10PHE      C  125   7.390   4.829   3.558
   10PHE      O  126   7.299   4.868   3.485
   11PRO      N  127   7.513   4.875   3.535
   11PRO     CA  128   7.547   4.961   3.421
   11PRO     CB  129   7.700   4.966   3.412
   11PRO     CG  130   7.745   4.933   3.555
   11PRO     CD  131   7.632   4.851   3.618
   11PRO      C  132   7.502   4.911   3.284
   11PRO      O  133   7.491   4.788   3.275
   12GLN      N  134   7.437   4.996   3.206
   12GLN      H  135   7.430   5.092   3.234
   12GLN     CA  136   7.375   4.975   3.075
   12GLN     CB  137   7.480   4.935   2.971
   12GLN     CG  138   7.586   5.041   2.940
   12GLN     CD  139   7.714   5.033   3.024
   12GLN    OE1  140   7.773   4.933   3.065
   12GLN    NE2  141   7.769   5.154   3.027
   12GLN   HE21  142   7.728   5.235   2.986
   12GLN   HE22  143   7.854   5.161   3.079
   12GLN      C  144   7.243   4.897   3.069
   12GLN      O  145   7.156   4.924   2.987
   13GLN      N  146   7.243   4.789   3.148
   13GLN      H  147   7.323   4.748   3.192
   13GLN     CA  148   7.129   4.699   3.167
   13GLN     CB  149   7.165   4.569   3.239
   13GLN     CG  150   7.236   4.456   3.163
   13GLN     CD  151   7.206   4.317   3.220
   13GLN    OE1  152   7.145   4.299   3.325
   13GLN    NE2  153   7.211   4.217   3.133
   13GLN   HE21  154   7.230   4.238   3.037
   13GLN   HE22  155   7.171   4.129   3.159
   13GLN      C  156   7.008   4.760   3.239
   13GLN      O  157   6.904   4.697   3.250
   14VAL      N  158   7.032   4.875   3.301
   14VAL      H  159   7.121   4.895   3.342
   14VAL     CA  160   6.920   4.963   3.338
   14VAL     CB  161   6.929   5.015   3.482
   14VAL    CG1  162   6.870   4.905   3.570
   14VAL    CG2  163   7.066   5.063   3.530
   14VAL      C  164   6.906   5.071   3.231
   14VAL      O  165   7.007   5.135   3.202
   15LY3      N  166   6.783   5.088   3.181
   15LY3      H  167   6.703   5.034   3.206
   15LY3     CA  168   6.758   5.196   3.085
   15LY3     CB  169   6.623   5.177   3.016
   15LY3     CG  170   6.628   5.071   2.906
   15LY3     CD  171   6.496   5.027   2.842
   15LY3     CE  172   6.527   4.915   2.742
   15LY3     NZ  173   6.592   4.799   2.804
   15LY3    HZ1  174   6.621   4.740   2.728
   15LY3    HZ2  175   6.656   4.815   2.879
   15LY3    HZ3  176   6.515   4.756   2.851
   15LY3      C  177   6.767   5.336   3.146
   15LY3      O  178   6.837   5.429   3.108
   16ARG      N  179   6.689   5.353   3.253
   16ARG      H  180   6.639   5.277   3.295
   16ARG     CA  181   6.685   5.482   3.323
   16ARG     CB  182   6.544   5.538   3.302
   16ARG     CG  183   6.525   5.684   3.260
   16ARG     CD  184   6.384   5.711   3.209
   16ARG     NE  185   6.397   5.822   3.113
   16ARG     HE  186   6.464   5.805   3.041
   16ARG     CZ  187   6.337   5.942   3.103
   16ARG    NH1  188   6.246   5.974   3.197
   16ARG   HH11  189   6.241   5.906   3.269
   16ARG   HH12  190   6.172   6.041   3.191
   16ARG    NH2  191   6.365   6.039   3.016
   16ARG   HH21  192   6.425   6.026   2.937
   16ARG   HH22  193   6.333   6.132   3.036
   16ARG      C  194   6.713   5.461   3.472
   16ARG      O  195   6.730   5.348   3.518
   17THR      N  196   6.762   5.567   3.535
   17THR      H  197   6.787   5.653   3.491
   17THR     CA  198   6.786   5.576   3.680
   17THR     CB  199   6.931   5.591   3.727
   17THR    OG1  200   6.997   5.703   3.667
   17THR    HG1  201   6.968   5.708   3.572
   17THR    CG2  202   7.018   5.466   3.727
   17THR      C  203   6.691   5.663   3.763
   17THR      O  204   6.608   5.611   3.836
   18SER      N  205   6.677   5.789   3.724
   18SER      H  206   6.708   5.821   3.634
   18SER     CA  207   6.594   5.887   3.795
   18SER     CB  208   6.632   5.893   3.943
   18SER     OG  209   6.598   6.022   3.996
   18SER     HG  210   6.623   6.025   4.093
   18SER      C  211   6.594   6.024   3.728
   18SER      O  212   6.698   6.067   3.680
   19ILE      N  213   6.485   6.095   3.756
   19ILE      H  214   6.404   6.053   3.797
   19ILE     CA  215   6.472   6.230   3.702
   19ILE     CB  216   6.330   6.280   3.732
   19ILE    CG1  217   6.302   6.392   3.631
   19ILE    CG2  218   6.308   6.306   3.881
   19ILE     CD  219   6.162   6.449   3.652
   19ILE      C  220   6.577   6.331   3.749
   19ILE      O  221   6.637   6.397   3.665
   20GL4      N  222   6.632   6.312   3.868
   20GL4      H  223   6.589   6.250   3.934
   20GL4     CA  224   6.738   6.398   3.923
   20GL4     CB  225   6.712   6.466   4.057
   20GL4     CG  226   6.663   6.366   4.162
   20GL4     CD  227   6.597   6.430   4.285
   20GL4    OE1  228   6.673   6.466   4.377
   20GL4   HE11  229   6.628   6.483   4.464
   20GL4   HE12  230   6.767   6.481   4.345
   20GL4    OE2  231   6.472   6.430   4.288
   20GL4   HE21  232   6.455   6.442   4.386
   20GL4   HE22  233   6.436   6.457   4.199
   20GL4      C  234   6.874   6.328   3.925
   20GL4      O  235   6.973   6.390   3.962
   21SER      N  236   6.887   6.219   3.850
   21SER      H  237   6.812   6.169   3.807
   21SER     CA  238   7.008   6.136   3.866
   21SER     CB  239   6.999   6.010   3.952
   21SER     OG  240   6.991   6.037   4.092
   21SER     HG  241   7.043   5.967   4.141
   21SER      C  242   7.072   6.093   3.734
   21SER      O  243   7.194   6.076   3.725
   22AS4      N  244   6.999   6.084   3.624
   22AS4      H  245   6.899   6.086   3.620
   22AS4     CA  246   7.051   6.050   3.491
   22AS4     CB  247   6.936   6.016   3.395
   22AS4     CG  248   6.877   5.877   3.419
   22AS4    OD1  249   6.761   5.879   3.467
   22AS4   HD11  250   6.710   5.798   3.438
   22AS4   HD12  251   6.748   5.965   3.516
   22AS4    OD2  252   6.926   5.770   3.379
   22AS4   HD21  253   6.855   5.700   3.372
   22AS4   HD22  254   7.025   5.783   3.376
   22AS4      C  255   7.145   6.151   3.425
   22AS4      O  256   7.197   6.121   3.319
   23ILE      N  257   7.167   6.266   3.489
   23ILE      H  258   7.137   6.276   3.584
   23ILE     CA  259   7.237   6.384   3.436
   23ILE     CB  260   7.190   6.497   3.528
   23ILE    CG1  261   7.039   6.520   3.532
   23ILE    CG2  262   7.248   6.629   3.476
   23ILE     CD  263   6.985   6.590   3.657
   23ILE      C  264   7.388   6.357   3.431
   23ILE      O  265   7.448   6.310   3.527
   24ILE      N  266   7.434   6.373   3.308
   24ILE      H  267   7.376   6.365   3.227
   24ILE     CA  268   7.578   6.365   3.279
   24ILE     CB  269   7.600   6.283   3.152
   24ILE    CG1  270   7.529   6.150   3.130
   24ILE    CG2  271   7.752   6.279   3.134
   24ILE     CD  272   7.541   6.054   3.249
   24ILE      C  273   7.638   6.505   3.267
   24ILE      O  274   7.605   6.581   3.175
   25ILE      N  275   7.722   6.527   3.367
   25ILE      H  276   7.744   6.460   3.439
   25ILE     CA  277   7.798   6.652   3.378
   25ILE     CB  278   7.829   6.682   3.525
   25ILE    CG1  279   7.715   6.657   3.623
   25ILE    CG2  280   7.887   6.823   3.538
   25ILE     CD  281   7.594   6.744   3.588
   25ILE      C  282   7.925   6.658   3.293
   25ILE      O  283   8.012   6.576   3.322
   26GLY      N  284   7.918   6.724   3.178
   26GLY      H  285   7.828   6.747   3.143
   26GLY     CA  286   8.023   6.759   3.081
   26GLY      C  287   8.112   6.859   3.156
   26GLY      O  288   8.110   6.977   3.122
   27VAL      N  289   8.211   6.809   3.230
   27VAL      H  290   8.223   6.710   3.224
   27VAL     CA  291   8.315   6.892   3.292
   27VAL     CB  292   8.351   6.845   3.433
   27VAL    CG1  293   8.331   6.959   3.534
   27VAL    CG2  294   8.286   6.716   3.483
   27VAL      C  295   8.439   6.906   3.204
   27VAL      O  296   8.536   6.831   3.218
   28LEU      N  297   8.435   7.002   3.113
   28LEU      H  298   8.350   7.054   3.104
   28LEU     CA  299   8.548   7.051   3.033
   28LEU     CB  300   8.494   7.135   2.917
   28LEU     CG  301   8.456   7.053   2.794
   28LEU    CD1  302   8.309   7.012   2.811
   28LEU    CD2  303   8.493   7.137   2.672
   28LEU      C  304   8.639   7.137   3.121
   28LEU      O  305   8.619   7.258   3.134
   29AS4      N  306   8.731   7.072   3.192
   29AS4      H  307   8.753   6.976   3.175
   29AS4     CA  308   8.813   7.135   3.297
   29AS4     CB  309   8.726   7.156   3.421
   29AS4     CG  310   8.791   7.258   3.515
   29AS4    OD1  311   8.756   7.378   3.507
   29AS4   HD11  312   8.758   7.417   3.599
   29AS4   HD12  313   8.735   7.402   3.413
   29AS4    OD2  314   8.863   7.212   3.607
   29AS4   HD21  315   8.941   7.274   3.618
   29AS4   HD22  316   8.828   7.123   3.633
   29AS4      C  317   8.939   7.052   3.323
   29AS4      O  318   9.023   7.021   3.239
   30SER      N  319   8.958   6.997   3.443
   30SER      H  320   8.905   7.024   3.523
   30SER     CA  321   9.069   6.907   3.478
   30SER     CB  322   9.187   6.984   3.538
   30SER     OG  323   9.292   6.888   3.537
   30SER     HG  324   9.375   6.925   3.580
   30SER      C  325   9.025   6.810   3.587
   30SER      O  326   8.918   6.839   3.643
   31GLY      N  327   9.110   6.722   3.639
   31GLY      H  328   9.206   6.742   3.619
   31GLY     CA  329   9.087   6.597   3.713
   31GLY      C  330   8.986   6.602   3.827
   31GLY      O  331   8.967   6.704   3.894
   32ILE      N  332   8.972   6.480   3.879
   32ILE      H  333   9.037   6.412   3.846
   32ILE     CA  334   8.897   6.438   3.998
   32ILE     CB  335   8.756   6.388   3.965
   32ILE    CG1  336   8.748   6.302   3.839
   32ILE    CG2  337   8.665   6.511   3.961
   32ILE     CD  338   8.808   6.162   3.845
   32ILE      C  339   8.975   6.346   4.092
   32ILE      O  340   9.064   6.277   4.041
   33TRP      N  341   8.988   6.388   4.217
   33TRP      H  342   8.966   6.481   4.245
   33TRP     CA  343   9.050   6.311   4.326
   33TRP     CB  344   9.101   6.404   4.437
   33TRP     CG  345   9.125   6.331   4.570
   33TRP    CD1  346   9.193   6.222   4.601
   33TRP    HD1  347   9.250   6.159   4.532
   33TRP    CD2  348   9.065   6.370   4.689
   33TRP    NE1  349   9.192   6.194   4.731
   33TRP    HE1  350   9.244   6.120   4.774
   33TRP    CE2  351   9.109   6.282   4.787
   33TRP    CE3  352   8.978   6.474   4.719
   33TRP    HE3  353   8.924   6.519   4.635
   33TRP    CZ2  354   9.066   6.308   4.917
   33TRP    HZ2  355   9.100   6.242   4.996
   33TRP    CZ3  356   8.936   6.495   4.850
   33TRP    HZ3  357   8.842   6.551   4.857
   33TRP    CH2  358   8.982   6.413   4.952
   33TRP    HH2  359   8.936   6.410   5.051
   33TRP      C  360   8.943   6.212   4.373
   33TRP      O  361   8.857   6.249   4.452
   34PRO      N  362   8.945   6.089   4.323
   34PRO     CA  363   8.834   5.994   4.340
   34PRO     CB  364   8.864   5.871   4.255
   34PRO     CG  365   9.016   5.875   4.238
   34PRO     CD  366   9.058   6.020   4.259
   34PRO      C  367   8.817   5.940   4.482
   34PRO      O  368   8.711   5.883   4.506
   35GL4      N  369   8.916   5.948   4.570
   35GL4      H  370   9.014   5.951   4.550
   35GL4     CA  371   8.904   5.892   4.705
   35GL4     CB  372   9.035   5.892   4.783
   35GL4     CG  373   9.121   5.784   4.717
   35GL4     CD  374   9.228   5.868   4.646
   35GL4    OE1  375   9.203   5.920   4.535
   35GL4   HE11  376   9.273   5.990   4.518
   35GL4   HE12  377   9.113   5.888   4.505
   35GL4    OE2  378   9.322   5.907   4.718
   35GL4   HE21  379   9.353   5.986   4.666
   35GL4   HE22  380   9.324   5.858   4.805
   35GL4      C  381   8.804   5.961   4.800
   35GL4      O  382   8.736   5.885   4.868
   36SER      N  383   8.770   6.086   4.770
   36SER      H  384   8.809   6.124   4.686
   36SER     CA  385   8.666   6.163   4.839
   36SER     CB  386   8.659   6.304   4.780
   36SER     OG  387   8.571   6.393   4.849
   36SER     HG  388   8.608   6.414   4.939
   36SER      C  389   8.524   6.105   4.834
   36SER      O  390   8.480   6.054   4.731
   37AS4      N  391   8.451   6.125   4.943
   37AS4      H  392   8.489   6.155   5.031
   37AS4     CA  393   8.309   6.088   4.959
   37AS4     CB  394   8.261   6.181   5.071
   37AS4     CG  395   8.132   6.118   5.124
   37AS4    OD1  396   8.024   6.178   5.101
   37AS4   HD11  397   7.957   6.139   5.165
   37AS4   HD12  398   8.050   6.258   5.048
   37AS4    OD2  399   8.143   6.021   5.201
   37AS4   HD21  400   8.097   6.053   5.284
   37AS4   HD22  401   8.209   5.956   5.162
   37AS4      C  402   8.233   6.101   4.827
   37AS4      O  403   8.184   5.999   4.780
   38SER      N  404   8.248   6.222   4.774
   38SER      H  405   8.298   6.298   4.814
   38SER     CA  406   8.183   6.265   4.649
   38SER     CB  407   8.218   6.409   4.612
   38SER     OG  408   8.169   6.491   4.719
   38SER     HG  409   8.098   6.439   4.765
   38SER      C  410   8.194   6.179   4.522
   38SER      O  411   8.097   6.184   4.446
   39PHE      N  412   8.289   6.087   4.525
   39PHE      H  413   8.353   6.061   4.597
   39PHE     CA  414   8.319   6.015   4.400
   39PHE     CB  415   8.458   6.061   4.354
   39PHE     CG  416   8.466   6.212   4.329
   39PHE    CD1  417   8.558   6.290   4.399
   39PHE    HD1  418   8.637   6.243   4.457
   39PHE    CD2  419   8.365   6.273   4.255
   39PHE    HD2  420   8.290   6.222   4.194
   39PHE    CE1  421   8.546   6.428   4.410
   39PHE    HE1  422   8.628   6.497   4.432
   39PHE    CE2  423   8.349   6.410   4.261
   39PHE    HE2  424   8.274   6.462   4.202
   39PHE     CZ  425   8.435   6.481   4.344
   39PHE     HZ  426   8.399   6.580   4.374
   39PHE      C  427   8.315   5.863   4.407
   39PHE      O  428   8.357   5.796   4.313
   40AS4      N  429   8.265   5.810   4.518
   40AS4      H  430   8.255   5.876   4.593
   40AS4     CA  431   8.255   5.667   4.550
   40AS4     CB  432   8.217   5.663   4.699
   40AS4     CG  433   8.253   5.522   4.747
   40AS4    OD1  434   8.366   5.486   4.786
   40AS4   HD11  435   8.355   5.391   4.815
   40AS4   HD12  436   8.420   5.571   4.787
   40AS4    OD2  437   8.156   5.443   4.745
   40AS4   HD21  438   8.168   5.367   4.809
   40AS4   HD22  439   8.079   5.476   4.690
   40AS4      C  440   8.153   5.590   4.466
   40AS4      O  441   8.033   5.615   4.471
   41AS4      N  442   8.201   5.480   4.409
   41AS4      H  443   8.295   5.450   4.427
   41AS4     CA  444   8.117   5.385   4.334
   41AS4     CB  445   8.208   5.268   4.294
   41AS4     CG  446   8.160   5.152   4.205
   41AS4    OD1  447   8.111   5.053   4.263
   41AS4   HD11  448   8.036   5.024   4.203
   41AS4   HD12  449   8.133   5.058   4.360
   41AS4    OD2  450   8.195   5.156   4.085
   41AS4   HD21  451   8.137   5.103   4.024
   41AS4   HD22  452   8.263   5.229   4.074
   41AS4      C  453   7.992   5.328   4.400
   41AS4      O  454   7.877   5.334   4.356
   42GL4      N  455   8.017   5.272   4.518
   42GL4      H  456   8.107   5.295   4.555
   42GL4     CA  457   7.910   5.223   4.606
   42GL4     CB  458   7.983   5.145   4.716
   42GL4     CG  459   8.004   5.000   4.675
   42GL4     CD  460   7.883   4.909   4.654
   42GL4    OE1  461   7.873   4.814   4.577
   42GL4   HE11  462   7.795   4.761   4.608
   42GL4   HE12  463   7.954   4.793   4.522
   42GL4    OE2  464   7.773   4.949   4.724
   42GL4   HE21  465   7.698   4.883   4.717
   42GL4   HE22  466   7.783   5.044   4.754
   42GL4      C  467   7.825   5.335   4.666
   42GL4      O  468   7.707   5.303   4.685
   43GLY      N  469   7.879   5.455   4.684
   43GLY      H  470   7.976   5.471   4.702
   43GLY     CA  471   7.794   5.571   4.714
   43GLY      C  472   7.689   5.602   4.607
   43GLY      O  473   7.585   5.657   4.641
   44PHE      N  474   7.733   5.584   4.483
   44PHE      H  475   7.831   5.567   4.470
   44PHE     CA  476   7.655   5.624   4.364
   44PHE     CB  477   7.729   5.737   4.292
   44PHE     CG  478   7.731   5.867   4.373
   44PHE    CD1  479   7.631   5.962   4.376
   44PHE    HD1  480   7.541   5.946   4.317
   44PHE    CD2  481   7.837   5.883   4.462
   44PHE    HD2  482   7.921   5.817   4.446
   44PHE    CE1  483   7.635   6.066   4.469
   44PHE    HE1  484   7.553   6.137   4.482
   44PHE    CE2  485   7.847   5.995   4.545
   44PHE    HE2  486   7.941   6.006   4.600
   44PHE     CZ  487   7.742   6.085   4.555
   44PHE     HZ  488   7.752   6.162   4.632
   44PHE      C  489   7.594   5.519   4.271
   44PHE      O  490   7.629   5.402   4.290
   45GLY      N  491   7.488   5.555   4.201
   45GLY      H  492   7.428   5.628   4.233
   45GLY     CA  493   7.430   5.458   4.106
   45GLY      C  494   7.478   5.461   3.961
   45GLY      O  495   7.533   5.558   3.908
   46PRO      N  496   7.416   5.369   3.888
   46PRO     CA  497   7.482   5.304   3.773
   46PRO     CB  498   7.413   5.167   3.767
   46PRO     CG  499   7.271   5.198   3.815
   46PRO     CD  500   7.291   5.302   3.925
   46PRO      C  501   7.460   5.387   3.647
   46PRO      O  502   7.362   5.461   3.634
   47PRO      N  503   7.552   5.384   3.551
   47PRO     CA  504   7.525   5.443   3.419
   47PRO     CB  505   7.661   5.437   3.349
   47PRO     CG  506   7.763   5.415   3.461
   47PRO     CD  507   7.690   5.336   3.570
   47PRO      C  508   7.413   5.372   3.344
   47PRO      O  509   7.411   5.249   3.338
   48PRO      N  510   7.317   5.459   3.315
   48PRO     CA  511   7.204   5.425   3.227
   48PRO     CB  512   7.120   5.552   3.223
   48PRO     CG  513   7.217   5.667   3.249
   48PRO     CD  514   7.300   5.599   3.358
   48PRO      C  515   7.244   5.373   3.088
   48PRO      O  516   7.358   5.388   3.046
   49SER      N  517   7.151   5.320   3.010
   49SER      H  518   7.060   5.298   3.046
   49SER     CA  519   7.169   5.278   2.870
   49SER     CB  520   7.042   5.236   2.797
   49SER     OG  521   6.948   5.340   2.827
   49SER     HG  522   6.858   5.309   2.796
   49SER      C  523   7.249   5.375   2.782
   49SER      O  524   7.339   5.332   2.709
   50LY3      N  525   7.219   5.503   2.794
   50LY3      H  526   7.145   5.535   2.853
   50LY3     CA  527   7.285   5.616   2.726
   50LY3     CB  528   7.204   5.743   2.752
   50LY3     CG  529   7.215   5.795   2.896
   50LY3     CD  530   7.125   5.915   2.924
   50LY3     CE  531   7.151   5.995   3.052
   50LY3     NZ  532   7.068   6.117   3.048
   50LY3    HZ1  533   7.069   6.155   3.141
   50LY3    HZ2  534   7.112   6.189   2.996
   50LY3    HZ3  535   6.975   6.097   3.018
   50LY3      C  536   7.435   5.638   2.747
   50LY3      O  537   7.493   5.724   2.680
   51TRP      N  538   7.495   5.558   2.835
   51TRP      H  539   7.448   5.479   2.873
   51TRP     CA  540   7.639   5.570   2.864
   51TRP     CB  541   7.663   5.605   3.011
   51TRP     CG  542   7.798   5.670   3.041
   51TRP    CD1  543   7.914   5.609   3.061
   51TRP    HD1  544   7.913   5.503   3.085
   51TRP    CD2  545   7.834   5.800   3.005
   51TRP    NE1  546   8.020   5.687   3.042
   51TRP    HE1  547   8.112   5.659   3.072
   51TRP    CE2  548   7.973   5.805   3.003
   51TRP    CE3  549   7.768   5.911   2.954
   51TRP    HE3  550   7.659   5.919   2.961
   51TRP    CZ2  551   8.040   5.916   2.953
   51TRP    HZ2  552   8.146   5.915   2.926
   51TRP    CZ3  553   7.832   6.024   2.905
   51TRP    HZ3  554   7.782   6.101   2.847
   51TRP    CH2  555   7.971   6.029   2.912
   51TRP    HH2  556   8.014   6.125   2.884
   51TRP      C  557   7.720   5.458   2.799
   51TRP      O  558   7.739   5.342   2.835
   52ILE      N  559   7.745   5.503   2.676
   52ILE      H  560   7.708   5.588   2.638
   52ILE     CA  561   7.835   5.435   2.581
   52ILE     CB  562   7.783   5.445   2.437
   52ILE    CG1  563   7.798   5.584   2.376
   52ILE    CG2  564   7.636   5.402   2.434
   52ILE     CD  565   7.734   5.593   2.238
   52ILE      C  566   7.984   5.466   2.593
   52ILE      O  567   8.064   5.373   2.603
   53GLY      N  568   8.011   5.583   2.650
   53GLY      H  569   7.944   5.654   2.671
   53GLY     CA  570   8.142   5.651   2.656
   53GLY      C  571   8.259   5.595   2.736
   53GLY      O  572   8.246   5.554   2.852
   54THR      N  573   8.373   5.575   2.670
   54THR      H  574   8.383   5.622   2.583
   54THR     CA  575   8.484   5.498   2.727
   54THR     CB  576   8.551   5.410   2.622
   54THR    OG1  577   8.591   5.471   2.498
   54THR    HG1  578   8.660   5.418   2.448
   54THR    CG2  579   8.476   5.281   2.590
   54THR      C  580   8.593   5.575   2.802
   54THR      O  581   8.633   5.687   2.771
   55CYS      N  582   8.642   5.517   2.911
   55CYS      H  583   8.603   5.430   2.941
   55CYS     CA  584   8.752   5.578   2.987
   55CYS     CB  585   8.739   5.556   3.138
   55CYS     SG  586   8.590   5.630   3.214
   55CYS      C  587   8.893   5.544   2.937
   55CYS      O  588   8.915   5.431   2.893
   56GLN      N  589   8.975   5.648   2.946
   56GLN      H  590   8.965   5.731   3.001
   56GLN     CA  591   9.113   5.639   2.896
   56GLN     CB  592   9.171   5.771   2.846
   56GLN     CG  593   9.105   5.813   2.715
   56GLN     CD  594   9.192   5.913   2.638
   56GLN    OE1  595   9.201   6.032   2.664
   56GLN    NE2  596   9.245   5.870   2.524
   56GLN   HE21  597   9.231   5.779   2.486
   56GLN   HE22  598   9.311   5.936   2.488
   56GLN      C  599   9.214   5.564   2.982
   56GLN      O  600   9.236   5.589   3.101
   57GLY      N  601   9.293   5.490   2.904
   57GLY      H  602   9.286   5.482   2.805
   57GLY     CA  603   9.380   5.387   2.962
   57GLY      C  604   9.489   5.432   3.060
   57GLY      O  605   9.583   5.497   3.014
   58PHE      N  606   9.479   5.405   3.190
   58PHE      H  607   9.408   5.344   3.225
   58PHE     CA  608   9.574   5.455   3.290
   58PHE     CB  609   9.538   5.596   3.338
   58PHE     CG  610   9.590   5.718   3.261
   58PHE    CD1  611   9.727   5.744   3.261
   58PHE    HD1  612   9.796   5.712   3.339
   58PHE    CD2  613   9.503   5.781   3.174
   58PHE    HD2  614   9.397   5.757   3.178
   58PHE    CE1  615   9.773   5.833   3.165
   58PHE    HE1  616   9.878   5.862   3.152
   58PHE    CE2  617   9.556   5.868   3.080
   58PHE    HE2  618   9.487   5.921   3.015
   58PHE     CZ  619   9.692   5.899   3.074
   58PHE     HZ  620   9.736   5.979   3.014
   58PHE      C  621   9.567   5.357   3.408
   58PHE      O  622   9.473   5.360   3.489
   59SER      N  623   9.683   5.303   3.442
   59SER      H  624   9.772   5.337   3.411
   59SER     CA  625   9.693   5.206   3.551
   59SER     CB  626   9.835   5.149   3.561
   59SER     OG  627   9.859   5.059   3.670
   59SER     HG  628   9.900   4.976   3.633
   59SER      C  629   9.649   5.261   3.687
   59SER      O  630   9.595   5.178   3.760
   60ASN      N  631   9.678   5.386   3.722
   60ASN      H  632   9.728   5.441   3.655
   60ASN     CA  633   9.632   5.457   3.842
   60ASN     CB  634   9.725   5.577   3.859
   60ASN     CG  635   9.735   5.673   3.740
   60ASN    OD1  636   9.636   5.713   3.679
   60ASN    ND2  637   9.851   5.708   3.685
   60ASN   HD21  638   9.934   5.660   3.713
   60ASN   HD22  639   9.852   5.785   3.621
   60ASN      C  640   9.485   5.502   3.846
   60ASN      O  641   9.422   5.556   3.937
   61PHE      N  642   9.419   5.487   3.732
   61PHE      H  643   9.456   5.447   3.648
   61PHE     CA  644   9.278   5.525   3.726
   61PHE     CB  645   9.268   5.669   3.675
   61PHE     CG  646   9.129   5.726   3.704
   61PHE    CD1  647   9.091   5.721   3.838
   61PHE    HD1  648   9.161   5.738   3.920
   61PHE    CD2  649   9.045   5.749   3.596
   61PHE    HD2  650   9.090   5.760   3.497
   61PHE    CE1  651   8.957   5.742   3.866
   61PHE    HE1  652   8.929   5.734   3.971
   61PHE    CE2  653   8.910   5.764   3.625
   61PHE    HE2  654   8.831   5.761   3.550
   61PHE     CZ  655   8.871   5.763   3.758
   61PHE     HZ  656   8.764   5.767   3.777
   61PHE      C  657   9.186   5.438   3.639
   61PHE      O  658   9.185   5.429   3.516
   62THR      N  659   9.087   5.385   3.709
   62THR      H  660   9.073   5.414   3.803
   62THR     CA  661   8.975   5.302   3.661
   62THR     CB  662   8.984   5.155   3.701
   62THR    OG1  663   8.973   5.135   3.842
   62THR    HG1  664   8.908   5.060   3.860
   62THR    CG2  665   9.102   5.082   3.636
   62THR      C  666   8.836   5.358   3.695
   62THR      O  667   8.807   5.401   3.806
   63CYS      N  668   8.746   5.367   3.597
   63CYS      H  669   8.773   5.355   3.502
   63CYS     CA  670   8.619   5.436   3.618
   63CYS     CB  671   8.558   5.466   3.481
   63CYS     SG  672   8.623   5.624   3.415
   63CYS      C  673   8.514   5.373   3.710
   63CYS      O  674   8.516   5.250   3.722
   64ASN      N  675   8.403   5.441   3.735
   64ASN      H  676   8.371   5.524   3.689
   64ASN     CA  677   8.310   5.394   3.839
   64ASN     CB  678   8.368   5.402   3.980
   64ASN     CG  679   8.384   5.546   4.030
   64ASN    OD1  680   8.321   5.646   3.996
   64ASN    ND2  681   8.459   5.560   4.138
   64ASN   HD21  682   8.509   5.491   4.191
   64ASN   HD22  683   8.452   5.652   4.178
   64ASN      C  684   8.172   5.458   3.825
   64ASN      O  685   8.146   5.498   3.712
   65ASN      N  686   8.081   5.435   3.920
   65ASN      H  687   8.087   5.356   3.981
   65ASN     CA  688   7.948   5.497   3.922
   65ASN     CB  689   7.858   5.450   4.036
   65ASN     CG  690   7.808   5.306   4.018
   65ASN    OD1  691   7.796   5.253   3.908
   65ASN    ND2  692   7.785   5.230   4.124
   65ASN   HD21  693   7.767   5.270   4.214
   65ASN   HD22  694   7.806   5.133   4.118
   65ASN      C  695   7.936   5.649   3.907
   65ASN      O  696   7.845   5.690   3.835
   66LY3      N  697   8.017   5.725   3.981
   66LY3      H  698   8.085   5.680   4.038
   66LY3     CA  699   8.037   5.869   3.960
   66LY3     CB  700   8.111   5.926   4.081
   66LY3     CG  701   8.013   5.998   4.174
   66LY3     CD  702   7.962   6.128   4.112
   66LY3     CE  703   7.835   6.182   4.177
   66LY3     NZ  704   7.859   6.255   4.303
   66LY3    HZ1  705   7.770   6.291   4.332
   66LY3    HZ2  706   7.912   6.212   4.376
   66LY3    HZ3  707   7.900   6.336   4.262
   66LY3      C  708   8.126   5.900   3.840
   66LY3      O  709   8.075   5.964   3.749
   67ILE      N  710   8.242   5.834   3.838
   67ILE      H  711   8.258   5.759   3.901
   67ILE     CA  712   8.341   5.857   3.732
   67ILE     CB  713   8.489   5.849   3.770
   67ILE    CG1  714   8.518   5.938   3.891
   67ILE    CG2  715   8.561   5.908   3.649
   67ILE     CD  716   8.579   5.845   3.996
   67ILE      C  717   8.296   5.766   3.617
   67ILE      O  718   8.348   5.659   3.589
   68ILE      N  719   8.203   5.827   3.543
   68ILE      H  720   8.158   5.911   3.572
   68ILE     CA  721   8.154   5.759   3.422
   68ILE     CB  722   8.007   5.795   3.397
   68ILE    CG1  723   7.972   5.944   3.401
   68ILE    CG2  724   7.923   5.733   3.508
   68ILE     CD  725   7.882   5.985   3.284
   68ILE      C  726   8.237   5.786   3.296
   68ILE      O  727   8.252   5.704   3.206
   69GLY      N  728   8.299   5.904   3.298
   69GLY      H  729   8.308   5.958   3.382
   69GLY     CA  730   8.378   5.959   3.187
   69GLY      C  731   8.509   6.020   3.237
   69GLY      O  732   8.509   6.097   3.333
   70ALA      N  733   8.609   5.995   3.152
   70ALA      H  734   8.588   5.942   3.070
   70ALA     CA  735   8.747   6.034   3.181
   70ALA     CB  736   8.809   5.959   3.300
   70ALA      C  737   8.838   6.014   3.060
   70ALA      O  738   8.922   5.926   3.045
   71LY3      N  739   8.835   6.129   2.991
   71LY3      H  740   8.790   6.211   3.025
   71LY3     CA  741   8.915   6.155   2.871
   71LY3     CB  742   8.832   6.179   2.745
   71LY3     CG  743   8.742   6.057   2.729
   71LY3     CD  744   8.664   6.068   2.597
   71LY3     CE  745   8.589   5.939   2.564
   71LY3     NZ  746   8.498   5.959   2.451
   71LY3    HZ1  747   8.412   6.006   2.471
   71LY3    HZ2  748   8.541   6.009   2.376
   71LY3    HZ3  749   8.474   5.866   2.424
   71LY3      C  750   9.011   6.274   2.880
   71LY3      O  751   8.967   6.372   2.940
   72TY0      N  752   9.119   6.265   2.803
   72TY0      H  753   9.154   6.183   2.759
   72TY0     CA  754   9.221   6.370   2.811
   72TY0     CB  755   9.350   6.328   2.882
   72TY0     CG  756   9.463   6.270   2.797
   72TY0    CD1  757   9.473   6.133   2.776
   72TY0    HD1  758   9.380   6.077   2.786
   72TY0    CD2  759   9.563   6.359   2.758
   72TY0    HD2  760   9.543   6.466   2.755
   72TY0    CE1  761   9.591   6.080   2.724
   72TY0    HE1  762   9.603   5.972   2.734
   72TY0    CE2  763   9.677   6.302   2.704
   72TY0    HE2  764   9.758   6.370   2.677
   72TY0     CZ  765   9.694   6.165   2.687
   72TY0     OH  766   9.815   6.117   2.648
   72TY0    HH1  767   9.824   6.018   2.662
   72TY0    HH2  768   9.882   6.191   2.650
   72TY0      C  769   9.241   6.431   2.672
   72TY0      O  770   9.254   6.363   2.571
   73TY0      N  771   9.273   6.561   2.676
   73TY0      H  772   9.263   6.610   2.762
   73TY0     CA  773   9.270   6.651   2.560
   73TY0     CB  774   9.148   6.744   2.565
   73TY0     CG  775   9.016   6.684   2.516
   73TY0    CD1  776   8.986   6.662   2.382
   73TY0    HD1  777   8.991   6.742   2.309
   73TY0    CD2  778   8.946   6.616   2.614
   73TY0    HD2  779   8.959   6.661   2.713
   73TY0    CE1  780   8.910   6.550   2.349
   73TY0    HE1  781   8.881   6.544   2.244
   73TY0    CE2  782   8.851   6.520   2.583
   73TY0    HE2  783   8.787   6.477   2.660
   73TY0     CZ  784   8.843   6.481   2.450
   73TY0     OH  785   8.800   6.355   2.424
   73TY0    HH1  786   8.766   6.342   2.330
   73TY0    HH2  787   8.847   6.293   2.487
   73TY0      C  788   9.398   6.734   2.565
   73TY0      O  789   9.416   6.821   2.651
   74ARG      N  790   9.493   6.705   2.477
   74ARG      H  791   9.472   6.663   2.388
   74ARG     CA  792   9.630   6.757   2.488
   74ARG     CB  793   9.693   6.690   2.610
   74ARG     CG  794   9.835   6.739   2.640
   74ARG     CD  795   9.865   6.719   2.789
   74ARG     NE  796  10.007   6.759   2.792
   74ARG     HE  797  10.059   6.720   2.716
   74ARG     CZ  798  10.056   6.862   2.862
   74ARG    NH1  799   9.997   6.932   2.961
   74ARG   HH11  800   9.903   6.925   2.992
   74ARG   HH12  801  10.051   7.001   3.009
   74ARG    NH2  802  10.189   6.873   2.867
   74ARG   HH21  803  10.243   6.798   2.829
   74ARG   HH22  804  10.229   6.960   2.895
   74ARG      C  805   9.708   6.752   2.357
   74ARG      O  806   9.775   6.651   2.335
   75SER      N  807   9.686   6.847   2.266
   75SER      H  808   9.610   6.910   2.282
   75SER     CA  809   9.747   6.853   2.132
   75SER     CB  810   9.692   6.974   2.057
   75SER     OG  811   9.558   6.950   2.013
   75SER     HG  812   9.508   6.963   2.099
   75SER      C  813   9.900   6.859   2.143
   75SER      O  814   9.960   6.889   2.246
   76SER      N  815   9.962   6.816   2.034
   76SER      H  816   9.918   6.797   1.946
   76SER     CA  817  10.107   6.797   2.021
   76SER     CB  818  10.148   6.694   1.916
   76SER     OG  819  10.109   6.754   1.792
   76SER     HG  820  10.039   6.702   1.743
   76SER      C  821  10.180   6.929   1.996
   76SER      O  822  10.123   7.022   1.939
   77GLY      N  823  10.303   6.937   2.048
   77GLY      H  824  10.341   6.865   2.106
   77GLY     CA  825  10.388   7.055   2.032
   77GLY      C  826  10.339   7.179   2.106
   77GLY      O  827  10.419   7.241   2.177
   78GLN      N  828  10.210   7.208   2.095
   78GLN      H  829  10.149   7.141   2.053
   78GLN     CA  830  10.136   7.313   2.166
   78GLN     CB  831   9.987   7.293   2.136
   78GLN     CG  832   9.931   7.412   2.058
   78GLN     CD  833   9.778   7.408   2.050
   78GLN    OE1  834   9.708   7.308   2.038
   78GLN    NE2  835   9.712   7.523   2.050
   78GLN   HE21  836   9.759   7.607   2.075
   78GLN   HE22  837   9.613   7.511   2.035
   78GLN      C  838  10.144   7.340   2.317
   78GLN      O  839  10.129   7.449   2.372
   79PHE      N  840  10.198   7.242   2.389
   79PHE      H  841  10.234   7.157   2.353
   79PHE     CA  842  10.236   7.254   2.531
   79PHE     CB  843  10.175   7.145   2.619
   79PHE     CG  844  10.022   7.145   2.632
   79PHE    CD1  845   9.943   7.131   2.519
   79PHE    HD1  846   9.983   7.096   2.424
   79PHE    CD2  847   9.962   7.176   2.753
   79PHE    HD2  848  10.012   7.175   2.850
   79PHE    CE1  849   9.807   7.159   2.521
   79PHE    HE1  850   9.747   7.140   2.432
   79PHE    CE2  851   9.829   7.219   2.751
   79PHE    HE2  852   9.795   7.262   2.845
   79PHE     CZ  853   9.752   7.215   2.636
   79PHE     HZ  854   9.648   7.248   2.634
   79PHE      C  855  10.388   7.250   2.545
   79PHE      O  856  10.462   7.172   2.486
   80ARG      N  857  10.427   7.314   2.655
   80ARG      H  858  10.365   7.371   2.709
   80ARG     CA  859  10.567   7.334   2.695
   80ARG     CB  860  10.591   7.480   2.733
   80ARG     CG  861  10.605   7.573   2.612
   80ARG     CD  862  10.675   7.700   2.660
   80ARG     NE  863  10.687   7.793   2.546
   80ARG     HE  864  10.777   7.793   2.503
   80ARG     CZ  865  10.583   7.863   2.499
   80ARG    NH1  866  10.461   7.852   2.554
   80ARG   HH11  867  10.444   7.790   2.631
   80ARG   HH12  868  10.385   7.900   2.509
   80ARG    NH2  869  10.603   7.944   2.395
   80ARG   HH21  870  10.692   7.960   2.352
   80ARG   HH22  871  10.531   8.003   2.357
   80ARG      C  872  10.605   7.256   2.822
   80ARG      O  873  10.709   7.192   2.825
   81GLN      N  874  10.520   7.266   2.924
   81GLN      H  875  10.425   7.299   2.921
   81GLN     CA  876  10.554   7.211   3.056
   81GLN     CB  877  10.499   7.314   3.155
   81GLN     CG  878  10.569   7.450   3.154
   81GLN     CD  879  10.489   7.556   3.229
   81GLN    OE1  880  10.517   7.601   3.341
   81GLN    NE2  881  10.390   7.605   3.155
   81GLN   HE21  882  10.361   7.560   3.071
   81GLN   HE22  883  10.345   7.685   3.196
   81GLN      C  884  10.489   7.075   3.080
   81GLN      O  885  10.435   7.007   2.993
   82GL4      N  886  10.522   7.013   3.193
   82GL4      H  887  10.599   7.049   3.246
   82GL4     CA  888  10.475   6.878   3.228
   82GL4     CB  889  10.591   6.782   3.257
   82GL4     CG  890  10.621   6.693   3.136
   82GL4     CD  891  10.537   6.565   3.131
   82GL4    OE1  892  10.601   6.459   3.150
   82GL4   HE11  893  10.541   6.387   3.115
   82GL4   HE12  894  10.685   6.481   3.200
   82GL4    OE2  895  10.427   6.581   3.075
   82GL4   HE21  896  10.396   6.487   3.060
   82GL4   HE22  897  10.406   6.673   3.042
   82GL4      C  898  10.364   6.882   3.333
   82GL4      O  899  10.353   6.991   3.389
   83AS4      N  900  10.287   6.775   3.346
   83AS4      H  901  10.294   6.700   3.279
   83AS4     CA  902  10.165   6.752   3.425
   83AS4     CB  903  10.046   6.830   3.370
   83AS4     CG  904   9.962   6.891   3.482
   83AS4    OD1  905   9.936   7.012   3.494
   83AS4   HD11  906   9.910   7.022   3.590
   83AS4   HD12  907   9.950   7.055   3.404
   83AS4    OD2  908   9.928   6.816   3.577
   83AS4   HD21  909   9.865   6.869   3.633
   83AS4   HD22  910   9.956   6.720   3.565
   83AS4      C  911  10.130   6.603   3.427
   83AS4      O  912  10.187   6.537   3.341
   84PHE      N  913  10.041   6.563   3.518
   84PHE      H  914   9.991   6.631   3.571
   84PHE     CA  915   9.987   6.428   3.532
   84PHE     CB  916   9.954   6.422   3.681
   84PHE     CG  917   9.950   6.280   3.737
   84PHE    CD1  918  10.071   6.216   3.762
   84PHE    HD1  919  10.169   6.265   3.765
   84PHE    CD2  920   9.831   6.210   3.754
   84PHE    HD2  921   9.736   6.248   3.718
   84PHE    CE1  922  10.066   6.090   3.820
   84PHE    HE1  923  10.160   6.035   3.829
   84PHE    CE2  924   9.829   6.084   3.813
   84PHE    HE2  925   9.732   6.040   3.838
   84PHE     CZ  926   9.948   6.022   3.848
   84PHE     HZ  927   9.958   5.916   3.871
   84PHE      C  928   9.865   6.402   3.443
   84PHE      O  929   9.752   6.442   3.467
   85GLN      N  930   9.901   6.338   3.332
   85GLN      H  931   9.998   6.332   3.311
   85GLN     CA  932   9.801   6.305   3.228
   85GLN     CB  933   9.881   6.243   3.113
   85GLN     CG  934   9.967   6.342   3.034
   85GLN     CD  935  10.110   6.360   3.085
   85GLN    OE1  936  10.154   6.308   3.187
   85GLN    NE2  937  10.195   6.432   3.013
   85GLN   HE21  938  10.168   6.468   2.923
   85GLN   HE22  939  10.271   6.480   3.056
   85GLN      C  940   9.670   6.237   3.268
   85GLN      O  941   9.567   6.287   3.224
   86SER      N  942   9.679   6.133   3.351
   86SER      H  943   9.766   6.092   3.377
   86SER     CA  944   9.567   6.079   3.428
   86SER     CB  945   9.607   5.983   3.541
   86SER     OG  946   9.491   5.924   3.601
   86SER     HG  947   9.519   5.840   3.647
   86SER      C  948   9.473   6.183   3.491
   86SER      O  949   9.520   6.267   3.566
   87PRO      N  950   9.343   6.171   3.466
   87PRO     CA  951   9.241   6.246   3.542
   87PRO     CB  952   9.105   6.214   3.481
   87PRO     CG  953   9.147   6.199   3.334
   87PRO     CD  954   9.278   6.121   3.344
   87PRO      C  955   9.232   6.226   3.694
   87PRO      O  956   9.165   6.294   3.771
   88ARG      N  957   9.304   6.130   3.752
   88ARG      H  958   9.350   6.063   3.693
   88ARG     CA  959   9.328   6.101   3.894
   88ARG     CB  960   9.396   5.965   3.907
   88ARG     CG  961   9.414   5.938   4.057
   88ARG     CD  962   9.512   5.825   4.089
   88ARG     NE  963   9.498   5.797   4.232
   88ARG     HE  964   9.497   5.878   4.292
   88ARG     CZ  965   9.474   5.680   4.292
   88ARG    NH1  966   9.480   5.564   4.224
   88ARG   HH11  967   9.491   5.565   4.125
   88ARG   HH12  968   9.490   5.490   4.291
   88ARG    NH2  969   9.457   5.681   4.424
   88ARG   HH21  970   9.454   5.761   4.485
   88ARG   HH22  971   9.462   5.590   4.465
   88ARG      C  972   9.408   6.211   3.964
   88ARG      O  973   9.514   6.247   3.915
   89AS4      N  974   9.345   6.284   4.056
   89AS4      H  975   9.245   6.287   4.059
   89AS4     CA  976   9.407   6.394   4.130
   89AS4     CB  977   9.325   6.520   4.105
   89AS4     CG  978   9.378   6.649   4.169
   89AS4    OD1  979   9.498   6.671   4.196
   89AS4   HD11  980   9.517   6.764   4.228
   89AS4   HD12  981   9.555   6.600   4.156
   89AS4    OD2  982   9.291   6.739   4.174
   89AS4   HD21  983   9.316   6.805   4.244
   89AS4   HD22  984   9.214   6.714   4.116
   89AS4      C  985   9.438   6.359   4.276
   89AS4      O  986   9.394   6.263   4.340
   90SER      N  987   9.535   6.435   4.325
   90SER      H  988   9.540   6.521   4.274
   90SER     CA  989   9.593   6.415   4.459
   90SER     CB  990   9.673   6.285   4.467
   90SER     OG  991   9.749   6.274   4.347
   90SER     HG  992   9.835   6.225   4.362
   90SER      C  993   9.689   6.523   4.507
   90SER      O  994   9.701   6.560   4.623
   91GL4      N  995   9.737   6.592   4.404
   91GL4      H  996   9.727   6.553   4.312
   91GL4     CA  997   9.833   6.704   4.417
   91GL4     CB  998   9.946   6.696   4.315
   91GL4     CG  999  10.027   6.566   4.325
   91GL4     CD 1000  10.128   6.557   4.211
   91GL4    OE1 1001  10.244   6.523   4.244
   91GL4   HE11 1002  10.255   6.432   4.203
   91GL4   HE12 1003  10.268   6.569   4.329
   91GL4    OE2 1004  10.089   6.586   4.096
   91GL4   HE21 1005  10.151   6.549   4.027
   91GL4   HE22 1006   9.994   6.617   4.094
   91GL4      C 1007   9.773   6.845   4.420
   91GL4      O 1008   9.835   6.944   4.460
   92GLY      N 1009   9.662   6.858   4.348
   92GLY      H 1010   9.614   6.797   4.286
   92GLY     CA 1011   9.595   6.988   4.334
   92GLY      C 1012   9.579   7.033   4.189
   92GLY      O 1013   9.604   7.151   4.162
   93HI2      N 1014   9.536   6.939   4.106
   93HI2      H 1015   9.517   6.843   4.129
   93HI2     CA 1016   9.521   6.960   3.961
   93HI2     CB 1017   9.542   6.833   3.877
   93HI2     CG 1018   9.684   6.780   3.901
   93HI2    ND1 1019   9.796   6.829   3.849
   93HI2    HD1 1020   9.800   6.921   3.810
   93HI2    CD2 1021   9.718   6.677   3.977
   93HI2    HD2 1022   9.645   6.604   4.012
   93HI2    CE1 1023   9.901   6.757   3.888
   93HI2    HE1 1024  10.001   6.770   3.849
   93HI2    NE2 1025   9.850   6.662   3.966
   93HI2    HE2 1026   9.904   6.590   4.010
   93HI2      C 1027   9.381   7.014   3.933
   93HI2      O 1028   9.372   7.099   3.844
   94GLY      N 1029   9.281   6.952   3.994
   94GLY      H 1030   9.285   6.864   4.041
   94GLY     CA 1031   9.146   7.010   3.995
   94GLY      C 1032   9.069   6.967   4.120
   94GLY      O 1033   9.092   7.021   4.228
   95THR      N 1034   8.966   6.886   4.095
   95THR      H 1035   8.962   6.834   4.010
   95THR     CA 1036   8.875   6.837   4.200
   95THR     CB 1037   8.940   6.767   4.319
   95THR    OG1 1038   9.028   6.672   4.259
   95THR    HG1 1039   9.103   6.711   4.207
   95THR    CG2 1040   8.847   6.705   4.424
   95THR      C 1041   8.764   6.932   4.246
   95THR      O 1042   8.645   6.902   4.242
   96HI2      N 1043   8.801   7.059   4.262
   96HI2      H 1044   8.899   7.077   4.254
   96HI2     CA 1045   8.711   7.172   4.290
   96HI2     CB 1046   8.799   7.289   4.334
   96HI2     CG 1047   8.896   7.341   4.228
   96HI2    ND1 1048   8.880   7.331   4.096
   96HI2    HD1 1049   8.792   7.310   4.053
   96HI2    CD2 1050   9.016   7.397   4.244
   96HI2    HD2 1051   9.068   7.429   4.334
   96HI2    CE1 1052   8.986   7.375   4.030
   96HI2    HE1 1053   9.012   7.359   3.925
   96HI2    NE2 1054   9.070   7.416   4.124
   96HI2    HE2 1055   9.161   7.456   4.109
   96HI2      C 1056   8.608   7.218   4.187
   96HI2      O 1057   8.502   7.268   4.225
   97THR      N 1058   8.635   7.195   4.059
   97THR      H 1059   8.728   7.211   4.025
   97THR     CA 1060   8.526   7.209   3.961
   97THR     CB 1061   8.563   7.222   3.814
   97THR    OG1 1062   8.676   7.138   3.786
   97THR    HG1 1063   8.736   7.171   3.713
   97THR    CG2 1064   8.603   7.361   3.763
   97THR      C 1065   8.418   7.101   3.968
   97THR      O 1066   8.311   7.124   4.026
   98ALA      N 1067   8.455   6.975   3.949
   98ALA      H 1068   8.547   6.950   3.917
   98ALA     CA 1069   8.362   6.861   3.953
   98ALA     CB 1070   8.411   6.725   3.903
   98ALA      C 1071   8.298   6.841   4.090
   98ALA      O 1072   8.175   6.829   4.087
   99SER      N 1073   8.369   6.877   4.196
   99SER      H 1074   8.469   6.879   4.194
   99SER     CA 1075   8.320   6.880   4.335
   99SER     CB 1076   8.429   6.917   4.436
   99SER     OG 1077   8.375   6.952   4.563
   99SER     HG 1078   8.330   6.873   4.605
   99SER      C 1079   8.203   6.979   4.351
   99SER      O 1080   8.092   6.938   4.383
  100THR      N 1081   8.220   7.102   4.306
  100THR      H 1082   8.308   7.129   4.266
  100THR     CA 1083   8.120   7.208   4.329
  100THR     CB 1084   8.176   7.350   4.324
  100THR    OG1 1085   8.263   7.360   4.211
  100THR    HG1 1086   8.352   7.322   4.237
  100THR    CG2 1087   8.237   7.391   4.458
  100THR      C 1088   7.999   7.201   4.235
  100THR      O 1089   7.885   7.229   4.269
  101ALA      N 1090   8.019   7.125   4.127
  101ALA      H 1091   8.110   7.092   4.103
  101ALA     CA 1092   7.910   7.078   4.040
  101ALA     CB 1093   7.977   7.036   3.910
  101ALA      C 1094   7.819   6.963   4.086
  101ALA      O 1095   7.697   6.980   4.092
  102ALA      N 1096   7.884   6.860   4.138
  102ALA      H 1097   7.978   6.874   4.169
  102ALA     CA 1098   7.826   6.733   4.186
  102ALA     CB 1099   7.791   6.654   4.060
  102ALA      C 1100   7.903   6.646   4.286
  102ALA      O 1101   7.959   6.539   4.259
  103GLY      N 1102   7.867   6.682   4.408
  103GLY      H 1103   7.804   6.760   4.415
  103GLY     CA 1104   7.920   6.630   4.535
  103GLY      C 1105   7.844   6.514   4.599
  103GLY      O 1106   7.829   6.410   4.535
  104GLY      N 1107   7.757   6.543   4.696
  104GLY      H 1108   7.771   6.626   4.750
  104GLY     CA 1109   7.691   6.437   4.774
  104GLY      C 1110   7.604   6.504   4.880
  104GLY      O 1111   7.648   6.599   4.945
  105LEU      N 1112   7.498   6.430   4.910
  105LEU      H 1113   7.475   6.353   4.850
  105LEU     CA 1114   7.403   6.477   5.012
  105LEU     CB 1115   7.277   6.391   5.016
  105LEU     CG 1116   7.166   6.454   4.931
  105LEU    CD1 1117   7.042   6.365   4.925
  105LEU    CD2 1118   7.130   6.600   4.961
  105LEU      C 1119   7.463   6.478   5.153
  105LEU      O 1120   7.411   6.541   5.245
  106VAL      N 1121   7.546   6.377   5.179
  106VAL      H 1122   7.555   6.299   5.117
  106VAL     CA 1123   7.624   6.359   5.302
  106VAL     CB 1124   7.607   6.220   5.362
  106VAL    CG1 1125   7.473   6.205   5.434
  106VAL    CG2 1126   7.610   6.118   5.248
  106VAL      C 1127   7.776   6.376   5.289
  106VAL      O 1128   7.856   6.329   5.369
  107SER      N 1129   7.821   6.465   5.200
  107SER      H 1130   7.766   6.518   5.136
  107SER     CA 1131   7.963   6.497   5.184
  107SER     CB 1132   7.993   6.534   5.039
  107SER     OG 1133   7.987   6.414   4.960
  107SER     HG 1134   8.021   6.332   5.006
  107SER      C 1135   8.020   6.596   5.285
  107SER      O 1136   8.034   6.713   5.250
  108MET      N 1137   8.030   6.542   5.406
  108MET      H 1138   8.018   6.443   5.416
  108MET     CA 1139   8.069   6.605   5.533
  108MET     CB 1140   8.041   6.502   5.642
  108MET     CG 1141   7.896   6.455   5.657
  108MET     SD 1142   7.886   6.305   5.761
  108MET     CE 1143   7.720   6.326   5.823
  108MET      C 1144   8.210   6.662   5.544
  108MET      O 1145   8.307   6.589   5.564
  109ALA      N 1146   8.214   6.795   5.552
  109ALA      H 1147   8.133   6.846   5.584
  109ALA     CA 1148   8.341   6.867   5.568
  109ALA     CB 1149   8.330   7.007   5.509
  109ALA      C 1150   8.373   6.881   5.717
  109ALA      O 1151   8.305   6.955   5.789
  110SER      N 1152   8.470   6.804   5.766
  110SER      H 1153   8.496   6.721   5.718
  110SER     CA 1154   8.534   6.812   5.898
  110SER     CB 1155   8.580   6.678   5.955
  110SER     OG 1156   8.601   6.691   6.096
  110SER     HG 1157   8.678   6.629   6.110
  110SER      C 1158   8.655   6.905   5.898
  110SER      O 1159   8.743   6.865   5.822
  111LEU      N 1160   8.627   7.030   5.934
  111LEU      H 1161   8.536   7.053   5.970
  111LEU     CA 1162   8.721   7.142   5.918
  111LEU     CB 1163   8.678   7.250   5.818
  111LEU     CG 1164   8.684   7.210   5.671
  111LEU    CD1 1165   8.607   7.305   5.580
  111LEU    CD2 1166   8.832   7.208   5.631
  111LEU      C 1167   8.768   7.211   6.047
  111LEU      O 1168   8.721   7.168   6.152
  112MET      N 1169   8.872   7.292   6.029
  112MET      H 1170   8.917   7.299   5.940
  112MET     CA 1171   8.939   7.352   6.145
  112MET     CB 1172   9.089   7.333   6.125
  112MET     CG 1173   9.150   7.423   6.017
  112MET     SD 1174   9.119   7.361   5.848
  112MET     CE 1175   9.280   7.320   5.784
  112MET      C 1176   8.891   7.496   6.158
  112MET      O 1177   8.863   7.562   6.058
  113GLY      N 1178   8.876   7.535   6.285
  113GLY      H 1179   8.903   7.479   6.362
  113GLY     CA 1180   8.812   7.659   6.330
  113GLY      C 1181   8.674   7.703   6.282
  113GLY      O 1182   8.591   7.751   6.360
  114PHE      N 1183   8.654   7.687   6.152
  114PHE      H 1184   8.731   7.646   6.102
  114PHE     CA 1185   8.544   7.731   6.064
  114PHE     CB 1186   8.565   7.871   6.006
  114PHE     CG 1187   8.701   7.890   5.937
  114PHE    CD1 1188   8.807   7.957   5.996
  114PHE    HD1 1189   8.792   8.011   6.089
  114PHE    CD2 1190   8.728   7.845   5.809
  114PHE    HD2 1191   8.650   7.779   5.771
  114PHE    CE1 1192   8.924   7.993   5.929
  114PHE    HE1 1193   9.006   8.052   5.971
  114PHE    CE2 1194   8.839   7.881   5.734
  114PHE    HE2 1195   8.849   7.849   5.630
  114PHE     CZ 1196   8.936   7.960   5.795
  114PHE     HZ 1197   9.013   8.013   5.738
  114PHE      C 1198   8.509   7.626   5.958
  114PHE      O 1199   8.569   7.520   5.944
  115GLY      N 1200   8.403   7.650   5.881
  115GLY      H 1201   8.360   7.740   5.876
  115GLY     CA 1202   8.362   7.566   5.768
  115GLY      C 1203   8.309   7.425   5.797
  115GLY      O 1204   8.308   7.327   5.723
  116LEU      N 1205   8.243   7.410   5.912
  116LEU      H 1206   8.219   7.489   5.968
  116LEU     CA 1207   8.178   7.283   5.947
  116LEU     CB 1208   8.153   7.272   6.098
  116LEU     CG 1209   8.269   7.219   6.183
  116LEU    CD1 1210   8.336   7.096   6.120
  116LEU    CD2 1211   8.374   7.320   6.228
  116LEU      C 1212   8.044   7.255   5.879
  116LEU      O 1213   7.938   7.252   5.940
  117GLY      N 1214   8.055   7.226   5.749
  117GLY      H 1215   8.143   7.250   5.707
  117GLY     CA 1216   7.958   7.184   5.647
  117GLY      C 1217   7.953   7.048   5.577
  117GLY      O 1218   7.991   6.945   5.632
  118THR      N 1219   7.901   7.061   5.456
  118THR      H 1220   7.875   7.152   5.423
  118THR     CA 1221   7.864   6.953   5.364
  118THR     CB 1222   7.725   6.894   5.389
  118THR    OG1 1223   7.626   6.995   5.412
  118THR    HG1 1224   7.644   7.058   5.337
  118THR    CG2 1225   7.706   6.782   5.491
  118THR      C 1226   7.863   6.992   5.216
  118THR      O 1227   7.771   7.065   5.177
  119ALA      N 1228   7.958   6.937   5.142
  119ALA      H 1229   8.022   6.872   5.183
  119ALA     CA 1230   7.982   6.964   4.999
  119ALA     CB 1231   8.131   6.958   4.965
  119ALA      C 1232   7.892   6.898   4.895
  119ALA      O 1233   7.919   6.797   4.830
  120ARG      N 1234   7.769   6.949   4.899
  120ARG      H 1235   7.730   7.000   4.975
  120ARG     CA 1236   7.663   6.903   4.808
  120ARG     CB 1237   7.519   6.944   4.838
  120ARG     CG 1238   7.455   6.889   4.966
  120ARG     CD 1239   7.313   6.940   4.993
  120ARG     NE 1240   7.312   7.087   4.995
  120ARG     HE 1241   7.403   7.125   4.981
  120ARG     CZ 1242   7.206   7.165   5.023
  120ARG    NH1 1243   7.092   7.109   5.066
  120ARG   HH11 1244   7.091   7.012   5.090
  120ARG   HH12 1245   7.038   7.175   5.119
  120ARG    NH2 1246   7.184   7.285   4.968
  120ARG   HH21 1247   7.256   7.324   4.911
  120ARG   HH22 1248   7.094   7.324   4.987
  120ARG      C 1249   7.692   6.954   4.667
  120ARG      O 1250   7.680   6.879   4.570
  121GLY      N 1251   7.712   7.083   4.647
  121GLY      H 1252   7.726   7.141   4.728
  121GLY     CA 1253   7.726   7.150   4.517
  121GLY      C 1254   7.594   7.178   4.445
  121GLY      O 1255   7.496   7.226   4.502
  122GLY      N 1256   7.607   7.182   4.313
  122GLY      H 1257   7.700   7.165   4.279
  122GLY     CA 1258   7.498   7.193   4.215
  122GLY      C 1259   7.398   7.078   4.224
  122GLY      O 1260   7.303   7.094   4.301
  123VAL      N 1261   7.434   6.958   4.179
  123VAL      H 1262   7.526   6.939   4.146
  123VAL     CA 1263   7.346   6.840   4.174
  123VAL     CB 1264   7.294   6.802   4.035
  123VAL    CG1 1265   7.149   6.846   4.013
  123VAL    CG2 1266   7.385   6.846   3.920
  123VAL      C 1267   7.410   6.713   4.230
  123VAL      O 1268   7.480   6.643   4.157
  124PRO      N 1269   7.401   6.695   4.361
  124PRO     CA 1270   7.469   6.586   4.432
  124PRO     CB 1271   7.399   6.573   4.567
  124PRO     CG 1272   7.306   6.694   4.583
  124PRO     CD 1273   7.303   6.763   4.446
  124PRO      C 1274   7.486   6.449   4.366
  124PRO      O 1275   7.601   6.408   4.354
  125SER      N 1276   7.374   6.389   4.327
  125SER      H 1277   7.286   6.436   4.339
  125SER     CA 1278   7.375   6.255   4.268
  125SER     CB 1279   7.265   6.160   4.316
  125SER     OG 1280   7.134   6.215   4.295
  125SER     HG 1281   7.083   6.165   4.225
  125SER      C 1282   7.411   6.236   4.120
  125SER      O 1283   7.466   6.132   4.084
  126ALA      N 1284   7.433   6.351   4.057
  126ALA      H 1285   7.441   6.439   4.103
  126ALA     CA 1286   7.473   6.356   3.916
  126ALA     CB 1287   7.439   6.495   3.861
  126ALA      C 1288   7.617   6.320   3.876
  126ALA      O 1289   7.712   6.335   3.952
  127ARG      N 1290   7.618   6.240   3.770
  127ARG      H 1291   7.540   6.232   3.709
  127ARG     CA 1292   7.741   6.173   3.725
  127ARG     CB 1293   7.706   6.039   3.661
  127ARG     CG 1294   7.613   5.964   3.757
  127ARG     CD 1295   7.563   5.829   3.705
  127ARG     NE 1296   7.448   5.791   3.789
  127ARG     HE 1297   7.463   5.778   3.887
  127ARG     CZ 1298   7.318   5.782   3.759
  127ARG    NH1 1299   7.272   5.782   3.633
  127ARG   HH11 1300   7.341   5.787   3.561
  127ARG   HH12 1301   7.176   5.770   3.606
  127ARG    NH2 1302   7.228   5.775   3.858
  127ARG   HH21 1303   7.129   5.771   3.840
  127ARG   HH22 1304   7.247   5.792   3.955
  127ARG      C 1305   7.838   6.261   3.645
  127ARG      O 1306   7.803   6.298   3.533
  128ILE      N 1307   7.964   6.237   3.678
  128ILE      H 1308   7.987   6.157   3.734
  128ILE     CA 1309   8.072   6.314   3.615
  128ILE     CB 1310   8.167   6.380   3.715
  128ILE    CG1 1311   8.205   6.290   3.833
  128ILE    CG2 1312   8.099   6.503   3.776
  128ILE     CD 1313   8.354   6.254   3.837
  128ILE      C 1314   8.142   6.244   3.498
  128ILE      O 1315   8.197   6.135   3.507
  129ALA      N 1316   8.144   6.322   3.390
  129ALA      H 1317   8.114   6.417   3.389
  129ALA     CA 1318   8.213   6.291   3.264
  129ALA     CB 1319   8.113   6.282   3.148
  129ALA      C 1320   8.316   6.400   3.232
  129ALA      O 1321   8.289   6.515   3.197
  130VAL      N 1322   8.439   6.376   3.277
  130VAL      H 1323   8.449   6.279   3.302
  130VAL     CA 1324   8.550   6.471   3.276
  130VAL     CB 1325   8.658   6.443   3.381
  130VAL    CG1 1326   8.725   6.570   3.434
  130VAL    CG2 1327   8.608   6.367   3.503
  130VAL      C 1328   8.620   6.470   3.139
  130VAL      O 1329   8.662   6.367   3.087
  131TY0      N 1330   8.650   6.588   3.086
  131TY0      H 1331   8.621   6.679   3.115
  131TY0     CA 1332   8.722   6.604   2.959
  131TY0     CB 1333   8.637   6.662   2.846
  131TY0     CG 1334   8.513   6.580   2.810
  131TY0    CD1 1335   8.403   6.587   2.895
  131TY0    HD1 1336   8.403   6.666   2.970
  131TY0    CD2 1337   8.516   6.491   2.703
  131TY0    HD2 1338   8.595   6.495   2.628
  131TY0    CE1 1339   8.294   6.504   2.875
  131TY0    HE1 1340   8.200   6.521   2.929
  131TY0    CE2 1341   8.409   6.404   2.688
  131TY0    HE2 1342   8.410   6.325   2.613
  131TY0     CZ 1343   8.297   6.413   2.771
  131TY0     OH 1344   8.202   6.315   2.772
  131TY0    HH1 1345   8.219   6.275   2.681
  131TY0    HH2 1346   8.197   6.277   2.864
  131TY0      C 1347   8.842   6.691   2.998
  131TY0      O 1348   8.830   6.813   3.007
  132LY3      N 1349   8.962   6.634   3.009
  132LY3      H 1350   8.982   6.538   2.989
  132LY3     CA 1351   9.077   6.707   3.063
  132LY3     CB 1352   9.186   6.610   3.111
  132LY3     CG 1353   9.265   6.684   3.219
  132LY3     CD 1354   9.370   6.588   3.273
  132LY3     CE 1355   9.447   6.656   3.386
  132LY3     NZ 1356   9.532   6.770   3.350
  132LY3    HZ1 1357   9.592   6.783   3.429
  132LY3    HZ2 1358   9.587   6.737   3.274
  132LY3    HZ3 1359   9.485   6.855   3.324
  132LY3      C 1360   9.134   6.799   2.955
  132LY3      O 1361   9.220   6.753   2.879
  133ILE      N 1362   9.076   6.917   2.936
  133ILE      H 1363   8.982   6.933   2.965
  133ILE     CA 1364   9.129   7.018   2.844
  133ILE     CB 1365   9.015   7.109   2.799
  133ILE    CG1 1366   8.948   7.190   2.911
  133ILE    CG2 1367   8.907   7.030   2.725
  133ILE     CD 1368   8.871   7.312   2.859
  133ILE      C 1369   9.235   7.099   2.919
  133ILE      O 1370   9.319   7.160   2.852
  134CYS      N 1371   9.215   7.122   3.048
  134CYS      H 1372   9.132   7.085   3.090
  134CYS     CA 1373   9.308   7.209   3.121
  134CYS     CB 1374   9.223   7.293   3.217
  134CYS     SG 1375   9.127   7.426   3.138
  134CYS      C 1376   9.427   7.135   3.184
  134CYS      O 1377   9.419   7.025   3.237
  135TRP      N 1378   9.534   7.215   3.188
  135TRP      H 1379   9.533   7.312   3.163
  135TRP     CA 1380   9.667   7.169   3.230
  135TRP     CB 1381   9.750   7.108   3.117
  135TRP     CG 1382   9.679   7.003   3.031
  135TRP    CD1 1383   9.585   7.024   2.939
  135TRP    HD1 1384   9.560   7.126   2.909
  135TRP    CD2 1385   9.684   6.866   3.055
  135TRP    NE1 1386   9.527   6.909   2.907
  135TRP    HE1 1387   9.451   6.908   2.842
  135TRP    CE2 1388   9.583   6.811   2.976
  135TRP    CE3 1389   9.764   6.788   3.138
  135TRP    HE3 1390   9.839   6.833   3.203
  135TRP    CZ2 1391   9.561   6.674   2.990
  135TRP    HZ2 1392   9.466   6.639   2.951
  135TRP    CZ3 1393   9.752   6.650   3.140
  135TRP    HZ3 1394   9.802   6.598   3.221
  135TRP    CH2 1395   9.646   6.596   3.067
  135TRP    HH2 1396   9.645   6.490   3.041
  135TRP      C 1397   9.752   7.292   3.264
  135TRP      O 1398   9.729   7.402   3.214
  136SER      N 1399   9.868   7.267   3.324
  136SER      H 1400   9.899   7.176   3.354
  136SER     CA 1401   9.963   7.373   3.359
  136SER     CB 1402  10.089   7.314   3.423
  136SER     OG 1403  10.160   7.221   3.341
  136SER     HG 1404  10.155   7.142   3.401
  136SER      C 1405  10.015   7.482   3.265
  136SER      O 1406  10.029   7.592   3.317
  137AS4      N 1407  10.031   7.454   3.136
  137AS4      H 1408  10.056   7.362   3.108
  137AS4     CA 1409  10.051   7.554   3.030
  137AS4     CB 1410  10.084   7.501   2.891
  137AS4     CG 1411  10.224   7.437   2.890
  137AS4    OD1 1412  10.252   7.319   2.920
  137AS4   HD11 1413  10.352   7.320   2.917
  137AS4   HD12 1414  10.170   7.266   2.944
  137AS4    OD2 1415  10.316   7.520   2.878
  137AS4   HD21 1416  10.395   7.473   2.838
  137AS4   HD22 1417  10.283   7.606   2.919
  137AS4      C 1418   9.928   7.639   2.996
  137AS4      O 1419   9.940   7.761   2.987
  138GLY      N 1420   9.811   7.580   3.016
  138GLY      H 1421   9.791   7.512   3.086
  138GLY     CA 1422   9.685   7.641   2.970
  138GLY      C 1423   9.582   7.542   2.917
  138GLY      O 1424   9.588   7.419   2.919
  139CYS      N 1425   9.482   7.612   2.863
  139CYS      H 1426   9.476   7.710   2.880
  139CYS     CA 1427   9.363   7.550   2.804
  139CYS     CB 1428   9.240   7.573   2.892
  139CYS     SG 1429   9.271   7.556   3.072
  139CYS      C 1430   9.334   7.617   2.669
  139CYS      O 1431   9.302   7.735   2.654
  140PHE      N 1432   9.386   7.542   2.573
  140PHE      H 1433   9.403   7.444   2.589
  140PHE     CA 1434   9.400   7.596   2.437
  140PHE     CB 1435   9.540   7.578   2.377
  140PHE     CG 1436   9.669   7.620   2.447
  140PHE    CD1 1437   9.677   7.744   2.511
  140PHE    HD1 1438   9.595   7.816   2.506
  140PHE    CD2 1439   9.767   7.524   2.467
  140PHE    HD2 1440   9.742   7.421   2.442
  140PHE    CE1 1441   9.780   7.771   2.599
  140PHE    HE1 1442   9.802   7.871   2.635
  140PHE    CE2 1443   9.871   7.553   2.554
  140PHE    HE2 1444   9.953   7.482   2.568
  140PHE     CZ 1445   9.878   7.674   2.622
  140PHE     HZ 1446   9.974   7.695   2.669
  140PHE      C 1447   9.284   7.551   2.347
  140PHE      O 1448   9.223   7.447   2.370
  141GLY      N 1449   9.262   7.638   2.249
  141GLY      H 1450   9.341   7.696   2.227
  141GLY     CA 1451   9.142   7.635   2.164
  141GLY      C 1452   9.111   7.509   2.082
  141GLY      O 1453   9.000   7.457   2.083
  142ALA      N 1454   9.211   7.450   2.017
  142ALA      H 1455   9.298   7.498   2.009
  142ALA     CA 1456   9.189   7.325   1.942
  142ALA     CB 1457   9.326   7.304   1.877
  142ALA      C 1458   9.144   7.201   2.019
  142ALA      O 1459   9.056   7.125   1.979
  143AS4      N 1460   9.195   7.194   2.141
  143AS4      H 1461   9.282   7.244   2.144
  143AS4     CA 1462   9.159   7.100   2.249
  143AS4     CB 1463   9.270   7.080   2.352
  143AS4     CG 1464   9.389   7.008   2.288
  143AS4    OD1 1465   9.502   7.061   2.285
  143AS4   HD11 1466   9.548   7.019   2.206
  143AS4   HD12 1467   9.511   7.124   2.362
  143AS4    OD2 1468   9.365   6.894   2.242
  143AS4   HD21 1469   9.446   6.855   2.197
  143AS4   HD22 1470   9.281   6.866   2.288
  143AS4      C 1471   9.026   7.130   2.319
  143AS4      O 1472   8.953   7.035   2.343
  144ILE      N 1473   8.994   7.259   2.330
  144ILE      H 1474   9.061   7.332   2.321
  144ILE     CA 1475   8.858   7.287   2.380
  144ILE     CB 1476   8.856   7.439   2.403
  144ILE    CG1 1477   8.938   7.478   2.526
  144ILE    CG2 1478   8.714   7.496   2.410
  144ILE     CD 1479   8.948   7.630   2.536
  144ILE      C 1480   8.757   7.245   2.273
  144ILE      O 1481   8.667   7.168   2.306
  145LEU      N 1482   8.772   7.288   2.148
  145LEU      H 1483   8.844   7.354   2.125
  145LEU     CA 1484   8.674   7.255   2.044
  145LEU     CB 1485   8.732   7.324   1.920
  145LEU     CG 1486   8.637   7.329   1.800
  145LEU    CD1 1487   8.493   7.373   1.824
  145LEU    CD2 1488   8.702   7.423   1.699
  145LEU      C 1489   8.651   7.106   2.022
  145LEU      O 1490   8.546   7.064   1.973
  146ALA      N 1491   8.763   7.035   2.030
  146ALA      H 1492   8.855   7.074   2.032
  146ALA     CA 1493   8.758   6.888   2.022
  146ALA     CB 1494   8.902   6.841   2.000
  146ALA      C 1495   8.696   6.813   2.139
  146ALA      O 1496   8.616   6.723   2.112
  147ALA      N 1497   8.711   6.870   2.259
  147ALA      H 1498   8.766   6.949   2.286
  147ALA     CA 1499   8.634   6.809   2.367
  147ALA     CB 1500   8.689   6.869   2.496
  147ALA      C 1501   8.483   6.834   2.358
  147ALA      O 1502   8.398   6.755   2.399
  148PHE      N 1503   8.447   6.946   2.296
  148PHE      H 1504   8.497   7.033   2.299
  148PHE     CA 1505   8.312   6.973   2.246
  148PHE     CB 1506   8.297   7.107   2.173
  148PHE     CG 1507   8.264   7.218   2.274
  148PHE    CD1 1508   8.129   7.239   2.300
  148PHE    HD1 1509   8.052   7.201   2.233
  148PHE    CD2 1510   8.363   7.282   2.348
  148PHE    HD2 1511   8.467   7.282   2.314
  148PHE    CE1 1512   8.095   7.322   2.406
  148PHE    HE1 1513   7.989   7.325   2.429
  148PHE    CE2 1514   8.327   7.360   2.457
  148PHE    HE2 1515   8.398   7.411   2.523
  148PHE     CZ 1516   8.193   7.382   2.485
  148PHE     HZ 1517   8.160   7.442   2.570
  148PHE      C 1518   8.248   6.864   2.159
  148PHE      O 1519   8.151   6.803   2.205
  149AS4      N 1520   8.294   6.842   2.037
  149AS4      H 1521   8.359   6.906   1.997
  149AS4     CA 1522   8.266   6.729   1.946
  149AS4     CB 1523   8.360   6.714   1.827
  149AS4     CG 1524   8.330   6.823   1.724
  149AS4    OD1 1525   8.288   6.784   1.613
  149AS4   HD11 1526   8.268   6.851   1.541
  149AS4   HD12 1527   8.252   6.694   1.636
  149AS4    OD2 1528   8.330   6.944   1.756
  149AS4   HD21 1529   8.297   7.011   1.690
  149AS4   HD22 1530   8.348   6.945   1.855
  149AS4      C 1531   8.266   6.590   2.009
  149AS4      O 1532   8.170   6.515   1.994
  150AS4      N 1533   8.366   6.560   2.091
  150AS4      H 1534   8.456   6.597   2.069
  150AS4     CA 1535   8.363   6.450   2.189
  150AS4     CB 1536   8.496   6.458   2.263
  150AS4     CG 1537   8.584   6.343   2.215
  150AS4    OD1 1538   8.689   6.379   2.158
  150AS4   HD11 1539   8.725   6.298   2.110
  150AS4   HD12 1540   8.715   6.471   2.186
  150AS4    OD2 1541   8.553   6.222   2.218
  150AS4   HD21 1542   8.632   6.162   2.228
  150AS4   HD22 1543   8.454   6.224   2.204
  150AS4      C 1544   8.238   6.437   2.276
  150AS4      O 1545   8.152   6.354   2.250
  151ALA      N 1546   8.209   6.546   2.348
  151ALA      H 1547   8.281   6.615   2.344
  151ALA     CA 1548   8.099   6.564   2.443
  151ALA     CB 1549   8.097   6.708   2.495
  151ALA      C 1550   7.961   6.541   2.381
  151ALA      O 1551   7.871   6.472   2.429
  152ILE      N 1552   7.951   6.604   2.265
  152ILE      H 1553   8.023   6.654   2.217
  152ILE     CA 1554   7.835   6.585   2.176
  152ILE     CB 1555   7.849   6.692   2.067
  152ILE    CG1 1556   7.853   6.829   2.134
  152ILE    CG2 1557   7.752   6.679   1.949
  152ILE     CD 1558   7.894   6.930   2.027
  152ILE      C 1559   7.806   6.445   2.122
  152ILE      O 1560   7.693   6.401   2.104
  153ALA      N 1561   7.915   6.377   2.089
  153ALA      H 1562   8.007   6.416   2.085
  153ALA     CA 1563   7.910   6.238   2.040
  153ALA     CB 1564   8.044   6.201   1.975
  153ALA      C 1565   7.881   6.143   2.156
  153ALA      O 1566   7.815   6.040   2.142
  154AS4      N 1567   7.951   6.160   2.268
  154AS4      H 1568   8.026   6.226   2.271
  154AS4     CA 1569   7.924   6.088   2.394
  154AS4     CB 1570   8.023   6.119   2.506
  154AS4     CG 1571   8.166   6.069   2.483
  154AS4    OD1 1572   8.256   6.152   2.511
  154AS4   HD11 1573   8.328   6.132   2.446
  154AS4   HD12 1574   8.228   6.186   2.601
  154AS4    OD2 1575   8.187   5.949   2.455
  154AS4   HD21 1576   8.286   5.939   2.448
  154AS4   HD22 1577   8.105   5.893   2.448
  154AS4      C 1578   7.782   6.108   2.448
  154AS4      O 1579   7.730   6.033   2.530
  155GLY      N 1580   7.722   6.218   2.402
  155GLY      H 1581   7.761   6.269   2.325
  155GLY     CA 1582   7.588   6.262   2.441
  155GLY      C 1583   7.556   6.313   2.582
  155GLY      O 1584   7.462   6.263   2.645
  156VAL      N 1585   7.644   6.399   2.632
  156VAL      H 1586   7.728   6.421   2.583
  156VAL     CA 1587   7.620   6.461   2.763
  156VAL     CB 1588   7.740   6.545   2.809
  156VAL    CG1 1589   7.858   6.452   2.837
  156VAL    CG2 1590   7.770   6.664   2.718
  156VAL      C 1591   7.492   6.542   2.784
  156VAL      O 1592   7.440   6.589   2.683
  157AS4      N 1593   7.445   6.574   2.904
  157AS4      H 1594   7.479   6.536   2.990
  157AS4     CA 1595   7.319   6.648   2.917
  157AS4     CB 1596   7.233   6.601   3.035
  157AS4     CG 1597   7.187   6.456   3.020
  157AS4    OD1 1598   7.253   6.372   3.085
  157AS4   HD11 1599   7.249   6.280   3.047
  157AS4   HD12 1600   7.296   6.416   3.164
  157AS4    OD2 1601   7.081   6.432   2.958
  157AS4   HD21 1602   7.054   6.336   2.964
  157AS4   HD22 1603   7.026   6.516   2.958
  157AS4      C 1604   7.351   6.797   2.928
  157AS4      O 1605   7.282   6.881   2.872
  158ILE      N 1606   7.461   6.836   2.993
  158ILE      H 1607   7.524   6.773   3.039
  158ILE     CA 1608   7.509   6.974   3.011
  158ILE     CB 1609   7.492   7.041   3.148
  158ILE    CG1 1610   7.542   6.963   3.270
  158ILE    CG2 1611   7.347   7.086   3.169
  158ILE     CD 1612   7.684   7.008   3.304
  158ILE      C 1613   7.658   6.981   2.978
  158ILE      O 1614   7.722   6.878   2.997
  159ILE      N 1615   7.710   7.097   2.939
  159ILE      H 1616   7.652   7.159   2.886
  159ILE     CA 1617   7.854   7.125   2.938
  159ILE     CB 1618   7.903   7.160   2.798
  159ILE    CG1 1619   7.889   7.040   2.704
  159ILE    CG2 1620   8.037   7.232   2.793
  159ILE     CD 1621   7.906   7.065   2.554
  159ILE      C 1622   7.890   7.237   3.036
  159ILE      O 1623   7.830   7.345   3.032
  160SER      N 1624   7.992   7.221   3.119
  160SER      H 1625   8.060   7.148   3.109
  160SER     CA 1626   8.038   7.314   3.224
  160SER     CB 1627   8.051   7.252   3.364
  160SER     OG 1628   8.060   7.350   3.468
  160SER     HG 1629   8.156   7.368   3.489
  160SER      C 1630   8.177   7.360   3.181
  160SER      O 1631   8.264   7.274   3.164
  161ILE      N 1632   8.181   7.486   3.140
  161ILE      H 1633   8.094   7.535   3.130
  161ILE     CA 1634   8.307   7.552   3.103
  161ILE     CB 1635   8.314   7.600   2.958
  161ILE    CG1 1636   8.184   7.613   2.878
  161ILE    CG2 1637   8.426   7.536   2.877
  161ILE     CD 1638   8.183   7.706   2.756
  161ILE      C 1639   8.329   7.676   3.190
  161ILE      O 1640   8.262   7.779   3.189
  162SER      N 1641   8.433   7.654   3.271
  162SER      H 1642   8.476   7.564   3.281
  162SER     CA 1643   8.497   7.762   3.347
  162SER     CB 1644   8.576   7.702   3.463
  162SER     OG 1645   8.697   7.641   3.415
  162SER     HG 1646   8.704   7.551   3.459
  162SER      C 1647   8.571   7.865   3.262
  162SER      O 1648   8.582   7.985   3.286
  163VAL      N 1649   8.659   7.808   3.180
  163VAL      H 1650   8.695   7.715   3.190
  163VAL     CA 1651   8.743   7.886   3.088
  163VAL     CB 1652   8.871   7.818   3.040
  163VAL    CG1 1653   8.943   7.756   3.160
  163VAL    CG2 1654   8.848   7.698   2.948
  163VAL      C 1655   8.669   7.960   2.977
  163VAL      O 1656   8.547   7.960   2.964
  164GLY      N 1657   8.743   8.049   2.911
  164GLY      H 1658   8.841   8.055   2.934
  164GLY     CA 1659   8.699   8.131   2.797
  164GLY      C 1660   8.803   8.221   2.730
  164GLY      O 1661   8.920   8.185   2.730
  165GLY      N 1662   8.748   8.312   2.650
  165GLY      H 1663   8.650   8.311   2.630
  165GLY     CA 1664   8.837   8.384   2.558
  165GLY      C 1665   8.765   8.475   2.459
  165GLY      O 1666   8.648   8.462   2.422
  166LY3      N 1667   8.837   8.582   2.425
  166LY3      H 1668   8.924   8.589   2.473
  166LY3     CA 1669   8.787   8.696   2.347
  166LY3     CB 1670   8.880   8.816   2.370
  166LY3     CG 1671   8.818   8.934   2.444
  166LY3     CD 1672   8.900   9.054   2.397
  166LY3     CE 1673   8.840   9.127   2.276
  166LY3     NZ 1674   8.908   9.256   2.261
  166LY3    HZ1 1675   8.877   9.307   2.181
  166LY3    HZ2 1676   8.888   9.312   2.342
  166LY3    HZ3 1677   9.008   9.246   2.254
  166LY3      C 1678   8.738   8.662   2.206
  166LY3      O 1679   8.811   8.694   2.112
  167THR      N 1680   8.611   8.625   2.196
  167THR      H 1681   8.565   8.586   2.276
  167THR     CA 1682   8.537   8.598   2.072
  167THR     CB 1683   8.392   8.556   2.098
  167THR    OG1 1684   8.407   8.439   2.179
  167THR    HG1 1685   8.482   8.382   2.147
  167THR    CG2 1686   8.308   8.521   1.976
  167THR      C 1687   8.526   8.722   1.982
  167THR      O 1688   8.468   8.821   2.024
  168PRO      N 1689   8.562   8.700   1.856
  168PRO     CA 1690   8.569   8.805   1.753
  168PRO     CB 1691   8.674   8.756   1.652
  168PRO     CG 1692   8.661   8.604   1.655
  168PRO     CD 1693   8.631   8.581   1.803
  168PRO      C 1694   8.433   8.821   1.685
  168PRO      O 1695   8.353   8.729   1.675
  169THR      N 1696   8.432   8.925   1.601
  169THR      H 1697   8.512   8.984   1.602
  169THR     CA 1698   8.312   8.971   1.530
  169THR     CB 1699   8.343   9.101   1.456
  169THR    OG1 1700   8.461   9.084   1.377
  169THR    HG1 1701   8.459   9.132   1.290
  169THR    CG2 1702   8.364   9.217   1.554
  169THR      C 1703   8.250   8.873   1.431
  169THR      O 1704   8.127   8.865   1.422
  170ASN      N 1705   8.335   8.795   1.364
  170ASN      H 1706   8.432   8.820   1.367
  170ASN     CA 1707   8.293   8.688   1.273
  170ASN     CB 1708   8.408   8.646   1.181
  170ASN     CG 1709   8.520   8.573   1.255
  170ASN    OD1 1710   8.524   8.450   1.266
  170ASN    ND2 1711   8.629   8.642   1.286
  170ASN   HD21 1712   8.639   8.742   1.284
  170ASN   HD22 1713   8.707   8.580   1.297
  170ASN      C 1714   8.236   8.563   1.339
  170ASN      O 1715   8.179   8.478   1.270
  171TY0      N 1716   8.237   8.552   1.472
  171TY0      H 1717   8.262   8.635   1.521
  171TY0     CA 1718   8.205   8.445   1.567
  171TY0     CB 1719   8.054   8.427   1.553
  171TY0     CG 1720   7.983   8.345   1.661
  171TY0    CD1 1721   7.935   8.407   1.775
  171TY0    HD1 1722   7.930   8.515   1.790
  171TY0    CD2 1723   7.970   8.207   1.648
  171TY0    HD2 1724   7.977   8.160   1.550
  171TY0    CE1 1725   7.869   8.333   1.872
  171TY0    HE1 1726   7.836   8.387   1.961
  171TY0    CE2 1727   7.912   8.132   1.750
  171TY0    HE2 1728   7.923   8.024   1.734
  171TY0     CZ 1729   7.861   8.194   1.863
  171TY0     OH 1730   7.803   8.118   1.960
  171TY0    HH1 1731   7.847   8.029   1.965
  171TY0    HH2 1732   7.715   8.157   1.989
  171TY0      C 1733   8.290   8.323   1.529
  171TY0      O 1734   8.379   8.288   1.606
  172PHE      N 1735   8.262   8.259   1.416
  172PHE      H 1736   8.202   8.305   1.350
  172PHE     CA 1737   8.314   8.129   1.371
  172PHE     CB 1738   8.281   8.104   1.224
  172PHE     CG 1739   8.132   8.079   1.201
  172PHE    CD1 1740   8.050   8.192   1.195
  172PHE    HD1 1741   8.085   8.277   1.137
  172PHE    CD2 1742   8.081   7.950   1.210
  172PHE    HD2 1743   8.144   7.865   1.185
  172PHE    CE1 1744   7.913   8.172   1.210
  172PHE    HE1 1745   7.846   8.257   1.216
  172PHE    CE2 1746   7.943   7.932   1.219
  172PHE    HE2 1747   7.895   7.835   1.217
  172PHE     CZ 1748   7.861   8.044   1.224
  172PHE     HZ 1749   7.755   8.031   1.246
  172PHE      C 1750   8.462   8.095   1.390
  172PHE      O 1751   8.487   7.976   1.407
  173GL4      N 1752   8.555   8.190   1.402
  173GL4      H 1753   8.533   8.286   1.384
  173GL4     CA 1754   8.687   8.156   1.455
  173GL4     CB 1755   8.779   8.279   1.451
  173GL4     CG 1756   8.853   8.295   1.318
  173GL4     CD 1757   8.952   8.411   1.331
  173GL4    OE1 1758   8.917   8.525   1.292
  173GL4   HE11 1759   8.977   8.595   1.329
  173GL4   HE12 1760   8.844   8.515   1.224
  173GL4    OE2 1761   9.062   8.391   1.386
  173GL4   HE21 1762   9.082   8.473   1.440
  173GL4   HE22 1763   9.102   8.307   1.351
  173GL4      C 1764   8.688   8.088   1.592
  173GL4      O 1765   8.749   7.983   1.611
  174AS4      N 1766   8.617   8.149   1.687
  174AS4      H 1767   8.544   8.213   1.665
  174AS4     CA 1768   8.630   8.110   1.828
  174AS4     CB 1769   8.535   8.211   1.891
  174AS4     CG 1770   8.549   8.214   2.044
  174AS4    OD1 1771   8.629   8.293   2.098
  174AS4   HD11 1772   8.617   8.289   2.197
  174AS4   HD12 1773   8.675   8.354   2.034
  174AS4    OD2 1774   8.486   8.123   2.102
  174AS4   HD21 1775   8.498   8.133   2.201
  174AS4   HD22 1776   8.451   8.066   2.028
  174AS4      C 1777   8.590   7.966   1.861
  174AS4      O 1778   8.475   7.930   1.837
  175PRO      N 1779   8.671   7.896   1.940
  175PRO     CA 1780   8.641   7.758   1.981
  175PRO     CB 1781   8.768   7.699   2.044
  175PRO     CG 1782   8.852   7.823   2.076
  175PRO     CD 1783   8.809   7.930   1.976
  175PRO      C 1784   8.513   7.738   2.062
  175PRO      O 1785   8.413   7.688   2.011
  176ILE      N 1786   8.502   7.805   2.176
  176ILE      H 1787   8.547   7.894   2.175
  176ILE     CA 1788   8.389   7.792   2.269
  176ILE     CB 1789   8.416   7.878   2.393
  176ILE    CG1 1790   8.524   7.805   2.472
  176ILE    CG2 1791   8.283   7.902   2.465
  176ILE     CD 1792   8.596   7.889   2.578
  176ILE      C 1793   8.261   7.840   2.201
  176ILE      O 1794   8.167   7.762   2.198
  177ALA      N 1795   8.267   7.953   2.130
  177ALA      H 1796   8.355   7.999   2.122
  177ALA     CA 1797   8.149   8.014   2.066
  177ALA     CB 1798   8.181   8.141   1.987
  177ALA      C 1799   8.090   7.921   1.959
  177ALA      O 1800   7.968   7.907   1.968
  178ILE      N 1801   8.175   7.872   1.869
  178ILE      H 1802   8.273   7.894   1.869
  178ILE     CA 1803   8.132   7.768   1.776
  178ILE     CB 1804   8.229   7.756   1.658
  178ILE    CG1 1805   8.173   7.669   1.545
  178ILE    CG2 1806   8.365   7.696   1.696
  178ILE     CD 1807   8.060   7.755   1.488
  178ILE      C 1808   8.101   7.635   1.845
  178ILE      O 1809   8.001   7.575   1.807
  179GLY      N 1810   8.162   7.603   1.959
  179GLY      H 1811   8.250   7.646   1.976
  179GLY     CA 1812   8.131   7.487   2.045
  179GLY      C 1813   7.991   7.487   2.107
  179GLY      O 1814   7.914   7.396   2.078
  180ALA      N 1815   7.962   7.600   2.171
  180ALA      H 1816   8.042   7.650   2.203
  180ALA     CA 1817   7.835   7.627   2.241
  180ALA     CB 1818   7.837   7.758   2.318
  180ALA      C 1819   7.718   7.631   2.142
  180ALA      O 1820   7.608   7.587   2.175
  181PHE      N 1821   7.746   7.685   2.024
  181PHE      H 1822   7.832   7.736   2.016
  181PHE     CA 1823   7.666   7.679   1.901
  181PHE     CB 1824   7.725   7.771   1.794
  181PHE     CG 1825   7.642   7.801   1.669
  181PHE    CD1 1826   7.518   7.864   1.675
  181PHE    HD1 1827   7.478   7.872   1.776
  181PHE    CD2 1828   7.696   7.766   1.546
  181PHE    HD2 1829   7.787   7.707   1.530
  181PHE    CE1 1830   7.440   7.897   1.565
  181PHE    HE1 1831   7.335   7.925   1.563
  181PHE    CE2 1832   7.617   7.794   1.435
  181PHE    HE2 1833   7.653   7.754   1.340
  181PHE     CZ 1834   7.495   7.859   1.442
  181PHE     HZ 1835   7.459   7.889   1.344
  181PHE      C 1836   7.634   7.538   1.852
  181PHE      O 1837   7.518   7.499   1.858
  182HI2      N 1838   7.739   7.460   1.825
  182HI2      H 1839   7.834   7.488   1.835
  182HI2     CA 1840   7.738   7.320   1.780
  182HI2     CB 1841   7.888   7.295   1.760
  182HI2     CG 1842   7.935   7.154   1.725
  182HI2    ND1 1843   7.874   7.070   1.642
  182HI2    HD1 1844   7.795   7.098   1.587
  182HI2    CD2 1845   8.054   7.106   1.760
  182HI2    HD2 1846   8.136   7.154   1.813
  182HI2    CE1 1847   7.955   6.965   1.628
  182HI2    HE1 1848   7.947   6.882   1.558
  182HI2    NE2 1849   8.065   6.988   1.699
  182HI2    HE2 1850   8.148   6.932   1.702
  182HI2      C 1851   7.659   7.234   1.879
  182HI2      O 1852   7.554   7.177   1.848
  183ALA      N 1853   7.699   7.244   2.005
  183ALA      H 1854   7.782   7.298   2.020
  183ALA     CA 1855   7.624   7.189   2.120
  183ALA     CB 1856   7.697   7.224   2.250
  183ALA      C 1857   7.478   7.229   2.136
  183ALA      O 1858   7.391   7.143   2.123
  184MET      N 1859   7.440   7.354   2.114
  184MET      H 1860   7.500   7.428   2.145
  184MET     CA 1861   7.299   7.392   2.100
  184MET     CB 1862   7.287   7.545   2.097
  184MET     CG 1863   7.298   7.590   2.242
  184MET     SD 1864   7.166   7.531   2.355
  184MET     CE 1865   7.068   7.678   2.335
  184MET      C 1866   7.215   7.325   1.992
  184MET      O 1867   7.100   7.292   2.020
  185LY3      N 1868   7.278   7.302   1.876
  185LY3      H 1869   7.352   7.361   1.846
  185LY3     CA 1870   7.217   7.238   1.759
  185LY3     CB 1871   7.313   7.235   1.640
  185LY3     CG 1872   7.333   7.372   1.575
  185LY3     CD 1873   7.441   7.382   1.467
  185LY3     CE 1874   7.413   7.502   1.376
  185LY3     NZ 1875   7.282   7.501   1.308
  185LY3    HZ1 1876   7.276   7.416   1.257
  185LY3    HZ2 1877   7.201   7.508   1.367
  185LY3    HZ3 1878   7.279   7.583   1.250
  185LY3      C 1879   7.165   7.098   1.790
  185LY3      O 1880   7.057   7.053   1.753
  186LY3      N 1881   7.245   7.020   1.863
  186LY3      H 1882   7.329   7.059   1.898
  186LY3     CA 1883   7.209   6.885   1.910
  186LY3     CB 1884   7.331   6.795   1.888
  186LY3     CG 1885   7.303   6.662   1.818
  186LY3     CD 1886   7.423   6.625   1.731
  186LY3     CE 1887   7.373   6.505   1.652
  186LY3     NZ 1888   7.473   6.456   1.556
  186LY3    HZ1 1889   7.563   6.467   1.598
  186LY3    HZ2 1890   7.477   6.358   1.539
  186LY3    HZ3 1891   7.471   6.512   1.473
  186LY3      C 1892   7.165   6.877   2.056
  186LY3      O 1893   7.176   6.770   2.116
  187ARG      N 1894   7.106   6.987   2.103
  187ARG      H 1895   7.130   7.076   2.064
  187ARG     CA 1896   7.026   7.011   2.223
  187ARG     CB 1897   6.901   6.925   2.209
  187ARG     CG 1898   6.814   6.931   2.083
  187ARG     CD 1899   6.760   7.072   2.057
  187ARG     NE 1900   6.663   7.083   1.947
  187ARG     HE 1901   6.572   7.060   1.980
  187ARG     CZ 1902   6.686   7.140   1.828
  187ARG    NH1 1903   6.802   7.180   1.775
  187ARG   HH11 1904   6.892   7.163   1.818
  187ARG   HH12 1905   6.807   7.235   1.692
  187ARG    NH2 1906   6.579   7.152   1.747
  187ARG   HH21 1907   6.490   7.119   1.778
  187ARG   HH22 1908   6.597   7.195   1.658
  187ARG      C 1909   7.084   7.000   2.365
  187ARG      O 1910   7.013   6.971   2.461
  188ILE      N 1911   7.216   7.017   2.371
  188ILE      H 1912   7.272   7.044   2.292
  188ILE     CA 1913   7.297   7.009   2.493
  188ILE     CB 1914   7.430   6.942   2.458
  188ILE    CG1 1915   7.406   6.805   2.394
  188ILE    CG2 1916   7.524   6.945   2.579
  188ILE     CD 1917   7.536   6.733   2.356
  188ILE      C 1918   7.314   7.148   2.554
  188ILE      O 1919   7.344   7.240   2.478
  189LEU      N 1920   7.295   7.166   2.684
  189LEU      H 1921   7.318   7.098   2.754
  189LEU     CA 1922   7.303   7.302   2.738
  189LEU     CB 1923   7.211   7.317   2.859
  189LEU     CG 1924   7.149   7.454   2.885
  189LEU    CD1 1925   7.239   7.563   2.943
  189LEU    CD2 1926   7.053   7.497   2.773
  189LEU      C 1927   7.447   7.339   2.776
  189LEU      O 1928   7.512   7.248   2.828
  190THR      N 1929   7.490   7.463   2.756
  190THR      H 1930   7.430   7.520   2.699
  190THR     CA 1931   7.630   7.500   2.783
  190THR     CB 1932   7.702   7.538   2.654
  190THR    OG1 1933   7.628   7.640   2.586
  190THR    HG1 1934   7.583   7.693   2.658
  190THR    CG2 1935   7.728   7.414   2.569
  190THR      C 1936   7.643   7.615   2.883
  190THR      O 1937   7.601   7.728   2.858
  191SER      N 1938   7.685   7.581   3.005
  191SER      H 1939   7.723   7.490   3.021
  191SER     CA 1940   7.718   7.681   3.108
  191SER     CB 1941   7.691   7.608   3.240
  191SER     OG 1942   7.748   7.673   3.354
  191SER     HG 1943   7.781   7.605   3.419
  191SER      C 1944   7.856   7.745   3.094
  191SER      O 1945   7.956   7.674   3.104
  192ALA      N 1946   7.857   7.874   3.061
  192ALA      H 1947   7.781   7.915   3.011
  192ALA     CA 1948   7.980   7.953   3.046
  192ALA     CB 1949   7.976   8.007   2.903
  192ALA      C 1950   8.018   8.062   3.146
  192ALA      O 1951   7.951   8.165   3.155
  193SER      N 1952   8.122   8.039   3.226
  193SER      H 1953   8.163   7.948   3.233
  193SER     CA 1954   8.168   8.143   3.319
  193SER     CB 1955   8.282   8.103   3.412
  193SER     OG 1956   8.293   8.221   3.492
  193SER     HG 1957   8.225   8.199   3.562
  193SER      C 1958   8.216   8.261   3.234
  193SER      O 1959   8.299   8.239   3.146
  194ALA      N 1960   8.167   8.380   3.267
  194ALA      H 1961   8.137   8.401   3.360
  194ALA     CA 1962   8.165   8.499   3.181
  194ALA     CB 1963   8.074   8.605   3.244
  194ALA      C 1964   8.286   8.568   3.117
  194ALA      O 1965   8.286   8.609   3.001
  195GLY      N 1966   8.398   8.569   3.190
  195GLY      H 1967   8.403   8.539   3.285
  195GLY     CA 1968   8.523   8.631   3.143
  195GLY      C 1969   8.629   8.644   3.251
  195GLY      O 1970   8.638   8.557   3.338
  196ASN      N 1971   8.718   8.740   3.227
  196ASN      H 1972   8.701   8.808   3.155
  196ASN     CA 1973   8.835   8.769   3.311
  196ASN     CB 1974   8.928   8.860   3.230
  196ASN     CG 1975   8.982   8.783   3.110
  196ASN    OD1 1976   8.921   8.753   3.008
  196ASN    ND2 1977   9.113   8.761   3.118
  196ASN   HD21 1978   9.164   8.792   3.198
  196ASN   HD22 1979   9.154   8.699   3.052
  196ASN      C 1980   8.799   8.851   3.436
  196ASN      O 1981   8.702   8.926   3.431
  197AS4      N 1982   8.880   8.856   3.540
  197AS4      H 1983   8.953   8.788   3.548
  197AS4     CA 1984   8.857   8.933   3.664
  197AS4     CB 1985   8.978   8.922   3.756
  197AS4     CG 1986   9.035   8.780   3.759
  197AS4    OD1 1987   8.988   8.696   3.840
  197AS4   HD11 1988   9.043   8.613   3.831
  197AS4   HD12 1989   8.906   8.727   3.887
  197AS4    OD2 1990   9.123   8.744   3.678
  197AS4   HD21 1991   9.161   8.657   3.710
  197AS4   HD22 1992   9.122   8.809   3.603
  197AS4      C 1993   8.840   9.078   3.619
  197AS4      O 1994   8.917   9.134   3.541
  198GLY      N 1995   8.770   9.151   3.706
  198GLY      H 1996   8.735   9.110   3.790
  198GLY     CA 1997   8.740   9.295   3.694
  198GLY      C 1998   8.772   9.380   3.817
  198GLY      O 1999   8.871   9.348   3.883
  199PRO      N 2000   8.719   9.502   3.824
  199PRO     CA 2001   8.650   9.593   3.732
  199PRO     CB 2002   8.595   9.706   3.820
  199PRO     CG 2003   8.593   9.650   3.963
  199PRO     CD 2004   8.718   9.562   3.958
  199PRO      C 2005   8.745   9.649   3.627
  199PRO      O 2006   8.847   9.710   3.660
  200VAL      N 2007   8.719   9.611   3.502
  200VAL      H 2008   8.652   9.540   3.477
  200VAL     CA 2009   8.789   9.660   3.383
  200VAL     CB 2010   8.909   9.567   3.367
  200VAL    CG1 2011   8.875   9.424   3.325
  200VAL    CG2 2012   9.008   9.628   3.267
  200VAL      C 2013   8.692   9.656   3.265
  200VAL      O 2014   8.614   9.562   3.251
  201LEU      N 2015   8.716   9.736   3.161
  201LEU      H 2016   8.784   9.810   3.162
  201LEU     CA 2017   8.636   9.728   3.038
  201LEU     CB 2018   8.672   9.855   2.960
  201LEU     CG 2019   8.612   9.880   2.821
  201LEU    CD1 2020   8.482   9.956   2.845
  201LEU    CD2 2021   8.705   9.953   2.724
  201LEU      C 2022   8.635   9.596   2.961
  201LEU      O 2023   8.738   9.531   2.944
  202ALA      N 2024   8.516   9.548   2.925
  202ALA      H 2025   8.438   9.610   2.928
  202ALA     CA 2026   8.483   9.418   2.865
  202ALA     CB 2027   8.503   9.424   2.714
  202ALA      C 2028   8.557   9.303   2.935
  202ALA      O 2029   8.615   9.218   2.868
  203SER      N 2030   8.532   9.295   3.065
  203SER      H 2031   8.459   9.337   3.119
  203SER     CA 2032   8.579   9.171   3.129
  203SER     CB 2033   8.597   9.195   3.279
  203SER     OG 2034   8.474   9.232   3.343
  203SER     HG 2035   8.491   9.301   3.413
  203SER      C 2036   8.502   9.042   3.099
  203SER      O 2037   8.575   8.943   3.099
  204ILE      N 2038   8.378   9.056   3.054
  204ILE      H 2039   8.345   9.150   3.048
  204ILE     CA 2040   8.304   8.949   2.985
  204ILE     CB 2041   8.152   8.968   2.994
  204ILE    CG1 2042   8.085   8.840   2.943
  204ILE    CG2 2043   8.111   9.102   2.932
  204ILE     CD 2044   7.932   8.835   2.945
  204ILE      C 2045   8.351   8.916   2.843
  204ILE      O 2046   8.353   8.988   2.743
  205THR      N 2047   8.414   8.800   2.841
  205THR      H 2048   8.419   8.741   2.922
  205THR     CA 2049   8.448   8.732   2.715
  205THR     CB 2050   8.579   8.653   2.727
  205THR    OG1 2051   8.580   8.543   2.819
  205THR    HG1 2052   8.673   8.525   2.851
  205THR    CG2 2053   8.682   8.758   2.767
  205THR      C 2054   8.341   8.653   2.640
  205THR      O 2055   8.335   8.665   2.518
  206ASN      N 2056   8.247   8.593   2.712
  206ASN      H 2057   8.262   8.588   2.811
  206ASN     CA 2058   8.123   8.530   2.662
  206ASN     CB 2059   8.056   8.437   2.764
  206ASN     CG 2060   7.957   8.341   2.699
  206ASN    OD1 2061   7.836   8.355   2.716
  206ASN    ND2 2062   8.006   8.246   2.620
  206ASN   HD21 2063   8.106   8.242   2.615
  206ASN   HD22 2064   7.944   8.182   2.574
  206ASN      C 2065   8.026   8.619   2.586
  206ASN      O 2066   7.927   8.665   2.642
  207PHE      N 2067   8.064   8.652   2.463
  207PHE      H 2068   8.158   8.629   2.438
  207PHE     CA 2069   7.977   8.723   2.367
  207PHE     CB 2070   8.061   8.786   2.256
  207PHE     CG 2071   8.140   8.910   2.297
  207PHE    CD1 2072   8.072   9.030   2.319
  207PHE    HD1 2073   7.963   9.033   2.312
  207PHE    CD2 2074   8.278   8.906   2.310
  207PHE    HD2 2075   8.328   8.809   2.304
  207PHE    CE1 2076   8.144   9.140   2.363
  207PHE    HE1 2077   8.101   9.239   2.378
  207PHE    CE2 2078   8.348   9.019   2.352
  207PHE    HE2 2079   8.454   9.025   2.376
  207PHE     CZ 2080   8.281   9.136   2.384
  207PHE     HZ 2081   8.334   9.199   2.456
  207PHE      C 2082   7.863   8.641   2.308
  207PHE      O 2083   7.761   8.690   2.260
  208SER      N 2084   7.889   8.510   2.304
  208SER      H 2085   7.978   8.475   2.332
  208SER     CA 2086   7.783   8.421   2.256
  208SER     CB 2087   7.826   8.275   2.272
  208SER     OG 2088   7.725   8.194   2.211
  208SER     HG 2089   7.756   8.172   2.118
  208SER      C 2090   7.652   8.437   2.333
  208SER      O 2091   7.656   8.430   2.456
  209PRO      N 2092   7.545   8.473   2.263
  209PRO     CA 2093   7.408   8.471   2.317
  209PRO     CB 2094   7.328   8.540   2.205
  209PRO     CG 2095   7.408   8.508   2.079
  209PRO     CD 2096   7.554   8.520   2.124
  209PRO      C 2097   7.360   8.328   2.341
  209PRO      O 2098   7.298   8.305   2.444
  210TRP      N 2099   7.426   8.231   2.277
  210TRP      H 2100   7.517   8.243   2.239
  210TRP     CA 2101   7.385   8.090   2.278
  210TRP     CB 2102   7.452   8.006   2.170
  210TRP     CG 2103   7.393   8.036   2.032
  210TRP    CD1 2104   7.452   8.114   1.941
  210TRP    HD1 2105   7.533   8.181   1.969
  210TRP    CD2 2106   7.277   7.986   1.975
  210TRP    NE1 2107   7.378   8.118   1.831
  210TRP    HE1 2108   7.407   8.154   1.743
  210TRP    CE2 2109   7.270   8.042   1.848
  210TRP    CE3 2110   7.181   7.898   2.025
  210TRP    HE3 2111   7.198   7.846   2.119
  210TRP    CZ2 2112   7.166   7.998   1.767
  210TRP    HZ2 2113   7.130   8.070   1.694
  210TRP    CZ3 2114   7.083   7.851   1.939
  210TRP    HZ3 2115   7.015   7.770   1.968
  210TRP    CH2 2116   7.076   7.901   1.810
  210TRP    HH2 2117   6.996   7.861   1.746
  210TRP      C 2118   7.398   8.019   2.413
  210TRP      O 2119   7.317   7.935   2.452
  211SER      N 2120   7.513   8.040   2.476
  211SER      H 2121   7.593   8.072   2.425
  211SER     CA 2122   7.548   7.999   2.613
  211SER     CB 2123   7.699   8.013   2.629
  211SER     OG 2124   7.739   8.142   2.583
  211SER     HG 2125   7.736   8.209   2.658
  211SER      C 2126   7.473   8.085   2.715
  211SER      O 2127   7.459   8.205   2.694
  212LEU      N 2128   7.467   8.023   2.833
  212LEU      H 2129   7.498   7.928   2.840
  212LEU     CA 2130   7.436   8.089   2.961
  212LEU     CB 2131   7.382   7.981   3.055
  212LEU     CG 2132   7.321   8.027   3.187
  212LEU    CD1 2133   7.219   8.139   3.167
  212LEU    CD2 2134   7.270   7.906   3.265
  212LEU      C 2135   7.561   8.157   3.018
  212LEU      O 2136   7.650   8.081   3.056
  213SER      N 2137   7.571   8.289   3.006
  213SER      H 2138   7.489   8.341   2.980
  213SER     CA 2139   7.691   8.353   3.062
  213SER     CB 2140   7.729   8.478   2.982
  213SER     OG 2141   7.626   8.566   2.938
  213SER     HG 2142   7.533   8.545   2.969
  213SER      C 2143   7.676   8.392   3.210
  213SER      O 2144   7.584   8.461   3.252
  214VAL      N 2145   7.756   8.319   3.287
  214VAL      H 2146   7.806   8.240   3.252
  214VAL     CA 2147   7.746   8.322   3.434
  214VAL     CB 2148   7.785   8.185   3.489
  214VAL    CG1 2149   7.752   8.177   3.639
  214VAL    CG2 2150   7.720   8.070   3.413
  214VAL      C 2151   7.839   8.422   3.504
  214VAL      O 2152   7.957   8.442   3.479
  215ALA      N 2153   7.785   8.468   3.617
  215ALA      H 2154   7.687   8.456   3.631
  215ALA     CA 2155   7.850   8.563   3.708
  215ALA     CB 2156   7.772   8.695   3.710
  215ALA      C 2157   7.875   8.505   3.847
  215ALA      O 2158   7.806   8.410   3.886
  216ALA      N 2159   7.967   8.573   3.915
  216ALA      H 2160   8.024   8.641   3.870
  216ALA     CA 2161   7.994   8.534   4.054
  216ALA     CB 2162   8.145   8.527   4.078
  216ALA      C 2163   7.929   8.607   4.172
  216ALA      O 2164   7.955   8.721   4.209
  217SER      N 2165   7.854   8.522   4.242
  217SER      H 2166   7.830   8.432   4.205
  217SER     CA 2167   7.797   8.555   4.373
  217SER     CB 2168   7.644   8.546   4.374
  217SER     OG 2169   7.605   8.409   4.373
  217SER     HG 2170   7.509   8.399   4.345
  217SER      C 2171   7.855   8.480   4.493
  217SER      O 2172   7.930   8.383   4.485
  218THR      N 2173   7.836   8.553   4.602
  218THR      H 2174   7.815   8.651   4.593
  218THR     CA 2175   7.861   8.526   4.745
  218THR     CB 2176   7.889   8.653   4.825
  218THR    OG1 2177   7.782   8.743   4.797
  218THR    HG1 2178   7.796   8.832   4.840
  218THR    CG2 2179   8.016   8.711   4.762
  218THR      C 2180   7.762   8.438   4.822
  218THR      O 2181   7.642   8.438   4.795
  219ILE      N 2182   7.816   8.351   4.907
  219ILE      H 2183   7.915   8.336   4.906
  219ILE     CA 2184   7.740   8.282   5.013
  219ILE     CB 2185   7.761   8.131   5.011
  219ILE    CG1 2186   7.904   8.091   5.048
  219ILE    CG2 2187   7.736   8.096   4.864
  219ILE     CD 2188   7.904   8.001   5.172
  219ILE      C 2189   7.726   8.342   5.153
  219ILE      O 2190   7.806   8.429   5.186
  220AS4      N 2191   7.652   8.278   5.243
  220AS4      H 2192   7.600   8.195   5.223
  220AS4     CA 2193   7.636   8.325   5.381
  220AS4     CB 2194   7.521   8.247   5.445
  220AS4     CG 2195   7.533   8.095   5.431
  220AS4    OD1 2196   7.573   8.028   5.528
  220AS4   HD11 2197   7.584   7.932   5.505
  220AS4   HD12 2198   7.563   8.085   5.610
  220AS4    OD2 2199   7.491   8.047   5.324
  220AS4   HD21 2200   7.515   7.950   5.324
  220AS4   HD22 2201   7.429   8.107   5.273
  220AS4      C 2202   7.754   8.324   5.479
  220AS4      O 2203   7.736   8.368   5.592
  221ARG      N 2204   7.875   8.323   5.425
  221ARG      H 2205   7.887   8.305   5.327
  221ARG     CA 2206   8.002   8.346   5.495
  221ARG     CB 2207   8.092   8.222   5.491
  221ARG     CG 2208   8.031   8.105   5.569
  221ARG     CD 2209   8.017   8.128   5.719
  221ARG     NE 2210   7.914   8.033   5.766
  221ARG     HE 2211   7.942   7.938   5.753
  221ARG     CZ 2212   7.789   8.057   5.807
  221ARG    NH1 2213   7.758   8.177   5.858
  221ARG   HH11 2214   7.828   8.248   5.861
  221ARG   HH12 2215   7.665   8.201   5.886
  221ARG    NH2 2216   7.712   7.949   5.829
  221ARG   HH21 2217   7.752   7.860   5.805
  221ARG   HH22 2218   7.626   7.960   5.879
  221ARG      C 2219   8.074   8.475   5.452
  221ARG      O 2220   8.079   8.516   5.337
  222AS4      N 2221   8.145   8.513   5.558
  222AS4      H 2222   8.101   8.506   5.648
  222AS4     CA 2223   8.261   8.601   5.544
  222AS4     CB 2224   8.211   8.745   5.557
  222AS4     CG 2225   8.301   8.852   5.493
  222AS4    OD1 2226   8.419   8.827   5.460
  222AS4   HD11 2227   8.441   8.896   5.391
  222AS4   HD12 2228   8.452   8.740   5.495
  222AS4    OD2 2229   8.244   8.961   5.473
  222AS4   HD21 2230   8.301   9.018   5.413
  222AS4   HD22 2231   8.145   8.954   5.486
  222AS4      C 2232   8.363   8.569   5.654
  222AS4      O 2233   8.335   8.516   5.761
  223PHE      N 2234   8.488   8.591   5.614
  223PHE      H 2235   8.501   8.639   5.527
  223PHE     CA 2236   8.605   8.551   5.693
  223PHE     CB 2237   8.674   8.431   5.627
  223PHE     CG 2238   8.591   8.307   5.591
  223PHE    CD1 2239   8.558   8.293   5.456
  223PHE    HD1 2240   8.608   8.343   5.374
  223PHE    CD2 2241   8.557   8.215   5.689
  223PHE    HD2 2242   8.577   8.228   5.795
  223PHE    CE1 2243   8.488   8.176   5.429
  223PHE    HE1 2244   8.486   8.141   5.326
  223PHE    CE2 2245   8.486   8.099   5.658
  223PHE    HE2 2246   8.451   8.030   5.735
  223PHE     CZ 2247   8.445   8.086   5.526
  223PHE     HZ 2248   8.374   8.007   5.501
  223PHE      C 2249   8.699   8.671   5.697
  223PHE      O 2250   8.747   8.724   5.596
  224PHE      N 2251   8.684   8.724   5.818
  224PHE      H 2252   8.628   8.672   5.883
  224PHE     CA 2253   8.740   8.852   5.864
  224PHE     CB 2254   8.654   8.912   5.975
  224PHE     CG 2255   8.715   9.026   6.056
  224PHE    CD1 2256   8.778   9.006   6.178
  224PHE    HD1 2257   8.820   8.907   6.198
  224PHE    CD2 2258   8.705   9.155   6.005
  224PHE    HD2 2259   8.644   9.167   5.915
  224PHE    CE1 2260   8.825   9.113   6.254
  224PHE    HE1 2261   8.869   9.096   6.352
  224PHE    CE2 2262   8.762   9.261   6.074
  224PHE    HE2 2263   8.765   9.360   6.030
  224PHE     CZ 2264   8.816   9.241   6.200
  224PHE     HZ 2265   8.854   9.323   6.261
  224PHE      C 2266   8.883   8.820   5.911
  224PHE      O 2267   8.896   8.743   6.006
  225THR      N 2268   8.970   8.919   5.891
  225THR      H 2269   8.947   9.001   5.839
  225THR     CA 2270   9.111   8.911   5.929
  225THR     CB 2271   9.204   8.844   5.827
  225THR    OG1 2272   9.197   8.903   5.697
  225THR    HG1 2273   9.286   8.934   5.664
  225THR    CG2 2274   9.162   8.697   5.822
  225THR      C 2275   9.173   9.041   5.980
  225THR      O 2276   9.142   9.145   5.922
  226LY3      N 2277   9.244   9.029   6.092
  226LY3      H 2278   9.212   8.961   6.158
  226LY3     CA 2279   9.341   9.131   6.134
  226LY3     CB 2280   9.332   9.159   6.284
  226LY3     CG 2281   9.195   9.191   6.343
  226LY3     CD 2282   9.204   9.167   6.494
  226LY3     CE 2283   9.320   9.241   6.561
  226LY3     NZ 2284   9.330   9.206   6.704
  226LY3    HZ1 2285   9.249   9.245   6.747
  226LY3    HZ2 2286   9.332   9.106   6.715
  226LY3    HZ3 2287   9.415   9.247   6.734
  226LY3      C 2288   9.483   9.089   6.096
  226LY3      O 2289   9.520   8.972   6.083
  227VAL      N 2290   9.549   9.199   6.061
  227VAL      H 2291   9.499   9.286   6.055
  227VAL     CA 2292   9.689   9.212   6.019
  227VAL     CB 2293   9.696   9.273   5.879
  227VAL    CG1 2294   9.839   9.276   5.825
  227VAL    CG2 2295   9.598   9.209   5.779
  227VAL      C 2296   9.763   9.309   6.112
  227VAL      O 2297   9.723   9.423   6.134
  228GLN      N 2298   9.890   9.278   6.133
  228GLN      H 2299   9.925   9.187   6.113
  228GLN     CA 2300   9.972   9.363   6.221
  228GLN     CB 2301  10.009   9.274   6.340
  228GLN     CG 2302  10.047   9.350   6.467
  228GLN     CD 2303  10.100   9.269   6.586
  228GLN    OE1 2304  10.052   9.160   6.615
  228GLN    NE2 2305  10.214   9.303   6.644
  228GLN   HE21 2306  10.277   9.361   6.593
  228GLN   HE22 2307  10.241   9.254   6.727
  228GLN      C 2308  10.100   9.412   6.152
  228GLN      O 2309  10.181   9.332   6.106
  229LEU      N 2310  10.113   9.543   6.171
  229LEU      H 2311  10.074   9.590   6.250
  229LEU     CA 2312  10.238   9.606   6.124
  229LEU     CB 2313  10.222   9.734   6.043
  229LEU     CG 2314  10.264   9.696   5.901
  229LEU    CD1 2315  10.149   9.624   5.832
  229LEU    CD2 2316  10.318   9.817   5.826
  229LEU      C 2317  10.312   9.642   6.253
  229LEU      O 2318  10.252   9.708   6.337
  230GLY      N 2319  10.432   9.586   6.268
  230GLY      H 2320  10.481   9.531   6.200
  230GLY     CA 2321  10.516   9.628   6.382
  230GLY      C 2322  10.475   9.572   6.518
  230GLY      O 2323  10.434   9.456   6.522
  231AS4      N 2324  10.499   9.645   6.627
  231AS4      H 2325  10.559   9.724   6.619
  231AS4     CA 2326  10.442   9.612   6.758
  231AS4     CB 2327  10.553   9.605   6.863
  231AS4     CG 2328  10.628   9.737   6.886
  231AS4    OD1 2329  10.562   9.842   6.902
  231AS4   HD11 2330  10.624   9.920   6.911
  231AS4   HD12 2331  10.468   9.815   6.885
  231AS4    OD2 2332  10.753   9.741   6.886
  231AS4   HD21 2333  10.784   9.805   6.956
  231AS4   HD22 2334  10.790   9.681   6.815
  231AS4      C 2335  10.321   9.695   6.801
  231AS4      O 2336  10.221   9.651   6.858
  232SER      N 2337  10.319   9.820   6.756
  232SER      H 2338  10.403   9.863   6.724
  232SER     CA 2339  10.213   9.920   6.781
  232SER     CB 2340  10.265  10.064   6.786
  232SER     OG 2341  10.353  10.093   6.677
  232SER     HG 2342  10.351  10.191   6.661
  232SER      C 2343  10.084   9.910   6.701
  232SER      O 2344   9.981   9.924   6.767
  233ASN      N 2345  10.085   9.849   6.583
  233ASN      H 2346  10.149   9.774   6.564
  233ASN     CA 2347   9.989   9.873   6.474
  233ASN     CB 2348  10.065   9.931   6.355
  233ASN     CG 2349   9.977  10.011   6.259
  233ASN    OD1 2350   9.855   9.994   6.256
  233ASN    ND2 2351  10.036  10.093   6.172
  233ASN   HD21 2352  10.128  10.094   6.133
  233ASN   HD22 2353   9.994  10.183   6.165
  233ASN      C 2354   9.906   9.750   6.433
  233ASN      O 2355   9.966   9.649   6.398
  234VAL      N 2356   9.778   9.772   6.406
  234VAL      H 2357   9.736   9.863   6.408
  234VAL     CA 2358   9.684   9.666   6.365
  234VAL     CB 2359   9.629   9.597   6.489
  234VAL    CG1 2360   9.516   9.663   6.569
  234VAL    CG2 2361   9.598   9.454   6.444
  234VAL      C 2362   9.576   9.724   6.273
  234VAL      O 2363   9.523   9.831   6.304
  235PHE      N 2364   9.559   9.660   6.158
  235PHE      H 2365   9.606   9.573   6.151
  235PHE     CA 2366   9.464   9.690   6.049
  235PHE     CB 2367   9.538   9.717   5.918
  235PHE     CG 2368   9.637   9.834   5.921
  235PHE    CD1 2369   9.772   9.827   5.951
  235PHE    HD1 2370   9.812   9.743   6.008
  235PHE    CD2 2371   9.595   9.950   5.856
  235PHE    HD2 2372   9.492   9.985   5.858
  235PHE    CE1 2373   9.859   9.930   5.917
  235PHE    HE1 2374   9.955   9.924   5.968
  235PHE    CE2 2375   9.687  10.049   5.823
  235PHE    HE2 2376   9.647  10.131   5.763
  235PHE     CZ 2377   9.822  10.050   5.857
  235PHE     HZ 2378   9.872  10.146   5.868
  235PHE      C 2379   9.370   9.572   6.025
  235PHE      O 2380   9.414   9.460   6.051
  236GL4      N 2381   9.257   9.598   5.960
  236GL4      H 2382   9.239   9.692   5.932
  236GL4     CA 2383   9.143   9.505   5.965
  236GL4     CB 2384   9.033   9.559   6.057
  236GL4     CG 2385   9.084   9.564   6.201
  236GL4     CD 2386   8.979   9.614   6.301
  236GL4    OE1 2387   8.952   9.735   6.294
  236GL4   HE11 2388   8.858   9.752   6.323
  236GL4   HE12 2389   9.042   9.778   6.296
  236GL4    OE2 2390   8.916   9.528   6.366
  236GL4   HE21 2391   8.865   9.582   6.433
  236GL4   HE22 2392   8.941   9.437   6.332
  236GL4      C 2393   9.103   9.475   5.821
  236GL4      O 2394   9.105   9.567   5.740
  237GLY      N 2395   9.054   9.355   5.789
  237GLY      H 2396   9.044   9.275   5.848
  237GLY     CA 2397   9.009   9.330   5.651
  237GLY      C 2398   8.947   9.192   5.627
  237GLY      O 2399   8.893   9.133   5.721
  238VAL      N 2400   8.955   9.146   5.503
  238VAL      H 2401   8.997   9.207   5.436
  238VAL     CA 2402   8.884   9.023   5.463
  238VAL     CB 2403   8.763   9.052   5.375
  238VAL    CG1 2404   8.645   9.100   5.460
  238VAL    CG2 2405   8.788   9.127   5.243
  238VAL      C 2406   8.982   8.929   5.395
  238VAL      O 2407   9.072   8.967   5.320
  239SER      N 2408   8.985   8.807   5.448
  239SER      H 2409   8.943   8.790   5.537
  239SER     CA 2410   9.060   8.692   5.395
  239SER     CB 2411   9.204   8.692   5.447
  239SER     OG 2412   9.272   8.601   5.360
  239SER     HG 2413   9.324   8.543   5.423
  239SER      C 2414   9.007   8.554   5.433
  239SER      O 2415   8.966   8.536   5.547
  240ILE      N 2416   9.034   8.455   5.348
  240ILE      H 2417   9.093   8.484   5.273
  240ILE     CA 2418   9.020   8.311   5.375
  240ILE     CB 2419   8.950   8.239   5.260
  240ILE    CG1 2420   8.818   8.308   5.223
  240ILE    CG2 2421   8.914   8.095   5.295
  240ILE     CD 2422   8.754   8.265   5.091
  240ILE      C 2423   9.156   8.252   5.414
  240ILE      O 2424   9.241   8.203   5.340
  241ASN      N 2425   9.182   8.243   5.544
  241ASN      H 2426   9.117   8.279   5.610
  241ASN     CA 2427   9.309   8.208   5.609
  241ASN     CB 2428   9.369   8.336   5.668
  241ASN     CG 2429   9.447   8.435   5.581
  241ASN    OD1 2430   9.438   8.433   5.458
  241ASN    ND2 2431   9.471   8.551   5.640
  241ASN   HD21 2432   9.453   8.547   5.738
  241ASN   HD22 2433   9.485   8.636   5.589
  241ASN      C 2434   9.293   8.104   5.720
  241ASN      O 2435   9.227   8.136   5.819
  242THR      N 2436   9.353   7.987   5.700
  242THR      H 2437   9.422   7.975   5.629
  242THR     CA 2438   9.342   7.872   5.791
  242THR     CB 2439   9.356   7.737   5.721
  242THR    OG1 2440   9.452   7.744   5.615
  242THR    HG1 2441   9.415   7.778   5.529
  242THR    CG2 2442   9.223   7.686   5.665
  242THR      C 2443   9.450   7.879   5.899
  242THR      O 2444   9.428   7.868   6.019
  243PHE      N 2445   9.573   7.905   5.855
  243PHE      H 2446   9.595   7.921   5.759
  243PHE     CA 2447   9.684   7.914   5.952
  243PHE     CB 2448   9.759   7.783   5.976
  243PHE     CG 2449   9.689   7.688   6.074
  243PHE    CD1 2450   9.600   7.587   6.038
  243PHE    HD1 2451   9.565   7.591   5.935
  243PHE    CD2 2452   9.719   7.701   6.209
  243PHE    HD2 2453   9.771   7.791   6.240
  243PHE    CE1 2454   9.537   7.508   6.133
  243PHE    HE1 2455   9.446   7.454   6.106
  243PHE    CE2 2456   9.659   7.620   6.304
  243PHE    HE2 2457   9.689   7.617   6.409
  243PHE     CZ 2458   9.571   7.518   6.267
  243PHE     HZ 2459   9.536   7.440   6.335
  243PHE      C 2460   9.783   8.028   5.930
  243PHE      O 2461   9.870   8.027   5.843
  244GL4      N 2462   9.801   8.097   6.042
  244GL4      H 2463   9.766   8.074   6.133
  244GL4     CA 2464   9.872   8.224   6.063
  244GL4     CB 2465   9.829   8.277   6.201
  244GL4     CG 2466   9.865   8.188   6.320
  244GL4     CD 2467   9.783   8.060   6.336
  244GL4    OE1 2468   9.855   7.962   6.364
  244GL4   HE11 2469   9.797   7.884   6.385
  244GL4   HE12 2470   9.948   7.999   6.355
  244GL4    OE2 2471   9.666   8.064   6.292
  244GL4   HE21 2472   9.618   7.978   6.309
  244GL4   HE22 2473   9.650   8.159   6.266
  244GL4      C 2474  10.023   8.231   6.041
  244GL4      O 2475  10.091   8.129   6.034
  245LEU      N 2476  10.070   8.355   6.031
  245LEU      H 2477  10.020   8.431   6.073
  245LEU     CA 2478  10.215   8.375   6.026
  245LEU     CB 2479  10.264   8.509   5.971
  245LEU     CG 2480  10.275   8.530   5.820
  245LEU    CD1 2481  10.138   8.523   5.751
  245LEU    CD2 2482  10.343   8.660   5.778
  245LEU      C 2483  10.283   8.363   6.163
  245LEU      O 2484  10.384   8.293   6.162
  246ASN      N 2485  10.221   8.413   6.270
  246ASN      H 2486  10.131   8.457   6.263
  246ASN     CA 2487  10.264   8.416   6.410
  246ASN     CB 2488  10.277   8.280   6.481
  246ASN     CG 2489  10.154   8.197   6.518
  246ASN    OD1 2490  10.055   8.238   6.578
  246ASN    ND2 2491  10.162   8.069   6.485
  246ASN   HD21 2492  10.239   8.032   6.432
  246ASN   HD22 2493  10.078   8.020   6.509
  246ASN      C 2494  10.391   8.498   6.432
  246ASN      O 2495  10.383   8.593   6.509
  247AS4      N 2496  10.502   8.469   6.365
  247AS4      H 2497  10.491   8.391   6.302
  247AS4     CA 2498  10.627   8.543   6.342
  247AS4     CB 2499  10.731   8.457   6.270
  247AS4     CG 2500  10.805   8.352   6.354
  247AS4    OD1 2501  10.813   8.372   6.478
  247AS4   HD11 2502  10.863   8.296   6.520
  247AS4   HD12 2503  10.761   8.453   6.503
  247AS4    OD2 2504  10.826   8.245   6.295
  247AS4   HD21 2505  10.880   8.190   6.359
  247AS4   HD22 2506  10.799   8.255   6.199
  247AS4      C 2507  10.612   8.670   6.257
  247AS4      O 2508  10.508   8.678   6.192
  248MET      N 2509  10.698   8.764   6.292
  248MET      H 2510  10.737   8.764   6.384
  248MET     CA 2511  10.713   8.893   6.222
  248MET     CB 2512  10.760   8.999   6.322
  248MET     CG 2513  10.662   9.055   6.425
  248MET     SD 2514  10.532   9.166   6.360
  248MET     CE 2515  10.408   9.089   6.460
  248MET      C 2516  10.804   8.876   6.100
  248MET      O 2517  10.926   8.869   6.107
  249TY0      N 2518  10.739   8.911   5.989
  249TY0      H 2519  10.648   8.951   5.994
  249TY0     CA 2520  10.797   8.904   5.854
  249TY0     CB 2521  10.728   8.807   5.757
  249TY0     CG 2522  10.757   8.660   5.790
  249TY0    CD1 2523  10.672   8.589   5.873
  249TY0    HD1 2524  10.601   8.642   5.937
  249TY0    CD2 2525  10.854   8.594   5.716
  249TY0    HD2 2526  10.926   8.648   5.655
  249TY0    CE1 2527  10.671   8.450   5.872
  249TY0    HE1 2528  10.592   8.391   5.918
  249TY0    CE2 2529  10.859   8.455   5.719
  249TY0    HE2 2530  10.923   8.404   5.648
  249TY0     CZ 2531  10.766   8.383   5.794
  249TY0     OH 2532  10.785   8.248   5.793
  249TY0    HH1 2533  10.829   8.244   5.704
  249TY0    HH2 2534  10.801   8.220   5.888
  249TY0      C 2535  10.798   9.035   5.775
  249TY0      O 2536  10.695   9.103   5.779
  250PRO      N 2537  10.905   9.075   5.707
  250PRO     CA 2538  10.918   9.201   5.633
  250PRO     CB 2539  11.069   9.211   5.610
  250PRO     CG 2540  11.132   9.100   5.694
  250PRO     CD 2541  11.025   8.991   5.697
  250PRO      C 2542  10.844   9.203   5.500
  250PRO      O 2543  10.801   9.096   5.455
  251LEU      N 2544  10.807   9.325   5.462
  251LEU      H 2545  10.829   9.394   5.531
  251LEU     CA 2546  10.725   9.364   5.346
  251LEU     CB 2547  10.674   9.507   5.369
  251LEU     CG 2548  10.524   9.530   5.387
  251LEU    CD1 2549  10.441   9.459   5.280
  251LEU    CD2 2550  10.477   9.469   5.519
  251LEU      C 2551  10.799   9.370   5.212
  251LEU      O 2552  10.922   9.361   5.215
  252ILE      N 2553  10.726   9.375   5.101
  252ILE      H 2554  10.637   9.328   5.098
  252ILE     CA 2555  10.780   9.390   4.965
  252ILE     CB 2556  10.877   9.282   4.918
  252ILE    CG1 2557  10.960   9.314   4.793
  252ILE    CG2 2558  10.798   9.153   4.897
  252ILE     CD 2559  11.084   9.225   4.781
  252ILE      C 2560  10.672   9.428   4.863
  252ILE      O 2561  10.557   9.384   4.873
  253TY0      N 2562  10.712   9.515   4.771
  253TY0      H 2563  10.800   9.562   4.776
  253TY0     CA 2564  10.619   9.575   4.674
  253TY0     CB 2565  10.651   9.724   4.658
  253TY0     CG 2566  10.538   9.817   4.612
  253TY0    CD1 2567  10.479   9.901   4.705
  253TY0    HD1 2568  10.534   9.921   4.797
  253TY0    CD2 2569  10.482   9.801   4.486
  253TY0    HD2 2570  10.541   9.774   4.398
  253TY0    CE1 2571  10.352   9.949   4.674
  253TY0    HE1 2572  10.304   9.992   4.761
  253TY0    CE2 2573  10.357   9.852   4.455
  253TY0    HE2 2574  10.309   9.824   4.361
  253TY0     CZ 2575  10.292   9.930   4.550
  253TY0     OH 2576  10.204  10.024   4.506
  253TY0    HH1 2577  10.147   9.985   4.433
  253TY0    HH2 2578  10.256  10.109   4.511
  253TY0      C 2579  10.629   9.495   4.544
  253TY0      O 2580  10.733   9.478   4.481
  254GLY      N 2581  10.506   9.472   4.497
  254GLY      H 2582  10.421   9.499   4.542
  254GLY     CA 2583  10.464   9.398   4.377
  254GLY      C 2584  10.527   9.261   4.354
  254GLY      O 2585  10.460   9.163   4.322
  255GLY      N 2586  10.659   9.248   4.368
  255GLY      H 2587  10.702   9.319   4.425
  255GLY     CA 2588  10.738   9.128   4.340
  255GLY      C 2589  10.886   9.128   4.299
  255GLY      O 2590  10.971   9.208   4.338
  256AS4      N 2591  10.914   9.028   4.215
  256AS4      H 2592  10.851   8.951   4.202
  256AS4     CA 2593  11.042   9.022   4.144
  256AS4     CB 2594  11.086   8.876   4.151
  256AS4     CG 2595  11.162   8.842   4.280
  256AS4    OD1 2596  11.101   8.773   4.365
  256AS4   HD11 2597  11.146   8.782   4.454
  256AS4   HD12 2598  11.018   8.743   4.318
  256AS4    OD2 2599  11.287   8.846   4.281
  256AS4   HD21 2600  11.313   8.845   4.378
  256AS4   HD22 2601  11.330   8.870   4.194
  256AS4      C 2602  11.047   9.082   4.003
  256AS4      O 2603  10.965   9.170   3.977
  257ALA      N 2604  11.157   9.056   3.933
  257ALA      H 2605  11.211   8.987   3.979
  257ALA     CA 2606  11.189   9.114   3.801
  257ALA     CB 2607  11.340   9.106   3.783
  257ALA      C 2608  11.113   9.050   3.685
  257ALA      O 2609  11.073   8.936   3.706
  258PRO      N 2610  11.075   9.126   3.583
  258PRO     CA 2611  10.991   9.080   3.472
  258PRO     CB 2612  10.964   9.207   3.391
  258PRO     CG 2613  11.002   9.326   3.479
  258PRO     CD 2614  11.117   9.266   3.561
  258PRO      C 2615  11.066   8.978   3.386
  258PRO      O 2616  11.185   8.991   3.359
  259ASN      N 2617  10.990   8.872   3.360
  259ASN      H 2618  10.890   8.881   3.364
  259ASN     CA 2619  11.039   8.769   3.268
  259ASN     CB 2620  10.944   8.650   3.283
  259ASN     CG 2621  10.976   8.515   3.218
  259ASN    OD1 2622  11.030   8.498   3.109
  259ASN    ND2 2623  10.929   8.414   3.291
  259ASN   HD21 2624  10.854   8.431   3.355
  259ASN   HD22 2625  10.975   8.326   3.280
  259ASN      C 2626  11.070   8.816   3.126
  259ASN      O 2627  10.991   8.899   3.081
  260THR      N 2628  11.177   8.767   3.065
  260THR      H 2629  11.242   8.709   3.114
  260THR     CA 2630  11.202   8.797   2.923
  260THR     CB 2631  11.350   8.800   2.885
  260THR    OG1 2632  11.414   8.684   2.940
  260THR    HG1 2633  11.495   8.666   2.883
  260THR    CG2 2634  11.421   8.929   2.929
  260THR      C 2635  11.120   8.717   2.822
  260THR      O 2636  11.080   8.770   2.719
  261ALA      N 2637  11.102   8.587   2.842
  261ALA      H 2638  11.152   8.544   2.918
  261ALA     CA 2639  11.013   8.498   2.766
  261ALA     CB 2640  11.034   8.350   2.802
  261ALA      C 2641  10.863   8.526   2.767
  261ALA      O 2642  10.803   8.521   2.660
  262ALA      N 2643  10.802   8.546   2.884
  262ALA      H 2644  10.843   8.540   2.975
  262ALA     CA 2645  10.656   8.544   2.892
  262ALA     CB 2646  10.621   8.491   3.031
  262ALA      C 2647  10.594   8.681   2.864
  262ALA      O 2648  10.665   8.780   2.881
  263GLY      N 2649  10.484   8.681   2.790
  263GLY      H 2650  10.439   8.599   2.755
  263GLY     CA 2651  10.410   8.802   2.750
  263GLY      C 2652  10.320   8.847   2.865
  263GLY      O 2653  10.281   8.767   2.950
  264PHE      N 2654  10.263   8.965   2.844
  264PHE      H 2655  10.223   8.985   2.754
  264PHE     CA 2656  10.195   9.034   2.955
  264PHE     CB 2657  10.250   9.177   2.945
  264PHE     CG 2658  10.387   9.174   3.014
  264PHE    CD1 2659  10.397   9.165   3.152
  264PHE    HD1 2660  10.306   9.176   3.210
  264PHE    CD2 2661  10.498   9.160   2.931
  264PHE    HD2 2662  10.509   9.198   2.830
  264PHE    CE1 2663  10.518   9.147   3.219
  264PHE    HE1 2664  10.513   9.147   3.328
  264PHE    CE2 2665  10.616   9.129   2.997
  264PHE    HE2 2666  10.693   9.086   2.932
  264PHE     CZ 2667  10.627   9.127   3.135
  264PHE     HZ 2668  10.717   9.095   3.189
  264PHE      C 2669  10.042   9.033   2.948
  264PHE      O 2670   9.973   8.945   2.897
  265SER      N 2671   9.985   9.129   3.021
  265SER      H 2672  10.026   9.148   3.110
  265SER     CA 2673   9.848   9.180   3.002
  265SER     CB 2674   9.742   9.071   3.016
  265SER     OG 2675   9.611   9.105   2.970
  265SER     HG 2676   9.552   9.050   3.029
  265SER      C 2677   9.829   9.297   3.098
  265SER      O 2678   9.767   9.279   3.203
  266GLY      N 2679   9.905   9.404   3.076
  266GLY      H 2680   9.962   9.415   2.995
  266GLY     CA 2681   9.896   9.531   3.149
  266GLY      C 2682   9.971   9.521   3.283
  266GLY      O 2683  10.023   9.417   3.324
  267ASN      N 2684   9.943   9.624   3.361
  267ASN      H 2685   9.903   9.708   3.323
  267ASN     CA 2686   9.963   9.639   3.506
  267ASN     CB 2687   9.901   9.770   3.555
  267ASN     CG 2688   9.756   9.793   3.510
  267ASN    OD1 2689   9.699   9.721   3.428
  267ASN    ND2 2690   9.687   9.872   3.591
  267ASN   HD21 2691   9.729   9.917   3.669
  267ASN   HD22 2692   9.587   9.872   3.591
  267ASN      C 2693   9.903   9.522   3.582
  267ASN      O 2694   9.977   9.452   3.652
  268ARG      N 2695   9.786   9.470   3.546
  268ARG      H 2696   9.742   9.507   3.464
  268ARG     CA 2697   9.721   9.353   3.608
  268ARG     CB 2698   9.578   9.349   3.553
  268ARG     CG 2699   9.478   9.458   3.591
  268ARG     CD 2700   9.348   9.428   3.516
  268ARG     NE 2701   9.269   9.327   3.587
  268ARG     HE 2702   9.282   9.231   3.560
  268ARG     CZ 2703   9.160   9.346   3.662
  268ARG    NH1 2704   9.098   9.465   3.665
  268ARG   HH11 2705   9.137   9.535   3.605
  268ARG   HH12 2706   9.024   9.488   3.728
  268ARG    NH2 2707   9.120   9.253   3.750
  268ARG   HH21 2708   9.188   9.182   3.765
  268ARG   HH22 2709   9.031   9.252   3.797
  268ARG      C 2710   9.799   9.222   3.602
  268ARG      O 2711   9.792   9.139   3.693
  269SER      N 2712   9.878   9.202   3.497
  269SER      H 2713   9.871   9.265   3.420
  269SER     CA 2714   9.978   9.095   3.485
  269SER     CB 2715  10.021   9.069   3.341
  269SER     OG 2716  10.084   9.175   3.269
  269SER     HG 2717  10.094   9.258   3.325
  269SER      C 2718  10.106   9.115   3.567
  269SER      O 2719  10.170   9.025   3.620
  270ARG      N 2720  10.144   9.243   3.575
  270ARG      H 2721  10.074   9.313   3.585
  270ARG     CA 2722  10.280   9.283   3.613
  270ARG     CB 2723  10.306   9.427   3.569
  270ARG     CG 2724  10.328   9.427   3.418
  270ARG     CD 2725  10.383   9.561   3.368
  270ARG     NE 2726  10.391   9.541   3.223
  270ARG     HE 2727  10.304   9.558   3.178
  270ARG     CZ 2728  10.497   9.493   3.157
  270ARG    NH1 2729  10.610   9.448   3.214
  270ARG   HH11 2730  10.616   9.475   3.310
  270ARG   HH12 2731  10.683   9.397   3.170
  270ARG    NH2 2732  10.502   9.493   3.023
  270ARG   HH21 2733  10.424   9.532   2.974
  270ARG   HH22 2734  10.579   9.462   2.967
  270ARG      C 2735  10.304   9.270   3.764
  270ARG      O 2736  10.407   9.213   3.797
  271PHE      N 2737  10.208   9.298   3.852
  271PHE      H 2738  10.109   9.305   3.848
  271PHE     CA 2739  10.239   9.280   3.995
  271PHE     CB 2740  10.209   9.408   4.073
  271PHE     CG 2741  10.260   9.532   3.998
  271PHE    CD1 2742  10.192   9.599   3.897
  271PHE    HD1 2743  10.085   9.589   3.877
  271PHE    CD2 2744  10.389   9.575   4.024
  271PHE    HD2 2745  10.441   9.514   4.098
  271PHE    CE1 2746  10.250   9.699   3.820
  271PHE    HE1 2747  10.198   9.752   3.740
  271PHE    CE2 2748  10.451   9.674   3.949
  271PHE    HE2 2749  10.554   9.701   3.975
  271PHE     CZ 2750  10.383   9.730   3.841
  271PHE     HZ 2751  10.442   9.803   3.786
  271PHE      C 2752  10.173   9.156   4.056
  271PHE      O 2753  10.074   9.115   3.997
  272CYS      N 2754  10.216   9.112   4.174
  272CYS      H 2755  10.292   9.156   4.223
  272CYS     CA 2756  10.171   8.989   4.240
  272CYS     CB 2757  10.040   9.022   4.313
  272CYS     SG 2758  10.052   9.085   4.484
  272CYS      C 2759  10.138   8.854   4.176
  272CYS      O 2760  10.121   8.757   4.250
  273PHE      N 2761  10.147   8.847   4.044
  273PHE      H 2762  10.158   8.937   4.001
  273PHE     CA 2763  10.101   8.739   3.955
  273PHE     CB 2764  10.060   8.821   3.833
  273PHE     CG 2765   9.961   8.752   3.738
  273PHE    CD1 2766   9.833   8.718   3.778
  273PHE    HD1 2767   9.799   8.719   3.882
  273PHE    CD2 2768   9.999   8.730   3.606
  273PHE    HD2 2769  10.090   8.772   3.565
  273PHE    CE1 2770   9.750   8.660   3.683
  273PHE    HE1 2771   9.667   8.598   3.719
  273PHE    CE2 2772   9.914   8.674   3.511
  273PHE    HE2 2773   9.938   8.693   3.407
  273PHE     CZ 2774   9.785   8.640   3.550
  273PHE     HZ 2775   9.716   8.606   3.473
  273PHE      C 2776  10.215   8.642   3.923
  273PHE      O 2777  10.332   8.679   3.920
  274PRO      N 2778  10.181   8.516   3.899
  274PRO     CA 2779  10.271   8.411   3.848
  274PRO     CB 2780  10.205   8.280   3.888
  274PRO     CG 2781  10.060   8.323   3.865
  274PRO     CD 2782  10.059   8.450   3.949
  274PRO      C 2783  10.301   8.426   3.699
  274PRO      O 2784  10.257   8.518   3.630
  275SER      N 2785  10.409   8.358   3.662
  275SER      H 2786  10.466   8.320   3.734
  275SER     CA 2787  10.474   8.350   3.530
  275SER     CB 2788  10.385   8.265   3.440
  275SER     OG 2789  10.328   8.154   3.510
  275SER     HG 2790  10.243   8.141   3.459
  275SER      C 2791  10.532   8.472   3.457
  275SER      O 2792  10.635   8.457   3.392
  276THR      N 2793  10.466   8.586   3.471
  276THR      H 2794  10.375   8.590   3.513
  276THR     CA 2795  10.507   8.719   3.421
  276THR     CB 2796  10.394   8.822   3.418
  276THR    OG1 2797  10.349   8.832   3.553
  276THR    HG1 2798  10.267   8.888   3.566
  276THR    CG2 2799  10.273   8.805   3.326
  276THR      C 2800  10.631   8.786   3.481
  276THR      O 2801  10.672   8.885   3.421
  277LEU      N 2802  10.636   8.775   3.613
  277LEU      H 2803  10.552   8.763   3.666
  277LEU     CA 2804  10.758   8.785   3.696
  277LEU     CB 2805  10.729   8.831   3.839
  277LEU     CG 2806  10.642   8.957   3.842
  277LEU    CD1 2807  10.615   8.982   3.990
  277LEU    CD2 2808  10.724   9.078   3.797
  277LEU      C 2809  10.837   8.655   3.708
  277LEU      O 2810  10.779   8.546   3.709
  278ASN      N 2811  10.965   8.676   3.737
  278ASN      H 2812  10.991   8.769   3.761
  278ASN     CA 2813  11.074   8.579   3.752
  278ASN     CB 2814  11.193   8.601   3.659
  278ASN     CG 2815  11.303   8.499   3.687
  278ASN    OD1 2816  11.282   8.379   3.702
  278ASN    ND2 2817  11.428   8.543   3.674
  278ASN   HD21 2818  11.446   8.639   3.654
  278ASN   HD22 2819  11.503   8.477   3.679
  278ASN      C 2820  11.117   8.578   3.899
  278ASN      O 2821  11.204   8.650   3.947
  279PRO      N 2822  11.069   8.482   3.978
  279PRO     CA 2823  11.094   8.486   4.123
  279PRO     CB 2824  10.999   8.379   4.177
  279PRO     CG 2825  10.999   8.276   4.063
  279PRO     CD 2826  11.017   8.353   3.932
  279PRO      C 2827  11.235   8.470   4.180
  279PRO      O 2828  11.315   8.388   4.136
  280ASN      N 2829  11.260   8.531   4.296
  280ASN      H 2830  11.198   8.605   4.320
  280ASN     CA 2831  11.369   8.503   4.391
  280ASN     CB 2832  11.499   8.544   4.322
  280ASN     CG 2833  11.616   8.453   4.360
  280ASN    OD1 2834  11.629   8.410   4.474
  280ASN    ND2 2835  11.706   8.423   4.267
  280ASN   HD21 2836  11.693   8.448   4.171
  280ASN   HD22 2837  11.798   8.398   4.297
  280ASN      C 2838  11.357   8.587   4.519
  280ASN      O 2839  11.320   8.538   4.626
  281LEU      N 2840  11.358   8.719   4.508
  281LEU      H 2841  11.327   8.765   4.424
  281LEU     CA 2842  11.365   8.809   4.625
  281LEU     CB 2843  11.416   8.945   4.577
  281LEU     CG 2844  11.568   8.952   4.558
  281LEU    CD1 2845  11.610   9.088   4.502
  281LEU    CD2 2846  11.644   8.919   4.687
  281LEU      C 2847  11.239   8.827   4.710
  281LEU      O 2848  11.251   8.841   4.832
  282VAL      N 2849  11.122   8.797   4.656
  282VAL      H 2850  11.116   8.783   4.557
  282VAL     CA 2851  10.998   8.795   4.736
  282VAL     CB 2852  10.875   8.789   4.646
  282VAL    CG1 2853  10.879   8.921   4.568
  282VAL    CG2 2854  10.874   8.675   4.544
  282VAL      C 2855  10.985   8.679   4.836
  282VAL      O 2856  10.901   8.690   4.925
  283LY3      N 2857  11.063   8.574   4.809
  283LY3      H 2858  11.120   8.574   4.726
  283LY3     CA 2859  11.061   8.453   4.892
  283LY3     CB 2860  11.166   8.358   4.836
  283LY3     CG 2861  11.119   8.282   4.711
  283LY3     CD 2862  11.210   8.161   4.689
  283LY3     CE 2863  11.145   8.069   4.585
  283LY3     NZ 2864  11.195   7.931   4.584
  283LY3    HZ1 2865  11.291   7.931   4.555
  283LY3    HZ2 2866  11.205   7.896   4.677
  283LY3    HZ3 2867  11.133   7.875   4.529
  283LY3      C 2868  11.074   8.491   5.039
  283LY3      O 2869  11.168   8.560   5.079
  284GLY      N 2870  10.985   8.428   5.115
  284GLY      H 2871  10.944   8.343   5.081
  284GLY     CA 2872  10.978   8.447   5.260
  284GLY      C 2873  10.956   8.592   5.303
  284GLY      O 2874  10.993   8.630   5.414
  285LY3      N 2875  10.907   8.677   5.213
  285LY3      H 2876  10.901   8.638   5.122
  285LY3     CA 2877  10.848   8.809   5.241
  285LY3     CB 2878  10.934   8.920   5.178
  285LY3     CG 2879  11.071   8.934   5.244
  285LY3     CD 2880  11.155   9.044   5.178
  285LY3     CE 2881  11.282   9.080   5.256
  285LY3     NZ 2882  11.392   9.167   5.211
  285LY3    HZ1 2883  11.368   9.257   5.247
  285LY3    HZ2 2884  11.477   9.140   5.256
  285LY3    HZ3 2885  11.397   9.163   5.111
  285LY3      C 2886  10.700   8.826   5.206
  285LY3      O 2887  10.636   8.727   5.171
  286ILE      N 2888  10.652   8.941   5.252
  286ILE      H 2889  10.699   9.008   5.310
  286ILE     CA 2890  10.508   8.970   5.239
  286ILE     CB 2891  10.451   9.036   5.364
  286ILE    CG1 2892  10.464   8.929   5.473
  286ILE    CG2 2893  10.303   9.069   5.345
  286ILE     CD 2894  10.448   8.993   5.610
  286ILE      C 2895  10.485   9.062   5.119
  286ILE      O 2896  10.543   9.170   5.119
  287VAL      N 2897  10.387   9.034   5.033
  287VAL      H 2898  10.316   8.968   5.055
  287VAL     CA 2899  10.385   9.100   4.902
  287VAL     CB 2900  10.380   8.985   4.800
  287VAL    CG1 2901  10.387   9.036   4.656
  287VAL    CG2 2902  10.481   8.872   4.819
  287VAL      C 2903  10.267   9.197   4.893
  287VAL      O 2904  10.151   9.157   4.887
  288LEU      N 2905  10.304   9.324   4.879
  288LEU      H 2906  10.398   9.351   4.857
  288LEU     CA 2907  10.213   9.439   4.874
  288LEU     CB 2908  10.273   9.551   4.959
  288LEU     CG 2909  10.197   9.684   4.962
  288LEU    CD1 2910  10.061   9.666   5.028
  288LEU    CD2 2911  10.285   9.776   5.046
  288LEU      C 2912  10.185   9.480   4.729
  288LEU      O 2913  10.276   9.486   4.647
  289CYS      N 2914  10.058   9.486   4.691
  289CYS      H 2915   9.993   9.439   4.751
  289CYS     CA 2916  10.010   9.493   4.552
  289CYS     CB 2917   9.970   9.363   4.483
  289CYS     SG 2918  10.126   9.272   4.452
  289CYS      C 2919   9.885   9.581   4.555
  289CYS      O 2920   9.788   9.547   4.622
  290AS4      N 2921   9.900   9.702   4.501
  290AS4      H 2922   9.988   9.744   4.478
  290AS4     CA 2923   9.789   9.797   4.489
  290AS4     CB 2924   9.855   9.934   4.469
  290AS4     CG 2925   9.938   9.941   4.341
  290AS4    OD1 2926   9.895  10.012   4.249
  290AS4   HD11 2927   9.895   9.959   4.164
  290AS4   HD12 2928   9.873  10.096   4.299
  290AS4    OD2 2929  10.045   9.879   4.329
  290AS4   HD21 2930  10.106   9.938   4.277
  290AS4   HD22 2931  10.039   9.786   4.367
  290AS4      C 2932   9.688   9.772   4.377
  290AS4      O 2933   9.566   9.775   4.391
  291VAL      N 2934   9.744   9.743   4.260
  291VAL      H 2935   9.831   9.792   4.249
  291VAL     CA 2936   9.680   9.695   4.137
  291VAL     CB 2937   9.784   9.676   4.026
  291VAL    CG1 2938   9.882   9.561   4.048
  291VAL    CG2 2939   9.723   9.673   3.886
  291VAL      C 2940   9.579   9.580   4.145
  291VAL      O 2941   9.608   9.490   4.223
  292LY3      N 2942   9.472   9.575   4.067
  292LY3      H 2943   9.455   9.654   4.008
  292LY3     CA 2944   9.373   9.468   4.046
  292LY3     CB 2945   9.244   9.520   3.983
  292LY3     CG 2946   9.168   9.623   4.067
  292LY3     CD 2947   9.091   9.560   4.183
  292LY3     CE 2948   9.064   9.657   4.299
  292LY3     NZ 2949   9.188   9.719   4.349
  292LY3    HZ1 2950   9.230   9.650   4.407
  292LY3    HZ2 2951   9.255   9.739   4.278
  292LY3    HZ3 2952   9.162   9.798   4.404
  292LY3      C 2953   9.425   9.343   3.976
  292LY3      O 2954   9.361   9.286   3.887
  293THR      N 2955   9.519   9.280   4.045
  293THR      H 2956   9.545   9.316   4.134
  293THR     CA 2957   9.590   9.155   4.012
  293THR     CB 2958   9.701   9.125   4.112
  293THR    OG1 2959   9.642   9.126   4.243
  293THR    HG1 2960   9.635   9.031   4.273
  293THR    CG2 2961   9.820   9.222   4.105
  293THR      C 2962   9.502   9.031   3.990
  293THR      O 2963   9.414   9.007   4.072
  294ASN      N 2964   9.523   8.978   3.870
  294ASN      H 2965   9.580   9.026   3.803
  294ASN     CA 2966   9.440   8.872   3.810
  294ASN     CB 2967   9.464   8.866   3.659
  294ASN     CG 2968   9.434   8.994   3.580
  294ASN    OD1 2969   9.331   9.059   3.594
  294ASN    ND2 2970   9.521   9.026   3.485
  294ASN   HD21 2971   9.602   8.973   3.458
  294ASN   HD22 2972   9.485   9.082   3.411
  294ASN      C 2973   9.438   8.737   3.882
  294ASN      O 2974   9.538   8.712   3.950
  295GLY      N 2975   9.328   8.664   3.867
  295GLY      H 2976   9.249   8.696   3.815
  295GLY     CA 2977   9.317   8.526   3.918
  295GLY      C 2978   9.301   8.502   4.068
  295GLY      O 2979   9.304   8.597   4.147
  296ALA      N 2980   9.278   8.375   4.099
  296ALA      H 2981   9.236   8.313   4.033
  296ALA     CA 2982   9.286   8.326   4.237
  296ALA     CB 2983   9.150   8.320   4.306
  296ALA      C 2984   9.354   8.188   4.235
  296ALA      O 2985   9.410   8.147   4.134
  297GLY      N 2986   9.370   8.128   4.353
  297GLY      H 2987   9.356   8.165   4.445
  297GLY     CA 2988   9.427   7.993   4.363
  297GLY      C 2989   9.576   7.963   4.346
  297GLY      O 2990   9.621   7.861   4.398
  298ALA      N 2991   9.643   8.054   4.274
  298ALA      H 2992   9.587   8.116   4.220
  298ALA     CA 2993   9.788   8.057   4.249
  298ALA     CB 2994   9.822   7.973   4.126
  298ALA      C 2995   9.858   8.192   4.261
  298ALA      O 2996   9.811   8.290   4.203
  299PHE      N 2997   9.980   8.190   4.314
  299PHE      H 2998  10.018   8.099   4.328
  299PHE     CA 2999  10.052   8.315   4.342
  299PHE     CB 3000  10.025   8.359   4.486
  299PHE     CG 3001  10.053   8.501   4.533
  299PHE    CD1 3002  10.167   8.522   4.611
  299PHE    HD1 3003  10.229   8.438   4.640
  299PHE    CD2 3004   9.968   8.603   4.492
  299PHE    HD2 3005   9.883   8.578   4.428
  299PHE    CE1 3006  10.201   8.650   4.654
  299PHE    HE1 3007  10.304   8.668   4.684
  299PHE    CE2 3008   9.997   8.727   4.548
  299PHE    HE2 3009   9.929   8.812   4.539
  299PHE     CZ 3010  10.107   8.750   4.629
  299PHE     HZ 3011  10.131   8.849   4.669
  299PHE      C 3012  10.201   8.284   4.327
  299PHE      O 3013  10.243   8.176   4.288
  300LEU      N 3014  10.281   8.388   4.347
  300LEU      H 3015  10.248   8.482   4.336
  300LEU     CA 3016  10.428   8.381   4.341
  300LEU     CB 3017  10.486   8.518   4.378
  300LEU     CG 3018  10.439   8.638   4.296
  300LEU    CD1 3019  10.469   8.760   4.383
  300LEU    CD2 3020  10.520   8.651   4.166
  300LEU      C 3021  10.483   8.287   4.449
  300LEU      O 3022  10.423   8.275   4.555
  301ALA      N 3023  10.587   8.215   4.406
  301ALA      H 3024  10.620   8.222   4.312
  301ALA     CA 3025  10.659   8.116   4.487
  301ALA     CB 3026  10.761   8.037   4.406
  301ALA      C 3027  10.722   8.177   4.612
  301ALA      O 3028  10.772   8.289   4.624
  302GLY      N 3029  10.702   8.095   4.715
  302GLY      H 3030  10.634   8.022   4.703
  302GLY     CA 3031  10.769   8.099   4.846
  302GLY      C 3032  10.744   8.216   4.940
  302GLY      O 3033  10.806   8.237   5.045
  303ALA      N 3034  10.666   8.309   4.886
  303ALA      H 3035  10.667   8.333   4.789
  303ALA     CA 3036  10.605   8.420   4.960
  303ALA     CB 3037  10.515   8.491   4.858
  303ALA      C 3038  10.512   8.372   5.072
  303ALA      O 3039  10.446   8.269   5.072
  304VAL      N 3040  10.530   8.440   5.185
  304VAL      H 3041  10.596   8.515   5.182
  304VAL     CA 3042  10.458   8.417   5.311
  304VAL     CB 3043  10.544   8.429   5.437
  304VAL    CG1 3044  10.645   8.314   5.438
  304VAL    CG2 3045  10.601   8.570   5.452
  304VAL      C 3046  10.325   8.487   5.342
  304VAL      O 3047  10.268   8.461   5.447
  305GLY      N 3048  10.289   8.592   5.267
  305GLY      H 3049  10.356   8.643   5.215
  305GLY     CA 3050  10.163   8.665   5.286
  305GLY      C 3051  10.140   8.767   5.175
  305GLY      O 3052  10.234   8.820   5.116
  306ALA      N 3053  10.011   8.787   5.151
  306ALA      H 3054   9.941   8.727   5.189
  306ALA     CA 3055   9.964   8.872   5.040
  306ALA     CB 3056   9.873   8.786   4.952
  306ALA      C 3057   9.869   8.983   5.086
  306ALA      O 3058   9.768   8.958   5.151
  307LEU      N 3059   9.916   9.107   5.067
  307LEU      H 3060  10.005   9.122   5.025
  307LEU     CA 3061   9.838   9.226   5.102
  307LEU     CB 3062   9.916   9.332   5.181
  307LEU     CG 3063   9.960   9.283   5.318
  307LEU    CD1 3064  10.042   9.397   5.379
  307LEU    CD2 3065   9.835   9.259   5.403
  307LEU      C 3066   9.789   9.297   4.976
  307LEU      O 3067   9.860   9.365   4.902
  308MET      N 3068   9.663   9.268   4.945
  308MET      H 3069   9.604   9.203   4.994
  308MET     CA 3070   9.601   9.327   4.826
  308MET     CB 3071   9.530   9.211   4.755
  308MET     CG 3072   9.637   9.129   4.683
  308MET     SD 3073   9.569   8.968   4.628
  308MET     CE 3074   9.525   8.882   4.778
  308MET      C 3075   9.505   9.441   4.860
  308MET      O 3076   9.428   9.439   4.956
  309ALA      N 3077   9.538   9.553   4.795
  309ALA      H 3078   9.594   9.536   4.713
  309ALA     CA 3079   9.467   9.681   4.801
  309ALA     CB 3080   9.564   9.791   4.760
  309ALA      C 3081   9.336   9.681   4.722
  309ALA      O 3082   9.331   9.707   4.602
  310AS4      N 3083   9.228   9.648   4.792
  310AS4      H 3084   9.243   9.613   4.885
  310AS4     CA 3085   9.096   9.622   4.732
  310AS4     CB 3086   9.046   9.490   4.789
  310AS4     CG 3087   9.072   9.372   4.695
  310AS4    OD1 3088   9.185   9.319   4.702
  310AS4   HD11 3089   9.178   9.232   4.653
  310AS4   HD12 3090   9.227   9.366   4.780
  310AS4    OD2 3091   8.987   9.347   4.607
  310AS4   HD21 3092   9.021   9.275   4.546
  310AS4   HD22 3093   8.913   9.413   4.612
  310AS4      C 3094   8.993   9.733   4.754
  310AS4      O 3095   9.020   9.845   4.798
  311THR      N 3096   8.867   9.702   4.725
  311THR      H 3097   8.854   9.603   4.720
  311THR     CA 3098   8.751   9.789   4.748
  311THR     CB 3099   8.627   9.713   4.703
  311THR    OG1 3100   8.631   9.570   4.716
  311THR    HG1 3101   8.534   9.551   4.701
  311THR    CG2 3102   8.564   9.757   4.571
  311THR      C 3103   8.727   9.827   4.894
  311THR      O 3104   8.751   9.743   4.982
  312LEU      N 3105   8.676   9.947   4.920
  312LEU      H 3106   8.656  10.015   4.850
  312LEU     CA 3107   8.633  10.003   5.049
  312LEU     CB 3108   8.576  10.144   5.034
  312LEU     CG 3109   8.676  10.258   5.018
  312LEU    CD1 3110   8.760  10.242   4.891
  312LEU    CD2 3111   8.601  10.392   5.023
  312LEU      C 3112   8.534   9.913   5.124
  312LEU      O 3113   8.569   9.876   5.236
  313PRO      N 3114   8.422   9.869   5.067
  313PRO     CA 3115   8.341   9.763   5.128
  313PRO     CB 3116   8.203   9.783   5.064
  313PRO     CG 3117   8.249   9.815   4.921
  313PRO     CD 3118   8.360   9.918   4.943
  313PRO      C 3119   8.387   9.617   5.125
  313PRO      O 3120   8.302   9.529   5.136
  314LY3      N 3121   8.513   9.592   5.092
  314LY3      H 3122   8.583   9.662   5.073
  314LY3     CA 3123   8.584   9.464   5.105
  314LY3     CB 3124   8.634   9.463   5.250
  314LY3     CG 3125   8.754   9.556   5.269
  314LY3     CD 3126   8.821   9.577   5.405
  314LY3     CE 3127   8.753   9.675   5.500
  314LY3     NZ 3128   8.810   9.688   5.635
  314LY3    HZ1 3129   8.910   9.692   5.638
  314LY3    HZ2 3130   8.764   9.768   5.673
  314LY3    HZ3 3131   8.788   9.611   5.695
  314LY3      C 3132   8.508   9.334   5.076
  314LY3      O 3133   8.450   9.268   5.162
  315AS4      N 3134   8.492   9.314   4.946
  315AS4      H 3135   8.492   9.389   4.880
  315AS4     CA 3136   8.406   9.204   4.900
  315AS4     CB 3137   8.296   9.273   4.820
  315AS4     CG 3138   8.346   9.357   4.702
  315AS4    OD1 3139   8.362   9.479   4.720
  315AS4   HD11 3140   8.435   9.512   4.660
  315AS4   HD12 3141   8.281   9.511   4.769
  315AS4    OD2 3142   8.388   9.304   4.596
  315AS4   HD21 3143   8.389   9.381   4.532
  315AS4   HD22 3144   8.417   9.210   4.611
  315AS4      C 3145   8.457   9.081   4.824
  315AS4      O 3146   8.402   8.971   4.826
  316SER      N 3147   8.566   9.098   4.750
  316SER      H 3148   8.623   9.180   4.743
  316SER     CA 3149   8.622   9.011   4.645
  316SER     CB 3150   8.660   9.083   4.516
  316SER     OG 3151   8.535   9.120   4.456
  316SER     HG 3152   8.499   9.184   4.524
  316SER      C 3153   8.735   8.924   4.699
  316SER      O 3154   8.847   8.945   4.652
  317SER      N 3155   8.730   8.889   4.827
  317SER      H 3156   8.652   8.911   4.886
  317SER     CA 3157   8.826   8.798   4.892
  317SER     CB 3158   8.801   8.787   5.042
  317SER     OG 3159   8.664   8.771   5.078
  317SER     HG 3160   8.659   8.736   5.172
  317SER      C 3161   8.844   8.665   4.819
  317SER      O 3162   8.769   8.568   4.831
  318ARG      N 3163   8.953   8.662   4.743
  318ARG      H 3164   9.025   8.727   4.768
  318ARG     CA 3165   9.004   8.556   4.656
  318ARG     CB 3166   9.075   8.621   4.538
  318ARG     CG 3167   8.988   8.702   4.441
  318ARG     CD 3168   9.076   8.764   4.333
  318ARG     NE 3169   9.142   8.887   4.380
  318ARG     HE 3170   9.091   8.972   4.396
  318ARG     CZ 3171   9.272   8.912   4.366
  318ARG    NH1 3172   9.355   8.822   4.310
  318ARG   HH11 3173   9.318   8.741   4.264
  318ARG   HH12 3174   9.454   8.834   4.308
  318ARG    NH2 3175   9.314   9.028   4.418
  318ARG   HH21 3176   9.253   9.095   4.461
  318ARG   HH22 3177   9.404   9.063   4.393
  318ARG      C 3178   9.103   8.464   4.728
  318ARG      O 3179   9.172   8.517   4.815
  319SER      N 3180   9.099   8.333   4.703
  319SER      H 3181   9.048   8.291   4.628
  319SER     CA 3182   9.155   8.226   4.787
  319SER     CB 3183   9.080   8.092   4.788
  319SER     OG 3184   9.010   8.062   4.667
  319SER     HG 3185   9.063   7.992   4.620
  319SER      C 3186   9.298   8.195   4.742
  319SER      O 3187   9.322   8.164   4.625
  320PHE      N 3188   9.391   8.198   4.837
  320PHE      H 3189   9.371   8.232   4.929
  320PHE     CA 3190   9.529   8.159   4.810
  320PHE     CB 3191   9.613   8.287   4.816
  320PHE     CG 3192   9.570   8.384   4.706
  320PHE    CD1 3193   9.603   8.361   4.573
  320PHE    HD1 3194   9.660   8.270   4.551
  320PHE    CD2 3195   9.498   8.496   4.747
  320PHE    HD2 3196   9.512   8.538   4.846
  320PHE    CE1 3197   9.574   8.452   4.472
  320PHE    HE1 3198   9.621   8.453   4.374
  320PHE    CE2 3199   9.444   8.571   4.643
  320PHE    HE2 3200   9.351   8.625   4.654
  320PHE     CZ 3201   9.487   8.553   4.512
  320PHE     HZ 3202   9.449   8.625   4.439
  320PHE      C 3203   9.583   8.061   4.915
  320PHE      O 3204   9.561   8.080   5.034
  321PRO      N 3205   9.674   7.970   4.878
  321PRO     CA 3206   9.740   7.877   4.971
  321PRO     CB 3207   9.846   7.805   4.887
  321PRO     CG 3208   9.796   7.824   4.743
  321PRO     CD 3209   9.725   7.959   4.741
  321PRO      C 3210   9.820   7.952   5.077
  321PRO      O 3211   9.810   7.911   5.193
  322LEU      N 3212   9.901   8.049   5.038
  322LEU      H 3213   9.903   8.080   4.943
  322LEU     CA 3214   9.956   8.140   5.140
  322LEU     CB 3215  10.078   8.208   5.077
  322LEU     CG 3216  10.039   8.278   4.947
  322LEU    CD1 3217   9.980   8.415   4.980
  322LEU    CD2 3218  10.164   8.286   4.859
  322LEU      C 3219   9.852   8.228   5.210
  322LEU      O 3220   9.741   8.243   5.161
  323PRO      N 3221   9.900   8.295   5.314
  323PRO     CA 3222   9.813   8.387   5.389
  323PRO     CB 3223   9.889   8.424   5.516
  323PRO     CG 3224   9.958   8.292   5.549
  323PRO     CD 3225  10.005   8.253   5.409
  323PRO      C 3226   9.782   8.506   5.298
  323PRO      O 3227   9.878   8.558   5.243
  324ALA      N 3228   9.652   8.537   5.304
  324ALA      H 3229   9.580   8.485   5.350
  324ALA     CA 3230   9.609   8.653   5.225
  324ALA     CB 3231   9.511   8.615   5.114
  324ALA      C 3232   9.549   8.756   5.321
  324ALA      O 3233   9.524   8.737   5.440
  325SER      N 3234   9.546   8.877   5.267
  325SER      H 3235   9.625   8.923   5.225
  325SER     CA 3236   9.443   8.969   5.318
  325SER     CB 3237   9.477   9.046   5.446
  325SER     OG 3238   9.468   8.957   5.557
  325SER     HG 3239   9.486   8.864   5.524
  325SER      C 3240   9.399   9.067   5.209
  325SER      O 3241   9.474   9.133   5.138
  326HI2      N 3242   9.269   9.092   5.194
  326HI2      H 3243   9.200   9.044   5.247
  326HI2     CA 3244   9.217   9.209   5.122
  326HI2     CB 3245   9.097   9.168   5.037
  326HI2     CG 3246   9.123   9.051   4.942
  326HI2    ND1 3247   9.150   9.063   4.813
  326HI2    HD1 3248   9.150   9.150   4.763
  326HI2    CD2 3249   9.133   8.922   4.974
  326HI2    HD2 3250   9.127   8.880   5.074
  326HI2    CE1 3251   9.174   8.941   4.766
  326HI2    HE1 3252   9.195   8.910   4.663
  326HI2    NE2 3253   9.172   8.854   4.866
  326HI2    HE2 3254   9.181   8.754   4.863
  326HI2      C 3255   9.178   9.319   5.221
  326HI2      O 3256   9.083   9.320   5.299
  327LEU      N 3257   9.256   9.426   5.206
  327LEU      H 3258   9.310   9.421   5.122
  327LEU     CA 3259   9.234   9.552   5.277
  327LEU     CB 3260   9.368   9.605   5.326
  327LEU     CG 3261   9.447   9.503   5.408
  327LEU    CD1 3262   9.588   9.549   5.448
  327LEU    CD2 3263   9.365   9.466   5.532
  327LEU      C 3264   9.174   9.650   5.176
  327LEU      O 3265   9.202   9.644   5.056
  328SER      N 3266   9.106   9.755   5.220
  328SER      H 3267   9.069   9.741   5.312
  328SER     CA 3268   9.073   9.879   5.148
  328SER     CB 3269   9.008   9.977   5.245
  328SER     OG 3270   8.974  10.101   5.184
  328SER     HG 3271   8.892  10.137   5.228
  328SER      C 3272   9.199   9.947   5.093
  328SER      O 3273   9.305   9.936   5.154
  329ALA      N 3274   9.178  10.023   4.986
  329ALA      H 3275   9.092  10.006   4.939
  329ALA     CA 3276   9.267  10.118   4.916
  329ALA     CB 3277   9.178  10.175   4.806
  329ALA      C 3278   9.326  10.226   5.007
  329ALA      O 3279   9.446  10.246   4.989
  330ARG      N 3280   9.253  10.280   5.104
  330ARG      H 3281   9.160  10.244   5.112
  330ARG     CA 3282   9.310  10.371   5.204
  330ARG     CB 3283   9.195  10.413   5.295
  330ARG     CG 3284   9.098  10.505   5.221
  330ARG     CD 3285   9.014  10.571   5.330
  330ARG     NE 3286   8.898  10.490   5.372
  330ARG     HE 3287   8.887  10.397   5.338
  330ARG     CZ 3288   8.803  10.548   5.445
  330ARG    NH1 3289   8.814  10.675   5.489
  330ARG   HH11 3290   8.896  10.729   5.472
  330ARG   HH12 3291   8.734  10.721   5.526
  330ARG    NH2 3292   8.679  10.496   5.443
  330ARG   HH21 3293   8.662  10.421   5.379
  330ARG   HH22 3294   8.613  10.509   5.517
  330ARG      C 3295   9.418  10.311   5.295
  330ARG      O 3296   9.533  10.355   5.300
  331AS4      N 3297   9.382  10.195   5.350
  331AS4      H 3298   9.290  10.163   5.370
  331AS4     CA 3299   9.482  10.109   5.416
  331AS4     CB 3300   9.415   9.992   5.489
  331AS4     CG 3301   9.288  10.019   5.569
  331AS4    OD1 3302   9.291  10.072   5.682
  331AS4   HD11 3303   9.224  10.146   5.690
  331AS4   HD12 3304   9.381  10.051   5.722
  331AS4    OD2 3305   9.183  10.017   5.502
  331AS4   HD21 3306   9.101  10.024   5.559
  331AS4   HD22 3307   9.210  10.008   5.406
  331AS4      C 3308   9.597  10.055   5.331
  331AS4      O 3309   9.709  10.046   5.380
  332GLY      N 3310   9.568  10.021   5.206
  332GLY      H 3311   9.475  10.003   5.176
  332GLY     CA 3312   9.677   9.984   5.114
  332GLY      C 3313   9.773  10.103   5.103
  332GLY      O 3314   9.891  10.082   5.129
  333SER      N 3315   9.724  10.222   5.070
  333SER      H 3316   9.635  10.235   5.027
  333SER     CA 3317   9.817  10.336   5.065
  333SER     CB 3318   9.760  10.467   5.009
  333SER     OG 3319   9.737  10.453   4.869
  333SER     HG 3320   9.800  10.391   4.822
  333SER      C 3321   9.890  10.360   5.197
  333SER      O 3322  10.013  10.371   5.201
  334SER      N 3323   9.822  10.360   5.311
  334SER      H 3324   9.723  10.355   5.305
  334SER     CA 3325   9.881  10.371   5.446
  334SER     CB 3326   9.767  10.366   5.548
  334SER     OG 3327   9.687  10.485   5.546
  334SER     HG 3328   9.623  10.484   5.622
  334SER      C 3329   9.993  10.272   5.476
  334SER      O 3330  10.070  10.296   5.569
  335ILE      N 3331   9.985  10.151   5.420
  335ILE      H 3332   9.896  10.113   5.395
  335ILE     CA 3333  10.106  10.067   5.416
  335ILE     CB 3334  10.056   9.923   5.424
  335ILE    CG1 3335   9.987   9.896   5.558
  335ILE    CG2 3336  10.181   9.836   5.423
  335ILE     CD 3337   9.914   9.762   5.569
  335ILE      C 3338  10.206  10.105   5.306
  335ILE      O 3339  10.325  10.121   5.331
  336ALA      N 3340  10.169  10.123   5.180
  336ALA      H 3341  10.071  10.110   5.164
  336ALA     CA 3342  10.243  10.164   5.059
  336ALA     CB 3343  10.155  10.161   4.934
  336ALA      C 3344  10.338  10.283   5.072
  336ALA      O 3345  10.459  10.263   5.068
  337ASN      N 3346  10.282  10.392   5.125
  337ASN      H 3347  10.183  10.397   5.117
  337ASN     CA 3348  10.365  10.512   5.140
  337ASN     CB 3349  10.275  10.636   5.131
  337ASN     CG 3350  10.206  10.656   4.997
  337ASN    OD1 3351  10.095  10.606   4.981
  337ASN    ND2 3352  10.274  10.726   4.907
  337ASN   HD21 3353  10.368  10.762   4.905
  337ASN   HD22 3354  10.228  10.735   4.819
  337ASN      C 3355  10.441  10.517   5.273
  337ASN      O 3356  10.547  10.578   5.269
  338TY0      N 3357  10.404  10.454   5.384
  338TY0      H 3358  10.313  10.415   5.395
  338TY0     CA 3359  10.482  10.437   5.508
  338TY0     CB 3360  10.394  10.368   5.613
  338TY0     CG 3361  10.446  10.326   5.750
  338TY0    CD1 3362  10.498  10.197   5.753
  338TY0    HD1 3363  10.475  10.144   5.661
  338TY0    CD2 3364  10.425  10.401   5.865
  338TY0    HD2 3365  10.409  10.509   5.868
  338TY0    CE1 3366  10.534  10.137   5.873
  338TY0    HE1 3367  10.595  10.047   5.868
  338TY0    CE2 3368  10.466  10.343   5.985
  338TY0    HE2 3369  10.448  10.401   6.076
  338TY0     CZ 3370  10.523  10.217   5.986
  338TY0     OH 3371  10.553  10.162   6.107
  338TY0    HH1 3372  10.554  10.063   6.097
  338TY0    HH2 3373  10.527  10.227   6.180
  338TY0      C 3374  10.613  10.363   5.483
  338TY0      O 3375  10.701  10.379   5.568
  339ILE      N 3376  10.618  10.286   5.375
  339ILE      H 3377  10.537  10.251   5.329
  339ILE     CA 3378  10.748  10.239   5.326
  339ILE     CB 3379  10.732  10.116   5.236
  339ILE    CG1 3380  10.653  10.004   5.303
  339ILE    CG2 3381  10.870  10.057   5.203
  339ILE     CD 3382  10.600   9.906   5.198
  339ILE      C 3383  10.825  10.360   5.272
  339ILE      O 3384  10.816  10.403   5.157
  340ASN      N 3385  10.914  10.406   5.359
  340ASN      H 3386  10.931  10.374   5.452
  340ASN     CA 3387  11.001  10.518   5.321
  340ASN     CB 3388  10.937  10.645   5.378
  340ASN     CG 3389  10.913  10.650   5.529
  340ASN    OD1 3390  10.993  10.602   5.609
  340ASN    ND2 3391  10.811  10.730   5.558
  340ASN   HD21 3392  10.758  10.776   5.486
  340ASN   HD22 3393  10.781  10.749   5.651
  340ASN      C 3394  11.152  10.507   5.342
  340ASN      O 3395  11.229  10.507   5.245
  341SER      N 3396  11.175  10.453   5.461
  341SER      H 3397  11.120  10.481   5.540
  341SER     CA 3398  11.307  10.409   5.507
  341SER     CB 3399  11.298  10.377   5.656
  341SER     OG 3400  11.425  10.325   5.697
  341SER     HG 3401  11.485  10.403   5.716
  341SER      C 3402  11.356  10.287   5.428
  341SER      O 3403  11.269  10.214   5.382
  342THR      N 3404  11.488  10.277   5.415
  342THR      H 3405  11.545  10.296   5.495
  342THR     CA 3406  11.545  10.172   5.328
  342THR     CB 3407  11.698  10.179   5.333
  342THR    OG1 3408  11.752  10.183   5.465
  342THR    HG1 3409  11.840  10.137   5.472
  342THR    CG2 3410  11.751  10.290   5.243
  342THR      C 3411  11.522  10.024   5.359
  342THR      O 3412  11.545   9.939   5.273
  343SER      N 3413  11.502   9.996   5.487
  343SER      H 3414  11.515  10.065   5.559
  343SER     CA 3415  11.473   9.861   5.537
  343SER     CB 3416  11.558   9.832   5.661
  343SER     OG 3417  11.519   9.717   5.737
  343SER     HG 3418  11.587   9.683   5.802
  343SER      C 3419  11.323   9.856   5.566
  343SER      O 3420  11.271   9.931   5.649
  344ASN      N 3421  11.265   9.759   5.495
  344ASN      H 3422  11.329   9.712   5.434
  344ASN     CA 3423  11.125   9.718   5.478
  344ASN     CB 3424  11.121   9.598   5.383
  344ASN     CG 3425  11.159   9.620   5.236
  344ASN    OD1 3426  11.249   9.694   5.196
  344ASN    ND2 3427  11.124   9.524   5.151
  344ASN   HD21 3428  11.063   9.450   5.180
  344ASN   HD22 3429  11.171   9.527   5.063
  344ASN      C 3430  11.057   9.671   5.606
  344ASN      O 3431  11.107   9.578   5.670
  345PRO      N 3432  10.950   9.734   5.654
  345PRO     CA 3433  10.885   9.708   5.783
  345PRO     CB 3434  10.764   9.802   5.786
  345PRO     CG 3435  10.814   9.918   5.698
  345PRO     CD 3436  10.874   9.838   5.582
  345PRO      C 3437  10.826   9.567   5.795
  345PRO      O 3438  10.814   9.495   5.696
  346THR      N 3439  10.832   9.522   5.919
  346THR      H 3440  10.885   9.574   5.986
  346THR     CA 3441  10.773   9.397   5.971
  346THR     CB 3442  10.834   9.351   6.103
  346THR    OG1 3443  10.868   9.464   6.183
  346THR    HG1 3444  10.880   9.428   6.275
  346THR    CG2 3445  10.955   9.258   6.086
  346THR      C 3446  10.621   9.393   5.988
  346THR      O 3447  10.555   9.483   6.041
  347ALA      N 3448  10.564   9.291   5.925
  347ALA      H 3449  10.619   9.226   5.873
  347ALA     CA 3450  10.422   9.251   5.931
  347ALA     CB 3451  10.358   9.265   5.792
  347ALA      C 3452  10.403   9.105   5.970
  347ALA      O 3453  10.493   9.024   5.994
  348SER      N 3454  10.280   9.091   6.017
  348SER      H 3455  10.233   9.174   6.045
  348SER     CA 3456  10.219   8.959   6.045
  348SER     CB 3457  10.234   8.924   6.193
  348SER     OG 3458  10.228   8.781   6.198
  348SER     HG 3459  10.323   8.751   6.196
  348SER      C 3460  10.071   8.962   6.008
  348SER      O 3461  10.003   9.059   6.044
  349ILE      N 3462  10.013   8.854   5.957
  349ILE      H 3463  10.056   8.764   5.971
  349ILE     CA 3464   9.875   8.841   5.910
  349ILE     CB 3465   9.869   8.819   5.759
  349ILE    CG1 3466   9.935   8.936   5.685
  349ILE    CG2 3467   9.725   8.809   5.710
  349ILE     CD 3468  10.034   8.908   5.572
  349ILE      C 3469   9.812   8.716   5.973
  349ILE      O 3470   9.871   8.610   5.992
  350PHE      N 3471   9.690   8.734   6.023
  350PHE      H 3472   9.639   8.815   5.992
  350PHE     CA 3473   9.631   8.637   6.116
  350PHE     CB 3474   9.584   8.704   6.246
  350PHE     CG 3475   9.701   8.752   6.330
  350PHE    CD1 3476   9.750   8.882   6.328
  350PHE    HD1 3477   9.711   8.941   6.244
  350PHE    CD2 3478   9.753   8.667   6.428
  350PHE    HD2 3479   9.709   8.568   6.436
  350PHE    CE1 3480   9.831   8.936   6.427
  350PHE    HE1 3481   9.880   9.032   6.409
  350PHE    CE2 3482   9.840   8.712   6.526
  350PHE    HE2 3483   9.864   8.655   6.615
  350PHE     CZ 3484   9.873   8.847   6.526
  350PHE     HZ 3485   9.954   8.888   6.587
  350PHE      C 3486   9.525   8.540   6.062
  350PHE      O 3487   9.497   8.534   5.943
  351LY3      N 3488   9.463   8.466   6.154
  351LY3      H 3489   9.467   8.476   6.253
  351LY3     CA 3490   9.368   8.362   6.111
  351LY3     CB 3491   9.356   8.257   6.222
  351LY3     CG 3492   9.298   8.124   6.174
  351LY3     CD 3493   9.253   8.039   6.294
  351LY3     CE 3494   9.371   7.978   6.371
  351LY3     NZ 3495   9.451   7.879   6.298
  351LY3    HZ1 3496   9.411   7.788   6.304
  351LY3    HZ2 3497   9.457   7.903   6.201
  351LY3    HZ3 3498   9.548   7.884   6.325
  351LY3      C 3499   9.233   8.432   6.095
  351LY3      O 3500   9.190   8.511   6.178
  352SER      N 3501   9.158   8.376   6.000
  352SER      H 3502   9.208   8.329   5.926
  352SER     CA 3503   9.015   8.393   5.972
  352SER     CB 3504   8.963   8.308   5.856
  352SER     OG 3505   9.035   8.353   5.742
  352SER     HG 3506   8.966   8.411   5.698
  352SER      C 3507   8.919   8.371   6.089
  352SER      O 3508   8.928   8.267   6.153
  353THR      N 3509   8.853   8.483   6.116
  353THR      H 3510   8.866   8.565   6.059
  353THR     CA 3511   8.745   8.471   6.215
  353THR     CB 3512   8.745   8.596   6.303
  353THR    OG1 3513   8.840   8.572   6.407
  353THR    HG1 3514   8.829   8.643   6.477
  353THR    CG2 3515   8.612   8.624   6.374
  353THR      C 3516   8.614   8.456   6.138
  353THR      O 3517   8.585   8.536   6.048
  354GL4      N 3518   8.540   8.349   6.166
  354GL4      H 3519   8.553   8.300   6.252
  354GL4     CA 3520   8.422   8.307   6.090
  354GL4     CB 3521   8.393   8.160   6.121
  354GL4     CG 3522   8.293   8.121   6.013
  354GL4     CD 3523   8.221   7.990   6.046
  354GL4    OE1 3524   8.213   7.903   5.956
  354GL4   HE11 3525   8.233   7.810   5.986
  354GL4   HE12 3526   8.194   7.945   5.867
  354GL4    OE2 3527   8.166   7.967   6.155
  354GL4   HE21 3528   8.144   7.870   6.164
  354GL4   HE22 3529   8.168   8.051   6.210
  354GL4      C 3530   8.308   8.403   6.124
  354GL4      O 3531   8.250   8.386   6.232
  355VAL      N 3532   8.262   8.480   6.026
  355VAL      H 3533   8.312   8.503   5.943
  355VAL     CA 3534   8.144   8.566   6.044
  355VAL     CB 3535   8.179   8.715   6.051
  355VAL    CG1 3536   8.255   8.756   6.178
  355VAL    CG2 3537   8.257   8.759   5.927
  355VAL      C 3538   8.033   8.542   5.941
  355VAL      O 3539   8.046   8.509   5.823
  356SER      N 3540   7.915   8.552   6.002
  356SER      H 3541   7.913   8.579   6.099
  356SER     CA 3542   7.786   8.523   5.939
  356SER     CB 3543   7.672   8.500   6.039
  356SER     OG 3544   7.554   8.452   5.975
  356SER     HG 3545   7.517   8.376   6.029
  356SER      C 3546   7.751   8.642   5.850
  356SER      O 3547   7.746   8.755   5.900
  357AS4      N 3548   7.730   8.617   5.722
  357AS4      H 3549   7.740   8.525   5.684
  357AS4     CA 3550   7.700   8.721   5.622
  357AS4     CB 3551   7.792   8.706   5.501
  357AS4     CG 3552   7.808   8.842   5.432
  357AS4    OD1 3553   7.776   8.846   5.311
  357AS4   HD11 3554   7.804   8.937   5.281
  357AS4   HD12 3555   7.774   8.752   5.276
  357AS4    OD2 3556   7.835   8.945   5.498
  357AS4   HD21 3557   7.866   9.017   5.436
  357AS4   HD22 3558   7.820   8.926   5.595
  357AS4      C 3559   7.552   8.738   5.588
  357AS4      O 3560   7.502   8.683   5.490
  358ALA      N 3561   7.485   8.829   5.658
  358ALA      H 3562   7.536   8.880   5.728
  358ALA     CA 3563   7.346   8.871   5.632
  358ALA     CB 3564   7.296   8.951   5.752
  358ALA      C 3565   7.332   8.954   5.504
  358ALA      O 3566   7.224   8.954   5.446
  359LEU      N 3567   7.443   8.999   5.446
  359LEU      H 3568   7.534   8.992   5.488
  359LEU     CA 3569   7.443   9.079   5.323
  359LEU     CB 3570   7.581   9.144   5.318
  359LEU     CG 3571   7.588   9.266   5.411
  359LEU    CD1 3572   7.727   9.327   5.430
  359LEU    CD2 3573   7.510   9.383   5.350
  359LEU      C 3574   7.409   8.998   5.197
  359LEU      O 3575   7.363   9.050   5.096
  360ALA      N 3576   7.473   8.882   5.187
  360ALA      H 3577   7.545   8.858   5.252
  360ALA     CA 3578   7.467   8.769   5.093
  360ALA     CB 3579   7.548   8.660   5.163
  360ALA      C 3580   7.324   8.731   5.054
  360ALA      O 3581   7.253   8.711   5.152
  361PRO      N 3582   7.299   8.705   4.926
  361PRO     CA 3583   7.391   8.701   4.812
  361PRO     CB 3584   7.345   8.587   4.720
  361PRO     CG 3585   7.194   8.594   4.739
  361PRO     CD 3586   7.176   8.634   4.886
  361PRO      C 3587   7.398   8.829   4.728
  361PRO      O 3588   7.319   8.921   4.743
  362TY0      N 3589   7.521   8.855   4.683
  362TY0      H 3590   7.596   8.800   4.720
  362TY0     CA 3591   7.555   8.976   4.607
  362TY0     CB 3592   7.589   9.093   4.699
  362TY0     CG 3593   7.706   9.063   4.793
  362TY0    CD1 3594   7.696   9.048   4.931
  362TY0    HD1 3595   7.596   9.025   4.967
  362TY0    CD2 3596   7.834   9.081   4.740
  362TY0    HD2 3597   7.859   9.094   4.635
  362TY0    CE1 3598   7.806   9.032   5.014
  362TY0    HE1 3599   7.786   8.988   5.112
  362TY0    CE2 3600   7.947   9.071   4.820
  362TY0    HE2 3601   8.044   9.090   4.775
  362TY0     CZ 3602   7.932   9.041   4.955
  362TY0     OH 3603   8.044   9.026   5.030
  362TY0    HH1 3604   8.015   9.002   5.123
  362TY0    HH2 3605   8.120   9.059   4.974
  362TY0      C 3606   7.666   8.955   4.504
  362TY0      O 3607   7.762   8.882   4.528
  363VAL      N 3608   7.656   9.037   4.400
  363VAL      H 3609   7.581   9.103   4.391
  363VAL     CA 3610   7.759   9.033   4.296
  363VAL     CB 3611   7.710   9.069   4.156
  363VAL    CG1 3612   7.666   9.216   4.160
  363VAL    CG2 3613   7.816   9.070   4.045
  363VAL      C 3614   7.886   9.100   4.349
  363VAL      O 3615   7.885   9.205   4.415
  364VAL      N 3616   7.997   9.033   4.322
  364VAL      H 3617   7.991   8.940   4.284
  364VAL     CA 3618   8.133   9.078   4.355
  364VAL     CB 3619   8.243   8.976   4.384
  364VAL    CG1 3620   8.223   8.918   4.524
  364VAL    CG2 3621   8.255   8.864   4.280
  364VAL      C 3622   8.201   9.168   4.251
  364VAL      O 3623   8.216   9.145   4.131
  365SER      N 3624   8.278   9.264   4.302
  365SER      H 3625   8.310   9.263   4.396
  365SER     CA 3626   8.342   9.374   4.228
  365SER     CB 3627   8.395   9.495   4.304
  365SER     OG 3628   8.498   9.451   4.393
  365SER     HG 3629   8.461   9.430   4.483
  365SER      C 3630   8.453   9.325   4.134
  365SER      O 3631   8.459   9.362   4.017
  366PHE      N 3632   8.508   9.208   4.165
  366PHE      H 3633   8.531   9.195   4.261
  366PHE     CA 3634   8.585   9.123   4.072
  366PHE     CB 3635   8.682   9.029   4.143
  366PHE     CG 3636   8.827   9.074   4.162
  366PHE    CD1 3637   8.930   9.016   4.090
  366PHE    HD1 3638   8.905   8.928   4.031
  366PHE    CD2 3639   8.855   9.183   4.244
  366PHE    HD2 3640   8.774   9.227   4.302
  366PHE    CE1 3641   9.060   9.065   4.097
  366PHE    HE1 3642   9.142   9.003   4.059
  366PHE    CE2 3643   8.984   9.236   4.242
  366PHE    HE2 3644   9.009   9.325   4.300
  366PHE     CZ 3645   9.088   9.181   4.169
  366PHE     HZ 3646   9.179   9.240   4.158
  366PHE      C 3647   8.515   9.039   3.966
  366PHE      O 3648   8.575   9.024   3.860
  367SER      N 3649   8.385   9.013   3.984
  367SER      H 3650   8.331   9.066   4.050
  367SER     CA 3651   8.312   8.933   3.885
  367SER     CB 3652   8.171   8.890   3.926
  367SER     OG 3653   8.090   8.812   3.838
  367SER     HG 3654   8.028   8.873   3.789
  367SER      C 3655   8.295   9.015   3.757
  367SER      O 3656   8.254   9.131   3.762
  368SER      N 3657   8.295   8.948   3.643
  368SER      H 3658   8.307   8.848   3.645
  368SER     CA 3659   8.294   8.998   3.505
  368SER     CB 3660   8.316   8.902   3.388
  368SER     OG 3661   8.442   8.845   3.425
  368SER     HG 3662   8.518   8.904   3.449
  368SER      C 3663   8.179   9.092   3.466
  368SER      O 3664   8.063   9.051   3.474
  369ARG      N 3665   8.210   9.196   3.390
  369ARG      H 3666   8.306   9.210   3.364
  369ARG     CA 3667   8.121   9.304   3.345
  369ARG     CB 3668   8.106   9.426   3.437
  369ARG     CG 3669   8.059   9.413   3.582
  369ARG     CD 3670   8.039   9.548   3.652
  369ARG     NE 3671   8.165   9.621   3.667
  369ARG     HE 3672   8.223   9.628   3.586
  369ARG     CZ 3673   8.208   9.666   3.786
  369ARG    NH1 3674   8.171   9.607   3.900
  369ARG   HH11 3675   8.112   9.526   3.907
  369ARG   HH12 3676   8.198   9.637   3.991
  369ARG    NH2 3677   8.284   9.776   3.791
  369ARG   HH21 3678   8.303   9.825   3.706
  369ARG   HH22 3679   8.312   9.822   3.876
  369ARG      C 3680   8.155   9.364   3.208
  369ARG      O 3681   8.259   9.330   3.153
  370GLY      N 3682   8.056   9.441   3.166
  370GLY      H 3683   7.961   9.430   3.197
  370GLY     CA 3684   8.073   9.531   3.051
  370GLY      C 3685   8.121   9.668   3.100
  370GLY      O 3686   8.147   9.683   3.220
  371PRO      N 3687   8.094   9.765   3.014
  371PRO     CA 3688   8.047   9.755   2.875
  371PRO     CB 3689   7.973   9.889   2.860
  371PRO     CG 3690   8.068   9.983   2.933
  371PRO     CD 3691   8.123   9.904   3.052
  371PRO      C 3692   8.158   9.724   2.775
  371PRO      O 3693   8.272   9.698   2.814
  372ASN      N 3694   8.120   9.707   2.649
  372ASN      H 3695   8.022   9.700   2.631
  372ASN     CA 3696   8.213   9.683   2.538
  372ASN     CB 3697   8.198   9.537   2.497
  372ASN     CG 3698   8.302   9.492   2.394
  372ASN    OD1 3699   8.422   9.517   2.403
  372ASN    ND2 3700   8.264   9.452   2.272
  372ASN   HD21 3701   8.170   9.451   2.239
  372ASN   HD22 3702   8.340   9.455   2.207
  372ASN      C 3703   8.180   9.777   2.422
  372ASN      O 3704   8.064   9.812   2.403
  373PRO      N 3705   8.277   9.843   2.359
  373PRO     CA 3706   8.265   9.901   2.224
  373PRO     CB 3707   8.409   9.944   2.197
  373PRO     CG 3708   8.460   9.989   2.334
  373PRO     CD 3709   8.409   9.871   2.417
  373PRO      C 3710   8.210   9.803   2.121
  373PRO      O 3711   8.253   9.688   2.109
  374ALA      N 3712   8.155   9.871   2.021
  374ALA      H 3713   8.168   9.970   2.023
  374ALA     CA 3714   8.102   9.813   1.896
  374ALA     CB 3715   8.214   9.757   1.808
  374ALA      C 3716   7.985   9.715   1.893
  374ALA      O 3717   7.920   9.711   1.789
  375SER      N 3718   7.976   9.635   1.999
  375SER      H 3719   8.032   9.647   2.080
  375SER     CA 3720   7.878   9.527   2.021
  375SER     CB 3721   7.931   9.435   2.131
  375SER     OG 3722   7.972   9.507   2.248
  375SER     HG 3723   7.890   9.549   2.286
  375SER      C 3724   7.741   9.580   2.061
  375SER      O 3725   7.716   9.684   2.121
  376PHE      N 3726   7.653   9.503   1.997
  376PHE      H 3727   7.680   9.408   1.979
  376PHE     CA 3728   7.511   9.536   1.978
  376PHE     CB 3729   7.431   9.453   1.879
  376PHE     CG 3730   7.439   9.505   1.735
  376PHE    CD1 3731   7.566   9.513   1.679
  376PHE    HD1 3732   7.656   9.468   1.722
  376PHE    CD2 3733   7.328   9.564   1.676
  376PHE    HD2 3734   7.233   9.545   1.726
  376PHE    CE1 3735   7.571   9.584   1.560
  376PHE    HE1 3736   7.668   9.605   1.516
  376PHE    CE2 3737   7.338   9.634   1.557
  376PHE    HE2 3738   7.248   9.658   1.500
  376PHE     CZ 3739   7.464   9.648   1.498
  376PHE     HZ 3740   7.484   9.729   1.429
  376PHE      C 3741   7.446   9.514   2.115
  376PHE      O 3742   7.478   9.418   2.185
  377AS4      N 3743   7.331   9.580   2.124
  377AS4      H 3744   7.284   9.636   2.055
  377AS4     CA 3745   7.247   9.577   2.244
  377AS4     CB 3746   7.130   9.671   2.213
  377AS4     CG 3747   7.036   9.625   2.101
  377AS4    OD1 3748   6.924   9.577   2.132
  377AS4   HD11 3749   6.879   9.539   2.051
  377AS4   HD12 3750   6.907   9.588   2.230
  377AS4    OD2 3751   7.075   9.649   1.985
  377AS4   HD21 3752   7.005   9.646   1.914
  377AS4   HD22 3753   7.174   9.652   1.998
  377AS4      C 3754   7.193   9.441   2.289
  377AS4      O 3755   7.131   9.358   2.223
  378LEU      N 3756   7.247   9.411   2.407
  378LEU      H 3757   7.323   9.467   2.439
  378LEU     CA 3758   7.209   9.309   2.506
  378LEU     CB 3759   7.239   9.171   2.450
  378LEU     CG 3760   7.141   9.067   2.505
  378LEU    CD1 3761   7.000   9.079   2.447
  378LEU    CD2 3762   7.206   8.930   2.486
  378LEU      C 3763   7.280   9.329   2.640
  378LEU      O 3764   7.402   9.348   2.646
  379LEU      N 3765   7.202   9.308   2.746
  379LEU      H 3766   7.103   9.312   2.739
  379LEU     CA 3767   7.250   9.299   2.885
  379LEU     CB 3768   7.123   9.332   2.963
  379LEU     CG 3769   7.157   9.336   3.112
  379LEU    CD1 3770   7.235   9.466   3.137
  379LEU    CD2 3771   7.036   9.307   3.200
  379LEU      C 3772   7.311   9.162   2.914
  379LEU      O 3773   7.248   9.064   2.872
  380LY3      N 3774   7.428   9.152   2.975
  380LY3      H 3775   7.471   9.236   3.009
  380LY3     CA 3776   7.513   9.034   2.994
  380LY3     CB 3777   7.589   8.992   2.868
  380LY3     CG 3778   7.547   8.870   2.786
  380LY3     CD 3779   7.619   8.861   2.652
  380LY3     CE 3780   7.596   8.726   2.583
  380LY3     NZ 3781   7.645   8.612   2.662
  380LY3    HZ1 3782   7.611   8.531   2.616
  380LY3    HZ2 3783   7.738   8.599   2.697
  380LY3    HZ3 3784   7.590   8.606   2.746
  380LY3      C 3785   7.608   9.062   3.111
  380LY3      O 3786   7.634   9.181   3.129
  381PRO      N 3787   7.642   8.971   3.202
  381PRO     CA 3788   7.592   8.833   3.210
  381PRO     CB 3789   7.676   8.773   3.323
  381PRO     CG 3790   7.808   8.849   3.319
  381PRO     CD 3791   7.755   8.991   3.294
  381PRO      C 3792   7.443   8.807   3.237
  381PRO      O 3793   7.381   8.891   3.302
  382AS4      N 3794   7.393   8.688   3.208
  382AS4      H 3795   7.455   8.622   3.164
  382AS4     CA 3796   7.253   8.647   3.228
  382AS4     CB 3797   7.219   8.520   3.151
  382AS4     CG 3798   7.264   8.526   3.005
  382AS4    OD1 3799   7.374   8.475   2.975
  382AS4   HD11 3800   7.422   8.524   2.903
  382AS4   HD12 3801   7.383   8.394   3.033
  382AS4    OD2 3802   7.194   8.595   2.927
  382AS4   HD21 3803   7.245   8.610   2.843
  382AS4   HD22 3804   7.114   8.633   2.975
  382AS4      C 3805   7.209   8.624   3.373
  382AS4      O 3806   7.115   8.692   3.413
  383ILE      N 3807   7.291   8.551   3.448
  383ILE      H 3808   7.384   8.537   3.413
  383ILE     CA 3809   7.268   8.507   3.586
  383ILE     CB 3810   7.183   8.380   3.576
  383ILE    CG1 3811   7.249   8.268   3.496
  383ILE    CG2 3812   7.037   8.410   3.544
  383ILE     CD 3813   7.321   8.170   3.589
  383ILE      C 3814   7.390   8.486   3.675
  383ILE      O 3815   7.505   8.484   3.630
  384ALA      N 3816   7.366   8.478   3.806
  384ALA      H 3817   7.279   8.505   3.846
  384ALA     CA 3818   7.474   8.430   3.895
  384ALA     CB 3819   7.506   8.551   3.983
  384ALA      C 3820   7.458   8.302   3.976
  384ALA      O 3821   7.350   8.243   3.982
  385ALA      N 3822   7.573   8.258   4.027
  385ALA      H 3823   7.660   8.294   3.995
  385ALA     CA 3824   7.573   8.141   4.116
  385ALA     CB 3825   7.598   8.020   4.027
  385ALA      C 3826   7.687   8.147   4.218
  385ALA      O 3827   7.780   8.222   4.188
  386PRO      N 3828   7.668   8.080   4.331
  386PRO     CA 3829   7.769   8.058   4.436
  386PRO     CB 3830   7.711   7.942   4.516
  386PRO     CG 3831   7.560   7.967   4.515
  386PRO     CD 3832   7.537   8.032   4.378
  386PRO      C 3833   7.907   8.027   4.377
  386PRO      O 3834   7.923   7.926   4.309
  387GLY      N 3835   7.987   8.133   4.370
  387GLY      H 3836   7.971   8.225   4.405
  387GLY     CA 3837   8.127   8.133   4.324
  387GLY      C 3838   8.224   8.191   4.428
  387GLY      O 3839   8.328   8.137   4.463
  388VAL      N 3840   8.182   8.294   4.501
  388VAL      H 3841   8.092   8.337   4.490
  388VAL     CA 3842   8.263   8.357   4.606
  388VAL     CB 3843   8.269   8.509   4.596
  388VAL    CG1 3844   8.355   8.571   4.707
  388VAL    CG2 3845   8.319   8.538   4.454
  388VAL      C 3846   8.231   8.297   4.743
  388VAL      O 3847   8.116   8.283   4.786
  389ARG      N 3848   8.333   8.243   4.809
  389ARG      H 3849   8.414   8.219   4.757
  389ARG     CA 3850   8.343   8.192   4.947
  389ARG     CB 3851   8.312   8.302   5.049
  389ARG     CG 3852   8.424   8.406   5.041
  389ARG     CD 3853   8.417   8.498   5.162
  389ARG     NE 3854   8.294   8.577   5.160
  389ARG     HE 3855   8.219   8.530   5.207
  389ARG     CZ 3856   8.287   8.699   5.104
  389ARG    NH1 3857   8.390   8.757   5.041
  389ARG   HH11 3858   8.483   8.721   5.046
  389ARG   HH12 3859   8.380   8.850   5.006
  389ARG    NH2 3860   8.166   8.755   5.091
  389ARG   HH21 3861   8.087   8.698   5.114
  389ARG   HH22 3862   8.147   8.852   5.074
  389ARG      C 3863   8.273   8.059   4.972
  389ARG      O 3864   8.260   8.020   5.088
  390ILE      N 3865   8.301   7.973   4.873
  390ILE      H 3866   8.395   7.964   4.842
  390ILE     CA 3867   8.227   7.847   4.864
  390ILE     CB 3868   8.163   7.837   4.725
  390ILE    CG1 3869   8.274   7.832   4.621
  390ILE    CG2 3870   8.040   7.927   4.705
  390ILE     CD 3871   8.232   7.779   4.483
  390ILE      C 3872   8.306   7.724   4.910
  390ILE      O 3873   8.429   7.727   4.909
  391LEU      N 3874   8.240   7.614   4.945
  391LEU      H 3875   8.142   7.621   4.965
  391LEU     CA 3876   8.292   7.482   4.986
  391LEU     CB 3877   8.202   7.418   5.092
  391LEU     CG 3878   8.289   7.336   5.188
  391LEU    CD1 3879   8.355   7.437   5.283
  391LEU    CD2 3880   8.209   7.227   5.258
  391LEU      C 3881   8.322   7.380   4.876
  391LEU      O 3882   8.242   7.353   4.787
  392ALA      N 3883   8.439   7.317   4.884
  392ALA      H 3884   8.516   7.369   4.923
  392ALA     CA 3885   8.490   7.222   4.784
  392ALA     CB 3886   8.578   7.297   4.684
  392ALA      C 3887   8.576   7.110   4.842
  392ALA      O 3888   8.650   7.123   4.939
  393ALA      N 3889   8.555   6.989   4.790
  393ALA      H 3890   8.482   6.975   4.723
  393ALA     CA 3891   8.637   6.871   4.820
  393ALA     CB 3892   8.582   6.740   4.763
  393ALA      C 3893   8.782   6.894   4.779
  393ALA      O 3894   8.811   6.964   4.683
  394TRP      N 3895   8.881   6.847   4.856
  394TRP      H 3896   8.867   6.813   4.949
  394TRP     CA 3897   9.020   6.880   4.821
  394TRP     CB 3898   9.053   6.996   4.914
  394TRP     CG 3899   9.185   7.068   4.888
  394TRP    CD1 3900   9.305   7.042   4.941
  394TRP    HD1 3901   9.330   6.959   5.006
  394TRP    CD2 3902   9.198   7.181   4.808
  394TRP    NE1 3903   9.394   7.131   4.898
  394TRP    HE1 3904   9.490   7.130   4.923
  394TRP    CE2 3905   9.331   7.220   4.822
  394TRP    CE3 3906   9.115   7.246   4.717
  394TRP    HE3 3907   9.023   7.192   4.696
  394TRP    CZ2 3908   9.378   7.321   4.738
  394TRP    HZ2 3909   9.479   7.356   4.759
  394TRP    CZ3 3910   9.168   7.346   4.637
  394TRP    HZ3 3911   9.093   7.397   4.576
  394TRP    CH2 3912   9.302   7.384   4.641
  394TRP    HH2 3913   9.337   7.476   4.595
  394TRP      C 3914   9.129   6.773   4.820
  394TRP      O 3915   9.165   6.726   4.928
  395PRO      N 3916   9.213   6.772   4.716
  395PRO     CA 3917   9.328   6.681   4.707
  395PRO     CB 3918   9.376   6.700   4.563
  395PRO     CG 3919   9.333   6.840   4.519
  395PRO     CD 3920   9.201   6.855   4.595
  395PRO      C 3921   9.433   6.699   4.816
  395PRO      O 3922   9.486   6.809   4.828
  396PRO      N 3923   9.461   6.587   4.884
  396PRO     CA 3924   9.544   6.586   5.005
  396PRO     CB 3925   9.514   6.450   5.068
  396PRO     CG 3926   9.526   6.368   4.939
  396PRO     CD 3927   9.446   6.449   4.838
  396PRO      C 3928   9.688   6.635   5.015
  396PRO      O 3929   9.729   6.684   5.120
  397ILE      N 3930   9.751   6.647   4.898
  397ILE      H 3931   9.747   6.579   4.824
  397ILE     CA 3932   9.883   6.712   4.898
  397ILE     CB 3933   9.979   6.637   4.804
  397ILE    CG1 3934  10.011   6.498   4.859
  397ILE    CG2 3935  10.111   6.705   4.771
  397ILE     CD 3936  10.056   6.503   5.005
  397ILE      C 3937   9.884   6.863   4.875
  397ILE      O 3938   9.976   6.928   4.924
  398ALA      N 3939   9.772   6.917   4.829
  398ALA      H 3940   9.686   6.866   4.821
  398ALA     CA 3941   9.753   7.060   4.798
  398ALA     CB 3942   9.634   7.077   4.704
  398ALA      C 3943   9.732   7.158   4.913
  398ALA      O 3944   9.645   7.128   4.994
  399PRO      N 3945   9.811   7.264   4.931
  399PRO     CA 3946   9.789   7.364   5.036
  399PRO     CB 3947   9.896   7.470   5.011
  399PRO     CG 3948  10.010   7.381   4.961
  399PRO     CD 3949   9.939   7.287   4.863
  399PRO      C 3950   9.651   7.430   5.037
  399PRO      O 3951   9.612   7.475   4.930
  400VAL      N 3952   9.579   7.415   5.148
  400VAL      H 3953   9.607   7.344   5.213
  400VAL     CA 3954   9.444   7.472   5.166
  400VAL     CB 3955   9.380   7.422   5.295
  400VAL    CG1 3956   9.331   7.278   5.281
  400VAL    CG2 3957   9.467   7.429   5.421
  400VAL      C 3958   9.453   7.625   5.167
  400VAL      O 3959   9.558   7.681   5.199
  401SER      N 3960   9.335   7.685   5.158
  401SER      H 3961   9.250   7.639   5.135
  401SER     CA 3962   9.324   7.832   5.159
  401SER     CB 3963   9.189   7.903   5.149
  401SER     OG 3964   9.123   7.860   5.029
  401SER     HG 3965   9.026   7.870   5.051
  401SER      C 3966   9.383   7.897   5.285
  401SER      O 3967   9.358   7.841   5.392
  402GLY      N 3968   9.485   7.979   5.261
  402GLY      H 3969   9.502   7.993   5.163
  402GLY     CA 3970   9.558   8.062   5.357
  402GLY      C 3971   9.629   7.985   5.469
  402GLY      O 3972   9.608   8.024   5.584
  403VAL      N 3973   9.707   7.880   5.448
  403VAL      H 3974   9.701   7.825   5.365
  403VAL     CA 3975   9.797   7.814   5.544
  403VAL     CB 3976   9.765   7.665   5.530
  403VAL    CG1 3977   9.820   7.592   5.408
  403VAL    CG2 3978   9.790   7.592   5.662
  403VAL      C 3979   9.943   7.848   5.515
  403VAL      O 3980   9.987   7.868   5.402
  404LY3      N 3981  10.017   7.883   5.620
  404LY3      H 3982   9.982   7.923   5.705
  404LY3     CA 3983  10.161   7.905   5.599
  404LY3     CB 3984  10.211   7.975   5.726
  404LY3     CG 3985  10.350   8.036   5.716
  404LY3     CD 3986  10.399   8.089   5.851
  404LY3     CE 3987  10.430   7.979   5.952
  404LY3     NZ 3988  10.492   8.034   6.073
  404LY3    HZ1 3989  10.430   8.103   6.110
  404LY3    HZ2 3990  10.509   7.968   6.147
  404LY3    HZ3 3991  10.583   8.062   6.044
  404LY3      C 3992  10.224   7.767   5.576
  404LY3      O 3993  10.204   7.671   5.650
  405GLY      N 3994  10.324   7.769   5.488
  405GLY      H 3995  10.325   7.839   5.417
  405GLY     CA 3996  10.413   7.654   5.472
  405GLY      C 3997  10.348   7.522   5.430
  405GLY      O 3998  10.255   7.509   5.350
  406AS4      N 3999  10.387   7.414   5.496
  406AS4      H 4000  10.468   7.424   5.554
  406AS4     CA 4001  10.341   7.274   5.492
  406AS4     CB 4002  10.440   7.180   5.560
  406AS4     CG 4003  10.551   7.145   5.461
  406AS4    OD1 4004  10.660   7.203   5.471
  406AS4   HD11 4005  10.726   7.161   5.408
  406AS4   HD12 4006  10.657   7.263   5.551
  406AS4    OD2 4007  10.527   7.070   5.363
  406AS4   HD21 4008  10.593   7.091   5.292
  406AS4   HD22 4009  10.475   6.994   5.403
  406AS4      C 4010  10.193   7.257   5.530
  406AS4      O 4011  10.161   7.290   5.644
  407ASN      N 4012  10.126   7.184   5.441
  407ASN      H 4013  10.175   7.134   5.370
  407ASN     CA 4014   9.980   7.172   5.440
  407ASN     CB 4015   9.938   7.096   5.315
  407ASN     CG 4016   9.788   7.098   5.288
  407ASN    OD1 4017   9.712   7.193   5.307
  407ASN    ND2 4018   9.734   6.993   5.227
  407ASN   HD21 4019   9.788   6.913   5.201
  407ASN   HD22 4020   9.639   7.004   5.197
  407ASN      C 4021   9.918   7.108   5.565
  407ASN      O 4022   9.957   7.000   5.611
  408ARG      N 4023   9.792   7.147   5.584
  408ARG      H 4024   9.747   7.213   5.524
  408ARG     CA 4025   9.704   7.083   5.683
  408ARG     CB 4026   9.627   7.198   5.749
  408ARG     CG 4027   9.702   7.269   5.861
  408ARG     CD 4028   9.747   7.177   5.975
  408ARG     NE 4029   9.857   7.237   6.051
  408ARG     HE 4030   9.939   7.256   5.997
  408ARG     CZ 4031   9.863   7.284   6.177
  408ARG    NH1 4032   9.765   7.261   6.265
  408ARG   HH11 4033   9.689   7.198   6.249
  408ARG   HH12 4034   9.765   7.321   6.345
  408ARG    NH2 4035   9.958   7.374   6.208
  408ARG   HH21 4036  10.018   7.402   6.134
  408ARG   HH22 4037   9.971   7.403   6.303
  408ARG      C 4038   9.633   6.962   5.623
  408ARG      O 4039   9.574   6.965   5.516
  409GL4      N 4040   9.628   6.853   5.700
  409GL4      H 4041   9.647   6.866   5.797
  409GL4     CA 4042   9.584   6.717   5.666
  409GL4     CB 4043   9.631   6.609   5.764
  409GL4     CG 4044   9.604   6.649   5.909
  409GL4     CD 4045   9.714   6.735   5.971
  409GL4    OE1 4046   9.710   6.860   5.969
  409GL4   HE11 4047   9.775   6.897   6.035
  409GL4   HE12 4048   9.644   6.904   5.907
  409GL4    OE2 4049   9.810   6.678   6.027
  409GL4   HE21 4050   9.880   6.746   6.048
  409GL4   HE22 4051   9.780   6.593   6.071
  409GL4      C 4052   9.433   6.698   5.651
  409GL4      O 4053   9.385   6.586   5.669
  410VAL      N 4054   9.368   6.795   5.588
  410VAL      H 4055   9.412   6.875   5.547
  410VAL     CA 4056   9.222   6.786   5.573
  410VAL     CB 4057   9.152   6.918   5.608
  410VAL    CG1 4058   9.170   6.958   5.754
  410VAL    CG2 4059   9.196   7.035   5.519
  410VAL      C 4060   9.182   6.745   5.431
  410VAL      O 4061   9.258   6.770   5.338
  411LEU      N 4062   9.055   6.710   5.417
  411LEU      H 4063   8.990   6.722   5.492
  411LEU     CA 4064   9.008   6.667   5.284
  411LEU     CB 4065   8.944   6.530   5.304
  411LEU     CG 4066   9.040   6.424   5.359
  411LEU    CD1 4067   8.962   6.294   5.343
  411LEU    CD2 4068   9.174   6.411   5.285
  411LEU      C 4069   8.927   6.762   5.195
  411LEU      O 4070   8.851   6.729   5.105
  412TY0      N 4071   8.919   6.883   5.249
  412TY0      H 4072   8.999   6.915   5.300
  412TY0     CA 4073   8.823   6.987   5.209
  412TY0     CB 4074   8.702   6.976   5.302
  412TY0     CG 4075   8.600   6.864   5.282
  412TY0    CD1 4076   8.496   6.876   5.190
  412TY0    HD1 4077   8.487   6.961   5.123
  412TY0    CD2 4078   8.625   6.746   5.351
  412TY0    HD2 4079   8.706   6.738   5.424
  412TY0    CE1 4080   8.410   6.768   5.174
  412TY0    HE1 4081   8.315   6.786   5.123
  412TY0    CE2 4082   8.539   6.639   5.328
  412TY0    HE2 4083   8.554   6.558   5.398
  412TY0     CZ 4084   8.431   6.648   5.242
  412TY0     OH 4085   8.374   6.535   5.193
  412TY0    HH1 4086   8.354   6.544   5.096
  412TY0    HH2 4087   8.358   6.465   5.263
  412TY0      C 4088   8.872   7.130   5.235
  412TY0      O 4089   8.946   7.152   5.331
  413ASN      N 4090   8.830   7.227   5.154
  413ASN      H 4091   8.762   7.212   5.083
  413ASN     CA 4092   8.884   7.364   5.152
  413ASN     CB 4093   8.994   7.365   5.046
  413ASN     CG 4094   9.075   7.496   5.048
  413ASN    OD1 4095   9.091   7.579   5.137
  413ASN    ND2 4096   9.138   7.508   4.932
  413ASN   HD21 4097   9.148   7.436   4.864
  413ASN   HD22 4098   9.163   7.600   4.901
  413ASN      C 4099   8.767   7.455   5.115
  413ASN      O 4100   8.677   7.426   5.035
  414ILE      N 4101   8.782   7.583   5.149
  414ILE      H 4102   8.875   7.612   5.172
  414ILE     CA 4103   8.691   7.691   5.109
  414ILE     CB 4104   8.672   7.786   5.228
  414ILE    CG1 4105   8.606   7.715   5.346
  414ILE    CG2 4106   8.569   7.896   5.198
  414ILE     CD 4107   8.696   7.654   5.453
  414ILE      C 4108   8.763   7.762   4.995
  414ILE      O 4109   8.872   7.813   5.019
  415ILE      N 4110   8.696   7.765   4.879
  415ILE      H 4111   8.607   7.720   4.883
  415ILE     CA 4112   8.747   7.830   4.758
  415ILE     CB 4113   8.761   7.729   4.644
  415ILE    CG1 4114   8.632   7.654   4.611
  415ILE    CG2 4115   8.869   7.629   4.686
  415ILE     CD 4116   8.628   7.580   4.477
  415ILE      C 4117   8.659   7.946   4.709
  415ILE      O 4118   8.553   7.971   4.765
  416SER      N 4119   8.735   8.040   4.653
  416SER      H 4120   8.834   8.034   4.647
  416SER     CA 4121   8.676   8.166   4.604
  416SER     CB 4122   8.692   8.266   4.719
  416SER     OG 4123   8.612   8.384   4.712
  416SER     HG 4124   8.651   8.454   4.770
  416SER      C 4125   8.742   8.222   4.478
  416SER      O 4126   8.863   8.244   4.483
  417GLY      N 4127   8.666   8.293   4.396
  417GLY      H 4128   8.581   8.322   4.439
  417GLY     CA 4129   8.715   8.358   4.273
  417GLY      C 4130   8.609   8.399   4.170
  417GLY      O 4131   8.493   8.367   4.191
  418THR      N 4132   8.660   8.455   4.060
  418THR      H 4133   8.757   8.481   4.067
  418THR     CA 4134   8.582   8.476   3.938
  418THR     CB 4135   8.650   8.583   3.852
  418THR    OG1 4136   8.780   8.536   3.813
  418THR    HG1 4137   8.847   8.607   3.836
  418THR    CG2 4138   8.662   8.717   3.923
  418THR      C 4139   8.536   8.357   3.853
  418THR      O 4140   8.414   8.345   3.844
  419ASN      N 4141   8.624   8.268   3.807
  419ASN      H 4142   8.720   8.279   3.830
  419ASN     CA 4143   8.587   8.153   3.724
  419ASN     CB 4144   8.702   8.117   3.629
  419ASN     CG 4145   8.720   8.234   3.531
  419ASN    OD1 4146   8.814   8.236   3.452
  419ASN    ND2 4147   8.608   8.291   3.489
  419ASN   HD21 4148   8.515   8.265   3.513
  419ASN   HD22 4149   8.632   8.353   3.414
  419ASN      C 4150   8.527   8.033   3.797
  419ASN      O 4151   8.463   7.952   3.730
  420MET      N 4152   8.527   8.046   3.929
  420MET      H 4153   8.575   8.117   3.980
  420MET     CA 4154   8.453   7.948   4.011
  420MET     CB 4155   8.469   7.977   4.161
  420MET     CG 4156   8.600   7.917   4.210
  420MET     SD 4157   8.758   7.969   4.132
  420MET     CE 4158   8.854   7.820   4.151
  420MET      C 4159   8.304   7.949   3.979
  420MET      O 4160   8.241   7.844   3.982
  421SER      N 4161   8.245   8.056   3.927
  421SER      H 4162   8.297   8.136   3.895
  421SER     CA 4163   8.100   8.077   3.918
  421SER     CB 4164   8.082   8.210   3.845
  421SER     OG 4165   8.155   8.202   3.723
  421SER     HG 4166   8.195   8.294   3.719
  421SER      C 4167   8.009   7.972   3.855
  421SER      O 4168   7.899   7.952   3.908
  422CY0      N 4169   8.068   7.910   3.754
  422CY0      H 4170   8.162   7.937   3.730
  422CY0     CA 4171   8.010   7.807   3.667
  422CY0     CB 4172   8.080   7.786   3.533
  422CY0     SG 4173   8.043   7.645   3.423
  422CY0    HG1 4174   7.924   7.679   3.372
  422CY0    HG2 4175   8.157   7.649   3.355
  422CY0    HG3 4176   8.049   7.558   3.523
  422CY0      C 4177   7.957   7.675   3.726
  422CY0      O 4178   7.845   7.644   3.685
  423PRO      N 4179   8.033   7.592   3.796
  423PRO     CA 4180   7.985   7.468   3.860
  423PRO     CB 4181   8.102   7.434   3.952
  423PRO     CG 4182   8.227   7.475   3.874
  423PRO     CD 4183   8.174   7.612   3.831
  423PRO      C 4184   7.849   7.470   3.930
  423PRO      O 4185   7.764   7.387   3.896
  424HI2      N 4186   7.831   7.564   4.022
  424HI2      H 4187   7.903   7.622   4.061
  424HI2     CA 4188   7.696   7.580   4.076
  424HI2     CB 4189   7.694   7.672   4.199
  424HI2     CG 4190   7.710   7.599   4.332
  424HI2    ND1 4191   7.622   7.536   4.408
  424HI2    HD1 4192   7.524   7.518   4.413
  424HI2    CD2 4193   7.831   7.587   4.388
  424HI2    HD2 4194   7.919   7.604   4.326
  424HI2    CE1 4195   7.687   7.500   4.518
  424HI2    HE1 4196   7.648   7.491   4.619
  424HI2    NE2 4197   7.816   7.531   4.507
  424HI2    HE2 4198   7.877   7.512   4.584
  424HI2      C 4199   7.593   7.625   3.973
  424HI2      O 4200   7.477   7.585   3.983
  425ALA      N 4201   7.613   7.721   3.883
  425ALA      H 4202   7.694   7.780   3.887
  425ALA     CA 4203   7.526   7.753   3.769
  425ALA     CB 4204   7.580   7.876   3.696
  425ALA      C 4205   7.501   7.637   3.673
  425ALA      O 4206   7.383   7.613   3.649
  426SER      N 4207   7.603   7.554   3.648
  426SER      H 4208   7.695   7.591   3.656
  426SER     CA 4209   7.593   7.425   3.579
  426SER     CB 4210   7.727   7.355   3.552
  426SER     OG 4211   7.817   7.447   3.490
  426SER     HG 4212   7.904   7.401   3.469
  426SER      C 4213   7.503   7.318   3.640
  426SER      O 4214   7.434   7.241   3.572
  427GLY      N 4215   7.484   7.327   3.771
  427GLY      H 4216   7.565   7.345   3.826
  427GLY     CA 4217   7.378   7.261   3.849
  427GLY      C 4218   7.233   7.302   3.828
  427GLY      O 4219   7.148   7.215   3.812
  428ALA      N 4220   7.197   7.430   3.829
  428ALA      H 4221   7.264   7.492   3.872
  428ALA     CA 4222   7.061   7.473   3.795
  428ALA     CB 4223   7.059   7.626   3.799
  428ALA      C 4224   7.017   7.433   3.654
  428ALA      O 4225   6.905   7.384   3.638
  429ALA      N 4226   7.114   7.439   3.563
  429ALA      H 4227   7.187   7.505   3.581
  429ALA     CA 4228   7.102   7.389   3.425
  429ALA     CB 4229   7.223   7.432   3.343
  429ALA      C 4230   7.067   7.240   3.419
  429ALA      O 4231   6.972   7.196   3.355
  430ALA      N 4232   7.132   7.162   3.506
  430ALA      H 4233   7.213   7.197   3.552
  430ALA     CA 4234   7.105   7.018   3.508
  430ALA     CB 4235   7.210   6.947   3.594
  430ALA      C 4236   6.967   6.970   3.555
  430ALA      O 4237   6.901   6.889   3.490
  431TY0      N 4238   6.919   7.041   3.656
  431TY0      H 4239   6.976   7.099   3.714
  431TY0     CA 4240   6.782   7.019   3.704
  431TY0     CB 4241   6.754   7.108   3.825
  431TY0     CG 4242   6.813   7.055   3.956
  431TY0    CD1 4243   6.886   7.141   4.037
  431TY0    HD1 4244   6.913   7.244   4.014
  431TY0    CD2 4245   6.762   6.935   4.005
  431TY0    HD2 4246   6.675   6.888   3.960
  431TY0    CE1 4247   6.915   7.107   4.169
  431TY0    HE1 4248   6.941   7.186   4.239
  431TY0    CE2 4249   6.791   6.902   4.137
  431TY0    HE2 4250   6.732   6.818   4.173
  431TY0     CZ 4251   6.872   6.983   4.216
  431TY0     OH 4252   6.899   6.943   4.343
  431TY0    HH1 4253   6.864   6.850   4.338
  431TY0    HH2 4254   6.944   7.011   4.401
  431TY0      C 4255   6.672   7.036   3.599
  431TY0      O 4256   6.623   6.936   3.546
  432ILE      N 4257   6.650   7.156   3.545
  432ILE      H 4258   6.693   7.228   3.600
  432ILE     CA 4259   6.559   7.186   3.433
  432ILE     CB 4260   6.558   7.338   3.419
  432ILE    CG1 4261   6.444   7.389   3.331
  432ILE    CG2 4262   6.690   7.394   3.366
  432ILE     CD 4263   6.439   7.540   3.354
  432ILE      C 4264   6.584   7.103   3.307
  432ILE      O 4265   6.491   7.054   3.243
  433LY3      N 4266   6.709   7.068   3.276
  433LY3      H 4267   6.783   7.117   3.322
  433LY3     CA 4268   6.739   6.995   3.152
  433LY3     CB 4269   6.891   6.975   3.141
  433LY3     CG 4270   6.943   6.994   2.998
  433LY3     CD 4271   6.922   6.869   2.913
  433LY3     CE 4272   6.986   6.890   2.775
  433LY3     NZ 4273   6.951   6.792   2.671
  433LY3    HZ1 4274   6.862   6.803   2.627
  433LY3    HZ2 4275   7.019   6.789   2.598
  433LY3    HZ3 4276   6.955   6.700   2.710
  433LY3      C 4277   6.673   6.857   3.149
  433LY3      O 4278   6.593   6.837   3.059
  434SER      N 4279   6.690   6.785   3.259
  434SER      H 4280   6.754   6.817   3.329
  434SER     CA 4281   6.637   6.650   3.283
  434SER     CB 4282   6.707   6.590   3.405
  434SER     OG 4283   6.666   6.454   3.417
  434SER     HG 4284   6.643   6.438   3.513
  434SER      C 4285   6.489   6.669   3.315
  434SER      O 4286   6.421   6.573   3.280
  435PHE      N 4287   6.441   6.764   3.395
  435PHE      H 4288   6.502   6.832   3.436
  435PHE     CA 4289   6.302   6.769   3.443
  435PHE     CB 4290   6.286   6.864   3.561
  435PHE     CG 4291   6.303   6.795   3.696
  435PHE    CD1 4292   6.191   6.788   3.778
  435PHE    HD1 4293   6.099   6.837   3.749
  435PHE    CD2 4294   6.425   6.744   3.739
  435PHE    HD2 4295   6.507   6.730   3.668
  435PHE    CE1 4296   6.204   6.733   3.905
  435PHE    HE1 4297   6.131   6.755   3.983
  435PHE    CE2 4298   6.439   6.688   3.865
  435PHE    HE2 4299   6.534   6.653   3.904
  435PHE     CZ 4300   6.328   6.686   3.949
  435PHE     HZ 4301   6.326   6.631   4.043
  435PHE      C 4302   6.192   6.812   3.346
  435PHE      O 4303   6.082   6.758   3.358
  436ASN      N 4304   6.227   6.885   3.241
  436ASN      H 4305   6.315   6.934   3.247
  436ASN     CA 4306   6.145   6.918   3.124
  436ASN     CB 4307   6.113   7.068   3.120
  436ASN     CG 4308   5.966   7.078   3.080
  436ASN    OD1 4309   5.936   7.075   2.961
  436ASN    ND2 4310   5.876   7.096   3.176
  436ASN   HD21 4311   5.896   7.107   3.274
  436ASN   HD22 4312   5.780   7.095   3.149
  436ASN      C 4313   6.205   6.859   2.996
  436ASN      O 4314   6.290   6.921   2.933
  437PRO      N 4315   6.168   6.734   2.967
  437PRO     CA 4316   6.228   6.666   2.852
  437PRO     CB 4317   6.183   6.520   2.862
  437PRO     CG 4318   6.159   6.510   3.012
  437PRO     CD 4319   6.089   6.641   3.049
  437PRO      C 4320   6.178   6.730   2.722
  437PRO      O 4321   6.073   6.793   2.711
  438THR      N 4322   6.265   6.719   2.621
  438THR      H 4323   6.357   6.685   2.640
  438THR     CA 4324   6.226   6.739   2.481
  438THR     CB 4325   6.130   6.639   2.416
  438THR    OG1 4326   6.001   6.636   2.479
  438THR    HG1 4327   5.944   6.709   2.442
  438THR    CG2 4328   6.181   6.494   2.419
  438THR      C 4329   6.189   6.876   2.423
  438THR      O 4330   6.210   6.902   2.305
  439TRP      N 4331   6.160   6.963   2.519
  439TRP      H 4332   6.123   6.922   2.602
  439TRP     CA 4333   6.127   7.105   2.497
  439TRP     CB 4334   6.067   7.158   2.628
  439TRP     CG 4335   6.028   7.306   2.632
  439TRP    CD1 4336   5.946   7.373   2.552
  439TRP    HD1 4337   5.914   7.350   2.450
  439TRP    CD2 4338   6.050   7.394   2.737
  439TRP    NE1 4339   5.909   7.493   2.598
  439TRP    HE1 4340   5.834   7.552   2.566
  439TRP    CE2 4341   5.976   7.509   2.711
  439TRP    CE3 4342   6.122   7.374   2.854
  439TRP    HE3 4343   6.154   7.274   2.884
  439TRP    CZ2 4344   5.980   7.609   2.807
  439TRP    HZ2 4345   5.952   7.707   2.770
  439TRP    CZ3 4346   6.109   7.473   2.951
  439TRP    HZ3 4347   6.152   7.458   3.050
  439TRP    CH2 4348   6.037   7.591   2.933
  439TRP    HH2 4349   6.031   7.666   3.012
  439TRP      C 4350   6.252   7.188   2.467
  439TRP      O 4351   6.362   7.144   2.502
  440SER      N 4352   6.237   7.304   2.403
  440SER      H 4353   6.156   7.361   2.392
  440SER     CA 4354   6.354   7.386   2.369
  440SER     CB 4355   6.309   7.519   2.310
  440SER     OG 4356   6.415   7.615   2.311
  440SER     HG 4357   6.371   7.685   2.255
  440SER      C 4358   6.457   7.415   2.478
  440SER      O 4359   6.423   7.481   2.577
  441PRO      N 4360   6.583   7.392   2.442
  441PRO     CA 4361   6.697   7.435   2.525
  441PRO     CB 4362   6.822   7.387   2.451
  441PRO     CG 4363   6.773   7.273   2.361
  441PRO     CD 4364   6.633   7.320   2.324
  441PRO      C 4365   6.711   7.587   2.538
  441PRO      O 4366   6.736   7.639   2.646
  442ALA      N 4367   6.669   7.661   2.436
  442ALA      H 4368   6.636   7.623   2.349
  442ALA     CA 4369   6.663   7.807   2.453
  442ALA     CB 4370   6.656   7.880   2.319
  442ALA      C 4371   6.553   7.861   2.544
  442ALA      O 4372   6.571   7.961   2.613
  443ALA      N 4373   6.442   7.788   2.555
  443ALA      H 4374   6.433   7.720   2.481
  443ALA     CA 4375   6.331   7.801   2.650
  443ALA     CB 4376   6.194   7.754   2.601
  443ALA      C 4377   6.349   7.750   2.793
  443ALA      O 4378   6.332   7.834   2.882
  444ILE      N 4379   6.437   7.650   2.798
  444ILE      H 4380   6.473   7.604   2.717
  444ILE     CA 4381   6.513   7.609   2.917
  444ILE     CB 4382   6.588   7.476   2.904
  444ILE    CG1 4383   6.479   7.369   2.911
  444ILE    CG2 4384   6.707   7.454   2.997
  444ILE     CD 4385   6.531   7.232   2.865
  444ILE      C 4386   6.597   7.723   2.976
  444ILE      O 4387   6.589   7.756   3.094
  445LY3      N 4388   6.681   7.780   2.890
  445LY3      H 4389   6.704   7.726   2.810
  445LY3     CA 4390   6.761   7.899   2.922
  445LY3     CB 4391   6.864   7.925   2.812
  445LY3     CG 4392   6.954   8.048   2.827
  445LY3     CD 4393   7.021   8.083   2.695
  445LY3     CE 4394   7.104   8.212   2.696
  445LY3     NZ 4395   7.023   8.335   2.699
  445LY3    HZ1 4396   7.081   8.414   2.679
  445LY3    HZ2 4397   6.954   8.326   2.627
  445LY3    HZ3 4398   6.980   8.342   2.789
  445LY3      C 4399   6.686   8.025   2.966
  445LY3      O 4400   6.724   8.087   3.065
  446SER      N 4401   6.577   8.054   2.894
  446SER      H 4402   6.574   8.016   2.802
  446SER     CA 4403   6.479   8.158   2.926
  446SER     CB 4404   6.360   8.159   2.830
  446SER     OG 4405   6.299   8.288   2.832
  446SER     HG 4406   6.286   8.319   2.737
  446SER      C 4407   6.423   8.130   3.066
  446SER      O 4408   6.418   8.223   3.146
  447ALA      N 4409   6.390   8.004   3.093
  447ALA      H 4410   6.372   7.929   3.029
  447ALA     CA 4411   6.338   7.972   3.227
  447ALA     CB 4412   6.270   7.835   3.233
  447ALA      C 4413   6.440   7.990   3.340
  447ALA      O 4414   6.410   8.058   3.437
  448LEU      N 4415   6.564   7.950   3.312
  448LEU      H 4416   6.575   7.877   3.244
  448LEU     CA 4417   6.678   7.985   3.398
  448LEU     CB 4418   6.807   7.928   3.340
  448LEU     CG 4419   6.827   7.777   3.360
  448LEU    CD1 4420   6.925   7.724   3.256
  448LEU    CD2 4421   6.862   7.740   3.504
  448LEU      C 4422   6.702   8.134   3.423
  448LEU      O 4423   6.712   8.168   3.541
  449MET      N 4424   6.679   8.210   3.317
  449MET      H 4425   6.670   8.180   3.222
  449MET     CA 4426   6.684   8.357   3.328
  449MET     CB 4427   6.700   8.418   3.189
  449MET     CG 4428   6.841   8.389   3.137
  449MET     SD 4429   6.882   8.420   2.961
  449MET     CE 4430   6.852   8.592   2.997
  449MET      C 4431   6.565   8.411   3.407
  449MET      O 4432   6.584   8.459   3.518
  450THR      N 4433   6.441   8.372   3.377
  450THR      H 4434   6.418   8.320   3.295
  450THR     CA 4435   6.327   8.429   3.450
  450THR     CB 4436   6.200   8.425   3.365
  450THR    OG1 4437   6.193   8.303   3.291
  450THR    HG1 4438   6.138   8.241   3.347
  450THR    CG2 4439   6.193   8.556   3.286
  450THR      C 4440   6.299   8.395   3.596
  450THR      O 4441   6.217   8.456   3.664
  451THR      N 4442   6.355   8.280   3.635
  451THR      H 4443   6.363   8.212   3.562
  451THR     CA 4444   6.351   8.234   3.774
  451THR     CB 4445   6.357   8.082   3.784
  451THR    OG1 4446   6.476   8.044   3.713
  451THR    HG1 4447   6.451   8.042   3.617
  451THR    CG2 4448   6.234   8.004   3.737
  451THR      C 4449   6.441   8.297   3.882
  451THR      O 4450   6.418   8.279   4.001
  452ALA      N 4451   6.558   8.335   3.833
  452ALA      H 4452   6.557   8.332   3.733
  452ALA     CA 4453   6.677   8.398   3.891
  452ALA     CB 4454   6.788   8.409   3.786
  452ALA      C 4455   6.653   8.526   3.971
  452ALA      O 4456   6.660   8.640   3.926
  453THR      N 4457   6.662   8.503   4.102
  453THR      H 4458   6.699   8.414   4.128
  453THR     CA 4459   6.634   8.608   4.201
  453THR     CB 4460   6.573   8.539   4.323
  453THR    OG1 4461   6.556   8.637   4.426
  453THR    HG1 4462   6.470   8.624   4.476
  453THR    CG2 4463   6.649   8.415   4.370
  453THR      C 4464   6.739   8.715   4.235
  453THR      O 4465   6.856   8.682   4.254
  454PRO      N 4466   6.697   8.840   4.215
  454PRO     CA 4467   6.779   8.956   4.252
  454PRO     CB 4468   6.676   9.068   4.271
  454PRO     CG 4469   6.574   9.034   4.161
  454PRO     CD 4470   6.564   8.882   4.169
  454PRO      C 4471   6.863   8.939   4.379
  454PRO      O 4472   6.829   8.866   4.471
  455MET      N 4473   6.967   9.022   4.377
  455MET      H 4474   6.978   9.089   4.303
  455MET     CA 4475   7.069   9.029   4.483
  455MET     CB 4476   7.196   8.958   4.437
  455MET     CG 4477   7.188   8.805   4.428
  455MET     SD 4478   7.347   8.724   4.392
  455MET     CE 4479   7.401   8.820   4.252
  455MET      C 4480   7.120   9.166   4.528
  455MET      O 4481   7.112   9.263   4.452
  456SER      N 4482   7.170   9.175   4.651
  456SER      H 4483   7.194   9.102   4.714
  456SER     CA 4484   7.200   9.301   4.721
  456SER     CB 4485   7.259   9.275   4.859
  456SER     OG 4486   7.285   9.394   4.935
  456SER     HG 4487   7.194   9.421   4.968
  456SER      C 4488   7.284   9.410   4.654
  456SER      O 4489   7.386   9.376   4.594
  457ALA      N 4490   7.237   9.533   4.672
  457ALA      H 4491   7.154   9.558   4.722
  457ALA     CA 4492   7.325   9.642   4.628
  457ALA     CB 4493   7.249   9.739   4.538
  457ALA      C 4494   7.399   9.720   4.737
  457ALA      O 4495   7.483   9.806   4.713
  458LY3      N 4496   7.388   9.665   4.858
  458LY3      H 4497   7.359   9.571   4.877
  458LY3     CA 4498   7.432   9.738   4.978
  458LY3     CB 4499   7.399   9.638   5.090
  458LY3     CG 4500   7.255   9.663   5.135
  458LY3     CD 4501   7.209   9.792   5.202
  458LY3     CE 4502   7.063   9.789   5.246
  458LY3     NZ 4503   7.027   9.907   5.326
  458LY3    HZ1 4504   6.931   9.905   5.356
  458LY3    HZ2 4505   7.083   9.923   5.407
  458LY3    HZ3 4506   7.021   9.993   5.276
  458LY3      C 4507   7.584   9.759   4.984
  458LY3      O 4508   7.620   9.875   5.007
  459LY3      N 4509   7.676   9.669   4.954
  459LY3      H 4510   7.649   9.574   4.938
  459LY3     CA 4511   7.817   9.698   4.926
  459LY3     CB 4512   7.891   9.564   4.927
  459LY3     CG 4513   7.924   9.535   5.074
  459LY3     CD 4514   7.993   9.398   5.076
  459LY3     CE 4515   8.039   9.363   5.218
  459LY3     NZ 4516   8.154   9.272   5.207
  459LY3    HZ1 4517   8.119   9.181   5.184
  459LY3    HZ2 4518   8.217   9.306   5.137
  459LY3    HZ3 4519   8.204   9.268   5.293
  459LY3      C 4520   7.844   9.771   4.794
  459LY3      O 4521   7.894   9.883   4.800
  460ASN      N 4522   7.801   9.719   4.679
  460ASN      H 4523   7.765   9.626   4.674
  460ASN     CA 4524   7.837   9.782   4.551
  460ASN     CB 4525   7.941   9.697   4.477
  460ASN     CG 4526   8.085   9.702   4.529
  460ASN    OD1 4527   8.159   9.800   4.539
  460ASN    ND2 4528   8.124   9.581   4.568
  460ASN   HD21 4529   8.073   9.497   4.548
  460ASN   HD22 4530   8.192   9.570   4.640
  460ASN      C 4531   7.718   9.826   4.466
  460ASN      O 4532   7.647   9.738   4.419
  461PRO      N 4533   7.706   9.951   4.423
  461PRO     CA 4534   7.593  10.005   4.346
  461PRO     CB 4535   7.617  10.155   4.327
  461PRO     CG 4536   7.690  10.183   4.459
  461PRO     CD 4537   7.782  10.062   4.482
  461PRO      C 4538   7.540   9.941   4.218
  461PRO      O 4539   7.420   9.915   4.208
  462GL4      N 4540   7.625   9.874   4.140
  462GL4      H 4541   7.722   9.893   4.129
  462GL4     CA 4542   7.583   9.787   4.030
  462GL4     CB 4543   7.687   9.787   3.918
  462GL4     CG 4544   7.830   9.742   3.947
  462GL4     CD 4545   7.920   9.848   4.010
  462GL4    OE1 4546   8.010   9.907   3.946
  462GL4   HE11 4547   8.031  10.000   3.976
  462GL4   HE12 4548   8.041   9.848   3.872
  462GL4    OE2 4549   7.905   9.867   4.133
  462GL4   HE21 4550   7.960   9.945   4.163
  462GL4   HE22 4551   7.866   9.780   4.164
  462GL4      C 4552   7.536   9.646   4.066
  462GL4      O 4553   7.606   9.545   4.064
  463ALA      N 4554   7.408   9.653   4.099
  463ALA      H 4555   7.358   9.734   4.130
  463ALA     CA 4556   7.328   9.529   4.108
  463ALA     CB 4557   7.194   9.567   4.171
  463ALA      C 4558   7.303   9.459   3.974
  463ALA      O 4559   7.392   9.393   3.921
  464GL4      N 4560   7.193   9.493   3.908
  464GL4      H 4561   7.134   9.569   3.934
  464GL4     CA 4562   7.156   9.424   3.784
  464GL4     CB 4563   7.019   9.469   3.734
  464GL4     CG 4564   6.895   9.413   3.805
  464GL4     CD 4565   6.870   9.449   3.951
  464GL4    OE1 4566   6.917   9.552   4.004
  464GL4   HE11 4567   6.871   9.568   4.091
  464GL4   HE12 4568   6.990   9.579   3.941
  464GL4    OE2 4569   6.805   9.363   4.014
  464GL4   HE21 4570   6.791   9.393   4.109
  464GL4   HE22 4571   6.819   9.281   3.959
  464GL4      C 4572   7.252   9.440   3.665
  464GL4      O 4573   7.290   9.340   3.604
  465PHE      N 4574   7.313   9.555   3.643
  465PHE      H 4575   7.310   9.632   3.706
  465PHE     CA 4576   7.415   9.568   3.538
  465PHE     CB 4577   7.483   9.703   3.563
  465PHE     CG 4578   7.576   9.737   3.446
  465PHE    CD1 4579   7.711   9.703   3.449
  465PHE    HD1 4580   7.750   9.655   3.539
  465PHE    CD2 4581   7.519   9.785   3.329
  465PHE    HD2 4582   7.428   9.844   3.338
  465PHE    CE1 4583   7.788   9.713   3.335
  465PHE    HE1 4584   7.890   9.673   3.340
  465PHE    CE2 4585   7.590   9.783   3.209
  465PHE    HE2 4586   7.543   9.835   3.126
  465PHE     CZ 4587   7.725   9.752   3.217
  465PHE     HZ 4588   7.777   9.772   3.124
  465PHE      C 4589   7.522   9.459   3.533
  465PHE      O 4590   7.575   9.426   3.427
  466ALA      N 4591   7.554   9.412   3.653
  466ALA      H 4592   7.524   9.453   3.739
  466ALA     CA 4593   7.653   9.305   3.672
  466ALA     CB 4594   7.709   9.321   3.813
  466ALA      C 4595   7.595   9.165   3.654
  466ALA      O 4596   7.649   9.082   3.581
  467TY0      N 4597   7.486   9.136   3.725
  467TY0      H 4598   7.428   9.206   3.766
  467TY0     CA 4599   7.419   9.005   3.725
  467TY0     CB 4600   7.387   8.967   3.870
  467TY0     CG 4601   7.291   9.062   3.943
  467TY0    CD1 4602   7.157   9.059   3.907
  467TY0    HD1 4603   7.129   9.016   3.811
  467TY0    CD2 4604   7.322   9.123   4.064
  467TY0    HD2 4605   7.422   9.165   4.072
  467TY0    CE1 4606   7.055   9.114   3.984
  467TY0    HE1 4607   6.957   9.127   3.937
  467TY0    CE2 4608   7.222   9.176   4.144
  467TY0    HE2 4609   7.237   9.198   4.250
  467TY0     CZ 4610   7.088   9.169   4.107
  467TY0     OH 4611   6.997   9.235   4.184
  467TY0    HH1 4612   6.923   9.269   4.126
  467TY0    HH2 4613   7.050   9.279   4.256
  467TY0      C 4614   7.304   8.969   3.631
  467TY0      O 4615   7.261   8.854   3.630
  468GLY      N 4616   7.251   9.071   3.565
  468GLY      H 4617   7.270   9.167   3.587
  468GLY     CA 4618   7.144   9.059   3.465
  468GLY      C 4619   7.013   9.020   3.535
  468GLY      O 4620   6.944   9.118   3.560
  469ALA      N 4621   6.984   8.891   3.551
  469ALA      H 4622   7.049   8.823   3.516
  469ALA     CA 4623   6.864   8.846   3.622
  469ALA     CB 4624   6.822   8.714   3.557
  469ALA      C 4625   6.869   8.842   3.774
  469ALA      O 4626   6.813   8.934   3.833
  470GLY      N 4627   6.959   8.754   3.819
  470GLY      H 4628   7.013   8.693   3.762
  470GLY     CA 4629   6.993   8.732   3.960
  470GLY      C 4630   7.072   8.605   3.991
  470GLY      O 4631   7.125   8.529   3.910
  471ASN      N 4632   7.055   8.565   4.117
  471ASN      H 4633   6.977   8.601   4.169
  471ASN     CA 4634   7.109   8.439   4.167
  471ASN     CB 4635   7.121   8.453   4.319
  471ASN     CG 4636   7.233   8.370   4.381
  471ASN    OD1 4637   7.353   8.378   4.355
  471ASN    ND2 4638   7.196   8.294   4.483
  471ASN   HD21 4639   7.102   8.300   4.518
  471ASN   HD22 4640   7.258   8.227   4.524
  471ASN      C 4641   7.023   8.317   4.132
  471ASN      O 4642   6.901   8.333   4.136
  472ILE      N 4643   7.080   8.208   4.081
  472ILE      H 4644   7.178   8.214   4.062
  472ILE     CA 4645   7.007   8.088   4.040
  472ILE     CB 4646   7.084   7.977   3.968
  472ILE    CG1 4647   7.225   7.947   4.021
  472ILE    CG2 4648   7.087   8.018   3.820
  472ILE     CD 4649   7.224   7.892   4.164
  472ILE      C 4650   6.922   8.021   4.148
  472ILE      O 4651   6.959   8.007   4.264
  473AS4      N 4652   6.808   7.973   4.098
  473AS4      H 4653   6.787   7.979   4.000
  473AS4     CA 4654   6.706   7.926   4.192
  473AS4     CB 4655   6.597   8.032   4.207
  473AS4     CG 4656   6.513   7.998   4.329
  473AS4    OD1 4657   6.531   8.063   4.434
  473AS4   HD11 4658   6.535   7.991   4.503
  473AS4   HD12 4659   6.535   8.160   4.410
  473AS4    OD2 4660   6.439   7.897   4.332
  473AS4   HD21 4661   6.388   7.905   4.417
  473AS4   HD22 4662   6.444   7.847   4.245
  473AS4      C 4663   6.651   7.793   4.139
  473AS4      O 4664   6.556   7.795   4.061
  474PRO      N 4665   6.708   7.683   4.187
  474PRO     CA 4666   6.655   7.549   4.159
  474PRO     CB 4667   6.774   7.456   4.181
  474PRO     CG 4668   6.869   7.540   4.267
  474PRO     CD 4669   6.851   7.685   4.223
  474PRO      C 4670   6.520   7.509   4.219
  474PRO      O 4671   6.452   7.435   4.149
  475VAL      N 4672   6.478   7.566   4.332
  475VAL      H 4673   6.539   7.622   4.388
  475VAL     CA 4674   6.346   7.542   4.393
  475VAL     CB 4675   6.344   7.605   4.532
  475VAL    CG1 4676   6.202   7.604   4.591
  475VAL    CG2 4677   6.425   7.518   4.628
  475VAL      C 4678   6.233   7.599   4.307
  475VAL      O 4679   6.131   7.533   4.289
  476LY3      N 4680   6.262   7.709   4.237
  476LY3      H 4681   6.335   7.772   4.265
  476LY3     CA 4682   6.179   7.761   4.127
  476LY3     CB 4683   6.190   7.912   4.104
  476LY3     CG 4684   6.160   7.991   4.231
  476LY3     CD 4685   6.010   7.974   4.259
  476LY3     CE 4686   5.965   8.054   4.381
  476LY3     NZ 4687   5.998   7.996   4.512
  476LY3    HZ1 4688   5.967   8.054   4.587
  476LY3    HZ2 4689   5.934   7.919   4.506
  476LY3    HZ3 4690   6.094   7.992   4.539
  476LY3      C 4691   6.191   7.688   3.993
  476LY3      O 4692   6.094   7.615   3.972
  477ALA      N 4693   6.313   7.666   3.946
  477ALA      H 4694   6.396   7.694   3.995
  477ALA     CA 4695   6.347   7.606   3.816
  477ALA     CB 4696   6.497   7.606   3.783
  477ALA      C 4697   6.305   7.460   3.795
  477ALA      O 4698   6.277   7.425   3.681
  478ILE      N 4699   6.296   7.372   3.895
  478ILE      H 4700   6.343   7.399   3.979
  478ILE     CA 4701   6.239   7.238   3.878
  478ILE     CB 4702   6.253   7.164   4.011
  478ILE    CG1 4703   6.199   7.245   4.130
  478ILE    CG2 4704   6.403   7.139   4.027
  478ILE     CD 4705   6.183   7.160   4.256
  478ILE      C 4706   6.098   7.233   3.818
  478ILE      O 4707   6.066   7.152   3.731
  479AS4      N 4708   6.017   7.333   3.850
  479AS4      H 4709   6.056   7.406   3.906
  479AS4     CA 4710   5.879   7.358   3.807
  479AS4     CB 4711   5.785   7.330   3.924
  479AS4     CG 4712   5.642   7.285   3.895
  479AS4    OD1 4713   5.556   7.319   3.979
  479AS4   HD11 4714   5.464   7.305   3.942
  479AS4   HD12 4715   5.603   7.377   4.045
  479AS4    OD2 4716   5.616   7.218   3.792
  479AS4   HD21 4717   5.524   7.184   3.810
  479AS4   HD22 4718   5.665   7.258   3.715
  479AS4      C 4719   5.871   7.498   3.746
  479AS4      O 4720   5.810   7.586   3.806
  480PRO      N 4721   5.898   7.514   3.617
  480PRO     CA 4722   5.952   7.638   3.561
  480PRO     CB 4723   6.003   7.606   3.420
  480PRO     CG 4724   5.991   7.453   3.419
  480PRO     CD 4725   5.880   7.410   3.515
  480PRO      C 4726   5.879   7.772   3.568
  480PRO      O 4727   5.946   7.874   3.554
  481GLY      N 4728   5.746   7.767   3.560
  481GLY      H 4729   5.698   7.681   3.544
  481GLY     CA 4730   5.665   7.884   3.594
  481GLY      C 4731   5.607   7.953   3.471
  481GLY      O 4732   5.584   7.895   3.365
  482LEU      N 4733   5.578   8.083   3.477
  482LEU      H 4734   5.580   8.131   3.565
  482LEU     CA 4735   5.558   8.161   3.354
  482LEU     CB 4736   5.501   8.293   3.404
  482LEU     CG 4737   5.436   8.374   3.292
  482LEU    CD1 4738   5.322   8.292   3.232
  482LEU    CD2 4739   5.380   8.506   3.346
  482LEU      C 4740   5.689   8.164   3.275
  482LEU      O 4741   5.787   8.191   3.344
  483VAL      N 4742   5.700   8.123   3.149
  483VAL      H 4743   5.622   8.085   3.100
  483VAL     CA 4744   5.820   8.132   3.064
  483VAL     CB 4745   5.868   7.990   3.034
  483VAL    CG1 4746   6.000   7.976   2.957
  483VAL    CG2 4747   5.870   7.913   3.166
  483VAL      C 4748   5.796   8.210   2.934
  483VAL      O 4749   5.704   8.186   2.856
  484TY0      N 4750   5.898   8.283   2.891
  484TY0      H 4751   5.973   8.316   2.950
  484TY0     CA 4752   5.895   8.351   2.760
  484TY0     CB 4753   5.986   8.473   2.749
  484TY0     CG 4754   5.948   8.596   2.833
  484TY0    CD1 4755   5.860   8.692   2.785
  484TY0    HD1 4756   5.858   8.693   2.676
  484TY0    CD2 4757   5.988   8.605   2.966
  484TY0    HD2 4758   6.054   8.528   3.005
  484TY0    CE1 4759   5.810   8.790   2.870
  484TY0    HE1 4760   5.726   8.847   2.829
  484TY0    CE2 4761   5.939   8.704   3.051
  484TY0    HE2 4762   5.946   8.673   3.155
  484TY0     CZ 4763   5.848   8.797   3.003
  484TY0     OH 4764   5.776   8.880   3.084
  484TY0    HH1 4765   5.797   8.861   3.180
  484TY0    HH2 4766   5.731   8.944   3.022
  484TY0      C 4767   5.925   8.248   2.651
  484TY0      O 4768   5.960   8.132   2.672
  485AS4      N 4769   5.882   8.282   2.530
  485AS4      H 4770   5.824   8.363   2.522
  485AS4     CA 4771   5.905   8.216   2.401
  485AS4     CB 4772   5.810   8.272   2.295
  485AS4     CG 4773   5.803   8.186   2.168
  485AS4    OD1 4774   5.792   8.242   2.057
  485AS4   HD11 4775   5.852   8.192   1.995
  485AS4   HD12 4776   5.746   8.330   2.069
  485AS4    OD2 4777   5.816   8.063   2.180
  485AS4   HD21 4778   5.843   8.025   2.091
  485AS4   HD22 4779   5.808   8.028   2.273
  485AS4      C 4780   6.051   8.217   2.354
  485AS4      O 4781   6.125   8.313   2.377
  486ALA      N 4782   6.103   8.101   2.317
  486ALA      H 4783   6.037   8.026   2.313
  486ALA     CA 4784   6.240   8.083   2.267
  486ALA     CB 4785   6.330   8.089   2.391
  486ALA      C 4786   6.270   7.952   2.195
  486ALA      O 4787   6.264   7.842   2.250
  487AS4      N 4788   6.325   7.969   2.076
  487AS4      H 4789   6.301   8.051   2.023
  487AS4     CA 4790   6.376   7.864   1.987
  487AS4     CB 4791   6.277   7.840   1.873
  487AS4     CG 4792   6.306   7.715   1.789
  487AS4    OD1 4793   6.345   7.739   1.673
  487AS4   HD11 4794   6.418   7.675   1.649
  487AS4   HD12 4795   6.301   7.822   1.640
  487AS4    OD2 4796   6.273   7.603   1.833
  487AS4   HD21 4797   6.284   7.532   1.764
  487AS4   HD22 4798   6.236   7.620   1.924
  487AS4      C 4799   6.512   7.913   1.935
  487AS4      O 4800   6.543   8.032   1.943
  488GL4      N 4801   6.574   7.823   1.859
  488GL4      H 4802   6.545   7.727   1.854
  488GL4     CA 4803   6.692   7.853   1.777
  488GL4     CB 4804   6.726   7.740   1.679
  488GL4     CG 4805   6.763   7.605   1.740
  488GL4     CD 4806   6.777   7.496   1.633
  488GL4    OE1 4807   6.886   7.436   1.626
  488GL4   HE11 4808   6.869   7.367   1.555
  488GL4   HE12 4809   6.963   7.472   1.679
  488GL4    OE2 4810   6.685   7.484   1.549
  488GL4   HE21 4811   6.692   7.392   1.510
  488GL4   HE22 4812   6.631   7.567   1.543
  488GL4      C 4813   6.676   7.974   1.685
  488GL4      O 4814   6.761   8.063   1.687
  489ILE      N 4815   6.554   7.996   1.637
  489ILE      H 4816   6.485   7.932   1.671
  489ILE     CA 4817   6.506   8.108   1.555
  489ILE     CB 4818   6.375   8.083   1.480
  489ILE    CG1 4819   6.355   8.183   1.366
  489ILE    CG2 4820   6.253   8.079   1.572
  489ILE     CD 4821   6.403   8.143   1.226
  489ILE      C 4822   6.528   8.243   1.624
  489ILE      O 4823   6.610   8.325   1.581
  490AS4      N 4824   6.462   8.271   1.736
  490AS4      H 4825   6.372   8.232   1.754
  490AS4     CA 4826   6.488   8.387   1.822
  490AS4     CB 4827   6.406   8.380   1.951
  490AS4     CG 4828   6.261   8.344   1.918
  490AS4    OD1 4829   6.245   8.220   1.923
  490AS4   HD11 4830   6.160   8.207   1.975
  490AS4   HD12 4831   6.320   8.177   1.874
  490AS4    OD2 4832   6.177   8.430   1.884
  490AS4   HD21 4833   6.108   8.378   1.833
  490AS4   HD22 4834   6.200   8.524   1.909
  490AS4      C 4835   6.633   8.412   1.864
  490AS4      O 4836   6.685   8.521   1.844
  491TY0      N 4837   6.713   8.307   1.876
  491TY0      H 4838   6.674   8.218   1.901
  491TY0     CA 4839   6.857   8.323   1.905
  491TY0     CB 4840   6.928   8.212   1.983
  491TY0     CG 4841   6.887   8.221   2.130
  491TY0    CD1 4842   6.987   8.277   2.210
  491TY0    HD1 4843   7.089   8.279   2.173
  491TY0    CD2 4844   6.757   8.205   2.176
  491TY0    HD2 4845   6.682   8.151   2.120
  491TY0    CE1 4846   6.956   8.322   2.338
  491TY0    HE1 4847   7.033   8.369   2.399
  491TY0    CE2 4848   6.731   8.250   2.305
  491TY0    HE2 4849   6.641   8.212   2.355
  491TY0     CZ 4850   6.829   8.302   2.389
  491TY0     OH 4851   6.803   8.308   2.523
  491TY0    HH1 4852   6.707   8.337   2.527
  491TY0    HH2 4853   6.882   8.296   2.582
  491TY0      C 4854   6.943   8.350   1.781
  491TY0      O 4855   7.045   8.417   1.796
  492VAL      N 4856   6.915   8.289   1.666
  492VAL      H 4857   6.862   8.205   1.677
  492VAL     CA 4858   6.970   8.326   1.535
  492VAL     CB 4859   6.918   8.226   1.432
  492VAL    CG1 4860   6.962   8.266   1.291
  492VAL    CG2 4861   6.964   8.082   1.457
  492VAL      C 4862   6.935   8.474   1.516
  492VAL      O 4863   7.032   8.549   1.516
  493LY3      N 4864   6.814   8.519   1.548
  493LY3      H 4865   6.745   8.452   1.577
  493LY3     CA 4866   6.780   8.662   1.544
  493LY3     CB 4867   6.630   8.675   1.576
  493LY3     CG 4868   6.538   8.639   1.459
  493LY3     CD 4869   6.397   8.691   1.484
  493LY3     CE 4870   6.299   8.663   1.370
  493LY3     NZ 4871   6.158   8.690   1.402
  493LY3    HZ1 4872   6.123   8.656   1.489
  493LY3    HZ2 4873   6.149   8.788   1.385
  493LY3    HZ3 4874   6.108   8.638   1.333
  493LY3      C 4875   6.864   8.757   1.629
  493LY3      O 4876   6.856   8.876   1.601
  494PHE      N 4877   6.917   8.702   1.738
  494PHE      H 4878   6.883   8.612   1.767
  494PHE     CA 4879   7.003   8.773   1.834
  494PHE     CB 4880   7.009   8.705   1.970
  494PHE     CG 4881   6.892   8.740   2.062
  494PHE    CD1 4882   6.796   8.641   2.086
  494PHE    HD1 4883   6.822   8.538   2.061
  494PHE    CD2 4884   6.868   8.865   2.116
  494PHE    HD2 4885   6.936   8.948   2.094
  494PHE    CE1 4886   6.681   8.668   2.159
  494PHE    HE1 4887   6.590   8.609   2.154
  494PHE    CE2 4888   6.753   8.896   2.187
  494PHE    HE2 4889   6.750   8.976   2.261
  494PHE     CZ 4890   6.659   8.796   2.210
  494PHE     HZ 4891   6.566   8.818   2.262
  494PHE      C 4892   7.144   8.795   1.779
  494PHE      O 4893   7.202   8.903   1.768
  495LEU      N 4894   7.197   8.685   1.726
  495LEU      H 4895   7.142   8.604   1.705
  495LEU     CA 4896   7.336   8.684   1.677
  495LEU     CB 4897   7.390   8.541   1.680
  495LEU     CG 4898   7.537   8.513   1.648
  495LEU    CD1 4899   7.624   8.589   1.748
  495LEU    CD2 4900   7.551   8.361   1.652
  495LEU      C 4901   7.359   8.745   1.539
  495LEU      O 4902   7.463   8.810   1.524
  496CY0      N 4903   7.263   8.731   1.449
  496CY0      H 4904   7.181   8.677   1.471
  496CY0     CA 4905   7.266   8.790   1.314
  496CY0     CB 4906   7.153   8.737   1.227
  496CY0     SG 4907   7.154   8.555   1.208
  496CY0    HG1 4908   7.275   8.543   1.155
  496CY0    HG2 4909   7.154   8.533   1.339
  496CY0    HG3 4910   7.035   8.553   1.147
  496CY0      C 4911   7.272   8.942   1.304
  496CY0      O 4912   7.200   9.012   1.375
  497GLY      N 4913   7.360   9.002   1.223
  497GLY      H 4914   7.425   8.947   1.171
  497GLY     CA 4915   7.363   9.145   1.191
  497GLY      C 4916   7.243   9.201   1.115
  497GLY      O 4917   7.179   9.123   1.044
  498GLN      N 4918   7.230   9.333   1.121
  498GLN      H 4919   7.306   9.396   1.135
  498GLN     CA 4920   7.108   9.399   1.072
  498GLN     CB 4921   7.112   9.548   1.107
  498GLN     CG 4922   7.127   9.583   1.255
  498GLN     CD 4923   7.132   9.735   1.269
  498GLN    OE1 4924   7.240   9.791   1.292
  498GLN    NE2 4925   7.024   9.811   1.264
  498GLN   HE21 4926   6.938   9.763   1.245
  498GLN   HE22 4927   7.031   9.911   1.257
  498GLN      C 4928   7.092   9.389   0.920
  498GLN      O 4929   7.137   9.475   0.845
  499GLY      N 4930   7.020   9.284   0.884
  499GLY      H 4931   6.960   9.242   0.952
  499GLY     CA 4932   6.983   9.248   0.746
  499GLY      C 4933   7.086   9.161   0.674
  499GLY      O 4934   7.083   9.153   0.552
  500TY0      N 4935   7.158   9.075   0.747
  500TY0      H 4936   7.169   9.093   0.845
  500TY0     CA 4937   7.248   8.969   0.701
  500TY0     CB 4938   7.388   9.014   0.659
  500TY0     CG 4939   7.441   9.144   0.719
  500TY0    CD1 4940   7.498   9.144   0.846
  500TY0    HD1 4941   7.553   9.058   0.884
  500TY0    CD2 4942   7.415   9.262   0.649
  500TY0    HD2 4943   7.350   9.266   0.562
  500TY0    CE1 4944   7.539   9.264   0.902
  500TY0    HE1 4945   7.575   9.255   1.004
  500TY0    CE2 4946   7.451   9.382   0.710
  500TY0    HE2 4947   7.411   9.479   0.680
  500TY0     CZ 4948   7.511   9.383   0.835
  500TY0     OH 4949   7.532   9.502   0.899
  500TY0    HH1 4950   7.587   9.482   0.980
  500TY0    HH2 4951   7.527   9.576   0.832
  500TY0      C 4952   7.257   8.856   0.804
  500TY0      O 4953   7.189   8.864   0.906
  501SER      N 4954   7.314   8.744   0.759
  501SER      H 4955   7.352   8.735   0.667
  501SER     CA 4956   7.335   8.621   0.837
  501SER     CB 4957   7.329   8.493   0.752
  501SER     OG 4958   7.426   8.482   0.647
  501SER     HG 4959   7.414   8.406   0.584
  501SER      C 4960   7.464   8.631   0.918
  501SER      O 4961   7.463   8.588   1.033
  502THR      N 4962   7.560   8.712   0.872
  502THR      H 4963   7.561   8.730   0.774
  502THR     CA 4964   7.691   8.731   0.936
  502THR     CB 4965   7.785   8.822   0.856
  502THR    OG1 4966   7.726   8.908   0.758
  502THR    HG1 4967   7.780   8.904   0.674
  502THR    CG2 4968   7.894   8.741   0.785
  502THR      C 4969   7.677   8.784   1.079
  502THR      O 4970   7.575   8.843   1.114
  503PRO      N 4971   7.760   8.729   1.167
  503PRO     CA 4972   7.747   8.771   1.307
  503PRO     CB 4973   7.823   8.665   1.385
  503PRO     CG 4974   7.807   8.536   1.303
  503PRO     CD 4975   7.803   8.588   1.159
  503PRO      C 4976   7.782   8.917   1.337
  503PRO      O 4977   7.873   8.968   1.271
  504ALA      N 4978   7.713   8.963   1.441
  504ALA      H 4979   7.634   8.911   1.472
  504ALA     CA 4980   7.739   9.091   1.508
  504ALA     CB 4981   7.652   9.213   1.478
  504ALA      C 4982   7.723   9.070   1.659
  504ALA      O 4983   7.616   9.040   1.712
  505LEU      N 4984   7.830   9.097   1.733
  505LEU      H 4985   7.904   9.153   1.696
  505LEU     CA 4986   7.846   9.057   1.874
  505LEU     CB 4987   7.982   9.086   1.937
  505LEU     CG 4988   8.113   9.028   1.883
  505LEU    CD1 4989   8.232   9.109   1.936
  505LEU    CD2 4990   8.118   8.878   1.913
  505LEU      C 4991   7.742   9.118   1.969
  505LEU      O 4992   7.721   9.239   1.963
  506ARG      N 4993   7.684   9.041   2.061
  506ARG      H 4994   7.717   8.949   2.079
  506ARG     CA 4995   7.583   9.097   2.152
  506ARG     CB 4996   7.465   9.002   2.177
  506ARG     CG 4997   7.360   9.001   2.066
  506ARG     CD 4998   7.288   9.135   2.058
  506ARG     NE 4999   7.215   9.140   1.930
  506ARG     HE 5000   7.255   9.076   1.865
  506ARG     CZ 5001   7.114   9.221   1.897
  506ARG    NH1 5002   7.062   9.317   1.974
  506ARG   HH11 5003   7.085   9.342   2.069
  506ARG   HH12 5004   7.001   9.387   1.938
  506ARG    NH2 5005   7.072   9.211   1.770
  506ARG   HH21 5006   7.124   9.148   1.713
  506ARG   HH22 5007   7.017   9.285   1.729
  506ARG      C 5008   7.638   9.121   2.293
  506ARG      O 5009   7.692   9.031   2.356
  507LEU      N 5010   7.637   9.248   2.332
  507LEU      H 5011   7.580   9.311   2.279
  507LEU     CA 5012   7.677   9.293   2.466
  507LEU     CB 5013   7.825   9.270   2.495
  507LEU     CG 5014   7.835   9.229   2.642
  507LEU    CD1 5015   7.910   9.096   2.654
  507LEU    CD2 5016   7.893   9.341   2.728
  507LEU      C 5017   7.665   9.445   2.462
  507LEU      O 5018   7.709   9.514   2.370
  508VAL      N 5019   7.623   9.499   2.576
  508VAL      H 5020   7.588   9.443   2.651
  508VAL     CA 5021   7.585   9.640   2.597
  508VAL     CB 5022   7.563   9.667   2.746
  508VAL    CG1 5023   7.415   9.669   2.785
  508VAL    CG2 5024   7.652   9.592   2.845
  508VAL      C 5025   7.684   9.741   2.540
  508VAL      O 5026   7.797   9.740   2.589
  509THR      N 5027   7.635   9.840   2.466
  509THR      H 5028   7.544   9.846   2.426
  509THR     CA 5029   7.720   9.934   2.391
  509THR     CB 5030   7.643   9.992   2.273
  509THR    OG1 5031   7.559   9.888   2.222
  509THR    HG1 5032   7.616   9.811   2.191
  509THR    CG2 5033   7.736  10.054   2.169
  509THR      C 5034   7.776  10.046   2.478
  509THR      O 5035   7.709  10.147   2.499
  510GLY      N 5036   7.909  10.053   2.485
  510GLY      H 5037   7.958   9.967   2.471
  510GLY     CA 5038   7.979  10.148   2.574
  510GLY      C 5039   8.130  10.153   2.555
  510GLY      O 5040   8.200  10.052   2.559
  511AS4      N 5041   8.188  10.273   2.561
  511AS4      H 5042   8.120  10.346   2.574
  511AS4     CA 5043   8.325  10.318   2.532
  511AS4     CB 5044   8.314  10.437   2.436
  511AS4     CG 5045   8.441  10.519   2.412
  511AS4    OD1 5046   8.509  10.494   2.310
  511AS4   HD11 5047   8.593  10.546   2.295
  511AS4   HD12 5048   8.452  10.431   2.256
  511AS4    OD2 5049   8.478  10.601   2.499
  511AS4   HD21 5050   8.577  10.616   2.493
  511AS4   HD22 5051   8.402  10.649   2.543
  511AS4      C 5052   8.398  10.346   2.664
  511AS4      O 5053   8.514  10.310   2.678
  512ASN      N 5054   8.332  10.408   2.762
  512ASN      H 5055   8.240  10.447   2.762
  512ASN     CA 5056   8.387  10.430   2.896
  512ASN     CB 5057   8.316  10.558   2.940
  512ASN     CG 5058   8.374  10.620   3.067
  512ASN    OD1 5059   8.389  10.568   3.177
  512ASN    ND2 5060   8.399  10.749   3.046
  512ASN   HD21 5061   8.394  10.811   2.967
  512ASN   HD22 5062   8.455  10.777   3.124
  512ASN      C 5063   8.375  10.315   2.996
  512ASN      O 5064   8.269  10.254   3.014
  513SER      N 5065   8.474  10.306   3.084
  513SER      H 5066   8.528  10.388   3.106
  513SER     CA 5067   8.468  10.214   3.198
  513SER     CB 5068   8.608  10.204   3.259
  513SER     OG 5069   8.641  10.334   3.308
  513SER     HG 5070   8.739  10.324   3.324
  513SER      C 5071   8.361  10.216   3.307
  513SER      O 5072   8.353  10.119   3.383
  514VAL      N 5073   8.288  10.327   3.306
  514VAL      H 5074   8.295  10.395   3.233
  514VAL     CA 5075   8.171  10.343   3.394
  514VAL     CB 5076   8.134  10.490   3.368
  514VAL    CG1 5077   8.070  10.513   3.231
  514VAL    CG2 5078   8.053  10.542   3.487
  514VAL      C 5079   8.062  10.238   3.379
  514VAL      O 5080   8.029  10.196   3.268
  515CY0      N 5081   8.017  10.191   3.495
  515CY0      H 5082   8.052  10.216   3.585
  515CY0     CA 5083   7.909  10.092   3.504
  515CY0     CB 5084   7.891  10.024   3.640
  515CY0     SG 5085   8.051   9.949   3.689
  515CY0    HG1 5086   8.026   9.919   3.816
  515CY0    HG2 5087   8.047   9.840   3.614
  515CY0    HG3 5088   8.126  10.052   3.652
  515CY0      C 5089   7.775  10.146   3.455
  515CY0      O 5090   7.681  10.162   3.532
  516SER      N 5091   7.762  10.173   3.325
  516SER      H 5092   7.845  10.184   3.272
  516SER     CA 5093   7.640  10.213   3.254
  516SER     CB 5094   7.597  10.357   3.284
  516SER     OG 5095   7.512  10.418   3.187
  516SER     HG 5096   7.472  10.494   3.238
  516SER      C 5097   7.655  10.193   3.103
  516SER      O 5098   7.765  10.213   3.050
  517ALA      N 5099   7.545  10.178   3.031
  517ALA      H 5100   7.451  10.197   3.061
  517ALA     CA 5101   7.550  10.146   2.887
  517ALA     CB 5102   7.601  10.003   2.872
  517ALA      C 5103   7.421  10.157   2.806
  517ALA      O 5104   7.312  10.153   2.862
  518ALA      N 5105   7.439  10.168   2.675
  518ALA      H 5106   7.523  10.140   2.629
  518ALA     CA 5107   7.330  10.189   2.578
  518ALA     CB 5108   7.388  10.281   2.471
  518ALA      C 5109   7.274  10.056   2.525
  518ALA      O 5110   7.350   9.960   2.519
  519THR      N 5111   7.142  10.047   2.542
  519THR      H 5112   7.102  10.115   2.604
  519THR     CA 5113   7.055   9.935   2.504
  519THR     CB 5114   6.988   9.884   2.631
  519THR    OG1 5115   6.912   9.991   2.687
  519THR    HG1 5116   6.819   9.958   2.704
  519THR    CG2 5117   7.098   9.837   2.727
  519THR      C 5118   6.940   9.961   2.406
  519THR      O 5119   6.897   9.880   2.324
  520ASN      N 5120   6.891  10.084   2.407
  520ASN      H 5121   6.915  10.146   2.482
  520ASN     CA 5122   6.780  10.129   2.321
  520ASN     CB 5123   6.724  10.266   2.357
  520ASN     CG 5124   6.617  10.266   2.465
  520ASN    OD1 5125   6.640  10.298   2.582
  520ASN    ND2 5126   6.494  10.237   2.424
  520ASN   HD21 5127   6.468  10.200   2.335
  520ASN   HD22 5128   6.416  10.276   2.474
  520ASN      C 5129   6.825  10.132   2.174
  520ASN      O 5130   6.909  10.211   2.131
  521GLY      N 5131   6.795  10.025   2.101
  521GLY      H 5132   6.709   9.977   2.118
  521GLY     CA 5133   6.860   9.965   1.983
  521GLY      C 5134   6.761   9.872   1.913
  521GLY      O 5135   6.644   9.909   1.902
  522THR      N 5136   6.811   9.750   1.900
  522THR      H 5137   6.899   9.734   1.945
  522THR     CA 5138   6.745   9.647   1.818
  522THR     CB 5139   6.844   9.563   1.737
  522THR    OG1 5140   6.931   9.487   1.822
  522THR    HG1 5141   6.973   9.547   1.890
  522THR    CG2 5142   6.922   9.650   1.638
  522THR      C 5143   6.645   9.545   1.874
  522THR      O 5144   6.545   9.516   1.809
  523VAL      N 5145   6.675   9.494   1.993
  523VAL      H 5146   6.738   9.542   2.054
  523VAL     CA 5147   6.605   9.376   2.045
  523VAL     CB 5148   6.688   9.269   2.117
  523VAL    CG1 5149   6.784   9.200   2.020
  523VAL    CG2 5150   6.751   9.319   2.247
  523VAL      C 5151   6.468   9.389   2.112
  523VAL      O 5152   6.406   9.299   2.168
  524TRP      N 5153   6.406   9.503   2.083
  524TRP      H 5154   6.449   9.580   2.035
  524TRP     CA 5155   6.278   9.545   2.142
  524TRP     CB 5156   6.261   9.685   2.082
  524TRP     CG 5157   6.217   9.720   1.940
  524TRP    CD1 5158   6.301   9.740   1.838
  524TRP    HD1 5159   6.409   9.750   1.849
  524TRP    CD2 5160   6.090   9.705   1.887
  524TRP    NE1 5161   6.238   9.727   1.722
  524TRP    HE1 5162   6.277   9.742   1.632
  524TRP    CE2 5163   6.112   9.693   1.750
  524TRP    CE3 5164   5.961   9.710   1.939
  524TRP    HE3 5165   5.945   9.706   2.047
  524TRP    CZ2 5166   6.003   9.660   1.671
  524TRP    HZ2 5167   6.017   9.650   1.564
  524TRP    CZ3 5168   5.850   9.685   1.859
  524TRP    HZ3 5169   5.749   9.687   1.899
  524TRP    CH2 5170   5.875   9.657   1.725
  524TRP    HH2 5171   5.793   9.636   1.656
  524TRP      C 5172   6.156   9.456   2.116
  524TRP      O 5173   6.061   9.459   2.194
  525ASN      N 5174   6.150   9.401   1.995
  525ASN      H 5175   6.199   9.433   1.914
  525ASN     CA 5176   6.040   9.312   1.957
  525ASN     CB 5177   6.020   9.303   1.805
  525ASN     CG 5178   6.152   9.266   1.737
  525ASN    OD1 5179   6.253   9.334   1.750
  525ASN    ND2 5180   6.150   9.156   1.662
  525ASN   HD21 5181   6.076   9.093   1.641
  525ASN   HD22 5182   6.242   9.142   1.625
  525ASN      C 5183   6.059   9.174   2.020
  525ASN      O 5184   5.957   9.127   2.069
  526LEU      N 5185   6.182   9.125   2.031
  526LEU      H 5186   6.265   9.179   2.013
  526LEU     CA 5187   6.223   8.996   2.088
  526LEU     CB 5188   6.366   8.963   2.045
  526LEU     CG 5189   6.389   8.965   1.893
  526LEU    CD1 5190   6.530   8.915   1.859
  526LEU    CD2 5191   6.285   8.880   1.821
  526LEU      C 5192   6.203   8.979   2.239
  526LEU      O 5193   6.229   9.064   2.324
  527ASN      N 5194   6.146   8.862   2.263
  527ASN      H 5195   6.143   8.801   2.184
  527ASN     CA 5196   6.096   8.806   2.390
  527ASN     CB 5197   5.996   8.696   2.359
  527ASN     CG 5198   5.864   8.741   2.295
  527ASN    OD1 5199   5.792   8.820   2.355
  527ASN    ND2 5200   5.841   8.704   2.169
  527ASN   HD21 5201   5.896   8.635   2.122
  527ASN   HD22 5202   5.781   8.763   2.115
  527ASN      C 5203   6.204   8.765   2.491
  527ASN      O 5204   6.199   8.670   2.568
  528TY0      N 5205   6.278   8.870   2.526
  528TY0      H 5206   6.264   8.953   2.473
  528TY0     CA 5207   6.396   8.859   2.613
  528TY0     CB 5208   6.528   8.908   2.554
  528TY0     CG 5209   6.656   8.860   2.623
  528TY0    CD1 5210   6.728   8.751   2.576
  528TY0    HD1 5211   6.675   8.683   2.509
  528TY0    CD2 5212   6.716   8.938   2.721
  528TY0    HD2 5213   6.661   9.026   2.756
  528TY0    CE1 5214   6.854   8.723   2.628
  528TY0    HE1 5215   6.909   8.636   2.591
  528TY0    CE2 5216   6.844   8.916   2.768
  528TY0    HE2 5217   6.890   8.985   2.839
  528TY0     CZ 5218   6.916   8.806   2.721
  528TY0     OH 5219   7.049   8.787   2.739
  528TY0    HH1 5220   7.081   8.832   2.822
  528TY0    HH2 5221   7.070   8.720   2.668
  528TY0      C 5222   6.364   8.892   2.759
  528TY0      O 5223   6.304   8.994   2.790
  529PRO      N 5224   6.404   8.810   2.856
  529PRO     CA 5225   6.393   8.825   3.002
  529PRO     CB 5226   6.443   8.697   3.070
  529PRO     CG 5227   6.389   8.607   2.959
  529PRO     CD 5228   6.435   8.669   2.827
  529PRO      C 5229   6.475   8.946   3.046
  529PRO      O 5230   6.413   9.041   3.094
  530SER      N 5231   6.607   8.939   3.062
  530SER      H 5232   6.664   8.859   3.046
  530SER     CA 5233   6.674   9.051   3.129
  530SER     CB 5234   6.812   8.997   3.168
  530SER     OG 5235   6.860   8.879   3.103
  530SER     HG 5236   6.955   8.889   3.074
  530SER      C 5237   6.691   9.168   3.031
  530SER      O 5238   6.780   9.176   2.947
  531PHE      N 5239   6.581   9.242   3.026
  531PHE      H 5240   6.498   9.223   3.079
  531PHE     CA 5241   6.561   9.358   2.939
  531PHE     CB 5242   6.421   9.351   2.878
  531PHE     CG 5243   6.368   9.447   2.771
  531PHE    CD1 5244   6.403   9.413   2.641
  531PHE    HD1 5245   6.455   9.318   2.634
  531PHE    CD2 5246   6.306   9.568   2.800
  531PHE    HD2 5247   6.312   9.618   2.897
  531PHE    CE1 5248   6.383   9.498   2.533
  531PHE    HE1 5249   6.434   9.486   2.437
  531PHE    CE2 5250   6.275   9.653   2.695
  531PHE    HE2 5251   6.215   9.743   2.704
  531PHE     CZ 5252   6.315   9.614   2.567
  531PHE     HZ 5253   6.283   9.679   2.485
  531PHE      C 5254   6.601   9.489   3.007
  531PHE      O 5255   6.595   9.502   3.129
  532ALA      N 5256   6.627   9.591   2.925
  532ALA      H 5257   6.645   9.575   2.828
  532ALA     CA 5258   6.692   9.710   2.981
  532ALA     CB 5259   6.844   9.700   2.968
  532ALA      C 5260   6.663   9.830   2.890
  532ALA      O 5261   6.644   9.818   2.769
  533LEU      N 5262   6.624   9.937   2.958
  533LEU      H 5263   6.643   9.947   3.056
  533LEU     CA 5264   6.599  10.065   2.890
  533LEU     CB 5265   6.469  10.125   2.942
  533LEU     CG 5266   6.337  10.054   2.909
  533LEU    CD1 5267   6.214  10.101   2.987
  533LEU    CD2 5268   6.304  10.079   2.762
  533LEU      C 5269   6.716  10.156   2.927
  533LEU      O 5270   6.760  10.153   3.042
  534SER      N 5271   6.731  10.256   2.840
  534SER      H 5272   6.675  10.285   2.763
  534SER     CA 5273   6.847  10.346   2.847
  534SER     CB 5274   6.966  10.298   2.764
  534SER     OG 5275   6.928  10.280   2.627
  534SER     HG 5276   6.850  10.340   2.607
  534SER      C 5277   6.815  10.493   2.819
  534SER      O 5278   6.790  10.535   2.706
  535SER      N 5279   6.841  10.579   2.918
  535SER      H 5280   6.895  10.554   2.998
  535SER     CA 5281   6.819  10.723   2.906
  535SER     CB 5282   6.671  10.751   2.934
  535SER     OG 5283   6.627  10.885   2.912
  535SER     HG 5284   6.539  10.910   2.953
  535SER      C 5285   6.907  10.815   2.992
  535SER      O 5286   6.970  10.762   3.084
  536LEU      N 5287   6.926  10.942   2.958
  536LEU      H 5288   6.861  10.989   2.898
  536LEU     CA 5289   7.011  11.037   3.031
  536LEU     CB 5290   6.999  11.175   2.966
  536LEU     CG 5291   7.069  11.187   2.831
  536LEU    CD1 5292   7.009  11.305   2.753
  536LEU    CD2 5293   7.217  11.210   2.864
  536LEU      C 5294   6.967  11.061   3.175
  536LEU      O 5295   6.848  11.051   3.203
  537THR      N 5296   7.066  11.098   3.257
  537THR      H 5297   7.157  11.115   3.219
  537THR     CA 5298   7.048  11.120   3.401
  537THR     CB 5299   7.169  11.136   3.493
  537THR    OG1 5300   7.246  11.241   3.433
  537THR    HG1 5301   7.252  11.232   3.334
  537THR    CG2 5302   7.249  11.006   3.502
  537THR      C 5303   6.954  11.236   3.432
  537THR      O 5304   6.951  11.340   3.367
  538LY3      N 5305   6.853  11.198   3.510
  538LY3      H 5306   6.861  11.113   3.563
  538LY3     CA 5307   6.734  11.278   3.542
  538LY3     CB 5308   6.774  11.399   3.627
  538LY3     CG 5309   6.849  11.380   3.758
  538LY3     CD 5310   6.856  11.514   3.831
  538LY3     CE 5311   6.940  11.611   3.748
  538LY3     NZ 5312   7.015  11.713   3.823
  538LY3    HZ1 5313   6.963  11.797   3.836
  538LY3    HZ2 5314   7.019  11.679   3.917
  538LY3    HZ3 5315   7.106  11.734   3.788
  538LY3      C 5316   6.643  11.317   3.425
  538LY3      O 5317   6.559  11.404   3.441
  539GL4      N 5318   6.630  11.228   3.326
  539GL4      H 5319   6.700  11.157   3.319
  539GL4     CA 5320   6.540  11.244   3.212
  539GL4     CB 5321   6.624  11.249   3.084
  539GL4     CG 5322   6.692  11.381   3.047
  539GL4     CD 5323   6.603  11.495   2.996
  539GL4    OE1 5324   6.595  11.534   2.878
  539GL4   HE11 5325   6.514  11.592   2.883
  539GL4   HE12 5326   6.681  11.515   2.831
  539GL4    OE2 5327   6.559  11.575   3.082
  539GL4   HE21 5328   6.497  11.643   3.043
  539GL4   HE22 5329   6.605  11.554   3.168
  539GL4      C 5330   6.426  11.142   3.199
  539GL4      O 5331   6.445  11.032   3.251
  540SER      N 5332   6.318  11.178   3.131
  540SER      H 5333   6.304  11.272   3.102
  540SER     CA 5334   6.209  11.082   3.106
  540SER     CB 5335   6.090  11.152   3.040
  540SER     OG 5336   5.967  11.083   3.013
  540SER     HG 5337   5.890  11.146   3.011
  540SER      C 5338   6.238  10.947   3.039
  540SER      O 5339   6.349  10.941   2.987
  541ILE      N 5340   6.150  10.849   3.049
  541ILE      H 5341   6.057  10.876   3.074
  541ILE     CA 5342   6.163  10.718   2.983
  541ILE     CB 5343   6.268  10.629   3.049
  541ILE    CG1 5344   6.299  10.498   2.977
  541ILE    CG2 5345   6.231  10.598   3.195
  541ILE     CD 5346   6.358  10.529   2.839
  541ILE      C 5347   6.030  10.642   2.977
  541ILE      O 5348   5.953  10.619   3.070
  542THR      N 5349   5.982  10.625   2.854
  542THR      H 5350   6.040  10.652   2.778
  542THR     CA 5351   5.865  10.545   2.815
  542THR     CB 5352   5.761  10.625   2.737
  542THR    OG1 5353   5.815  10.686   2.620
  542THR    HG1 5354   5.850  10.777   2.642
  542THR    CG2 5355   5.691  10.728   2.826
  542THR      C 5356   5.916  10.431   2.726
  542THR      O 5357   6.035  10.410   2.704
  543GLY      N 5358   5.823  10.340   2.699
  543GLY      H 5359   5.736  10.346   2.747
  543GLY     CA 5360   5.849  10.214   2.628
  543GLY      C 5361   5.735  10.112   2.637
  543GLY      O 5362   5.699  10.061   2.743
  544MET      N 5363   5.681  10.081   2.519
  544MET      H 5364   5.740  10.083   2.439
  544MET     CA 5365   5.568   9.987   2.516
  544MET     CB 5366   5.446  10.065   2.464
  544MET     CG 5367   5.317   9.988   2.437
  544MET     SD 5368   5.185  10.097   2.370
  544MET     CE 5369   5.232  10.258   2.428
  544MET      C 5370   5.599   9.860   2.438
  544MET      O 5371   5.568   9.844   2.320
  545PHE      N 5372   5.617   9.756   2.519
  545PHE      H 5373   5.615   9.774   2.618
  545PHE     CA 5374   5.662   9.626   2.468
  545PHE     CB 5375   5.783   9.588   2.554
  545PHE     CG 5376   5.908   9.674   2.529
  545PHE    CD1 5377   5.958   9.710   2.404
  545PHE    HD1 5378   5.904   9.667   2.320
  545PHE    CD2 5379   5.936   9.758   2.635
  545PHE    HD2 5380   5.895   9.746   2.735
  545PHE    CE1 5381   6.037   9.823   2.384
  545PHE    HE1 5382   6.061   9.849   2.281
  545PHE    CE2 5383   6.012   9.873   2.613
  545PHE    HE2 5384   6.042   9.929   2.702
  545PHE     CZ 5385   6.067   9.907   2.490
  545PHE     HZ 5386   6.166   9.952   2.500
  545PHE      C 5387   5.564   9.509   2.477
  545PHE      O 5388   5.509   9.473   2.581
  546ASN      N 5389   5.548   9.441   2.364
  546ASN      H 5390   5.616   9.440   2.290
  546ASN     CA 5391   5.457   9.326   2.349
  546ASN     CB 5392   5.380   9.348   2.219
  546ASN     CG 5393   5.258   9.256   2.220
  546ASN    OD1 5394   5.253   9.152   2.285
  546ASN    ND2 5395   5.167   9.266   2.123
  546ASN   HD21 5396   5.181   9.333   2.051
  546ASN   HD22 5397   5.084   9.211   2.134
  546ASN      C 5398   5.538   9.196   2.356
  546ASN      O 5399   5.645   9.179   2.298
  547ARG      N 5400   5.502   9.123   2.461
  547ARG      H 5401   5.415   9.141   2.506
  547ARG     CA 5402   5.570   8.997   2.495
  547ARG     CB 5403   5.626   9.001   2.638
  547ARG     CG 5404   5.739   9.104   2.650
  547ARG     CD 5405   5.856   9.058   2.564
  547ARG     NE 5406   5.962   9.159   2.573
  547ARG     HE 5407   5.997   9.183   2.664
  547ARG     CZ 5408   5.998   9.246   2.478
  547ARG    NH1 5409   5.926   9.246   2.365
  547ARG   HH11 5410   5.850   9.182   2.356
  547ARG   HH12 5411   5.933   9.327   2.306
  547ARG    NH2 5412   6.100   9.332   2.488
  547ARG   HH21 5413   6.148   9.338   2.575
  547ARG   HH22 5414   6.120   9.386   2.406
  547ARG      C 5415   5.470   8.882   2.497
  547ARG      O 5416   5.368   8.888   2.565
  548THR      N 5417   5.534   8.768   2.468
  548THR      H 5418   5.631   8.777   2.447
  548THR     CA 5419   5.469   8.636   2.463
  548THR     CB 5420   5.448   8.575   2.324
  548THR    OG1 5421   5.402   8.680   2.239
  548THR    HG1 5422   5.322   8.656   2.184
  548THR    CG2 5423   5.332   8.476   2.335
  548THR      C 5424   5.525   8.532   2.560
  548THR      O 5425   5.645   8.507   2.571
  549VAL      N 5426   5.433   8.477   2.639
  549VAL      H 5427   5.345   8.525   2.636
  549VAL     CA 5428   5.459   8.382   2.748
  549VAL     CB 5429   5.421   8.446   2.881
  549VAL    CG1 5430   5.526   8.554   2.908
  549VAL    CG2 5431   5.283   8.512   2.892
  549VAL      C 5432   5.380   8.253   2.730
  549VAL      O 5433   5.275   8.245   2.666
  550THR      N 5434   5.441   8.144   2.776
  550THR      H 5435   5.539   8.151   2.796
  550THR     CA 5436   5.387   8.010   2.799
  550THR     CB 5437   5.454   7.904   2.711
  550THR    OG1 5438   5.595   7.908   2.732
  550THR    HG1 5439   5.623   7.922   2.827
  550THR    CG2 5440   5.411   7.916   2.565
  550THR      C 5441   5.407   7.968   2.945
  550THR      O 5442   5.521   7.970   2.991
  551ASN      N 5443   5.298   7.905   2.987
  551ASN      H 5444   5.210   7.923   2.943
  551ASN     CA 5445   5.286   7.834   3.115
  551ASN     CB 5446   5.144   7.838   3.171
  551ASN     CG 5447   5.025   7.800   3.084
  551ASN    OD1 5448   5.027   7.791   2.961
  551ASN    ND2 5449   4.909   7.767   3.141
  551ASN   HD21 5450   4.898   7.785   3.239
  551ASN   HD22 5451   4.848   7.709   3.088
  551ASN      C 5452   5.342   7.692   3.127
  551ASN      O 5453   5.272   7.605   3.077
  552VAL      N 5454   5.465   7.675   3.173
  552VAL      H 5455   5.521   7.747   3.214
  552VAL     CA 5456   5.535   7.546   3.190
  552VAL     CB 5457   5.664   7.558   3.109
  552VAL    CG1 5458   5.733   7.422   3.091
  552VAL    CG2 5459   5.654   7.624   2.972
  552VAL      C 5460   5.533   7.497   3.335
  552VAL      O 5461   5.560   7.574   3.427
  553GLY      N 5462   5.523   7.365   3.345
  553GLY      H 5463   5.507   7.309   3.263
  553GLY     CA 5464   5.518   7.296   3.475
  553GLY      C 5465   5.392   7.216   3.510
  553GLY      O 5466   5.335   7.147   3.426
  554SER      N 5467   5.374   7.216   3.642
  554SER      H 5468   5.441   7.267   3.695
  554SER     CA 5469   5.268   7.143   3.714
  554SER     CB 5470   5.292   7.124   3.863
  554SER     OG 5471   5.305   7.253   3.923
  554SER     HG 5472   5.401   7.276   3.907
  554SER      C 5473   5.125   7.197   3.707
  554SER      O 5474   5.046   7.145   3.628
  555SER      N 5475   5.082   7.302   3.776
  555SER      H 5476   5.144   7.337   3.846
  555SER     CA 5477   4.944   7.351   3.794
  555SER     CB 5478   4.922   7.441   3.916
  555SER     OG 5479   4.799   7.514   3.924
  555SER     HG 5480   4.798   7.552   4.017
  555SER      C 5481   4.893   7.436   3.678
  555SER      O 5482   4.970   7.523   3.636
  556VAL      N 5483   4.767   7.416   3.642
  556VAL      H 5484   4.723   7.330   3.669
  556VAL     CA 5485   4.693   7.500   3.546
  556VAL     CB 5486   4.575   7.426   3.485
  556VAL    CG1 5487   4.613   7.311   3.391
  556VAL    CG2 5488   4.475   7.385   3.593
  556VAL      C 5489   4.648   7.638   3.595
  556VAL      O 5490   4.600   7.715   3.513
  557SER      N 5491   4.669   7.667   3.723
  557SER      H 5492   4.728   7.607   3.778
  557SER     CA 5493   4.624   7.792   3.786
  557SER     CB 5494   4.668   7.811   3.932
  557SER     OG 5495   4.583   7.902   4.001
  557SER     HG 5496   4.636   7.978   4.039
  557SER      C 5497   4.670   7.915   3.708
  557SER      O 5498   4.764   7.915   3.629
  558THR      N 5499   4.590   8.020   3.724
  558THR      H 5500   4.511   8.024   3.786
  558THR     CA 5501   4.603   8.153   3.662
  558THR     CB 5502   4.470   8.228   3.656
  558THR    OG1 5503   4.413   8.259   3.783
  558THR    HG1 5504   4.352   8.184   3.810
  558THR    CG2 5505   4.370   8.153   3.568
  558THR      C 5506   4.717   8.243   3.708
  558THR      O 5507   4.726   8.275   3.827
  559TY0      N 5508   4.778   8.301   3.605
  559TY0      H 5509   4.738   8.302   3.513
  559TY0     CA 5510   4.897   8.381   3.635
  559TY0     CB 5511   4.993   8.369   3.516
  559TY0     CG 5512   5.114   8.278   3.542
  559TY0    CD1 5513   5.108   8.141   3.518
  559TY0    HD1 5514   5.045   8.104   3.437
  559TY0    CD2 5515   5.208   8.339   3.623
  559TY0    HD2 5516   5.222   8.446   3.641
  559TY0    CE1 5517   5.207   8.062   3.576
  559TY0    HE1 5518   5.214   7.957   3.549
  559TY0    CE2 5519   5.306   8.258   3.680
  559TY0    HE2 5520   5.356   8.300   3.767
  559TY0     CZ 5521   5.302   8.121   3.659
  559TY0     OH 5522   5.392   8.040   3.721
  559TY0    HH1 5523   5.423   8.105   3.790
  559TY0    HH2 5524   5.407   7.956   3.668
  559TY0      C 5525   4.864   8.527   3.668
  559TY0      O 5526   4.781   8.587   3.601
  560LY3      N 5527   4.917   8.571   3.782
  560LY3      H 5528   4.978   8.515   3.838
  560LY3     CA 5529   4.877   8.701   3.838
  560LY3     CB 5530   4.807   8.685   3.973
  560LY3     CG 5531   4.681   8.599   3.953
  560LY3     CD 5532   4.611   8.565   4.084
  560LY3     CE 5533   4.494   8.469   4.066
  560LY3     NZ 5534   4.538   8.331   4.039
  560LY3    HZ1 5535   4.459   8.276   4.014
  560LY3    HZ2 5536   4.601   8.318   3.962
  560LY3    HZ3 5537   4.565   8.292   4.127
  560LY3      C 5538   4.999   8.793   3.846
  560LY3      O 5539   5.115   8.751   3.848
  561ALA      N 5540   4.975   8.924   3.840
  561ALA      H 5541   4.885   8.957   3.813
  561ALA     CA 5542   5.077   9.025   3.875
  561ALA     CB 5543   5.086   9.129   3.763
  561ALA      C 5544   5.071   9.083   4.016
  561ALA      O 5545   4.983   9.167   4.032
  562THR      N 5546   5.141   9.026   4.114
  562THR      H 5547   5.184   8.938   4.094
  562THR     CA 5548   5.127   9.073   4.253
  562THR     CB 5549   5.158   8.966   4.358
  562THR    OG1 5550   5.278   8.892   4.334
  562THR    HG1 5551   5.263   8.799   4.368
  562THR    CG2 5552   5.033   8.883   4.386
  562THR      C 5553   5.196   9.207   4.274
  562THR      O 5554   5.126   9.307   4.287
  563VAL      N 5555   5.328   9.192   4.285
  563VAL      H 5556   5.378   9.109   4.259
  563VAL     CA 5557   5.405   9.316   4.303
  563VAL     CB 5558   5.501   9.307   4.422
  563VAL    CG1 5559   5.567   9.441   4.457
  563VAL    CG2 5560   5.421   9.262   4.545
  563VAL      C 5561   5.465   9.363   4.170
  563VAL      O 5562   5.546   9.302   4.100
  564ILE      N 5563   5.436   9.491   4.152
  564ILE      H 5564   5.376   9.540   4.216
  564ILE     CA 5565   5.469   9.576   4.037
  564ILE     CB 5566   5.337   9.631   3.982
  564ILE    CG1 5567   5.258   9.523   3.909
  564ILE    CG2 5568   5.348   9.768   3.913
  564ILE     CD 5569   5.116   9.566   3.870
  564ILE      C 5570   5.574   9.677   4.084
  564ILE      O 5571   5.559   9.786   4.140
  565GLY      N 5572   5.690   9.612   4.082
  565GLY      H 5573   5.699   9.526   4.033
  565GLY     CA 5574   5.811   9.665   4.146
  565GLY      C 5575   5.898   9.754   4.057
  565GLY      O 5576   5.937   9.714   3.948
  566ALA      N 5577   5.900   9.881   4.096
  566ALA      H 5578   5.882   9.906   4.192
  566ALA     CA 5579   5.971   9.994   4.034
  566ALA     CB 5580   5.888  10.028   3.911
  566ALA      C 5581   5.999  10.118   4.120
  566ALA      O 5582   5.918  10.146   4.208
  567PRO      N 5583   6.113  10.184   4.106
  567PRO     CA 5584   6.163  10.302   4.179
  567PRO     CB 5585   6.280  10.347   4.091
  567PRO     CG 5586   6.338  10.212   4.048
  567PRO     CD 5587   6.218  10.120   4.026
  567PRO      C 5588   6.063  10.418   4.187
  567PRO      O 5589   5.956  10.409   4.126
  568GL4      N 5590   6.103  10.521   4.259
  568GL4      H 5591   6.184  10.514   4.318
  568GL4     CA 5592   6.028  10.648   4.255
  568GL4     CB 5593   6.081  10.737   4.368
  568GL4     CG 5594   6.032  10.673   4.498
  568GL4     CD 5595   6.091  10.750   4.616
  568GL4    OE1 5596   6.214  10.777   4.616
  568GL4   HE11 5597   6.223  10.873   4.645
  568GL4   HE12 5598   6.258  10.691   4.592
  568GL4    OE2 5599   6.025  10.764   4.721
  568GL4   HE21 5600   6.055  10.849   4.764
  568GL4   HE22 5601   5.948  10.701   4.724
  568GL4      C 5602   6.025  10.713   4.117
  568GL4      O 5603   6.123  10.729   4.044
  569GLY      N 5604   5.904  10.725   4.063
  569GLY      H 5605   5.826  10.698   4.118
  569GLY     CA 5606   5.861  10.785   3.936
  569GLY      C 5607   5.873  10.692   3.815
  569GLY      O 5608   5.917  10.738   3.711
  570LEU      N 5609   5.829  10.566   3.825
  570LEU      H 5610   5.790  10.525   3.907
  570LEU     CA 5611   5.847  10.465   3.720
  570LEU     CB 5612   5.983  10.398   3.742
  570LEU     CG 5613   6.089  10.451   3.646
  570LEU    CD1 5614   6.226  10.414   3.704
  570LEU    CD2 5615   6.083  10.386   3.507
  570LEU      C 5616   5.741  10.359   3.750
  570LEU      O 5617   5.733  10.309   3.862
  571GL4      N 5618   5.645  10.351   3.659
  571GL4      H 5619   5.638  10.426   3.593
  571GL4     CA 5620   5.542  10.246   3.667
  571GL4     CB 5621   5.408  10.320   3.653
  571GL4     CG 5622   5.296  10.254   3.734
  571GL4     CD 5623   5.163  10.328   3.718
  571GL4    OE1 5624   5.095  10.332   3.823
  571GL4   HE11 5625   5.004  10.353   3.788
  571GL4   HE12 5626   5.156  10.314   3.900
  571GL4    OE2 5627   5.129  10.375   3.608
  571GL4   HE21 5628   5.074  10.456   3.627
  571GL4   HE22 5629   5.178  10.313   3.546
  571GL4      C 5630   5.537  10.149   3.549
  571GL4      O 5631   5.550  10.181   3.431
  572ILE      N 5632   5.551  10.022   3.587
  572ILE      H 5633   5.561   9.995   3.683
  572ILE     CA 5634   5.530   9.909   3.496
  572ILE     CB 5635   5.623   9.789   3.518
  572ILE    CG1 5636   5.649   9.763   3.666
  572ILE    CG2 5637   5.757   9.802   3.446
  572ILE     CD 5638   5.715   9.628   3.690
  572ILE      C 5639   5.384   9.862   3.487
  572ILE      O 5640   5.335   9.777   3.560
  573GLN      N 5641   5.329   9.908   3.375
  573GLN      H 5642   5.379   9.928   3.291
  573GLN     CA 5643   5.185   9.897   3.347
  573GLN     CB 5644   5.135  10.027   3.285
  573GLN     CG 5645   5.177  10.153   3.361
  573GLN     CD 5646   5.171  10.278   3.273
  573GLN    OE1 5647   5.198  10.276   3.153
  573GLN    NE2 5648   5.136  10.392   3.332
  573GLN   HE21 5649   5.106  10.384   3.427
  573GLN   HE22 5650   5.129  10.479   3.282
  573GLN      C 5651   5.144   9.775   3.264
  573GLN      O 5652   5.118   9.779   3.144
  574VAL      N 5653   5.144   9.664   3.338
  574VAL      H 5654   5.182   9.656   3.430
  574VAL     CA 5655   5.103   9.533   3.286
  574VAL     CB 5656   5.125   9.426   3.393
  574VAL    CG1 5657   5.158   9.292   3.327
  574VAL    CG2 5658   5.230   9.461   3.498
  574VAL      C 5659   4.959   9.518   3.234
  574VAL      O 5660   4.863   9.547   3.306
  575GL4      N 5661   4.948   9.524   3.102
  575GL4      H 5662   5.025   9.537   3.039
  575GL4     CA 5663   4.821   9.512   3.029
  575GL4     CB 5664   4.808   9.621   2.923
  575GL4     CG 5665   4.783   9.756   2.991
  575GL4     CD 5666   4.689   9.845   2.910
  575GL4    OE1 5667   4.574   9.796   2.896
  575GL4   HE11 5668   4.509   9.869   2.880
  575GL4   HE12 5669   4.578   9.699   2.919
  575GL4    OE2 5670   4.728   9.950   2.856
  575GL4   HE21 5671   4.653  10.010   2.826
  575GL4   HE22 5672   4.823   9.937   2.829
  575GL4      C 5673   4.805   9.377   2.959
  575GL4      O 5674   4.877   9.357   2.861
  576PRO      N 5675   4.718   9.285   3.000
  576PRO     CA 5676   4.644   9.292   3.128
  576PRO     CB 5677   4.511   9.224   3.097
  576PRO     CG 5678   4.555   9.114   3.000
  576PRO     CD 5679   4.654   9.188   2.910
  576PRO      C 5680   4.708   9.221   3.247
  576PRO      O 5681   4.792   9.131   3.243
  577SER      N 5682   4.695   9.280   3.366
  577SER      H 5683   4.647   9.367   3.380
  577SER     CA 5684   4.750   9.233   3.494
  577SER     CB 5685   4.725   9.341   3.598
  577SER     OG 5686   4.591   9.389   3.594
  577SER     HG 5687   4.586   9.460   3.664
  577SER      C 5688   4.705   9.103   3.561
  577SER      O 5689   4.731   9.080   3.680
  578ILE      N 5690   4.677   9.005   3.476
  578ILE      H 5691   4.699   9.025   3.380
  578ILE     CA 5692   4.626   8.870   3.502
  578ILE     CB 5693   4.491   8.873   3.573
  578ILE    CG1 5694   4.407   8.746   3.560
  578ILE    CG2 5695   4.401   8.983   3.517
  578ILE     CD 5696   4.415   8.661   3.687
  578ILE      C 5697   4.628   8.809   3.362
  578ILE      O 5698   4.616   8.872   3.257
  579LEU      N 5699   4.673   8.684   3.370
  579LEU      H 5700   4.710   8.647   3.455
  579LEU     CA 5701   4.678   8.596   3.253
  579LEU     CB 5702   4.813   8.547   3.200
  579LEU     CG 5703   4.887   8.667   3.141
  579LEU    CD1 5704   5.039   8.654   3.136
  579LEU    CD2 5705   4.835   8.696   3.000
  579LEU      C 5706   4.591   8.470   3.257
  579LEU      O 5707   4.620   8.373   3.326
  580SER      N 5708   4.471   8.484   3.199
  580SER      H 5709   4.456   8.568   3.149
  580SER     CA 5710   4.364   8.384   3.205
  580SER     CB 5711   4.219   8.434   3.198
  580SER     OG 5712   4.207   8.533   3.301
  580SER     HG 5713   4.185   8.485   3.385
  580SER      C 5714   4.378   8.264   3.111
  580SER      O 5715   4.315   8.258   3.006
  581PHE      N 5716   4.479   8.186   3.152
  581PHE      H 5717   4.555   8.223   3.206
  581PHE     CA 5718   4.497   8.048   3.106
  581PHE     CB 5719   4.626   7.990   3.165
  581PHE     CG 5720   4.755   8.058   3.116
  581PHE    CD1 5721   4.824   8.129   3.213
  581PHE    HD1 5722   4.807   8.101   3.317
  581PHE    CD2 5723   4.791   8.058   2.982
  581PHE    HD2 5724   4.760   7.970   2.926
  581PHE    CE1 5725   4.937   8.198   3.169
  581PHE    HE1 5726   4.981   8.254   3.252
  581PHE    CE2 5727   4.907   8.126   2.947
  581PHE    HE2 5728   4.926   8.134   2.840
  581PHE     CZ 5729   4.982   8.199   3.038
  581PHE     HZ 5730   5.073   8.254   3.013
  581PHE      C 5731   4.391   7.941   3.132
  581PHE      O 5732   4.327   7.938   3.237
  582THR      N 5733   4.364   7.863   3.028
  582THR      H 5734   4.388   7.883   2.933
  582THR     CA 5735   4.266   7.753   3.035
  582THR     CB 5736   4.176   7.750   2.912
  582THR    OG1 5737   4.233   7.719   2.784
  582THR    HG1 5738   4.154   7.703   2.724
  582THR    CG2 5739   4.086   7.873   2.907
  582THR      C 5740   4.327   7.612   3.034
  582THR      O 5741   4.253   7.515   3.046
  583SER      N 5742   4.453   7.599   2.995
  583SER      H 5743   4.501   7.661   2.932
  583SER     CA 5744   4.534   7.478   3.013
  583SER     CB 5745   4.494   7.361   2.923
  583SER     OG 5746   4.522   7.379   2.784
  583SER     HG 5747   4.604   7.325   2.762
  583SER      C 5748   4.686   7.497   3.004
  583SER      O 5749   4.727   7.613   3.001
  584LEU      N 5750   4.770   7.395   3.015
  584LEU      H 5751   4.743   7.303   3.042
  584LEU     CA 5752   4.917   7.400   3.013
  584LEU     CB 5753   4.985   7.272   3.064
  584LEU     CG 5754   4.988   7.262   3.217
  584LEU    CD1 5755   5.023   7.127   3.280
  584LEU    CD2 5756   5.100   7.356   3.261
  584LEU      C 5757   4.974   7.439   2.877
  584LEU      O 5758   4.911   7.412   2.775
  585MET      N 5759   5.089   7.505   2.861
  585MET      H 5760   5.129   7.540   2.946
  585MET     CA 5761   5.162   7.539   2.739
  585MET     CB 5762   5.227   7.408   2.693
  585MET     CG 5763   5.372   7.408   2.743
  585MET     SD 5764   5.478   7.501   2.627
  585MET     CE 5765   5.555   7.349   2.574
  585MET      C 5766   5.085   7.613   2.629
  585MET      O 5767   5.100   7.602   2.507
  586GLN      N 5768   5.012   7.711   2.682
  586GLN      H 5769   4.995   7.724   2.780
  586GLN     CA 5770   4.944   7.804   2.592
  586GLN     CB 5771   4.814   7.842   2.662
  586GLN     CG 5772   4.718   7.723   2.667
  586GLN     CD 5773   4.572   7.749   2.705
  586GLN    OE1 5774   4.540   7.819   2.800
  586GLN    NE2 5775   4.480   7.669   2.651
  586GLN   HE21 5776   4.489   7.590   2.590
  586GLN   HE22 5777   4.391   7.684   2.696
  586GLN      C 5778   5.014   7.936   2.556
  586GLN      O 5779   5.052   8.015   2.641
  587LY3      N 5780   5.005   7.980   2.430
  587LY3      H 5781   4.947   7.930   2.366
  587LY3     CA 5782   5.056   8.101   2.365
  587LY3     CB 5783   5.075   8.079   2.215
  587LY3     CG 5784   5.206   8.002   2.197
  587LY3     CD 5785   5.332   8.085   2.226
  587LY3     CE 5786   5.450   7.988   2.219
  587LY3     NZ 5787   5.482   7.933   2.086
  587LY3    HZ1 5788   5.415   7.863   2.061
  587LY3    HZ2 5789   5.485   7.998   2.011
  587LY3    HZ3 5790   5.571   7.887   2.089
  587LY3      C 5791   4.974   8.227   2.390
  587LY3      O 5792   4.885   8.267   2.315
  588LEU      N 5793   5.003   8.292   2.503
  588LEU      H 5794   5.081   8.268   2.560
  588LEU     CA 5795   4.931   8.415   2.537
  588LEU     CB 5796   4.860   8.395   2.672
  588LEU     CG 5797   4.708   8.382   2.660
  588LEU    CD1 5798   4.657   8.242   2.629
  588LEU    CD2 5799   4.670   8.414   2.805
  588LEU      C 5800   5.025   8.535   2.536
  588LEU      O 5801   5.130   8.540   2.600
  589SER      N 5802   4.961   8.648   2.506
  589SER      H 5803   4.862   8.650   2.499
  589SER     CA 5804   5.035   8.774   2.488
  589SER     CB 5805   5.008   8.842   2.354
  589SER     OG 5806   5.043   8.767   2.237
  589SER     HG 5807   5.106   8.821   2.181
  589SER      C 5808   5.002   8.860   2.611
  589SER      O 5809   4.894   8.844   2.667
  590PHE      N 5810   5.083   8.963   2.636
  590PHE      H 5811   5.181   8.962   2.618
  590PHE     CA 5812   5.056   9.076   2.726
  590PHE     CB 5813   5.083   9.025   2.868
  590PHE     CG 5814   5.232   9.025   2.903
  590PHE    CD1 5815   5.305   8.907   2.900
  590PHE    HD1 5816   5.266   8.818   2.851
  590PHE    CD2 5817   5.288   9.133   2.971
  590PHE    HD2 5818   5.229   9.224   2.970
  590PHE    CE1 5819   5.435   8.899   2.948
  590PHE    HE1 5820   5.502   8.814   2.934
  590PHE    CE2 5821   5.417   9.125   3.021
  590PHE    HE2 5822   5.471   9.215   3.048
  590PHE     CZ 5823   5.493   9.009   3.013
  590PHE     HZ 5824   5.602   9.011   3.016
  590PHE      C 5825   5.147   9.191   2.683
  590PHE      O 5826   5.249   9.163   2.621
  591VAL      N 5827   5.110   9.313   2.722
  591VAL      H 5828   5.028   9.334   2.776
  591VAL     CA 5829   5.196   9.429   2.697
  591VAL     CB 5830   5.126   9.540   2.619
  591VAL    CG1 5831   5.209   9.665   2.589
  591VAL    CG2 5832   5.096   9.481   2.482
  591VAL      C 5833   5.253   9.493   2.824
  591VAL      O 5834   5.184   9.519   2.923
  592LEU      N 5835   5.384   9.510   2.811
  592LEU      H 5836   5.432   9.473   2.731
  592LEU     CA 5837   5.460   9.569   2.921
  592LEU     CB 5838   5.587   9.489   2.948
  592LEU     CG 5839   5.645   9.509   3.088
  592LEU    CD1 5840   5.549   9.453   3.194
  592LEU    CD2 5841   5.776   9.430   3.092
  592LEU      C 5842   5.493   9.716   2.891
  592LEU      O 5843   5.585   9.757   2.819
  593LY3      N 5844   5.392   9.795   2.923
  593LY3      H 5845   5.301   9.756   2.939
  593LY3     CA 5846   5.400   9.941   2.909
  593LY3     CB 5847   5.257   9.995   2.899
  593LY3     CG 5848   5.168   9.956   2.781
  593LY3     CD 5849   5.045  10.047   2.770
  593LY3     CE 5850   4.972  10.016   2.639
  593LY3     NZ 5851   4.875  10.124   2.616
  593LY3    HZ1 5852   4.819  10.093   2.539
  593LY3    HZ2 5853   4.820  10.130   2.699
  593LY3    HZ3 5854   4.918  10.211   2.593
  593LY3      C 5855   5.476   9.989   3.033
  593LY3      O 5856   5.430   9.985   3.146
  594VAL      N 5857   5.591  10.052   3.007
  594VAL      H 5858   5.628  10.066   2.915
  594VAL     CA 5859   5.666  10.118   3.115
  594VAL     CB 5860   5.815  10.092   3.095
  594VAL    CG1 5861   5.903  10.128   3.214
  594VAL    CG2 5862   5.849   9.948   3.057
  594VAL      C 5863   5.642  10.269   3.105
  594VAL      O 5864   5.671  10.314   2.994
  595GL4      N 5865   5.583  10.332   3.206
  595GL4      H 5866   5.554  10.286   3.289
  595GL4     CA 5867   5.572  10.479   3.204
  595GL4     CB 5868   5.423  10.510   3.214
  595GL4     CG 5869   5.377  10.643   3.153
  595GL4     CD 5870   5.241  10.686   3.209
  595GL4    OE1 5871   5.238  10.744   3.320
  595GL4   HE11 5872   5.155  10.801   3.316
  595GL4   HE12 5873   5.304  10.711   3.386
  595GL4    OE2 5874   5.139  10.652   3.146
  595GL4   HE21 5875   5.055  10.658   3.200
  595GL4   HE22 5876   5.168  10.617   3.057
  595GL4      C 5877   5.650  10.543   3.319
  595GL4      O 5878   5.619  10.516   3.435
  596GLY      N 5879   5.744  10.633   3.289
  596GLY      H 5880   5.778  10.655   3.198
  596GLY     CA 5881   5.811  10.718   3.389
  596GLY      C 5882   5.944  10.784   3.354
  596GLY      O 5883   5.960  10.845   3.248
  597LY3      N 5884   6.021  10.813   3.459
  597LY3      H 5885   5.999  10.775   3.549
  597LY3     CA 5886   6.146  10.890   3.458
  597LY3     CB 5887   6.127  11.039   3.485
  597LY3     CG 5888   6.048  11.059   3.614
  597LY3     CD 5889   6.026  11.203   3.660
  597LY3     CE 5890   5.951  11.215   3.793
  597LY3     NZ 5891   5.950  11.357   3.831
  597LY3    HZ1 5892   5.890  11.361   3.911
  597LY3    HZ2 5893   6.042  11.393   3.844
  597LY3    HZ3 5894   5.905  11.414   3.762
  597LY3      C 5895   6.257  10.841   3.551
  597LY3      O 5896   6.235  10.790   3.661
  598VAL      N 5897   6.380  10.853   3.501
  598VAL      H 5898   6.398  10.925   3.434
  598VAL     CA 5899   6.502  10.811   3.570
  598VAL     CB 5900   6.603  10.748   3.473
  598VAL    CG1 5901   6.553  10.624   3.399
  598VAL    CG2 5902   6.664  10.843   3.370
  598VAL      C 5903   6.555  10.923   3.660
  598VAL      O 5904   6.521  11.038   3.634
  599GLY      N 5905   6.619  10.884   3.770
  599GLY      H 5906   6.619  10.788   3.800
  599GLY     CA 5907   6.691  10.975   3.860
  599GLY      C 5908   6.839  10.990   3.823
  599GLY      O 5909   6.889  10.991   3.711
  600AS4      N 5910   6.913  11.022   3.929
  600AS4      H 5911   6.876  11.069   4.009
  600AS4     CA 5912   7.060  11.030   3.933
  600AS4     CB 5913   7.100  11.084   4.071
  600AS4     CG 5914   7.098  11.237   4.064
  600AS4    OD1 5915   7.201  11.307   4.073
  600AS4   HD11 5916   7.177  11.403   4.082
  600AS4   HD12 5917   7.284  11.252   4.061
  600AS4    OD2 5918   6.988  11.297   4.064
  600AS4   HD21 5919   7.009  11.394   4.051
  600AS4   HD22 5920   6.921  11.227   4.084
  600AS4      C 5921   7.142  10.904   3.905
  600AS4      O 5922   7.241  10.918   3.834
  601ASN      N 5923   7.084  10.789   3.939
  601ASN      H 5924   6.986  10.786   3.957
  601ASN     CA 5925   7.138  10.653   3.934
  601ASN     CB 5926   7.138  10.601   4.078
  601ASN     CG 5927   7.248  10.683   4.145
  601ASN    OD1 5928   7.222  10.779   4.218
  601ASN    ND2 5929   7.377  10.656   4.127
  601ASN   HD21 5930   7.419  10.588   4.067
  601ASN   HD22 5931   7.427  10.725   4.179
  601ASN      C 5932   7.080  10.548   3.839
  601ASN      O 5933   6.971  10.574   3.788
  602ILE      N 5934   7.152  10.437   3.823
  602ILE      H 5935   7.240  10.425   3.868
  602ILE     CA 5936   7.118  10.335   3.723
  602ILE     CB 5937   7.243  10.262   3.672
  602ILE    CG1 5938   7.319  10.200   3.789
  602ILE    CG2 5939   7.339  10.358   3.601
  602ILE     CD 5940   7.394  10.075   3.742
  602ILE      C 5941   7.006  10.239   3.765
  602ILE      O 5942   7.020  10.117   3.764
  603VAL      N 5943   6.903  10.299   3.824
  603VAL      H 5944   6.878  10.395   3.810
  603VAL     CA 5945   6.803  10.222   3.899
  603VAL     CB 5946   6.695  10.313   3.956
  603VAL    CG1 5947   6.734  10.364   4.094
  603VAL    CG2 5948   6.643  10.425   3.866
  603VAL      C 5949   6.735  10.103   3.831
  603VAL      O 5950   6.745  10.099   3.708
  604SER      N 5951   6.657  10.017   3.896
  604SER      H 5952   6.643  10.024   3.994
  604SER     CA 5953   6.600   9.890   3.847
  604SER     CB 5954   6.712   9.786   3.849
  604SER     OG 5955   6.783   9.767   3.972
  604SER     HG 5956   6.833   9.681   3.971
  604SER      C 5957   6.473   9.839   3.916
  604SER      O 5958   6.444   9.877   4.030
  605ALA      N 5959   6.395   9.779   3.826
  605ALA      H 5960   6.434   9.755   3.737
  605ALA     CA 5961   6.253   9.743   3.842
  605ALA     CB 5962   6.162   9.815   3.743
  605ALA      C 5963   6.237   9.593   3.815
  605ALA      O 5964   6.305   9.540   3.727
  606SER      N 5965   6.123   9.545   3.863
  606SER      H 5966   6.062   9.605   3.916
  606SER     CA 5967   6.095   9.402   3.881
  606SER     CB 5968   6.167   9.349   4.005
  606SER     OG 5969   6.146   9.208   4.018
  606SER     HG 5970   6.217   9.164   3.963
  606SER      C 5971   5.946   9.373   3.900
  606SER      O 5972   5.882   9.410   3.998
  607LEU      N 5973   5.893   9.308   3.797
  607LEU      H 5974   5.947   9.297   3.713
  607LEU     CA 5975   5.760   9.247   3.797
  607LEU     CB 5976   5.707   9.256   3.654
  607LEU     CG 5977   5.564   9.214   3.618
  607LEU    CD1 5978   5.459   9.298   3.691
  607LEU    CD2 5979   5.546   9.222   3.467
  607LEU      C 5980   5.749   9.103   3.849
  607LEU      O 5981   5.818   9.013   3.802
  608VAL      N 5982   5.683   9.089   3.964
  608VAL      H 5983   5.637   9.162   4.015
  608VAL     CA 5984   5.666   8.956   4.025
  608VAL     CB 5985   5.655   8.982   4.175
  608VAL    CG1 5986   5.599   8.860   4.248
  608VAL    CG2 5987   5.789   9.028   4.232
  608VAL      C 5988   5.545   8.883   3.966
  608VAL      O 5989   5.429   8.908   3.999
  609TRP      N 5990   5.570   8.806   3.861
  609TRP      H 5991   5.666   8.790   3.836
  609TRP     CA 5992   5.470   8.708   3.816
  609TRP     CB 5993   5.506   8.666   3.674
  609TRP     CG 5994   5.478   8.766   3.561
  609TRP    CD1 5995   5.576   8.803   3.480
  609TRP    HD1 5996   5.678   8.766   3.491
  609TRP    CD2 5997   5.363   8.827   3.512
  609TRP    NE1 5998   5.528   8.876   3.379
  609TRP    HE1 5999   5.578   8.916   3.302
  609TRP    CE2 6000   5.396   8.886   3.390
  609TRP    CE3 6001   5.235   8.833   3.566
  609TRP    HE3 6002   5.224   8.773   3.656
  609TRP    CZ2 6003   5.295   8.949   3.318
  609TRP    HZ2 6004   5.318   9.010   3.231
  609TRP    CZ3 6005   5.136   8.894   3.488
  609TRP    HZ3 6006   5.034   8.909   3.523
  609TRP    CH2 6007   5.164   8.950   3.364
  609TRP    HH2 6008   5.083   9.002   3.313
  609TRP      C 6009   5.440   8.582   3.898
  609TRP      O 6010   5.498   8.477   3.874
  610AS4      N 6011   5.332   8.594   3.976
  610AS4      H 6012   5.263   8.659   3.944
  610AS4     CA 6013   5.288   8.500   4.080
  610AS4     CB 6014   5.220   8.583   4.188
  610AS4     CG 6015   5.253   8.540   4.331
  610AS4    OD1 6016   5.229   8.622   4.423
  610AS4   HD11 6017   5.279   8.594   4.506
  610AS4   HD12 6018   5.180   8.704   4.396
  610AS4    OD2 6019   5.293   8.423   4.353
  610AS4   HD21 6020   5.284   8.396   4.448
  610AS4   HD22 6021   5.311   8.374   4.268
  610AS4      C 6022   5.182   8.404   4.024
  610AS4      O 6023   5.134   8.428   3.914
  611AS4      N 6024   5.149   8.314   4.116
  611AS4      H 6025   5.178   8.332   4.211
  611AS4     CA 6026   5.054   8.203   4.111
  611AS4     CB 6027   4.913   8.262   4.124
  611AS4     CG 6028   4.801   8.170   4.171
  611AS4    OD1 6029   4.780   8.156   4.293
  611AS4   HD11 6030   4.698   8.099   4.301
  611AS4   HD12 6031   4.848   8.211   4.342
  611AS4    OD2 6032   4.749   8.097   4.083
  611AS4   HD21 6033   4.666   8.059   4.123
  611AS4   HD22 6034   4.786   8.102   3.990
  611AS4      C 6035   5.089   8.105   3.999
  611AS4      O 6036   5.204   8.091   3.958
  612GLY      N 6037   4.990   8.031   3.949
  612GLY      H 6038   4.896   8.045   3.979
  612GLY     CA 6039   5.006   7.936   3.838
  612GLY      C 6040   5.095   7.822   3.887
  612GLY      O 6041   5.063   7.751   3.982
  613VAL      N 6042   5.208   7.810   3.817
  613VAL      H 6043   5.226   7.896   3.768
  613VAL     CA 6044   5.314   7.714   3.849
  613VAL     CB 6045   5.400   7.667   3.731
  613VAL    CG1 6046   5.473   7.534   3.748
  613VAL    CG2 6047   5.351   7.682   3.587
  613VAL      C 6048   5.392   7.768   3.969
  613VAL      O 6049   5.376   7.725   4.083
  614HI2      N 6050   5.474   7.868   3.939
  614HI2      H 6051   5.450   7.926   3.861
  614HI2     CA 6052   5.567   7.929   4.035
  614HI2     CB 6053   5.704   7.865   4.015
  614HI2     CG 6054   5.707   7.735   4.096
  614HI2    ND1 6055   5.786   7.634   4.059
  614HI2    HD1 6056   5.814   7.615   3.965
  614HI2    CD2 6057   5.661   7.709   4.218
  614HI2    HD2 6058   5.580   7.764   4.265
  614HI2    CE1 6059   5.801   7.560   4.169
  614HI2    HE1 6060   5.852   7.463   4.172
  614HI2    NE2 6061   5.725   7.604   4.268
  614HI2    HE2 6062   5.707   7.554   4.353
  614HI2      C 6063   5.590   8.079   4.014
  614HI2      O 6064   5.556   8.136   3.910
  615GLN      N 6065   5.632   8.142   4.123
  615GLN      H 6066   5.614   8.097   4.210
  615GLN     CA 6067   5.667   8.284   4.142
  615GLN     CB 6068   5.658   8.321   4.290
  615GLN     CG 6069   5.673   8.470   4.324
  615GLN     CD 6070   5.661   8.472   4.477
  615GLN    OE1 6071   5.765   8.477   4.543
  615GLN    NE2 6072   5.541   8.478   4.534
  615GLN   HE21 6073   5.454   8.479   4.485
  615GLN   HE22 6074   5.537   8.469   4.633
  615GLN      C 6075   5.797   8.331   4.076
  615GLN      O 6076   5.904   8.289   4.120
  616VAL      N 6077   5.773   8.391   3.960
  616VAL      H 6078   5.682   8.385   3.918
  616VAL     CA 6079   5.884   8.431   3.873
  616VAL     CB 6080   5.860   8.357   3.741
  616VAL    CG1 6081   5.892   8.208   3.747
  616VAL    CG2 6082   5.715   8.352   3.693
  616VAL      C 6083   5.897   8.581   3.844
  616VAL      O 6084   5.807   8.655   3.881
  617ARG      N 6085   6.017   8.613   3.797
  617ARG      H 6086   6.083   8.546   3.763
  617ARG     CA 6087   6.054   8.754   3.776
  617ARG     CB 6088   6.197   8.787   3.818
  617ARG     CG 6089   6.212   8.774   3.970
  617ARG     CD 6090   6.128   8.873   4.050
  617ARG     NE 6091   6.153   8.848   4.193
  617ARG     HE 6092   6.129   8.755   4.220
  617ARG     CZ 6093   6.202   8.936   4.282
  617ARG    NH1 6094   6.193   9.065   4.248
  617ARG   HH11 6095   6.165   9.091   4.156
  617ARG   HH12 6096   6.208   9.133   4.320
  617ARG    NH2 6097   6.274   8.891   4.386
  617ARG   HH21 6098   6.307   8.797   4.375
  617ARG   HH22 6099   6.297   8.935   4.473
  617ARG      C 6100   6.042   8.806   3.632
  617ARG      O 6101   6.053   8.729   3.537
  618THR      N 6102   6.001   8.931   3.618
  618THR      H 6103   5.940   8.970   3.687
  618THR     CA 6104   6.029   9.002   3.492
  618THR     CB 6105   5.914   9.008   3.391
  618THR    OG1 6106   5.875   8.876   3.352
  618THR    HG1 6107   5.931   8.812   3.405
  618THR    CG2 6108   5.944   9.079   3.259
  618THR      C 6109   6.103   9.135   3.501
  618THR      O 6110   6.037   9.226   3.552
  619PRO      N 6111   6.235   9.137   3.500
  619PRO     CA 6112   6.312   9.263   3.508
  619PRO     CB 6113   6.456   9.215   3.529
  619PRO     CG 6114   6.461   9.071   3.476
  619PRO     CD 6115   6.318   9.021   3.463
  619PRO      C 6116   6.319   9.368   3.398
  619PRO      O 6117   6.324   9.336   3.279
  620ILE      N 6118   6.317   9.494   3.440
  620ILE      H 6119   6.323   9.502   3.540
  620ILE     CA 6120   6.358   9.607   3.355
  620ILE     CB 6121   6.230   9.683   3.319
  620ILE    CG1 6122   6.116   9.613   3.245
  620ILE    CG2 6123   6.267   9.803   3.233
  620ILE     CD 6124   6.022   9.544   3.343
  620ILE      C 6125   6.462   9.688   3.431
  620ILE      O 6126   6.433   9.739   3.540
  621VAL      N 6127   6.579   9.709   3.371
  621VAL      H 6128   6.616   9.637   3.313
  621VAL     CA 6129   6.675   9.801   3.434
  621VAL     CB 6130   6.804   9.723   3.458
  621VAL    CG1 6131   6.880   9.668   3.337
  621VAL    CG2 6132   6.900   9.812   3.537
  621VAL      C 6133   6.690   9.929   3.351
  621VAL      O 6134   6.733   9.935   3.236
  622VAL      N 6135   6.659  10.039   3.420
  622VAL      H 6136   6.668  10.052   3.519
  622VAL     CA 6137   6.660  10.170   3.353
  622VAL     CB 6138   6.529  10.244   3.380
  622VAL    CG1 6139   6.412  10.190   3.298
  622VAL    CG2 6140   6.498  10.241   3.530
  622VAL      C 6141   6.794  10.242   3.368
  622VAL      O 6142   6.808  10.328   3.455
  623LEU      N 6143   6.879  10.220   3.269
  623LEU      H 6144   6.852  10.193   3.176
  623LEU     CA 6145   7.020  10.259   3.276
  623LEU     CB 6146   7.104  10.179   3.176
  623LEU     CG 6147   7.114  10.035   3.225
  623LEU    CD1 6148   7.173   9.950   3.113
  623LEU    CD2 6149   7.189  10.010   3.356
  623LEU      C 6150   7.051  10.405   3.242
  623LEU      O 6151   7.008  10.454   3.138
  624ALA      N 6152   7.073  10.481   3.349
  624ALA      H 6153   7.051  10.445   3.440
  624ALA     CA 6154   7.123  10.619   3.350
  624ALA     CB 6155   7.107  10.676   3.492
  624ALA      C 6156   7.259  10.646   3.286
  624ALA      O 6157   7.364  10.608   3.337
  625LEU      N 6158   7.238  10.698   3.165
  625LEU      H 6159   7.149  10.727   3.129
  625LEU     CA 6160   7.354  10.739   3.085
  625LEU     CB 6161   7.324  10.775   2.939
  625LEU     CG 6162   7.268  10.654   2.864
  625LEU    CD1 6163   7.197  10.695   2.735
  625LEU    CD2 6164   7.381  10.562   2.815
  625LEU      C 6165   7.436  10.850   3.151
  625LEU      O 6166   7.367  10.939   3.201
  626PRO      N 6167   7.566  10.865   3.129
  626PRO     CA 6168   7.643  10.972   3.194
  626PRO     CB 6169   7.772  10.899   3.234
  626PRO     CG 6170   7.797  10.806   3.115
  626PRO     CD 6171   7.655  10.753   3.094
  626PRO      C 6172   7.664  11.098   3.110
  626PRO     O1 6173   7.597  11.097   3.005
  626PRO   HO11 6174   7.521  11.031   3.011
  626PRO   HO12 6175   7.625  11.171   2.945
  626PRO     O2 6176   7.752  11.184   3.134
  626PRO   HO21 6177   7.788  11.165   3.226
  626PRO   HO22 6178   7.765  11.247   3.058
  627SOL     OW 6179   2.223  10.392   7.076
  627SOL    HW1 6180   2.179  10.476   7.047
  627SOL    HW2 6181   2.317  10.390   7.042
  628SOL     OW 6182  10.127  10.273   4.625
  628SOL    HW1 6183  10.182  10.193   4.598
  628SOL    HW2 6184  10.093  10.318   4.543
  629SOL     OW 6185   4.582   8.601   6.163
  629SOL    HW1 6186   4.603   8.509   6.196
  629SOL    HW2 6187   4.485   8.606   6.137
  630SOL     OW 6188   0.624   6.748   5.555
  630SOL    HW1 6189   0.612   6.743   5.455
  630SOL    HW2 6190   0.538   6.725   5.600
  631SOL     OW 6191   5.101   6.551   3.026
  631SOL    HW1 6192   5.088   6.643   3.062
  631SOL    HW2 6193   5.170   6.553   2.954
  632SOL     OW 6194   6.568   6.765   5.554
  632SOL    HW1 6195   6.486   6.808   5.516
  632SOL    HW2 6196   6.541   6.693   5.619
  633SOL     OW 6197   9.681   3.249   4.271
  633SOL    HW1 6198   9.758   3.186   4.276
  633SOL    HW2 6199   9.598   3.202   4.301
  634SOL     OW 6200   0.768   7.282   1.447
  634SOL    HW1 6201   0.740   7.378   1.450
  634SOL    HW2 6202   0.709   7.229   1.509
  635SOL     OW 6203   0.102   8.466   1.092
  635SOL    HW1 6204   0.093   8.565   1.080
  635SOL    HW2 6205   0.051   8.438   1.173
  636SOL     OW 6206   7.482   1.266   1.402
  636SOL    HW1 6207   7.395   1.262   1.353
  636SOL    HW2 6208   7.468   1.310   1.491
  637SOL     OW 6209  10.531   3.155   2.216
  637SOL    HW1 6210  10.611   3.096   2.222
  637SOL    HW2 6211  10.461   3.124   2.281
  638SOL     OW 6212  10.008   7.108   6.459
  638SOL    HW1 6213   9.945   7.079   6.387
  638SOL    HW2 6214  10.070   7.178   6.424
  639SOL     OW 6215  10.157   8.636   0.381
  639SOL    HW1 6216  10.095   8.693   0.435
  639SOL    HW2 6217  10.225   8.693   0.336
  640SOL     OW 6218   2.272   4.420   6.674
  640SOL    HW1 6219   2.232   4.434   6.765
  640SOL    HW2 6220   2.209   4.453   6.604
  641SOL     OW 6221   5.133   2.385   3.295
  641SOL    HW1 6222   5.105   2.365   3.201
  641SOL    HW2 6223   5.059   2.432   3.342
  642SOL     OW 6224   8.650   2.533   7.079
  642SOL    HW1 6225   8.598   2.504   7.160
  642SOL    HW2 6226   8.639   2.631   7.065
  643SOL     OW 6227   3.846   9.616   5.053
  643SOL    HW1 6228   3.894   9.668   4.982
  643SOL    HW2 6229   3.898   9.621   5.139
  644SOL     OW 6230   5.135   7.270   5.546
  644SOL    HW1 6231   5.132   7.342   5.476
  644SOL    HW2 6232   5.041   7.241   5.566
  645SOL     OW 6233   5.967   2.018   3.219
  645SOL    HW1 6234   5.925   2.054   3.302
  645SOL    HW2 6235   5.945   2.078   3.141
  646SOL     OW 6236   1.149   9.502   2.327
  646SOL    HW1 6237   1.195   9.591   2.330
  646SOL    HW2 6238   1.147   9.469   2.232
  647SOL     OW 6239   3.568   5.497   0.298
  647SOL    HW1 6240   3.662   5.504   0.331
  647SOL    HW2 6241   3.512   5.567   0.343
  648SOL     OW 6242   4.805   3.202   0.899
  648SOL    HW1 6243   4.711   3.236   0.902
  648SOL    HW2 6244   4.804   3.102   0.908
  649SOL     OW 6245   2.825   1.001   4.711
  649SOL    HW1 6246   2.793   1.089   4.676
  649SOL    HW2 6247   2.871   0.951   4.638
  650SOL     OW 6248   8.646   7.093   0.064
  650SOL    HW1 6249   8.728   7.150   0.070
  650SOL    HW2 6250   8.659   7.024  -0.007
  651SOL     OW 6251   6.797   7.436   6.873
  651SOL    HW1 6252   6.740   7.355   6.882
  651SOL    HW2 6253   6.848   7.451   6.958
  652SOL     OW 6254   4.246   2.919   4.931
  652SOL    HW1 6255   4.224   3.016   4.941
  652SOL    HW2 6256   4.231   2.872   5.018
  653SOL     OW 6257   9.037   9.387   6.786
  653SOL    HW1 6258   9.093   9.456   6.831
  653SOL    HW2 6259   8.986   9.429   6.710
  654SOL     OW 6260   1.776   1.225   6.112
  654SOL    HW1 6261   1.764   1.290   6.037
  654SOL    HW2 6262   1.760   1.271   6.199
  655SOL     OW 6263   0.805   6.421   7.230
  655SOL    HW1 6264   0.715   6.418   7.273
  655SOL    HW2 6265   0.875   6.404   7.298
  656SOL     OW 6266   1.595   3.061   7.476
  656SOL    HW1 6267   1.591   2.966   7.444
  656SOL    HW2 6268   1.553   3.067   7.567
  657SOL     OW 6269   5.822   1.424   6.522
  657SOL    HW1 6270   5.789   1.349   6.580
  657SOL    HW2 6271   5.744   1.468   6.478
  658SOL     OW 6272   3.929   9.671   5.329
  658SOL    HW1 6273   3.874   9.596   5.364
  658SOL    HW2 6274   3.960   9.728   5.405
  659SOL     OW 6275   4.693   8.927   2.355
  659SOL    HW1 6276   4.597   8.942   2.329
  659SOL    HW2 6277   4.741   9.014   2.357
  660SOL     OW 6278   4.408   7.746   2.301
  660SOL    HW1 6279   4.364   7.660   2.327
  660SOL    HW2 6280   4.356   7.823   2.338
  661SOL     OW 6281   8.777   0.217   3.478
  661SOL    HW1 6282   8.711   0.203   3.552
  661SOL    HW2 6283   8.862   0.170   3.501
  662SOL     OW 6284   6.265   3.296   6.545
  662SOL    HW1 6285   6.173   3.266   6.521
  662SOL    HW2 6286   6.263   3.349   6.629
  663SOL     OW 6287   3.887   9.635   2.079
  663SOL    HW1 6288   3.840   9.580   2.010
  663SOL    HW2 6289   3.821   9.699   2.121
  664SOL     OW 6290   3.814   9.021   1.631
  664SOL    HW1 6291   3.838   8.967   1.712
  664SOL    HW2 6292   3.715   9.020   1.618
  665SOL     OW 6293   4.729   0.933   6.358
  665SOL    HW1 6294   4.739   0.894   6.449
  665SOL    HW2 6295   4.820   0.945   6.316
  666SOL     OW 6296   9.330   2.840   6.776
  666SOL    HW1 6297   9.267   2.768   6.806
  666SOL    HW2 6298   9.420   2.801   6.760
  667SOL     OW 6299   1.816   9.970   5.769
  667SOL    HW1 6300   1.866   9.903   5.714
  667SOL    HW2 6301   1.865  10.057   5.769
  668SOL     OW 6302   7.177   4.310   4.604
  668SOL    HW1 6303   7.216   4.279   4.517
  668SOL    HW2 6304   7.084   4.276   4.613
  669SOL     OW 6305   7.125   1.996   6.259
  669SOL    HW1 6306   7.046   2.058   6.268
  669SOL    HW2 6307   7.152   1.963   6.349
  670SOL     OW 6308   0.469   2.766   6.396
  670SOL    HW1 6309   0.433   2.763   6.303
  670SOL    HW2 6310   0.530   2.689   6.411
  671SOL     OW 6311   4.077   7.597   3.528
  671SOL    HW1 6312   4.024   7.522   3.569
  671SOL    HW2 6313   4.091   7.669   3.595
  672SOL     OW 6314   0.350   6.527   6.882
  672SOL    HW1 6315   0.325   6.622   6.902
  672SOL    HW2 6316   0.401   6.489   6.958
  673SOL     OW 6317   4.173   9.460   4.674
  673SOL    HW1 6318   4.175   9.468   4.774
  673SOL    HW2 6319   4.143   9.547   4.634
  674SOL     OW 6320   5.505   5.021   0.162
  674SOL    HW1 6321   5.587   5.043   0.214
  674SOL    HW2 6322   5.429   5.078   0.194
  675SOL     OW 6323   3.114   7.663   3.579
  675SOL    HW1 6324   3.037   7.695   3.524
  675SOL    HW2 6325   3.080   7.607   3.654
  676SOL     OW 6326   9.729   5.831   4.580
  676SOL    HW1 6327   9.819   5.836   4.623
  676SOL    HW2 6328   9.665   5.890   4.629
  677SOL     OW 6329   1.573   0.020   2.832
  677SOL    HW1 6330   1.485   0.021   2.881
  677SOL    HW2 6331   1.640  -0.032   2.885
  678SOL     OW 6332   0.799   3.548   2.041
  678SOL    HW1 6333   0.768   3.461   2.080
  678SOL    HW2 6334   0.892   3.537   2.005
  679SOL     OW 6335   9.053   1.145   3.005
  679SOL    HW1 6336   9.137   1.180   3.046
  679SOL    HW2 6337   9.075   1.080   2.934
  680SOL     OW 6338   8.557   1.704   1.051
  680SOL    HW1 6339   8.544   1.608   1.024
  680SOL    HW2 6340   8.520   1.718   1.143
  681SOL     OW 6341   3.930   9.140   2.774
  681SOL    HW1 6342   3.930   9.171   2.869
  681SOL    HW2 6343   3.839   9.105   2.750
  682SOL     OW 6344   6.370   0.075   3.924
  682SOL    HW1 6345   6.275   0.069   3.957
  682SOL    HW2 6346   6.370   0.088   3.825
  683SOL     OW 6347   2.438   2.318   3.466
  683SOL    HW1 6348   2.468   2.226   3.489
  683SOL    HW2 6349   2.515   2.372   3.432
  684SOL     OW 6350   8.218   5.023   2.239
  684SOL    HW1 6351   8.208   4.927   2.268
  684SOL    HW2 6352   8.164   5.081   2.299
  685SOL     OW 6353   8.597   0.886   2.335
  685SOL    HW1 6354   8.691   0.857   2.350
  685SOL    HW2 6355   8.587   0.983   2.357
  686SOL     OW 6356   3.737   7.052   1.100
  686SOL    HW1 6357   3.649   7.100   1.096
  686SOL    HW2 6358   3.745   7.004   1.187
  687SOL     OW 6359   2.268   0.833   7.490
  687SOL    HW1 6360   2.219   0.895   7.551
  687SOL    HW2 6361   2.301   0.883   7.410
  688SOL     OW 6362   5.171   2.538   2.344
  688SOL    HW1 6363   5.168   2.445   2.383
  688SOL    HW2 6364   5.265   2.567   2.334
  689SOL     OW 6365   8.770   3.011   4.817
  689SOL    HW1 6366   8.712   3.072   4.762
  689SOL    HW2 6367   8.859   3.000   4.771
  690SOL     OW 6368   5.320   3.951   2.053
  690SOL    HW1 6369   5.286   3.977   2.143
  690SOL    HW2 6370   5.269   3.872   2.019
  691SOL     OW 6371  10.408   5.086   4.873
  691SOL    HW1 6372  10.435   4.993   4.899
  691SOL    HW2 6373  10.483   5.149   4.891
  692SOL     OW 6374   2.151   4.777   5.070
  692SOL    HW1 6375   2.075   4.742   5.125
  692SOL    HW2 6376   2.117   4.845   5.006
  693SOL     OW 6377  10.559   0.596   6.933
  693SOL    HW1 6378  10.591   0.503   6.915
  693SOL    HW2 6379  10.462   0.593   6.958
  694SOL     OW 6380   0.932   6.952   4.609
  694SOL    HW1 6381   0.950   6.925   4.515
  694SOL    HW2 6382   0.929   7.052   4.616
  695SOL     OW 6383   3.102   3.188   2.917
  695SOL    HW1 6384   3.161   3.188   2.998
  695SOL    HW2 6385   3.146   3.135   2.844
  696SOL     OW 6386   3.289   6.783   0.608
  696SOL    HW1 6387   3.198   6.756   0.576
  696SOL    HW2 6388   3.294   6.774   0.707
  697SOL     OW 6389   4.489   0.346   1.892
  697SOL    HW1 6390   4.545   0.342   1.975
  697SOL    HW2 6391   4.548   0.356   1.813
  698SOL     OW 6392   1.265   6.058   3.951
  698SOL    HW1 6393   1.264   5.972   3.901
  698SOL    HW2 6394   1.301   6.131   3.892
  699SOL     OW 6395   5.453   2.336   3.039
  699SOL    HW1 6396   5.498   2.292   3.116
  699SOL    HW2 6397   5.507   2.323   2.956
  700SOL     OW 6398   5.408   6.016   5.714
  700SOL    HW1 6399   5.414   6.022   5.614
  700SOL    HW2 6400   5.496   5.987   5.751
  701SOL     OW 6401   3.034   5.583   7.344
  701SOL    HW1 6402   3.083   5.497   7.359
  701SOL    HW2 6403   3.085   5.640   7.279
  702SOL     OW 6404   3.451   5.390   3.181
  702SOL    HW1 6405   3.392   5.463   3.149
  702SOL    HW2 6406   3.542   5.399   3.140
  703SOL     OW 6407   5.444  10.174   0.334
  703SOL    HW1 6408   5.500  10.098   0.366
  703SOL    HW2 6409   5.503  10.250   0.308
  704SOL     OW 6410   0.710   9.862   2.951
  704SOL    HW1 6411   0.726   9.945   3.005
  704SOL    HW2 6412   0.785   9.849   2.887
  705SOL     OW 6413   6.270   0.382   6.678
  705SOL    HW1 6414   6.297   0.435   6.758
  705SOL    HW2 6415   6.290   0.285   6.694
  706SOL     OW 6416   7.623   6.712   1.491
  706SOL    HW1 6417   7.681   6.713   1.410
  706SOL    HW2 6418   7.647   6.789   1.550
  707SOL     OW 6419   4.982   8.186   4.998
  707SOL    HW1 6420   4.916   8.225   5.063
  707SOL    HW2 6421   5.074   8.196   5.034
  708SOL     OW 6422   7.447   8.129   5.772
  708SOL    HW1 6423   7.492   8.125   5.683
  708SOL    HW2 6424   7.376   8.059   5.776
  709SOL     OW 6425   2.689   3.803   2.225
  709SOL    HW1 6426   2.715   3.722   2.278
  709SOL    HW2 6427   2.615   3.850   2.272
  710SOL     OW 6428   5.698   0.707   0.669
  710SOL    HW1 6429   5.630   0.666   0.731
  710SOL    HW2 6430   5.681   0.806   0.663
  711SOL     OW 6431   2.179   1.005   1.314
  711SOL    HW1 6432   2.115   0.972   1.383
  711SOL    HW2 6433   2.247   0.934   1.295
  712SOL     OW 6434   1.932   7.708   3.377
  712SOL    HW1 6435   1.873   7.641   3.334
  712SOL    HW2 6436   1.976   7.667   3.457
  713SOL     OW 6437   3.483   1.532   2.477
  713SOL    HW1 6438   3.579   1.549   2.452
  713SOL    HW2 6439   3.446   1.611   2.524
  714SOL     OW 6440   1.758   2.216   2.250
  714SOL    HW1 6441   1.752   2.116   2.249
  714SOL    HW2 6442   1.774   2.248   2.344
  715SOL     OW 6443   6.578   1.268   5.652
  715SOL    HW1 6444   6.482   1.284   5.678
  715SOL    HW2 6445   6.586   1.175   5.615
  716SOL     OW 6446   1.149   6.891   0.672
  716SOL    HW1 6447   1.179   6.796   0.672
  716SOL    HW2 6448   1.184   6.937   0.753
  717SOL     OW 6449   7.782   5.816   6.208
  717SOL    HW1 6450   7.848   5.750   6.173
  717SOL    HW2 6451   7.792   5.823   6.307
  718SOL     OW 6452   5.962   2.773   4.288
  718SOL    HW1 6453   6.031   2.706   4.316
  718SOL    HW2 6454   5.939   2.832   4.365
  719SOL     OW 6455   9.471   5.918   6.442
  719SOL    HW1 6456   9.518   5.885   6.525
  719SOL    HW2 6457   9.510   6.006   6.415
  720SOL     OW 6458   3.120   8.501   6.959
  720SOL    HW1 6459   3.067   8.543   6.886
  720SOL    HW2 6460   3.206   8.551   6.971
  721SOL     OW 6461   7.888   7.837   6.240
  721SOL    HW1 6462   7.848   7.758   6.194
  721SOL    HW2 6463   7.965   7.872   6.187
  722SOL     OW 6464   6.558   4.108   2.359
  722SOL    HW1 6465   6.565   4.053   2.443
  722SOL    HW2 6466   6.472   4.159   2.360
  723SOL     OW 6467   4.705   6.510   5.053
  723SOL    HW1 6468   4.768   6.453   5.106
  723SOL    HW2 6469   4.710   6.605   5.086
  724SOL     OW 6470   9.929   2.886   1.235
  724SOL    HW1 6471   9.849   2.943   1.216
  724SOL    HW2 6472  10.012   2.942   1.227
  725SOL     OW 6473   2.880   4.989   6.401
  725SOL    HW1 6474   2.799   5.041   6.427
  725SOL    HW2 6475   2.864   4.945   6.312
  726SOL     OW 6476   2.320   3.667   6.410
  726SOL    HW1 6477   2.268   3.707   6.485
  726SOL    HW2 6478   2.402   3.722   6.392
  727SOL     OW 6479   9.350  10.593   0.750
  727SOL    HW1 6480   9.387  10.645   0.826
  727SOL    HW2 6481   9.421  10.579   0.681
  728SOL     OW 6482   6.311   1.542   6.952
  728SOL    HW1 6483   6.350   1.566   6.863
  728SOL    HW2 6484   6.310   1.622   7.011
  729SOL     OW 6485   0.185   7.638   5.302
  729SOL    HW1 6486   0.111   7.610   5.241
  729SOL    HW2 6487   0.273   7.615   5.261
  730SOL     OW 6488   2.496   6.162   6.979
  730SOL    HW1 6489   2.519   6.187   6.885
  730SOL    HW2 6490   2.561   6.095   7.014
  731SOL     OW 6491   1.819   8.689   1.667
  731SOL    HW1 6492   1.910   8.729   1.652
  731SOL    HW2 6493   1.762   8.705   1.587
  732SOL     OW 6494   4.504   5.256   0.895
  732SOL    HW1 6495   4.441   5.316   0.943
  732SOL    HW2 6496   4.500   5.164   0.935
  733SOL     OW 6497   6.148   6.527   5.033
  733SOL    HW1 6498   6.126   6.593   5.105
  733SOL    HW2 6499   6.069   6.469   5.015
  734SOL     OW 6500   8.520   5.874   2.910
  734SOL    HW1 6501   8.479   5.945   2.853
  734SOL    HW2 6502   8.570   5.809   2.852
  735SOL     OW 6503   0.149   3.292   5.179
  735SOL    HW1 6504   0.226   3.303   5.242
  735SOL    HW2 6505   0.080   3.362   5.198
  736SOL     OW 6506   0.498   6.209   5.845
  736SOL    HW1 6507   0.443   6.167   5.773
  736SOL    HW2 6508   0.440   6.232   5.923
  737SOL     OW 6509   8.942   4.429   5.339
  737SOL    HW1 6510   8.938   4.349   5.279
  737SOL    HW2 6511   9.016   4.418   5.406
  738SOL     OW 6512   0.876   9.286   1.891
  738SOL    HW1 6513   0.936   9.224   1.840
  738SOL    HW2 6514   0.839   9.355   1.829
  739SOL     OW 6515   0.669   0.299   7.279
  739SOL    HW1 6516   0.618   0.374   7.322
  739SOL    HW2 6517   0.624   0.212   7.301
  740SOL     OW 6518   8.106   3.209   3.092
  740SOL    HW1 6519   8.144   3.118   3.073
  740SOL    HW2 6520   8.125   3.270   3.015
  741SOL     OW 6521   2.128   6.352   6.040
  741SOL    HW1 6522   2.094   6.264   6.007
  741SOL    HW2 6523   2.114   6.422   5.969
  742SOL     OW 6524   3.118  10.603   2.890
  742SOL    HW1 6525   3.213  10.575   2.905
  742SOL    HW2 6526   3.097  10.603   2.792
  743SOL     OW 6527   9.742   8.722   1.701
  743SOL    HW1 6528   9.786   8.701   1.789
  743SOL    HW2 6529   9.685   8.645   1.673
  744SOL     OW 6530   5.228   0.125   0.342
  744SOL    HW1 6531   5.280   0.100   0.423
  744SOL    HW2 6532   5.220   0.225   0.337
  745SOL     OW 6533  10.314   4.265   0.784
  745SOL    HW1 6534  10.375   4.319   0.726
  745SOL    HW2 6535  10.333   4.287   0.880
  746SOL     OW 6536   3.161   8.710   4.161
  746SOL    HW1 6537   3.097   8.698   4.085
  746SOL    HW2 6538   3.159   8.806   4.190
  747SOL     OW 6539   3.951   3.036   4.935
  747SOL    HW1 6540   3.961   2.960   4.999
  747SOL    HW2 6541   3.854   3.047   4.912
  748SOL     OW 6542   5.197   8.016   1.862
  748SOL    HW1 6543   5.222   8.103   1.905
  748SOL    HW2 6544   5.209   8.023   1.763
  749SOL     OW 6545   5.156   1.358   6.378
  749SOL    HW1 6546   5.132   1.349   6.475
  749SOL    HW2 6547   5.217   1.284   6.351
  750SOL     OW 6548   4.105   9.932   1.722
  750SOL    HW1 6549   4.119   9.835   1.741
  750SOL    HW2 6550   4.125   9.950   1.626
  751SOL     OW 6551   8.423   2.863   1.980
  751SOL    HW1 6552   8.362   2.830   2.052
  751SOL    HW2 6553   8.368   2.895   1.903
  752SOL     OW 6554   3.726   1.054   4.426
  752SOL    HW1 6555   3.684   1.009   4.349
  752SOL    HW2 6556   3.677   1.031   4.510
  753SOL     OW 6557   6.704   2.420   4.810
  753SOL    HW1 6558   6.716   2.420   4.711
  753SOL    HW2 6559   6.754   2.344   4.850
  754SOL     OW 6560   3.799   7.129   0.105
  754SOL    HW1 6561   3.769   7.083   0.189
  754SOL    HW2 6562   3.747   7.214   0.093
  755SOL     OW 6563   1.044   0.568   1.463
  755SOL    HW1 6564   1.050   0.620   1.548
  755SOL    HW2 6565   1.073   0.625   1.387
  756SOL     OW 6566   0.729   8.584   3.230
  756SOL    HW1 6567   0.740   8.654   3.301
  756SOL    HW2 6568   0.799   8.598   3.160
  757SOL     OW 6569   8.484   4.242   7.468
  757SOL    HW1 6570   8.552   4.307   7.435
  757SOL    HW2 6571   8.493   4.229   7.567
  758SOL     OW 6572   3.036  10.165   6.233
  758SOL    HW1 6573   3.048  10.123   6.322
  758SOL    HW2 6574   3.120  10.156   6.180
  759SOL     OW 6575   5.435   8.446   0.354
  759SOL    HW1 6576   5.496   8.367   0.351
  759SOL    HW2 6577   5.477   8.522   0.305
  760SOL     OW 6578   5.564   9.032   2.054
  760SOL    HW1 6579   5.569   9.065   2.148
  760SOL    HW2 6580   5.495   9.084   2.003
  761SOL     OW 6581   0.637   4.938   0.764
  761SOL    HW1 6582   0.631   4.866   0.834
  761SOL    HW2 6583   0.682   5.018   0.803
  762SOL     OW 6584   1.010   4.116   0.797
  762SOL    HW1 6585   0.953   4.198   0.803
  762SOL    HW2 6586   1.096   4.131   0.845
  763SOL     OW 6587   1.921   1.747   1.679
  763SOL    HW1 6588   2.016   1.719   1.694
  763SOL    HW2 6589   1.866   1.719   1.758
  764SOL     OW 6590   8.625   1.197   3.470
  764SOL    HW1 6591   8.581   1.172   3.557
  764SOL    HW2 6592   8.604   1.128   3.401
  765SOL     OW 6593   0.382   4.346   4.944
  765SOL    HW1 6594   0.286   4.374   4.933
  765SOL    HW2 6595   0.406   4.281   4.872
  766SOL     OW 6596   2.793   3.863   5.354
  766SOL    HW1 6597   2.738   3.823   5.281
  766SOL    HW2 6598   2.742   3.859   5.440
  767SOL     OW 6599   8.529  10.159   7.097
  767SOL    HW1 6600   8.448  10.212   7.123
  767SOL    HW2 6601   8.597  10.220   7.058
  768SOL     OW 6602   6.576   2.428   2.984
  768SOL    HW1 6603   6.544   2.336   2.960
  768SOL    HW2 6604   6.676   2.432   2.973
  769SOL     OW 6605   3.102   7.310   1.425
  769SOL    HW1 6606   3.098   7.408   1.408
  769SOL    HW2 6607   3.085   7.261   1.340
  770SOL     OW 6608   4.257   8.927   4.842
  770SOL    HW1 6609   4.221   8.918   4.749
  770SOL    HW2 6610   4.216   9.008   4.885
  771SOL     OW 6611   1.355   7.615   4.729
  771SOL    HW1 6612   1.271   7.668   4.714
  771SOL    HW2 6613   1.394   7.639   4.819
  772SOL     OW 6614   4.403   3.954   2.257
  772SOL    HW1 6615   4.319   3.913   2.292
  772SOL    HW2 6616   4.475   3.946   2.327
  773SOL     OW 6617   5.238   3.480   2.907
  773SOL    HW1 6618   5.266   3.402   2.852
  773SOL    HW2 6619   5.166   3.452   2.971
  774SOL     OW 6620   5.333  10.381   6.667
  774SOL    HW1 6621   5.379  10.355   6.582
  774SOL    HW2 6622   5.402  10.407   6.735
  775SOL     OW 6623   2.635   4.440   0.130
  775SOL    HW1 6624   2.541   4.473   0.133
  775SOL    HW2 6625   2.696   4.511   0.167
  776SOL     OW 6626   0.043   0.155   2.192
  776SOL    HW1 6627   0.137   0.180   2.218
  776SOL    HW2 6628   0.008   0.220   2.126
  777SOL     OW 6629   1.891   5.669   0.312
  777SOL    HW1 6630   1.984   5.706   0.309
  777SOL    HW2 6631   1.866   5.633   0.222
  778SOL     OW 6632   9.946   7.789   6.556
  778SOL    HW1 6633   9.915   7.846   6.479
  778SOL    HW2 6634   9.965   7.696   6.522
  779SOL     OW 6635   7.578   7.251   5.624
  779SOL    HW1 6636   7.605   7.173   5.680
  779SOL    HW2 6637   7.588   7.336   5.677
  780SOL     OW 6638   6.827   1.474   6.872
  780SOL    HW1 6639   6.893   1.403   6.848
  780SOL    HW2 6640   6.763   1.487   6.796
  781SOL     OW 6641   5.839   6.514   5.572
  781SOL    HW1 6642   5.739   6.526   5.563
  781SOL    HW2 6643   5.885   6.590   5.527
  782SOL     OW 6644   3.405   4.901   4.412
  782SOL    HW1 6645   3.327   4.956   4.386
  782SOL    HW2 6646   3.412   4.820   4.353
  783SOL     OW 6647   5.589   3.334   3.660
  783SOL    HW1 6648   5.516   3.384   3.707
  783SOL    HW2 6649   5.596   3.241   3.698
  784SOL     OW 6650   1.352   4.314   4.221
  784SOL    HW1 6651   1.253   4.303   4.229
  784SOL    HW2 6652   1.397   4.248   4.281
  785SOL     OW 6653   6.955   4.110   3.018
  785SOL    HW1 6654   6.946   4.022   3.064
  785SOL    HW2 6655   6.921   4.102   2.924
  786SOL     OW 6656   1.977   6.053   1.695
  786SOL    HW1 6657   1.954   5.960   1.665
  786SOL    HW2 6658   2.059   6.050   1.751
  787SOL     OW 6659   8.357   0.701   5.772
  787SOL    HW1 6660   8.341   0.728   5.867
  787SOL    HW2 6661   8.341   0.602   5.763
  788SOL     OW 6662   0.251   2.369   7.172
  788SOL    HW1 6663   0.177   2.334   7.230
  788SOL    HW2 6664   0.258   2.468   7.185
  789SOL     OW 6665   3.009   0.772   3.687
  789SOL    HW1 6666   3.040   0.677   3.684
  789SOL    HW2 6667   2.912   0.774   3.712
  790SOL     OW 6668   9.648   1.735   3.768
  790SOL    HW1 6669   9.684   1.709   3.857
  790SOL    HW2 6670   9.549   1.745   3.773
  791SOL     OW 6671   4.922   9.137   2.060
  791SOL    HW1 6672   4.849   9.070   2.050
  791SOL    HW2 6673   4.921   9.199   1.982
  792SOL     OW 6674   6.611  10.352   1.188
  792SOL    HW1 6675   6.618  10.446   1.219
  792SOL    HW2 6676   6.525  10.312   1.221
  793SOL     OW 6677   5.822   2.711   0.164
  793SOL    HW1 6678   5.778   2.630   0.204
  793SOL    HW2 6679   5.833   2.698   0.066
  794SOL     OW 6680   9.498   7.846   2.100
  794SOL    HW1 6681   9.526   7.924   2.045
  794SOL    HW2 6682   9.458   7.878   2.185
  795SOL     OW 6683   1.790   2.470   0.265
  795SOL    HW1 6684   1.737   2.386   0.248
  795SOL    HW2 6685   1.738   2.529   0.327
  796SOL     OW 6686  10.322   0.259   7.012
  796SOL    HW1 6687  10.275   0.175   6.986
  796SOL    HW2 6688  10.308   0.277   7.109
  797SOL     OW 6689   8.459   2.907   0.352
  797SOL    HW1 6690   8.428   2.966   0.277
  797SOL    HW2 6691   8.415   2.936   0.437
  798SOL     OW 6692   5.816   8.235   4.635
  798SOL    HW1 6693   5.786   8.328   4.615
  798SOL    HW2 6694   5.899   8.238   4.691
  799SOL     OW 6695   5.470   3.848   2.754
  799SOL    HW1 6696   5.538   3.825   2.684
  799SOL    HW2 6697   5.506   3.921   2.812
  800SOL     OW 6698   7.910   5.345   7.153
  800SOL    HW1 6699   7.830   5.381   7.104
  800SOL    HW2 6700   7.993   5.382   7.113
  801SOL     OW 6701   3.208   9.962   7.452
  801SOL    HW1 6702   3.291  10.007   7.418
  801SOL    HW2 6703   3.128  10.009   7.415
  802SOL     OW 6704   5.680   6.485   4.176
  802SOL    HW1 6705   5.674   6.564   4.116
  802SOL    HW2 6706   5.599   6.428   4.164
  803SOL     OW 6707   1.957   7.946   2.507
  803SOL    HW1 6708   1.996   7.872   2.562
  803SOL    HW2 6709   2.029   7.990   2.454
  804SOL     OW 6710   9.422   6.133   6.747
  804SOL    HW1 6711   9.452   6.139   6.652
  804SOL    HW2 6712   9.352   6.063   6.756
  805SOL     OW 6713   2.105   3.849   6.035
  805SOL    HW1 6714   2.141   3.831   5.944
  805SOL    HW2 6715   2.180   3.847   6.102
  806SOL     OW 6716   7.330   5.613   2.140
  806SOL    HW1 6717   7.247   5.619   2.085
  806SOL    HW2 6718   7.317   5.545   2.212
  807SOL     OW 6719   3.890   0.714   7.238
  807SOL    HW1 6720   3.874   0.785   7.169
  807SOL    HW2 6721   3.871   0.751   7.329
  808SOL     OW 6722   3.331   9.964   1.007
  808SOL    HW1 6723   3.389   9.883   0.996
  808SOL    HW2 6724   3.254   9.942   1.068
  809SOL     OW 6725   7.867   0.050   5.782
  809SOL    HW1 6726   7.907  -0.036   5.811
  809SOL    HW2 6727   7.893   0.123   5.846
  810SOL     OW 6728   3.984   9.418   6.683
  810SOL    HW1 6729   3.971   9.328   6.724
  810SOL    HW2 6730   3.937   9.423   6.596
  811SOL     OW 6731   0.570   4.451   5.632
  811SOL    HW1 6732   0.537   4.539   5.665
  811SOL    HW2 6733   0.514   4.378   5.671
  812SOL     OW 6734   3.168  10.604   2.047
  812SOL    HW1 6735   3.214  10.597   2.136
  812SOL    HW2 6736   3.084  10.658   2.057
  813SOL     OW 6737   1.057   0.990   2.862
  813SOL    HW1 6738   1.136   1.052   2.858
  813SOL    HW2 6739   1.066   0.930   2.941
  814SOL     OW 6740   6.381   1.387   4.376
  814SOL    HW1 6741   6.429   1.332   4.308
  814SOL    HW2 6742   6.306   1.436   4.333
  815SOL     OW 6743   4.441   4.922   3.164
  815SOL    HW1 6744   4.415   5.019   3.158
  815SOL    HW2 6745   4.507   4.901   3.092
  816SOL     OW 6746   3.525   7.361   4.483
  816SOL    HW1 6747   3.487   7.324   4.568
  816SOL    HW2 6748   3.503   7.300   4.407
  817SOL     OW 6749   1.488   2.082   2.838
  817SOL    HW1 6750   1.422   2.089   2.763
  817SOL    HW2 6751   1.493   1.987   2.869
  818SOL     OW 6752   9.997   2.120   1.346
  818SOL    HW1 6753   9.942   2.129   1.263
  818SOL    HW2 6754   9.959   2.049   1.405
  819SOL     OW 6755   0.999   8.232   3.377
  819SOL    HW1 6756   1.062   8.209   3.303
  819SOL    HW2 6757   0.943   8.151   3.399
  820SOL     OW 6758   9.487   4.197   4.280
  820SOL    HW1 6759   9.459   4.161   4.369
  820SOL    HW2 6760   9.424   4.165   4.209
  821SOL     OW 6761   2.442   2.028   3.761
  821SOL    HW1 6762   2.396   2.036   3.673
  821SOL    HW2 6763   2.511   1.955   3.756
  822SOL     OW 6764   3.517   5.179   6.168
  822SOL    HW1 6765   3.585   5.185   6.241
  822SOL    HW2 6766   3.440   5.125   6.200
  823SOL     OW 6767   3.404   6.843   1.418
  823SOL    HW1 6768   3.477   6.888   1.468
  823SOL    HW2 6769   3.380   6.896   1.337
  824SOL     OW 6770   7.729   7.688   5.075
  824SOL    HW1 6771   7.659   7.700   5.004
  824SOL    HW2 6772   7.702   7.740   5.156
  825SOL     OW 6773   4.235   2.044   4.537
  825SOL    HW1 6774   4.152   2.091   4.569
  825SOL    HW2 6775   4.258   2.077   4.445
  826SOL     OW 6776   9.205   1.875   4.936
  826SOL    HW1 6777   9.208   1.962   4.984
  826SOL    HW2 6778   9.140   1.814   4.982
  827SOL     OW 6779   7.805   4.654   6.192
  827SOL    HW1 6780   7.886   4.606   6.225
  827SOL    HW2 6781   7.829   4.748   6.169
  828SOL     OW 6782   7.693   5.349   0.633
  828SOL    HW1 6783   7.628   5.406   0.683
  828SOL    HW2 6784   7.687   5.255   0.666
  829SOL     OW 6785   8.731   2.392   5.449
  829SOL    HW1 6786   8.740   2.399   5.350
  829SOL    HW2 6787   8.787   2.462   5.493
  830SOL     OW 6788   0.597   9.364   4.135
  830SOL    HW1 6789   0.668   9.375   4.065
  830SOL    HW2 6790   0.613   9.278   4.184
  831SOL     OW 6791  10.442   3.242   1.940
  831SOL    HW1 6792  10.394   3.159   1.911
  831SOL    HW2 6793  10.495   3.223   2.022
  832SOL     OW 6794   6.045  10.097   0.913
  832SOL    HW1 6795   6.054  10.004   0.947
  832SOL    HW2 6796   6.133  10.129   0.879
  833SOL     OW 6797   4.591   6.522   4.545
  833SOL    HW1 6798   4.625   6.442   4.495
  833SOL    HW2 6799   4.634   6.525   4.636
  834SOL     OW 6800   7.547   5.522   6.499
  834SOL    HW1 6801   7.482   5.559   6.433
  834SOL    HW2 6802   7.504   5.514   6.589
  835SOL     OW 6803   7.964   2.583   4.620
  835SOL    HW1 6804   7.910   2.621   4.545
  835SOL    HW2 6805   7.962   2.484   4.617
  836SOL     OW 6806   5.768   2.631   3.338
  836SOL    HW1 6807   5.835   2.584   3.280
  836SOL    HW2 6808   5.810   2.650   3.427
  837SOL     OW 6809   1.298   6.525   0.933
  837SOL    HW1 6810   1.316   6.542   1.030
  837SOL    HW2 6811   1.200   6.538   0.915
  838SOL     OW 6812   5.598   1.628   0.154
  838SOL    HW1 6813   5.658   1.552   0.182
  838SOL    HW2 6814   5.537   1.597   0.082
  839SOL     OW 6815   1.135   9.557   3.273
  839SOL    HW1 6816   1.183   9.639   3.305
  839SOL    HW2 6817   1.154   9.543   3.176
  840SOL     OW 6818   1.027   6.597   0.963
  840SOL    HW1 6819   0.982   6.514   0.930
  840SOL    HW2 6820   0.960   6.671   0.969
  841SOL     OW 6821   5.474   0.112   2.133
  841SOL    HW1 6822   5.499   0.104   2.036
  841SOL    HW2 6823   5.483   0.023   2.177
  842SOL     OW 6824   9.681   4.191   2.694
  842SOL    HW1 6825   9.743   4.246   2.748
  842SOL    HW2 6826   9.605   4.248   2.662
  843SOL     OW 6827   8.183   1.379   2.409
  843SOL    HW1 6828   8.278   1.409   2.404
  843SOL    HW2 6829   8.170   1.299   2.349
  844SOL     OW 6830   4.719   3.406   1.374
  844SOL    HW1 6831   4.630   3.430   1.334
  844SOL    HW2 6832   4.740   3.310   1.356
  845SOL     OW 6833   2.288   5.782   5.127
  845SOL    HW1 6834   2.216   5.726   5.084
  845SOL    HW2 6835   2.334   5.730   5.198
  846SOL     OW 6836   1.125   1.394   5.945
  846SOL    HW1 6837   1.033   1.417   5.976
  846SOL    HW2 6838   1.166   1.328   6.008
  847SOL     OW 6839   9.487   3.734   4.817
  847SOL    HW1 6840   9.501   3.786   4.732
  847SOL    HW2 6841   9.515   3.639   4.803
  848SOL     OW 6842   7.190   6.371   6.593
  848SOL    HW1 6843   7.181   6.304   6.666
  848SOL    HW2 6844   7.237   6.330   6.515
  849SOL     OW 6845   1.939   0.428   1.049
  849SOL    HW1 6846   2.026   0.383   1.029
  849SOL    HW2 6847   1.885   0.371   1.110
  850SOL     OW 6848   6.120   8.579   4.310
  850SOL    HW1 6849   6.153   8.499   4.259
  850SOL    HW2 6850   6.110   8.555   4.406
  851SOL     OW 6851   4.034   2.096   1.801
  851SOL    HW1 6852   3.944   2.139   1.809
  851SOL    HW2 6853   4.031   2.005   1.841
  852SOL     OW 6854   9.237   4.953   5.990
  852SOL    HW1 6855   9.326   4.918   5.964
  852SOL    HW2 6856   9.175   4.877   6.011
  853SOL     OW 6857   1.585   9.438   7.311
  853SOL    HW1 6858   1.534   9.383   7.245
  853SOL    HW2 6859   1.651   9.380   7.359
  854SOL     OW 6860   7.912   4.557   6.638
  854SOL    HW1 6861   7.853   4.625   6.593
  854SOL    HW2 6862   7.944   4.594   6.725
  855SOL     OW 6863   6.489  10.111   6.416
  855SOL    HW1 6864   6.504  10.197   6.465
  855SOL    HW2 6865   6.405  10.068   6.451
  856SOL     OW 6866   7.913   9.496   4.153
  856SOL    HW1 6867   7.863   9.579   4.131
  856SOL    HW2 6868   7.853   9.432   4.202
  857SOL     OW 6869  10.426   8.029   4.963
  857SOL    HW1 6870  10.433   8.125   4.989
  857SOL    HW2 6871  10.370   8.020   4.881
  858SOL     OW 6872   5.133   7.244   4.486
  858SOL    HW1 6873   5.187   7.160   4.490
  858SOL    HW2 6874   5.181   7.317   4.535
  859SOL     OW 6875   2.058   3.625   5.771
  859SOL    HW1 6876   2.126   3.565   5.729
  859SOL    HW2 6877   2.051   3.605   5.868
  860SOL     OW 6878   0.805   8.444   5.443
  860SOL    HW1 6879   0.738   8.515   5.466
  860SOL    HW2 6880   0.844   8.407   5.527
  861SOL     OW 6881   2.220   6.451   0.599
  861SOL    HW1 6882   2.226   6.551   0.602
  861SOL    HW2 6883   2.256   6.413   0.684
  862SOL     OW 6884   5.660   0.815   5.581
  862SOL    HW1 6885   5.736   0.877   5.599
  862SOL    HW2 6886   5.615   0.790   5.667
  863SOL     OW 6887   4.592   9.179   2.518
  863SOL    HW1 6888   4.522   9.232   2.470
  863SOL    HW2 6889   4.679   9.186   2.468
  864SOL     OW 6890   5.180   6.787   5.776
  864SOL    HW1 6891   5.196   6.688   5.764
  864SOL    HW2 6892   5.093   6.801   5.823
  865SOL     OW 6893   6.896   3.752   6.870
  865SOL    HW1 6894   6.879   3.745   6.772
  865SOL    HW2 6895   6.908   3.848   6.895
  866SOL     OW 6896   6.795   1.773   5.790
  866SOL    HW1 6897   6.797   1.836   5.867
  866SOL    HW2 6898   6.710   1.721   5.791
  867SOL     OW 6899  10.053   5.362   4.724
  867SOL    HW1 6900  10.104   5.345   4.640
  867SOL    HW2 6901  10.109   5.417   4.786
  868SOL     OW 6902   1.375   5.828   0.753
  868SOL    HW1 6903   1.429   5.885   0.815
  868SOL    HW2 6904   1.307   5.885   0.706
  869SOL     OW 6905   4.368   6.028   3.845
  869SOL    HW1 6906   4.296   5.963   3.873
  869SOL    HW2 6907   4.414   5.993   3.764
  870SOL     OW 6908   0.972   0.493   7.317
  870SOL    HW1 6909   0.905   0.563   7.291
  870SOL    HW2 6910   0.999   0.507   7.412
  871SOL     OW 6911   9.191   0.518   1.910
  871SOL    HW1 6912   9.187   0.438   1.971
  871SOL    HW2 6913   9.118   0.511   1.842
  872SOL     OW 6914   4.413   0.264   1.505
  872SOL    HW1 6915   4.475   0.284   1.581
  872SOL    HW2 6916   4.331   0.220   1.540
  873SOL     OW 6917   4.293  10.395   5.502
  873SOL    HW1 6918   4.207  10.402   5.450
  873SOL    HW2 6919   4.298  10.306   5.546
  874SOL     OW 6920   4.014   7.085   3.731
  874SOL    HW1 6921   3.989   6.994   3.700
  874SOL    HW2 6922   3.948   7.152   3.695
  875SOL     OW 6923   5.685   4.857   0.842
  875SOL    HW1 6924   5.694   4.955   0.821
  875SOL    HW2 6925   5.726   4.838   0.931
  876SOL     OW 6926   0.658   1.021   2.931
  876SOL    HW1 6927   0.666   0.938   2.877
  876SOL    HW2 6928   0.614   1.001   3.018
  877SOL     OW 6929   1.542   7.681   1.543
  877SOL    HW1 6930   1.490   7.708   1.625
  877SOL    HW2 6931   1.621   7.625   1.570
  878SOL     OW 6932   7.747   1.681   7.080
  878SOL    HW1 6933   7.763   1.672   7.178
  878SOL    HW2 6934   7.803   1.756   7.044
  879SOL     OW 6935   9.619   1.321   2.929
  879SOL    HW1 6936   9.567   1.276   2.856
  879SOL    HW2 6937   9.605   1.271   3.015
  880SOL     OW 6938   3.999   6.898   1.453
  880SOL    HW1 6939   4.039   6.947   1.531
  880SOL    HW2 6940   3.931   6.832   1.485
  881SOL     OW 6941  10.160   2.641   5.593
  881SOL    HW1 6942  10.189   2.651   5.498
  881SOL    HW2 6943  10.089   2.569   5.598
  882SOL     OW 6944   0.657   3.620   5.917
  882SOL    HW1 6945   0.640   3.636   6.015
  882SOL    HW2 6946   0.726   3.549   5.907
  883SOL     OW 6947   9.922   4.922   5.255
  883SOL    HW1 6948   9.930   5.011   5.210
  883SOL    HW2 6949  10.003   4.867   5.235
  884SOL     OW 6950   7.675   3.603   7.271
  884SOL    HW1 6951   7.648   3.595   7.175
  884SOL    HW2 6952   7.610   3.555   7.328
  885SOL     OW 6953   3.487  10.432   7.382
  885SOL    HW1 6954   3.555  10.488   7.334
  885SOL    HW2 6955   3.532  10.384   7.457
  886SOL     OW 6956   9.170   5.824   5.455
  886SOL    HW1 6957   9.214   5.734   5.452
  886SOL    HW2 6958   9.210   5.878   5.528
  887SOL     OW 6959   9.646   6.378   1.316
  887SOL    HW1 6960   9.600   6.466   1.312
  887SOL    HW2 6961   9.644   6.334   1.226
  888SOL     OW 6962   8.342   2.554   4.952
  888SOL    HW1 6963   8.256   2.567   4.903
  888SOL    HW2 6964   8.357   2.630   5.015
  889SOL     OW 6965   7.440   1.097   3.430
  889SOL    HW1 6966   7.389   1.060   3.507
  889SOL    HW2 6967   7.536   1.071   3.436
  890SOL     OW 6968   6.379   3.873   5.466
  890SOL    HW1 6969   6.358   3.889   5.562
  890SOL    HW2 6970   6.361   3.777   5.443
  891SOL     OW 6971   4.570   4.515   5.102
  891SOL    HW1 6972   4.563   4.611   5.074
  891SOL    HW2 6973   4.517   4.458   5.038
  892SOL     OW 6974   6.279   3.420   5.329
  892SOL    HW1 6975   6.355   3.359   5.349
  892SOL    HW2 6976   6.279   3.496   5.395
  893SOL     OW 6977   1.114   9.624   0.482
  893SOL    HW1 6978   1.191   9.655   0.538
  893SOL    HW2 6979   1.134   9.534   0.444
  894SOL     OW 6980   1.790   4.635   5.408
  894SOL    HW1 6981   1.801   4.644   5.507
  894SOL    HW2 6982   1.693   4.642   5.385
  895SOL     OW 6983   0.635   2.550   4.129
  895SOL    HW1 6984   0.572   2.560   4.206
  895SOL    HW2 6985   0.639   2.636   4.077
  896SOL     OW 6986   9.448   1.266   4.847
  896SOL    HW1 6987   9.496   1.179   4.852
  896SOL    HW2 6988   9.500   1.329   4.790
  897SOL     OW 6989   0.179   2.946   1.532
  897SOL    HW1 6990   0.231   3.027   1.505
  897SOL    HW2 6991   0.234   2.890   1.593
  898SOL     OW 6992   1.585   1.365   6.808
  898SOL    HW1 6993   1.665   1.373   6.749
  898SOL    HW2 6994   1.609   1.311   6.890
  899SOL     OW 6995  10.100   3.321   5.561
  899SOL    HW1 6996  10.105   3.231   5.517
  899SOL    HW2 6997  10.015   3.328   5.614
  900SOL     OW 6998   5.528   7.180   1.059
  900SOL    HW1 6999   5.596   7.115   1.094
  900SOL    HW2 7000   5.560   7.273   1.076
  901SOL     OW 7001   5.688   2.443   0.720
  901SOL    HW1 7002   5.769   2.409   0.769
  901SOL    HW2 7003   5.697   2.422   0.623
  902SOL     OW 7004   5.311   4.767   3.979
  902SOL    HW1 7005   5.376   4.833   4.016
  902SOL    HW2 7006   5.313   4.684   4.035
  903SOL     OW 7007   5.691   2.353   0.456
  903SOL    HW1 7008   5.762   2.412   0.417
  903SOL    HW2 7009   5.680   2.272   0.398
  904SOL     OW 7010   5.765  10.084   2.229
  904SOL    HW1 7011   5.760  10.182   2.251
  904SOL    HW2 7012   5.853  10.064   2.187
  905SOL     OW 7013   9.425   5.499   0.621
  905SOL    HW1 7014   9.397   5.422   0.678
  905SOL    HW2 7015   9.523   5.515   0.632
  906SOL     OW 7016   2.622   7.313   4.439
  906SOL    HW1 7017   2.639   7.229   4.491
  906SOL    HW2 7018   2.548   7.296   4.374
  907SOL     OW 7019   9.706   8.501   4.003
  907SOL    HW1 7020   9.629   8.561   4.023
  907SOL    HW2 7021   9.688   8.409   4.039
  908SOL     OW 7022  10.239   7.145   1.271
  908SOL    HW1 7023  10.278   7.053   1.279
  908SOL    HW2 7024  10.307   7.207   1.233
  909SOL     OW 7025   6.516   1.838   3.905
  909SOL    HW1 7026   6.433   1.822   3.851
  909SOL    HW2 7027   6.552   1.751   3.937
  910SOL     OW 7028   0.345   5.130   5.056
  910SOL    HW1 7029   0.434   5.086   5.046
  910SOL    HW2 7030   0.272   5.064   5.036
  911SOL     OW 7031   8.027   0.623   5.337
  911SOL    HW1 7032   8.065   0.646   5.427
  911SOL    HW2 7033   7.928   0.612   5.345
  912SOL     OW 7034   7.932   4.790   4.995
  912SOL    HW1 7035   7.834   4.788   5.016
  912SOL    HW2 7036   7.952   4.723   4.923
  913SOL     OW 7037   3.754   4.079   7.503
  913SOL    HW1 7038   3.797   3.989   7.494
  913SOL    HW2 7039   3.672   4.082   7.445
  914SOL     OW 7040  10.362   5.701   7.361
  914SOL    HW1 7041  10.450   5.736   7.327
  914SOL    HW2 7042  10.377   5.613   7.406
  915SOL     OW 7043   8.351   6.810   0.709
  915SOL    HW1 7044   8.387   6.786   0.800
  915SOL    HW2 7045   8.317   6.904   0.710
  916SOL     OW 7046   1.239   6.295   4.287
  916SOL    HW1 7047   1.223   6.196   4.281
  916SOL    HW2 7048   1.174   6.335   4.351
  917SOL     OW 7049   6.610   6.848   6.883
  917SOL    HW1 7050   6.696   6.860   6.832
  917SOL    HW2 7051   6.593   6.751   6.897
  918SOL     OW 7052   6.987   4.222   6.060
  918SOL    HW1 7053   6.979   4.225   5.960
  918SOL    HW2 7054   6.925   4.152   6.096
  919SOL     OW 7055   2.613   2.113   6.791
  919SOL    HW1 7056   2.587   2.198   6.745
  919SOL    HW2 7057   2.684   2.132   6.859
  920SOL     OW 7058   2.405   6.437   7.487
  920SOL    HW1 7059   2.466   6.438   7.566
  920SOL    HW2 7060   2.388   6.342   7.460
  921SOL     OW 7061   0.104   3.270   6.340
  921SOL    HW1 7062   0.192   3.241   6.377
  921SOL    HW2 7063   0.030   3.231   6.395
  922SOL     OW 7064   1.636   7.459   5.243
  922SOL    HW1 7065   1.615   7.549   5.281
  922SOL    HW2 7066   1.708   7.468   5.174
  923SOL     OW 7067   3.104   7.778   1.900
  923SOL    HW1 7068   3.046   7.705   1.937
  923SOL    HW2 7069   3.046   7.854   1.871
  924SOL     OW 7070   7.010   5.398   1.779
  924SOL    HW1 7071   7.091   5.371   1.832
  924SOL    HW2 7072   6.970   5.318   1.735
  925SOL     OW 7073   7.618   1.836   4.088
  925SOL    HW1 7074   7.584   1.927   4.112
  925SOL    HW2 7075   7.718   1.838   4.083
  926SOL     OW 7076  10.371   8.014   1.905
  926SOL    HW1 7077  10.449   8.050   1.854
  926SOL    HW2 7078  10.314   7.959   1.843
  927SOL     OW 7079   1.695   1.356   1.679
  927SOL    HW1 7080   1.625   1.374   1.748
  927SOL    HW2 7081   1.705   1.435   1.620
  928SOL     OW 7082   1.536   6.594   5.278
  928SOL    HW1 7083   1.527   6.604   5.178
  928SOL    HW2 7084   1.488   6.669   5.323
  929SOL     OW 7085   5.791  10.555   2.024
  929SOL    HW1 7086   5.705  10.555   1.973
  929SOL    HW2 7087   5.846  10.634   1.996
  930SOL     OW 7088   7.293   7.097   6.149
  930SOL    HW1 7089   7.362   7.082   6.219
  930SOL    HW2 7090   7.295   7.022   6.083
  931SOL     OW 7091   0.321   0.576   0.028
  931SOL    HW1 7092   0.395   0.552  -0.034
  931SOL    HW2 7093   0.234   0.572  -0.020
  932SOL     OW 7094   6.884   1.189   1.108
  932SOL    HW1 7095   6.838   1.188   1.197
  932SOL    HW2 7096   6.818   1.212   1.036
  933SOL     OW 7097   7.077   4.683   1.991
  933SOL    HW1 7098   7.039   4.650   1.905
  933SOL    HW2 7099   7.025   4.762   2.022
  934SOL     OW 7100   6.214   4.051   2.240
  934SOL    HW1 7101   6.288   3.999   2.199
  934SOL    HW2 7102   6.251   4.134   2.283
  935SOL     OW 7103   5.246   3.927   0.414
  935SOL    HW1 7104   5.217   3.908   0.320
  935SOL    HW2 7105   5.183   3.881   0.477
  936SOL     OW 7106  10.492   4.077   6.507
  936SOL    HW1 7107  10.410   4.090   6.562
  936SOL    HW2 7108  10.555   4.153   6.523
  937SOL     OW 7109  10.532   6.032   1.233
  937SOL    HW1 7110  10.526   6.080   1.145
  937SOL    HW2 7111  10.624   6.043   1.270
  938SOL     OW 7112   4.214   0.525   2.138
  938SOL    HW1 7113   4.160   0.608   2.152
  938SOL    HW2 7114   4.195   0.487   2.048
  939SOL     OW 7115   0.935   2.156   2.371
  939SOL    HW1 7116   0.868   2.228   2.393
  939SOL    HW2 7117   0.894   2.066   2.388
  940SOL     OW 7118   6.545   5.464   0.653
  940SOL    HW1 7119   6.522   5.369   0.632
  940SOL    HW2 7120   6.636   5.467   0.695
  941SOL     OW 7121  10.205   4.018   6.965
  941SOL    HW1 7122  10.139   4.060   6.902
  941SOL    HW2 7123  10.290   3.999   6.916
  942SOL     OW 7124   0.958   9.876   6.285
  942SOL    HW1 7125   0.999   9.810   6.222
  942SOL    HW2 7126   1.016   9.887   6.366
  943SOL     OW 7127   0.958   7.182   3.562
  943SOL    HW1 7128   0.886   7.209   3.498
  943SOL    HW2 7129   1.039   7.153   3.511
  944SOL     OW 7130   4.093   0.423   1.100
  944SOL    HW1 7131   3.999   0.455   1.090
  944SOL    HW2 7132   4.132   0.404   1.010
  945SOL     OW 7133   9.851   3.496   1.201
  945SOL    HW1 7134   9.774   3.456   1.151
  945SOL    HW2 7135   9.934   3.444   1.182
  946SOL     OW 7136  10.157   1.477   4.625
  946SOL    HW1 7137  10.085   1.480   4.694
  946SOL    HW2 7138  10.117   1.498   4.535
  947SOL     OW 7139   4.456   0.511   1.421
  947SOL    HW1 7140   4.386   0.550   1.361
  947SOL    HW2 7141   4.428   0.419   1.448
  948SOL     OW 7142   2.649   8.558   2.855
  948SOL    HW1 7143   2.649   8.468   2.898
  948SOL    HW2 7144   2.580   8.561   2.783
  949SOL     OW 7145   7.123   6.188   2.248
  949SOL    HW1 7146   7.128   6.288   2.255
  949SOL    HW2 7147   7.131   6.148   2.340
  950SOL     OW 7148   3.526   7.170   6.002
  950SOL    HW1 7149   3.462   7.187   6.077
  950SOL    HW2 7150   3.595   7.104   6.032
  951SOL     OW 7151   0.552   6.207   2.378
  951SOL    HW1 7152   0.549   6.245   2.286
  951SOL    HW2 7153   0.464   6.221   2.423
  952SOL     OW 7154   8.775   1.897   5.998
  952SOL    HW1 7155   8.848   1.831   6.015
  952SOL    HW2 7156   8.790   1.942   5.909
  953SOL     OW 7157   1.208   9.062   0.563
  953SOL    HW1 7158   1.133   9.121   0.591
  953SOL    HW2 7159   1.291   9.087   0.613
  954SOL     OW 7160   9.007   2.943   0.328
  954SOL    HW1 7161   8.962   2.910   0.245
  954SOL    HW2 7162   9.057   3.027   0.307
  955SOL     OW 7163   6.406   3.718   6.458
  955SOL    HW1 7164   6.387   3.715   6.557
  955SOL    HW2 7165   6.366   3.638   6.414
  956SOL     OW 7166   0.262   2.477   4.149
  956SOL    HW1 7167   0.209   2.539   4.091
  956SOL    HW2 7168   0.305   2.407   4.092
  957SOL     OW 7169   3.267   0.369   6.345
  957SOL    HW1 7170   3.270   0.422   6.431
  957SOL    HW2 7171   3.360   0.353   6.313
  958SOL     OW 7172   8.525   6.776   6.341
  958SOL    HW1 7173   8.478   6.699   6.384
  958SOL    HW2 7174   8.565   6.747   6.255
  959SOL     OW 7175   6.694  10.539   5.696
  959SOL    HW1 7176   6.604  10.500   5.681
  959SOL    HW2 7177   6.708  10.555   5.794
  960SOL     OW 7178  10.313  10.440   2.330
  960SOL    HW1 7179  10.249  10.517   2.327
  960SOL    HW2 7180  10.401  10.468   2.292
  961SOL     OW 7181   6.496   2.168   1.427
  961SOL    HW1 7182   6.552   2.248   1.403
  961SOL    HW2 7183   6.541   2.118   1.501
  962SOL     OW 7184   3.990   3.313   1.985
  962SOL    HW1 7185   3.953   3.220   1.983
  962SOL    HW2 7186   4.035   3.332   1.898
  963SOL     OW 7187   3.255   2.532   7.054
  963SOL    HW1 7188   3.213   2.451   7.097
  963SOL    HW2 7189   3.239   2.528   6.956
  964SOL     OW 7190   2.630   1.866   7.201
  964SOL    HW1 7191   2.723   1.832   7.185
  964SOL    HW2 7192   2.568   1.823   7.136
  965SOL     OW 7193   1.214   2.142   6.598
  965SOL    HW1 7194   1.257   2.194   6.672
  965SOL    HW2 7195   1.151   2.202   6.548
  966SOL     OW 7196   8.677   6.272   5.219
  966SOL    HW1 7197   8.740   6.194   5.218
  966SOL    HW2 7198   8.705   6.338   5.148
  967SOL     OW 7199   8.788   6.127   6.732
  967SOL    HW1 7200   8.756   6.198   6.794
  967SOL    HW2 7201   8.775   6.037   6.773
  968SOL     OW 7202   8.332   1.477   4.479
  968SOL    HW1 7203   8.350   1.386   4.442
  968SOL    HW2 7204   8.408   1.538   4.455
  969SOL     OW 7205   7.635  10.005   6.202
  969SOL    HW1 7206   7.549  10.037   6.240
  969SOL    HW2 7207   7.621   9.977   6.107
  970SOL     OW 7208   2.928   3.973   4.331
  970SOL    HW1 7209   2.974   4.061   4.331
  970SOL    HW2 7210   2.983   3.906   4.381
  971SOL     OW 7211   4.092   0.912   2.908
  971SOL    HW1 7212   4.151   0.990   2.932
  971SOL    HW2 7213   4.014   0.945   2.854
  972SOL     OW 7214   1.801   1.032   3.845
  972SOL    HW1 7215   1.761   1.110   3.797
  972SOL    HW2 7216   1.746   0.951   3.829
  973SOL     OW 7217   4.427   0.178   2.337
  973SOL    HW1 7218   4.406   0.275   2.353
  973SOL    HW2 7219   4.350   0.122   2.368
  974SOL     OW 7220   8.884   5.203   6.272
  974SOL    HW1 7221   8.827   5.284   6.286
  974SOL    HW2 7222   8.845   5.146   6.200
  975SOL     OW 7223  10.475   2.919   1.404
  975SOL    HW1 7224  10.566   2.917   1.447
  975SOL    HW2 7225  10.485   2.916   1.304
  976SOL     OW 7226   1.906   8.300   0.021
  976SOL    HW1 7227   1.855   8.243  -0.043
  976SOL    HW2 7228   1.980   8.246   0.062
  977SOL     OW 7229   3.830   6.443   1.527
  977SOL    HW1 7230   3.734   6.415   1.532
  977SOL    HW2 7231   3.840   6.517   1.460
  978SOL     OW 7232   4.269   1.735   2.314
  978SOL    HW1 7233   4.198   1.790   2.357
  978SOL    HW2 7234   4.326   1.794   2.256
  979SOL     OW 7235   5.847   9.448   5.720
  979SOL    HW1 7236   5.818   9.353   5.731
  979SOL    HW2 7237   5.777   9.499   5.671
  980SOL     OW 7238   6.838   2.446   4.538
  980SOL    HW1 7239   6.783   2.522   4.501
  980SOL    HW2 7240   6.911   2.424   4.473
  981SOL     OW 7241   4.167   4.389   5.813
  981SOL    HW1 7242   4.124   4.314   5.763
  981SOL    HW2 7243   4.110   4.471   5.806
  982SOL     OW 7244   0.764   3.273   3.448
  982SOL    HW1 7245   0.673   3.280   3.407
  982SOL    HW2 7246   0.833   3.276   3.376
  983SOL     OW 7247   2.278   4.864   6.293
  983SOL    HW1 7248   2.339   4.825   6.362
  983SOL    HW2 7249   2.188   4.822   6.301
  984SOL     OW 7250   8.636   3.916   4.965
  984SOL    HW1 7251   8.582   3.843   4.923
  984SOL    HW2 7252   8.727   3.880   4.988
  985SOL     OW 7253   7.351   7.033   7.383
  985SOL    HW1 7254   7.436   7.076   7.413
  985SOL    HW2 7255   7.361   6.934   7.386
  986SOL     OW 7256   8.533   0.657   4.320
  986SOL    HW1 7257   8.449   0.711   4.315
  986SOL    HW2 7258   8.518   0.568   4.276
  987SOL     OW 7259   1.212  10.222   6.604
  987SOL    HW1 7260   1.238  10.184   6.515
  987SOL    HW2 7261   1.140  10.291   6.592
  988SOL     OW 7262   9.955   3.083   0.058
  988SOL    HW1 7263   9.894   3.149   0.015
  988SOL    HW2 7264   9.919   3.056   0.148
  989SOL     OW 7265   2.444   0.446   7.404
  989SOL    HW1 7266   2.485   0.537   7.409
  989SOL    HW2 7267   2.395   0.436   7.318
  990SOL     OW 7268   2.263   1.935   7.076
  990SOL    HW1 7269   2.196   1.862   7.089
  990SOL    HW2 7270   2.320   1.942   7.158
  991SOL     OW 7271   3.819   9.936   5.249
  991SOL    HW1 7272   3.730   9.927   5.204
  991SOL    HW2 7273   3.865   9.847   5.249
  992SOL     OW 7274   7.562   6.453   1.271
  992SOL    HW1 7275   7.636   6.520   1.263
  992SOL    HW2 7276   7.510   6.450   1.186
  993SOL     OW 7277   2.366   9.546   6.414
  993SOL    HW1 7278   2.429   9.525   6.488
  993SOL    HW2 7279   2.355   9.645   6.406
  994SOL     OW 7280   6.198   6.558   0.476
  994SOL    HW1 7281   6.100   6.553   0.462
  994SOL    HW2 7282   6.236   6.466   0.481
  995SOL     OW 7283   2.573   9.675   3.706
  995SOL    HW1 7284   2.515   9.659   3.626
  995SOL    HW2 7285   2.660   9.629   3.695
  996SOL     OW 7286   0.665   4.855   3.970
  996SOL    HW1 7287   0.576   4.894   3.951
  996SOL    HW2 7288   0.654   4.770   4.023
  997SOL     OW 7289   4.862   7.250   5.327
  997SOL    HW1 7290   4.791   7.301   5.375
  997SOL    HW2 7291   4.906   7.187   5.391
  998SOL     OW 7292   0.064   6.399   4.685
  998SOL    HW1 7293   0.160   6.398   4.657
  998SOL    HW2 7294   0.057   6.427   4.781
  999SOL     OW 7295   9.581   6.816   0.360
  999SOL    HW1 7296   9.662   6.876   0.360
  999SOL    HW2 7297   9.529   6.831   0.276
 1000SOL     OW 7298   6.022  10.269   0.086
 1000SOL    HW1 7299   6.080  10.319   0.022
 1000SOL    HW2 7300   6.067  10.184   0.113
 1001SOL     OW 7301   5.107  10.410   4.097
 1001SOL    HW1 7302   5.163  10.351   4.155
 1001SOL    HW2 7303   5.082  10.361   4.014
 1002SOL     OW 7304   3.520   0.262   6.792
 1002SOL    HW1 7305   3.441   0.211   6.757
 1002SOL    HW2 7306   3.489   0.331   6.857
 1003SOL     OW 7307   7.023   5.182   2.456
 1003SOL    HW1 7308   7.115   5.157   2.428
 1003SOL    HW2 7309   6.985   5.248   2.392
 1004SOL     OW 7310   0.795   0.156   4.690
 1004SOL    HW1 7311   0.777   0.067   4.649
 1004SOL    HW2 7312   0.733   0.224   4.650
 1005SOL     OW 7313   6.978   2.982   2.587
 1005SOL    HW1 7314   7.063   3.032   2.605
 1005SOL    HW2 7315   6.956   2.925   2.666
 1006SOL     OW 7316   8.271  10.443   6.636
 1006SOL    HW1 7317   8.368  10.449   6.658
 1006SOL    HW2 7318   8.259  10.392   6.551
 1007SOL     OW 7319   0.551   5.501   0.729
 1007SOL    HW1 7320   0.560   5.514   0.827
 1007SOL    HW2 7321   0.466   5.543   0.697
 1008SOL     OW 7322   2.946   6.909   3.045
 1008SOL    HW1 7323   2.934   7.003   3.014
 1008SOL    HW2 7324   2.884   6.891   3.122
 1009SOL     OW 7325   0.725   3.267   4.263
 1009SOL    HW1 7326   0.808   3.276   4.208
 1009SOL    HW2 7327   0.647   3.302   4.211
 1010SOL     OW 7328   1.438  10.268   0.122
 1010SOL    HW1 7329   1.357  10.285   0.067
 1010SOL    HW2 7330   1.422  10.299   0.216
 1011SOL     OW 7331   8.737  10.312   6.210
 1011SOL    HW1 7332   8.683  10.302   6.126
 1011SOL    HW2 7333   8.830  10.341   6.186
 1012SOL     OW 7334   6.117   7.125   6.602
 1012SOL    HW1 7335   6.074   7.115   6.512
 1012SOL    HW2 7336   6.183   7.201   6.599
 1013SOL     OW 7337   9.242   7.850   1.894
 1013SOL    HW1 7338   9.165   7.824   1.836
 1013SOL    HW2 7339   9.325   7.805   1.860
 1014SOL     OW 7340   9.348   6.345   1.672
 1014SOL    HW1 7341   9.345   6.432   1.623
 1014SOL    HW2 7342   9.261   6.330   1.719
 1015SOL     OW 7343   8.113   7.651   6.331
 1015SOL    HW1 7344   8.059   7.734   6.319
 1015SOL    HW2 7345   8.169   7.660   6.414
 1016SOL     OW 7346   7.081   4.152   1.674
 1016SOL    HW1 7347   7.002   4.166   1.733
 1016SOL    HW2 7348   7.068   4.069   1.619
 1017SOL     OW 7349   5.546   3.051   6.050
 1017SOL    HW1 7350   5.595   3.076   6.134
 1017SOL    HW2 7351   5.500   2.964   6.063
 1018SOL     OW 7352   3.553   5.836   1.858
 1018SOL    HW1 7353   3.527   5.753   1.908
 1018SOL    HW2 7354   3.648   5.829   1.828
 1019SOL     OW 7355   7.841   0.690   6.618
 1019SOL    HW1 7356   7.858   0.595   6.596
 1019SOL    HW2 7357   7.926   0.743   6.611
 1020SOL     OW 7358   8.783   2.162   6.748
 1020SOL    HW1 7359   8.722   2.165   6.669
 1020SOL    HW2 7360   8.795   2.254   6.784
 1021SOL     OW 7361   6.713   8.045   3.827
 1021SOL    HW1 7362   6.615   8.051   3.805
 1021SOL    HW2 7363   6.765   8.099   3.761
 1022SOL     OW 7364   6.971   4.915   2.185
 1022SOL    HW1 7365   6.880   4.953   2.204
 1022SOL    HW2 7366   7.020   4.902   2.271
 1023SOL     OW 7367   3.663   1.196   6.257
 1023SOL    HW1 7368   3.563   1.200   6.261
 1023SOL    HW2 7369   3.697   1.278   6.210
 1024SOL     OW 7370   8.127   3.935   1.949
 1024SOL    HW1 7371   8.208   3.921   2.005
 1024SOL    HW2 7372   8.051   3.963   2.007
 1025SOL     OW 7373  10.264   3.388   3.229
 1025SOL    HW1 7374  10.285   3.361   3.135
 1025SOL    HW2 7375  10.333   3.350   3.291
 1026SOL     OW 7376   7.499   3.577   5.935
 1026SOL    HW1 7377   7.591   3.617   5.930
 1026SOL    HW2 7378   7.506   3.477   5.928
 1027SOL     OW 7379   2.260   1.909   2.016
 1027SOL    HW1 7380   2.160   1.908   2.008
 1027SOL    HW2 7381   2.298   1.972   1.948
 1028SOL     OW 7382   2.194   0.280   1.036
 1028SOL    HW1 7383   2.172   0.286   1.133
 1028SOL    HW2 7384   2.281   0.326   1.019
 1029SOL     OW 7385   7.627   2.229   7.488
 1029SOL    HW1 7386   7.587   2.318   7.509
 1029SOL    HW2 7387   7.677   2.195   7.567
 1030SOL     OW 7388   4.869   3.782   3.308
 1030SOL    HW1 7389   4.946   3.837   3.276
 1030SOL    HW2 7390   4.785   3.837   3.305
 1031SOL     OW 7391   4.799   1.418   7.355
 1031SOL    HW1 7392   4.872   1.357   7.323
 1031SOL    HW2 7393   4.785   1.491   7.287
 1032SOL     OW 7394   1.719   8.710   6.372
 1032SOL    HW1 7395   1.627   8.692   6.408
 1032SOL    HW2 7396   1.722   8.688   6.274
 1033SOL     OW 7397   6.237   0.885   6.569
 1033SOL    HW1 7398   6.208   0.815   6.504
 1033SOL    HW2 7399   6.158   0.940   6.596
 1034SOL     OW 7400   8.417   5.496   1.756
 1034SOL    HW1 7401   8.430   5.550   1.839
 1034SOL    HW2 7402   8.320   5.483   1.739
 1035SOL     OW 7403   3.530   7.255   2.692
 1035SOL    HW1 7404   3.464   7.329   2.677
 1035SOL    HW2 7405   3.534   7.234   2.790
 1036SOL     OW 7406   3.762   4.224   5.580
 1036SOL    HW1 7407   3.860   4.241   5.572
 1036SOL    HW2 7408   3.744   4.127   5.566
 1037SOL     OW 7409   1.214   9.759   3.448
 1037SOL    HW1 7410   1.199   9.858   3.460
 1037SOL    HW2 7411   1.157   9.709   3.513
 1038SOL     OW 7412   3.644   6.019   4.628
 1038SOL    HW1 7413   3.650   6.019   4.528
 1038SOL    HW2 7414   3.687   5.936   4.664
 1039SOL     OW 7415   8.567   3.967   3.159
 1039SOL    HW1 7416   8.662   3.945   3.181
 1039SOL    HW2 7417   8.545   3.935   3.067
 1040SOL     OW 7418   6.747   3.210   0.725
 1040SOL    HW1 7419   6.788   3.204   0.816
 1040SOL    HW2 7420   6.649   3.227   0.734
 1041SOL     OW 7421   4.129   3.793   7.154
 1041SOL    HW1 7422   4.176   3.705   7.168
 1041SOL    HW2 7423   4.080   3.790   7.067
 1042SOL     OW 7424   5.556   9.021   6.385
 1042SOL    HW1 7425   5.465   8.986   6.406
 1042SOL    HW2 7426   5.614   8.947   6.351
 1043SOL     OW 7427   3.991   1.888   3.069
 1043SOL    HW1 7428   3.971   1.982   3.096
 1043SOL    HW2 7429   4.040   1.842   3.143
 1044SOL     OW 7430   6.815   0.853   4.685
 1044SOL    HW1 7431   6.721   0.832   4.660
 1044SOL    HW2 7432   6.873   0.846   4.604
 1045SOL     OW 7433   7.332   0.622   3.187
 1045SOL    HW1 7434   7.392   0.568   3.129
 1045SOL    HW2 7435   7.351   0.719   3.174
 1046SOL     OW 7436   2.475   0.369   6.475
 1046SOL    HW1 7437   2.424   0.283   6.469
 1046SOL    HW2 7438   2.501   0.400   6.384
 1047SOL     OW 7439   2.664   1.938   2.795
 1047SOL    HW1 7440   2.682   2.033   2.771
 1047SOL    HW2 7441   2.632   1.933   2.890
 1048SOL     OW 7442   1.265   7.276   2.695
 1048SOL    HW1 7443   1.209   7.310   2.619
 1048SOL    HW2 7444   1.343   7.337   2.708
 1049SOL     OW 7445   4.929   6.887   5.427
 1049SOL    HW1 7446   4.833   6.860   5.412
 1049SOL    HW2 7447   4.982   6.807   5.455
 1050SOL     OW 7448   3.158   5.235   1.405
 1050SOL    HW1 7449   3.175   5.331   1.382
 1050SOL    HW2 7450   3.196   5.215   1.496
 1051SOL     OW 7451   7.506   0.880   4.744
 1051SOL    HW1 7452   7.430   0.929   4.701
 1051SOL    HW2 7453   7.471   0.804   4.799
 1052SOL     OW 7454  10.212   4.908   2.835
 1052SOL    HW1 7455  10.130   4.926   2.781
 1052SOL    HW2 7456  10.268   4.991   2.840
 1053SOL     OW 7457   4.579   6.304   3.203
 1053SOL    HW1 7458   4.618   6.218   3.171
 1053SOL    HW2 7459   4.645   6.351   3.262
 1054SOL     OW 7460   0.729   8.771   1.119
 1054SOL    HW1 7461   0.721   8.858   1.168
 1054SOL    HW2 7462   0.702   8.696   1.180
 1055SOL     OW 7463   3.942   8.506   1.280
 1055SOL    HW1 7464   3.963   8.601   1.304
 1055SOL    HW2 7465   3.955   8.447   1.360
 1056SOL     OW 7466   3.355   2.136   1.982
 1056SOL    HW1 7467   3.292   2.069   1.942
 1056SOL    HW2 7468   3.442   2.091   2.002
 1057SOL     OW 7469   9.418   9.678   0.391
 1057SOL    HW1 7470   9.330   9.632   0.391
 1057SOL    HW2 7471   9.405   9.776   0.399
 1058SOL     OW 7472   0.045   3.043   2.911
 1058SOL    HW1 7473  -0.042   2.996   2.895
 1058SOL    HW2 7474   0.083   3.074   2.823
 1059SOL     OW 7475   5.621   4.597   6.963
 1059SOL    HW1 7476   5.550   4.537   7.001
 1059SOL    HW2 7477   5.682   4.628   7.036
 1060SOL     OW 7478   1.393   7.833   2.927
 1060SOL    HW1 7479   1.406   7.932   2.920
 1060SOL    HW2 7480   1.432   7.789   2.847
 1061SOL     OW 7481   2.659   8.087   1.981
 1061SOL    HW1 7482   2.618   8.051   1.897
 1061SOL    HW2 7483   2.668   8.186   1.973
 1062SOL     OW 7484   9.754  10.295   1.028
 1062SOL    HW1 7485   9.807  10.300   0.943
 1062SOL    HW2 7486   9.796  10.228   1.089
 1063SOL     OW 7487   6.983   5.663   1.744
 1063SOL    HW1 7488   6.992   5.567   1.768
 1063SOL    HW2 7489   7.041   5.719   1.803
 1064SOL     OW 7490   6.367   0.902   2.743
 1064SOL    HW1 7491   6.454   0.913   2.793
 1064SOL    HW2 7492   6.322   0.818   2.773
 1065SOL     OW 7493   4.503   6.015   0.438
 1065SOL    HW1 7494   4.501   6.068   0.523
 1065SOL    HW2 7495   4.427   6.043   0.379
 1066SOL     OW 7496   6.152   5.228   1.828
 1066SOL    HW1 7497   6.116   5.310   1.785
 1066SOL    HW2 7498   6.245   5.211   1.795
 1067SOL     OW 7499   2.128   7.748   6.139
 1067SOL    HW1 7500   2.126   7.845   6.111
 1067SOL    HW2 7501   2.214   7.728   6.186
 1068SOL     OW 7502   2.958   6.946   0.778
 1068SOL    HW1 7503   2.983   6.852   0.755
 1068SOL    HW2 7504   2.914   6.948   0.868
 1069SOL     OW 7505   7.602   2.386   3.111
 1069SOL    HW1 7506   7.636   2.313   3.170
 1069SOL    HW2 7507   7.601   2.355   3.016
 1070SOL     OW 7508   9.337  10.206   1.492
 1070SOL    HW1 7509   9.436  10.206   1.489
 1070SOL    HW2 7510   9.303  10.300   1.486
 1071SOL     OW 7511   8.481   7.517   6.643
 1071SOL    HW1 7512   8.552   7.450   6.620
 1071SOL    HW2 7513   8.395   7.470   6.658
 1072SOL     OW 7514   3.138   4.722   2.052
 1072SOL    HW1 7515   3.223   4.670   2.044
 1072SOL    HW2 7516   3.115   4.735   2.148
 1073SOL     OW 7517   9.066  10.294   5.866
 1073SOL    HW1 7518   9.149  10.248   5.899
 1073SOL    HW2 7519   8.986  10.237   5.884
 1074SOL     OW 7520   4.273   4.133   5.616
 1074SOL    HW1 7521   4.344   4.183   5.566
 1074SOL    HW2 7522   4.311   4.100   5.703
 1075SOL     OW 7523   4.904   8.387   0.822
 1075SOL    HW1 7524   4.848   8.469   0.831
 1075SOL    HW2 7525   4.994   8.403   0.862
 1076SOL     OW 7526   0.503   7.460   5.483
 1076SOL    HW1 7527   0.408   7.441   5.507
 1076SOL    HW2 7528   0.559   7.381   5.507
 1077SOL     OW 7529   2.520   3.322   6.572
 1077SOL    HW1 7530   2.566   3.373   6.500
 1077SOL    HW2 7531   2.517   3.376   6.656
 1078SOL     OW 7532   2.391   7.921   4.331
 1078SOL    HW1 7533   2.302   7.876   4.325
 1078SOL    HW2 7534   2.464   7.852   4.334
 1079SOL     OW 7535   3.754   1.519   4.314
 1079SOL    HW1 7536   3.838   1.464   4.317
 1079SOL    HW2 7537   3.747   1.574   4.398
 1080SOL     OW 7538   5.222   8.492   6.650
 1080SOL    HW1 7539   5.180   8.476   6.740
 1080SOL    HW2 7540   5.266   8.408   6.618
 1081SOL     OW 7541   5.292   7.886   1.241
 1081SOL    HW1 7542   5.247   7.966   1.280
 1081SOL    HW2 7543   5.353   7.845   1.309
 1082SOL     OW 7544   9.767   1.257   6.659
 1082SOL    HW1 7545   9.737   1.195   6.587
 1082SOL    HW2 7546   9.701   1.257   6.733
 1083SOL     OW 7547  10.603   4.113   1.563
 1083SOL    HW1 7548  10.665   4.169   1.618
 1083SOL    HW2 7549  10.509   4.132   1.588
 1084SOL     OW 7550   4.121   1.164   6.380
 1084SOL    HW1 7551   4.131   1.139   6.283
 1084SOL    HW2 7552   4.076   1.252   6.387
 1085SOL     OW 7553   2.762   2.193   2.806
 1085SOL    HW1 7554   2.853   2.232   2.821
 1085SOL    HW2 7555   2.717   2.243   2.731
 1086SOL     OW 7556   5.716   7.188   7.190
 1086SOL    HW1 7557   5.678   7.279   7.171
 1086SOL    HW2 7558   5.738   7.181   7.287
 1087SOL     OW 7559   2.661   7.398   5.853
 1087SOL    HW1 7560   2.710   7.360   5.775
 1087SOL    HW2 7561   2.690   7.492   5.869
 1088SOL     OW 7562   4.855   6.649   2.229
 1088SOL    HW1 7563   4.761   6.681   2.223
 1088SOL    HW2 7564   4.877   6.627   2.324
 1089SOL     OW 7565   8.020   1.957   6.707
 1089SOL    HW1 7566   8.063   2.046   6.719
 1089SOL    HW2 7567   8.051   1.895   6.779
 1090SOL     OW 7568  10.272   7.001   5.999
 1090SOL    HW1 7569  10.180   7.014   5.961
 1090SOL    HW2 7570  10.331   6.960   5.929
 1091SOL     OW 7571   4.550   7.088   4.748
 1091SOL    HW1 7572   4.618   7.077   4.676
 1091SOL    HW2 7573   4.518   7.183   4.750
 1092SOL     OW 7574   3.636   3.770   1.924
 1092SOL    HW1 7575   3.702   3.749   1.997
 1092SOL    HW2 7576   3.589   3.685   1.897
 1093SOL     OW 7577   8.164   9.025   0.751
 1093SOL    HW1 7578   8.153   8.954   0.682
 1093SOL    HW2 7579   8.156   9.115   0.707
 1094SOL     OW 7580   5.562   6.973   3.957
 1094SOL    HW1 7581   5.638   6.908   3.949
 1094SOL    HW2 7582   5.595   7.065   3.936
 1095SOL     OW 7583   7.317   5.665   0.491
 1095SOL    HW1 7584   7.224   5.683   0.457
 1095SOL    HW2 7585   7.384   5.701   0.426
 1096SOL     OW 7586   0.097   6.698   1.412
 1096SOL    HW1 7587   0.058   6.781   1.372
 1096SOL    HW2 7588   0.025   6.629   1.423
 1097SOL     OW 7589   4.744   0.530   1.056
 1097SOL    HW1 7590   4.714   0.442   1.093
 1097SOL    HW2 7591   4.813   0.515   0.986
 1098SOL     OW 7592   8.337   5.692   0.910
 1098SOL    HW1 7593   8.313   5.779   0.867
 1098SOL    HW2 7594   8.261   5.628   0.900
 1099SOL     OW 7595   9.338   9.339   3.059
 1099SOL    HW1 7596   9.427   9.351   3.015
 1099SOL    HW2 7597   9.266   9.376   2.999
 1100SOL     OW 7598   6.054   1.371   6.428
 1100SOL    HW1 7599   5.969   1.397   6.475
 1100SOL    HW2 7600   6.099   1.298   6.480
 1101SOL     OW 7601   1.417   2.172   0.178
 1101SOL    HW1 7602   1.366   2.088   0.194
 1101SOL    HW2 7603   1.373   2.248   0.227
 1102SOL     OW 7604   5.960   3.755   4.892
 1102SOL    HW1 7605   5.989   3.659   4.898
 1102SOL    HW2 7606   5.920   3.783   4.979
 1103SOL     OW 7607  10.068   9.285   2.209
 1103SOL    HW1 7608  10.082   9.204   2.152
 1103SOL    HW2 7609  10.024   9.260   2.295
 1104SOL     OW 7610   5.932   4.220   2.236
 1104SOL    HW1 7611   5.981   4.153   2.181
 1104SOL    HW2 7612   5.836   4.192   2.245
 1105SOL     OW 7613   5.902   1.688   6.548
 1105SOL    HW1 7614   5.993   1.700   6.589
 1105SOL    HW2 7615   5.883   1.590   6.538
 1106SOL     OW 7616   3.221   0.722   4.531
 1106SOL    HW1 7617   3.256   0.641   4.484
 1106SOL    HW2 7618   3.294   0.763   4.585
 1107SOL     OW 7619   0.841   1.316   4.688
 1107SOL    HW1 7620   0.839   1.245   4.617
 1107SOL    HW2 7621   0.753   1.320   4.734
 1108SOL     OW 7622   5.113   1.963   2.561
 1108SOL    HW1 7623   5.175   1.921   2.628
 1108SOL    HW2 7624   5.034   2.001   2.608
 1109SOL     OW 7625   3.931  10.544   3.161
 1109SOL    HW1 7626   3.866  10.511   3.092
 1109SOL    HW2 7627   3.881  10.566   3.245
 1110SOL     OW 7628   3.089   5.967   6.994
 1110SOL    HW1 7629   3.060   6.061   7.013
 1110SOL    HW2 7630   3.151   5.966   6.915
 1111SOL     OW 7631   5.323   6.055   3.507
 1111SOL    HW1 7632   5.402   5.998   3.529
 1111SOL    HW2 7633   5.348   6.121   3.436
 1112SOL     OW 7634   0.384   2.326   6.471
 1112SOL    HW1 7635   0.430   2.357   6.555
 1112SOL    HW2 7636   0.307   2.268   6.496
 1113SOL     OW 7637   0.394   5.350   4.900
 1113SOL    HW1 7638   0.439   5.305   4.823
 1113SOL    HW2 7639   0.343   5.282   4.953
 1114SOL     OW 7640   7.756   4.699   2.197
 1114SOL    HW1 7641   7.673   4.645   2.186
 1114SOL    HW2 7642   7.750   4.781   2.140
 1115SOL     OW 7643   9.335   0.372   2.641
 1115SOL    HW1 7644   9.268   0.446   2.644
 1115SOL    HW2 7645   9.418   0.404   2.595
 1116SOL     OW 7646   7.885   9.877   5.782
 1116SOL    HW1 7647   7.934   9.805   5.734
 1116SOL    HW2 7648   7.853   9.946   5.716
 1117SOL     OW 7649   3.774   1.861   6.016
 1117SOL    HW1 7650   3.815   1.815   6.095
 1117SOL    HW2 7651   3.733   1.793   5.956
 1118SOL     OW 7652   1.032   2.533   6.643
 1118SOL    HW1 7653   0.938   2.501   6.636
 1118SOL    HW2 7654   1.041   2.593   6.722
 1119SOL     OW 7655   0.254   7.378   7.412
 1119SOL    HW1 7656   0.335   7.435   7.429
 1119SOL    HW2 7657   0.213   7.351   7.499
 1120SOL     OW 7658   5.448   8.051   0.873
 1120SOL    HW1 7659   5.456   8.138   0.826
 1120SOL    HW2 7660   5.480   8.060   0.968
 1121SOL     OW 7661   2.331   5.349   2.273
 1121SOL    HW1 7662   2.277   5.265   2.262
 1121SOL    HW2 7663   2.376   5.346   2.362
 1122SOL     OW 7664   4.844   5.480   4.261
 1122SOL    HW1 7665   4.801   5.405   4.311
 1122SOL    HW2 7666   4.808   5.567   4.296
 1123SOL     OW 7667   1.627   0.570   3.306
 1123SOL    HW1 7668   1.633   0.633   3.229
 1123SOL    HW2 7669   1.531   0.561   3.334
 1124SOL     OW 7670  10.503   0.903   7.338
 1124SOL    HW1 7671  10.422   0.936   7.386
 1124SOL    HW2 7672  10.551   0.836   7.394
 1125SOL     OW 7673   4.575   6.740   6.921
 1125SOL    HW1 7674   4.512   6.776   6.989
 1125SOL    HW2 7675   4.527   6.730   6.833
 1126SOL     OW 7676   9.859   3.896   4.054
 1126SOL    HW1 7677   9.773   3.852   4.025
 1126SOL    HW2 7678   9.862   3.989   4.018
 1127SOL     OW 7679   5.480   2.440   6.832
 1127SOL    HW1 7680   5.481   2.367   6.763
 1127SOL    HW2 7681   5.526   2.408   6.914
 1128SOL     OW 7682   8.462   7.175   0.983
 1128SOL    HW1 7683   8.450   7.201   0.888
 1128SOL    HW2 7684   8.547   7.123   0.993
 1129SOL     OW 7685   6.722   0.927   7.493
 1129SOL    HW1 7686   6.819   0.924   7.520
 1129SOL    HW2 7687   6.709   0.873   7.410
 1130SOL     OW 7688   4.491   4.496   6.977
 1130SOL    HW1 7689   4.578   4.511   7.026
 1130SOL    HW2 7690   4.420   4.551   7.020
 1131SOL     OW 7691   7.357   5.798   1.477
 1131SOL    HW1 7692   7.337   5.895   1.465
 1131SOL    HW2 7693   7.455   5.784   1.481
 1132SOL     OW 7694   0.500   8.073   6.714
 1132SOL    HW1 7695   0.547   7.992   6.679
 1132SOL    HW2 7696   0.404   8.051   6.732
 1133SOL     OW 7697   2.285   3.756   1.152
 1133SOL    HW1 7698   2.257   3.750   1.248
 1133SOL    HW2 7699   2.384   3.770   1.147
 1134SOL     OW 7700   9.631   2.255   5.483
 1134SOL    HW1 7701   9.703   2.266   5.415
 1134SOL    HW2 7702   9.653   2.178   5.543
 1135SOL     OW 7703   7.640   9.911   5.954
 1135SOL    HW1 7704   7.561   9.895   5.895
 1135SOL    HW2 7705   7.724   9.912   5.899
 1136SOL     OW 7706   4.175   9.838   6.686
 1136SOL    HW1 7707   4.223   9.922   6.712
 1136SOL    HW2 7708   4.172   9.776   6.764
 1137SOL     OW 7709   4.023   6.279   1.452
 1137SOL    HW1 7710   3.969   6.328   1.520
 1137SOL    HW2 7711   4.079   6.344   1.401
 1138SOL     OW 7712   6.661   4.434   4.343
 1138SOL    HW1 7713   6.595   4.482   4.400
 1138SOL    HW2 7714   6.633   4.439   4.247
 1139SOL     OW 7715   8.311   1.879   7.176
 1139SOL    HW1 7716   8.368   1.819   7.122
 1139SOL    HW2 7717   8.358   1.966   7.192
 1140SOL     OW 7718   6.253   3.851   1.358
 1140SOL    HW1 7719   6.180   3.901   1.311
 1140SOL    HW2 7720   6.327   3.833   1.294
 1141SOL     OW 7721   2.773   4.509   0.435
 1141SOL    HW1 7722   2.871   4.490   0.424
 1141SOL    HW2 7723   2.748   4.587   0.378
 1142SOL     OW 7724   1.800   2.012   3.519
 1142SOL    HW1 7725   1.787   2.062   3.434
 1142SOL    HW2 7726   1.893   2.027   3.553
 1143SOL     OW 7727   2.097   4.563   3.948
 1143SOL    HW1 7728   2.175   4.616   3.915
 1143SOL    HW2 7729   2.061   4.506   3.874
 1144SOL     OW 7730   3.540   7.773   5.886
 1144SOL    HW1 7731   3.485   7.748   5.966
 1144SOL    HW2 7732   3.572   7.868   5.896
 1145SOL     OW 7733   8.932   8.451   0.765
 1145SOL    HW1 7734   8.925   8.483   0.860
 1145SOL    HW2 7735   8.964   8.357   0.764
 1146SOL     OW 7736   4.419   4.731   4.360
 1146SOL    HW1 7737   4.452   4.778   4.278
 1146SOL    HW2 7738   4.329   4.692   4.343
 1147SOL     OW 7739   4.900   2.048   2.665
 1147SOL    HW1 7740   4.888   2.035   2.764
 1147SOL    HW2 7741   4.811   2.053   2.621
 1148SOL     OW 7742   7.714   1.948   3.788
 1148SOL    HW1 7743   7.804   1.940   3.832
 1148SOL    HW2 7744   7.690   2.045   3.779
 1149SOL     OW 7745   1.875   7.312   1.699
 1149SOL    HW1 7746   1.940   7.279   1.767
 1149SOL    HW2 7747   1.784   7.274   1.719
 1150SOL     OW 7748   7.149   8.329   0.299
 1150SOL    HW1 7749   7.086   8.389   0.348
 1150SOL    HW2 7750   7.223   8.301   0.359
 1151SOL     OW 7751   1.305   9.863   0.280
 1151SOL    HW1 7752   1.217   9.825   0.252
 1151SOL    HW2 7753   1.309   9.960   0.257
 1152SOL     OW 7754  10.273   7.794   4.063
 1152SOL    HW1 7755  10.204   7.803   3.991
 1152SOL    HW2 7756  10.253   7.715   4.120
 1153SOL     OW 7757   7.670   5.836   0.619
 1153SOL    HW1 7758   7.586   5.869   0.576
 1153SOL    HW2 7759   7.677   5.873   0.712
 1154SOL     OW 7760   4.277   6.800   3.122
 1154SOL    HW1 7761   4.320   6.712   3.145
 1154SOL    HW2 7762   4.179   6.787   3.112
 1155SOL     OW 7763   9.146   3.670   1.563
 1155SOL    HW1 7764   9.129   3.701   1.657
 1155SOL    HW2 7765   9.109   3.577   1.552
 1156SOL     OW 7766   6.776   4.226   2.289
 1156SOL    HW1 7767   6.690   4.187   2.320
 1156SOL    HW2 7768   6.852   4.180   2.336
 1157SOL     OW 7769   1.721   7.201   4.386
 1157SOL    HW1 7770   1.760   7.165   4.301
 1157SOL    HW2 7771   1.629   7.236   4.367
 1158SOL     OW 7772   7.848   2.712   1.488
 1158SOL    HW1 7773   7.843   2.616   1.459
 1158SOL    HW2 7774   7.821   2.719   1.584
 1159SOL     OW 7775   7.996   7.476   4.702
 1159SOL    HW1 7776   7.955   7.467   4.611
 1159SOL    HW2 7777   8.094   7.456   4.696
 1160SOL     OW 7778   5.348   1.898   1.176
 1160SOL    HW1 7779   5.427   1.891   1.116
 1160SOL    HW2 7780   5.266   1.870   1.127
 1161SOL     OW 7781   9.255   8.689   2.295
 1161SOL    HW1 7782   9.225   8.743   2.374
 1161SOL    HW2 7783   9.182   8.626   2.268
 1162SOL     OW 7784   8.632   6.206   0.146
 1162SOL    HW1 7785   8.689   6.189   0.066
 1162SOL    HW2 7786   8.558   6.138   0.150
 1163SOL     OW 7787   7.972   0.098   4.546
 1163SOL    HW1 7788   7.917   0.181   4.539
 1163SOL    HW2 7789   8.042   0.110   4.616
 1164SOL     OW 7790   0.557   4.415   7.490
 1164SOL    HW1 7791   0.493   4.453   7.423
 1164SOL    HW2 7792   0.629   4.482   7.508
 1165SOL     OW 7793   2.611   1.222   0.997
 1165SOL    HW1 7794   2.540   1.163   0.959
 1165SOL    HW2 7795   2.598   1.233   1.095
 1166SOL     OW 7796   3.366   9.576   3.516
 1166SOL    HW1 7797   3.418   9.518   3.579
 1166SOL    HW2 7798   3.305   9.518   3.460
 1167SOL     OW 7799   0.543   0.869   3.727
 1167SOL    HW1 7800   0.483   0.793   3.752
 1167SOL    HW2 7801   0.595   0.898   3.807
 1168SOL     OW 7802   5.763   5.276   3.017
 1168SOL    HW1 7803   5.834   5.233   3.073
 1168SOL    HW2 7804   5.792   5.275   2.921
 1169SOL     OW 7805   9.104   5.118   5.810
 1169SOL    HW1 7806   9.153   5.053   5.869
 1169SOL    HW2 7807   9.042   5.069   5.749
 1170SOL     OW 7808   0.813   2.570   1.488
 1170SOL    HW1 7809   0.733   2.514   1.461
 1170SOL    HW2 7810   0.784   2.640   1.552
 1171SOL     OW 7811   2.690   0.082   1.023
 1171SOL    HW1 7812   2.705   0.009   0.956
 1171SOL    HW2 7813   2.629   0.049   1.094
 1172SOL     OW 7814   4.061   0.897   4.142
 1172SOL    HW1 7815   3.970   0.926   4.112
 1172SOL    HW2 7816   4.076   0.926   4.237
 1173SOL     OW 7817   6.212   5.846   6.629
 1173SOL    HW1 7818   6.190   5.846   6.531
 1173SOL    HW2 7819   6.158   5.916   6.676
 1174SOL     OW 7820   2.857   9.088   4.113
 1174SOL    HW1 7821   2.817   9.039   4.189
 1174SOL    HW2 7822   2.787   9.106   4.044
 1175SOL     OW 7823   0.876   7.981   1.498
 1175SOL    HW1 7824   0.900   7.997   1.594
 1175SOL    HW2 7825   0.899   7.886   1.474
 1176SOL     OW 7826   5.280   1.042   2.320
 1176SOL    HW1 7827   5.321   0.952   2.327
 1176SOL    HW2 7828   5.181   1.033   2.310
 1177SOL     OW 7829   6.889   6.086   1.844
 1177SOL    HW1 7830   6.826   6.134   1.784
 1177SOL    HW2 7831   6.969   6.144   1.863
 1178SOL     OW 7832   6.238   0.423   1.376
 1178SOL    HW1 7833   6.259   0.482   1.298
 1178SOL    HW2 7834   6.194   0.477   1.448
 1179SOL     OW 7835   7.458   1.254   2.503
 1179SOL    HW1 7836   7.414   1.331   2.458
 1179SOL    HW2 7837   7.447   1.261   2.602
 1180SOL     OW 7838   4.682   3.912   2.991
 1180SOL    HW1 7839   4.719   3.821   3.004
 1180SOL    HW2 7840   4.623   3.913   2.910
 1181SOL     OW 7841   9.552   0.463   3.044
 1181SOL    HW1 7842   9.575   0.448   2.948
 1181SOL    HW2 7843   9.595   0.392   3.100
 1182SOL     OW 7844   3.181   3.449   4.018
 1182SOL    HW1 7845   3.163   3.358   4.054
 1182SOL    HW2 7846   3.124   3.516   4.067
 1183SOL     OW 7847   2.028   0.899   5.172
 1183SOL    HW1 7848   2.038   0.944   5.261
 1183SOL    HW2 7849   2.092   0.940   5.107
 1184SOL     OW 7850   8.271   7.725   6.549
 1184SOL    HW1 7851   8.349   7.680   6.592
 1184SOL    HW2 7852   8.303   7.784   6.476
 1185SOL     OW 7853   9.979   1.888   3.230
 1185SOL    HW1 7854  10.004   1.804   3.183
 1185SOL    HW2 7855   9.998   1.966   3.170
 1186SOL     OW 7856   1.484   8.075   4.545
 1186SOL    HW1 7857   1.530   8.112   4.464
 1186SOL    HW2 7858   1.544   8.082   4.624
 1187SOL     OW 7859   9.114   3.637   5.895
 1187SOL    HW1 7860   9.052   3.707   5.930
 1187SOL    HW2 7861   9.102   3.553   5.947
 1188SOL     OW 7862   6.057   6.541   1.399
 1188SOL    HW1 7863   6.032   6.508   1.490
 1188SOL    HW2 7864   5.982   6.523   1.335
 1189SOL     OW 7865   3.534  10.254   6.252
 1189SOL    HW1 7866   3.545  10.235   6.349
 1189SOL    HW2 7867   3.442  10.288   6.235
 1190SOL     OW 7868   4.141   9.399   5.843
 1190SOL    HW1 7869   4.056   9.404   5.895
 1190SOL    HW2 7870   4.123   9.358   5.754
 1191SOL     OW 7871   3.643   3.050   0.790
 1191SOL    HW1 7872   3.727   3.018   0.747
 1191SOL    HW2 7873   3.627   3.146   0.765
 1192SOL     OW 7874   9.480   2.029   2.591
 1192SOL    HW1 7875   9.396   1.977   2.601
 1192SOL    HW2 7876   9.465   2.123   2.623
 1193SOL     OW 7877   9.608   5.694   5.747
 1193SOL    HW1 7878   9.601   5.596   5.768
 1193SOL    HW2 7879   9.689   5.732   5.792
 1194SOL     OW 7880   6.693   1.118   5.888
 1194SOL    HW1 7881   6.685   1.180   5.810
 1194SOL    HW2 7882   6.741   1.163   5.963
 1195SOL     OW 7883   5.199   9.753   1.137
 1195SOL    HW1 7884   5.172   9.850   1.142
 1195SOL    HW2 7885   5.234   9.733   1.046
 1196SOL     OW 7886   1.106   2.767   6.805
 1196SOL    HW1 7887   1.148   2.858   6.813
 1196SOL    HW2 7888   1.085   2.733   6.896
 1197SOL     OW 7889   4.334   1.031   1.310
 1197SOL    HW1 7890   4.337   0.937   1.345
 1197SOL    HW2 7891   4.362   1.094   1.382
 1198SOL     OW 7892   0.455   1.342   6.460
 1198SOL    HW1 7893   0.472   1.435   6.492
 1198SOL    HW2 7894   0.524   1.281   6.498
 1199SOL     OW 7895  10.295   0.555   7.287
 1199SOL    HW1 7896  10.380   0.555   7.340
 1199SOL    HW2 7897  10.261   0.462   7.277
 1200SOL     OW 7898   8.828   6.619   6.902
 1200SOL    HW1 7899   8.883   6.700   6.884
 1200SOL    HW2 7900   8.862   6.572   6.983
 1201SOL     OW 7901   0.652   3.244   1.793
 1201SOL    HW1 7902   0.740   3.281   1.822
 1201SOL    HW2 7903   0.588   3.246   1.870
 1202SOL     OW 7904   6.275   8.240   4.440
 1202SOL    HW1 7905   6.348   8.175   4.418
 1202SOL    HW2 7906   6.258   8.299   4.362
 1203SOL     OW 7907   6.097  10.350   5.668
 1203SOL    HW1 7908   6.020  10.348   5.732
 1203SOL    HW2 7909   6.095  10.434   5.615
 1204SOL     OW 7910   5.740   8.903   0.592
 1204SOL    HW1 7911   5.729   8.810   0.556
 1204SOL    HW2 7912   5.697   8.968   0.530
 1205SOL     OW 7913   2.116   7.069   2.315
 1205SOL    HW1 7914   2.031   7.074   2.366
 1205SOL    HW2 7915   2.147   7.162   2.293
 1206SOL     OW 7916   0.387   9.960   1.862
 1206SOL    HW1 7917   0.417  10.056   1.862
 1206SOL    HW2 7918   0.302   9.951   1.811
 1207SOL     OW 7919   1.369   9.649   4.547
 1207SOL    HW1 7920   1.277   9.665   4.582
 1207SOL    HW2 7921   1.413   9.738   4.530
 1208SOL     OW 7922   6.810   8.353   0.680
 1208SOL    HW1 7923   6.825   8.426   0.747
 1208SOL    HW2 7924   6.719   8.364   0.639
 1209SOL     OW 7925   8.257   2.669   7.384
 1209SOL    HW1 7926   8.187   2.618   7.334
 1209SOL    HW2 7927   8.271   2.628   7.474
 1210SOL     OW 7928   2.460   9.783   6.330
 1210SOL    HW1 7929   2.549   9.748   6.362
 1210SOL    HW2 7930   2.460   9.788   6.231
 1211SOL     OW 7931   8.787   9.609   1.841
 1211SOL    HW1 7932   8.703   9.653   1.873
 1211SOL    HW2 7933   8.797   9.623   1.743
 1212SOL     OW 7934   2.959   1.530   6.910
 1212SOL    HW1 7935   3.050   1.568   6.895
 1212SOL    HW2 7936   2.967   1.446   6.964
 1213SOL     OW 7937   6.606   9.606   7.058
 1213SOL    HW1 7938   6.611   9.555   7.144
 1213SOL    HW2 7939   6.698   9.636   7.031
 1214SOL     OW 7940   1.748   1.298   0.892
 1214SOL    HW1 7941   1.685   1.362   0.935
 1214SOL    HW2 7942   1.797   1.344   0.818
 1215SOL     OW 7943   5.404   4.116   2.460
 1215SOL    HW1 7944   5.373   4.026   2.427
 1215SOL    HW2 7945   5.434   4.171   2.383
 1216SOL     OW 7946   5.899   7.350   4.790
 1216SOL    HW1 7947   5.864   7.321   4.701
 1216SOL    HW2 7948   5.830   7.332   4.861
 1217SOL     OW 7949   4.484   9.716   3.984
 1217SOL    HW1 7950   4.528   9.794   4.029
 1217SOL    HW2 7951   4.385   9.731   3.981
 1218SOL     OW 7952   5.622   6.833   5.147
 1218SOL    HW1 7953   5.559   6.898   5.106
 1218SOL    HW2 7954   5.716   6.857   5.122
 1219SOL     OW 7955   3.658   9.363   2.720
 1219SOL    HW1 7956   3.751   9.396   2.729
 1219SOL    HW2 7957   3.598   9.413   2.781
 1220SOL     OW 7958   2.202   2.795   5.147
 1220SOL    HW1 7959   2.189   2.801   5.246
 1220SOL    HW2 7960   2.286   2.842   5.121
 1221SOL     OW 7961   8.912   7.471   0.769
 1221SOL    HW1 7962   8.944   7.471   0.674
 1221SOL    HW2 7963   8.931   7.561   0.809
 1222SOL     OW 7964   3.978   4.245   4.674
 1222SOL    HW1 7965   3.882   4.270   4.667
 1222SOL    HW2 7966   4.011   4.211   4.586
 1223SOL     OW 7967   5.490   5.589   5.157
 1223SOL    HW1 7968   5.424   5.584   5.232
 1223SOL    HW2 7969   5.533   5.500   5.144
 1224SOL     OW 7970   5.438   5.241   7.116
 1224SOL    HW1 7971   5.503   5.279   7.050
 1224SOL    HW2 7972   5.473   5.154   7.151
 1225SOL     OW 7973   7.233   0.957   4.636
 1225SOL    HW1 7974   7.205   0.977   4.730
 1225SOL    HW2 7975   7.160   0.907   4.589
 1226SOL     OW 7976   5.482   1.686   6.302
 1226SOL    HW1 7977   5.482   1.746   6.382
 1226SOL    HW2 7978   5.531   1.730   6.227
 1227SOL     OW 7979   4.172   7.596   0.914
 1227SOL    HW1 7980   4.196   7.638   0.826
 1227SOL    HW2 7981   4.192   7.498   0.911
 1228SOL     OW 7982   0.083   4.354   1.095
 1228SOL    HW1 7983   0.145   4.332   1.170
 1228SOL    HW2 7984  -0.006   4.381   1.133
 1229SOL     OW 7985   4.213   3.898   6.781
 1229SOL    HW1 7986   4.236   3.826   6.847
 1229SOL    HW2 7987   4.135   3.870   6.726
 1230SOL     OW 7988   2.910   9.462   5.889
 1230SOL    HW1 7989   2.980   9.423   5.830
 1230SOL    HW2 7990   2.888   9.554   5.858
 1231SOL     OW 7991  10.377   0.042   3.843
 1231SOL    HW1 7992  10.474   0.024   3.830
 1231SOL    HW2 7993  10.361   0.074   3.936
 1232SOL     OW 7994   0.412  10.112   0.795
 1232SOL    HW1 7995   0.499  10.082   0.755
 1232SOL    HW2 7996   0.342  10.116   0.724
 1233SOL     OW 7997   8.233   2.890   6.964
 1233SOL    HW1 7998   8.133   2.900   6.962
 1233SOL    HW2 7999   8.273   2.939   6.887
 1234SOL     OW 8000   3.674   3.274   3.295
 1234SOL    HW1 8001   3.660   3.285   3.196
 1234SOL    HW2 8002   3.607   3.330   3.344
 1235SOL     OW 8003   9.674   5.785   2.463
 1235SOL    HW1 8004   9.729   5.854   2.508
 1235SOL    HW2 8005   9.620   5.735   2.531
 1236SOL     OW 8006   9.591  10.093   2.193
 1236SOL    HW1 8007   9.688  10.114   2.180
 1236SOL    HW2 8008   9.539  10.129   2.116
 1237SOL     OW 8009   2.511  10.529   2.988
 1237SOL    HW1 8010   2.597  10.566   3.023
 1237SOL    HW2 8011   2.479  10.456   3.049
 1238SOL     OW 8012   4.406   6.783   5.635
 1238SOL    HW1 8013   4.467   6.778   5.714
 1238SOL    HW2 8014   4.343   6.706   5.637
 1239SOL     OW 8015   6.227   4.726   2.794
 1239SOL    HW1 8016   6.207   4.687   2.704
 1239SOL    HW2 8017   6.141   4.745   2.842
 1240SOL     OW 8018   8.105   1.719   6.589
 1240SOL    HW1 8019   8.050   1.674   6.659
 1240SOL    HW2 8020   8.117   1.815   6.612
 1241SOL     OW 8021   5.513   0.782   4.141
 1241SOL    HW1 8022   5.487   0.688   4.116
 1241SOL    HW2 8023   5.431   0.838   4.153
 1242SOL     OW 8024  10.246   8.849   1.382
 1242SOL    HW1 8025  10.168   8.908   1.361
 1242SOL    HW2 8026  10.295   8.885   1.461
 1243SOL     OW 8027   5.890   2.975   0.251
 1243SOL    HW1 8028   5.867   2.878   0.238
 1243SOL    HW2 8029   5.939   3.009   0.171
 1244SOL     OW 8030   7.776   0.974   0.454
 1244SOL    HW1 8031   7.871   0.950   0.478
 1244SOL    HW2 8032   7.750   1.058   0.501
 1245SOL     OW 8033   0.086   8.003   1.052
 1245SOL    HW1 8034   0.140   8.079   1.015
 1245SOL    HW2 8035  -0.011   8.024   1.043
 1246SOL     OW 8036   2.411   1.189   4.293
 1246SOL    HW1 8037   2.466   1.245   4.354
 1246SOL    HW2 8038   2.364   1.118   4.347
 1247SOL     OW 8039   3.106   4.091   4.057
 1247SOL    HW1 8040   3.072   4.064   3.967
 1247SOL    HW2 8041   3.154   4.015   4.100
 1248SOL     OW 8042  10.404   3.629   3.852
 1248SOL    HW1 8043  10.338   3.596   3.784
 1248SOL    HW2 8044  10.481   3.566   3.858
 1249SOL     OW 8045   9.547   6.216   1.513
 1249SOL    HW1 8046   9.584   6.277   1.443
 1249SOL    HW2 8047   9.487   6.268   1.574
 1250SOL     OW 8048   2.900   6.250   7.363
 1250SOL    HW1 8049   2.899   6.233   7.462
 1250SOL    HW2 8050   2.821   6.205   7.321
 1251SOL     OW 8051   5.487   3.848   7.255
 1251SOL    HW1 8052   5.466   3.946   7.250
 1251SOL    HW2 8053   5.558   3.832   7.323
 1252SOL     OW 8054   4.612   9.378   0.613
 1252SOL    HW1 8055   4.544   9.452   0.619
 1252SOL    HW2 8056   4.687   9.407   0.553
 1253SOL     OW 8057   7.224   1.246   5.915
 1253SOL    HW1 8058   7.292   1.172   5.917
 1253SOL    HW2 8059   7.200   1.270   6.009
 1254SOL     OW 8060   3.251   4.315   6.827
 1254SOL    HW1 8061   3.240   4.402   6.873
 1254SOL    HW2 8062   3.339   4.274   6.853
 1255SOL     OW 8063   4.083   0.967   1.166
 1255SOL    HW1 8064   4.122   0.959   1.258
 1255SOL    HW2 8065   4.103   1.058   1.129
 1256SOL     OW 8066   0.489   7.816   6.608
 1256SOL    HW1 8067   0.520   7.817   6.513
 1256SOL    HW2 8068   0.400   7.770   6.613
 1257SOL     OW 8069   4.969   1.253   7.245
 1257SOL    HW1 8070   5.040   1.202   7.294
 1257SOL    HW2 8071   4.931   1.195   7.173
 1258SOL     OW 8072   1.128   9.353   0.423
 1258SOL    HW1 8073   1.071   9.272   0.413
 1258SOL    HW2 8074   1.225   9.326   0.426
 1259SOL     OW 8075   6.674   4.389   5.648
 1259SOL    HW1 8076   6.634   4.302   5.616
 1259SOL    HW2 8077   6.742   4.420   5.583
 1260SOL     OW 8078   3.360   0.611   5.016
 1260SOL    HW1 8079   3.406   0.522   5.013
 1260SOL    HW2 8080   3.262   0.599   5.000
 1261SOL     OW 8081   9.788   0.578   5.927
 1261SOL    HW1 8082   9.690   0.596   5.932
 1261SOL    HW2 8083   9.812   0.548   5.834
 1262SOL     OW 8084   2.392   6.244   6.632
 1262SOL    HW1 8085   2.371   6.161   6.685
 1262SOL    HW2 8086   2.351   6.323   6.677
 1263SOL     OW 8087   2.636   4.826   4.822
 1263SOL    HW1 8088   2.658   4.786   4.911
 1263SOL    HW2 8089   2.612   4.754   4.758
 1264SOL     OW 8090   4.359   6.723   0.240
 1264SOL    HW1 8091   4.311   6.773   0.168
 1264SOL    HW2 8092   4.383   6.786   0.314
 1265SOL     OW 8093   9.313   7.165   4.377
 1265SOL    HW1 8094   9.348   7.127   4.462
 1265SOL    HW2 8095   9.256   7.098   4.330
 1266SOL     OW 8096   2.415   6.291   2.729
 1266SOL    HW1 8097   2.467   6.329   2.806
 1266SOL    HW2 8098   2.418   6.191   2.733
 1267SOL     OW 8099   5.990   1.426   0.091
 1267SOL    HW1 8100   5.992   1.513   0.141
 1267SOL    HW2 8101   6.052   1.430   0.013
 1268SOL     OW 8102   0.746   4.775   2.066
 1268SOL    HW1 8103   0.738   4.753   1.969
 1268SOL    HW2 8104   0.721   4.872   2.079
 1269SOL     OW 8105   6.578   9.762   4.897
 1269SOL    HW1 8106   6.593   9.705   4.816
 1269SOL    HW2 8107   6.659   9.817   4.913
 1270SOL     OW 8108   5.828  10.206   4.830
 1270SOL    HW1 8109   5.909  10.263   4.847
 1270SOL    HW2 8110   5.856  10.112   4.815
 1271SOL     OW 8111   8.000   3.518   3.872
 1271SOL    HW1 8112   8.052   3.505   3.788
 1271SOL    HW2 8113   7.919   3.459   3.871
 1272SOL     OW 8114   6.975   8.739   7.072
 1272SOL    HW1 8115   6.945   8.712   7.164
 1272SOL    HW2 8116   7.054   8.684   7.045
 1273SOL     OW 8117   1.247   9.923   5.950
 1273SOL    HW1 8118   1.280   9.932   6.044
 1273SOL    HW2 8119   1.253  10.011   5.904
 1274SOL     OW 8120   9.139   4.236   4.732
 1274SOL    HW1 8121   9.186   4.168   4.788
 1274SOL    HW2 8122   9.177   4.326   4.752
 1275SOL     OW 8123   8.778   1.867   6.643
 1275SOL    HW1 8124   8.824   1.838   6.559
 1275SOL    HW2 8125   8.695   1.918   6.620
 1276SOL     OW 8126   6.671  10.535   6.703
 1276SOL    HW1 8127   6.651  10.580   6.791
 1276SOL    HW2 8128   6.660  10.601   6.629
 1277SOL     OW 8129   3.263   6.372   0.270
 1277SOL    HW1 8130   3.232   6.381   0.175
 1277SOL    HW2 8131   3.359   6.397   0.276
 1278SOL     OW 8132   2.258   8.847   0.409
 1278SOL    HW1 8133   2.350   8.868   0.442
 1278SOL    HW2 8134   2.262   8.823   0.312
 1279SOL     OW 8135   6.733   6.607   1.346
 1279SOL    HW1 8136   6.712   6.674   1.275
 1279SOL    HW2 8137   6.824   6.624   1.383
 1280SOL     OW 8138   0.214   4.328   6.146
 1280SOL    HW1 8139   0.283   4.369   6.085
 1280SOL    HW2 8140   0.123   4.356   6.116
 1281SOL     OW 8141   4.878   0.452   0.817
 1281SOL    HW1 8142   4.907   0.411   0.731
 1281SOL    HW2 8143   4.912   0.546   0.823
 1282SOL     OW 8144   3.060   9.922   1.114
 1282SOL    HW1 8145   3.094   9.872   1.193
 1282SOL    HW2 8146   3.048  10.018   1.137
 1283SOL     OW 8147   1.700  10.239   3.343
 1283SOL    HW1 8148   1.789  10.261   3.301
 1283SOL    HW2 8149   1.640  10.198   3.274
 1284SOL     OW 8150   9.268   1.392   5.954
 1284SOL    HW1 8151   9.213   1.356   6.030
 1284SOL    HW2 8152   9.213   1.394   5.871
 1285SOL     OW 8153   2.680   2.392   3.815
 1285SOL    HW1 8154   2.749   2.458   3.845
 1285SOL    HW2 8155   2.712   2.299   3.833
 1286SOL     OW 8156   7.446   2.086   1.097
 1286SOL    HW1 8157   7.496   2.005   1.129
 1286SOL    HW2 8158   7.352   2.081   1.129
 1287SOL     OW 8159  10.098   0.299   0.525
 1287SOL    HW1 8160  10.187   0.254   0.535
 1287SOL    HW2 8161  10.094   0.379   0.585
 1288SOL     OW 8162   3.441   7.221   4.710
 1288SOL    HW1 8163   3.394   7.135   4.692
 1288SOL    HW2 8164   3.433   7.243   4.808
 1289SOL     OW 8165  10.049   2.419   5.135
 1289SOL    HW1 8166  10.139   2.377   5.148
 1289SOL    HW2 8167  10.013   2.392   5.046
 1290SOL     OW 8168   7.502   7.601   6.204
 1290SOL    HW1 8169   7.594   7.587   6.240
 1290SOL    HW2 8170   7.494   7.560   6.113
 1291SOL     OW 8171   3.389   0.388   5.978
 1291SOL    HW1 8172   3.431   0.478   5.962
 1291SOL    HW2 8173   3.295   0.389   5.943
 1292SOL     OW 8174   1.916   8.174   7.484
 1292SOL    HW1 8175   2.002   8.124   7.497
 1292SOL    HW2 8176   1.936   8.264   7.445
 1293SOL     OW 8177   8.717   8.830   0.099
 1293SOL    HW1 8178   8.639   8.864   0.151
 1293SOL    HW2 8179   8.707   8.854   0.003
 1294SOL     OW 8180   6.858   1.309   0.659
 1294SOL    HW1 8181   6.822   1.273   0.746
 1294SOL    HW2 8182   6.948   1.349   0.674
 1295SOL     OW 8183   3.325   0.107   6.658
 1295SOL    HW1 8184   3.376   0.083   6.575
 1295SOL    HW2 8185   3.231   0.130   6.633
 1296SOL     OW 8186   1.311   1.747   0.516
 1296SOL    HW1 8187   1.334   1.843   0.506
 1296SOL    HW2 8188   1.385   1.700   0.564
 1297SOL     OW 8189   1.872   3.299   3.017
 1297SOL    HW1 8190   1.862   3.202   3.040
 1297SOL    HW2 8191   1.795   3.350   3.054
 1298SOL     OW 8192   5.286   3.998   3.726
 1298SOL    HW1 8193   5.345   3.922   3.698
 1298SOL    HW2 8194   5.337   4.058   3.788
 1299SOL     OW 8195   1.504   7.349   4.312
 1299SOL    HW1 8196   1.442   7.297   4.253
 1299SOL    HW2 8197   1.460   7.435   4.338
 1300SOL     OW 8198   7.263   0.873   1.104
 1300SOL    HW1 8199   7.296   0.850   1.012
 1300SOL    HW2 8200   7.267   0.791   1.162
 1301SOL     OW 8201   6.758   9.982   1.521
 1301SOL    HW1 8202   6.759  10.067   1.468
 1301SOL    HW2 8203   6.840   9.976   1.577
 1302SOL     OW 8204   8.729   5.899   6.845
 1302SOL    HW1 8205   8.764   5.838   6.916
 1302SOL    HW2 8206   8.636   5.872   6.822
 1303SOL     OW 8207   0.973   0.985   0.561
 1303SOL    HW1 8208   0.884   0.958   0.524
 1303SOL    HW2 8209   1.045   0.960   0.495
 1304SOL     OW 8210   5.121  10.610   6.041
 1304SOL    HW1 8211   5.201  10.554   6.023
 1304SOL    HW2 8212   5.070  10.572   6.118
 1305SOL     OW 8213   3.671   8.628   6.509
 1305SOL    HW1 8214   3.607   8.552   6.522
 1305SOL    HW2 8215   3.754   8.612   6.563
 1306SOL     OW 8216   1.793   4.691   4.276
 1306SOL    HW1 8217   1.830   4.773   4.233
 1306SOL    HW2 8218   1.707   4.713   4.322
 1307SOL     OW 8219   9.367   1.101   3.610
 1307SOL    HW1 8220   9.369   1.002   3.621
 1307SOL    HW2 8221   9.358   1.145   3.699
 1308SOL     OW 8222   4.729   2.989   4.891
 1308SOL    HW1 8223   4.682   3.077   4.895
 1308SOL    HW2 8224   4.789   2.979   4.970
 1309SOL     OW 8225   2.048   6.922   4.206
 1309SOL    HW1 8226   2.009   6.844   4.254
 1309SOL    HW2 8227   2.127   6.892   4.152
 1310SOL     OW 8228   9.285   3.182   0.550
 1310SOL    HW1 8229   9.248   3.270   0.580
 1310SOL    HW2 8230   9.346   3.145   0.620
 1311SOL     OW 8231   9.463   4.885   0.510
 1311SOL    HW1 8232   9.494   4.920   0.422
 1311SOL    HW2 8233   9.476   4.955   0.581
 1312SOL     OW 8234   3.028   6.990   1.805
 1312SOL    HW1 8235   2.977   6.905   1.786
 1312SOL    HW2 8236   2.965   7.067   1.805
 1313SOL     OW 8237   4.747   9.577   5.011
 1313SOL    HW1 8238   4.763   9.479   5.018
 1313SOL    HW2 8239   4.795   9.624   5.085
 1314SOL     OW 8240   4.839   5.172   0.413
 1314SOL    HW1 8241   4.770   5.243   0.420
 1314SOL    HW2 8242   4.926   5.212   0.385
 1315SOL     OW 8243   0.979   7.739   5.949
 1315SOL    HW1 8244   0.892   7.753   5.995
 1315SOL    HW2 8245   0.967   7.753   5.851
 1316SOL     OW 8246   4.713   6.821   0.435
 1316SOL    HW1 8247   4.727   6.768   0.518
 1316SOL    HW2 8248   4.669   6.764   0.366
 1317SOL     OW 8249   5.246   5.138   2.622
 1317SOL    HW1 8250   5.340   5.171   2.625
 1317SOL    HW2 8251   5.243   5.048   2.578
 1318SOL     OW 8252   8.323   1.515   1.925
 1318SOL    HW1 8253   8.397   1.516   1.859
 1318SOL    HW2 8254   8.303   1.608   1.956
 1319SOL     OW 8255   0.549   3.926   3.039
 1319SOL    HW1 8256   0.621   3.965   3.096
 1319SOL    HW2 8257   0.583   3.843   2.995
 1320SOL     OW 8258   5.681   6.903   1.884
 1320SOL    HW1 8259   5.717   6.933   1.972
 1320SOL    HW2 8260   5.757   6.877   1.824
 1321SOL     OW 8261   2.029  10.165   0.111
 1321SOL    HW1 8262   2.064  10.071   0.114
 1321SOL    HW2 8263   1.954  10.171   0.046
 1322SOL     OW 8264   9.107   0.846   3.470
 1322SOL    HW1 8265   9.039   0.775   3.450
 1322SOL    HW2 8266   9.133   0.892   3.386
 1323SOL     OW 8267   8.815  10.310   2.779
 1323SOL    HW1 8268   8.725  10.288   2.740
 1323SOL    HW2 8269   8.805  10.380   2.849
 1324SOL     OW 8270   0.740   5.571   2.735
 1324SOL    HW1 8271   0.787   5.567   2.823
 1324SOL    HW2 8272   0.806   5.592   2.663
 1325SOL     OW 8273   7.953   4.539   2.151
 1325SOL    HW1 8274   7.946   4.493   2.063
 1325SOL    HW2 8275   7.875   4.600   2.164
 1326SOL     OW 8276   1.316   3.417   6.478
 1326SOL    HW1 8277   1.230   3.433   6.430
 1326SOL    HW2 8278   1.346   3.502   6.521
 1327SOL     OW 8279   0.522  10.210   2.163
 1327SOL    HW1 8280   0.476  10.277   2.222
 1327SOL    HW2 8281   0.621  10.219   2.174
 1328SOL     OW 8282   4.987   2.235   1.812
 1328SOL    HW1 8283   5.029   2.204   1.898
 1328SOL    HW2 8284   5.056   2.278   1.755
 1329SOL     OW 8285   6.115   2.685   1.390
 1329SOL    HW1 8286   6.158   2.658   1.477
 1329SOL    HW2 8287   6.178   2.668   1.315
 1330SOL     OW 8288   2.107   5.239   1.307
 1330SOL    HW1 8289   2.016   5.278   1.323
 1330SOL    HW2 8290   2.106   5.186   1.222
 1331SOL     OW 8291   9.563   7.019   1.761
 1331SOL    HW1 8292   9.575   6.986   1.855
 1331SOL    HW2 8293   9.580   7.117   1.758
 1332SOL     OW 8294   8.797   0.366   5.424
 1332SOL    HW1 8295   8.772   0.453   5.382
 1332SOL    HW2 8296   8.715   0.312   5.441
 1333SOL     OW 8297   6.943   0.575   0.616
 1333SOL    HW1 8298   6.979   0.519   0.542
 1333SOL    HW2 8299   6.861   0.532   0.654
 1334SOL     OW 8300   7.218   1.457   4.212
 1334SOL    HW1 8301   7.127   1.435   4.177
 1334SOL    HW2 8302   7.243   1.393   4.285
 1335SOL     OW 8303   9.422   3.623   1.346
 1335SOL    HW1 8304   9.395   3.528   1.361
 1335SOL    HW2 8305   9.346   3.683   1.372
 1336SOL     OW 8306   6.201   2.140   6.818
 1336SOL    HW1 8307   6.160   2.050   6.800
 1336SOL    HW2 8308   6.158   2.208   6.759
 1337SOL     OW 8309   5.353   6.455   6.868
 1337SOL    HW1 8310   5.366   6.523   6.794
 1337SOL    HW2 8311   5.403   6.485   6.949
 1338SOL     OW 8312   3.327   4.532   7.181
 1338SOL    HW1 8313   3.318   4.467   7.257
 1338SOL    HW2 8314   3.266   4.610   7.197
 1339SOL     OW 8315   6.503   1.150   1.744
 1339SOL    HW1 8316   6.430   1.082   1.739
 1339SOL    HW2 8317   6.514   1.179   1.839
 1340SOL     OW 8318   1.385   1.573   2.399
 1340SOL    HW1 8319   1.323   1.570   2.478
 1340SOL    HW2 8320   1.418   1.666   2.386
 1341SOL     OW 8321   0.757   2.123   1.820
 1341SOL    HW1 8322   0.824   2.195   1.805
 1341SOL    HW2 8323   0.666   2.155   1.796
 1342SOL     OW 8324   6.616   1.805   2.173
 1342SOL    HW1 8325   6.635   1.824   2.269
 1342SOL    HW2 8326   6.519   1.782   2.162
 1343SOL     OW 8327   2.380   0.702   0.299
 1343SOL    HW1 8328   2.476   0.708   0.273
 1343SOL    HW2 8329   2.340   0.618   0.262
 1344SOL     OW 8330   5.141   5.684   2.557
 1344SOL    HW1 8331   5.048   5.647   2.559
 1344SOL    HW2 8332   5.146   5.765   2.614
 1345SOL     OW 8333   0.544   3.711   1.691
 1345SOL    HW1 8334   0.532   3.739   1.786
 1345SOL    HW2 8335   0.596   3.782   1.642
 1346SOL     OW 8336   7.752   2.237   0.910
 1346SOL    HW1 8337   7.820   2.166   0.926
 1346SOL    HW2 8338   7.663   2.194   0.891
 1347SOL     OW 8339   1.914   6.594   7.300
 1347SOL    HW1 8340   1.818   6.620   7.290
 1347SOL    HW2 8341   1.944   6.612   7.393
 1348SOL     OW 8342   7.086   4.191   5.169
 1348SOL    HW1 8343   7.011   4.223   5.111
 1348SOL    HW2 8344   7.120   4.103   5.135
 1349SOL     OW 8345   8.186   2.367   6.146
 1349SOL    HW1 8346   8.245   2.351   6.067
 1349SOL    HW2 8347   8.108   2.305   6.142
 1350SOL     OW 8348   9.070   2.274   6.667
 1350SOL    HW1 8349   9.068   2.241   6.761
 1350SOL    HW2 8350   8.987   2.326   6.648
 1351SOL     OW 8351  10.179   4.600   5.613
 1351SOL    HW1 8352  10.186   4.619   5.711
 1351SOL    HW2 8353  10.083   4.589   5.588
 1352SOL     OW 8354   3.941   9.528   3.288
 1352SOL    HW1 8355   3.983   9.496   3.373
 1352SOL    HW2 8356   4.012   9.539   3.218
 1353SOL     OW 8357   4.835   2.724   4.865
 1353SOL    HW1 8358   4.812   2.821   4.872
 1353SOL    HW2 8359   4.768   2.677   4.808
 1354SOL     OW 8360   7.867   1.008   3.787
 1354SOL    HW1 8361   7.959   1.044   3.774
 1354SOL    HW2 8362   7.801   1.068   3.742
 1355SOL     OW 8363   5.497   0.276   3.365
 1355SOL    HW1 8364   5.524   0.279   3.269
 1355SOL    HW2 8365   5.411   0.226   3.374
 1356SOL     OW 8366   8.953   1.327   4.877
 1356SOL    HW1 8367   9.009   1.312   4.796
 1356SOL    HW2 8368   8.860   1.351   4.849
 1357SOL     OW 8369   7.269  10.089   7.083
 1357SOL    HW1 8370   7.268  10.061   7.179
 1357SOL    HW2 8371   7.176  10.109   7.053
 1358SOL     OW 8372   1.751   4.851   4.831
 1358SOL    HW1 8373   1.844   4.886   4.835
 1358SOL    HW2 8374   1.745   4.779   4.762
 1359SOL     OW 8375   0.547   3.148   4.810
 1359SOL    HW1 8376   0.489   3.113   4.736
 1359SOL    HW2 8377   0.561   3.246   4.797
 1360SOL     OW 8378   8.159   7.120   6.521
 1360SOL    HW1 8379   8.258   7.127   6.505
 1360SOL    HW2 8380   8.114   7.203   6.490
 1361SOL     OW 8381   1.757   9.847   6.904
 1361SOL    HW1 8382   1.706   9.787   6.965
 1361SOL    HW2 8383   1.704   9.865   6.821
 1362SOL     OW 8384   9.759   4.245   2.424
 1362SOL    HW1 8385   9.767   4.208   2.516
 1362SOL    HW2 8386   9.676   4.209   2.381
 1363SOL     OW 8387   0.550   7.733   5.337
 1363SOL    HW1 8388   0.619   7.717   5.408
 1363SOL    HW2 8389   0.466   7.768   5.379
 1364SOL     OW 8390   4.084   7.074   0.687
 1364SOL    HW1 8391   4.098   7.020   0.605
 1364SOL    HW2 8392   3.990   7.061   0.719
 1365SOL     OW 8393   7.610   3.484   0.407
 1365SOL    HW1 8394   7.554   3.565   0.428
 1365SOL    HW2 8395   7.553   3.416   0.360
 1366SOL     OW 8396   9.897   4.216   4.652
 1366SOL    HW1 8397   9.986   4.259   4.637
 1366SOL    HW2 8398   9.890   4.186   4.747
 1367SOL     OW 8399   9.331   5.033   7.400
 1367SOL    HW1 8400   9.375   4.969   7.463
 1367SOL    HW2 8401   9.233   5.013   7.395
 1368SOL     OW 8402   2.490   9.581   2.756
 1368SOL    HW1 8403   2.400   9.602   2.795
 1368SOL    HW2 8404   2.561   9.618   2.814
 1369SOL     OW 8405   0.766   7.372   0.709
 1369SOL    HW1 8406   0.805   7.332   0.792
 1369SOL    HW2 8407   0.704   7.306   0.666
 1370SOL     OW 8408   5.827   2.366   4.731
 1370SOL    HW1 8409   5.764   2.318   4.792
 1370SOL    HW2 8410   5.816   2.464   4.743
 1371SOL     OW 8411  10.549   5.373   6.923
 1371SOL    HW1 8412  10.482   5.421   6.867
 1371SOL    HW2 8413  10.618   5.331   6.865
 1372SOL     OW 8414   2.338   6.855   1.979
 1372SOL    HW1 8415   2.408   6.852   1.908
 1372SOL    HW2 8416   2.314   6.762   2.006
 1373SOL     OW 8417  10.529   8.589   2.480
 1373SOL    HW1 8418  10.591   8.535   2.536
 1373SOL    HW2 8419  10.475   8.528   2.422
 1374SOL     OW 8420  10.233   0.542   4.764
 1374SOL    HW1 8421  10.218   0.601   4.843
 1374SOL    HW2 8422  10.324   0.501   4.770
 1375SOL     OW 8423   5.137   5.246   2.398
 1375SOL    HW1 8424   5.188   5.246   2.312
 1375SOL    HW2 8425   5.200   5.231   2.474
 1376SOL     OW 8426   1.109   6.564   0.349
 1376SOL    HW1 8427   1.146   6.471   0.357
 1376SOL    HW2 8428   1.178   6.624   0.308
 1377SOL     OW 8429   3.845   6.023   2.584
 1377SOL    HW1 8430   3.847   5.925   2.566
 1377SOL    HW2 8431   3.803   6.070   2.507
 1378SOL     OW 8432   7.133   1.972   4.462
 1378SOL    HW1 8433   7.194   2.027   4.519
 1378SOL    HW2 8434   7.048   1.955   4.512
 1379SOL     OW 8435   5.025   9.707   6.539
 1379SOL    HW1 8436   5.121   9.704   6.510
 1379SOL    HW2 8437   5.015   9.658   6.626
 1380SOL     OW 8438   1.341   1.178   2.394
 1380SOL    HW1 8439   1.392   1.262   2.380
 1380SOL    HW2 8440   1.401   1.099   2.380
 1381SOL     OW 8441   5.596   7.533   5.856
 1381SOL    HW1 8442   5.546   7.471   5.917
 1381SOL    HW2 8443   5.685   7.494   5.835
 1382SOL     OW 8444   7.034   6.125   6.726
 1382SOL    HW1 8445   7.013   6.110   6.629
 1382SOL    HW2 8446   6.962   6.083   6.782
 1383SOL     OW 8447  10.001   3.188   3.175
 1383SOL    HW1 8448   9.953   3.272   3.198
 1383SOL    HW2 8449  10.069   3.205   3.104
 1384SOL     OW 8450   5.147  10.040   4.969
 1384SOL    HW1 8451   5.159   9.942   4.984
 1384SOL    HW2 8452   5.112  10.056   4.877
 1385SOL     OW 8453  10.316   1.762   0.881
 1385SOL    HW1 8454  10.259   1.711   0.945
 1385SOL    HW2 8455  10.262   1.837   0.842
 1386SOL     OW 8456   1.723   0.405   1.781
 1386SOL    HW1 8457   1.684   0.314   1.773
 1386SOL    HW2 8458   1.759   0.419   1.874
 1387SOL     OW 8459   2.381   5.622   5.712
 1387SOL    HW1 8460   2.388   5.698   5.775
 1387SOL    HW2 8461   2.464   5.617   5.656
 1388SOL     OW 8462   4.667   3.408   7.416
 1388SOL    HW1 8463   4.572   3.439   7.424
 1388SOL    HW2 8464   4.672   3.332   7.351
 1389SOL     OW 8465   8.941   4.359   0.657
 1389SOL    HW1 8466   8.959   4.309   0.572
 1389SOL    HW2 8467   8.918   4.454   0.635
 1390SOL     OW 8468   5.162   9.909   0.664
 1390SOL    HW1 8469   5.129   9.841   0.599
 1390SOL    HW2 8470   5.153  10.000   0.624
 1391SOL     OW 8471  10.523   8.217   0.728
 1391SOL    HW1 8472  10.523   8.150   0.802
 1391SOL    HW2 8473  10.451   8.284   0.744
 1392SOL     OW 8474   5.784   4.925   3.611
 1392SOL    HW1 8475   5.765   4.827   3.608
 1392SOL    HW2 8476   5.855   4.947   3.544
 1393SOL     OW 8477   8.609   6.719   6.727
 1393SOL    HW1 8478   8.572   6.664   6.652
 1393SOL    HW2 8479   8.644   6.658   6.799
 1394SOL     OW 8480   6.911   3.529   0.280
 1394SOL    HW1 8481   6.898   3.430   0.279
 1394SOL    HW2 8482   6.943   3.559   0.191
 1395SOL     OW 8483   5.409  10.482   7.455
 1395SOL    HW1 8484   5.472  10.481   7.532
 1395SOL    HW2 8485   5.411  10.572   7.411
 1396SOL     OW 8486   7.692   8.320   7.449
 1396SOL    HW1 8487   7.690   8.280   7.357
 1396SOL    HW2 8488   7.777   8.293   7.495
 1397SOL     OW 8489   5.383   3.448   6.094
 1397SOL    HW1 8490   5.439   3.494   6.025
 1397SOL    HW2 8491   5.440   3.423   6.172
 1398SOL     OW 8492   2.354   4.994   0.226
 1398SOL    HW1 8493   2.282   5.063   0.213
 1398SOL    HW2 8494   2.442   5.032   0.197
 1399SOL     OW 8495   5.150  10.607   3.873
 1399SOL    HW1 8496   5.114  10.520   3.840
 1399SOL    HW2 8497   5.186  10.595   3.966
 1400SOL     OW 8498   8.656   3.972   1.226
 1400SOL    HW1 8499   8.695   4.023   1.302
 1400SOL    HW2 8500   8.655   3.875   1.248
 1401SOL     OW 8501  10.440   4.815   0.722
 1401SOL    HW1 8502  10.501   4.894   0.725
 1401SOL    HW2 8503  10.362   4.836   0.663
 1402SOL     OW 8504   3.018   1.868   1.397
 1402SOL    HW1 8505   3.038   1.770   1.395
 1402SOL    HW2 8506   3.104   1.919   1.405
 1403SOL     OW 8507   6.987   7.358   0.111
 1403SOL    HW1 8508   6.923   7.417   0.160
 1403SOL    HW2 8509   7.017   7.403   0.027
 1404SOL     OW 8510   6.542   6.971   2.355
 1404SOL    HW1 8511   6.494   7.029   2.422
 1404SOL    HW2 8512   6.498   6.980   2.266
 1405SOL     OW 8513  10.361   7.987   5.293
 1405SOL    HW1 8514  10.373   8.078   5.333
 1405SOL    HW2 8515  10.397   7.986   5.200
 1406SOL     OW 8516   1.597   9.717   4.773
 1406SOL    HW1 8517   1.652   9.770   4.710
 1406SOL    HW2 8518   1.500   9.728   4.751
 1407SOL     OW 8519   1.094   4.751   3.837
 1407SOL    HW1 8520   1.173   4.794   3.793
 1407SOL    HW2 8521   1.118   4.724   3.930
 1408SOL     OW 8522   1.061   5.796   4.658
 1408SOL    HW1 8523   0.975   5.744   4.661
 1408SOL    HW2 8524   1.101   5.800   4.749
 1409SOL     OW 8525   3.755   9.741   5.863
 1409SOL    HW1 8526   3.740   9.770   5.769
 1409SOL    HW2 8527   3.840   9.687   5.868
 1410SOL     OW 8528  10.107   4.009   2.240
 1410SOL    HW1 8529  10.040   3.942   2.273
 1410SOL    HW2 8530  10.083   4.037   2.147
 1411SOL     OW 8531   9.369   7.848   0.520
 1411SOL    HW1 8532   9.392   7.823   0.426
 1411SOL    HW2 8533   9.345   7.944   0.524
 1412SOL     OW 8534   5.807   5.584   5.480
 1412SOL    HW1 8535   5.865   5.651   5.433
 1412SOL    HW2 8536   5.759   5.629   5.556
 1413SOL     OW 8537   9.699   1.162   1.833
 1413SOL    HW1 8538   9.620   1.103   1.852
 1413SOL    HW2 8539   9.709   1.173   1.734
 1414SOL     OW 8540  10.352   1.647   4.771
 1414SOL    HW1 8541  10.338   1.703   4.852
 1414SOL    HW2 8542  10.275   1.584   4.759
 1415SOL     OW 8543   7.841   3.344   3.178
 1415SOL    HW1 8544   7.884   3.434   3.177
 1415SOL    HW2 8545   7.907   3.274   3.152
 1416SOL     OW 8546   4.042   6.669   6.079
 1416SOL    HW1 8547   4.053   6.571   6.065
 1416SOL    HW2 8548   4.016   6.687   6.174
 1417SOL     OW 8549  10.237   3.936   3.383
 1417SOL    HW1 8550  10.270   3.842   3.386
 1417SOL    HW2 8551  10.171   3.951   3.457
 1418SOL     OW 8552   1.052   6.354   4.458
 1418SOL    HW1 8553   1.003   6.441   4.458
 1418SOL    HW2 8554   1.000   6.286   4.509
 1419SOL     OW 8555   1.076   3.337   0.960
 1419SOL    HW1 8556   0.992   3.288   0.936
 1419SOL    HW2 8557   1.121   3.290   1.037
 1420SOL     OW 8558   9.735   8.345   7.033
 1420SOL    HW1 8559   9.791   8.294   6.968
 1420SOL    HW2 8560   9.733   8.298   7.121
 1421SOL     OW 8561   5.089   0.382   1.883
 1421SOL    HW1 8562   5.047   0.316   1.946
 1421SOL    HW2 8563   5.053   0.366   1.791
 1422SOL     OW 8564   0.991   7.532   6.965
 1422SOL    HW1 8565   1.039   7.446   6.980
 1422SOL    HW2 8566   0.928   7.550   7.041
 1423SOL     OW 8567   7.814   2.693   4.393
 1423SOL    HW1 8568   7.887   2.755   4.364
 1423SOL    HW2 8569   7.797   2.626   4.322
 1424SOL     OW 8570  10.218   5.107   0.677
 1424SOL    HW1 8571  10.297   5.144   0.725
 1424SOL    HW2 8572  10.248   5.040   0.608
 1425SOL     OW 8573   7.513   7.027   6.287
 1425SOL    HW1 8574   7.526   6.941   6.336
 1425SOL    HW2 8575   7.579   7.034   6.213
 1426SOL     OW 8576   3.286   0.612   3.672
 1426SOL    HW1 8577   3.368   0.648   3.718
 1426SOL    HW2 8578   3.298   0.621   3.573
 1427SOL     OW 8579   0.745   9.568   2.502
 1427SOL    HW1 8580   0.829   9.565   2.556
 1427SOL    HW2 8581   0.757   9.516   2.418
 1428SOL     OW 8582   2.298   5.598   1.508
 1428SOL    HW1 8583   2.354   5.650   1.572
 1428SOL    HW2 8584   2.251   5.661   1.446
 1429SOL     OW 8585   5.070   7.858   1.508
 1429SOL    HW1 8586   4.995   7.919   1.484
 1429SOL    HW2 8587   5.066   7.777   1.450
 1430SOL     OW 8588   9.151   1.919   0.416
 1430SOL    HW1 8589   9.060   1.906   0.455
 1430SOL    HW2 8590   9.171   2.016   0.408
 1431SOL     OW 8591   9.572   2.592   1.022
 1431SOL    HW1 8592   9.653   2.597   1.081
 1431SOL    HW2 8593   9.598   2.556   0.932
 1432SOL     OW 8594   5.039   9.620   0.199
 1432SOL    HW1 8595   5.083   9.639   0.111
 1432SOL    HW2 8596   4.941   9.607   0.185
 1433SOL     OW 8597   4.771   6.766   5.141
 1433SOL    HW1 8598   4.846   6.791   5.079
 1433SOL    HW2 8599   4.761   6.836   5.211
 1434SOL     OW 8600   9.811   3.078   7.042
 1434SOL    HW1 8601   9.852   3.077   6.951
 1434SOL    HW2 8602   9.716   3.110   7.035
 1435SOL     OW 8603   1.774   3.357   3.851
 1435SOL    HW1 8604   1.768   3.416   3.770
 1435SOL    HW2 8605   1.685   3.318   3.872
 1436SOL     OW 8606   5.686   2.150   1.198
 1436SOL    HW1 8607   5.766   2.095   1.222
 1436SOL    HW2 8608   5.643   2.112   1.116
 1437SOL     OW 8609   1.767   4.154   0.581
 1437SOL    HW1 8610   1.721   4.070   0.610
 1437SOL    HW2 8611   1.702   4.213   0.533
 1438SOL     OW 8612   5.446   3.145   4.440
 1438SOL    HW1 8613   5.455   3.051   4.473
 1438SOL    HW2 8614   5.479   3.151   4.347
 1439SOL     OW 8615   2.602   8.906   4.051
 1439SOL    HW1 8616   2.591   8.826   3.991
 1439SOL    HW2 8617   2.606   8.875   4.146
 1440SOL     OW 8618   6.126   8.286   3.041
 1440SOL    HW1 8619   6.197   8.274   2.972
 1440SOL    HW2 8620   6.164   8.272   3.132
 1441SOL     OW 8621   5.328   8.656   6.300
 1441SOL    HW1 8622   5.348   8.734   6.241
 1441SOL    HW2 8623   5.349   8.680   6.395
 1442SOL     OW 8624   0.373   8.740   2.467
 1442SOL    HW1 8625   0.401   8.745   2.563
 1442SOL    HW2 8626   0.356   8.832   2.431
 1443SOL     OW 8627   1.011   0.475   1.139
 1443SOL    HW1 8628   0.968   0.468   1.230
 1443SOL    HW2 8629   1.103   0.512   1.149
 1444SOL     OW 8630   3.551   2.060   6.542
 1444SOL    HW1 8631   3.487   2.040   6.616
 1444SOL    HW2 8632   3.508   2.121   6.476
 1445SOL     OW 8633   4.828   5.315   2.868
 1445SOL    HW1 8634   4.782   5.274   2.946
 1445SOL    HW2 8635   4.918   5.275   2.856
 1446SOL     OW 8636   0.318   2.152   3.947
 1446SOL    HW1 8637   0.244   2.168   3.882
 1446SOL    HW2 8638   0.389   2.221   3.934
 1447SOL     OW 8639   7.721   3.273   4.135
 1447SOL    HW1 8640   7.746   3.281   4.039
 1447SOL    HW2 8641   7.803   3.276   4.192
 1448SOL     OW 8642   5.815   3.326   1.351
 1448SOL    HW1 8643   5.861   3.384   1.418
 1448SOL    HW2 8644   5.860   3.237   1.347
 1449SOL     OW 8645   2.130   0.858   3.412
 1449SOL    HW1 8646   2.084   0.781   3.457
 1449SOL    HW2 8647   2.124   0.846   3.313
 1450SOL     OW 8648   9.358   7.998   0.930
 1450SOL    HW1 8649   9.289   7.963   0.867
 1450SOL    HW2 8650   9.390   7.924   0.989
 1451SOL     OW 8651   8.566   0.482   1.087
 1451SOL    HW1 8652   8.617   0.447   1.008
 1451SOL    HW2 8653   8.469   0.458   1.078
 1452SOL     OW 8654   3.795   1.316   3.069
 1452SOL    HW1 8655   3.727   1.292   2.999
 1452SOL    HW2 8656   3.765   1.400   3.116
 1453SOL     OW 8657   5.502   5.909   2.516
 1453SOL    HW1 8658   5.418   5.873   2.475
 1453SOL    HW2 8659   5.553   5.834   2.558
 1454SOL     OW 8660   8.229   1.834   6.883
 1454SOL    HW1 8661   8.304   1.899   6.889
 1454SOL    HW2 8662   8.264   1.741   6.886
 1455SOL     OW 8663   3.034   6.192   0.901
 1455SOL    HW1 8664   2.959   6.148   0.851
 1455SOL    HW2 8665   3.120   6.176   0.852
 1456SOL     OW 8666   2.785   1.559   1.433
 1456SOL    HW1 8667   2.859   1.506   1.393
 1456SOL    HW2 8668   2.709   1.498   1.456
 1457SOL     OW 8669   0.162   2.307   5.181
 1457SOL    HW1 8670   0.182   2.405   5.187
 1457SOL    HW2 8671   0.239   2.255   5.219
 1458SOL     OW 8672   7.558   9.904   7.150
 1458SOL    HW1 8673   7.651   9.881   7.179
 1458SOL    HW2 8674   7.538   9.858   7.063
 1459SOL     OW 8675   7.980   9.489   1.267
 1459SOL    HW1 8676   7.986   9.560   1.196
 1459SOL    HW2 8677   8.007   9.528   1.355
 1460SOL     OW 8678   4.637  10.372   3.606
 1460SOL    HW1 8679   4.683  10.391   3.693
 1460SOL    HW2 8680   4.610  10.458   3.563
 1461SOL     OW 8681   3.037   3.115   5.539
 1461SOL    HW1 8682   3.077   3.122   5.630
 1461SOL    HW2 8683   3.065   3.193   5.484
 1462SOL     OW 8684   5.953   5.871   0.129
 1462SOL    HW1 8685   5.931   5.887   0.033
 1462SOL    HW2 8686   5.974   5.774   0.143
 1463SOL     OW 8687   0.444   6.921   1.782
 1463SOL    HW1 8688   0.360   6.945   1.735
 1463SOL    HW2 8689   0.491   7.004   1.812
 1464SOL     OW 8690   5.666   4.637   5.542
 1464SOL    HW1 8691   5.567   4.647   5.548
 1464SOL    HW2 8692   5.695   4.644   5.446
 1465SOL     OW 8693   7.180   9.725   6.985
 1465SOL    HW1 8694   7.178   9.633   6.944
 1465SOL    HW2 8695   7.263   9.772   6.957
 1466SOL     OW 8696   4.242   0.188   2.733
 1466SOL    HW1 8697   4.290   0.104   2.760
 1466SOL    HW2 8698   4.152   0.190   2.777
 1467SOL     OW 8699   7.727   7.482   0.533
 1467SOL    HW1 8700   7.748   7.404   0.593
 1467SOL    HW2 8701   7.807   7.541   0.526
 1468SOL     OW 8702   7.004   3.275   1.171
 1468SOL    HW1 8703   6.947   3.351   1.203
 1468SOL    HW2 8704   7.044   3.229   1.250
 1469SOL     OW 8705   3.758   8.570   4.211
 1469SOL    HW1 8706   3.707   8.649   4.244
 1469SOL    HW2 8707   3.856   8.591   4.210
 1470SOL     OW 8708   3.649   7.262   0.764
 1470SOL    HW1 8709   3.727   7.201   0.750
 1470SOL    HW2 8710   3.587   7.256   0.685
 1471SOL     OW 8711   3.383   7.576   0.103
 1471SOL    HW1 8712   3.470   7.596   0.147
 1471SOL    HW2 8713   3.308   7.611   0.159
 1472SOL     OW 8714   2.561   8.854   6.368
 1472SOL    HW1 8715   2.572   8.832   6.465
 1472SOL    HW2 8716   2.615   8.935   6.346
 1473SOL     OW 8717   9.888   7.150   6.712
 1473SOL    HW1 8718   9.957   7.127   6.643
 1473SOL    HW2 8719   9.933   7.170   6.799
 1474SOL     OW 8720   1.176   8.614   0.370
 1474SOL    HW1 8721   1.085   8.653   0.378
 1474SOL    HW2 8722   1.200   8.603   0.273
 1475SOL     OW 8723   3.212   9.193   1.036
 1475SOL    HW1 8724   3.287   9.217   1.097
 1475SOL    HW2 8725   3.247   9.139   0.960
 1476SOL     OW 8726   3.468   4.746   6.338
 1476SOL    HW1 8727   3.394   4.706   6.283
 1476SOL    HW2 8728   3.533   4.674   6.363
 1477SOL     OW 8729   4.793   4.831   7.184
 1477SOL    HW1 8730   4.710   4.847   7.236
 1477SOL    HW2 8731   4.858   4.779   7.240
 1478SOL     OW 8732   7.206   8.365   5.248
 1478SOL    HW1 8733   7.241   8.438   5.307
 1478SOL    HW2 8734   7.267   8.354   5.170
 1479SOL     OW 8735   9.251  10.516   4.815
 1479SOL    HW1 8736   9.304  10.595   4.844
 1479SOL    HW2 8737   9.310  10.435   4.812
 1480SOL     OW 8738   5.161   0.887   1.770
 1480SOL    HW1 8739   5.112   0.930   1.846
 1480SOL    HW2 8740   5.096   0.841   1.710
 1481SOL     OW 8741   7.762   3.982   2.877
 1481SOL    HW1 8742   7.779   4.051   2.808
 1481SOL    HW2 8743   7.849   3.953   2.918
 1482SOL     OW 8744   4.989   5.996   1.891
 1482SOL    HW1 8745   4.961   6.091   1.904
 1482SOL    HW2 8746   4.932   5.955   1.819
 1483SOL     OW 8747   8.272   0.856   0.423
 1483SOL    HW1 8748   8.351   0.824   0.475
 1483SOL    HW2 8749   8.273   0.814   0.332
 1484SOL     OW 8750   4.255   5.546   1.019
 1484SOL    HW1 8751   4.322   5.500   1.077
 1484SOL    HW2 8752   4.190   5.597   1.076
 1485SOL     OW 8753   3.849   3.993   4.053
 1485SOL    HW1 8754   3.762   4.037   4.028
 1485SOL    HW2 8755   3.830   3.911   4.107
 1486SOL     OW 8756   9.240   1.624   1.357
 1486SOL    HW1 8757   9.265   1.699   1.418
 1486SOL    HW2 8758   9.254   1.537   1.404
 1487SOL     OW 8759   7.101   5.239   4.764
 1487SOL    HW1 8760   7.059   5.206   4.680
 1487SOL    HW2 8761   7.065   5.331   4.785
 1488SOL     OW 8762   3.406   6.509   5.106
 1488SOL    HW1 8763   3.377   6.451   5.030
 1488SOL    HW2 8764   3.504   6.528   5.098
 1489SOL     OW 8765   1.909   3.053   0.975
 1489SOL    HW1 8766   1.941   2.991   0.903
 1489SOL    HW2 8767   1.809   3.051   0.979
 1490SOL     OW 8768   8.594   2.418   3.160
 1490SOL    HW1 8769   8.668   2.464   3.207
 1490SOL    HW2 8770   8.516   2.480   3.149
 1491SOL     OW 8771   5.356   7.190   3.123
 1491SOL    HW1 8772   5.288   7.206   3.194
 1491SOL    HW2 8773   5.315   7.135   3.050
 1492SOL     OW 8774   8.697   6.990   6.339
 1492SOL    HW1 8775   8.620   6.928   6.356
 1492SOL    HW2 8776   8.672   7.054   6.266
 1493SOL     OW 8777   7.340  10.304   5.732
 1493SOL    HW1 8778   7.348  10.399   5.701
 1493SOL    HW2 8779   7.243  10.278   5.735
 1494SOL     OW 8780   4.102   5.734   2.248
 1494SOL    HW1 8781   4.098   5.795   2.327
 1494SOL    HW2 8782   4.016   5.683   2.241
 1495SOL     OW 8783   9.267   3.021   2.779
 1495SOL    HW1 8784   9.189   2.977   2.823
 1495SOL    HW2 8785   9.234   3.089   2.713
 1496SOL     OW 8786   0.058   3.935   1.351
 1496SOL    HW1 8787   0.086   3.970   1.262
 1496SOL    HW2 8788   0.051   4.010   1.417
 1497SOL     OW 8789   4.656   4.755   3.328
 1497SOL    HW1 8790   4.753   4.748   3.302
 1497SOL    HW2 8791   4.619   4.840   3.293
 1498SOL     OW 8792   7.492   7.369   6.024
 1498SOL    HW1 8793   7.402   7.363   6.069
 1498SOL    HW2 8794   7.556   7.308   6.070
 1499SOL     OW 8795   7.299   0.554   4.454
 1499SOL    HW1 8796   7.214   0.538   4.505
 1499SOL    HW2 8797   7.303   0.649   4.424
 1500SOL     OW 8798   2.176   4.499   7.485
 1500SOL    HW1 8799   2.103   4.452   7.434
 1500SOL    HW2 8800   2.150   4.595   7.498
 1501SOL     OW 8801   0.928   4.425   1.088
 1501SOL    HW1 8802   0.833   4.407   1.059
 1501SOL    HW2 8803   0.991   4.382   1.023
 1502SOL     OW 8804   6.908   3.537   3.960
 1502SOL    HW1 8805   6.924   3.580   4.048
 1502SOL    HW2 8806   6.994   3.530   3.909
 1503SOL     OW 8807   6.815   2.481   4.138
 1503SOL    HW1 8808   6.839   2.435   4.053
 1503SOL    HW2 8809   6.715   2.488   4.146
 1504SOL     OW 8810   7.665   2.002   0.642
 1504SOL    HW1 8811   7.681   2.091   0.600
 1504SOL    HW2 8812   7.573   1.999   0.680
 1505SOL     OW 8813   4.373   4.752   2.410
 1505SOL    HW1 8814   4.423   4.772   2.495
 1505SOL    HW2 8815   4.409   4.809   2.336
 1506SOL     OW 8816   3.471   0.698   1.678
 1506SOL    HW1 8817   3.375   0.727   1.684
 1506SOL    HW2 8818   3.478   0.601   1.700
 1507SOL     OW 8819   1.328   4.177   3.566
 1507SOL    HW1 8820   1.251   4.161   3.628
 1507SOL    HW2 8821   1.390   4.244   3.608
 1508SOL     OW 8822   7.557   0.298   0.939
 1508SOL    HW1 8823   7.566   0.296   0.840
 1508SOL    HW2 8824   7.584   0.210   0.977
 1509SOL     OW 8825   3.842   1.579   2.459
 1509SOL    HW1 8826   3.892   1.590   2.373
 1509SOL    HW2 8827   3.861   1.488   2.497
 1510SOL     OW 8828   7.243   4.399   3.900
 1510SOL    HW1 8829   7.307   4.324   3.915
 1510SOL    HW2 8830   7.189   4.381   3.818
 1511SOL     OW 8831   3.124   8.922   0.447
 1511SOL    HW1 8832   3.034   8.886   0.423
 1511SOL    HW2 8833   3.130   8.932   0.546
 1512SOL     OW 8834   6.152   3.492   4.460
 1512SOL    HW1 8835   6.130   3.584   4.492
 1512SOL    HW2 8836   6.094   3.425   4.506
 1513SOL     OW 8837   7.208   1.949   2.908
 1513SOL    HW1 8838   7.162   2.034   2.882
 1513SOL    HW2 8839   7.151   1.871   2.883
 1514SOL     OW 8840   0.104   5.865   0.540
 1514SOL    HW1 8841   0.116   5.810   0.622
 1514SOL    HW2 8842   0.189   5.868   0.487
 1515SOL     OW 8843  10.265   5.190   5.977
 1515SOL    HW1 8844  10.351   5.147   6.004
 1515SOL    HW2 8845  10.198   5.180   6.050
 1516SOL     OW 8846   8.396   9.867   0.231
 1516SOL    HW1 8847   8.322   9.933   0.215
 1516SOL    HW2 8848   8.440   9.844   0.145
 1517SOL     OW 8849   2.636   5.531   2.822
 1517SOL    HW1 8850   2.716   5.494   2.870
 1517SOL    HW2 8851   2.559   5.469   2.833
 1518SOL     OW 8852   4.267   1.009   0.144
 1518SOL    HW1 8853   4.322   0.927   0.158
 1518SOL    HW2 8854   4.181   1.001   0.195
 1519SOL     OW 8855  10.549   7.359   0.923
 1519SOL    HW1 8856  10.465   7.313   0.954
 1519SOL    HW2 8857  10.607   7.377   1.002
 1520SOL     OW 8858   0.259   7.024   3.133
 1520SOL    HW1 8859   0.252   7.092   3.206
 1520SOL    HW2 8860   0.265   6.932   3.174
 1521SOL     OW 8861   8.425   7.056   6.518
 1521SOL    HW1 8862   8.436   6.961   6.491
 1521SOL    HW2 8863   8.452   7.068   6.613
 1522SOL     OW 8864   1.173   3.145   5.338
 1522SOL    HW1 8865   1.185   3.048   5.359
 1522SOL    HW2 8866   1.096   3.155   5.275
 1523SOL     OW 8867   1.437  10.309   6.795
 1523SOL    HW1 8868   1.381  10.289   6.715
 1523SOL    HW2 8869   1.385  10.364   6.860
 1524SOL     OW 8870   5.125   2.654   6.466
 1524SOL    HW1 8871   5.127   2.646   6.565
 1524SOL    HW2 8872   5.116   2.750   6.440
 1525SOL     OW 8873   1.438   4.692   0.557
 1525SOL    HW1 8874   1.493   4.772   0.582
 1525SOL    HW2 8875   1.342   4.710   0.582
 1526SOL     OW 8876   8.586   4.924   6.783
 1526SOL    HW1 8877   8.520   4.864   6.827
 1526SOL    HW2 8878   8.551   4.954   6.695
 1527SOL     OW 8879   3.586   1.728   2.955
 1527SOL    HW1 8880   3.541   1.639   2.942
 1527SOL    HW2 8881   3.518   1.801   2.948
 1528SOL     OW 8882   4.343   6.507   5.661
 1528SOL    HW1 8883   4.332   6.503   5.760
 1528SOL    HW2 8884   4.441   6.512   5.639
 1529SOL     OW 8885   3.612   8.442   5.804
 1529SOL    HW1 8886   3.665   8.526   5.791
 1529SOL    HW2 8887   3.541   8.458   5.872
[truncated: 3,202,652 more chars]
