# Supplementary material for: In Silico Structural Analysis of the Grapevine Serine Protease VviSBT4.19 Involved in Defense against P. viticola
Source: J Agric Food Chem. 2025 Dec 24;74(1):1724–32. doi: 10.1021/acs.jafc.5c11183 (PMC12818760; doi:10.1021/acs.jafc.5c11183)
Supplement: Supplementary file 2 [file jf5c11183_si_002.zip › Supporting-Information/S419_out_4.gro]

Protein in water t= 150000.00000 step= 10000
80055
    1THR      N    1  10.914   6.873   2.230
    1THR     H1    2  10.987   6.860   2.297
    1THR     H2    3  10.960   6.852   2.144
    1THR     H3    4  10.886   6.968   2.222
    1THR     CA    5  10.806   6.784   2.274
    1THR     CB    6  10.775   6.788   2.423
    1THR    OG1    7  10.748   6.922   2.466
    1THR    HG1    8  10.650   6.939   2.455
    1THR    CG2    9  10.885   6.719   2.504
    1THR      C   10  10.673   6.810   2.202
    1THR      O   11  10.614   6.710   2.161
    2THR      N   12  10.650   6.934   2.160
    2THR      H   13  10.715   7.009   2.174
    2THR     CA   14  10.523   6.973   2.097
    2THR     CB   15  10.501   7.122   2.120
    2THR    OG1   16  10.624   7.180   2.078
    2THR    HG1   17  10.619   7.252   2.009
    2THR    CG2   18  10.485   7.184   2.259
    2THR      C   19  10.512   6.949   1.947
    2THR      O   20  10.467   7.038   1.873
    3ARG      N   21  10.514   6.820   1.915
    3ARG      H   22  10.505   6.755   1.990
    3ARG     CA   23  10.524   6.751   1.786
    3ARG     CB   24  10.620   6.633   1.798
    3ARG     CG   25  10.703   6.597   1.674
    3ARG     CD   26  10.762   6.457   1.694
    3ARG     NE   27  10.838   6.430   1.570
    3ARG     HE   28  10.829   6.504   1.503
    3ARG     CZ   29  10.928   6.336   1.539
    3ARG    NH1   30  10.993   6.262   1.629
    3ARG   HH11   31  10.985   6.282   1.727
    3ARG   HH12   32  11.064   6.194   1.607
    3ARG    NH2   33  10.950   6.326   1.406
    3ARG   HH21   34  10.898   6.375   1.337
    3ARG   HH22   35  11.033   6.279   1.378
    3ARG      C   36  10.386   6.715   1.730
    3ARG      O   37  10.372   6.704   1.608
    4SER      N   38  10.284   6.701   1.813
    4SER      H   39  10.288   6.714   1.912
    4SER     CA   40  10.149   6.657   1.776
    4SER     CB   41  10.101   6.530   1.845
    4SER     OG   42  10.188   6.423   1.809
    4SER     HG   43  10.268   6.419   1.866
    4SER      C   44  10.045   6.765   1.810
    4SER      O   45  10.030   6.785   1.931
    5TRP      N   46   9.953   6.786   1.717
    5TRP      H   47   9.940   6.727   1.638
    5TRP     CA   48   9.848   6.887   1.734
    5TRP     CB   49   9.841   6.970   1.605
    5TRP     CG   50   9.961   7.062   1.588
    5TRP    CD1   51  10.066   7.054   1.507
    5TRP    HD1   52  10.115   6.970   1.457
    5TRP    CD2   53   9.957   7.196   1.622
    5TRP    NE1   54  10.131   7.170   1.504
    5TRP    HE1   55  10.224   7.173   1.467
    5TRP    CE2   56  10.068   7.265   1.574
    5TRP    CE3   57   9.846   7.269   1.664
    5TRP    HE3   58   9.771   7.215   1.721
    5TRP    CZ2   59  10.073   7.403   1.582
    5TRP    HZ2   60  10.156   7.457   1.536
    5TRP    CZ3   61   9.851   7.408   1.666
    5TRP    HZ3   62   9.760   7.464   1.686
    5TRP    CH2   63   9.964   7.479   1.625
    5TRP    HH2   64   9.973   7.586   1.643
    5TRP      C   65   9.707   6.840   1.773
    5TRP      O   66   9.644   6.755   1.711
    6AS4      N   67   9.667   6.893   1.888
    6AS4      H   68   9.740   6.948   1.929
    6AS4     CA   69   9.531   6.881   1.942
    6AS4     CB   70   9.523   6.899   2.094
    6AS4     CG   71   9.423   6.795   2.144
    6AS4    OD1   72   9.324   6.840   2.205
    6AS4   HD11   73   9.260   6.763   2.216
    6AS4   HD12   74   9.330   6.940   2.207
    6AS4    OD2   75   9.448   6.673   2.137
    6AS4   HD21   76   9.363   6.626   2.159
    6AS4   HD22   77   9.533   6.645   2.091
    6AS4      C   78   9.424   6.967   1.875
    6AS4      O   79   9.457   7.047   1.787
    7PHE      N   80   9.298   6.940   1.908
    7PHE      H   81   9.284   6.874   1.982
    7PHE     CA   82   9.179   6.994   1.840
    7PHE     CB   83   9.145   7.143   1.855
    7PHE     CG   84   9.111   7.200   1.993
    7PHE    CD1   85   9.204   7.275   2.064
    7PHE    HD1   86   9.294   7.315   2.017
    7PHE    CD2   87   9.003   7.150   2.065
    7PHE    HD2   88   8.931   7.090   2.010
    7PHE    CE1   89   9.194   7.289   2.202
    7PHE    HE1   90   9.253   7.372   2.242
    7PHE    CE2   91   8.998   7.163   2.203
    7PHE    HE2   92   8.923   7.105   2.258
    7PHE     CZ   93   9.089   7.237   2.276
    7PHE     HZ   94   9.094   7.243   2.385
    7PHE      C   95   9.158   6.966   1.692
    7PHE      O   96   9.054   6.911   1.656
    8VAL      N   97   9.249   7.016   1.609
    8VAL      H   98   9.315   7.073   1.656
    8VAL     CA   99   9.264   7.008   1.463
    8VAL     CB  100   9.401   7.011   1.393
    8VAL    CG1  101   9.454   7.154   1.399
    8VAL    CG2  102   9.498   6.904   1.445
    8VAL      C  103   9.190   6.887   1.405
    8VAL      O  104   9.229   6.771   1.398
    9GLY      N  105   9.062   6.915   1.385
    9GLY      H  106   9.033   7.005   1.418
    9GLY     CA  107   8.952   6.828   1.339
    9GLY      C  108   8.921   6.695   1.410
    9GLY      O  109   8.836   6.621   1.362
   10PHE      N  110   9.001   6.663   1.510
   10PHE      H  111   9.079   6.725   1.526
   10PHE     CA  112   9.008   6.540   1.590
   10PHE     CB  113   9.056   6.431   1.495
   10PHE     CG  114   9.003   6.294   1.540
   10PHE    CD1  115   9.085   6.198   1.597
   10PHE    HD1  116   9.193   6.216   1.595
   10PHE    CD2  117   8.872   6.264   1.508
   10PHE    HD2  118   8.807   6.348   1.484
   10PHE    CE1  119   9.036   6.072   1.628
   10PHE    HE1  120   9.095   6.000   1.685
   10PHE    CE2  121   8.817   6.140   1.540
   10PHE    HE2  122   8.726   6.111   1.487
   10PHE     CZ  123   8.903   6.047   1.595
   10PHE     HZ  124   8.868   5.944   1.593
   10PHE      C  125   9.108   6.563   1.705
   10PHE      O  126   9.221   6.597   1.668
   11PRO      N  127   9.069   6.561   1.832
   11PRO     CA  128   9.163   6.567   1.944
   11PRO     CB  129   9.079   6.635   2.053
   11PRO     CG  130   8.934   6.590   2.029
   11PRO     CD  131   8.931   6.583   1.876
   11PRO      C  132   9.208   6.424   1.975
   11PRO      O  133   9.129   6.330   1.970
   12GLN      N  134   9.326   6.408   2.032
   12GLN      H  135   9.377   6.488   2.065
   12GLN     CA  136   9.401   6.283   2.050
   12GLN     CB  137   9.550   6.307   2.068
   12GLN     CG  138   9.622   6.406   1.976
   12GLN     CD  139   9.737   6.475   2.048
   12GLN    OE1  140   9.841   6.411   2.064
   12GLN    NE2  141   9.722   6.593   2.109
   12GLN   HE21  142   9.631   6.633   2.103
   12GLN   HE22  143   9.803   6.618   2.162
   12GLN      C  144   9.352   6.211   2.177
   12GLN      O  145   9.351   6.268   2.286
   13GLN      N  146   9.359   6.079   2.171
   13GLN      H  147   9.340   6.025   2.089
   13GLN     CA  148   9.364   5.998   2.294
   13GLN     CB  149   9.312   5.858   2.259
   13GLN     CG  150   9.164   5.862   2.228
   13GLN     CD  151   9.090   5.743   2.165
   13GLN    OE1  152   9.060   5.641   2.226
   13GLN    NE2  153   9.076   5.752   2.033
   13GLN   HE21  154   9.107   5.838   1.990
   13GLN   HE22  155   9.002   5.704   1.988
   13GLN      C  156   9.512   5.989   2.331
   13GLN      O  157   9.554   6.030   2.439
   14VAL      N  158   9.599   5.958   2.235
   14VAL      H  159   9.556   5.942   2.146
   14VAL     CA  160   9.744   5.942   2.253
   14VAL     CB  161   9.805   5.819   2.187
   14VAL    CG1  162   9.744   5.689   2.241
   14VAL    CG2  163   9.779   5.819   2.037
   14VAL      C  164   9.835   6.065   2.258
   14VAL      O  165   9.906   6.097   2.163
   15LY3      N  166   9.843   6.131   2.373
   15LY3      H  167   9.818   6.082   2.457
   15LY3     CA  168   9.906   6.261   2.400
   15LY3     CB  169   9.821   6.345   2.495
   15LY3     CG  170   9.714   6.418   2.412
   15LY3     CD  171   9.635   6.526   2.487
   15LY3     CE  172   9.527   6.590   2.401
   15LY3     NZ  173   9.482   6.717   2.459
   15LY3    HZ1  174   9.561   6.772   2.486
   15LY3    HZ2  175   9.436   6.771   2.389
   15LY3    HZ3  176   9.418   6.711   2.537
   15LY3      C  177  10.054   6.256   2.435
   15LY3      O  178  10.106   6.358   2.479
   16ARG      N  179  10.127   6.165   2.370
   16ARG      H  180  10.102   6.100   2.298
   16ARG     CA  181  10.267   6.141   2.407
   16ARG     CB  182  10.304   5.997   2.369
   16ARG     CG  183  10.255   5.900   2.477
   16ARG     CD  184  10.241   5.757   2.425
   16ARG     NE  185  10.233   5.663   2.538
   16ARG     HE  186  10.163   5.682   2.606
   16ARG     CZ  187  10.304   5.552   2.564
   16ARG    NH1  188  10.406   5.518   2.485
   16ARG   HH11  189  10.431   5.573   2.405
   16ARG   HH12  190  10.449   5.428   2.490
   16ARG    NH2  191  10.268   5.487   2.676
   16ARG   HH21  192  10.191   5.521   2.730
   16ARG   HH22  193  10.309   5.401   2.705
   16ARG      C  194  10.358   6.248   2.346
   16ARG      O  195  10.473   6.262   2.386
   17THR      N  196  10.315   6.320   2.243
   17THR      H  197  10.225   6.316   2.198
   17THR     CA  198  10.407   6.414   2.178
   17THR     CB  199  10.476   6.369   2.049
   17THR    OG1  200  10.385   6.298   1.965
   17THR    HG1  201  10.354   6.215   2.011
   17THR    CG2  202  10.600   6.282   2.072
   17THR      C  203  10.336   6.547   2.154
   17THR      O  204  10.373   6.618   2.061
   18SER      N  205  10.258   6.590   2.254
   18SER      H  206  10.266   6.546   2.343
   18SER     CA  207  10.151   6.689   2.236
   18SER     CB  208  10.028   6.641   2.313
   18SER     OG  209   9.904   6.694   2.267
   18SER     HG  210   9.844   6.720   2.344
   18SER      C  211  10.171   6.835   2.276
   18SER      O  212  10.237   6.871   2.373
   19ILE      N  213  10.094   6.921   2.209
   19ILE      H  214  10.032   6.881   2.141
   19ILE     CA  215  10.112   7.067   2.218
   19ILE     CB  216  10.035   7.134   2.104
   19ILE    CG1  217   9.885   7.120   2.133
   19ILE    CG2  218  10.093   7.094   1.969
   19ILE     CD  219   9.790   7.197   2.041
   19ILE      C  220  10.109   7.146   2.349
   19ILE      O  221  10.188   7.238   2.368
   20GL4      N  222  10.037   7.086   2.444
   20GL4      H  223  10.017   6.990   2.421
   20GL4     CA  224  10.013   7.133   2.581
   20GL4     CB  225   9.896   7.064   2.650
   20GL4     CG  226   9.774   7.036   2.561
   20GL4     CD  227   9.750   6.885   2.557
   20GL4    OE1  228   9.780   6.833   2.447
   20GL4   HE11  229   9.739   6.743   2.448
   20GL4   HE12  230   9.812   6.905   2.386
   20GL4    OE2  231   9.715   6.822   2.660
   20GL4   HE21  232   9.660   6.744   2.630
   20GL4   HE22  233   9.730   6.880   2.740
   20GL4      C  234  10.140   7.135   2.666
   20GL4      O  235  10.152   7.231   2.742
   21SER      N  236  10.234   7.051   2.625
   21SER      H  237  10.227   6.994   2.544
   21SER     CA  238  10.370   7.039   2.681
   21SER     CB  239  10.454   6.923   2.630
   21SER     OG  240  10.474   6.942   2.490
   21SER     HG  241  10.389   6.922   2.441
   21SER      C  242  10.460   7.162   2.694
   21SER      O  243  10.548   7.158   2.779
   22AS4      N  244  10.432   7.262   2.610
   22AS4      H  245  10.381   7.243   2.527
   22AS4     CA  246  10.484   7.400   2.614
   22AS4     CB  247  10.414   7.480   2.505
   22AS4     CG  248  10.474   7.621   2.499
   22AS4    OD1  249  10.407   7.713   2.550
   22AS4   HD11  250  10.461   7.798   2.556
   22AS4   HD12  251  10.312   7.683   2.551
   22AS4    OD2  252  10.576   7.650   2.433
   22AS4   HD21  253  10.596   7.747   2.441
   22AS4   HD22  254  10.604   7.571   2.377
   22AS4      C  255  10.455   7.471   2.747
   22AS4      O  256  10.534   7.552   2.794
   23ILE      N  257  10.338   7.454   2.808
   23ILE      H  258  10.282   7.378   2.774
   23ILE     CA  259  10.293   7.532   2.924
   23ILE     CB  260  10.142   7.559   2.920
   23ILE    CG1  261  10.093   7.626   2.792
   23ILE    CG2  262  10.101   7.644   3.041
   23ILE     CD  263  10.046   7.512   2.701
   23ILE      C  264  10.339   7.455   3.048
   23ILE      O  265  10.321   7.335   3.064
   24ILE      N  266  10.389   7.529   3.147
   24ILE      H  267  10.416   7.624   3.129
   24ILE     CA  268  10.424   7.476   3.279
   24ILE     CB  269  10.561   7.518   3.332
   24ILE    CG1  270  10.670   7.505   3.225
   24ILE    CG2  271  10.591   7.442   3.461
   24ILE     CD  272  10.703   7.360   3.188
   24ILE      C  273  10.324   7.547   3.371
   24ILE      O  274  10.326   7.667   3.398
   25ILE      N  275  10.231   7.466   3.421
   25ILE      H  276  10.248   7.368   3.414
   25ILE     CA  277  10.122   7.509   3.509
   25ILE     CB  278  10.005   7.420   3.465
   25ILE    CG1  279   9.973   7.453   3.319
   25ILE    CG2  280   9.885   7.462   3.550
   25ILE     CD  281   9.848   7.406   3.244
   25ILE      C  282  10.164   7.498   3.656
   25ILE      O  283  10.186   7.389   3.707
   26GLY      N  284  10.165   7.613   3.723
   26GLY      H  285  10.149   7.701   3.676
   26GLY     CA  286  10.194   7.623   3.866
   26GLY      C  287  10.064   7.600   3.941
   26GLY      O  288   9.984   7.695   3.935
   27VAL      N  289  10.057   7.493   4.019
   27VAL      H  290  10.138   7.437   4.038
   27VAL     CA  291   9.944   7.464   4.108
   27VAL     CB  292   9.925   7.312   4.116
   27VAL    CG1  293   9.815   7.273   4.213
   27VAL    CG2  294   9.905   7.249   3.978
   27VAL      C  295   9.976   7.516   4.248
   27VAL      O  296  10.089   7.493   4.291
   28LEU      N  297   9.883   7.584   4.314
   28LEU      H  298   9.803   7.623   4.268
   28LEU     CA  299   9.903   7.622   4.454
   28LEU     CB  300   9.899   7.775   4.448
   28LEU     CG  301  10.036   7.834   4.418
   28LEU    CD1  302  10.043   7.847   4.266
   28LEU    CD2  303  10.064   7.969   4.485
   28LEU      C  304   9.788   7.584   4.547
   28LEU      O  305   9.674   7.611   4.511
   29AS4      N  306   9.822   7.491   4.636
   29AS4      H  307   9.913   7.486   4.676
   29AS4     CA  308   9.726   7.404   4.705
   29AS4     CB  309   9.666   7.313   4.597
   29AS4     CG  310   9.520   7.282   4.629
   29AS4    OD1  311   9.431   7.293   4.543
   29AS4   HD11  312   9.344   7.313   4.587
   29AS4   HD12  313   9.475   7.293   4.453
   29AS4    OD2  314   9.486   7.258   4.747
   29AS4   HD21  315   9.385   7.260   4.757
   29AS4   HD22  316   9.566   7.268   4.805
   29AS4      C  317   9.790   7.329   4.822
   29AS4      O  318   9.865   7.398   4.892
   30SER      N  319   9.737   7.215   4.865
   30SER      H  320   9.642   7.206   4.832
   30SER     CA  321   9.789   7.117   4.962
   30SER     CB  322   9.685   7.037   5.040
   30SER     OG  323   9.614   6.949   4.953
   30SER     HG  324   9.627   6.855   4.987
   30SER      C  325   9.903   7.022   4.926
   30SER      O  326   9.947   6.943   5.010
   31GLY      N  327   9.939   7.011   4.799
   31GLY      H  328   9.901   7.076   4.733
   31GLY     CA  329  10.036   6.918   4.741
   31GLY      C  330   9.973   6.813   4.650
   31GLY      O  331   9.876   6.850   4.584
   32ILE      N  332  10.029   6.696   4.624
   32ILE      H  333  10.116   6.669   4.666
   32ILE     CA  334   9.977   6.596   4.529
   32ILE     CB  335  10.043   6.597   4.392
   32ILE    CG1  336  10.197   6.612   4.394
   32ILE    CG2  337   9.982   6.709   4.308
   32ILE     CD  338  10.272   6.536   4.285
   32ILE      C  339  10.007   6.461   4.593
   32ILE      O  340  10.109   6.455   4.660
   33TRP      N  341   9.922   6.361   4.573
   33TRP      H  342   9.823   6.377   4.571
   33TRP     CA  343   9.964   6.223   4.595
   33TRP     CB  344   9.830   6.152   4.615
   33TRP     CG  345   9.825   6.001   4.640
   33TRP    CD1  346   9.908   5.923   4.709
   33TRP    HD1  347   9.984   5.943   4.784
   33TRP    CD2  348   9.726   5.923   4.582
   33TRP    NE1  349   9.856   5.801   4.708
   33TRP    HE1  350   9.888   5.725   4.764
   33TRP    CE2  351   9.747   5.795   4.631
   33TRP    CE3  352   9.627   5.951   4.487
   33TRP    HE3  353   9.590   6.053   4.482
   33TRP    CZ2  354   9.668   5.689   4.587
   33TRP    HZ2  355   9.668   5.597   4.645
   33TRP    CZ3  356   9.557   5.843   4.435
   33TRP    HZ3  357   9.487   5.866   4.356
   33TRP    CH2  358   9.572   5.717   4.491
   33TRP    HH2  359   9.513   5.635   4.449
   33TRP      C  360  10.036   6.156   4.478
   33TRP      O  361   9.973   6.110   4.383
   34PRO      N  362  10.165   6.125   4.487
   34PRO     CA  363  10.241   6.082   4.369
   34PRO     CB  364  10.390   6.090   4.402
   34PRO     CG  365  10.378   6.069   4.553
   34PRO     CD  366  10.258   6.150   4.599
   34PRO      C  367  10.196   5.947   4.312
   34PRO      O  368  10.205   5.927   4.191
   35GL4      N  369  10.168   5.849   4.398
   35GL4      H  370  10.223   5.842   4.481
   35GL4     CA  371  10.107   5.724   4.352
   35GL4     CB  372  10.093   5.629   4.471
   35GL4     CG  373  10.222   5.579   4.536
   35GL4     CD  374  10.260   5.681   4.643
   35GL4    OE1  375  10.219   5.656   4.759
   35GL4   HE11  376  10.225   5.742   4.810
   35GL4   HE12  377  10.189   5.561   4.763
   35GL4    OE2  378  10.340   5.775   4.625
   35GL4   HE21  379  10.376   5.813   4.711
   35GL4   HE22  380  10.354   5.767   4.527
   35GL4      C  381   9.977   5.728   4.271
   35GL4      O  382   9.923   5.621   4.243
   36SER      N  383   9.931   5.848   4.237
   36SER      H  384   9.943   5.937   4.281
   36SER     CA  385   9.819   5.850   4.140
   36SER     CB  386   9.736   5.975   4.169
   36SER     OG  387   9.619   5.975   4.087
   36SER     HG  388   9.618   6.068   4.051
   36SER      C  389   9.864   5.853   3.993
   36SER      O  390   9.944   5.939   3.957
   37AS4      N  391   9.786   5.781   3.913
   37AS4      H  392   9.720   5.714   3.949
   37AS4     CA  393   9.810   5.763   3.769
   37AS4     CB  394   9.710   5.663   3.709
   37AS4     CG  395   9.703   5.530   3.784
   37AS4    OD1  396   9.626   5.526   3.882
   37AS4   HD11  397   9.605   5.429   3.896
   37AS4   HD12  398   9.612   5.615   3.925
   37AS4    OD2  399   9.767   5.435   3.734
   37AS4   HD21  400   9.753   5.359   3.798
   37AS4   HD22  401   9.798   5.455   3.641
   37AS4      C  402   9.804   5.878   3.669
   37AS4      O  403   9.884   5.883   3.576
   38SER      N  404   9.740   5.983   3.721
   38SER      H  405   9.703   5.973   3.813
   38SER     CA  406   9.737   6.121   3.671
   38SER     CB  407   9.659   6.217   3.761
   38SER     OG  408   9.682   6.198   3.901
   38SER     HG  409   9.618   6.247   3.959
   38SER      C  410   9.875   6.184   3.652
   38SER      O  411   9.897   6.256   3.554
   39PHE      N  412   9.953   6.168   3.758
   39PHE      H  413   9.910   6.120   3.835
   39PHE     CA  414  10.090   6.218   3.768
   39PHE     CB  415  10.131   6.235   3.915
   39PHE     CG  416  10.034   6.332   3.981
   39PHE    CD1  417  10.010   6.463   3.941
   39PHE    HD1  418  10.031   6.490   3.838
   39PHE    CD2  419   9.954   6.278   4.082
   39PHE    HD2  420   9.969   6.171   4.096
   39PHE    CE1  421   9.915   6.539   4.008
   39PHE    HE1  422   9.925   6.647   3.997
   39PHE    CE2  423   9.865   6.360   4.150
   39PHE    HE2  424   9.821   6.323   4.243
   39PHE     CZ  425   9.837   6.491   4.113
   39PHE     HZ  426   9.766   6.552   4.168
   39PHE      C  427  10.194   6.146   3.682
   39PHE      O  428  10.300   6.202   3.651
   40AS4      N  429  10.159   6.027   3.637
   40AS4      H  430  10.064   5.995   3.635
   40AS4     CA  431  10.247   5.955   3.544
   40AS4     CB  432  10.196   5.812   3.527
   40AS4     CG  433  10.279   5.710   3.448
   40AS4    OD1  434  10.361   5.631   3.500
   40AS4   HD11  435  10.403   5.571   3.432
   40AS4   HD12  436  10.372   5.659   3.596
   40AS4    OD2  437  10.270   5.723   3.324
   40AS4   HD21  438  10.343   5.664   3.289
   40AS4   HD22  439  10.194   5.780   3.294
   40AS4      C  440  10.246   6.028   3.410
   40AS4      O  441  10.148   6.097   3.382
   41AS4      N  442  10.359   6.018   3.340
   41AS4      H  443  10.443   5.969   3.364
   41AS4     CA  444  10.380   6.080   3.209
   41AS4     CB  445  10.528   6.076   3.170
   41AS4     CG  446  10.604   5.946   3.199
   41AS4    OD1  447  10.687   5.950   3.292
   41AS4   HD11  448  10.761   5.883   3.286
   41AS4   HD12  449  10.681   6.043   3.328
   41AS4    OD2  450  10.586   5.858   3.112
   41AS4   HD21  451  10.679   5.829   3.091
   41AS4   HD22  452  10.488   5.851   3.097
   41AS4      C  453  10.304   6.020   3.090
   41AS4      O  454  10.321   6.075   2.981
   42GL4      N  455  10.252   5.899   3.108
   42GL4      H  456  10.255   5.848   3.194
   42GL4     CA  457  10.172   5.834   3.003
   42GL4     CB  458  10.033   5.894   2.976
   42GL4     CG  459   9.943   5.856   3.093
   42GL4     CD  460   9.793   5.878   3.069
   42GL4    OE1  461   9.756   5.891   2.951
   42GL4   HE11  462   9.658   5.910   2.943
   42GL4   HE12  463   9.842   5.923   2.911
   42GL4    OE2  464   9.726   5.900   3.172
   42GL4   HE21  465   9.634   5.861   3.161
   42GL4   HE22  466   9.781   5.958   3.232
   42GL4      C  467  10.248   5.804   2.874
   42GL4      O  468  10.192   5.800   2.765
   43GLY      N  469  10.379   5.794   2.897
   43GLY      H  470  10.421   5.832   2.980
   43GLY     CA  471  10.480   5.780   2.791
   43GLY      C  472  10.549   5.898   2.722
   43GLY      O  473  10.575   5.892   2.602
   44PHE      N  474  10.578   6.009   2.788
   44PHE      H  475  10.539   6.035   2.877
   44PHE     CA  476  10.661   6.120   2.737
   44PHE     CB  477  10.633   6.249   2.814
   44PHE     CG  478  10.570   6.348   2.716
   44PHE    CD1  479  10.637   6.466   2.684
   44PHE    HD1  480  10.744   6.470   2.701
   44PHE    CD2  481  10.432   6.336   2.703
   44PHE    HD2  482  10.373   6.247   2.725
   44PHE    CE1  483  10.562   6.575   2.642
   44PHE    HE1  484  10.606   6.671   2.615
   44PHE    CE2  485  10.357   6.443   2.656
   44PHE    HE2  486  10.251   6.424   2.642
   44PHE     CZ  487  10.424   6.563   2.634
   44PHE     HZ  488  10.368   6.656   2.644
   44PHE      C  489  10.812   6.098   2.742
   44PHE      O  490  10.865   6.064   2.848
   45GLY      N  491  10.871   6.086   2.623
   45GLY      H  492  10.808   6.067   2.547
   45GLY     CA  493  11.014   6.082   2.591
   45GLY      C  494  11.098   6.195   2.649
   45GLY      O  495  11.113   6.195   2.771
   46PRO      N  496  11.127   6.296   2.567
   46PRO     CA  497  11.200   6.413   2.618
   46PRO     CB  498  11.235   6.494   2.494
   46PRO     CG  499  11.120   6.458   2.399
   46PRO     CD  500  11.085   6.312   2.427
   46PRO      C  501  11.120   6.497   2.718
   46PRO      O  502  11.004   6.467   2.744
   47PRO      N  503  11.198   6.569   2.798
   47PRO     CA  504  11.159   6.686   2.877
   47PRO     CB  505  11.259   6.705   2.991
   47PRO     CG  506  11.388   6.655   2.928
   47PRO     CD  507  11.339   6.546   2.833
   47PRO      C  508  11.122   6.811   2.796
   47PRO      O  509  11.144   6.812   2.675
   48PRO      N  510  11.060   6.913   2.855
   48PRO     CA  511  11.040   7.043   2.789
   48PRO     CB  512  10.946   7.118   2.884
   48PRO     CG  513  10.881   7.007   2.968
   48PRO     CD  514  10.993   6.905   2.986
   48PRO      C  515  11.167   7.123   2.761
   48PRO      O  516  11.281   7.102   2.803
   49SER      N  517  11.154   7.218   2.668
   49SER      H  518  11.082   7.207   2.600
   49SER     CA  519  11.252   7.326   2.652
   49SER     CB  520  11.205   7.410   2.533
   49SER     OG  521  11.222   7.318   2.425
   49SER     HG  522  11.152   7.323   2.353
   49SER      C  523  11.275   7.410   2.778
   49SER      O  524  11.387   7.458   2.796
   50LY3      N  525  11.167   7.428   2.853
   50LY3      H  526  11.074   7.416   2.819
   50LY3     CA  527  11.172   7.490   2.987
   50LY3     CB  528  11.029   7.537   3.014
   50LY3     CG  529  10.981   7.647   2.920
   50LY3     CD  530  10.829   7.658   2.930
   50LY3     CE  531  10.787   7.787   2.859
   50LY3     NZ  532  10.641   7.803   2.849
   50LY3    HZ1  533  10.596   7.836   2.932
   50LY3    HZ2  534  10.620   7.861   2.770
   50LY3    HZ3  535  10.603   7.712   2.830
   50LY3      C  536  11.221   7.388   3.090
   50LY3      O  537  11.201   7.267   3.076
   51TRP      N  538  11.296   7.444   3.184
   51TRP      H  539  11.349   7.525   3.158
   51TRP     CA  540  11.329   7.388   3.316
   51TRP     CB  541  11.205   7.355   3.398
   51TRP     CG  542  11.132   7.475   3.460
   51TRP    CD1  543  11.094   7.587   3.401
   51TRP    HD1  544  11.150   7.644   3.326
   51TRP    CD2  545  11.066   7.464   3.582
   51TRP    NE1  546  10.995   7.640   3.472
   51TRP    HE1  547  10.965   7.736   3.476
   51TRP    CE2  548  10.974   7.569   3.582
   51TRP    CE3  549  11.083   7.377   3.688
   51TRP    HE3  550  11.154   7.295   3.695
   51TRP    CZ2  551  10.890   7.589   3.691
   51TRP    HZ2  552  10.803   7.654   3.688
   51TRP    CZ3  553  10.994   7.399   3.793
   51TRP    HZ3  554  10.992   7.336   3.882
   51TRP    CH2  555  10.908   7.507   3.802
   51TRP    HH2  556  10.861   7.525   3.898
   51TRP      C  557  11.432   7.275   3.326
   51TRP      O  558  11.495   7.251   3.428
   52ILE      N  559  11.436   7.194   3.220
   52ILE      H  560  11.366   7.198   3.150
   52ILE     CA  561  11.520   7.078   3.188
   52ILE     CB  562  11.664   7.121   3.156
   52ILE    CG1  563  11.664   7.192   3.021
   52ILE    CG2  564  11.766   7.009   3.136
   52ILE     CD  565  11.602   7.116   2.904
   52ILE      C  566  11.507   6.957   3.281
   52ILE      O  567  11.481   6.848   3.231
   53GLY      N  568  11.512   6.980   3.412
   53GLY      H  569  11.530   7.073   3.446
   53GLY     CA  570  11.508   6.869   3.508
   53GLY      C  571  11.384   6.864   3.598
   53GLY      O  572  11.303   6.956   3.605
   54THR      N  573  11.389   6.761   3.682
   54THR      H  574  11.466   6.697   3.684
   54THR     CA  575  11.283   6.719   3.775
   54THR     CB  576  11.254   6.571   3.751
   54THR    OG1  577  11.365   6.482   3.733
   54THR    HG1  578  11.343   6.399   3.785
   54THR    CG2  579  11.157   6.568   3.632
   54THR      C  580  11.315   6.737   3.923
   54THR      O  581  11.432   6.731   3.963
   55CYS      N  582  11.204   6.753   3.994
   55CYS      H  583  11.116   6.777   3.952
   55CYS     CA  584  11.194   6.786   4.137
   55CYS     CB  585  11.047   6.789   4.173
   55CYS     SG  586  10.944   6.643   4.133
   55CYS      C  587  11.282   6.698   4.227
   55CYS      O  588  11.324   6.589   4.191
   56GLN      N  589  11.284   6.737   4.354
   56GLN      H  590  11.245   6.827   4.375
   56GLN     CA  591  11.350   6.663   4.462
   56GLN     CB  592  11.373   6.744   4.590
   56GLN     CG  593  11.473   6.858   4.581
   56GLN     CD  594  11.448   6.976   4.676
   56GLN    OE1  595  11.531   7.007   4.761
   56GLN    NE2  596  11.345   7.055   4.648
   56GLN   HE21  597  11.285   7.032   4.571
   56GLN   HE22  598  11.312   7.123   4.713
   56GLN      C  599  11.262   6.543   4.497
   56GLN      O  600  11.159   6.545   4.563
   57GLY      N  601  11.317   6.425   4.466
   57GLY      H  602  11.398   6.422   4.407
   57GLY     CA  603  11.273   6.292   4.508
   57GLY      C  604  11.279   6.265   4.659
   57GLY      O  605  11.359   6.180   4.696
   58PHE      N  606  11.217   6.349   4.741
   58PHE      H  607  11.193   6.440   4.706
   58PHE     CA  608  11.204   6.334   4.886
   58PHE     CB  609  11.095   6.428   4.941
   58PHE     CG  610  11.141   6.574   4.931
   58PHE    CD1  611  11.085   6.661   4.838
   58PHE    HD1  612  11.026   6.636   4.749
   58PHE    CD2  613  11.231   6.627   5.023
   58PHE    HD2  614  11.293   6.559   5.080
   58PHE    CE1  615  11.115   6.796   4.843
   58PHE    HE1  616  11.090   6.856   4.755
   58PHE    CE2  617  11.267   6.762   5.020
   58PHE    HE2  618  11.337   6.797   5.095
   58PHE     CZ  619  11.207   6.852   4.932
   58PHE     HZ  620  11.215   6.960   4.943
   58PHE      C  621  11.177   6.192   4.938
   58PHE      O  622  11.104   6.116   4.876
   59SER      N  623  11.191   6.164   5.067
   59SER      H  624  11.207   6.236   5.135
   59SER     CA  625  11.194   6.029   5.126
   59SER     CB  626  11.250   6.022   5.268
   59SER     OG  627  11.392   6.044   5.271
   59SER     HG  628  11.423   6.129   5.312
   59SER      C  629  11.069   5.942   5.118
   59SER      O  630  11.080   5.819   5.120
   60ASN      N  631  10.951   6.004   5.107
   60ASN      H  632  10.950   6.096   5.147
   60ASN     CA  633  10.828   5.932   5.076
   60ASN     CB  634  10.732   5.956   5.194
   60ASN     CG  635  10.713   6.101   5.237
   60ASN    OD1  636  10.654   6.193   5.179
   60ASN    ND2  637  10.757   6.128   5.360
   60ASN   HD21  638  10.809   6.063   5.415
   60ASN   HD22  639  10.757   6.218   5.403
   60ASN      C  640  10.767   5.977   4.943
   60ASN      O  641  10.657   5.936   4.909
   61PHE      N  642  10.840   6.034   4.847
   61PHE      H  643  10.940   6.030   4.846
   61PHE     CA  644  10.783   6.098   4.727
   61PHE     CB  645  10.806   6.245   4.762
   61PHE     CG  646  10.746   6.340   4.657
   61PHE    CD1  647  10.834   6.400   4.568
   61PHE    HD1  648  10.941   6.383   4.582
   61PHE    CD2  649  10.613   6.378   4.662
   61PHE    HD2  650  10.552   6.336   4.742
   61PHE    CE1  651  10.783   6.495   4.481
   61PHE    HE1  652  10.836   6.563   4.415
   61PHE    CE2  653  10.565   6.477   4.577
   61PHE    HE2  654  10.470   6.527   4.597
   61PHE     CZ  655  10.649   6.532   4.480
   61PHE     HZ  656  10.602   6.590   4.401
   61PHE      C  657  10.851   6.057   4.597
   61PHE      O  658  10.956   5.993   4.602
   62THR      N  659  10.793   6.081   4.479
   62THR      H  660  10.694   6.083   4.470
   62THR     CA  661  10.864   6.059   4.352
   62THR     CB  662  10.835   5.927   4.280
   62THR    OG1  663  10.694   5.899   4.288
   62THR    HG1  664  10.690   5.847   4.373
   62THR    CG2  665  10.911   5.807   4.336
   62THR      C  666  10.831   6.158   4.240
   62THR      O  667  10.718   6.194   4.209
   63CYS      N  668  10.944   6.192   4.181
   63CYS      H  669  11.035   6.164   4.215
   63CYS     CA  670  10.946   6.283   4.065
   63CYS     CB  671  11.065   6.376   4.091
   63CYS     SG  672  11.029   6.486   4.232
   63CYS      C  673  10.966   6.205   3.935
   63CYS      O  674  11.038   6.105   3.930
   64ASN      N  675  10.913   6.260   3.827
   64ASN      H  676  10.885   6.356   3.831
   64ASN     CA  677  10.898   6.201   3.693
   64ASN     CB  678  10.778   6.107   3.702
   64ASN     CG  679  10.642   6.178   3.714
   64ASN    OD1  680  10.614   6.294   3.685
   64ASN    ND2  681  10.543   6.095   3.743
   64ASN   HD21  682  10.557   6.003   3.780
   64ASN   HD22  683  10.451   6.114   3.710
   64ASN      C  684  10.885   6.316   3.593
   64ASN      O  685  10.866   6.432   3.629
   65ASN      N  686  10.876   6.283   3.465
   65ASN      H  687  10.848   6.195   3.427
   65ASN     CA  688  10.877   6.380   3.355
   65ASN     CB  689  10.876   6.295   3.228
   65ASN     CG  690  10.886   6.363   3.091
   65ASN    OD1  691  10.819   6.462   3.065
   65ASN    ND2  692  10.944   6.304   2.986
   65ASN   HD21  693  10.996   6.219   2.996
   65ASN   HD22  694  10.935   6.362   2.906
   65ASN      C  695  10.757   6.475   3.366
   65ASN      O  696  10.755   6.579   3.300
   66LY3      N  697  10.647   6.435   3.428
   66LY3      H  698  10.639   6.350   3.480
   66LY3     CA  699  10.539   6.535   3.443
   66LY3     CB  700  10.405   6.462   3.455
   66LY3     CG  701  10.286   6.543   3.404
   66LY3     CD  702  10.155   6.464   3.406
   66LY3     CE  703  10.041   6.548   3.347
   66LY3     NZ  704   9.941   6.468   3.275
   66LY3    HZ1  705   9.905   6.396   3.334
   66LY3    HZ2  706   9.865   6.530   3.253
   66LY3    HZ3  707   9.972   6.418   3.194
   66LY3      C  708  10.562   6.633   3.558
   66LY3      O  709  10.541   6.753   3.544
   67ILE      N  710  10.592   6.585   3.679
   67ILE      H  711  10.609   6.488   3.695
   67ILE     CA  712  10.625   6.664   3.798
   67ILE     CB  713  10.595   6.590   3.929
   67ILE    CG1  714  10.468   6.506   3.926
   67ILE    CG2  715  10.616   6.692   4.041
   67ILE     CD  716  10.483   6.387   4.022
   67ILE      C  717  10.770   6.713   3.789
   67ILE      O  718  10.859   6.651   3.847
   68ILE      N  719  10.790   6.787   3.680
   68ILE      H  720  10.738   6.783   3.595
   68ILE     CA  721  10.911   6.866   3.655
   68ILE     CB  722  10.884   6.949   3.529
   68ILE    CG1  723  10.901   6.849   3.414
   68ILE    CG2  724  10.975   7.069   3.505
   68ILE     CD  725  11.042   6.812   3.367
   68ILE      C  726  10.928   6.960   3.775
   68ILE      O  727  11.037   6.967   3.831
   69GLY      N  728  10.823   7.022   3.829
   69GLY      H  729  10.737   7.036   3.779
   69GLY     CA  730  10.842   7.108   3.947
   69GLY      C  731  10.752   7.082   4.067
   69GLY      O  732  10.639   7.036   4.051
   70ALA      N  733  10.812   7.088   4.185
   70ALA      H  734  10.898   7.141   4.184
   70ALA     CA  735  10.748   7.072   4.315
   70ALA     CB  736  10.705   6.925   4.324
   70ALA      C  737  10.812   7.104   4.450
   70ALA      O  738  10.925   7.058   4.470
   71LY3      N  739  10.746   7.193   4.524
   71LY3      H  740  10.653   7.224   4.505
   71LY3     CA  741  10.802   7.238   4.652
   71LY3     CB  742  10.871   7.372   4.622
   71LY3     CG  743  11.005   7.364   4.548
   71LY3     CD  744  11.049   7.506   4.516
   71LY3     CE  745  11.176   7.517   4.431
   71LY3     NZ  746  11.194   7.647   4.365
   71LY3    HZ1  747  11.121   7.669   4.302
   71LY3    HZ2  748  11.209   7.727   4.423
   71LY3    HZ3  749  11.279   7.634   4.312
   71LY3      C  750  10.710   7.255   4.773
   71LY3      O  751  10.588   7.251   4.754
   72TY0      N  752  10.765   7.283   4.891
   72TY0      H  753  10.864   7.295   4.885
   72TY0     CA  754  10.689   7.312   5.013
   72TY0     CB  755  10.672   7.190   5.104
   72TY0     CG  756  10.800   7.138   5.170
   72TY0    CD1  757  10.818   7.174   5.303
   72TY0    HD1  758  10.774   7.269   5.332
   72TY0    CD2  759  10.882   7.041   5.113
   72TY0    HD2  760  10.861   7.006   5.012
   72TY0    CE1  761  10.910   7.106   5.382
   72TY0    HE1  762  10.914   7.136   5.487
   72TY0    CE2  763  10.988   6.986   5.185
   72TY0    HE2  764  11.065   6.920   5.145
   72TY0     CZ  765  10.999   7.020   5.319
   72TY0     OH  766  11.116   6.989   5.382
   72TY0    HH1  767  11.115   7.046   5.464
   72TY0    HH2  768  11.181   6.951   5.316
   72TY0      C  769  10.722   7.435   5.098
   72TY0      O  770  10.833   7.477   5.129
   73TY0      N  771  10.614   7.504   5.132
   73TY0      H  772  10.528   7.484   5.085
   73TY0     CA  773  10.608   7.632   5.205
   73TY0     CB  774  10.547   7.750   5.131
   73TY0     CG  775  10.642   7.806   5.024
   73TY0    CD1  776  10.720   7.909   5.074
   73TY0    HD1  777  10.688   7.963   5.162
   73TY0    CD2  778  10.680   7.745   4.905
   73TY0    HD2  779  10.619   7.664   4.865
   73TY0    CE1  780  10.837   7.945   5.006
   73TY0    HE1  781  10.896   8.033   5.031
   73TY0    CE2  782  10.793   7.785   4.835
   73TY0    HE2  783  10.806   7.744   4.735
   73TY0     CZ  784  10.877   7.882   4.889
   73TY0     OH  785  11.008   7.879   4.852
   73TY0    HH1  786  11.018   7.885   4.752
   73TY0    HH2  787  11.062   7.841   4.926
   73TY0      C  788  10.531   7.610   5.336
   73TY0      O  789  10.423   7.550   5.335
   74ARG      N  790  10.583   7.676   5.438
   74ARG      H  791  10.658   7.741   5.420
   74ARG     CA  792  10.540   7.664   5.578
   74ARG     CB  793  10.529   7.519   5.625
   74ARG     CG  794  10.458   7.520   5.761
   74ARG     CD  795  10.434   7.378   5.810
   74ARG     NE  796  10.395   7.369   5.951
   74ARG     HE  797  10.418   7.451   6.003
   74ARG     CZ  798  10.311   7.277   6.001
   74ARG    NH1  799  10.259   7.187   5.916
   74ARG   HH11  800  10.296   7.176   5.824
   74ARG   HH12  801  10.183   7.132   5.950
   74ARG    NH2  802  10.255   7.296   6.121
   74ARG   HH21  803  10.292   7.372   6.174
   74ARG   HH22  804  10.187   7.233   6.159
   74ARG      C  805  10.626   7.750   5.671
   74ARG      O  806  10.740   7.715   5.702
   75SER      N  807  10.553   7.842   5.733
   75SER      H  808  10.470   7.869   5.684
   75SER     CA  809  10.588   7.925   5.848
   75SER     CB  810  10.522   8.063   5.838
   75SER     OG  811  10.549   8.127   5.712
   75SER     HG  812  10.510   8.079   5.634
   75SER      C  813  10.557   7.876   5.990
   75SER      O  814  10.623   7.921   6.083
   76SER      N  815  10.448   7.801   6.010
   76SER      H  816  10.373   7.788   5.946
   76SER     CA  817  10.421   7.736   6.139
   76SER     CB  818  10.277   7.691   6.161
   76SER     OG  819  10.227   7.600   6.062
   76SER     HG  820  10.128   7.596   6.070
   76SER      C  821  10.513   7.620   6.180
   76SER      O  822  10.568   7.553   6.093
   77GLY      N  823  10.552   7.620   6.307
   77GLY      H  824  10.565   7.710   6.349
   77GLY     CA  825  10.607   7.504   6.378
   77GLY      C  826  10.505   7.397   6.419
   77GLY      O  827  10.400   7.392   6.356
   78GLN      N  828  10.536   7.322   6.524
   78GLN      H  829  10.617   7.338   6.582
   78GLN     CA  830  10.444   7.219   6.576
   78GLN     CB  831  10.338   7.270   6.672
   78GLN     CG  832  10.383   7.316   6.811
   78GLN     CD  833  10.264   7.340   6.904
   78GLN    OE1  834  10.163   7.408   6.882
   78GLN    NE2  835  10.274   7.301   7.030
   78GLN   HE21  836  10.356   7.243   7.044
   78GLN   HE22  837  10.201   7.330   7.092
   78GLN      C  838  10.391   7.118   6.475
   78GLN      O  839  10.277   7.074   6.487
   79PHE      N  840  10.487   7.041   6.423
   79PHE      H  841  10.581   7.057   6.452
   79PHE     CA  842  10.469   6.949   6.310
   79PHE     CB  843  10.606   6.921   6.247
   79PHE     CG  844  10.644   7.019   6.136
   79PHE    CD1  845  10.589   7.016   6.009
   79PHE    HD1  846  10.510   6.945   5.982
   79PHE    CD2  847  10.733   7.121   6.168
   79PHE    HD2  848  10.777   7.128   6.268
   79PHE    CE1  849  10.623   7.113   5.914
   79PHE    HE1  850  10.595   7.101   5.810
   79PHE    CE2  851  10.760   7.217   6.072
   79PHE    HE2  852  10.830   7.297   6.097
   79PHE     CZ  853  10.710   7.218   5.943
   79PHE     HZ  854  10.737   7.291   5.866
   79PHE      C  855  10.399   6.818   6.345
   79PHE      O  856  10.454   6.726   6.406
   80ARG      N  857  10.280   6.804   6.287
   80ARG      H  858  10.245   6.880   6.232
   80ARG     CA  859  10.194   6.685   6.295
   80ARG     CB  860  10.050   6.734   6.287
   80ARG     CG  861   9.930   6.638   6.289
   80ARG     CD  862   9.816   6.671   6.193
   80ARG     NE  863   9.717   6.765   6.247
   80ARG     HE  864   9.726   6.858   6.211
   80ARG     CZ  865   9.609   6.729   6.318
   80ARG    NH1  866   9.548   6.610   6.307
   80ARG   HH11  867   9.587   6.536   6.251
   80ARG   HH12  868   9.460   6.591   6.350
   80ARG    NH2  869   9.555   6.812   6.407
   80ARG   HH21  870   9.595   6.903   6.415
   80ARG   HH22  871   9.473   6.786   6.458
   80ARG      C  872  10.230   6.576   6.194
   80ARG      O  873  10.276   6.605   6.084
   81GLN      N  874  10.205   6.450   6.228
   81GLN      H  875  10.172   6.427   6.320
   81GLN     CA  876  10.239   6.330   6.151
   81GLN     CB  877  10.198   6.201   6.223
   81GLN     CG  878  10.274   6.177   6.354
   81GLN     CD  879  10.414   6.124   6.324
   81GLN    OE1  880  10.510   6.182   6.373
   81GLN    NE2  881  10.437   6.006   6.266
   81GLN   HE21  882  10.359   5.945   6.248
   81GLN   HE22  883  10.533   5.978   6.269
   81GLN      C  884  10.178   6.312   6.012
   81GLN      O  885  10.251   6.267   5.923
   82GL4      N  886  10.050   6.349   6.000
   82GL4      H  887   9.986   6.332   6.074
   82GL4     CA  888   9.975   6.362   5.875
   82GL4     CB  889   9.829   6.391   5.911
   82GL4     CG  890   9.753   6.275   5.976
   82GL4     CD  891   9.770   6.279   6.128
   82GL4    OE1  892   9.671   6.315   6.196
   82GL4   HE11  893   9.700   6.315   6.292
   82GL4   HE12  894   9.606   6.369   6.143
   82GL4    OE2  895   9.880   6.235   6.167
   82GL4   HE21  896   9.890   6.252   6.265
   82GL4   HE22  897   9.928   6.204   6.085
   82GL4      C  898  10.024   6.467   5.776
   82GL4      O  899  10.003   6.459   5.656
   83AS4      N  900  10.095   6.566   5.831
   83AS4      H  901  10.075   6.607   5.919
   83AS4     CA  902  10.166   6.661   5.743
   83AS4     CB  903  10.179   6.794   5.818
   83AS4     CG  904  10.048   6.852   5.870
   83AS4    OD1  905   9.984   6.937   5.805
   83AS4   HD11  906   9.897   6.938   5.855
   83AS4   HD12  907  10.046   6.959   5.730
   83AS4    OD2  908   9.994   6.797   5.969
   83AS4   HD21  909   9.901   6.832   5.960
   83AS4   HD22  910  10.054   6.741   6.027
   83AS4      C  911  10.297   6.620   5.677
   83AS4      O  912  10.409   6.624   5.728
   84PHE      N  913  10.285   6.575   5.552
   84PHE      H  914  10.203   6.591   5.496
   84PHE     CA  915  10.405   6.527   5.483
   84PHE     CB  916  10.361   6.442   5.365
   84PHE     CG  917  10.347   6.300   5.422
   84PHE    CD1  918  10.458   6.219   5.405
   84PHE    HD1  919  10.555   6.268   5.389
   84PHE    CD2  920  10.225   6.248   5.463
   84PHE    HD2  921  10.137   6.312   5.467
   84PHE    CE1  922  10.453   6.086   5.445
   84PHE    HE1  923  10.536   6.023   5.415
   84PHE    CE2  924  10.223   6.113   5.496
   84PHE    HE2  925  10.126   6.070   5.523
   84PHE     CZ  926  10.337   6.033   5.498
   84PHE     HZ  927  10.335   5.928   5.526
   84PHE      C  928  10.510   6.628   5.438
   84PHE      O  929  10.481   6.728   5.373
   85GLN      N  930  10.640   6.607   5.465
   85GLN      H  931  10.666   6.523   5.512
   85GLN     CA  932  10.753   6.698   5.440
   85GLN     CB  933  10.858   6.700   5.552
   85GLN     CG  934  10.786   6.755   5.675
   85GLN     CD  935  10.872   6.726   5.799
   85GLN    OE1  936  10.994   6.737   5.794
   85GLN    NE2  937  10.812   6.718   5.918
   85GLN   HE21  938  10.714   6.713   5.932
   85GLN   HE22  939  10.869   6.709   6.000
   85GLN      C  940  10.822   6.679   5.305
   85GLN      O  941  10.936   6.637   5.288
   86SER      N  942  10.734   6.681   5.205
   86SER      H  943  10.637   6.684   5.229
   86SER     CA  944  10.744   6.679   5.058
   86SER     CB  945  10.760   6.531   5.025
   86SER     OG  946  10.635   6.461   5.041
   86SER     HG  947  10.648   6.381   5.098
   86SER      C  948  10.613   6.729   4.995
   86SER      O  949  10.520   6.740   5.074
   87PRO      N  950  10.593   6.763   4.868
   87PRO     CA  951  10.458   6.786   4.812
   87PRO     CB  952  10.479   6.847   4.673
   87PRO     CG  953  10.630   6.875   4.664
   87PRO     CD  954  10.698   6.787   4.768
   87PRO      C  955  10.356   6.673   4.815
   87PRO      O  956  10.258   6.683   4.742
   88ARG      N  957  10.372   6.568   4.895
   88ARG      H  958  10.451   6.566   4.957
   88ARG     CA  959  10.270   6.465   4.916
   88ARG     CB  960  10.345   6.357   4.995
   88ARG     CG  961  10.302   6.213   4.968
   88ARG     CD  962  10.172   6.178   5.041
   88ARG     NE  963  10.158   6.035   5.014
   88ARG     HE  964  10.234   5.992   4.964
   88ARG     CZ  965  10.054   5.957   5.048
   88ARG    NH1  966   9.953   6.008   5.120
   88ARG   HH11  967   9.940   6.106   5.136
   88ARG   HH12  968   9.892   5.953   5.177
   88ARG    NH2  969  10.060   5.825   5.029
   88ARG   HH21  970  10.145   5.779   5.003
   88ARG   HH22  971   9.983   5.771   5.063
   88ARG      C  972  10.149   6.520   4.992
   88ARG      O  973  10.166   6.555   5.109
   89AS4      N  974  10.039   6.542   4.922
   89AS4      H  975  10.040   6.549   4.822
   89AS4     CA  976   9.911   6.568   4.988
   89AS4     CB  977   9.809   6.583   4.875
   89AS4     CG  978   9.678   6.643   4.925
   89AS4    OD1  979   9.674   6.697   5.037
   89AS4   HD11  980   9.598   6.762   5.045
   89AS4   HD12  981   9.752   6.657   5.086
   89AS4    OD2  982   9.578   6.634   4.851
   89AS4   HD21  983   9.510   6.569   4.888
   89AS4   HD22  984   9.592   6.685   4.766
   89AS4      C  985   9.876   6.440   5.065
   89AS4      O  986   9.901   6.324   5.034
   90SER      N  987   9.805   6.461   5.176
   90SER      H  988   9.807   6.555   5.208
   90SER     CA  989   9.753   6.360   5.270
   90SER     CB  990   9.835   6.354   5.400
   90SER     OG  991   9.856   6.489   5.441
   90SER     HG  992   9.881   6.490   5.538
   90SER      C  993   9.606   6.387   5.295
   90SER      O  994   9.550   6.325   5.386
   91GL4      N  995   9.561   6.502   5.245
   91GL4      H  996   9.612   6.556   5.179
   91GL4     CA  997   9.436   6.561   5.295
   91GL4     CB  998   9.457   6.708   5.334
   91GL4     CG  999   9.539   6.760   5.452
   91GL4     CD 1000   9.517   6.912   5.461
   91GL4    OE1 1001   9.446   6.968   5.545
   91GL4   HE11 1002   9.444   7.063   5.514
   91GL4   HE12 1003   9.444   6.910   5.627
   91GL4    OE2 1004   9.557   6.973   5.359
   91GL4   HE21 1005   9.562   7.070   5.380
   91GL4   HE22 1006   9.555   6.907   5.284
   91GL4      C 1007   9.328   6.540   5.188
   91GL4      O 1008   9.222   6.488   5.223
   92GLY      N 1009   9.343   6.616   5.080
   92GLY      H 1010   9.418   6.678   5.058
   92GLY     CA 1011   9.260   6.591   4.962
   92GLY      C 1012   9.258   6.698   4.853
   92GLY      O 1013   9.271   6.670   4.734
   93HI2      N 1014   9.257   6.824   4.896
   93HI2      H 1015   9.274   6.854   4.990
   93HI2     CA 1016   9.244   6.941   4.809
   93HI2     CB 1017   9.245   7.077   4.880
   93HI2     CG 1018   9.168   7.195   4.819
   93HI2    ND1 1019   9.214   7.277   4.725
   93HI2    HD1 1020   9.307   7.267   4.693
   93HI2    CD2 1021   9.057   7.241   4.876
   93HI2    HD2 1022   8.997   7.191   4.952
   93HI2    CE1 1023   9.144   7.388   4.747
   93HI2    HE1 1024   9.182   7.486   4.720
   93HI2    NE2 1025   9.046   7.367   4.836
   93HI2    HE2 1026   8.970   7.427   4.858
   93HI2      C 1027   9.337   6.966   4.690
   93HI2      O 1028   9.292   6.977   4.576
   94GLY      N 1029   9.460   6.929   4.721
   94GLY      H 1030   9.477   6.902   4.816
   94GLY     CA 1031   9.576   6.948   4.632
   94GLY      C 1032   9.583   6.842   4.522
   94GLY      O 1033   9.564   6.870   4.404
   95THR      N 1034   9.574   6.715   4.562
   95THR      H 1035   9.607   6.696   4.654
   95THR     CA 1036   9.549   6.601   4.473
   95THR     CB 1037   9.534   6.464   4.539
   95THR    OG1 1038   9.632   6.444   4.641
   95THR    HG1 1039   9.607   6.495   4.724
   95THR    CG2 1040   9.555   6.351   4.438
   95THR      C 1041   9.425   6.623   4.384
   95THR      O 1042   9.439   6.614   4.262
   96HI2      N 1043   9.312   6.673   4.431
   96HI2      H 1044   9.303   6.689   4.530
   96HI2     CA 1045   9.193   6.701   4.351
   96HI2     CB 1046   9.092   6.751   4.455
   96HI2     CG 1047   9.017   6.652   4.545
   96HI2    ND1 1048   9.027   6.520   4.553
   96HI2    HD1 1049   9.105   6.469   4.514
   96HI2    CD2 1050   8.929   6.685   4.638
   96HI2    HD2 1051   8.885   6.784   4.658
   96HI2    CE1 1052   8.939   6.473   4.641
   96HI2    HE1 1053   8.921   6.368   4.665
   96HI2    NE2 1054   8.875   6.577   4.692
   96HI2    HE2 1055   8.797   6.586   4.754
   96HI2      C 1056   9.219   6.798   4.236
   96HI2      O 1057   9.189   6.774   4.119
   97THR      N 1058   9.252   6.922   4.271
   97THR      H 1059   9.274   6.945   4.366
   97THR     CA 1060   9.278   7.033   4.178
   97THR     CB 1061   9.317   7.149   4.269
   97THR    OG1 1062   9.428   7.115   4.353
   97THR    HG1 1063   9.423   7.152   4.447
   97THR    CG2 1064   9.187   7.199   4.331
   97THR      C 1065   9.387   7.007   4.074
   97THR      O 1066   9.372   7.021   3.953
   98ALA      N 1067   9.493   6.940   4.118
   98ALA      H 1068   9.498   6.909   4.213
   98ALA     CA 1069   9.605   6.913   4.027
   98ALA     CB 1070   9.738   6.898   4.102
   98ALA      C 1071   9.581   6.788   3.941
   98ALA      O 1072   9.587   6.806   3.820
   99SER      N 1073   9.521   6.683   3.995
   99SER      H 1074   9.497   6.687   4.093
   99SER     CA 1075   9.491   6.562   3.917
   99SER     CB 1076   9.442   6.452   4.011
   99SER     OG 1077   9.545   6.369   4.065
   99SER     HG 1078   9.626   6.427   4.073
   99SER      C 1079   9.391   6.596   3.807
   99SER      O 1080   9.418   6.566   3.690
  100THR      N 1081   9.274   6.658   3.826
  100THR      H 1082   9.236   6.659   3.919
  100THR     CA 1083   9.186   6.723   3.729
  100THR     CB 1084   9.068   6.797   3.792
  100THR    OG1 1085   9.116   6.894   3.885
  100THR    HG1 1086   9.088   6.876   3.980
  100THR    CG2 1087   8.965   6.697   3.847
  100THR      C 1088   9.250   6.828   3.636
  100THR      O 1089   9.217   6.824   3.518
  101ALA      N 1090   9.319   6.928   3.690
  101ALA      H 1091   9.304   6.950   3.786
  101ALA     CA 1092   9.398   7.023   3.610
  101ALA     CB 1093   9.482   7.114   3.701
  101ALA      C 1094   9.488   6.955   3.507
  101ALA      O 1095   9.465   6.971   3.387
  102ALA      N 1096   9.586   6.878   3.552
  102ALA      H 1097   9.597   6.869   3.651
  102ALA     CA 1098   9.698   6.816   3.479
  102ALA     CB 1099   9.800   6.753   3.573
  102ALA      C 1100   9.648   6.699   3.394
  102ALA      O 1101   9.715   6.660   3.299
  103GLY      N 1102   9.535   6.638   3.429
  103GLY      H 1103   9.486   6.661   3.513
  103GLY     CA 1104   9.469   6.535   3.348
  103GLY      C 1105   9.548   6.407   3.318
  103GLY      O 1106   9.661   6.380   3.355
  104GLY      N 1107   9.481   6.321   3.242
  104GLY      H 1108   9.385   6.317   3.266
  104GLY     CA 1109   9.536   6.199   3.181
  104GLY      C 1110   9.436   6.107   3.113
  104GLY      O 1111   9.317   6.135   3.118
  105LEU      N 1112   9.479   5.988   3.071
  105LEU      H 1113   9.574   5.976   3.098
  105LEU     CA 1114   9.392   5.896   2.997
  105LEU     CB 1115   9.449   5.885   2.855
  105LEU     CG 1116   9.365   5.793   2.766
  105LEU    CD1 1117   9.222   5.845   2.743
  105LEU    CD2 1118   9.418   5.774   2.624
  105LEU      C 1119   9.392   5.759   3.066
  105LEU      O 1120   9.286   5.697   3.081
  106VAL      N 1121   9.503   5.715   3.123
  106VAL      H 1122   9.595   5.755   3.116
  106VAL     CA 1123   9.510   5.592   3.204
  106VAL     CB 1124   9.648   5.525   3.202
  106VAL    CG1 1125   9.688   5.512   3.055
  106VAL    CG2 1126   9.741   5.608   3.291
  106VAL      C 1127   9.446   5.589   3.342
  106VAL      O 1128   9.451   5.488   3.412
  107SER      N 1129   9.371   5.696   3.368
  107SER      H 1130   9.368   5.758   3.290
  107SER     CA 1131   9.306   5.715   3.499
  107SER     CB 1132   9.312   5.855   3.561
  107SER     OG 1133   9.439   5.897   3.611
  107SER     HG 1134   9.496   5.898   3.528
  107SER      C 1135   9.161   5.663   3.500
  107SER      O 1136   9.066   5.736   3.476
  108MET      N 1137   9.156   5.538   3.544
  108MET      H 1138   9.241   5.487   3.564
  108MET     CA 1139   9.023   5.479   3.556
  108MET     CB 1140   9.033   5.327   3.547
  108MET     CG 1141   9.009   5.273   3.406
  108MET     SD 1142   8.839   5.276   3.338
  108MET     CE 1143   8.878   5.210   3.177
  108MET      C 1144   8.942   5.529   3.676
  108MET      O 1145   8.986   5.504   3.789
  109ALA      N 1146   8.812   5.557   3.663
  109ALA      H 1147   8.774   5.549   3.572
  109ALA     CA 1148   8.727   5.609   3.771
  109ALA     CB 1149   8.671   5.749   3.745
  109ALA      C 1150   8.607   5.520   3.803
  109ALA      O 1151   8.579   5.437   3.717
  110SER      N 1152   8.556   5.529   3.926
  110SER      H 1153   8.597   5.582   4.000
  110SER     CA 1154   8.437   5.464   3.983
  110SER     CB 1155   8.425   5.313   3.958
  110SER     OG 1156   8.325   5.250   4.037
  110SER     HG 1157   8.311   5.152   4.024
  110SER      C 1158   8.409   5.503   4.128
  110SER      O 1159   8.489   5.468   4.214
  111LEU      N 1160   8.288   5.550   4.160
  111LEU      H 1161   8.220   5.570   4.088
  111LEU     CA 1162   8.234   5.568   4.296
  111LEU     CB 1163   8.189   5.713   4.304
  111LEU     CG 1164   8.146   5.750   4.446
  111LEU    CD1 1165   8.267   5.739   4.537
  111LEU    CD2 1166   8.097   5.895   4.436
  111LEU      C 1167   8.116   5.476   4.321
  111LEU      O 1168   8.022   5.475   4.241
  112MET      N 1169   8.161   5.372   4.390
  112MET      H 1170   8.244   5.373   4.448
  112MET     CA 1171   8.081   5.255   4.426
  112MET     CB 1172   7.989   5.269   4.548
  112MET     CG 1173   8.069   5.263   4.678
  112MET     SD 1174   8.179   5.408   4.698
  112MET     CE 1175   8.239   5.358   4.858
  112MET      C 1176   8.003   5.191   4.311
  112MET      O 1177   7.918   5.104   4.332
  113GLY      N 1178   8.062   5.200   4.192
  113GLY      H 1179   8.147   5.252   4.178
  113GLY     CA 1180   7.996   5.153   4.070
  113GLY      C 1181   7.925   5.256   3.980
  113GLY      O 1182   7.835   5.216   3.907
  114PHE      N 1183   7.939   5.385   4.008
  114PHE      H 1184   7.963   5.410   4.102
  114PHE     CA 1185   7.905   5.500   3.923
  114PHE     CB 1186   7.769   5.561   3.961
  114PHE     CG 1187   7.748   5.589   4.110
  114PHE    CD1 1188   7.689   5.495   4.194
  114PHE    HD1 1189   7.680   5.394   4.154
  114PHE    CD2 1190   7.806   5.704   4.161
  114PHE    HD2 1191   7.856   5.781   4.103
  114PHE    CE1 1192   7.694   5.511   4.332
  114PHE    HE1 1193   7.672   5.434   4.406
  114PHE    CE2 1194   7.807   5.718   4.300
  114PHE    HE2 1195   7.833   5.814   4.343
  114PHE     CZ 1196   7.751   5.625   4.387
  114PHE     HZ 1197   7.741   5.645   4.494
  114PHE      C 1198   8.001   5.616   3.899
  114PHE      O 1199   8.106   5.624   3.963
  115GLY      N 1200   7.974   5.710   3.808
  115GLY      H 1201   7.895   5.706   3.747
  115GLY     CA 1202   8.076   5.805   3.764
  115GLY      C 1203   8.180   5.730   3.679
  115GLY      O 1204   8.300   5.759   3.682
  116LEU      N 1205   8.133   5.667   3.572
  116LEU      H 1206   8.055   5.705   3.523
  116LEU     CA 1207   8.203   5.563   3.497
  116LEU     CB 1208   8.102   5.460   3.448
  116LEU     CG 1209   8.069   5.357   3.556
  116LEU    CD1 1210   8.001   5.242   3.482
  116LEU    CD2 1211   8.170   5.315   3.663
  116LEU      C 1212   8.293   5.606   3.380
  116LEU      O 1213   8.272   5.710   3.318
  117GLY      N 1214   8.397   5.528   3.352
  117GLY      H 1215   8.411   5.439   3.394
  117GLY     CA 1216   8.498   5.547   3.247
  117GLY      C 1217   8.628   5.616   3.287
  117GLY      O 1218   8.681   5.603   3.398
  118THR      N 1219   8.707   5.658   3.188
  118THR      H 1220   8.693   5.627   3.094
  118THR     CA 1221   8.829   5.738   3.205
  118THR     CB 1222   8.911   5.734   3.076
  118THR    OG1 1223   8.823   5.757   2.966
  118THR    HG1 1224   8.812   5.856   2.963
  118THR    CG2 1225   8.979   5.598   3.061
  118THR      C 1226   8.805   5.880   3.256
  118THR      O 1227   8.750   5.966   3.187
  119ALA      N 1228   8.866   5.903   3.371
  119ALA      H 1229   8.918   5.830   3.417
  119ALA     CA 1230   8.869   6.031   3.443
  119ALA     CB 1231   8.950   6.028   3.572
  119ALA      C 1232   8.905   6.156   3.362
  119ALA      O 1233   8.977   6.143   3.265
  120ARG      N 1234   8.812   6.249   3.382
  120ARG      H 1235   8.763   6.252   3.469
  120ARG     CA 1236   8.819   6.383   3.321
  120ARG     CB 1237   8.693   6.468   3.321
  120ARG     CG 1238   8.569   6.400   3.263
  120ARG     CD 1239   8.432   6.465   3.284
  120ARG     NE 1240   8.307   6.407   3.232
  120ARG     HE 1241   8.253   6.477   3.187
  120ARG     CZ 1242   8.241   6.297   3.270
  120ARG    NH1 1243   8.288   6.233   3.378
  120ARG   HH11 1244   8.378   6.263   3.409
  120ARG   HH12 1245   8.229   6.166   3.423
  120ARG    NH2 1246   8.132   6.254   3.207
  120ARG   HH21 1247   8.090   6.292   3.124
  120ARG   HH22 1248   8.086   6.173   3.244
  120ARG      C 1249   8.941   6.467   3.364
  120ARG      O 1250   8.972   6.475   3.482
  121GLY      N 1251   8.977   6.559   3.276
  121GLY      H 1252   8.939   6.560   3.184
  121GLY     CA 1253   9.090   6.650   3.298
  121GLY      C 1254   9.078   6.778   3.216
  121GLY      O 1255   9.014   6.774   3.111
  122GLY      N 1256   9.149   6.879   3.264
  122GLY      H 1257   9.189   6.868   3.355
  122GLY     CA 1258   9.173   7.011   3.203
  122GLY      C 1259   9.270   6.983   3.088
  122GLY      O 1260   9.215   7.007   2.981
  123VAL      N 1261   9.399   6.969   3.113
  123VAL      H 1262   9.436   6.963   3.206
  123VAL     CA 1263   9.502   6.976   3.007
  123VAL     CB 1264   9.550   7.121   2.993
  123VAL    CG1 1265   9.585   7.185   3.127
  123VAL    CG2 1266   9.656   7.152   2.887
  123VAL      C 1267   9.607   6.866   3.018
  123VAL      O 1268   9.718   6.890   3.067
  124PRO      N 1269   9.586   6.753   2.952
  124PRO     CA 1270   9.655   6.625   2.973
  124PRO     CB 1271   9.601   6.533   2.863
  124PRO     CG 1272   9.463   6.594   2.836
  124PRO     CD 1273   9.487   6.745   2.844
  124PRO      C 1274   9.807   6.624   2.967
  124PRO      O 1275   9.876   6.620   3.069
  125SER      N 1276   9.865   6.679   2.859
  125SER      H 1277   9.811   6.732   2.795
  125SER     CA 1278  10.008   6.667   2.828
  125SER     CB 1279  10.049   6.649   2.682
  125SER     OG 1280  10.042   6.769   2.603
  125SER     HG 1281   9.951   6.783   2.562
  125SER      C 1282  10.099   6.770   2.894
  125SER      O 1283  10.220   6.774   2.879
  126ALA      N 1284  10.030   6.865   2.957
  126ALA      H 1285   9.932   6.847   2.967
  126ALA     CA 1286  10.094   6.972   3.035
  126ALA     CB 1287   9.981   7.065   3.078
  126ALA      C 1288  10.184   6.938   3.154
  126ALA      O 1289  10.163   6.837   3.221
  127ARG      N 1290  10.293   7.010   3.168
  127ARG      H 1291  10.322   7.082   3.104
  127ARG     CA 1292  10.385   7.005   3.282
  127ARG     CB 1293  10.532   7.026   3.244
  127ARG     CG 1294  10.593   6.886   3.238
  127ARG     CD 1295  10.542   6.819   3.110
  127ARG     NE 1296  10.578   6.677   3.092
  127ARG     HE 1297  10.676   6.667   3.075
  127ARG     CZ 1298  10.490   6.576   3.082
  127ARG    NH1 1299  10.359   6.601   3.084
  127ARG   HH11 1300  10.322   6.687   3.117
  127ARG   HH12 1301  10.295   6.525   3.074
  127ARG    NH2 1302  10.529   6.448   3.088
  127ARG   HH21 1303  10.621   6.424   3.119
  127ARG   HH22 1304  10.457   6.379   3.095
  127ARG      C 1305  10.339   7.089   3.401
  127ARG      O 1306  10.276   7.194   3.387
  128ILE      N 1307  10.364   7.029   3.517
  128ILE      H 1308  10.410   6.940   3.517
  128ILE     CA 1309  10.319   7.095   3.641
  128ILE     CB 1310  10.222   7.005   3.717
  128ILE    CG1 1311  10.279   6.864   3.734
  128ILE    CG2 1312  10.080   7.014   3.660
  128ILE     CD 1313  10.184   6.754   3.782
  128ILE      C 1314  10.430   7.157   3.728
  128ILE      O 1315  10.536   7.098   3.733
  129ALA      N 1316  10.392   7.256   3.810
  129ALA      H 1317  10.311   7.307   3.787
  129ALA     CA 1318  10.474   7.290   3.928
  129ALA     CB 1319  10.547   7.422   3.901
  129ALA      C 1320  10.389   7.301   4.055
  129ALA      O 1321  10.315   7.396   4.079
  130VAL      N 1322  10.404   7.194   4.132
  130VAL      H 1323  10.468   7.120   4.109
  130VAL     CA 1324  10.324   7.181   4.255
  130VAL     CB 1325  10.317   7.038   4.310
  130VAL    CG1 1326  10.197   7.041   4.405
  130VAL    CG2 1327  10.302   6.931   4.202
  130VAL      C 1328  10.380   7.272   4.364
  130VAL      O 1329  10.501   7.294   4.368
  131TY0      N 1330  10.295   7.356   4.423
  131TY0      H 1331  10.218   7.399   4.376
  131TY0     CA 1332  10.326   7.429   4.547
  131TY0     CB 1333  10.333   7.577   4.508
  131TY0     CG 1334  10.432   7.632   4.405
  131TY0    CD1 1335  10.388   7.634   4.273
  131TY0    HD1 1336  10.300   7.579   4.240
  131TY0    CD2 1337  10.564   7.664   4.434
  131TY0    HD2 1338  10.598   7.668   4.538
  131TY0    CE1 1339  10.476   7.667   4.170
  131TY0    HE1 1340  10.436   7.696   4.073
  131TY0    CE2 1341  10.654   7.693   4.333
  131TY0    HE2 1342  10.760   7.699   4.349
  131TY0     CZ 1343  10.609   7.692   4.201
  131TY0     OH 1344  10.699   7.684   4.099
  131TY0    HH1 1345  10.778   7.739   4.125
  131TY0    HH2 1346  10.675   7.606   4.040
  131TY0      C 1347  10.231   7.410   4.666
  131TY0      O 1348  10.115   7.450   4.666
  132LY3      N 1349  10.279   7.309   4.737
  132LY3      H 1350  10.365   7.265   4.709
  132LY3     CA 1351  10.231   7.267   4.870
  132LY3     CB 1352  10.303   7.147   4.931
  132LY3     CG 1353  10.236   7.113   5.064
  132LY3     CD 1354  10.247   6.964   5.098
  132LY3     CE 1355  10.218   6.936   5.246
  132LY3     NZ 1356  10.083   6.981   5.281
  132LY3    HZ1 1357  10.024   6.978   5.200
  132LY3    HZ2 1358  10.041   6.920   5.348
  132LY3    HZ3 1359  10.079   7.077   5.309
  132LY3      C 1360  10.246   7.383   4.968
  132LY3      O 1361  10.357   7.401   5.019
  133ILE      N 1362  10.142   7.466   4.966
  133ILE      H 1363  10.080   7.469   4.888
  133ILE     CA 1364  10.134   7.569   5.070
  133ILE     CB 1365  10.099   7.703   5.004
  133ILE    CG1 1366   9.968   7.699   4.925
  133ILE    CG2 1367  10.210   7.744   4.908
  133ILE     CD 1368   9.917   7.838   4.882
  133ILE      C 1369  10.049   7.541   5.193
  133ILE      O 1370  10.057   7.595   5.303
  134CYS      N 1371   9.942   7.464   5.172
  134CYS      H 1372   9.918   7.431   5.081
  134CYS     CA 1373   9.847   7.432   5.280
  134CYS     CB 1374   9.715   7.401   5.208
  134CYS     SG 1375   9.647   7.547   5.122
  134CYS      C 1376   9.883   7.315   5.372
  134CYS      O 1377   9.964   7.229   5.337
  135TRP      N 1378   9.843   7.329   5.498
  135TRP      H 1379   9.786   7.406   5.526
  135TRP     CA 1380   9.873   7.230   5.602
  135TRP     CB 1381   9.981   7.288   5.694
  135TRP     CG 1382  10.112   7.310   5.619
  135TRP    CD1 1383  10.133   7.426   5.557
  135TRP    HD1 1384  10.057   7.504   5.550
  135TRP    CD2 1385  10.208   7.219   5.577
  135TRP    NE1 1386  10.234   7.406   5.475
  135TRP    HE1 1387  10.260   7.482   5.414
  135TRP    CE2 1388  10.281   7.281   5.476
  135TRP    CE3 1389  10.234   7.087   5.612
  135TRP    HE3 1390  10.161   7.040   5.679
  135TRP    CZ2 1391  10.394   7.225   5.417
  135TRP    HZ2 1392  10.460   7.283   5.354
  135TRP    CZ3 1393  10.345   7.031   5.552
  135TRP    HZ3 1394  10.377   6.933   5.586
  135TRP    CH2 1395  10.427   7.097   5.460
  135TRP    HH2 1396  10.499   7.037   5.403
  135TRP      C 1397   9.745   7.209   5.685
  135TRP      O 1398   9.652   7.289   5.676
  136SER      N 1399   9.741   7.106   5.769
  136SER      H 1400   9.831   7.064   5.783
  136SER     CA 1401   9.634   7.055   5.854
  136SER     CB 1402   9.659   6.934   5.944
  136SER     OG 1403   9.777   6.965   6.019
  136SER     HG 1404   9.855   6.915   5.980
  136SER      C 1405   9.557   7.165   5.929
  136SER      O 1406   9.446   7.141   5.974
  137AS4      N 1407   9.633   7.262   5.979
  137AS4      H 1408   9.727   7.246   6.007
  137AS4     CA 1409   9.583   7.384   6.043
  137AS4     CB 1410   9.688   7.454   6.130
  137AS4     CG 1411   9.708   7.388   6.267
  137AS4    OD1 1412   9.800   7.305   6.280
  137AS4   HD11 1413   9.781   7.250   6.361
  137AS4   HD12 1414   9.876   7.334   6.221
  137AS4    OD2 1415   9.649   7.438   6.365
  137AS4   HD21 1416   9.705   7.438   6.448
  137AS4   HD22 1417   9.554   7.459   6.342
  137AS4      C 1418   9.514   7.493   5.960
  137AS4      O 1419   9.418   7.551   6.011
  138GLY      N 1420   9.557   7.505   5.835
  138GLY      H 1421   9.572   7.429   5.772
  138GLY     CA 1422   9.528   7.625   5.755
  138GLY      C 1423   9.618   7.638   5.632
  138GLY      O 1424   9.694   7.548   5.595
  139CYS      N 1425   9.595   7.746   5.557
  139CYS      H 1426   9.510   7.793   5.539
  139CYS     CA 1427   9.698   7.789   5.460
  139CYS     CB 1428   9.644   7.797   5.317
  139CYS     SG 1429   9.548   7.650   5.267
  139CYS      C 1430   9.732   7.930   5.511
  139CYS      O 1431   9.649   8.021   5.513
  140PHE      N 1432   9.859   7.944   5.543
  140PHE      H 1433   9.934   7.877   5.541
  140PHE     CA 1434   9.907   8.075   5.591
  140PHE     CB 1435  10.026   8.053   5.685
  140PHE     CG 1436  10.040   8.167   5.785
  140PHE    CD1 1437   9.951   8.195   5.889
  140PHE    HD1 1438   9.855   8.147   5.890
  140PHE    CD2 1439  10.161   8.235   5.777
  140PHE    HD2 1440  10.238   8.208   5.704
  140PHE    CE1 1441   9.980   8.297   5.980
  140PHE    HE1 1442   9.910   8.318   6.061
  140PHE    CE2 1443  10.196   8.323   5.879
  140PHE    HE2 1444  10.293   8.373   5.874
  140PHE     CZ 1445  10.106   8.357   5.978
  140PHE     HZ 1446  10.135   8.419   6.063
  140PHE      C 1447   9.937   8.178   5.483
  140PHE      O 1448  10.005   8.152   5.383
  141GLY      N 1449   9.895   8.300   5.516
  141GLY      H 1450   9.866   8.308   5.611
  141GLY     CA 1451   9.909   8.423   5.437
  141GLY      C 1452  10.043   8.449   5.367
  141GLY      O 1453  10.060   8.451   5.246
  142ALA      N 1454  10.146   8.455   5.452
  142ALA      H 1455  10.130   8.486   5.546
  142ALA     CA 1456  10.286   8.471   5.416
  142ALA     CB 1457  10.371   8.516   5.536
  142ALA      C 1458  10.340   8.358   5.327
  142ALA      O 1459  10.406   8.388   5.228
  143AS4      N 1460  10.298   8.234   5.350
  143AS4      H 1461  10.232   8.224   5.425
  143AS4     CA 1462  10.338   8.120   5.265
  143AS4     CB 1463  10.282   7.994   5.331
  143AS4     CG 1464  10.344   7.962   5.467
  143AS4    OD1 1465  10.272   7.914   5.556
  143AS4   HD11 1466  10.331   7.898   5.635
  143AS4   HD12 1467  10.182   7.895   5.516
  143AS4    OD2 1468  10.467   7.976   5.482
  143AS4   HD21 1469  10.496   7.996   5.576
  143AS4   HD22 1470  10.510   7.964   5.393
  143AS4      C 1471  10.286   8.124   5.121
  143AS4      O 1472  10.349   8.077   5.026
  144ILE      N 1473  10.170   8.183   5.099
  144ILE      H 1474  10.105   8.186   5.175
  144ILE     CA 1475  10.111   8.212   4.967
  144ILE     CB 1476   9.970   8.271   4.973
  144ILE    CG1 1477   9.883   8.186   5.066
  144ILE    CG2 1478   9.906   8.274   4.834
  144ILE     CD 1479   9.744   8.250   5.078
  144ILE      C 1480  10.191   8.320   4.893
  144ILE      O 1481  10.224   8.304   4.775
  145LEU      N 1482  10.226   8.427   4.963
  145LEU      H 1483  10.208   8.444   5.060
  145LEU     CA 1484  10.314   8.532   4.909
  145LEU     CB 1485  10.337   8.637   5.017
  145LEU     CG 1486  10.229   8.745   5.018
  145LEU    CD1 1487  10.233   8.824   5.149
  145LEU    CD2 1488  10.233   8.841   4.899
  145LEU      C 1489  10.454   8.479   4.878
  145LEU      O 1490  10.520   8.520   4.783
  146ALA      N 1491  10.508   8.386   4.957
  146ALA      H 1492  10.470   8.381   5.050
  146ALA     CA 1493  10.638   8.322   4.937
  146ALA     CB 1494  10.668   8.247   5.068
  146ALA      C 1495  10.635   8.227   4.818
  146ALA      O 1496  10.718   8.238   4.727
  147ALA      N 1497  10.542   8.133   4.815
  147ALA      H 1498  10.505   8.090   4.897
  147ALA     CA 1499  10.529   8.046   4.697
  147ALA     CB 1500  10.453   7.917   4.728
  147ALA      C 1501  10.477   8.114   4.570
  147ALA      O 1502  10.510   8.061   4.463
  148PHE      N 1503  10.406   8.226   4.576
  148PHE      H 1504  10.340   8.241   4.650
  148PHE     CA 1505  10.396   8.307   4.454
  148PHE     CB 1506  10.297   8.421   4.479
  148PHE     CG 1507  10.166   8.399   4.404
  148PHE    CD1 1508  10.159   8.444   4.273
  148PHE    HD1 1509  10.246   8.475   4.215
  148PHE    CD2 1510  10.043   8.381   4.467
  148PHE    HD2 1511  10.034   8.303   4.543
  148PHE    CE1 1512  10.042   8.476   4.206
  148PHE    HE1 1513  10.045   8.500   4.100
  148PHE    CE2 1514   9.923   8.411   4.404
  148PHE    HE2 1515   9.831   8.399   4.460
  148PHE     CZ 1516   9.921   8.454   4.272
  148PHE     HZ 1517   9.822   8.470   4.230
  148PHE      C 1518  10.531   8.362   4.409
  148PHE      O 1519  10.566   8.355   4.291
  149AS4      N 1520  10.617   8.404   4.502
  149AS4      H 1521  10.609   8.371   4.596
  149AS4     CA 1522  10.744   8.466   4.463
  149AS4     CB 1523  10.807   8.533   4.585
  149AS4     CG 1524  10.901   8.648   4.549
  149AS4    OD1 1525  10.852   8.762   4.567
  149AS4   HD11 1526  10.915   8.829   4.527
  149AS4   HD12 1527  10.758   8.751   4.599
  149AS4    OD2 1528  11.022   8.623   4.528
  149AS4   HD21 1529  11.067   8.711   4.513
  149AS4   HD22 1530  11.041   8.525   4.532
  149AS4      C 1531  10.840   8.361   4.407
  149AS4      O 1532  10.926   8.396   4.327
  150AS4      N 1533  10.830   8.237   4.456
  150AS4      H 1534  10.788   8.221   4.546
  150AS4     CA 1535  10.898   8.123   4.394
  150AS4     CB 1536  10.900   7.995   4.477
  150AS4     CG 1537  11.038   7.958   4.531
  150AS4    OD1 1538  11.128   8.044   4.527
  150AS4   HD11 1539  11.182   8.040   4.612
  150AS4   HD12 1540  11.137   8.065   4.429
  150AS4    OD2 1541  11.061   7.849   4.587
  150AS4   HD21 1542  11.160   7.839   4.597
  150AS4   HD22 1543  10.973   7.815   4.622
  150AS4      C 1544  10.838   8.081   4.260
  150AS4      O 1545  10.917   8.076   4.165
  151ALA      N 1546  10.706   8.068   4.245
  151ALA      H 1547  10.641   8.106   4.311
  151ALA     CA 1548  10.645   8.028   4.117
  151ALA     CB 1549  10.496   7.998   4.132
  151ALA      C 1550  10.675   8.128   4.006
  151ALA      O 1551  10.725   8.094   3.899
  152ILE      N 1552  10.678   8.255   4.045
  152ILE      H 1553  10.654   8.284   4.138
  152ILE     CA 1554  10.731   8.364   3.962
  152ILE     CB 1555  10.678   8.502   4.000
  152ILE    CG1 1556  10.528   8.495   4.029
  152ILE    CG2 1557  10.701   8.608   3.892
  152ILE     CD 1558  10.475   8.632   4.072
  152ILE      C 1559  10.880   8.361   3.928
  152ILE      O 1560  10.911   8.362   3.809
  153ALA      N 1561  10.962   8.311   4.020
  153ALA      H 1562  10.929   8.278   4.109
  153ALA     CA 1563  11.107   8.291   4.004
  153ALA     CB 1564  11.171   8.299   4.143
  153ALA      C 1565  11.153   8.165   3.931
  153ALA      O 1566  11.249   8.148   3.856
  154AS4      N 1567  11.072   8.062   3.956
  154AS4      H 1568  11.006   8.065   4.030
  154AS4     CA 1569  11.075   7.939   3.876
  154AS4     CB 1570  10.986   7.825   3.926
  154AS4     CG 1571  11.036   7.772   4.060
  154AS4    OD1 1572  11.155   7.732   4.076
  154AS4   HD11 1573  11.184   7.767   4.165
  154AS4   HD12 1574  11.177   7.653   4.019
  154AS4    OD2 1575  10.960   7.764   4.158
  154AS4   HD21 1576  11.019   7.728   4.230
  154AS4   HD22 1577  10.878   7.819   4.142
  154AS4      C 1578  11.042   7.948   3.727
  154AS4      O 1579  11.052   7.854   3.648
  155GLY      N 1580  10.988   8.064   3.691
  155GLY      H 1581  10.994   8.137   3.758
  155GLY     CA 1582  10.926   8.094   3.561
  155GLY      C 1583  10.809   8.003   3.524
  155GLY      O 1584  10.829   7.911   3.445
  156VAL      N 1585  10.701   8.010   3.600
  156VAL      H 1586  10.703   8.051   3.692
  156VAL     CA 1587  10.579   7.944   3.551
  156VAL     CB 1588  10.495   7.871   3.656
  156VAL    CG1 1589  10.560   7.772   3.753
  156VAL    CG2 1590  10.411   7.972   3.737
  156VAL      C 1591  10.503   8.027   3.448
  156VAL      O 1592  10.525   8.148   3.439
  157AS4      N 1593  10.407   7.968   3.376
  157AS4      H 1594  10.418   7.873   3.348
  157AS4     CA 1595  10.323   8.037   3.277
  157AS4     CB 1596  10.285   7.931   3.174
  157AS4     CG 1597  10.399   7.901   3.077
  157AS4    OD1 1598  10.476   7.809   3.112
  157AS4   HD11 1599  10.527   7.795   3.027
  157AS4   HD12 1600  10.449   7.762   3.196
  157AS4    OD2 1601  10.400   7.957   2.965
  157AS4   HD21 1602  10.483   7.932   2.915
  157AS4   HD22 1603  10.319   8.015   2.959
  157AS4      C 1604  10.186   8.078   3.331
  157AS4      O 1605  10.126   8.178   3.293
  158ILE      N 1606  10.123   7.993   3.413
  158ILE      H 1607  10.173   7.908   3.431
  158ILE     CA 1608   9.987   8.010   3.465
  158ILE     CB 1609   9.878   7.922   3.403
  158ILE    CG1 1610   9.885   7.927   3.250
  158ILE    CG2 1611   9.740   7.958   3.456
  158ILE     CD 1612   9.824   7.802   3.186
  158ILE      C 1613   9.998   7.976   3.614
  158ILE      O 1614  10.057   7.872   3.641
  159ILE      N 1615   9.935   8.054   3.702
  159ILE      H 1616   9.877   8.130   3.673
  159ILE     CA 1617   9.950   8.029   3.846
  159ILE     CB 1618  10.007   8.151   3.918
  159ILE    CG1 1619  10.151   8.177   3.874
  159ILE    CG2 1620  10.003   8.133   4.070
  159ILE     CD 1621  10.226   8.292   3.941
  159ILE      C 1622   9.804   8.001   3.881
  159ILE      O 1623   9.711   8.081   3.872
  160SER      N 1624   9.786   7.871   3.907
  160SER      H 1625   9.868   7.816   3.923
  160SER     CA 1626   9.654   7.812   3.932
  160SER     CB 1627   9.644   7.672   3.871
  160SER     OG 1628   9.510   7.620   3.875
  160SER     HG 1629   9.505   7.561   3.955
  160SER      C 1630   9.627   7.805   4.083
  160SER      O 1631   9.699   7.735   4.153
  161ILE      N 1632   9.564   7.915   4.123
  161ILE      H 1633   9.519   7.981   4.063
  161ILE     CA 1634   9.530   7.949   4.263
  161ILE     CB 1635   9.555   8.092   4.312
  161ILE    CG1 1636   9.522   8.203   4.213
  161ILE    CG2 1637   9.689   8.084   4.387
  161ILE     CD 1638   9.543   8.336   4.285
  161ILE      C 1639   9.389   7.903   4.298
  161ILE      O 1640   9.286   7.969   4.281
  162SER      N 1641   9.392   7.789   4.368
  162SER      H 1642   9.481   7.768   4.409
  162SER     CA 1643   9.274   7.722   4.424
  162SER     CB 1644   9.300   7.578   4.464
  162SER     OG 1645   9.382   7.551   4.580
  162SER     HG 1646   9.392   7.452   4.591
  162SER      C 1647   9.236   7.796   4.552
  162SER      O 1648   9.126   7.852   4.561
  163VAL      N 1649   9.329   7.811   4.646
  163VAL      H 1650   9.403   7.744   4.641
  163VAL     CA 1651   9.326   7.904   4.759
  163VAL     CB 1652   9.451   7.891   4.846
  163VAL    CG1 1653   9.482   7.747   4.888
  163VAL    CG2 1654   9.571   7.953   4.774
  163VAL      C 1655   9.296   8.048   4.717
  163VAL      O 1656   9.343   8.097   4.615
  164GLY      N 1657   9.215   8.118   4.796
  164GLY      H 1658   9.192   8.082   4.886
  164GLY     CA 1659   9.175   8.260   4.806
  164GLY      C 1660   9.214   8.336   4.933
  164GLY      O 1661   9.314   8.306   4.999
  165GLY      N 1662   9.113   8.412   4.974
  165GLY      H 1663   9.024   8.412   4.926
  165GLY     CA 1664   9.123   8.505   5.087
  165GLY      C 1665   8.997   8.585   5.116
  165GLY      O 1666   8.891   8.524   5.133
  166LY3      N 1667   9.021   8.715   5.127
  166LY3      H 1668   9.115   8.750   5.127
  166LY3     CA 1669   8.903   8.802   5.134
  166LY3     CB 1670   8.850   8.807   5.278
  166LY3     CG 1671   8.713   8.872   5.299
  166LY3     CD 1672   8.656   8.860   5.441
  166LY3     CE 1673   8.528   8.939   5.468
  166LY3     NZ 1674   8.479   8.909   5.604
  166LY3    HZ1 1675   8.536   8.928   5.684
  166LY3    HZ2 1676   8.391   8.953   5.619
  166LY3    HZ3 1677   8.457   8.812   5.596
  166LY3      C 1678   8.954   8.940   5.093
  166LY3      O 1679   9.008   9.020   5.169
  167THR      N 1680   8.929   8.973   4.967
  167THR      H 1681   8.871   8.921   4.903
  167THR     CA 1682   8.968   9.105   4.914
  167THR     CB 1683   8.958   9.116   4.762
  167THR    OG1 1684   8.833   9.061   4.721
  167THR    HG1 1685   8.760   9.119   4.755
  167THR    CG2 1686   9.074   9.050   4.685
  167THR      C 1687   8.891   9.224   4.972
  167THR      O 1688   8.769   9.223   4.968
  168PRO      N 1689   8.962   9.310   5.046
  168PRO     CA 1690   8.915   9.440   5.095
  168PRO     CB 1691   9.005   9.462   5.217
  168PRO     CG 1692   9.142   9.423   5.161
  168PRO     CD 1693   9.102   9.295   5.086
  168PRO      C 1694   8.905   9.556   4.997
  168PRO      O 1695   8.920   9.531   4.877
  169THR      N 1696   8.911   9.682   5.040
  169THR      H 1697   8.924   9.695   5.138
  169THR     CA 1698   8.910   9.807   4.962
  169THR     CB 1699   8.888   9.924   5.059
  169THR    OG1 1700   8.986   9.921   5.163
  169THR    HG1 1701   8.936   9.938   5.248
  169THR    CG2 1702   8.745   9.941   5.110
  169THR      C 1703   9.042   9.831   4.888
  169THR      O 1704   9.040   9.846   4.766
  170ASN      N 1705   9.151   9.828   4.964
  170ASN      H 1706   9.147   9.833   5.064
  170ASN     CA 1707   9.286   9.831   4.906
  170ASN     CB 1708   9.381   9.869   5.020
  170ASN     CG 1709   9.391   9.763   5.130
  170ASN    OD1 1710   9.460   9.663   5.117
  170ASN    ND2 1711   9.333   9.780   5.249
  170ASN   HD21 1712   9.289   9.868   5.262
  170ASN   HD22 1713   9.343   9.714   5.324
  170ASN      C 1714   9.333   9.712   4.823
  170ASN      O 1715   9.411   9.732   4.730
  171TY0      N 1716   9.260   9.600   4.822
  171TY0      H 1717   9.168   9.601   4.862
  171TY0     CA 1718   9.299   9.467   4.774
  171TY0     CB 1719   9.288   9.457   4.622
  171TY0     CG 1720   9.153   9.506   4.570
  171TY0    CD1 1721   9.137   9.639   4.530
  171TY0    HD1 1722   9.217   9.709   4.556
  171TY0    CD2 1723   9.078   9.412   4.501
  171TY0    HD2 1724   9.101   9.306   4.500
  171TY0    CE1 1725   9.054   9.687   4.429
  171TY0    HE1 1726   9.057   9.792   4.404
  171TY0    CE2 1727   8.995   9.455   4.397
  171TY0    HE2 1728   8.931   9.382   4.348
  171TY0     CZ 1729   8.972   9.589   4.372
  171TY0     OH 1730   8.880   9.624   4.279
  171TY0    HH1 1731   8.913   9.708   4.234
  171TY0    HH2 1732   8.833   9.545   4.241
  171TY0      C 1733   9.432   9.416   4.828
  171TY0      O 1734   9.434   9.312   4.894
  172PHE      N 1735   9.531   9.505   4.835
  172PHE      H 1736   9.526   9.596   4.796
  172PHE     CA 1737   9.675   9.485   4.863
  172PHE     CB 1738   9.756   9.614   4.880
  172PHE     CG 1739   9.826   9.658   4.751
  172PHE    CD1 1740   9.737   9.699   4.653
  172PHE    HD1 1741   9.635   9.726   4.684
  172PHE    CD2 1742   9.963   9.679   4.736
  172PHE    HD2 1743  10.031   9.654   4.817
  172PHE    CE1 1744   9.788   9.744   4.532
  172PHE    HE1 1745   9.714   9.790   4.466
  172PHE    CE2 1746  10.013   9.722   4.614
  172PHE    HE2 1747  10.118   9.706   4.589
  172PHE     CZ 1748   9.925   9.758   4.513
  172PHE     HZ 1749   9.970   9.793   4.420
  172PHE      C 1750   9.704   9.405   4.990
  172PHE      O 1751   9.804   9.334   4.987
  173GL4      N 1752   9.622   9.427   5.093
  173GL4      H 1753   9.559   9.504   5.095
  173GL4     CA 1754   9.627   9.348   5.216
  173GL4     CB 1755   9.528   9.392   5.325
  173GL4     CG 1756   9.569   9.516   5.405
  173GL4     CD 1757   9.479   9.546   5.525
  173GL4    OE1 1758   9.372   9.604   5.498
  173GL4   HE11 1759   9.291   9.589   5.555
  173GL4   HE12 1760   9.395   9.653   5.414
  173GL4    OE2 1761   9.516   9.529   5.643
  173GL4   HE21 1762   9.451   9.578   5.701
  173GL4   HE22 1763   9.585   9.458   5.655
  173GL4      C 1764   9.602   9.198   5.194
  173GL4      O 1765   9.673   9.120   5.258
  174AS4      N 1766   9.531   9.166   5.087
  174AS4      H 1767   9.505   9.231   5.015
  174AS4     CA 1768   9.498   9.025   5.059
  174AS4     CB 1769   9.365   9.016   4.985
  174AS4     CG 1770   9.340   8.867   4.959
  174AS4    OD1 1771   9.281   8.801   5.048
  174AS4   HD11 1772   9.238   8.720   5.010
  174AS4   HD12 1773   9.321   8.829   5.135
  174AS4    OD2 1774   9.359   8.832   4.841
  174AS4   HD21 1775   9.319   8.742   4.822
  174AS4   HD22 1776   9.428   8.892   4.801
  174AS4      C 1777   9.608   8.972   4.966
  174AS4      O 1778   9.644   9.035   4.867
  175PRO      N 1779   9.678   8.871   5.019
  175PRO     CA 1780   9.786   8.800   4.949
  175PRO     CB 1781   9.819   8.681   5.039
  175PRO     CG 1782   9.778   8.725   5.180
  175PRO     CD 1783   9.652   8.807   5.149
  175PRO      C 1784   9.765   8.744   4.809
  175PRO      O 1785   9.845   8.769   4.720
  176ILE      N 1786   9.646   8.691   4.785
  176ILE      H 1787   9.573   8.688   4.854
  176ILE     CA 1788   9.602   8.636   4.655
  176ILE     CB 1789   9.484   8.544   4.684
  176ILE    CG1 1790   9.527   8.417   4.757
  176ILE    CG2 1791   9.385   8.520   4.570
  176ILE     CD 1792   9.598   8.322   4.660
  176ILE      C 1793   9.588   8.747   4.551
  176ILE      O 1794   9.655   8.742   4.448
  177ALA      N 1795   9.539   8.861   4.598
  177ALA      H 1796   9.480   8.863   4.679
  177ALA     CA 1797   9.527   8.981   4.513
  177ALA     CB 1798   9.455   9.083   4.602
  177ALA      C 1799   9.660   9.040   4.465
  177ALA      O 1800   9.671   9.076   4.348
  178ILE      N 1801   9.748   9.073   4.560
  178ILE      H 1802   9.711   9.096   4.650
  178ILE     CA 1803   9.884   9.124   4.538
  178ILE     CB 1804   9.930   9.184   4.671
  178ILE    CG1 1805  10.052   9.274   4.650
  178ILE    CG2 1806   9.964   9.076   4.774
  178ILE     CD 1807  10.026   9.392   4.556
  178ILE      C 1808   9.980   9.028   4.468
  178ILE      O 1809  10.062   9.071   4.387
  179GLY      N 1810   9.958   8.899   4.489
  179GLY      H 1811   9.918   8.870   4.576
  179GLY     CA 1812  10.029   8.795   4.413
  179GLY      C 1813   9.986   8.791   4.266
  179GLY      O 1814  10.076   8.811   4.184
  180ALA      N 1815   9.856   8.799   4.239
  180ALA      H 1816   9.786   8.799   4.311
  180ALA     CA 1817   9.798   8.831   4.108
  180ALA     CB 1818   9.646   8.816   4.118
  180ALA      C 1819   9.821   8.963   4.035
  180ALA      O 1820   9.859   8.959   3.918
  181PHE      N 1821   9.845   9.065   4.118
  181PHE      H 1822   9.810   9.070   4.211
  181PHE     CA 1823   9.899   9.191   4.066
  181PHE     CB 1824   9.894   9.288   4.185
  181PHE     CG 1825   9.935   9.431   4.149
  181PHE    CD1 1826   9.833   9.524   4.130
  181PHE    HD1 1827   9.736   9.478   4.113
  181PHE    CD2 1828  10.064   9.472   4.181
  181PHE    HD2 1829  10.134   9.397   4.217
  181PHE    CE1 1830   9.868   9.658   4.123
  181PHE    HE1 1831   9.795   9.723   4.075
  181PHE    CE2 1832  10.097   9.607   4.174
  181PHE    HE2 1833  10.200   9.637   4.156
  181PHE     CZ 1834   9.999   9.700   4.141
  181PHE     HZ 1835  10.028   9.802   4.117
  181PHE      C 1836  10.047   9.176   4.029
  181PHE      O 1837  10.073   9.204   3.912
  182HI2      N 1838  10.133   9.114   4.109
  182HI2      H 1839  10.105   9.075   4.197
  182HI2     CA 1840  10.272   9.081   4.072
  182HI2     CB 1841  10.351   9.044   4.198
  182HI2     CG 1842  10.363   9.166   4.289
  182HI2    ND1 1843  10.385   9.290   4.245
  182HI2    HD1 1844  10.433   9.307   4.158
  182HI2    CD2 1845  10.374   9.159   4.421
  182HI2    HD2 1846  10.378   9.068   4.481
  182HI2    CE1 1847  10.408   9.362   4.355
  182HI2    HE1 1848  10.444   9.464   4.369
  182HI2    NE2 1849  10.389   9.285   4.461
  182HI2    HE2 1850  10.382   9.325   4.553
  182HI2      C 1851  10.286   8.976   3.961
  182HI2      O 1852  10.385   8.972   3.890
  183ALA      N 1853  10.189   8.885   3.952
  183ALA      H 1854  10.135   8.858   4.032
  183ALA     CA 1855  10.175   8.804   3.830
  183ALA     CB 1856  10.068   8.697   3.854
  183ALA      C 1857  10.149   8.881   3.701
  183ALA      O 1858  10.220   8.875   3.601
  184MET      N 1859  10.053   8.973   3.706
  184MET      H 1860   9.984   8.978   3.780
  184MET     CA 1861  10.012   9.059   3.595
  184MET     CB 1862   9.885   9.130   3.646
  184MET     CG 1863   9.800   9.195   3.537
  184MET     SD 1864   9.705   9.083   3.428
  184MET     CE 1865   9.607   9.188   3.323
  184MET      C 1866  10.124   9.150   3.544
  184MET      O 1867  10.134   9.168   3.423
  185LY3      N 1868  10.204   9.201   3.637
  185LY3      H 1869  10.161   9.207   3.727
  185LY3     CA 1870  10.330   9.273   3.611
  185LY3     CB 1871  10.395   9.321   3.741
  185LY3     CG 1872  10.310   9.431   3.805
  185LY3     CD 1873  10.361   9.445   3.948
  185LY3     CE 1874  10.477   9.544   3.964
  185LY3     NZ 1875  10.549   9.505   4.086
  185LY3    HZ1 1876  10.490   9.439   4.134
  185LY3    HZ2 1877  10.637   9.465   4.061
  185LY3    HZ3 1878  10.576   9.580   4.145
  185LY3      C 1879  10.441   9.195   3.542
  185LY3      O 1880  10.531   9.255   3.483
  186LY3      N 1881  10.451   9.063   3.559
  186LY3      H 1882  10.388   9.014   3.619
  186LY3     CA 1883  10.541   8.975   3.483
  186LY3     CB 1884  10.645   8.914   3.577
  186LY3     CG 1885  10.753   9.010   3.625
  186LY3     CD 1886  10.838   8.931   3.725
  186LY3     CE 1887  10.970   9.006   3.744
  186LY3     NZ 1888  11.065   8.943   3.836
  186LY3    HZ1 1889  11.013   8.931   3.921
  186LY3    HZ2 1890  11.103   8.860   3.796
  186LY3    HZ3 1891  11.132   9.012   3.864
  186LY3      C 1892  10.470   8.878   3.387
  186LY3      O 1893  10.506   8.761   3.374
  187ARG      N 1894  10.366   8.930   3.324
  187ARG      H 1895  10.332   9.022   3.343
  187ARG     CA 1896  10.285   8.859   3.224
  187ARG     CB 1897  10.369   8.825   3.100
  187ARG     CG 1898  10.394   8.954   3.021
  187ARG     CD 1899  10.525   8.963   2.942
  187ARG     NE 1900  10.541   9.094   2.876
  187ARG     HE 1901  10.495   9.116   2.790
  187ARG     CZ 1902  10.623   9.194   2.912
  187ARG    NH1 1903  10.707   9.189   3.016
  187ARG   HH11 1904  10.713   9.105   3.070
  187ARG   HH12 1905  10.738   9.276   3.053
  187ARG    NH2 1906  10.614   9.303   2.836
  187ARG   HH21 1907  10.544   9.315   2.765
  187ARG   HH22 1908  10.676   9.381   2.846
  187ARG      C 1909  10.203   8.736   3.264
  187ARG      O 1910  10.137   8.674   3.181
  188ILE      N 1911  10.217   8.683   3.385
  188ILE      H 1912  10.241   8.738   3.465
  188ILE     CA 1913  10.165   8.550   3.423
  188ILE     CB 1914  10.251   8.499   3.538
  188ILE    CG1 1915  10.391   8.467   3.485
  188ILE    CG2 1916  10.181   8.376   3.596
  188ILE     CD 1917  10.503   8.434   3.584
  188ILE      C 1918  10.015   8.556   3.452
  188ILE      O 1919   9.973   8.653   3.516
  189LEU      N 1920   9.928   8.472   3.395
  189LEU      H 1921   9.961   8.419   3.317
  189LEU     CA 1922   9.786   8.452   3.428
  189LEU     CB 1923   9.723   8.354   3.329
  189LEU     CG 1924   9.729   8.395   3.182
  189LEU    CD1 1925   9.678   8.284   3.090
  189LEU    CD2 1926   9.639   8.516   3.151
  189LEU      C 1927   9.757   8.390   3.565
  189LEU      O 1928   9.833   8.304   3.611
  190THR      N 1929   9.645   8.430   3.625
  190THR      H 1930   9.589   8.494   3.573
  190THR     CA 1931   9.582   8.378   3.747
  190THR     CB 1932   9.606   8.474   3.864
  190THR    OG1 1933   9.562   8.602   3.817
  190THR    HG1 1934   9.637   8.640   3.762
  190THR    CG2 1935   9.744   8.466   3.929
  190THR      C 1936   9.437   8.333   3.733
  190THR      O 1937   9.345   8.416   3.725
  191SER      N 1938   9.409   8.213   3.782
  191SER      H 1939   9.484   8.150   3.800
  191SER     CA 1940   9.278   8.146   3.786
  191SER     CB 1941   9.286   8.001   3.737
  191SER     OG 1942   9.364   7.981   3.619
  191SER     HG 1943   9.392   7.885   3.623
  191SER      C 1944   9.240   8.144   3.935
  191SER      O 1945   9.312   8.092   4.020
  192ALA      N 1946   9.173   8.255   3.962
  192ALA      H 1947   9.141   8.305   3.882
  192ALA     CA 1948   9.132   8.303   4.095
  192ALA     CB 1949   9.151   8.453   4.114
  192ALA      C 1950   8.991   8.259   4.134
  192ALA      O 1951   8.897   8.278   4.057
  193SER      N 1952   8.980   8.186   4.244
  193SER      H 1953   9.062   8.174   4.298
  193SER     CA 1954   8.858   8.137   4.310
  193SER     CB 1955   8.888   8.022   4.406
  193SER     OG 1956   8.779   7.992   4.493
  193SER     HG 1957   8.817   7.979   4.585
  193SER      C 1958   8.774   8.247   4.375
  193SER      O 1959   8.800   8.290   4.488
  194ALA      N 1960   8.649   8.264   4.331
  194ALA      H 1961   8.623   8.209   4.251
  194ALA     CA 1962   8.550   8.365   4.370
  194ALA     CB 1963   8.446   8.370   4.258
  194ALA      C 1964   8.487   8.342   4.507
  194ALA      O 1965   8.469   8.444   4.573
  195GLY      N 1966   8.464   8.218   4.549
  195GLY      H 1967   8.479   8.132   4.500
  195GLY     CA 1968   8.399   8.188   4.677
  195GLY      C 1969   8.304   8.069   4.668
  195GLY      O 1970   8.203   8.091   4.601
  196ASN      N 1971   8.329   7.980   4.763
  196ASN      H 1972   8.420   7.982   4.805
  196ASN     CA 1973   8.243   7.864   4.791
  196ASN     CB 1974   8.333   7.752   4.844
  196ASN     CG 1975   8.432   7.692   4.744
  196ASN    OD1 1976   8.486   7.757   4.654
  196ASN    ND2 1977   8.444   7.560   4.736
  196ASN   HD21 1978   8.382   7.497   4.782
  196ASN   HD22 1979   8.502   7.518   4.665
  196ASN      C 1980   8.118   7.894   4.873
  196ASN      O 1981   8.056   7.799   4.921
  197AS4      N 1982   8.053   8.006   4.845
  197AS4      H 1983   8.074   8.075   4.775
  197AS4     CA 1984   7.946   8.050   4.936
  197AS4     CB 1985   7.995   8.129   5.057
  197AS4     CG 1986   7.887   8.154   5.163
  197AS4    OD1 1987   7.891   8.253   5.240
  197AS4   HD11 1988   7.807   8.257   5.295
  197AS4   HD12 1989   7.976   8.303   5.225
  197AS4    OD2 1990   7.809   8.059   5.182
  197AS4   HD21 1991   7.766   8.076   5.271
  197AS4   HD22 1992   7.799   7.998   5.104
  197AS4      C 1993   7.845   8.132   4.855
  197AS4      O 1994   7.882   8.212   4.769
  198GLY      N 1995   7.715   8.127   4.887
  198GLY      H 1996   7.703   8.112   4.985
  198GLY     CA 1997   7.602   8.187   4.814
  198GLY      C 1998   7.462   8.145   4.857
  198GLY      O 1999   7.446   8.091   4.966
  199PRO      N 2000   7.354   8.169   4.782
  199PRO     CA 2001   7.339   8.257   4.666
  199PRO     CB 2002   7.210   8.203   4.605
  199PRO     CG 2003   7.125   8.178   4.730
  199PRO     CD 2004   7.227   8.099   4.811
  199PRO      C 2005   7.337   8.409   4.680
  199PRO      O 2006   7.387   8.479   4.592
  200VAL      N 2007   7.300   8.457   4.798
  200VAL      H 2008   7.307   8.396   4.877
  200VAL     CA 2009   7.277   8.598   4.830
  200VAL     CB 2010   7.251   8.611   4.980
  200VAL    CG1 2011   7.120   8.542   5.018
  200VAL    CG2 2012   7.384   8.577   5.048
  200VAL      C 2013   7.389   8.691   4.781
  200VAL      O 2014   7.510   8.671   4.773
  201LEU      N 2015   7.333   8.798   4.724
  201LEU      H 2016   7.236   8.789   4.707
  201LEU     CA 2017   7.403   8.915   4.669
  201LEU     CB 2018   7.300   9.021   4.630
  201LEU     CG 2019   7.218   8.974   4.509
  201LEU    CD1 2020   7.071   9.014   4.515
  201LEU    CD2 2021   7.272   9.024   4.375
  201LEU      C 2022   7.505   8.971   4.768
  201LEU      O 2023   7.484   8.969   4.890
  202ALA      N 2024   7.615   9.010   4.706
  202ALA      H 2025   7.619   9.025   4.607
  202ALA     CA 2026   7.741   9.044   4.771
  202ALA     CB 2027   7.713   9.159   4.868
  202ALA      C 2028   7.807   8.922   4.836
  202ALA      O 2029   7.859   8.930   4.947
  203SER      N 2030   7.811   8.808   4.768
  203SER      H 2031   7.748   8.783   4.695
  203SER     CA 2032   7.896   8.694   4.808
  203SER     CB 2033   7.826   8.559   4.791
  203SER     OG 2034   7.741   8.557   4.676
  203SER     HG 2035   7.648   8.573   4.705
  203SER      C 2036   8.038   8.681   4.754
  203SER      O 2037   8.109   8.586   4.787
  204ILE      N 2038   8.076   8.762   4.657
  204ILE      H 2039   8.010   8.823   4.615
  204ILE     CA 2040   8.212   8.772   4.599
  204ILE     CB 2041   8.224   8.857   4.472
  204ILE    CG1 2042   8.153   8.991   4.494
  204ILE    CG2 2043   8.188   8.780   4.345
  204ILE     CD 2044   8.154   9.081   4.371
  204ILE      C 2045   8.316   8.805   4.706
  204ILE      O 2046   8.358   8.918   4.733
  205THR      N 2047   8.364   8.698   4.769
  205THR      H 2048   8.321   8.609   4.752
  205THR     CA 2049   8.470   8.707   4.870
  205THR     CB 2050   8.462   8.593   4.972
  205THR    OG1 2051   8.465   8.464   4.911
  205THR    HG1 2052   8.528   8.397   4.950
  205THR    CG2 2053   8.366   8.615   5.089
  205THR      C 2054   8.611   8.728   4.815
  205THR      O 2055   8.696   8.796   4.872
  206ASN      N 2056   8.633   8.682   4.692
  206ASN      H 2057   8.588   8.601   4.656
  206ASN     CA 2058   8.753   8.717   4.615
  206ASN     CB 2059   8.836   8.588   4.610
  206ASN     CG 2060   8.970   8.586   4.537
  206ASN    OD1 2061   9.029   8.689   4.505
  206ASN    ND2 2062   9.010   8.468   4.491
  206ASN   HD21 2063   8.947   8.393   4.511
  206ASN   HD22 2064   9.108   8.461   4.471
  206ASN      C 2065   8.722   8.771   4.476
  206ASN      O 2066   8.658   8.704   4.395
  207PHE      N 2067   8.747   8.900   4.455
  207PHE      H 2068   8.767   8.958   4.534
  207PHE     CA 2069   8.712   8.963   4.327
  207PHE     CB 2070   8.590   9.053   4.351
  207PHE     CG 2071   8.592   9.152   4.467
  207PHE    CD1 2072   8.528   9.115   4.585
  207PHE    HD1 2073   8.453   9.036   4.582
  207PHE    CD2 2074   8.677   9.261   4.462
  207PHE    HD2 2075   8.722   9.283   4.365
  207PHE    CE1 2076   8.552   9.186   4.702
  207PHE    HE1 2077   8.477   9.170   4.780
  207PHE    CE2 2078   8.689   9.335   4.579
  207PHE    HE2 2079   8.739   9.431   4.572
  207PHE     CZ 2080   8.628   9.301   4.700
  207PHE     HZ 2081   8.645   9.355   4.793
  207PHE      C 2082   8.811   9.034   4.234
  207PHE      O 2083   8.784   9.139   4.175
  208SER      N 2084   8.928   8.973   4.222
  208SER      H 2085   8.932   8.873   4.225
  208SER     CA 2086   9.043   9.026   4.149
  208SER     CB 2087   9.140   8.909   4.134
  208SER     OG 2088   9.244   8.952   4.046
  208SER     HG 2089   9.293   8.878   4.001
  208SER      C 2090   9.009   9.086   4.012
  208SER      O 2091   8.969   9.008   3.925
  209PRO      N 2092   9.036   9.213   3.985
  209PRO     CA 2093   8.998   9.272   3.857
  209PRO     CB 2094   9.043   9.418   3.868
  209PRO     CG 2095   9.036   9.440   4.019
  209PRO     CD 2096   9.089   9.311   4.082
  209PRO      C 2097   9.068   9.214   3.734
  209PRO      O 2098   9.007   9.157   3.644
  210TRP      N 2099   9.200   9.219   3.750
  210TRP      H 2100   9.244   9.261   3.829
  210TRP     CA 2101   9.292   9.169   3.647
  210TRP     CB 2102   9.438   9.198   3.680
  210TRP     CG 2103   9.457   9.185   3.831
  210TRP    CD1 2104   9.502   9.079   3.898
  210TRP    HD1 2105   9.538   8.985   3.857
  210TRP    CD2 2106   9.455   9.294   3.917
  210TRP    NE1 2107   9.522   9.112   4.025
  210TRP    HE1 2108   9.576   9.052   4.085
  210TRP    CE2 2109   9.489   9.240   4.040
  210TRP    CE3 2110   9.417   9.428   3.909
  210TRP    HE3 2111   9.405   9.475   3.811
  210TRP    CZ2 2112   9.468   9.317   4.154
  210TRP    HZ2 2113   9.465   9.282   4.257
  210TRP    CZ3 2114   9.406   9.504   4.024
  210TRP    HZ3 2115   9.352   9.599   4.016
  210TRP    CH2 2116   9.422   9.447   4.150
  210TRP    HH2 2117   9.388   9.500   4.239
  210TRP      C 2118   9.288   9.018   3.621
  210TRP      O 2119   9.274   8.980   3.505
  211SER      N 2120   9.281   8.936   3.726
  211SER      H 2121   9.300   8.970   3.818
  211SER     CA 2122   9.258   8.791   3.713
  211SER     CB 2123   9.279   8.728   3.851
  211SER     OG 2124   9.399   8.773   3.915
  211SER     HG 2125   9.474   8.719   3.878
  211SER      C 2126   9.123   8.740   3.659
  211SER      O 2127   9.024   8.810   3.666
  212LEU      N 2128   9.123   8.615   3.612
  212LEU      H 2129   9.208   8.567   3.585
  212LEU     CA 2130   9.000   8.539   3.592
  212LEU     CB 2131   9.038   8.423   3.500
  212LEU     CG 2132   9.022   8.438   3.349
  212LEU    CD1 2133   9.052   8.306   3.278
  212LEU    CD2 2134   8.875   8.467   3.318
  212LEU      C 2135   8.947   8.485   3.725
  212LEU      O 2136   8.991   8.391   3.790
  213SER      N 2137   8.835   8.547   3.760
  213SER      H 2138   8.803   8.634   3.722
  213SER     CA 2139   8.744   8.502   3.867
  213SER     CB 2140   8.667   8.616   3.933
  213SER     OG 2141   8.589   8.693   3.842
  213SER     HG 2142   8.647   8.740   3.775
  213SER      C 2143   8.647   8.394   3.819
  213SER      O 2144   8.564   8.419   3.731
  214VAL      N 2145   8.670   8.273   3.868
  214VAL      H 2146   8.744   8.264   3.936
  214VAL     CA 2147   8.585   8.157   3.837
  214VAL     CB 2148   8.675   8.033   3.848
  214VAL    CG1 2149   8.779   8.037   3.735
  214VAL    CG2 2150   8.738   8.006   3.984
  214VAL      C 2151   8.461   8.131   3.922
  214VAL      O 2152   8.465   8.145   4.044
  215ALA      N 2153   8.343   8.121   3.861
  215ALA      H 2154   8.326   8.169   3.775
  215ALA     CA 2155   8.224   8.062   3.923
  215ALA     CB 2156   8.104   8.131   3.854
  215ALA      C 2157   8.196   7.913   3.909
  215ALA      O 2158   8.250   7.851   3.817
  216ALA      N 2159   8.142   7.849   4.013
  216ALA      H 2160   8.109   7.884   4.100
  216ALA     CA 2161   8.114   7.705   4.004
  216ALA     CB 2162   8.078   7.660   4.146
  216ALA      C 2163   7.998   7.665   3.913
  216ALA      O 2164   7.880   7.660   3.951
  217SER      N 2165   8.034   7.620   3.793
  217SER      H 2166   8.128   7.622   3.759
  217SER     CA 2167   7.939   7.571   3.692
  217SER     CB 2168   7.960   7.631   3.553
  217SER     OG 2169   7.876   7.580   3.449
  217SER     HG 2170   7.906   7.611   3.359
  217SER      C 2171   7.938   7.418   3.691
  217SER      O 2172   8.024   7.350   3.745
  218THR      N 2173   7.851   7.359   3.609
  218THR      H 2174   7.807   7.414   3.539
  218THR     CA 2175   7.812   7.217   3.600
  218THR     CB 2176   7.661   7.198   3.620
  218THR    OG1 2177   7.590   7.298   3.546
  218THR    HG1 2178   7.586   7.372   3.612
  218THR    CG2 2179   7.630   7.193   3.770
  218THR      C 2180   7.840   7.139   3.471
  218THR      O 2181   7.891   7.200   3.378
  219ILE      N 2182   7.832   7.006   3.472
  219ILE      H 2183   7.814   6.957   3.558
  219ILE     CA 2184   7.852   6.929   3.349
  219ILE     CB 2185   7.974   6.837   3.345
  219ILE    CG1 2186   7.955   6.735   3.458
  219ILE    CG2 2187   8.109   6.907   3.326
  219ILE     CD 2188   8.038   6.610   3.431
  219ILE      C 2189   7.734   6.855   3.285
  219ILE      O 2190   7.635   6.811   3.346
  220AS4      N 2191   7.762   6.819   3.160
  220AS4      H 2192   7.847   6.852   3.118
  220AS4     CA 2193   7.672   6.753   3.065
  220AS4     CB 2194   7.740   6.743   2.928
  220AS4     CG 2195   7.887   6.704   2.915
  220AS4    OD1 2196   7.968   6.799   2.921
  220AS4   HD11 2197   8.060   6.759   2.925
  220AS4   HD12 2198   7.920   6.887   2.918
  220AS4    OD2 2199   7.922   6.585   2.900
  220AS4   HD21 2200   8.017   6.572   2.872
  220AS4   HD22 2201   7.847   6.530   2.936
  220AS4      C 2202   7.626   6.614   3.107
  220AS4      O 2203   7.507   6.600   3.136
  221ARG      N 2204   7.720   6.538   3.162
  221ARG      H 2205   7.816   6.566   3.162
  221ARG     CA 2206   7.682   6.419   3.240
  221ARG     CB 2207   7.785   6.308   3.219
  221ARG     CG 2208   7.767   6.239   3.083
  221ARG     CD 2209   7.652   6.140   3.062
  221ARG     NE 2210   7.684   6.079   2.932
  221ARG     HE 2211   7.715   6.142   2.861
  221ARG     CZ 2212   7.677   5.952   2.891
  221ARG    NH1 2213   7.628   5.858   2.974
  221ARG   HH11 2214   7.592   5.881   3.064
  221ARG   HH12 2215   7.602   5.767   2.940
  221ARG    NH2 2216   7.748   5.915   2.784
  221ARG   HH21 2217   7.791   5.990   2.733
  221ARG   HH22 2218   7.786   5.825   2.767
  221ARG      C 2219   7.654   6.459   3.385
  221ARG      O 2220   7.729   6.539   3.441
  222AS4      N 2221   7.543   6.408   3.437
  222AS4      H 2222   7.486   6.341   3.388
  222AS4     CA 2223   7.491   6.441   3.570
  222AS4     CB 2224   7.371   6.534   3.559
  222AS4     CG 2225   7.351   6.608   3.691
  222AS4    OD1 2226   7.241   6.661   3.722
  222AS4   HD11 2227   7.241   6.688   3.819
  222AS4   HD12 2228   7.177   6.675   3.646
  222AS4    OD2 2229   7.446   6.615   3.771
  222AS4   HD21 2230   7.431   6.686   3.840
  222AS4   HD22 2231   7.497   6.531   3.754
  222AS4      C 2232   7.451   6.312   3.643
  222AS4      O 2233   7.427   6.209   3.580
  223PHE      N 2234   7.427   6.327   3.773
  223PHE      H 2235   7.424   6.423   3.801
  223PHE     CA 2236   7.382   6.218   3.860
  223PHE     CB 2237   7.465   6.214   3.988
  223PHE     CG 2238   7.602   6.154   3.951
  223PHE    CD1 2239   7.626   6.018   3.935
  223PHE    HD1 2240   7.536   5.956   3.931
  223PHE    CD2 2241   7.715   6.233   3.969
  223PHE    HD2 2242   7.710   6.340   3.952
  223PHE    CE1 2243   7.753   5.964   3.918
  223PHE    HE1 2244   7.767   5.869   3.866
  223PHE    CE2 2245   7.843   6.179   3.969
  223PHE    HE2 2246   7.924   6.236   4.014
  223PHE     CZ 2247   7.864   6.046   3.935
  223PHE     HZ 2248   7.958   5.993   3.928
  223PHE      C 2249   7.236   6.208   3.908
  223PHE      O 2250   7.172   6.284   3.979
  224PHE      N 2251   7.172   6.105   3.853
  224PHE      H 2252   7.220   6.045   3.789
  224PHE     CA 2253   7.030   6.080   3.879
  224PHE     CB 2254   6.989   6.023   3.743
  224PHE     CG 2255   6.841   5.986   3.731
  224PHE    CD1 2256   6.791   5.869   3.785
  224PHE    HD1 2257   6.860   5.794   3.824
  224PHE    CD2 2258   6.747   6.075   3.679
  224PHE    HD2 2259   6.778   6.165   3.625
  224PHE    CE1 2260   6.657   5.833   3.774
  224PHE    HE1 2261   6.621   5.744   3.826
  224PHE    CE2 2262   6.612   6.042   3.679
  224PHE    HE2 2263   6.559   6.085   3.594
  224PHE     CZ 2264   6.562   5.919   3.720
  224PHE     HZ 2265   6.457   5.887   3.717
  224PHE      C 2266   7.016   5.976   3.991
  224PHE      O 2267   7.088   5.877   3.997
  225THR      N 2268   6.909   5.992   4.068
  225THR      H 2269   6.839   6.052   4.030
  225THR     CA 2270   6.871   5.895   4.172
  225THR     CB 2271   6.900   5.919   4.321
  225THR    OG1 2272   6.847   6.044   4.365
  225THR    HG1 2273   6.924   6.097   4.396
  225THR    CG2 2274   7.045   5.901   4.367
  225THR      C 2275   6.726   5.850   4.153
  225THR      O 2276   6.627   5.921   4.165
  226LY3      N 2277   6.719   5.722   4.119
  226LY3      H 2278   6.804   5.681   4.086
  226LY3     CA 2279   6.592   5.647   4.117
  226LY3     CB 2280   6.624   5.501   4.082
  226LY3     CG 2281   6.498   5.418   4.063
  226LY3     CD 2282   6.518   5.271   4.025
  226LY3     CE 2283   6.567   5.259   3.881
  226LY3     NZ 2284   6.600   5.119   3.852
  226LY3    HZ1 2285   6.636   5.104   3.759
  226LY3    HZ2 2286   6.669   5.089   3.918
  226LY3    HZ3 2287   6.513   5.070   3.856
  226LY3      C 2288   6.515   5.656   4.248
  226LY3      O 2289   6.551   5.592   4.347
  227VAL      N 2290   6.433   5.761   4.258
  227VAL      H 2291   6.426   5.837   4.194
  227VAL     CA 2292   6.321   5.783   4.350
  227VAL     CB 2293   6.285   5.931   4.363
  227VAL    CG1 2294   6.168   5.970   4.455
  227VAL    CG2 2295   6.408   6.002   4.421
  227VAL      C 2296   6.201   5.692   4.320
  227VAL      O 2297   6.128   5.726   4.227
  228GLN      N 2298   6.186   5.575   4.381
  228GLN      H 2299   6.242   5.549   4.459
  228GLN     CA 2300   6.084   5.474   4.347
  228GLN     CB 2301   6.155   5.339   4.338
  228GLN     CG 2302   6.071   5.231   4.270
  228GLN     CD 2303   6.152   5.103   4.243
  228GLN    OE1 2304   6.174   5.062   4.129
  228GLN    NE2 2305   6.168   5.018   4.343
  228GLN   HE21 2306   6.137   5.034   4.436
  228GLN   HE22 2307   6.217   4.938   4.306
  228GLN      C 2308   5.976   5.466   4.455
  228GLN      O 2309   6.016   5.454   4.570
  229LEU      N 2310   5.851   5.479   4.412
  229LEU      H 2311   5.831   5.455   4.317
  229LEU     CA 2312   5.734   5.468   4.501
  229LEU     CB 2313   5.629   5.564   4.443
  229LEU     CG 2314   5.543   5.643   4.542
  229LEU    CD1 2315   5.637   5.722   4.635
  229LEU    CD2 2316   5.444   5.725   4.460
  229LEU      C 2317   5.680   5.327   4.476
  229LEU      O 2318   5.674   5.280   4.362
  230GLY      N 2319   5.634   5.263   4.583
  230GLY      H 2320   5.648   5.294   4.677
  230GLY     CA 2321   5.565   5.134   4.568
  230GLY      C 2322   5.657   5.016   4.536
  230GLY      O 2323   5.688   4.925   4.613
  231AS4      N 2324   5.679   5.006   4.406
  231AS4      H 2325   5.668   5.084   4.344
  231AS4     CA 2326   5.724   4.883   4.339
  231AS4     CB 2327   5.624   4.771   4.364
  231AS4     CG 2328   5.484   4.808   4.311
  231AS4    OD1 2329   5.461   4.810   4.189
  231AS4   HD11 2330   5.365   4.782   4.183
  231AS4   HD12 2331   5.545   4.847   4.148
  231AS4    OD2 2332   5.403   4.843   4.399
  231AS4   HD21 2333   5.316   4.849   4.351
  231AS4   HD22 2334   5.453   4.864   4.484
  231AS4      C 2335   5.753   4.894   4.189
  231AS4      O 2336   5.845   4.827   4.145
  232SER      N 2337   5.688   4.989   4.122
  232SER      H 2338   5.609   5.039   4.153
  232SER     CA 2339   5.717   5.011   3.979
  232SER     CB 2340   5.614   4.950   3.884
  232SER     OG 2341   5.642   4.981   3.747
  232SER     HG 2342   5.602   4.909   3.690
  232SER      C 2343   5.753   5.152   3.931
  232SER      O 2344   5.837   5.172   3.843
  233ASN      N 2345   5.677   5.249   3.981
  233ASN      H 2346   5.615   5.231   4.058
  233ASN     CA 2347   5.679   5.391   3.945
  233ASN     CB 2348   5.556   5.458   4.008
  233ASN     CG 2349   5.444   5.455   3.903
  233ASN    OD1 2350   5.385   5.351   3.875
  233ASN    ND2 2351   5.427   5.565   3.830
  233ASN   HD21 2352   5.473   5.653   3.835
  233ASN   HD22 2353   5.332   5.554   3.800
  233ASN      C 2354   5.811   5.451   3.994
  233ASN      O 2355   5.832   5.481   4.111
  234VAL      N 2356   5.890   5.485   3.893
  234VAL      H 2357   5.875   5.443   3.804
  234VAL     CA 2358   6.013   5.566   3.908
  234VAL     CB 2359   6.131   5.508   3.829
  234VAL    CG1 2360   6.259   5.591   3.829
  234VAL    CG2 2361   6.161   5.368   3.883
  234VAL      C 2362   5.983   5.710   3.866
  234VAL      O 2363   5.924   5.735   3.761
  235PHE      N 2364   6.023   5.805   3.950
  235PHE      H 2365   6.074   5.779   4.032
  235PHE     CA 2366   6.009   5.949   3.924
  235PHE     CB 2367   5.918   6.019   4.026
  235PHE     CG 2368   5.773   5.974   4.035
  235PHE    CD1 2369   5.674   6.064   3.995
  235PHE    HD1 2370   5.707   6.158   3.951
  235PHE    CD2 2371   5.736   5.845   4.073
  235PHE    HD2 2372   5.806   5.779   4.125
  235PHE    CE1 2373   5.541   6.031   4.003
  235PHE    HE1 2374   5.466   6.107   3.983
  235PHE    CE2 2375   5.601   5.816   4.077
  235PHE    HE2 2376   5.566   5.717   4.108
  235PHE     CZ 2377   5.499   5.904   4.044
  235PHE     HZ 2378   5.391   5.885   4.052
  235PHE      C 2379   6.147   6.016   3.924
  235PHE      O 2380   6.243   5.970   3.986
  236GL4      N 2381   6.154   6.124   3.846
  236GL4      H 2382   6.068   6.175   3.842
  236GL4     CA 2383   6.277   6.192   3.805
  236GL4     CB 2384   6.260   6.271   3.675
  236GL4     CG 2385   6.385   6.347   3.630
  236GL4     CD 2386   6.372   6.427   3.500
  236GL4    OE1 2387   6.456   6.399   3.412
  236GL4   HE11 2388   6.417   6.410   3.321
  236GL4   HE12 2389   6.536   6.367   3.462
  236GL4    OE2 2390   6.283   6.513   3.483
  236GL4   HE21 2391   6.269   6.547   3.390
  236GL4   HE22 2392   6.240   6.509   3.573
  236GL4      C 2393   6.352   6.265   3.916
  236GL4      O 2394   6.334   6.385   3.938
  237GLY      N 2395   6.424   6.193   4.002
  237GLY      H 2396   6.422   6.093   4.006
  237GLY     CA 2397   6.507   6.251   4.109
  237GLY      C 2398   6.654   6.260   4.068
  237GLY      O 2399   6.702   6.177   3.991
  238VAL      N 2400   6.720   6.369   4.106
  238VAL      H 2401   6.680   6.436   4.168
  238VAL     CA 2402   6.863   6.393   4.082
  238VAL     CB 2403   6.872   6.517   3.993
  238VAL    CG1 2404   6.852   6.471   3.848
  238VAL    CG2 2405   6.794   6.645   4.024
  238VAL      C 2406   6.931   6.416   4.217
  238VAL      O 2407   6.891   6.508   4.289
  239SER      N 2408   7.047   6.355   4.236
  239SER      H 2409   7.076   6.287   4.168
  239SER     CA 2410   7.140   6.372   4.349
  239SER     CB 2411   7.074   6.349   4.485
  239SER     OG 2412   7.036   6.212   4.502
  239SER     HG 2413   7.034   6.204   4.602
  239SER      C 2414   7.255   6.273   4.331
  239SER      O 2415   7.253   6.177   4.255
  240ILE      N 2416   7.354   6.294   4.417
  240ILE      H 2417   7.359   6.381   4.467
  240ILE     CA 2418   7.469   6.207   4.445
  240ILE     CB 2419   7.600   6.285   4.462
  240ILE    CG1 2420   7.625   6.368   4.336
  240ILE    CG2 2421   7.718   6.188   4.474
  240ILE     CD 2422   7.711   6.492   4.361
  240ILE      C 2423   7.442   6.133   4.577
  240ILE      O 2424   7.394   6.193   4.673
  241ASN      N 2425   7.420   6.003   4.557
  241ASN      H 2426   7.409   5.968   4.464
  241ASN     CA 2427   7.387   5.911   4.666
  241ASN     CB 2428   7.234   5.901   4.661
  241ASN     CG 2429   7.177   5.836   4.787
  241ASN    OD1 2430   7.206   5.876   4.900
  241ASN    ND2 2431   7.080   5.748   4.765
  241ASN   HD21 2432   7.040   5.735   4.674
  241ASN   HD22 2433   7.062   5.677   4.833
  241ASN      C 2434   7.465   5.779   4.663
  241ASN      O 2435   7.457   5.715   4.558
  242THR      N 2436   7.519   5.732   4.774
  242THR      H 2437   7.528   5.788   4.857
  242THR     CA 2438   7.594   5.607   4.792
  242THR     CB 2439   7.731   5.627   4.858
  242THR    OG1 2440   7.707   5.714   4.969
  242THR    HG1 2441   7.745   5.803   4.943
  242THR    CG2 2442   7.833   5.677   4.758
  242THR      C 2443   7.523   5.503   4.879
  242THR      O 2444   7.564   5.387   4.873
  243PHE      N 2445   7.425   5.543   4.960
  243PHE      H 2446   7.406   5.641   4.964
  243PHE     CA 2447   7.333   5.458   5.037
  243PHE     CB 2448   7.310   5.538   5.165
  243PHE     CG 2449   7.239   5.462   5.277
  243PHE    CD1 2450   7.319   5.398   5.370
  243PHE    HD1 2451   7.411   5.348   5.340
  243PHE    CD2 2452   7.109   5.497   5.310
  243PHE    HD2 2453   7.057   5.574   5.253
  243PHE    CE1 2454   7.272   5.377   5.499
  243PHE    HE1 2455   7.328   5.313   5.567
  243PHE    CE2 2456   7.058   5.472   5.437
  243PHE    HE2 2457   6.954   5.493   5.464
  243PHE     CZ 2458   7.142   5.414   5.531
  243PHE     HZ 2459   7.125   5.423   5.638
  243PHE      C 2460   7.192   5.444   4.978
  243PHE      O 2461   7.123   5.533   4.927
  244GL4      N 2462   7.142   5.321   4.980
  244GL4      H 2463   7.180   5.243   5.029
  244GL4     CA 2464   7.013   5.281   4.922
  244GL4     CB 2465   7.065   5.185   4.814
  244GL4     CG 2466   6.974   5.084   4.744
  244GL4     CD 2467   7.044   5.024   4.623
  244GL4    OE1 2468   7.122   4.928   4.641
  244GL4   HE11 2469   7.137   4.887   4.551
  244GL4   HE12 2470   7.146   4.924   4.738
  244GL4    OE2 2471   7.038   5.078   4.510
  244GL4   HE21 2472   7.080   5.026   4.436
  244GL4   HE22 2473   6.991   5.166   4.518
  244GL4      C 2474   6.916   5.214   5.019
  244GL4      O 2475   6.949   5.117   5.088
  245LEU      N 2476   6.790   5.257   5.014
  245LEU      H 2477   6.764   5.334   4.955
  245LEU     CA 2478   6.684   5.207   5.102
  245LEU     CB 2479   6.567   5.305   5.109
  245LEU     CG 2480   6.585   5.436   5.186
  245LEU    CD1 2481   6.448   5.501   5.205
  245LEU    CD2 2482   6.666   5.420   5.315
  245LEU      C 2483   6.631   5.065   5.081
  245LEU      O 2484   6.638   4.979   5.169
  246ASN      N 2485   6.607   5.022   4.957
  246ASN      H 2486   6.634   5.080   4.881
  246ASN     CA 2487   6.546   4.896   4.913
  246ASN     CB 2488   6.643   4.779   4.934
  246ASN     CG 2489   6.610   4.634   4.895
  246ASN    OD1 2490   6.495   4.604   4.863
  246ASN    ND2 2491   6.712   4.551   4.877
  246ASN   HD21 2492   6.805   4.574   4.903
  246ASN   HD22 2493   6.693   4.472   4.820
  246ASN      C 2494   6.411   4.874   4.980
  246ASN      O 2495   6.321   4.853   4.898
  247AS4      N 2496   6.403   4.877   5.112
  247AS4      H 2497   6.477   4.855   5.174
  247AS4     CA 2498   6.273   4.879   5.180
  247AS4     CB 2499   6.297   4.867   5.331
  247AS4     CG 2500   6.357   4.732   5.372
  247AS4    OD1 2501   6.285   4.636   5.407
  247AS4   HD11 2502   6.342   4.555   5.425
  247AS4   HD12 2503   6.193   4.673   5.416
  247AS4    OD2 2504   6.477   4.717   5.345
  247AS4   HD21 2505   6.519   4.651   5.407
  247AS4   HD22 2506   6.500   4.756   5.255
  247AS4      C 2507   6.192   5.006   5.152
  247AS4      O 2508   6.244   5.114   5.127
  248MET      N 2509   6.065   4.994   5.190
  248MET      H 2510   6.049   4.949   5.278
  248MET     CA 2511   5.966   5.094   5.145
  248MET     CB 2512   5.864   5.027   5.054
  248MET     CG 2513   5.896   5.022   4.904
  248MET     SD 2514   5.826   5.163   4.810
  248MET     CE 2515   5.943   5.156   4.674
  248MET      C 2516   5.898   5.165   5.262
  248MET      O 2517   5.832   5.098   5.342
  249TY0      N 2518   5.904   5.298   5.258
  249TY0      H 2519   5.969   5.339   5.194
  249TY0     CA 2520   5.865   5.384   5.370
  249TY0     CB 2521   5.988   5.454   5.428
  249TY0     CG 2522   6.095   5.361   5.486
  249TY0    CD1 2523   6.094   5.311   5.616
  249TY0    HD1 2524   6.001   5.321   5.673
  249TY0    CD2 2525   6.207   5.326   5.413
  249TY0    HD2 2526   6.209   5.376   5.316
  249TY0    CE1 2527   6.204   5.245   5.668
  249TY0    HE1 2528   6.203   5.202   5.769
  249TY0    CE2 2529   6.314   5.250   5.457
  249TY0    HE2 2530   6.355   5.178   5.385
  249TY0     CZ 2531   6.315   5.212   5.590
  249TY0     OH 2532   6.431   5.175   5.649
  249TY0    HH1 2533   6.476   5.114   5.583
  249TY0    HH2 2534   6.456   5.233   5.727
  249TY0      C 2535   5.756   5.490   5.354
  249TY0      O 2536   5.759   5.561   5.254
  250PRO      N 2537   5.670   5.505   5.455
  250PRO     CA 2538   5.572   5.614   5.457
  250PRO     CB 2539   5.510   5.606   5.597
  250PRO     CG 2540   5.510   5.456   5.626
  250PRO     CD 2541   5.642   5.411   5.565
  250PRO      C 2542   5.627   5.755   5.435
  250PRO      O 2543   5.734   5.786   5.487
  251LEU      N 2544   5.535   5.838   5.386
  251LEU      H 2545   5.441   5.825   5.418
  251LEU     CA 2546   5.574   5.971   5.336
  251LEU     CB 2547   5.523   5.973   5.192
  251LEU     CG 2548   5.632   5.932   5.092
  251LEU    CD1 2549   5.565   5.921   4.954
  251LEU    CD2 2550   5.747   6.033   5.088
  251LEU      C 2551   5.500   6.080   5.414
  251LEU      O 2552   5.378   6.093   5.428
  252ILE      N 2553   5.586   6.172   5.458
  252ILE      H 2554   5.680   6.180   5.426
  252ILE     CA 2555   5.533   6.289   5.530
  252ILE     CB 2556   5.554   6.262   5.679
  252ILE    CG1 2557   5.470   6.359   5.763
  252ILE    CG2 2558   5.701   6.264   5.717
  252ILE     CD 2559   5.451   6.308   5.906
  252ILE      C 2560   5.599   6.416   5.477
  252ILE      O 2561   5.704   6.419   5.414
  253TY0      N 2562   5.519   6.523   5.482
  253TY0      H 2563   5.424   6.524   5.514
  253TY0     CA 2564   5.561   6.663   5.466
  253TY0     CB 2565   5.434   6.745   5.442
  253TY0     CG 2566   5.410   6.768   5.293
  253TY0    CD1 2567   5.300   6.699   5.240
  253TY0    HD1 2568   5.240   6.630   5.300
  253TY0    CD2 2569   5.463   6.877   5.225
  253TY0    HD2 2570   5.565   6.911   5.240
  253TY0    CE1 2571   5.240   6.741   5.121
  253TY0    HE1 2572   5.162   6.675   5.082
  253TY0    CE2 2573   5.400   6.917   5.107
  253TY0    HE2 2574   5.429   7.014   5.068
  253TY0     CZ 2575   5.291   6.851   5.052
  253TY0     OH 2576   5.203   6.901   4.961
  253TY0    HH1 2577   5.252   6.950   4.889
  253TY0    HH2 2578   5.109   6.872   4.984
  253TY0      C 2579   5.645   6.709   5.585
  253TY0      O 2580   5.618   6.683   5.702
  254GLY      N 2581   5.744   6.794   5.561
  254GLY      H 2582   5.775   6.812   5.468
  254GLY     CA 2583   5.842   6.841   5.660
  254GLY      C 2584   5.784   6.924   5.775
  254GLY      O 2585   5.830   6.915   5.889
  255GLY      N 2586   5.686   7.008   5.744
  255GLY      H 2587   5.672   7.025   5.647
  255GLY     CA 2588   5.596   7.083   5.834
  255GLY      C 2589   5.527   6.995   5.938
  255GLY      O 2590   5.506   7.037   6.051
  256AS4      N 2591   5.469   6.889   5.881
  256AS4      H 2592   5.468   6.885   5.782
  256AS4     CA 2593   5.388   6.791   5.955
  256AS4     CB 2594   5.306   6.695   5.867
  256AS4     CG 2595   5.191   6.762   5.792
  256AS4    OD1 2596   5.083   6.799   5.845
  256AS4   HD11 2597   5.010   6.823   5.782
  256AS4   HD12 2598   5.095   6.821   5.942
  256AS4    OD2 2599   5.216   6.783   5.672
  256AS4   HD21 2600   5.134   6.829   5.638
  256AS4   HD22 2601   5.311   6.757   5.652
  256AS4      C 2602   5.468   6.712   6.059
  256AS4      O 2603   5.424   6.697   6.173
  257ALA      N 2604   5.591   6.680   6.021
  257ALA      H 2605   5.612   6.701   5.925
  257ALA     CA 2606   5.686   6.595   6.094
  257ALA     CB 2607   5.799   6.556   5.998
  257ALA      C 2608   5.737   6.666   6.220
  257ALA      O 2609   5.804   6.769   6.211
  258PRO      N 2610   5.704   6.618   6.339
  258PRO     CA 2611   5.725   6.692   6.464
  258PRO     CB 2612   5.666   6.606   6.576
  258PRO     CG 2613   5.580   6.504   6.502
  258PRO     CD 2614   5.625   6.495   6.356
  258PRO      C 2615   5.875   6.710   6.491
  258PRO      O 2616   5.951   6.614   6.493
  259ASN      N 2617   5.887   6.809   6.579
  259ASN      H 2618   5.811   6.839   6.637
  259ASN     CA 2619   6.020   6.850   6.627
  259ASN     CB 2620   6.064   6.982   6.562
  259ASN     CG 2621   6.210   6.995   6.519
  259ASN    OD1 2622   6.302   7.001   6.599
  259ASN    ND2 2623   6.235   6.995   6.388
  259ASN   HD21 2624   6.155   7.000   6.328
  259ASN   HD22 2625   6.324   6.972   6.348
  259ASN      C 2626   6.046   6.859   6.777
  259ASN      O 2627   5.961   6.899   6.857
  260THR      N 2628   6.174   6.839   6.807
  260THR      H 2629   6.240   6.807   6.739
  260THR     CA 2630   6.232   6.834   6.942
  260THR     CB 2631   6.327   6.715   6.958
  260THR    OG1 2632   6.391   6.684   6.835
  260THR    HG1 2633   6.455   6.608   6.855
  260THR    CG2 2634   6.247   6.599   7.019
  260THR      C 2635   6.302   6.965   6.977
  260THR      O 2636   6.344   6.984   7.091
  261ALA      N 2637   6.311   7.059   6.883
  261ALA      H 2638   6.279   7.043   6.790
  261ALA     CA 2639   6.381   7.186   6.908
  261ALA     CB 2640   6.437   7.221   6.770
  261ALA      C 2641   6.291   7.304   6.946
  261ALA      O 2642   6.171   7.292   6.972
  262ALA      N 2643   6.360   7.410   6.986
  262ALA      H 2644   6.459   7.416   6.973
  262ALA     CA 2645   6.301   7.530   7.047
  262ALA     CB 2646   6.373   7.565   7.177
  262ALA      C 2647   6.315   7.644   6.946
  262ALA      O 2648   6.378   7.634   6.842
  263GLY      N 2649   6.220   7.738   6.958
  263GLY      H 2650   6.140   7.709   7.007
  263GLY     CA 2651   6.200   7.857   6.874
  263GLY      C 2652   6.147   7.828   6.733
  263GLY      O 2653   6.029   7.804   6.708
  264PHE      N 2654   6.238   7.826   6.636
  264PHE      H 2655   6.336   7.839   6.654
  264PHE     CA 2656   6.205   7.805   6.494
  264PHE     CB 2657   6.308   7.863   6.396
  264PHE     CG 2658   6.306   8.016   6.401
  264PHE    CD1 2659   6.189   8.083   6.370
  264PHE    HD1 2660   6.105   8.034   6.320
  264PHE    CD2 2661   6.420   8.083   6.446
  264PHE    HD2 2662   6.508   8.034   6.488
  264PHE    CE1 2663   6.187   8.220   6.394
  264PHE    HE1 2664   6.091   8.269   6.385
  264PHE    CE2 2665   6.416   8.220   6.471
  264PHE    HE2 2666   6.502   8.275   6.510
  264PHE     CZ 2667   6.299   8.288   6.440
  264PHE     HZ 2668   6.296   8.397   6.436
  264PHE      C 2669   6.179   7.658   6.461
  264PHE      O 2670   6.216   7.617   6.351
  265SER      N 2671   6.132   7.579   6.557
  265SER      H 2672   6.135   7.614   6.650
  265SER     CA 2673   6.099   7.436   6.551
  265SER     CB 2674   6.010   7.390   6.668
  265SER     OG 2675   5.914   7.492   6.695
  265SER     HG 2676   5.885   7.486   6.790
  265SER      C 2677   6.027   7.383   6.427
  265SER      O 2678   6.086   7.307   6.351
  266GLY      N 2679   5.924   7.455   6.384
  266GLY      H 2680   5.889   7.529   6.441
  266GLY     CA 2681   5.839   7.413   6.271
  266GLY      C 2682   5.905   7.430   6.134
  266GLY      O 2683   5.915   7.330   6.062
  267ASN      N 2684   5.982   7.538   6.128
  267ASN      H 2685   5.980   7.600   6.206
  267ASN     CA 2686   6.073   7.580   6.020
  267ASN     CB 2687   6.109   7.727   6.040
  267ASN     CG 2688   6.200   7.791   5.934
  267ASN    OD1 2689   6.321   7.777   5.951
  267ASN    ND2 2690   6.148   7.881   5.852
  267ASN   HD21 2691   6.052   7.907   5.850
  267ASN   HD22 2692   6.213   7.921   5.786
  267ASN      C 2693   6.197   7.498   5.984
  267ASN      O 2694   6.194   7.438   5.876
  268ARG      N 2695   6.255   7.453   6.095
  268ARG      H 2696   6.214   7.475   6.183
  268ARG     CA 2697   6.365   7.357   6.097
  268ARG     CB 2698   6.416   7.327   6.239
  268ARG     CG 2699   6.500   7.439   6.302
  268ARG     CD 2700   6.536   7.387   6.441
  268ARG     NE 2701   6.648   7.292   6.424
  268ARG     HE 2702   6.633   7.201   6.462
  268ARG     CZ 2703   6.771   7.320   6.380
  268ARG    NH1 2704   6.821   7.438   6.342
  268ARG   HH11 2705   6.784   7.530   6.351
  268ARG   HH12 2706   6.911   7.436   6.297
  268ARG    NH2 2707   6.837   7.211   6.337
  268ARG   HH21 2708   6.792   7.122   6.342
  268ARG   HH22 2709   6.926   7.221   6.292
  268ARG      C 2710   6.341   7.223   6.027
  268ARG      O 2711   6.417   7.193   5.936
  269SER      N 2712   6.224   7.164   6.052
  269SER      H 2713   6.161   7.199   6.121
  269SER     CA 2714   6.178   7.036   5.998
  269SER     CB 2715   6.053   6.992   6.075
  269SER     OG 2716   6.030   7.048   6.205
  269SER     HG 2717   5.937   7.083   6.207
  269SER      C 2718   6.138   7.058   5.852
  269SER      O 2719   6.214   7.008   5.769
  270ARG      N 2720   6.054   7.158   5.828
  270ARG      H 2721   6.008   7.212   5.899
  270ARG     CA 2722   6.001   7.190   5.695
  270ARG     CB 2723   5.923   7.321   5.710
  270ARG     CG 2724   5.832   7.344   5.588
  270ARG     CD 2725   5.796   7.489   5.556
  270ARG     NE 2726   5.714   7.501   5.435
  270ARG     HE 2727   5.757   7.552   5.362
  270ARG     CZ 2728   5.589   7.453   5.416
  270ARG    NH1 2729   5.514   7.396   5.511
  270ARG   HH11 2730   5.552   7.387   5.603
  270ARG   HH12 2731   5.430   7.347   5.490
  270ARG    NH2 2732   5.550   7.446   5.288
  270ARG   HH21 2733   5.617   7.467   5.215
  270ARG   HH22 2734   5.471   7.390   5.264
  270ARG      C 2735   6.113   7.214   5.594
  270ARG      O 2736   6.100   7.180   5.476
  271PHE      N 2737   6.201   7.308   5.629
  271PHE      H 2738   6.187   7.367   5.708
  271PHE     CA 2739   6.315   7.344   5.543
  271PHE     CB 2740   6.347   7.489   5.579
  271PHE     CG 2741   6.263   7.597   5.511
  271PHE    CD1 2742   6.240   7.604   5.374
  271PHE    HD1 2743   6.304   7.543   5.310
  271PHE    CD2 2744   6.181   7.674   5.594
  271PHE    HD2 2745   6.190   7.661   5.702
  271PHE    CE1 2746   6.132   7.673   5.321
  271PHE    HE1 2747   6.081   7.633   5.233
  271PHE    CE2 2748   6.073   7.741   5.542
  271PHE    HE2 2749   6.001   7.787   5.609
  271PHE     CZ 2750   6.051   7.749   5.405
  271PHE     HZ 2751   5.980   7.816   5.357
  271PHE      C 2752   6.436   7.252   5.561
  271PHE      O 2753   6.548   7.299   5.547
  272CYS      N 2754   6.419   7.132   5.616
  272CYS      H 2755   6.323   7.107   5.628
  272CYS     CA 2756   6.529   7.037   5.636
  272CYS     CB 2757   6.539   6.940   5.517
  272CYS     SG 2758   6.422   6.800   5.522
  272CYS      C 2759   6.666   7.066   5.699
  272CYS      O 2760   6.765   7.005   5.661
  273PHE      N 2761   6.668   7.148   5.803
  273PHE      H 2762   6.586   7.196   5.835
  273PHE     CA 2763   6.783   7.180   5.890
  273PHE     CB 2764   6.752   7.304   5.974
  273PHE     CG 2765   6.758   7.433   5.893
  273PHE    CD1 2766   6.877   7.505   5.883
  273PHE    HD1 2767   6.974   7.463   5.910
  273PHE    CD2 2768   6.638   7.491   5.854
  273PHE    HD2 2769   6.549   7.429   5.843
  273PHE    CE1 2770   6.868   7.633   5.830
  273PHE    HE1 2771   6.947   7.703   5.858
  273PHE    CE2 2772   6.634   7.621   5.803
  273PHE    HE2 2773   6.538   7.672   5.798
  273PHE     CZ 2774   6.750   7.696   5.792
  273PHE     HZ 2775   6.748   7.795   5.745
  273PHE      C 2776   6.828   7.060   5.973
  273PHE      O 2777   6.747   6.979   6.018
  274PRO      N 2778   6.959   7.036   5.982
  274PRO     CA 2779   7.016   6.907   6.024
  274PRO     CB 2780   7.166   6.935   6.045
  274PRO     CG 2781   7.187   7.031   5.928
  274PRO     CD 2782   7.062   7.121   5.922
  274PRO      C 2783   6.975   6.855   6.161
  274PRO      O 2784   6.924   6.925   6.249
  275SER      N 2785   7.001   6.726   6.179
  275SER      H 2786   7.061   6.684   6.111
  275SER     CA 2787   6.981   6.654   6.305
  275SER     CB 2788   7.094   6.681   6.404
  275SER     OG 2789   7.095   6.592   6.516
  275SER     HG 2790   7.068   6.498   6.492
  275SER      C 2791   6.845   6.647   6.375
  275SER      O 2792   6.772   6.548   6.371
  276THR      N 2793   6.811   6.758   6.440
  276THR      H 2794   6.860   6.845   6.429
  276THR     CA 2795   6.693   6.767   6.528
  276THR     CB 2796   6.690   6.895   6.612
  276THR    OG1 2797   6.765   7.005   6.559
  276THR    HG1 2798   6.777   7.073   6.631
  276THR    CG2 2799   6.717   6.850   6.755
  276THR      C 2800   6.558   6.758   6.457
  276THR      O 2801   6.522   6.846   6.379
  277LEU      N 2802   6.474   6.678   6.522
  277LEU      H 2803   6.500   6.656   6.616
  277LEU     CA 2804   6.344   6.620   6.484
  277LEU     CB 2805   6.345   6.602   6.332
  277LEU     CG 2806   6.212   6.583   6.261
  277LEU    CD1 2807   6.120   6.705   6.256
  277LEU    CD2 2808   6.227   6.537   6.115
  277LEU      C 2809   6.306   6.501   6.573
  277LEU      O 2810   6.394   6.416   6.595
  278ASN      N 2811   6.181   6.483   6.610
  278ASN      H 2812   6.108   6.545   6.582
  278ASN     CA 2813   6.131   6.376   6.698
  278ASN     CB 2814   5.990   6.404   6.750
  278ASN     CG 2815   5.929   6.310   6.855
  278ASN    OD1 2816   5.950   6.189   6.859
  278ASN    ND2 2817   5.829   6.355   6.930
  278ASN   HD21 2818   5.797   6.448   6.914
  278ASN   HD22 2819   5.803   6.304   7.012
  278ASN      C 2820   6.148   6.232   6.648
  278ASN      O 2821   6.060   6.190   6.575
  279PRO      N 2822   6.240   6.160   6.713
  279PRO     CA 2823   6.276   6.023   6.671
  279PRO     CB 2824   6.398   5.980   6.751
  279PRO     CG 2825   6.454   6.115   6.798
  279PRO     CD 2826   6.335   6.209   6.814
  279PRO      C 2827   6.165   5.918   6.678
  279PRO      O 2828   6.121   5.860   6.579
  280ASN      N 2829   6.081   5.932   6.781
  280ASN      H 2830   6.081   6.008   6.846
  280ASN     CA 2831   5.984   5.826   6.812
  280ASN     CB 2832   5.953   5.815   6.962
  280ASN     CG 2833   6.078   5.776   7.041
  280ASN    OD1 2834   6.126   5.663   7.044
  280ASN    ND2 2835   6.135   5.870   7.116
  280ASN   HD21 2836   6.100   5.962   7.127
  280ASN   HD22 2837   6.213   5.847   7.175
  280ASN      C 2838   5.851   5.844   6.739
  280ASN      O 2839   5.786   5.741   6.719
  281LEU      N 2840   5.826   5.965   6.691
  281LEU      H 2841   5.872   6.045   6.730
  281LEU     CA 2842   5.724   6.004   6.592
  281LEU     CB 2843   5.657   6.135   6.635
  281LEU     CG 2844   5.565   6.128   6.757
  281LEU    CD1 2845   5.523   6.272   6.787
  281LEU    CD2 2846   5.441   6.043   6.729
  281LEU      C 2847   5.755   5.999   6.442
  281LEU      O 2848   5.672   5.950   6.366
  282VAL      N 2849   5.863   6.064   6.399
  282VAL      H 2850   5.927   6.123   6.448
  282VAL     CA 2851   5.911   6.045   6.261
  282VAL     CB 2852   5.964   6.177   6.206
  282VAL    CG1 2853   6.112   6.209   6.233
  282VAL    CG2 2854   5.929   6.180   6.057
  282VAL      C 2855   5.997   5.922   6.233
  282VAL      O 2856   6.030   5.899   6.117
  283LY3      N 2857   5.984   5.823   6.321
  283LY3      H 2858   5.924   5.835   6.399
  283LY3     CA 2859   6.053   5.693   6.305
  283LY3     CB 2860   6.012   5.602   6.421
  283LY3     CG 2861   6.094   5.476   6.451
  283LY3     CD 2862   6.237   5.514   6.489
  283LY3     CE 2863   6.318   5.386   6.507
  283LY3     NZ 2864   6.451   5.422   6.558
  283LY3    HZ1 2865   6.514   5.353   6.523
  283LY3    HZ2 2866   6.477   5.515   6.535
  283LY3    HZ3 2867   6.455   5.406   6.656
  283LY3      C 2868   6.016   5.621   6.176
  283LY3      O 2869   5.904   5.579   6.144
  284GLY      N 2870   6.124   5.604   6.100
  284GLY      H 2871   6.213   5.627   6.138
  284GLY     CA 2872   6.120   5.544   5.965
  284GLY      C 2873   6.029   5.617   5.867
  284GLY      O 2874   5.950   5.546   5.806
  285LY3      N 2875   6.010   5.749   5.864
  285LY3      H 2876   6.052   5.808   5.934
  285LY3     CA 2877   5.935   5.808   5.753
  285LY3     CB 2878   5.822   5.898   5.805
  285LY3     CG 2879   5.714   5.824   5.883
  285LY3     CD 2880   5.609   5.926   5.927
  285LY3     CE 2881   5.483   5.851   5.971
  285LY3     NZ 2882   5.375   5.950   5.985
  285LY3    HZ1 2883   5.291   5.907   6.016
  285LY3    HZ2 2884   5.400   6.020   6.053
  285LY3    HZ3 2885   5.359   5.998   5.899
  285LY3      C 2886   6.030   5.894   5.670
  285LY3      O 2887   6.141   5.932   5.708
  286ILE      N 2888   5.993   5.906   5.543
  286ILE      H 2889   5.905   5.864   5.520
  286ILE     CA 2890   6.060   5.991   5.443
  286ILE     CB 2891   6.065   5.922   5.306
  286ILE    CG1 2892   6.146   5.792   5.312
  286ILE    CG2 2893   6.102   6.016   5.191
  286ILE     CD 2894   6.139   5.711   5.183
  286ILE      C 2895   5.999   6.131   5.446
  286ILE      O 2896   5.876   6.142   5.449
  287VAL      N 2897   6.080   6.236   5.446
  287VAL      H 2898   6.177   6.223   5.470
  287VAL     CA 2899   6.036   6.375   5.463
  287VAL     CB 2900   6.107   6.439   5.583
  287VAL    CG1 2901   6.042   6.394   5.714
  287VAL    CG2 2902   6.259   6.417   5.586
  287VAL      C 2903   6.058   6.454   5.333
  287VAL      O 2904   6.168   6.464   5.280
  288LEU      N 2905   5.946   6.503   5.280
  288LEU      H 2906   5.858   6.482   5.321
  288LEU     CA 2907   5.946   6.593   5.163
  288LEU     CB 2908   5.806   6.577   5.103
  288LEU     CG 2909   5.785   6.657   4.975
  288LEU    CD1 2910   5.801   6.559   4.859
  288LEU    CD2 2911   5.640   6.706   4.978
  288LEU      C 2912   5.977   6.738   5.203
  288LEU      O 2913   5.907   6.793   5.288
  289CYS      N 2914   6.092   6.794   5.167
  289CYS      H 2915   6.163   6.748   5.114
  289CYS     CA 2916   6.140   6.926   5.210
  289CYS     CB 2917   6.268   6.885   5.283
  289CYS     SG 2918   6.247   6.889   5.465
  289CYS      C 2919   6.152   7.026   5.094
  289CYS      O 2920   6.192   6.995   4.983
  290AS4      N 2921   6.145   7.151   5.141
  290AS4      H 2922   6.102   7.172   5.230
  290AS4     CA 2923   6.146   7.271   5.056
  290AS4     CB 2924   6.036   7.364   5.111
  290AS4     CG 2925   5.900   7.328   5.054
  290AS4    OD1 2926   5.867   7.382   4.946
  290AS4   HD11 2927   5.819   7.319   4.885
  290AS4   HD12 2928   5.903   7.475   4.949
  290AS4    OD2 2929   5.830   7.250   5.123
  290AS4   HD21 2930   5.764   7.222   5.053
  290AS4   HD22 2931   5.859   7.256   5.218
  290AS4      C 2932   6.279   7.346   5.046
  290AS4      O 2933   6.285   7.464   5.081
  291VAL      N 2934   6.380   7.269   5.009
  291VAL      H 2935   6.369   7.177   4.970
  291VAL     CA 2936   6.521   7.313   5.012
  291VAL     CB 2937   6.581   7.293   5.152
  291VAL    CG1 2938   6.610   7.151   5.199
  291VAL    CG2 2939   6.700   7.384   5.183
  291VAL      C 2940   6.614   7.245   4.912
  291VAL      O 2941   6.572   7.145   4.855
  292LY3      N 2942   6.717   7.319   4.870
  292LY3      H 2943   6.713   7.419   4.865
  292LY3     CA 2944   6.840   7.269   4.807
  292LY3     CB 2945   6.940   7.379   4.769
  292LY3     CG 2946   6.868   7.456   4.659
  292LY3     CD 2947   6.959   7.528   4.559
  292LY3     CE 2948   6.873   7.628   4.481
  292LY3     NZ 2949   6.809   7.714   4.581
  292LY3    HZ1 2950   6.875   7.759   4.642
  292LY3    HZ2 2951   6.745   7.781   4.542
  292LY3    HZ3 2952   6.755   7.650   4.635
  292LY3      C 2953   6.913   7.153   4.875
  292LY3      O 2954   6.931   7.158   4.997
  293THR      N 2955   6.981   7.071   4.796
  293THR      H 2956   6.992   7.090   4.699
  293THR     CA 2957   7.038   6.941   4.834
  293THR     CB 2958   7.036   6.823   4.736
  293THR    OG1 2959   7.121   6.846   4.623
  293THR    HG1 2960   7.200   6.897   4.658
  293THR    CG2 2961   6.897   6.775   4.697
  293THR      C 2962   7.177   6.958   4.893
  293THR      O 2963   7.281   6.904   4.855
  294ASN      N 2964   7.175   7.045   4.993
  294ASN      H 2965   7.092   7.096   5.014
  294ASN     CA 2966   7.279   7.066   5.095
  294ASN     CB 2967   7.298   7.218   5.096
  294ASN     CG 2968   7.333   7.274   4.958
  294ASN    OD1 2969   7.246   7.333   4.896
  294ASN    ND2 2970   7.453   7.258   4.903
  294ASN   HD21 2971   7.534   7.214   4.945
  294ASN   HD22 2972   7.467   7.287   4.809
  294ASN      C 2973   7.226   7.004   5.225
  294ASN      O 2974   7.106   6.992   5.250
  295GLY      N 2975   7.328   6.968   5.300
  295GLY      H 2976   7.418   6.956   5.258
  295GLY     CA 2977   7.306   6.903   5.431
  295GLY      C 2978   7.436   6.897   5.511
  295GLY      O 2979   7.470   6.785   5.548
  296ALA      N 2980   7.460   7.011   5.576
  296ALA      H 2981   7.390   7.082   5.573
  296ALA     CA 2982   7.583   7.035   5.652
  296ALA     CB 2983   7.595   7.187   5.655
  296ALA      C 2984   7.611   6.978   5.792
  296ALA      O 2985   7.703   7.027   5.856
  297GLY      N 2986   7.552   6.862   5.819
  297GLY      H 2987   7.497   6.822   5.746
  297GLY     CA 2988   7.567   6.781   5.940
  297GLY      C 2989   7.463   6.668   5.934
  297GLY      O 2990   7.404   6.645   5.829
  298ALA      N 2991   7.458   6.591   6.042
  298ALA      H 2992   7.489   6.624   6.132
  298ALA     CA 2993   7.385   6.464   6.048
  298ALA     CB 2994   7.396   6.411   6.191
  298ALA      C 2995   7.239   6.479   6.008
  298ALA      O 2996   7.179   6.577   6.053
  299PHE      N 2997   7.182   6.380   5.939
  299PHE      H 2998   7.231   6.293   5.942
  299PHE     CA 2999   7.041   6.381   5.899
  299PHE     CB 3000   7.030   6.263   5.802
  299PHE     CG 3001   6.901   6.262   5.719
  299PHE    CD1 3002   6.805   6.165   5.746
  299PHE    HD1 3003   6.810   6.099   5.833
  299PHE    CD2 3004   6.867   6.375   5.645
  299PHE    HD2 3005   6.939   6.452   5.619
  299PHE    CE1 3006   6.676   6.185   5.700
  299PHE    HE1 3007   6.598   6.121   5.743
  299PHE    CE2 3008   6.736   6.396   5.605
  299PHE    HE2 3009   6.709   6.482   5.542
  299PHE     CZ 3010   6.640   6.298   5.628
  299PHE     HZ 3011   6.538   6.305   5.590
  299PHE      C 3012   6.940   6.386   6.014
  299PHE      O 3013   6.979   6.380   6.130
  300LEU      N 3014   6.815   6.414   5.977
  300LEU      H 3015   6.802   6.422   5.878
  300LEU     CA 3016   6.698   6.429   6.064
  300LEU     CB 3017   6.578   6.477   5.981
  300LEU     CG 3018   6.582   6.625   5.943
  300LEU    CD1 3019   6.459   6.664   5.862
  300LEU    CD2 3020   6.587   6.716   6.066
  300LEU      C 3021   6.667   6.294   6.129
  300LEU      O 3022   6.648   6.195   6.059
  301ALA      N 3023   6.685   6.290   6.261
  301ALA      H 3024   6.737   6.364   6.305
  301ALA     CA 3025   6.655   6.178   6.351
  301ALA     CB 3026   6.678   6.232   6.492
  301ALA      C 3027   6.521   6.104   6.338
  301ALA      O 3028   6.427   6.161   6.282
  302GLY      N 3029   6.535   5.972   6.339
  302GLY      H 3030   6.614   5.923   6.374
  302GLY     CA 3031   6.430   5.872   6.312
  302GLY      C 3032   6.401   5.857   6.163
  302GLY      O 3033   6.349   5.751   6.129
  303ALA      N 3034   6.408   5.967   6.088
  303ALA      H 3035   6.437   6.050   6.136
  303ALA     CA 3036   6.373   5.975   5.946
  303ALA     CB 3037   6.368   6.119   5.893
  303ALA      C 3038   6.477   5.903   5.860
  303ALA      O 3039   6.597   5.910   5.887
  304VAL      N 3040   6.429   5.799   5.792
  304VAL      H 3041   6.332   5.783   5.774
  304VAL     CA 3042   6.516   5.718   5.706
  304VAL     CB 3043   6.455   5.586   5.658
  304VAL    CG1 3044   6.448   5.496   5.781
  304VAL    CG2 3045   6.314   5.604   5.601
  304VAL      C 3046   6.562   5.783   5.575
  304VAL      O 3047   6.661   5.734   5.521
  305GLY      N 3048   6.503   5.894   5.531
  305GLY      H 3049   6.431   5.945   5.578
  305GLY     CA 3050   6.544   5.968   5.411
  305GLY      C 3051   6.453   6.088   5.380
  305GLY      O 3052   6.360   6.114   5.456
  306ALA      N 3053   6.503   6.169   5.288
  306ALA      H 3054   6.572   6.129   5.227
  306ALA     CA 3055   6.442   6.294   5.243
  306ALA     CB 3056   6.523   6.407   5.306
  306ALA      C 3057   6.438   6.317   5.091
  306ALA      O 3058   6.526   6.283   5.012
  307LEU      N 3059   6.324   6.374   5.055
  307LEU      H 3060   6.266   6.418   5.124
  307LEU     CA 3061   6.303   6.425   4.919
  307LEU     CB 3062   6.172   6.382   4.852
  307LEU     CG 3063   6.155   6.233   4.823
  307LEU    CD1 3064   6.015   6.194   4.777
  307LEU    CD2 3065   6.266   6.175   4.736
  307LEU      C 3066   6.308   6.578   4.918
  307LEU      O 3067   6.239   6.638   5.001
  308MET      N 3068   6.374   6.643   4.822
  308MET      H 3069   6.433   6.595   4.758
  308MET     CA 3070   6.377   6.789   4.804
  308MET     CB 3071   6.526   6.822   4.803
  308MET     CG 3072   6.597   6.837   4.937
  308MET     SD 3073   6.584   6.685   5.039
  308MET     CE 3074   6.689   6.730   5.175
  308MET      C 3075   6.319   6.850   4.676
  308MET      O 3076   6.332   6.790   4.570
  309ALA      N 3077   6.276   6.976   4.689
  309ALA      H 3078   6.266   7.022   4.777
  309ALA     CA 3079   6.232   7.058   4.576
  309ALA     CB 3080   6.087   7.024   4.541
  309ALA      C 3081   6.243   7.207   4.610
  309ALA      O 3082   6.168   7.254   4.697
  310AS4      N 3083   6.337   7.269   4.539
  310AS4      H 3084   6.410   7.223   4.489
  310AS4     CA 3085   6.361   7.414   4.536
  310AS4     CB 3086   6.479   7.422   4.633
  310AS4     CG 3087   6.492   7.560   4.698
  310AS4    OD1 3088   6.590   7.580   4.773
  310AS4   HD11 3089   6.594   7.672   4.812
  310AS4   HD12 3090   6.654   7.505   4.759
  310AS4    OD2 3091   6.422   7.657   4.662
  310AS4   HD21 3092   6.406   7.724   4.735
  310AS4   HD22 3093   6.395   7.648   4.566
  310AS4      C 3094   6.391   7.457   4.393
  310AS4      O 3095   6.355   7.391   4.296
  311THR      N 3096   6.435   7.583   4.387
  311THR      H 3097   6.433   7.643   4.467
  311THR     CA 3098   6.473   7.653   4.264
  311THR     CB 3099   6.522   7.796   4.288
  311THR    OG1 3100   6.592   7.808   4.412
  311THR    HG1 3101   6.599   7.905   4.435
  311THR    CG2 3102   6.411   7.901   4.274
  311THR      C 3103   6.581   7.581   4.182
  311THR      O 3104   6.680   7.529   4.233
  312LEU      N 3105   6.569   7.611   4.053
  312LEU      H 3106   6.486   7.648   4.012
  312LEU     CA 3107   6.658   7.557   3.949
  312LEU     CB 3108   6.630   7.604   3.806
  312LEU     CG 3109   6.490   7.568   3.756
  312LEU    CD1 3110   6.467   7.641   3.623
  312LEU    CD2 3111   6.490   7.419   3.722
  312LEU      C 3112   6.808   7.539   3.970
  312LEU      O 3113   6.857   7.436   3.924
  313PRO      N 3114   6.878   7.635   4.028
  313PRO     CA 3115   7.026   7.623   4.032
  313PRO     CB 3116   7.081   7.763   4.058
  313PRO     CG 3117   6.964   7.836   4.124
  313PRO     CD 3118   6.841   7.774   4.059
  313PRO      C 3119   7.080   7.525   4.136
  313PRO      O 3120   7.111   7.561   4.250
  314LY3      N 3121   7.060   7.398   4.102
  314LY3      H 3122   7.018   7.378   4.014
  314LY3     CA 3123   7.067   7.286   4.197
  314LY3     CB 3124   7.016   7.153   4.140
  314LY3     CG 3125   6.882   7.163   4.067
  314LY3     CD 3126   6.857   7.032   3.992
  314LY3     CE 3127   6.895   7.053   3.845
  314LY3     NZ 3128   6.878   6.927   3.771
  314LY3    HZ1 3129   6.904   6.945   3.676
  314LY3    HZ2 3130   6.931   6.852   3.812
  314LY3    HZ3 3131   6.783   6.901   3.766
  314LY3      C 3132   7.203   7.258   4.260
  314LY3      O 3133   7.298   7.223   4.190
  315AS4      N 3134   7.217   7.252   4.392
  315AS4      H 3135   7.140   7.246   4.457
  315AS4     CA 3136   7.350   7.237   4.452
  315AS4     CB 3137   7.366   7.344   4.560
  315AS4     CG 3138   7.505   7.407   4.572
  315AS4    OD1 3139   7.586   7.342   4.642
  315AS4   HD11 3140   7.675   7.384   4.626
  315AS4   HD12 3141   7.538   7.277   4.700
  315AS4    OD2 3142   7.541   7.498   4.494
  315AS4   HD21 3143   7.640   7.511   4.483
  315AS4   HD22 3144   7.458   7.537   4.457
  315AS4      C 3145   7.385   7.094   4.493
  315AS4      O 3146   7.298   7.032   4.553
  316SER      N 3147   7.515   7.064   4.488
  316SER      H 3148   7.578   7.112   4.427
  316SER     CA 3149   7.564   6.944   4.557
  316SER     CB 3150   7.588   6.842   4.446
  316SER     OG 3151   7.468   6.816   4.371
  316SER     HG 3152   7.411   6.753   4.426
  316SER      C 3153   7.691   6.956   4.643
  316SER      O 3154   7.722   6.858   4.710
  317SER      N 3155   7.734   7.081   4.663
  317SER      H 3156   7.677   7.158   4.633
  317SER     CA 3157   7.833   7.113   4.765
  317SER     CB 3158   7.873   7.261   4.775
  317SER     OG 3159   7.967   7.307   4.678
  317SER     HG 3160   7.925   7.389   4.636
  317SER      C 3161   7.786   7.081   4.907
  317SER      O 3162   7.692   7.144   4.955
  318ARG      N 3163   7.840   6.975   4.966
  318ARG      H 3164   7.872   6.902   4.906
  318ARG     CA 3165   7.836   6.944   5.109
  318ARG     CB 3166   7.884   7.063   5.192
  318ARG     CG 3167   7.913   7.026   5.337
  318ARG     CD 3168   7.981   7.140   5.413
  318ARG     NE 3169   7.981   7.125   5.559
  318ARG     HE 3170   7.965   7.031   5.587
  318ARG     CZ 3171   8.021   7.217   5.648
  318ARG    NH1 3172   8.059   7.340   5.609
  318ARG   HH11 3173   8.061   7.360   5.511
  318ARG   HH12 3174   8.104   7.397   5.677
  318ARG    NH2 3175   8.002   7.193   5.778
  318ARG   HH21 3176   7.951   7.111   5.803
  318ARG   HH22 3177   8.047   7.245   5.852
  318ARG      C 3178   7.699   6.891   5.152
  318ARG      O 3179   7.619   6.965   5.211
  319SER      N 3180   7.666   6.768   5.116
  319SER      H 3181   7.733   6.706   5.075
  319SER     CA 3182   7.530   6.716   5.137
  319SER     CB 3183   7.477   6.674   5.000
  319SER     OG 3184   7.335   6.665   4.983
  319SER     HG 3185   7.312   6.728   4.909
  319SER      C 3186   7.515   6.606   5.243
  319SER      O 3187   7.604   6.566   5.317
  320PHE      N 3188   7.387   6.570   5.259
  320PHE      H 3189   7.319   6.586   5.187
  320PHE     CA 3190   7.352   6.477   5.368
  320PHE     CB 3191   7.203   6.452   5.384
  320PHE     CG 3192   7.135   6.561   5.468
  320PHE    CD1 3193   7.175   6.589   5.598
  320PHE    HD1 3194   7.260   6.539   5.647
  320PHE    CD2 3195   7.035   6.635   5.406
  320PHE    HD2 3196   6.991   6.592   5.316
  320PHE    CE1 3197   7.116   6.695   5.664
  320PHE    HE1 3198   7.166   6.733   5.754
  320PHE    CE2 3199   6.977   6.740   5.477
  320PHE    HE2 3200   6.905   6.805   5.427
  320PHE     CZ 3201   7.013   6.769   5.608
  320PHE     HZ 3202   6.948   6.831   5.670
  320PHE      C 3203   7.418   6.339   5.364
  320PHE      O 3204   7.427   6.285   5.254
  321PRO      N 3205   7.456   6.273   5.473
  321PRO     CA 3206   7.484   6.129   5.479
  321PRO     CB 3207   7.514   6.103   5.627
  321PRO     CG 3208   7.548   6.240   5.686
  321PRO     CD 3209   7.451   6.330   5.609
  321PRO      C 3210   7.373   6.038   5.425
  321PRO      O 3211   7.394   5.978   5.320
  322LEU      N 3212   7.250   6.062   5.468
  322LEU      H 3213   7.239   6.127   5.542
  322LEU     CA 3214   7.128   5.990   5.428
  322LEU     CB 3215   7.038   5.972   5.550
  322LEU     CG 3216   7.053   5.840   5.626
  322LEU    CD1 3217   7.198   5.814   5.668
  322LEU    CD2 3218   6.964   5.841   5.751
  322LEU      C 3219   7.057   6.069   5.318
  322LEU      O 3220   7.052   6.192   5.319
  323PRO      N 3221   7.009   5.994   5.220
  323PRO     CA 3222   6.964   6.051   5.093
  323PRO     CB 3223   6.906   5.935   5.011
  323PRO     CG 3224   6.950   5.803   5.076
  323PRO     CD 3225   6.986   5.848   5.218
  323PRO      C 3226   6.877   6.177   5.087
  323PRO      O 3227   6.755   6.169   5.098
  324ALA      N 3228   6.942   6.283   5.039
  324ALA      H 3229   7.040   6.276   5.055
  324ALA     CA 3230   6.887   6.412   4.995
  324ALA     CB 3231   6.965   6.525   5.063
  324ALA      C 3232   6.878   6.431   4.844
  324ALA      O 3233   6.978   6.464   4.779
  325SER      N 3234   6.764   6.392   4.789
  325SER      H 3235   6.692   6.364   4.853
  325SER     CA 3236   6.738   6.384   4.645
  325SER     CB 3237   6.684   6.245   4.608
  325SER     OG 3238   6.672   6.232   4.466
  325SER     HG 3239   6.714   6.152   4.422
  325SER      C 3240   6.635   6.486   4.597
  325SER      O 3241   6.531   6.504   4.660
  326HI2      N 3242   6.665   6.551   4.485
  326HI2      H 3243   6.757   6.541   4.447
  326HI2     CA 3244   6.581   6.655   4.425
  326HI2     CB 3245   6.680   6.767   4.394
  326HI2     CG 3246   6.623   6.908   4.385
  326HI2    ND1 3247   6.571   6.952   4.271
  326HI2    HD1 3248   6.569   6.911   4.179
  326HI2    CD2 3249   6.607   6.999   4.481
  326HI2    HD2 3250   6.638   6.989   4.585
  326HI2    CE1 3251   6.529   7.075   4.298
  326HI2    HE1 3252   6.493   7.143   4.220
  326HI2    NE2 3253   6.543   7.103   4.427
  326HI2    HE2 3254   6.510   7.183   4.478
  326HI2      C 3255   6.481   6.617   4.316
  326HI2      O 3256   6.515   6.575   4.205
  327LEU      N 3257   6.356   6.657   4.340
  327LEU      H 3258   6.332   6.707   4.423
  327LEU     CA 3259   6.249   6.631   4.242
  327LEU     CB 3260   6.122   6.596   4.320
  327LEU     CG 3261   6.114   6.466   4.401
  327LEU    CD1 3262   5.989   6.443   4.486
  327LEU    CD2 3263   6.135   6.359   4.294
  327LEU      C 3264   6.236   6.747   4.143
  327LEU      O 3265   6.266   6.864   4.164
  328SER      N 3266   6.183   6.707   4.029
  328SER      H 3267   6.209   6.617   3.992
  328SER     CA 3268   6.125   6.794   3.926
  328SER     CB 3269   6.088   6.717   3.799
  328SER     OG 3270   6.210   6.648   3.769
  328SER     HG 3271   6.205   6.566   3.711
  328SER      C 3272   6.002   6.866   3.982
  328SER      O 3273   5.934   6.814   4.071
  329ALA      N 3274   5.973   6.982   3.925
  329ALA      H 3275   6.032   7.027   3.858
  329ALA     CA 3276   5.857   7.062   3.969
  329ALA     CB 3277   5.835   7.180   3.874
  329ALA      C 3278   5.731   6.975   3.959
  329ALA      O 3279   5.674   6.938   4.062
  330ARG      N 3280   5.718   6.915   3.841
  330ARG      H 3281   5.775   6.940   3.763
  330ARG     CA 3282   5.607   6.822   3.820
  330ARG     CB 3283   5.571   6.822   3.671
  330ARG     CG 3284   5.477   6.937   3.632
  330ARG     CD 3285   5.343   6.909   3.697
  330ARG     NE 3286   5.233   6.999   3.660
  330ARG     HE 3287   5.227   7.081   3.717
  330ARG     CZ 3288   5.122   6.964   3.592
  330ARG    NH1 3289   5.101   6.836   3.559
  330ARG   HH11 3290   5.160   6.768   3.601
  330ARG   HH12 3291   5.030   6.809   3.492
  330ARG    NH2 3292   5.039   7.055   3.542
  330ARG   HH21 3293   5.065   7.151   3.555
  330ARG   HH22 3294   4.944   7.041   3.510
  330ARG      C 3295   5.595   6.684   3.885
  330ARG      O 3296   5.487   6.645   3.929
  331AS4      N 3297   5.713   6.633   3.917
  331AS4      H 3298   5.793   6.641   3.857
  331AS4     CA 3299   5.718   6.508   3.995
  331AS4     CB 3300   5.854   6.446   3.962
  331AS4     CG 3301   5.861   6.406   3.815
  331AS4    OD1 3302   5.898   6.486   3.726
  331AS4   HD11 3303   5.885   6.444   3.636
  331AS4   HD12 3304   5.897   6.577   3.766
  331AS4    OD2 3305   5.835   6.287   3.785
  331AS4   HD21 3306   5.868   6.263   3.694
  331AS4   HD22 3307   5.784   6.249   3.862
  331AS4      C 3308   5.701   6.538   4.144
  331AS4      O 3309   5.624   6.473   4.213
  332GLY      N 3310   5.760   6.650   4.186
  332GLY      H 3311   5.819   6.709   4.131
  332GLY     CA 3312   5.740   6.708   4.320
  332GLY      C 3313   5.589   6.735   4.338
  332GLY      O 3314   5.540   6.676   4.434
  333SER      N 3315   5.527   6.820   4.258
  333SER      H 3316   5.574   6.872   4.187
  333SER     CA 3317   5.381   6.833   4.258
  333SER     CB 3318   5.343   6.895   4.123
  333SER     OG 3319   5.201   6.901   4.109
  333SER     HG 3320   5.175   6.922   4.014
  333SER      C 3321   5.308   6.700   4.281
  333SER      O 3322   5.230   6.675   4.372
  334SER      N 3323   5.330   6.605   4.191
  334SER      H 3324   5.359   6.636   4.101
  334SER     CA 3325   5.277   6.468   4.195
  334SER     CB 3326   5.341   6.397   4.076
  334SER     OG 3327   5.252   6.412   3.965
  334SER     HG 3328   5.283   6.341   3.902
  334SER      C 3329   5.295   6.393   4.327
  334SER      O 3330   5.194   6.342   4.378
  335ILE      N 3331   5.418   6.375   4.374
  335ILE      H 3332   5.499   6.404   4.324
  335ILE     CA 3333   5.449   6.314   4.505
  335ILE     CB 3334   5.600   6.305   4.530
  335ILE    CG1 3335   5.674   6.224   4.424
  335ILE    CG2 3336   5.634   6.232   4.661
  335ILE     CD 3337   5.641   6.076   4.405
  335ILE      C 3338   5.374   6.385   4.618
  335ILE      O 3339   5.319   6.312   4.699
  336ALA      N 3340   5.371   6.518   4.623
  336ALA      H 3341   5.430   6.566   4.558
  336ALA     CA 3342   5.289   6.598   4.715
  336ALA     CB 3343   5.311   6.747   4.690
  336ALA      C 3344   5.140   6.562   4.716
  336ALA      O 3345   5.073   6.520   4.810
  337ASN      N 3346   5.079   6.568   4.598
  337ASN      H 3347   5.116   6.612   4.516
  337ASN     CA 3348   4.945   6.510   4.574
  337ASN     CB 3349   4.907   6.521   4.426
  337ASN     CG 3350   4.927   6.655   4.356
  337ASN    OD1 3351   4.944   6.761   4.415
  337ASN    ND2 3352   4.932   6.646   4.223
  337ASN   HD21 3353   4.898   6.574   4.162
  337ASN   HD22 3354   4.956   6.733   4.179
  337ASN      C 3355   4.911   6.370   4.626
  337ASN      O 3356   4.822   6.352   4.708
  338TY0      N 3357   5.014   6.285   4.611
  338TY0      H 3358   5.098   6.310   4.565
  338TY0     CA 3359   5.014   6.147   4.661
  338TY0     CB 3360   5.128   6.065   4.603
  338TY0     CG 3361   5.102   6.008   4.463
  338TY0    CD1 3362   5.194   6.037   4.362
  338TY0    HD1 3363   5.274   6.100   4.399
  338TY0    CD2 3364   4.993   5.930   4.430
  338TY0    HD2 3365   4.924   5.888   4.505
  338TY0    CE1 3366   5.180   5.996   4.230
  338TY0    HE1 3367   5.254   6.008   4.152
  338TY0    CE2 3368   4.977   5.882   4.301
  338TY0    HE2 3369   4.898   5.808   4.287
  338TY0     CZ 3370   5.066   5.922   4.201
  338TY0     OH 3371   5.041   5.884   4.073
  338TY0    HH1 3372   4.944   5.862   4.074
  338TY0    HH2 3373   5.122   5.846   4.028
  338TY0      C 3374   5.016   6.135   4.814
  338TY0      O 3375   4.924   6.075   4.869
  339ILE      N 3376   5.089   6.225   4.880
  339ILE      H 3377   5.144   6.292   4.831
  339ILE     CA 3378   5.103   6.231   5.026
  339ILE     CB 3379   5.217   6.328   5.063
  339ILE    CG1 3380   5.354   6.271   5.024
  339ILE    CG2 3381   5.226   6.348   5.214
  339ILE     CD 3382   5.486   6.348   5.030
  339ILE      C 3383   4.975   6.283   5.089
  339ILE      O 3384   4.923   6.240   5.192
  340ASN      N 3385   4.930   6.394   5.031
  340ASN      H 3386   4.988   6.451   4.973
  340ASN     CA 3387   4.799   6.458   5.055
  340ASN     CB 3388   4.789   6.585   4.969
  340ASN     CG 3389   4.876   6.702   5.015
  340ASN    OD1 3390   4.879   6.744   5.131
  340ASN    ND2 3391   4.960   6.756   4.926
  340ASN   HD21 3392   4.966   6.729   4.830
  340ASN   HD22 3393   5.035   6.816   4.954
  340ASN      C 3394   4.673   6.376   5.034
  340ASN      O 3395   4.568   6.427   5.074
  341SER      N 3396   4.679   6.277   4.945
  341SER      H 3397   4.760   6.259   4.891
  341SER     CA 3398   4.565   6.186   4.928
  341SER     CB 3399   4.589   6.085   4.816
  341SER     OG 3400   4.470   6.018   4.777
  341SER     HG 3401   4.384   6.065   4.797
  341SER      C 3402   4.536   6.114   5.061
  341SER      O 3403   4.619   6.115   5.153
  342THR      N 3404   4.428   6.039   5.074
  342THR      H 3405   4.362   6.041   4.998
  342THR     CA 3406   4.398   5.955   5.191
  342THR     CB 3407   4.266   5.882   5.171
  342THR    OG1 3408   4.261   5.826   5.039
  342THR    HG1 3409   4.174   5.778   5.041
  342THR    CG2 3410   4.155   5.987   5.194
  342THR      C 3411   4.508   5.855   5.229
  342THR      O 3412   4.547   5.844   5.345
  343SER      N 3413   4.534   5.752   5.147
  343SER      H 3414   4.503   5.744   5.053
  343SER     CA 3415   4.621   5.644   5.197
  343SER     CB 3416   4.580   5.513   5.131
  343SER     OG 3417   4.647   5.396   5.179
  343SER     HG 3418   4.739   5.393   5.139
  343SER      C 3419   4.772   5.658   5.177
  343SER      O 3420   4.820   5.670   5.065
  344ASN      N 3421   4.844   5.664   5.289
  344ASN      H 3422   4.816   5.644   5.383
  344ASN     CA 3423   4.983   5.710   5.288
  344ASN     CB 3424   5.032   5.714   5.433
  344ASN     CG 3425   5.155   5.803   5.452
  344ASN    OD1 3426   5.270   5.768   5.476
  344ASN    ND2 3427   5.127   5.929   5.420
  344ASN   HD21 3428   5.035   5.958   5.396
  344ASN   HD22 3429   5.201   5.997   5.420
  344ASN      C 3430   5.065   5.611   5.204
  344ASN      O 3431   5.075   5.492   5.236
  345PRO      N 3432   5.129   5.662   5.100
  345PRO     CA 3433   5.219   5.581   5.015
  345PRO     CB 3434   5.243   5.667   4.890
  345PRO     CG 3435   5.232   5.811   4.942
  345PRO     CD 3436   5.141   5.805   5.066
  345PRO      C 3437   5.346   5.530   5.081
  345PRO      O 3438   5.392   5.584   5.181
  346THR      N 3439   5.411   5.442   5.006
  346THR      H 3440   5.378   5.375   4.939
  346THR     CA 3441   5.547   5.404   5.049
  346THR     CB 3442   5.541   5.257   5.092
  346THR    OG1 3443   5.490   5.171   4.990
  346THR    HG1 3444   5.535   5.196   4.904
  346THR    CG2 3445   5.486   5.247   5.235
  346THR      C 3446   5.655   5.426   4.943
  346THR      O 3447   5.625   5.399   4.827
  347ALA      N 3448   5.766   5.481   4.990
  347ALA      H 3449   5.762   5.532   5.075
  347ALA     CA 3450   5.877   5.526   4.903
  347ALA     CB 3451   5.887   5.678   4.900
  347ALA      C 3452   6.014   5.467   4.939
  347ALA      O 3453   6.042   5.427   5.052
  348SER      N 3454   6.107   5.463   4.844
  348SER      H 3455   6.082   5.483   4.749
  348SER     CA 3456   6.246   5.418   4.861
  348SER     CB 3457   6.270   5.273   4.819
  348SER     OG 3458   6.388   5.238   4.891
  348SER     HG 3459   6.355   5.187   4.970
  348SER      C 3460   6.332   5.503   4.768
  348SER      O 3461   6.290   5.555   4.665
  349ILE      N 3462   6.461   5.513   4.800
  349ILE      H 3463   6.493   5.443   4.864
  349ILE     CA 3464   6.561   5.590   4.725
  349ILE     CB 3465   6.605   5.715   4.802
  349ILE    CG1 3466   6.484   5.782   4.868
  349ILE    CG2 3467   6.669   5.806   4.698
  349ILE     CD 3468   6.539   5.863   4.985
  349ILE      C 3469   6.684   5.503   4.696
  349ILE      O 3470   6.739   5.432   4.780
  350PHE      N 3471   6.707   5.489   4.566
  350PHE      H 3472   6.656   5.529   4.490
  350PHE     CA 3473   6.824   5.413   4.519
  350PHE     CB 3474   6.783   5.333   4.395
  350PHE     CG 3475   6.674   5.227   4.416
  350PHE    CD1 3476   6.540   5.263   4.415
  350PHE    HD1 3477   6.497   5.361   4.391
  350PHE    CD2 3478   6.712   5.099   4.453
  350PHE    HD2 3479   6.812   5.064   4.429
  350PHE    CE1 3480   6.448   5.175   4.468
  350PHE    HE1 3481   6.358   5.222   4.508
  350PHE    CE2 3482   6.615   5.011   4.502
  350PHE    HE2 3483   6.655   4.915   4.537
  350PHE     CZ 3484   6.483   5.049   4.514
  350PHE     HZ 3485   6.427   5.002   4.595
  350PHE      C 3486   6.951   5.497   4.512
  350PHE      O 3487   6.947   5.613   4.552
  351LY3      N 3488   7.062   5.431   4.485
  351LY3      H 3489   7.070   5.333   4.506
  351LY3     CA 3490   7.193   5.488   4.449
  351LY3     CB 3491   7.288   5.369   4.440
  351LY3     CG 3492   7.343   5.317   4.573
  351LY3     CD 3493   7.418   5.184   4.563
  351LY3     CE 3494   7.510   5.154   4.680
  351LY3     NZ 3495   7.566   5.019   4.662
  351LY3    HZ1 3496   7.501   4.952   4.696
  351LY3    HZ2 3497   7.597   4.999   4.569
  351LY3    HZ3 3498   7.652   5.019   4.713
  351LY3      C 3499   7.201   5.566   4.317
  351LY3      O 3500   7.095   5.591   4.261
  352SER      N 3501   7.311   5.636   4.288
  352SER      H 3502   7.365   5.667   4.366
  352SER     CA 3503   7.323   5.713   4.164
  352SER     CB 3504   7.436   5.816   4.180
  352SER     OG 3505   7.389   5.902   4.283
  352SER     HG 3506   7.345   5.978   4.233
  352SER      C 3507   7.347   5.638   4.033
  352SER      O 3508   7.435   5.553   4.016
  353THR      N 3509   7.281   5.692   3.930
  353THR      H 3510   7.201   5.749   3.947
  353THR     CA 3511   7.307   5.648   3.792
  353THR     CB 3512   7.205   5.559   3.722
  353THR    OG1 3513   7.076   5.617   3.741
  353THR    HG1 3514   7.035   5.657   3.659
  353THR    CG2 3515   7.201   5.416   3.777
  353THR      C 3516   7.333   5.771   3.706
  353THR      O 3517   7.279   5.879   3.728
  354GL4      N 3518   7.410   5.758   3.598
  354GL4      H 3519   7.449   5.667   3.583
  354GL4     CA 3520   7.443   5.867   3.505
  354GL4     CB 3521   7.571   5.844   3.424
  354GL4     CG 3522   7.692   5.878   3.511
  354GL4     CD 3523   7.809   5.782   3.491
  354GL4    OE1 3524   7.901   5.796   3.407
  354GL4   HE11 3525   7.981   5.737   3.425
  354GL4   HE12 3526   7.878   5.868   3.343
  354GL4    OE2 3527   7.823   5.698   3.583
  354GL4   HE21 3528   7.861   5.612   3.552
  354GL4   HE22 3529   7.786   5.740   3.667
  354GL4      C 3530   7.323   5.898   3.415
  354GL4      O 3531   7.259   5.816   3.351
  355VAL      N 3532   7.295   6.028   3.404
  355VAL      H 3533   7.338   6.086   3.472
  355VAL     CA 3534   7.219   6.084   3.291
  355VAL     CB 3535   7.079   6.128   3.334
  355VAL    CG1 3536   6.999   6.005   3.379
  355VAL    CG2 3537   7.071   6.248   3.428
  355VAL      C 3538   7.302   6.191   3.218
  355VAL      O 3539   7.390   6.251   3.280
  356SER      N 3540   7.262   6.223   3.095
  356SER      H 3541   7.180   6.191   3.050
  356SER     CA 3542   7.326   6.326   3.011
  356SER     CB 3543   7.347   6.271   2.870
  356SER     OG 3544   7.425   6.361   2.793
  356SER     HG 3545   7.510   6.314   2.766
  356SER      C 3546   7.222   6.438   3.007
  356SER      O 3547   7.119   6.427   2.942
  357AS4      N 3548   7.241   6.538   3.093
  357AS4      H 3549   7.331   6.562   3.131
  357AS4     CA 3550   7.144   6.646   3.110
  357AS4     CB 3551   7.153   6.724   3.241
  357AS4     CG 3552   7.057   6.840   3.268
  357AS4    OD1 3553   7.104   6.918   3.354
  357AS4   HD11 3554   7.028   6.981   3.370
  357AS4   HD12 3555   7.192   6.891   3.395
  357AS4    OD2 3556   6.941   6.843   3.221
  357AS4   HD21 3557   6.894   6.925   3.252
  357AS4   HD22 3558   6.934   6.760   3.164
  357AS4      C 3559   7.163   6.748   2.997
  357AS4      O 3560   7.269   6.749   2.934
  358ALA      N 3561   7.051   6.813   2.967
  358ALA      H 3562   6.977   6.810   3.034
  358ALA     CA 3563   7.041   6.927   2.874
  358ALA     CB 3564   6.921   6.904   2.783
  358ALA      C 3565   7.036   7.065   2.940
  358ALA      O 3566   7.054   7.164   2.869
  359LEU      N 3567   7.007   7.072   3.069
  359LEU      H 3568   6.989   6.989   3.123
  359LEU     CA 3569   7.006   7.189   3.158
  359LEU     CB 3570   6.942   7.170   3.295
  359LEU     CG 3571   6.900   7.298   3.369
  359LEU    CD1 3572   6.784   7.376   3.307
  359LEU    CD2 3573   6.867   7.257   3.513
  359LEU      C 3574   7.144   7.251   3.174
  359LEU      O 3575   7.163   7.371   3.153
  360ALA      N 3576   7.236   7.162   3.210
  360ALA      H 3577   7.214   7.078   3.258
  360ALA     CA 3578   7.382   7.189   3.214
  360ALA     CB 3579   7.464   7.074   3.274
  360ALA      C 3580   7.450   7.236   3.086
  360ALA      O 3581   7.403   7.188   2.983
  361PRO      N 3582   7.530   7.342   3.099
  361PRO     CA 3583   7.573   7.426   3.211
  361PRO     CB 3584   7.689   7.511   3.161
  361PRO     CG 3585   7.642   7.531   3.017
  361PRO     CD 3586   7.597   7.390   2.978
  361PRO      C 3587   7.463   7.508   3.280
  361PRO      O 3588   7.384   7.581   3.220
  362TY0      N 3589   7.490   7.518   3.410
  362TY0      H 3590   7.554   7.456   3.455
  362TY0     CA 3591   7.422   7.611   3.501
  362TY0     CB 3592   7.286   7.573   3.557
  362TY0     CG 3593   7.278   7.438   3.628
  362TY0    CD1 3594   7.248   7.326   3.550
  362TY0    HD1 3595   7.226   7.340   3.445
  362TY0    CD2 3596   7.295   7.418   3.764
  362TY0    HD2 3597   7.326   7.506   3.821
  362TY0    CE1 3598   7.236   7.199   3.606
  362TY0    HE1 3599   7.260   7.110   3.547
  362TY0    CE2 3600   7.284   7.290   3.818
  362TY0    HE2 3601   7.318   7.278   3.921
  362TY0     CZ 3602   7.247   7.179   3.743
  362TY0     OH 3603   7.239   7.055   3.798
  362TY0    HH1 3604   7.194   7.003   3.726
  362TY0    HH2 3605   7.292   7.039   3.882
  362TY0      C 3606   7.519   7.641   3.615
  362TY0      O 3607   7.586   7.552   3.668
  363VAL      N 3608   7.536   7.769   3.649
  363VAL      H 3609   7.472   7.837   3.615
  363VAL     CA 3610   7.601   7.810   3.775
  363VAL     CB 3611   7.651   7.955   3.770
  363VAL    CG1 3612   7.758   7.973   3.878
  363VAL    CG2 3613   7.701   8.012   3.638
  363VAL      C 3614   7.521   7.792   3.904
  363VAL      O 3615   7.417   7.851   3.935
  364VAL      N 3616   7.567   7.694   3.981
  364VAL      H 3617   7.654   7.651   3.957
  364VAL     CA 3618   7.507   7.647   4.107
  364VAL     CB 3619   7.569   7.511   4.133
  364VAL    CG1 3620   7.541   7.407   4.025
  364VAL    CG2 3621   7.715   7.523   4.178
  364VAL      C 3622   7.517   7.743   4.225
  364VAL      O 3623   7.571   7.853   4.216
  365SER      N 3624   7.451   7.714   4.337
  365SER      H 3625   7.425   7.620   4.358
  365SER     CA 3626   7.403   7.811   4.436
  365SER     CB 3627   7.290   7.745   4.516
  365SER     OG 3628   7.227   7.830   4.613
  365SER     HG 3629   7.151   7.881   4.572
  365SER      C 3630   7.512   7.862   4.530
  365SER      O 3631   7.531   7.983   4.541
  366PHE      N 3632   7.585   7.768   4.590
  366PHE      H 3633   7.573   7.672   4.567
  366PHE     CA 3634   7.705   7.806   4.668
  366PHE     CB 3635   7.750   7.699   4.767
  366PHE     CG 3636   7.656   7.687   4.888
  366PHE    CD1 3637   7.670   7.777   4.994
  366PHE    HD1 3638   7.751   7.849   4.989
  366PHE    CD2 3639   7.590   7.566   4.906
  366PHE    HD2 3640   7.616   7.480   4.845
  366PHE    CE1 3641   7.611   7.750   5.117
  366PHE    HE1 3642   7.606   7.824   5.197
  366PHE    CE2 3643   7.524   7.544   5.026
  366PHE    HE2 3644   7.463   7.458   5.050
  366PHE     CZ 3645   7.530   7.638   5.129
  366PHE     HZ 3646   7.444   7.632   5.198
  366PHE      C 3647   7.824   7.818   4.573
  366PHE      O 3648   7.858   7.737   4.487
  367SER      N 3649   7.816   7.947   4.544
  367SER      H 3650   7.734   8.002   4.558
  367SER     CA 3651   7.911   8.004   4.447
  367SER     CB 3652   7.880   7.957   4.305
  367SER     OG 3653   7.977   8.015   4.217
  367SER     HG 3654   7.923   8.083   4.168
  367SER      C 3655   7.880   8.154   4.454
  367SER      O 3656   7.774   8.196   4.409
  368SER      N 3657   7.984   8.234   4.473
  368SER      H 3658   8.069   8.188   4.501
  368SER     CA 3659   7.991   8.381   4.474
  368SER     CB 3660   8.142   8.409   4.473
  368SER     OG 3661   8.181   8.393   4.610
  368SER     HG 3662   8.139   8.474   4.650
  368SER      C 3663   7.925   8.476   4.374
  368SER      O 3664   7.957   8.466   4.255
  369ARG      N 3665   7.832   8.558   4.419
  369ARG      H 3666   7.797   8.557   4.513
  369ARG     CA 3667   7.755   8.656   4.340
  369ARG     CB 3668   7.604   8.641   4.360
  369ARG     CG 3669   7.540   8.544   4.263
  369ARG     CD 3670   7.526   8.401   4.318
  369ARG     NE 3671   7.441   8.309   4.242
  369ARG     HE 3672   7.356   8.354   4.215
  369ARG     CZ 3673   7.472   8.187   4.196
  369ARG    NH1 3674   7.594   8.131   4.211
  369ARG   HH11 3675   7.663   8.189   4.254
  369ARG   HH12 3676   7.616   8.034   4.201
  369ARG    NH2 3677   7.378   8.108   4.144
  369ARG   HH21 3678   7.288   8.145   4.158
  369ARG   HH22 3679   7.397   8.015   4.110
  369ARG      C 3680   7.806   8.797   4.375
  369ARG      O 3681   7.847   8.816   4.489
  370GLY      N 3682   7.791   8.885   4.277
  370GLY      H 3683   7.779   8.856   4.182
  370GLY     CA 3684   7.807   9.029   4.300
  370GLY      C 3685   7.682   9.099   4.353
  370GLY      O 3686   7.609   9.033   4.427
  371PRO      N 3687   7.675   9.232   4.347
  371PRO     CA 3688   7.786   9.325   4.315
  371PRO     CB 3689   7.712   9.456   4.288
  371PRO     CG 3690   7.585   9.457   4.374
  371PRO     CD 3691   7.555   9.307   4.381
  371PRO      C 3692   7.887   9.349   4.426
  371PRO      O 3693   7.866   9.305   4.539
  372ASN      N 3694   7.984   9.434   4.395
  372ASN      H 3695   7.986   9.482   4.307
  372ASN     CA 3696   8.068   9.494   4.500
  372ASN     CB 3697   8.210   9.441   4.476
  372ASN     CG 3698   8.302   9.476   4.593
  372ASN    OD1 3699   8.271   9.437   4.705
  372ASN    ND2 3700   8.425   9.520   4.574
  372ASN   HD21 3701   8.477   9.532   4.489
  372ASN   HD22 3702   8.479   9.529   4.658
  372ASN      C 3703   8.057   9.646   4.510
  372ASN      O 3704   8.093   9.712   4.413
  373PRO      N 3705   8.033   9.696   4.631
  373PRO     CA 3706   8.038   9.840   4.662
  373PRO     CB 3707   8.016   9.842   4.814
  373PRO     CG 3708   7.936   9.715   4.842
  373PRO     CD 3709   7.990   9.612   4.743
  373PRO      C 3710   8.174   9.900   4.627
  373PRO      O 3711   8.267   9.881   4.704
  374ALA      N 3712   8.172   9.981   4.522
  374ALA      H 3713   8.090   9.973   4.465
  374ALA     CA 3714   8.288  10.047   4.460
  374ALA     CB 3715   8.402   9.953   4.422
  374ALA      C 3716   8.264  10.124   4.330
  374ALA      O 3717   8.280  10.246   4.327
  375SER      N 3718   8.215  10.060   4.224
  375SER      H 3719   8.208   9.961   4.224
  375SER     CA 3720   8.178  10.109   4.090
  375SER     CB 3721   8.045  10.185   4.071
  375SER     OG 3722   7.948  10.092   4.023
  375SER     HG 3723   7.892  10.151   3.964
  375SER      C 3724   8.285  10.184   4.011
  375SER      O 3725   8.291  10.307   4.005
  376PHE      N 3726   8.347  10.109   3.921
  376PHE      H 3727   8.326  10.012   3.913
  376PHE     CA 3728   8.448  10.161   3.826
  376PHE     CB 3729   8.581  10.193   3.893
  376PHE     CG 3730   8.685  10.265   3.807
  376PHE    CD1 3731   8.804  10.197   3.781
  376PHE    HD1 3732   8.807  10.094   3.744
  376PHE    CD2 3733   8.677  10.404   3.808
  376PHE    HD2 3734   8.583  10.457   3.820
  376PHE    CE1 3735   8.920  10.272   3.771
  376PHE    HE1 3736   9.012  10.217   3.751
  376PHE    CE2 3737   8.793  10.476   3.786
  376PHE    HE2 3738   8.781  10.582   3.760
  376PHE     CZ 3739   8.915  10.411   3.769
  376PHE     HZ 3740   8.998  10.460   3.717
  376PHE      C 3741   8.470  10.071   3.704
  376PHE      O 3742   8.411  10.094   3.598
  377AS4      N 3743   8.529   9.954   3.726
  377AS4      H 3744   8.559   9.932   3.819
  377AS4     CA 3745   8.553   9.843   3.632
  377AS4     CB 3746   8.667   9.765   3.698
  377AS4     CG 3747   8.758   9.696   3.596
  377AS4    OD1 3748   8.845   9.768   3.542
  377AS4   HD11 3749   8.880   9.714   3.465
  377AS4   HD12 3750   8.870   9.845   3.599
  377AS4    OD2 3751   8.734   9.579   3.559
  377AS4   HD21 3752   8.792   9.552   3.482
  377AS4   HD22 3753   8.641   9.559   3.588
  377AS4      C 3754   8.432   9.754   3.607
  377AS4      O 3755   8.319   9.794   3.636
  378LEU      N 3756   8.450   9.632   3.557
  378LEU      H 3757   8.538   9.599   3.522
  378LEU     CA 3758   8.343   9.534   3.537
  378LEU     CB 3759   8.395   9.432   3.436
  378LEU     CG 3760   8.382   9.492   3.296
  378LEU    CD1 3761   8.449   9.389   3.204
  378LEU    CD2 3762   8.240   9.507   3.240
  378LEU      C 3763   8.305   9.447   3.657
  378LEU      O 3764   8.376   9.446   3.758
  379LEU      N 3765   8.189   9.384   3.634
  379LEU      H 3766   8.135   9.424   3.560
  379LEU     CA 3767   8.116   9.287   3.716
  379LEU     CB 3768   8.022   9.209   3.626
  379LEU     CG 3769   7.891   9.278   3.585
  379LEU    CD1 3770   7.865   9.236   3.440
  379LEU    CD2 3771   7.772   9.244   3.675
  379LEU      C 3772   8.214   9.185   3.775
  379LEU      O 3773   8.321   9.162   3.719
  380LY3      N 3774   8.156   9.118   3.875
  380LY3      H 3775   8.064   9.133   3.911
  380LY3     CA 3776   8.214   8.998   3.939
  380LY3     CB 3777   8.304   9.041   4.055
  380LY3     CG 3778   8.443   9.097   4.025
  380LY3     CD 3779   8.531   9.002   3.943
  380LY3     CE 3780   8.658   9.067   3.888
  380LY3     NZ 3781   8.621   9.123   3.757
  380LY3    HZ1 3782   8.667   9.212   3.752
  380LY3    HZ2 3783   8.654   9.061   3.686
  380LY3    HZ3 3784   8.522   9.132   3.746
  380LY3      C 3785   8.114   8.887   3.970
  380LY3      O 3786   8.003   8.918   4.017
  381PRO      N 3787   8.145   8.760   3.947
  381PRO     CA 3788   8.266   8.706   3.883
  381PRO     CB 3789   8.267   8.558   3.918
  381PRO     CG 3790   8.118   8.524   3.928
  381PRO     CD 3791   8.056   8.650   3.989
  381PRO      C 3792   8.269   8.718   3.730
  381PRO      O 3793   8.187   8.789   3.672
  382AS4      N 3794   8.383   8.681   3.673
  382AS4      H 3795   8.461   8.651   3.729
  382AS4     CA 3796   8.409   8.701   3.530
  382AS4     CB 3797   8.556   8.733   3.499
  382AS4     CG 3798   8.616   8.859   3.561
  382AS4    OD1 3799   8.623   8.960   3.488
  382AS4   HD11 3800   8.625   9.048   3.537
  382AS4   HD12 3801   8.578   8.927   3.405
  382AS4    OD2 3802   8.696   8.836   3.656
  382AS4   HD21 3803   8.740   8.921   3.684
  382AS4   HD22 3804   8.699   8.737   3.670
  382AS4      C 3805   8.354   8.592   3.438
  382AS4      O 3806   8.290   8.619   3.337
  383ILE      N 3807   8.409   8.473   3.460
  383ILE      H 3808   8.470   8.457   3.537
  383ILE     CA 3809   8.354   8.352   3.395
  383ILE     CB 3810   8.443   8.285   3.290
  383ILE    CG1 3811   8.595   8.273   3.309
  383ILE    CG2 3812   8.415   8.356   3.158
  383ILE     CD 3813   8.642   8.219   3.444
  383ILE      C 3814   8.307   8.244   3.493
  383ILE      O 3815   8.333   8.251   3.613
  384ALA      N 3816   8.245   8.142   3.435
  384ALA      H 3817   8.184   8.156   3.357
  384ALA     CA 3818   8.214   8.016   3.504
  384ALA     CB 3819   8.067   7.977   3.510
  384ALA      C 3820   8.286   7.900   3.435
  384ALA      O 3821   8.271   7.869   3.317
  385ALA      N 3822   8.339   7.811   3.518
  385ALA      H 3823   8.326   7.839   3.614
  385ALA     CA 3824   8.405   7.683   3.489
  385ALA     CB 3825   8.554   7.705   3.518
  385ALA      C 3826   8.351   7.562   3.566
  385ALA      O 3827   8.321   7.579   3.685
  386PRO      N 3828   8.350   7.451   3.493
  386PRO     CA 3829   8.297   7.326   3.549
  386PRO     CB 3830   8.274   7.236   3.428
  386PRO     CG 3831   8.390   7.276   3.335
  386PRO     CD 3832   8.387   7.428   3.353
  386PRO      C 3833   8.403   7.265   3.642
  386PRO      O 3834   8.514   7.316   3.651
  387GLY      N 3835   8.356   7.182   3.735
  387GLY      H 3836   8.259   7.158   3.741
  387GLY     CA 3837   8.425   7.100   3.835
  387GLY      C 3838   8.325   7.015   3.914
  387GLY      O 3839   8.349   6.910   3.973
  388VAL      N 3840   8.227   7.090   3.965
  388VAL      H 3841   8.243   7.188   3.974
  388VAL     CA 3842   8.107   7.031   4.025
  388VAL     CB 3843   7.991   7.132   4.024
  388VAL    CG1 3844   7.865   7.072   4.086
  388VAL    CG2 3845   8.016   7.253   4.114
  388VAL      C 3846   8.064   6.900   3.960
  388VAL      O 3847   8.050   6.887   3.838
  389ARG      N 3848   8.083   6.801   4.047
  389ARG      H 3849   8.135   6.821   4.130
  389ARG     CA 3850   8.036   6.663   4.034
  389ARG     CB 3851   7.890   6.652   3.989
  389ARG     CG 3852   7.788   6.734   4.069
  389ARG     CD 3853   7.647   6.726   4.011
  389ARG     NE 3854   7.543   6.792   4.090
  389ARG     HE 3855   7.552   6.793   4.190
  389ARG     CZ 3856   7.441   6.865   4.042
  389ARG    NH1 3857   7.410   6.880   3.912
  389ARG   HH11 3858   7.460   6.830   3.842
  389ARG   HH12 3859   7.330   6.935   3.890
  389ARG    NH2 3860   7.356   6.921   4.130
  389ARG   HH21 3861   7.361   6.901   4.228
  389ARG   HH22 3862   7.299   6.995   4.095
  389ARG      C 3863   8.125   6.568   3.953
  389ARG      O 3864   8.090   6.455   3.919
  390ILE      N 3865   8.238   6.617   3.902
  390ILE      H 3866   8.257   6.715   3.897
  390ILE     CA 3867   8.343   6.531   3.848
  390ILE     CB 3868   8.427   6.629   3.765
  390ILE    CG1 3869   8.347   6.658   3.638
  390ILE    CG2 3870   8.550   6.556   3.713
  390ILE     CD 3871   8.387   6.788   3.569
  390ILE      C 3872   8.429   6.466   3.957
  390ILE      O 3873   8.428   6.509   4.072
  391LEU      N 3874   8.458   6.340   3.926
  391LEU      H 3875   8.451   6.315   3.830
  391LEU     CA 3876   8.542   6.253   4.010
  391LEU     CB 3877   8.510   6.105   3.984
  391LEU     CG 3878   8.378   6.051   4.039
  391LEU    CD1 3879   8.358   5.901   4.013
  391LEU    CD2 3880   8.369   6.073   4.190
  391LEU      C 3881   8.692   6.283   4.012
  391LEU      O 3882   8.759   6.306   3.911
  392ALA      N 3883   8.739   6.302   4.135
  392ALA      H 3884   8.675   6.303   4.211
  392ALA     CA 3885   8.877   6.349   4.148
  392ALA     CB 3886   8.878   6.502   4.154
  392ALA      C 3887   8.948   6.281   4.266
  392ALA      O 3888   8.878   6.239   4.359
  393ALA      N 3889   9.062   6.227   4.230
  393ALA      H 3890   9.087   6.243   4.134
  393ALA     CA 3891   9.156   6.151   4.316
  393ALA     CB 3892   9.280   6.100   4.241
  393ALA      C 3893   9.210   6.219   4.442
  393ALA      O 3894   9.201   6.342   4.450
  394TRP      N 3895   9.243   6.130   4.534
  394TRP      H 3896   9.226   6.032   4.526
  394TRP     CA 3897   9.292   6.165   4.668
  394TRP     CB 3898   9.173   6.225   4.744
  394TRP     CG 3899   9.043   6.162   4.796
  394TRP    CD1 3900   8.969   6.062   4.749
  394TRP    HD1 3901   8.993   5.998   4.665
  394TRP    CD2 3902   8.983   6.211   4.911
  394TRP    NE1 3903   8.878   6.028   4.840
  394TRP    HE1 3904   8.847   5.933   4.842
  394TRP    CE2 3905   8.880   6.121   4.935
  394TRP    CE3 3906   9.008   6.313   5.002
  394TRP    HE3 3907   9.104   6.365   4.996
  394TRP    CZ2 3908   8.804   6.136   5.051
  394TRP    HZ2 3909   8.717   6.074   5.074
  394TRP    CZ3 3910   8.931   6.327   5.117
  394TRP    HZ3 3911   8.984   6.385   5.194
  394TRP    CH2 3912   8.829   6.236   5.143
  394TRP    HH2 3913   8.772   6.258   5.233
  394TRP      C 3914   9.338   6.038   4.739
  394TRP      O 3915   9.307   5.930   4.687
  395PRO      N 3916   9.428   6.046   4.836
  395PRO     CA 3917   9.482   5.924   4.898
  395PRO     CB 3918   9.587   5.978   4.996
  395PRO     CG 3919   9.632   6.114   4.943
  395PRO     CD 3920   9.510   6.164   4.866
  395PRO      C 3921   9.372   5.841   4.964
  395PRO      O 3922   9.280   5.906   5.015
  396PRO      N 3923   9.385   5.712   4.990
  396PRO     CA 3924   9.293   5.638   5.077
  396PRO     CB 3925   9.333   5.490   5.066
  396PRO     CG 3926   9.385   5.484   4.922
  396PRO     CD 3927   9.462   5.616   4.908
  396PRO      C 3928   9.285   5.682   5.223
  396PRO      O 3929   9.338   5.622   5.316
  397ILE      N 3930   9.208   5.788   5.245
  397ILE      H 3931   9.155   5.839   5.178
  397ILE     CA 3932   9.193   5.826   5.387
  397ILE     CB 3933   9.264   5.959   5.413
  397ILE    CG1 3934   9.212   6.073   5.326
  397ILE    CG2 3935   9.415   5.961   5.390
  397ILE     CD 3936   9.220   6.210   5.393
  397ILE      C 3937   9.053   5.823   5.450
  397ILE      O 3938   9.036   5.781   5.564
  398ALA      N 3939   8.956   5.860   5.366
  398ALA      H 3940   8.981   5.876   5.271
  398ALA     CA 3941   8.816   5.890   5.397
  398ALA     CB 3942   8.802   6.040   5.423
  398ALA      C 3943   8.708   5.857   5.294
  398ALA      O 3944   8.733   5.860   5.174
  399PRO      N 3945   8.586   5.826   5.339
  399PRO     CA 3946   8.468   5.818   5.252
  399PRO     CB 3947   8.352   5.773   5.341
  399PRO     CG 3948   8.430   5.688   5.442
  399PRO     CD 3949   8.556   5.769   5.471
  399PRO      C 3950   8.427   5.943   5.173
  399PRO      O 3951   8.498   6.041   5.188
  400VAL      N 3952   8.352   5.922   5.065
  400VAL      H 3953   8.332   5.830   5.032
  400VAL     CA 3954   8.293   6.027   4.980
  400VAL     CB 3955   8.201   5.968   4.873
  400VAL    CG1 3956   8.075   5.912   4.937
  400VAL    CG2 3957   8.163   6.060   4.758
  400VAL      C 3958   8.229   6.147   5.051
  400VAL      O 3959   8.148   6.134   5.142
  401SER      N 3960   8.270   6.263   5.001
  401SER      H 3961   8.340   6.265   4.929
  401SER     CA 3962   8.244   6.394   5.063
  401SER     CB 3963   8.293   6.509   4.976
  401SER     OG 3964   8.435   6.525   4.992
  401SER     HG 3965   8.448   6.624   4.995
  401SER      C 3966   8.095   6.418   5.085
  401SER      O 3967   8.019   6.429   4.989
  402GLY      N 3968   8.060   6.447   5.211
  402GLY      H 3969   8.126   6.444   5.286
  402GLY     CA 3970   7.924   6.463   5.264
  402GLY      C 3971   7.828   6.345   5.255
  402GLY      O 3972   7.791   6.276   5.350
  403VAL      N 3973   7.817   6.297   5.132
  403VAL      H 3974   7.885   6.323   5.064
  403VAL     CA 3975   7.726   6.192   5.083
  403VAL     CB 3976   7.696   6.215   4.934
  403VAL    CG1 3977   7.608   6.338   4.913
  403VAL    CG2 3978   7.823   6.235   4.852
  403VAL      C 3979   7.779   6.051   5.104
  403VAL      O 3980   7.733   5.956   5.040
  404LY3      N 3981   7.819   6.025   5.228
  404LY3      H 3982   7.793   6.097   5.292
  404LY3     CA 3983   7.899   5.910   5.272
  404LY3     CB 3984   8.012   5.952   5.366
  404LY3     CG 3985   7.974   6.006   5.504
  404LY3     CD 3986   8.108   6.026   5.576
  404LY3     CE 3987   8.099   6.095   5.712
  404LY3     NZ 3988   8.053   6.234   5.697
  404LY3    HZ1 3989   8.101   6.289   5.766
  404LY3    HZ2 3990   8.078   6.281   5.612
  404LY3    HZ3 3991   7.953   6.243   5.700
  404LY3      C 3992   7.816   5.796   5.332
  404LY3      O 3993   7.821   5.763   5.450
  405GLY      N 3994   7.718   5.755   5.252
  405GLY      H 3995   7.696   5.789   5.161
  405GLY     CA 3996   7.637   5.636   5.285
  405GLY      C 3997   7.715   5.505   5.301
  405GLY      O 3998   7.703   5.441   5.405
  406AS4      N 3999   7.778   5.457   5.194
  406AS4      H 4000   7.769   5.492   5.101
  406AS4     CA 4001   7.873   5.344   5.201
  406AS4     CB 4002   7.885   5.275   5.065
  406AS4     CG 4003   7.970   5.148   5.066
  406AS4    OD1 4004   8.092   5.159   5.093
  406AS4   HD11 4005   8.127   5.065   5.097
  406AS4   HD12 4006   8.123   5.253   5.077
  406AS4    OD2 4007   7.923   5.039   5.030
  406AS4   HD21 4008   7.989   4.966   5.051
  406AS4   HD22 4009   7.828   5.050   4.998
  406AS4      C 4010   8.003   5.381   5.271
  406AS4      O 4011   8.076   5.473   5.235
  407ASN      N 4012   8.010   5.318   5.388
  407ASN      H 4013   7.929   5.275   5.425
  407ASN     CA 4014   8.125   5.328   5.481
  407ASN     CB 4015   8.126   5.220   5.590
  407ASN     CG 4016   8.012   5.235   5.693
  407ASN    OD1 4017   7.892   5.244   5.670
  407ASN    ND2 4018   8.048   5.246   5.821
  407ASN   HD21 4019   8.142   5.245   5.851
  407ASN   HD22 4020   7.977   5.271   5.888
  407ASN      C 4021   8.271   5.325   5.437
  407ASN      O 4022   8.349   5.382   5.514
  408ARG      N 4023   8.299   5.257   5.327
  408ARG      H 4024   8.227   5.210   5.274
  408ARG     CA 4025   8.437   5.238   5.280
  408ARG     CB 4026   8.431   5.120   5.182
  408ARG     CG 4027   8.508   4.999   5.235
  408ARG     CD 4028   8.465   4.868   5.168
  408ARG     NE 4029   8.330   4.836   5.213
  408ARG     HE 4030   8.266   4.911   5.195
  408ARG     CZ 4031   8.300   4.720   5.272
  408ARG    NH1 4032   8.384   4.619   5.296
  408ARG   HH11 4033   8.479   4.622   5.268
  408ARG   HH12 4034   8.358   4.530   5.333
  408ARG    NH2 4035   8.172   4.692   5.301
  408ARG   HH21 4036   8.097   4.759   5.299
  408ARG   HH22 4037   8.146   4.596   5.313
  408ARG      C 4038   8.509   5.353   5.210
  408ARG      O 4039   8.460   5.421   5.120
  409GL4      N 4040   8.638   5.365   5.240
  409GL4      H 4041   8.670   5.329   5.328
  409GL4     CA 4042   8.727   5.469   5.185
  409GL4     CB 4043   8.854   5.455   5.269
  409GL4     CG 4044   8.845   5.502   5.414
  409GL4     CD 4045   8.826   5.396   5.523
  409GL4    OE1 4046   8.731   5.315   5.514
  409GL4   HE11 4047   8.741   5.248   5.588
  409GL4   HE12 4048   8.680   5.325   5.428
  409GL4    OE2 4049   8.888   5.409   5.630
  409GL4   HE21 4050   8.840   5.358   5.702
  409GL4   HE22 4051   8.969   5.464   5.612
  409GL4      C 4052   8.759   5.465   5.036
  409GL4      O 4053   8.816   5.366   4.989
  410VAL      N 4054   8.719   5.567   4.960
  410VAL      H 4055   8.656   5.639   4.988
  410VAL     CA 4056   8.722   5.561   4.813
  410VAL     CB 4057   8.582   5.609   4.774
  410VAL    CG1 4058   8.566   5.761   4.780
  410VAL    CG2 4059   8.534   5.556   4.638
  410VAL      C 4060   8.837   5.641   4.752
  410VAL      O 4061   8.885   5.744   4.799
  411LEU      N 4062   8.885   5.590   4.639
  411LEU      H 4063   8.850   5.503   4.604
  411LEU     CA 4064   8.995   5.654   4.565
  411LEU     CB 4065   9.069   5.559   4.471
  411LEU     CG 4066   9.158   5.461   4.549
  411LEU    CD1 4067   9.161   5.317   4.496
  411LEU    CD2 4068   9.307   5.491   4.539
  411LEU      C 4069   8.946   5.778   4.490
  411LEU      O 4070   9.024   5.867   4.456
  412TY0      N 4071   8.825   5.773   4.436
  412TY0      H 4072   8.786   5.684   4.413
  412TY0     CA 4073   8.764   5.888   4.368
  412TY0     CB 4074   8.720   5.847   4.227
  412TY0     CG 4075   8.836   5.830   4.129
  412TY0    CD1 4076   8.869   5.937   4.046
  412TY0    HD1 4077   8.826   6.036   4.068
  412TY0    CD2 4078   8.905   5.710   4.118
  412TY0    HD2 4079   8.885   5.629   4.187
  412TY0    CE1 4080   8.961   5.918   3.944
  412TY0    HE1 4081   8.958   5.984   3.857
  412TY0    CE2 4082   9.012   5.701   4.029
  412TY0    HE2 4083   9.092   5.629   4.047
  412TY0     CZ 4084   9.039   5.803   3.939
  412TY0     OH 4085   9.156   5.806   3.872
  412TY0    HH1 4086   9.199   5.715   3.870
  412TY0    HH2 4087   9.161   5.888   3.815
  412TY0      C 4088   8.646   5.954   4.440
  412TY0      O 4089   8.547   5.886   4.462
  413ASN      N 4090   8.659   6.086   4.457
  413ASN      H 4091   8.733   6.143   4.424
  413ASN     CA 4092   8.557   6.163   4.529
  413ASN     CB 4093   8.633   6.207   4.654
  413ASN     CG 4094   8.556   6.287   4.760
  413ASN    OD1 4095   8.435   6.267   4.772
  413ASN    ND2 4096   8.616   6.388   4.822
  413ASN   HD21 4097   8.713   6.409   4.809
  413ASN   HD22 4098   8.557   6.445   4.881
  413ASN      C 4099   8.503   6.278   4.444
  413ASN      O 4100   8.567   6.325   4.350
  414ILE      N 4101   8.384   6.320   4.486
  414ILE      H 4102   8.354   6.309   4.580
  414ILE     CA 4103   8.323   6.430   4.409
  414ILE     CB 4104   8.172   6.412   4.424
  414ILE    CG1 4105   8.112   6.384   4.562
  414ILE    CG2 4106   8.114   6.328   4.309
  414ILE     CD 4107   8.097   6.510   4.648
  414ILE      C 4108   8.383   6.567   4.441
  414ILE      O 4109   8.397   6.613   4.554
  415ILE      N 4110   8.406   6.648   4.339
  415ILE      H 4111   8.430   6.604   4.252
  415ILE     CA 4112   8.448   6.787   4.364
  415ILE     CB 4113   8.589   6.803   4.308
  415ILE    CG1 4114   8.592   6.785   4.156
  415ILE    CG2 4115   8.686   6.712   4.382
  415ILE     CD 4116   8.713   6.848   4.087
  415ILE      C 4117   8.352   6.901   4.329
  415ILE      O 4118   8.251   6.878   4.262
  416SER      N 4119   8.357   7.007   4.410
  416SER      H 4120   8.430   7.005   4.479
  416SER     CA 4121   8.266   7.121   4.400
  416SER     CB 4122   8.148   7.077   4.487
  416SER     OG 4123   8.045   7.177   4.480
  416SER     HG 4124   8.023   7.215   4.569
  416SER      C 4125   8.324   7.256   4.442
  416SER      O 4126   8.429   7.258   4.506
  417GLY      N 4127   8.247   7.360   4.411
  417GLY      H 4128   8.153   7.340   4.381
  417GLY     CA 4129   8.295   7.491   4.457
  417GLY      C 4130   8.399   7.559   4.368
  417GLY      O 4131   8.446   7.503   4.270
  418THR      N 4132   8.429   7.685   4.399
  418THR      H 4133   8.430   7.712   4.496
  418THR     CA 4134   8.505   7.772   4.309
  418THR     CB 4135   8.483   7.921   4.336
  418THR    OG1 4136   8.527   7.957   4.467
  418THR    HG1 4137   8.626   7.970   4.472
  418THR    CG2 4138   8.349   7.982   4.294
  418THR      C 4139   8.654   7.737   4.290
  418THR      O 4140   8.708   7.749   4.180
  419ASN      N 4141   8.707   7.691   4.403
  419ASN      H 4142   8.663   7.718   4.488
  419ASN     CA 4143   8.844   7.640   4.419
  419ASN     CB 4144   8.863   7.584   4.560
  419ASN     CG 4145   8.755   7.492   4.620
  419ASN    OD1 4146   8.642   7.476   4.574
  419ASN    ND2 4147   8.774   7.410   4.722
  419ASN   HD21 4148   8.859   7.416   4.775
  419ASN   HD22 4149   8.704   7.348   4.755
  419ASN      C 4150   8.866   7.525   4.321
  419ASN      O 4151   8.949   7.538   4.231
  420MET      N 4152   8.773   7.430   4.321
  420MET      H 4153   8.698   7.432   4.386
  420MET     CA 4154   8.770   7.328   4.215
  420MET     CB 4155   8.673   7.218   4.257
  420MET     CG 4156   8.699   7.156   4.394
  420MET     SD 4157   8.872   7.099   4.414
  420MET     CE 4158   8.875   7.078   4.591
  420MET      C 4159   8.737   7.366   4.070
  420MET      O 4160   8.783   7.298   3.978
  421SER      N 4161   8.679   7.484   4.050
  421SER      H 4162   8.620   7.527   4.118
  421SER     CA 4163   8.668   7.555   3.922
  421SER     CB 4164   8.557   7.660   3.922
  421SER     OG 4165   8.437   7.583   3.921
  421SER     HG 4166   8.403   7.567   3.829
  421SER      C 4167   8.793   7.618   3.864
  421SER      O 4168   8.807   7.649   3.746
  422CY0      N 4169   8.899   7.639   3.943
  422CY0      H 4170   8.887   7.658   4.041
  422CY0     CA 4171   9.028   7.694   3.897
  422CY0     CB 4172   9.123   7.733   4.009
  422CY0     SG 4173   9.061   7.842   4.143
  422CY0    HG1 4174   9.166   7.840   4.225
  422CY0    HG2 4175   9.041   7.947   4.064
  422CY0    HG3 4176   8.965   7.762   4.186
  422CY0      C 4177   9.107   7.610   3.797
  422CY0      O 4178   9.149   7.670   3.699
  423PRO      N 4179   9.109   7.477   3.802
  423PRO     CA 4180   9.171   7.389   3.702
  423PRO     CB 4181   9.138   7.246   3.746
  423PRO     CG 4182   9.156   7.259   3.897
  423PRO     CD 4183   9.109   7.402   3.929
  423PRO      C 4184   9.114   7.421   3.563
  423PRO      O 4185   9.197   7.427   3.473
  424HI2      N 4186   8.982   7.430   3.553
  424HI2      H 4187   8.922   7.388   3.621
  424HI2     CA 4188   8.928   7.434   3.416
  424HI2     CB 4189   8.777   7.413   3.416
  424HI2     CG 4190   8.755   7.279   3.347
  424HI2    ND1 4191   8.780   7.255   3.218
  424HI2    HD1 4192   8.824   7.318   3.154
  424HI2    CD2 4193   8.703   7.166   3.394
  424HI2    HD2 4194   8.708   7.151   3.502
  424HI2    CE1 4195   8.741   7.132   3.185
  424HI2    HE1 4196   8.708   7.095   3.088
  424HI2    NE2 4197   8.689   7.078   3.295
  424HI2    HE2 4198   8.645   6.989   3.295
  424HI2      C 4199   8.965   7.563   3.342
  424HI2      O 4200   9.010   7.565   3.227
  425ALA      N 4201   8.984   7.662   3.428
  425ALA      H 4202   8.965   7.654   3.525
  425ALA     CA 4203   9.027   7.795   3.379
  425ALA     CB 4204   8.986   7.891   3.491
  425ALA      C 4205   9.175   7.806   3.343
  425ALA      O 4206   9.217   7.862   3.242
  426SER      N 4207   9.248   7.728   3.422
  426SER      H 4208   9.222   7.713   3.517
  426SER     CA 4209   9.390   7.699   3.391
  426SER     CB 4210   9.455   7.638   3.515
  426SER     OG 4211   9.441   7.718   3.633
  426SER     HG 4212   9.463   7.667   3.716
  426SER      C 4213   9.413   7.618   3.263
  426SER      O 4214   9.482   7.662   3.172
  427GLY      N 4215   9.330   7.515   3.247
  427GLY      H 4216   9.276   7.489   3.327
  427GLY     CA 4217   9.312   7.431   3.128
  427GLY      C 4218   9.271   7.507   3.001
  427GLY      O 4219   9.347   7.509   2.904
  428ALA      N 4220   9.167   7.589   3.014
  428ALA      H 4221   9.102   7.581   3.090
  428ALA     CA 4222   9.135   7.681   2.904
  428ALA     CB 4223   9.003   7.757   2.922
  428ALA      C 4224   9.248   7.776   2.863
  428ALA      O 4225   9.248   7.816   2.747
  429ALA      N 4226   9.316   7.835   2.961
  429ALA      H 4227   9.274   7.822   3.051
  429ALA     CA 4228   9.439   7.913   2.940
  429ALA     CB 4229   9.482   7.974   3.074
  429ALA      C 4230   9.554   7.847   2.864
  429ALA      O 4231   9.600   7.903   2.765
  430ALA      N 4232   9.574   7.717   2.889
  430ALA      H 4233   9.510   7.671   2.952
  430ALA     CA 4234   9.673   7.629   2.827
  430ALA     CB 4235   9.698   7.510   2.921
  430ALA      C 4236   9.651   7.586   2.682
  430ALA      O 4237   9.737   7.613   2.598
  431TY0      N 4238   9.527   7.546   2.656
  431TY0      H 4239   9.453   7.525   2.720
  431TY0     CA 4240   9.481   7.541   2.516
  431TY0     CB 4241   9.345   7.473   2.523
  431TY0     CG 4242   9.349   7.323   2.552
  431TY0    CD1 4243   9.284   7.265   2.660
  431TY0    HD1 4244   9.241   7.325   2.741
  431TY0    CD2 4245   9.415   7.242   2.460
  431TY0    HD2 4246   9.488   7.286   2.391
  431TY0    CE1 4247   9.281   7.126   2.669
  431TY0    HE1 4248   9.239   7.076   2.756
  431TY0    CE2 4249   9.390   7.105   2.459
  431TY0    HE2 4250   9.399   7.054   2.364
  431TY0     CZ 4251   9.318   7.045   2.562
  431TY0     OH 4252   9.273   6.918   2.552
  431TY0    HH1 4253   9.220   6.905   2.637
  431TY0    HH2 4254   9.318   6.875   2.474
  431TY0      C 4255   9.493   7.672   2.438
  431TY0      O 4256   9.562   7.673   2.337
  432ILE      N 4257   9.460   7.784   2.503
  432ILE      H 4258   9.378   7.792   2.559
  432ILE     CA 4259   9.494   7.913   2.443
  432ILE     CB 4260   9.423   8.030   2.512
  432ILE    CG1 4261   9.272   8.012   2.490
  432ILE    CG2 4262   9.479   8.166   2.471
  432ILE     CD 4263   9.193   8.125   2.556
  432ILE      C 4264   9.644   7.939   2.425
  432ILE      O 4265   9.677   7.967   2.310
  433LY3      N 4266   9.727   7.915   2.525
  433LY3      H 4267   9.693   7.900   2.618
  433LY3     CA 4268   9.871   7.945   2.510
  433LY3     CB 4269   9.943   7.933   2.644
  433LY3     CG 4270   9.891   8.040   2.741
  433LY3     CD 4271   9.983   8.062   2.861
  433LY3     CE 4272  10.097   8.152   2.814
  433LY3     NZ 4273  10.201   8.187   2.913
  433LY3    HZ1 4274  10.160   8.251   2.978
  433LY3    HZ2 4275  10.247   8.111   2.960
  433LY3    HZ3 4276  10.274   8.236   2.867
  433LY3      C 4277   9.941   7.854   2.409
  433LY3      O 4278  10.015   7.912   2.330
  434SER      N 4279   9.888   7.734   2.393
  434SER      H 4280   9.807   7.703   2.446
  434SER     CA 4281   9.938   7.633   2.299
  434SER     CB 4282   9.895   7.492   2.341
  434SER     OG 4283   9.759   7.460   2.371
  434SER     HG 4284   9.751   7.475   2.469
  434SER      C 4285   9.893   7.652   2.154
  434SER      O 4286   9.972   7.659   2.059
  435PHE      N 4287   9.774   7.706   2.133
  435PHE      H 4288   9.718   7.726   2.214
  435PHE     CA 4289   9.721   7.737   2.000
  435PHE     CB 4290   9.572   7.705   2.001
  435PHE     CG 4291   9.530   7.615   1.884
  435PHE    CD1 4292   9.563   7.482   1.902
  435PHE    HD1 4293   9.622   7.454   1.989
  435PHE    CD2 4294   9.456   7.660   1.773
  435PHE    HD2 4295   9.441   7.767   1.759
  435PHE    CE1 4296   9.506   7.390   1.815
  435PHE    HE1 4297   9.520   7.282   1.812
  435PHE    CE2 4298   9.409   7.570   1.679
  435PHE    HE2 4299   9.385   7.616   1.582
  435PHE     CZ 4300   9.437   7.436   1.704
  435PHE     HZ 4301   9.420   7.360   1.627
  435PHE      C 4302   9.759   7.870   1.935
  435PHE      O 4303   9.749   7.896   1.815
  436ASN      N 4304   9.795   7.967   2.019
  436ASN      H 4305   9.800   7.955   2.117
  436ASN     CA 4306   9.825   8.106   1.977
  436ASN     CB 4307   9.717   8.195   2.038
  436ASN     CG 4308   9.570   8.172   2.001
  436ASN    OD1 4309   9.531   8.202   1.888
  436ASN    ND2 4310   9.484   8.119   2.087
  436ASN   HD21 4311   9.515   8.093   2.178
  436ASN   HD22 4312   9.394   8.096   2.050
  436ASN      C 4313   9.963   8.163   2.011
  436ASN      O 4314  10.020   8.105   2.104
  437PRO      N 4315  10.025   8.243   1.924
  437PRO     CA 4316  10.142   8.322   1.967
  437PRO     CB 4317  10.184   8.393   1.838
  437PRO     CG 4318  10.064   8.395   1.743
  437PRO     CD 4319   9.986   8.272   1.786
  437PRO      C 4320  10.113   8.422   2.079
  437PRO      O 4321  10.002   8.435   2.130
  438THR      N 4322  10.222   8.478   2.131
  438THR      H 4323  10.311   8.452   2.096
  438THR     CA 4324  10.218   8.570   2.246
  438THR     CB 4325  10.355   8.620   2.291
  438THR    OG1 4326  10.430   8.663   2.178
  438THR    HG1 4327  10.493   8.734   2.211
  438THR    CG2 4328  10.431   8.501   2.350
  438THR      C 4329  10.121   8.687   2.261
  438THR      O 4330  10.151   8.804   2.237
  439TRP      N 4331  10.000   8.659   2.308
  439TRP      H 4332   9.960   8.568   2.295
  439TRP     CA 4333   9.901   8.763   2.340
  439TRP     CB 4334   9.760   8.702   2.327
  439TRP     CG 4335   9.705   8.659   2.192
  439TRP    CD1 4336   9.756   8.689   2.073
  439TRP    HD1 4337   9.823   8.775   2.069
  439TRP    CD2 4338   9.595   8.577   2.168
  439TRP    NE1 4339   9.697   8.615   1.978
  439TRP    HE1 4340   9.721   8.628   1.883
  439TRP    CE2 4341   9.590   8.556   2.030
  439TRP    CE3 4342   9.490   8.541   2.252
  439TRP    HE3 4343   9.482   8.585   2.352
  439TRP    CZ2 4344   9.475   8.500   1.977
  439TRP    HZ2 4345   9.475   8.455   1.878
  439TRP    CZ3 4346   9.377   8.481   2.199
  439TRP    HZ3 4347   9.314   8.410   2.254
  439TRP    CH2 4348   9.373   8.455   2.062
  439TRP    HH2 4349   9.297   8.396   2.011
  439TRP      C 4350   9.911   8.817   2.482
  439TRP      O 4351   9.976   8.752   2.565
  440SER      N 4352   9.845   8.930   2.504
  440SER      H 4353   9.811   8.972   2.420
  440SER     CA 4354   9.839   8.987   2.639
  440SER     CB 4355   9.780   9.128   2.631
  440SER     OG 4356   9.652   9.121   2.566
  440SER     HG 4357   9.628   9.216   2.549
  440SER      C 4358   9.751   8.896   2.725
  440SER      O 4359   9.659   8.829   2.678
  441PRO      N 4360   9.774   8.894   2.856
  441PRO     CA 4361   9.671   8.846   2.948
  441PRO     CB 4362   9.727   8.879   3.086
  441PRO     CG 4363   9.877   8.863   3.061
  441PRO     CD 4364   9.904   8.922   2.922
  441PRO      C 4365   9.533   8.913   2.939
  441PRO      O 4366   9.437   8.836   2.943
  442ALA      N 4367   9.521   9.040   2.902
  442ALA      H 4368   9.588   9.111   2.923
  442ALA     CA 4369   9.392   9.087   2.849
  442ALA     CB 4370   9.398   9.235   2.813
  442ALA      C 4371   9.333   9.005   2.734
  442ALA      O 4372   9.214   8.978   2.743
  443ALA      N 4373   9.408   8.986   2.625
  443ALA      H 4374   9.498   9.028   2.613
  443ALA     CA 4375   9.362   8.913   2.506
  443ALA     CB 4376   9.468   8.916   2.395
  443ALA      C 4377   9.319   8.768   2.526
  443ALA      O 4378   9.214   8.720   2.482
  444ILE      N 4379   9.396   8.692   2.603
  444ILE      H 4380   9.494   8.709   2.614
  444ILE     CA 4381   9.352   8.558   2.646
  444ILE     CB 4382   9.469   8.507   2.733
  444ILE    CG1 4383   9.593   8.492   2.645
  444ILE    CG2 4384   9.431   8.378   2.806
  444ILE     CD 4385   9.729   8.498   2.714
  444ILE      C 4386   9.220   8.563   2.723
  444ILE      O 4387   9.127   8.488   2.699
  445LY3      N 4388   9.208   8.655   2.818
  445LY3      H 4389   9.272   8.724   2.854
  445LY3     CA 4390   9.086   8.681   2.894
  445LY3     CB 4391   9.109   8.778   3.010
  445LY3     CG 4392   9.000   8.769   3.117
  445LY3     CD 4393   9.027   8.874   3.225
  445LY3     CE 4394   8.911   8.871   3.326
  445LY3     NZ 4395   8.932   8.969   3.433
  445LY3    HZ1 4396   8.843   8.996   3.470
  445LY3    HZ2 4397   8.984   8.929   3.508
  445LY3    HZ3 4398   8.977   9.049   3.395
  445LY3      C 4399   8.970   8.730   2.807
  445LY3      O 4400   8.857   8.693   2.838
  446SER      N 4401   8.995   8.820   2.712
  446SER      H 4402   9.059   8.896   2.729
  446SER     CA 4403   8.891   8.857   2.616
  446SER     CB 4404   8.951   8.947   2.508
  446SER     OG 4405   8.859   8.991   2.407
  446SER     HG 4406   8.844   8.918   2.342
  446SER      C 4407   8.832   8.739   2.539
  446SER      O 4408   8.714   8.708   2.557
  447ALA      N 4409   8.920   8.651   2.493
  447ALA      H 4410   9.014   8.686   2.494
  447ALA     CA 4411   8.884   8.526   2.425
  447ALA     CB 4412   9.012   8.447   2.398
  447ALA      C 4413   8.784   8.433   2.494
  447ALA      O 4414   8.666   8.415   2.463
  448LEU      N 4415   8.826   8.409   2.618
  448LEU      H 4416   8.916   8.442   2.648
  448LEU     CA 4417   8.751   8.351   2.730
  448LEU     CB 4418   8.842   8.318   2.849
  448LEU     CG 4419   8.925   8.191   2.829
  448LEU    CD1 4420   9.022   8.150   2.940
  448LEU    CD2 4421   8.847   8.067   2.788
  448LEU      C 4422   8.619   8.421   2.762
  448LEU      O 4423   8.514   8.364   2.735
  449MET      N 4424   8.618   8.552   2.786
  449MET      H 4425   8.703   8.604   2.776
  449MET     CA 4426   8.500   8.633   2.823
  449MET     CB 4427   8.530   8.770   2.883
  449MET     CG 4428   8.576   8.751   3.028
  449MET     SD 4429   8.589   8.891   3.145
  449MET     CE 4430   8.421   8.932   3.189
  449MET      C 4431   8.402   8.649   2.706
  449MET      O 4432   8.293   8.594   2.718
  450THR      N 4433   8.444   8.700   2.591
  450THR      H 4434   8.543   8.705   2.573
  450THR     CA 4435   8.361   8.713   2.471
  450THR     CB 4436   8.432   8.790   2.361
  450THR    OG1 4437   8.524   8.700   2.295
  450THR    HG1 4438   8.607   8.742   2.259
  450THR    CG2 4439   8.496   8.916   2.420
  450THR      C 4440   8.281   8.592   2.423
  450THR      O 4441   8.161   8.589   2.392
  451THR      N 4442   8.356   8.483   2.422
  451THR      H 4443   8.455   8.488   2.436
  451THR     CA 4444   8.300   8.352   2.384
  451THR     CB 4445   8.402   8.251   2.331
  451THR    OG1 4446   8.498   8.221   2.432
  451THR    HG1 4447   8.574   8.286   2.425
  451THR    CG2 4448   8.470   8.303   2.205
  451THR      C 4449   8.214   8.278   2.486
  451THR      O 4450   8.135   8.192   2.447
  452ALA      N 4451   8.212   8.324   2.611
  452ALA      H 4452   8.283   8.380   2.653
  452ALA     CA 4453   8.139   8.252   2.717
  452ALA     CB 4454   8.199   8.294   2.852
  452ALA      C 4455   7.986   8.272   2.712
  452ALA      O 4456   7.936   8.383   2.695
  453THR      N 4457   7.923   8.156   2.705
  453THR      H 4458   7.977   8.076   2.731
  453THR     CA 4459   7.778   8.141   2.683
  453THR     CB 4460   7.743   7.997   2.648
  453THR    OG1 4461   7.604   7.986   2.611
  453THR    HG1 4462   7.595   8.012   2.515
  453THR    CG2 4463   7.793   7.883   2.737
  453THR      C 4464   7.696   8.186   2.804
  453THR      O 4465   7.696   8.110   2.902
  454PRO      N 4466   7.606   8.282   2.789
  454PRO     CA 4467   7.516   8.327   2.896
  454PRO     CB 4468   7.450   8.450   2.832
  454PRO     CG 4469   7.444   8.422   2.682
  454PRO     CD 4470   7.581   8.354   2.664
  454PRO      C 4471   7.409   8.223   2.931
  454PRO      O 4472   7.324   8.188   2.850
  455MET      N 4473   7.406   8.179   3.057
  455MET      H 4474   7.486   8.196   3.115
  455MET     CA 4475   7.302   8.095   3.118
  455MET     CB 4476   7.319   8.063   3.266
  455MET     CG 4477   7.429   7.961   3.290
  455MET     SD 4478   7.604   7.998   3.250
  455MET     CE 4479   7.673   7.838   3.287
  455MET      C 4480   7.158   8.141   3.098
  455MET      O 4481   7.074   8.068   3.046
  456SER      N 4482   7.140   8.273   3.100
  456SER      H 4483   7.222   8.329   3.101
  456SER     CA 4484   7.009   8.339   3.103
  456SER     CB 4485   6.920   8.311   2.982
  456SER     OG 4486   6.981   8.375   2.869
  456SER     HG 4487   6.995   8.472   2.889
  456SER      C 4488   6.922   8.326   3.229
  456SER      O 4489   6.922   8.231   3.306
  457ALA      N 4490   6.843   8.432   3.243
  457ALA      H 4491   6.845   8.514   3.185
  457ALA     CA 4492   6.740   8.439   3.347
  457ALA     CB 4493   6.661   8.569   3.331
  457ALA      C 4494   6.648   8.320   3.375
  457ALA      O 4495   6.623   8.293   3.493
  458LY3      N 4496   6.598   8.255   3.271
  458LY3      H 4497   6.594   8.299   3.180
  458LY3     CA 4498   6.529   8.126   3.282
  458LY3     CB 4499   6.460   8.084   3.152
  458LY3     CG 4500   6.348   8.180   3.114
  458LY3     CD 4501   6.235   8.175   3.216
  458LY3     CE 4502   6.122   8.263   3.162
  458LY3     NZ 4503   6.014   8.273   3.260
  458LY3    HZ1 4504   6.052   8.292   3.351
  458LY3    HZ2 4505   5.956   8.352   3.239
  458LY3    HZ3 4506   5.957   8.191   3.259
  458LY3      C 4507   6.597   8.011   3.357
  458LY3      O 4508   6.540   7.941   3.441
  459LY3      N 4509   6.712   7.969   3.306
  459LY3      H 4510   6.720   7.940   3.211
  459LY3     CA 4511   6.808   7.887   3.382
  459LY3     CB 4512   6.930   7.866   3.292
  459LY3     CG 4513   6.994   7.732   3.328
  459LY3     CD 4514   7.110   7.708   3.232
  459LY3     CE 4515   7.068   7.689   3.086
  459LY3     NZ 4516   7.180   7.648   2.999
  459LY3    HZ1 4517   7.248   7.721   2.988
  459LY3    HZ2 4518   7.222   7.564   3.032
  459LY3    HZ3 4519   7.137   7.631   2.910
  459LY3      C 4520   6.853   7.935   3.520
  459LY3      O 4521   6.829   7.859   3.614
  460ASN      N 4522   6.901   8.058   3.532
  460ASN      H 4523   6.908   8.125   3.458
  460ASN     CA 4524   6.949   8.115   3.659
  460ASN     CB 4525   7.097   8.153   3.662
  460ASN     CG 4526   7.192   8.042   3.709
  460ASN    OD1 4527   7.251   7.970   3.629
  460ASN    ND2 4528   7.214   8.026   3.839
  460ASN   HD21 4529   7.166   8.085   3.905
  460ASN   HD22 4530   7.258   7.939   3.860
  460ASN      C 4531   6.881   8.238   3.720
  460ASN      O 4532   6.908   8.348   3.671
  461PRO      N 4533   6.815   8.226   3.834
  461PRO     CA 4534   6.736   8.327   3.906
  461PRO     CB 4535   6.699   8.258   4.038
  461PRO     CG 4536   6.683   8.110   4.000
  461PRO     CD 4537   6.791   8.094   3.893
  461PRO      C 4538   6.794   8.467   3.928
  461PRO      O 4539   6.723   8.563   3.956
  462GL4      N 4540   6.927   8.472   3.937
  462GL4      H 4541   6.981   8.388   3.928
  462GL4     CA 4542   7.000   8.599   3.951
  462GL4     CB 4543   7.094   8.596   4.072
  462GL4     CG 4544   7.203   8.489   4.060
  462GL4     CD 4545   7.159   8.343   4.081
  462GL4    OE1 4546   7.142   8.319   4.202
  462GL4   HE11 4547   7.074   8.246   4.205
  462GL4   HE12 4548   7.215   8.366   4.252
  462GL4    OE2 4549   7.133   8.276   3.979
  462GL4   HE21 4550   7.088   8.190   4.002
  462GL4   HE22 4551   7.160   8.329   3.898
  462GL4      C 4552   7.082   8.645   3.831
  462GL4      O 4553   7.144   8.750   3.848
  463ALA      N 4554   7.079   8.569   3.722
  463ALA      H 4555   7.030   8.482   3.717
  463ALA     CA 4556   7.137   8.611   3.594
  463ALA     CB 4557   7.036   8.710   3.540
  463ALA      C 4558   7.286   8.650   3.598
  463ALA      O 4559   7.366   8.579   3.656
  464GL4      N 4560   7.319   8.758   3.528
  464GL4      H 4561   7.252   8.802   3.470
  464GL4     CA 4562   7.460   8.799   3.513
  464GL4     CB 4563   7.468   8.924   3.426
  464GL4     CG 4564   7.465   8.906   3.274
  464GL4     CD 4565   7.344   8.838   3.211
  464GL4    OE1 4566   7.233   8.866   3.261
  464GL4   HE11 4567   7.173   8.793   3.230
  464GL4   HE12 4568   7.243   8.927   3.341
  464GL4    OE2 4569   7.366   8.764   3.113
  464GL4   HE21 4570   7.280   8.749   3.065
  464GL4   HE22 4571   7.465   8.769   3.099
  464GL4      C 4572   7.559   8.803   3.631
  464GL4      O 4573   7.670   8.752   3.617
  465PHE      N 4574   7.509   8.843   3.747
  465PHE      H 4575   7.432   8.906   3.760
  465PHE     CA 4576   7.590   8.833   3.869
  465PHE     CB 4577   7.538   8.905   3.994
  465PHE     CG 4578   7.484   9.046   3.968
  465PHE    CD1 4579   7.571   9.154   3.957
  465PHE    HD1 4580   7.679   9.134   3.942
  465PHE    CD2 4581   7.349   9.070   3.986
  465PHE    HD2 4582   7.277   8.990   4.004
  465PHE    CE1 4583   7.527   9.285   3.966
  465PHE    HE1 4584   7.600   9.365   3.976
  465PHE    CE2 4585   7.305   9.201   3.976
  465PHE    HE2 4586   7.199   9.223   3.962
  465PHE     CZ 4587   7.390   9.311   3.970
  465PHE     HZ 4588   7.366   9.416   3.985
  465PHE      C 4589   7.641   8.695   3.911
  465PHE      O 4590   7.731   8.699   3.994
  466ALA      N 4591   7.583   8.584   3.865
  466ALA      H 4592   7.498   8.596   3.816
  466ALA     CA 4593   7.618   8.442   3.888
  466ALA     CB 4594   7.505   8.355   3.832
  466ALA      C 4595   7.743   8.399   3.812
  466ALA      O 4596   7.807   8.302   3.853
  467TY0      N 4597   7.762   8.460   3.695
  467TY0      H 4598   7.694   8.531   3.675
  467TY0     CA 4599   7.861   8.422   3.593
  467TY0     CB 4600   7.793   8.344   3.479
  467TY0     CG 4601   7.670   8.405   3.411
  467TY0    CD1 4602   7.675   8.514   3.324
  467TY0    HD1 4603   7.751   8.592   3.332
  467TY0    CD2 4604   7.555   8.330   3.421
  467TY0    HD2 4605   7.569   8.227   3.453
  467TY0    CE1 4606   7.562   8.538   3.245
  467TY0    HE1 4607   7.585   8.588   3.151
  467TY0    CE2 4608   7.438   8.373   3.360
  467TY0    HE2 4609   7.342   8.347   3.406
  467TY0     CZ 4610   7.443   8.469   3.259
  467TY0     OH 4611   7.330   8.497   3.189
  467TY0    HH1 4612   7.340   8.594   3.166
  467TY0    HH2 4613   7.255   8.449   3.236
  467TY0      C 4614   7.941   8.530   3.521
  467TY0      O 4615   8.036   8.498   3.449
  468GLY      N 4616   7.903   8.657   3.529
  468GLY      H 4617   7.843   8.687   3.604
  468GLY     CA 4618   7.951   8.766   3.443
  468GLY      C 4619   7.925   8.751   3.293
  468GLY      O 4620   7.852   8.825   3.227
  469ALA      N 4621   8.010   8.675   3.225
  469ALA      H 4622   8.081   8.621   3.272
  469ALA     CA 4623   7.981   8.634   3.087
  469ALA     CB 4624   8.097   8.674   2.996
  469ALA      C 4625   7.930   8.494   3.055
  469ALA      O 4626   7.866   8.471   2.952
  470GLY      N 4627   7.946   8.407   3.154
  470GLY      H 4628   7.988   8.434   3.241
  470GLY     CA 4629   7.897   8.269   3.141
  470GLY      C 4630   8.007   8.162   3.144
  470GLY      O 4631   8.112   8.182   3.203
  471ASN      N 4632   7.965   8.045   3.095
  471ASN      H 4633   7.868   8.037   3.078
  471ASN     CA 4634   8.041   7.919   3.086
  471ASN     CB 4635   7.944   7.807   3.050
  471ASN     CG 4636   7.990   7.670   3.100
  471ASN    OD1 4637   7.989   7.646   3.221
  471ASN    ND2 4638   8.042   7.578   3.020
  471ASN   HD21 4639   8.071   7.590   2.925
  471ASN   HD22 4640   8.047   7.487   3.061
  471ASN      C 4641   8.149   7.934   2.979
  471ASN      O 4642   8.123   7.983   2.869
  472ILE      N 4643   8.269   7.888   3.016
  472ILE      H 4644   8.305   7.886   3.110
  472ILE     CA 4645   8.385   7.885   2.927
  472ILE     CB 4646   8.519   7.877   3.000
  472ILE    CG1 4647   8.547   7.764   3.099
  472ILE    CG2 4648   8.534   8.009   3.075
  472ILE     CD 4649   8.694   7.731   3.075
  472ILE      C 4650   8.384   7.777   2.819
  472ILE      O 4651   8.357   7.661   2.851
  473AS4      N 4652   8.429   7.810   2.698
  473AS4      H 4653   8.444   7.907   2.681
  473AS4     CA 4654   8.441   7.716   2.586
  473AS4     CB 4655   8.316   7.737   2.500
  473AS4     CG 4656   8.300   7.635   2.388
  473AS4    OD1 4657   8.186   7.586   2.374
  473AS4   HD11 4658   8.185   7.512   2.307
  473AS4   HD12 4659   8.123   7.624   2.443
  473AS4    OD2 4660   8.387   7.637   2.298
  473AS4   HD21 4661   8.352   7.600   2.212
  473AS4   HD22 4662   8.472   7.659   2.346
  473AS4      C 4663   8.574   7.730   2.513
  473AS4      O 4664   8.585   7.787   2.404
  474PRO      N 4665   8.661   7.638   2.552
  474PRO     CA 4666   8.796   7.624   2.493
  474PRO     CB 4667   8.863   7.505   2.561
  474PRO     CG 4668   8.784   7.497   2.692
  474PRO     CD 4669   8.644   7.519   2.636
  474PRO      C 4670   8.802   7.617   2.340
  474PRO      O 4671   8.864   7.701   2.277
  475VAL      N 4672   8.708   7.538   2.287
  475VAL      H 4673   8.618   7.526   2.328
  475VAL     CA 4674   8.700   7.503   2.145
  475VAL     CB 4675   8.607   7.386   2.113
  475VAL    CG1 4676   8.644   7.331   1.975
  475VAL    CG2 4677   8.620   7.266   2.206
  475VAL      C 4678   8.668   7.621   2.052
  475VAL      O 4679   8.715   7.616   1.938
  476LY3      N 4680   8.590   7.717   2.100
  476LY3      H 4681   8.533   7.698   2.179
  476LY3     CA 4682   8.574   7.850   2.038
  476LY3     CB 4683   8.430   7.900   2.053
  476LY3     CG 4684   8.351   7.847   1.934
  476LY3     CD 4685   8.211   7.909   1.924
  476LY3     CE 4686   8.128   7.842   1.813
  476LY3     NZ 4687   8.088   7.704   1.843
  476LY3    HZ1 4688   8.003   7.680   1.796
  476LY3    HZ2 4689   8.165   7.653   1.803
  476LY3    HZ3 4690   8.089   7.698   1.942
  476LY3      C 4691   8.666   7.960   2.091
  476LY3      O 4692   8.722   8.036   2.013
  477ALA      N 4693   8.704   7.948   2.217
  477ALA      H 4694   8.663   7.882   2.281
  477ALA     CA 4695   8.812   8.038   2.261
  477ALA     CB 4696   8.812   8.037   2.414
  477ALA      C 4697   8.955   8.034   2.207
  477ALA      O 4698   9.027   8.130   2.182
  478ILE      N 4699   8.995   7.919   2.152
  478ILE      H 4700   8.928   7.845   2.144
  478ILE     CA 4701   9.114   7.905   2.067
  478ILE     CB 4702   9.159   7.759   2.064
  478ILE    CG1 4703   9.062   7.671   1.986
  478ILE    CG2 4704   9.189   7.703   2.203
  478ILE     CD 4705   9.109   7.624   1.848
  478ILE      C 4706   9.110   7.969   1.929
  478ILE      O 4707   9.216   8.018   1.891
  479AS4      N 4708   8.991   8.002   1.878
  479AS4      H 4709   8.908   8.004   1.932
  479AS4     CA 4710   8.988   8.043   1.737
  479AS4     CB 4711   8.865   7.984   1.667
  479AS4     CG 4712   8.875   7.991   1.514
  479AS4    OD1 4713   8.763   8.001   1.460
  479AS4   HD11 4714   8.764   8.064   1.383
  479AS4   HD12 4715   8.695   7.936   1.494
  479AS4    OD2 4716   8.985   7.973   1.457
  479AS4   HD21 4717   8.982   8.018   1.366
  479AS4   HD22 4718   9.034   7.917   1.523
  479AS4      C 4719   8.995   8.196   1.739
  479AS4      O 4720   8.894   8.254   1.777
  480PRO      N 4721   9.106   8.247   1.686
  480PRO     CA 4722   9.131   8.392   1.686
  480PRO     CB 4723   9.276   8.401   1.639
  480PRO     CG 4724   9.311   8.274   1.562
  480PRO     CD 4725   9.222   8.173   1.635
  480PRO      C 4726   9.031   8.476   1.606
  480PRO      O 4727   8.984   8.433   1.501
  481GLY      N 4728   9.023   8.605   1.636
  481GLY      H 4729   9.066   8.634   1.723
  481GLY     CA 4730   8.934   8.713   1.594
  481GLY      C 4731   8.954   8.847   1.666
  481GLY      O 4732   9.069   8.875   1.698
  482LEU      N 4733   8.844   8.919   1.685
  482LEU      H 4734   8.761   8.910   1.628
  482LEU     CA 4735   8.848   9.035   1.774
  482LEU     CB 4736   8.728   9.129   1.756
  482LEU     CG 4737   8.706   9.193   1.620
  482LEU    CD1 4738   8.567   9.258   1.615
  482LEU    CD2 4739   8.820   9.293   1.601
  482LEU      C 4740   8.890   9.013   1.919
  482LEU      O 4741   8.824   8.942   1.996
  483VAL      N 4742   8.977   9.104   1.963
  483VAL      H 4743   9.030   9.161   1.901
  483VAL     CA 4744   9.014   9.112   2.105
  483VAL     CB 4745   9.144   9.040   2.143
  483VAL    CG1 4746   9.109   8.891   2.146
  483VAL    CG2 4747   9.259   9.078   2.050
  483VAL      C 4748   9.003   9.252   2.165
  483VAL      O 4749   9.035   9.356   2.108
  484TY0      N 4750   8.969   9.246   2.294
  484TY0      H 4751   8.918   9.165   2.325
  484TY0     CA 4752   8.969   9.366   2.378
  484TY0     CB 4753   8.862   9.365   2.488
  484TY0     CG 4754   8.727   9.361   2.415
  484TY0    CD1 4755   8.656   9.245   2.385
  484TY0    HD1 4756   8.689   9.147   2.418
  484TY0    CD2 4757   8.692   9.487   2.370
  484TY0    HD2 4758   8.763   9.567   2.393
  484TY0    CE1 4759   8.534   9.264   2.322
  484TY0    HE1 4760   8.469   9.177   2.306
  484TY0    CE2 4761   8.569   9.505   2.307
  484TY0    HE2 4762   8.526   9.604   2.291
  484TY0     CZ 4763   8.498   9.390   2.276
  484TY0     OH 4764   8.392   9.401   2.191
  484TY0    HH1 4765   8.364   9.306   2.173
  484TY0    HH2 4766   8.389   9.491   2.149
  484TY0      C 4767   9.102   9.386   2.451
  484TY0      O 4768   9.099   9.401   2.573
  485AS4      N 4769   9.210   9.397   2.374
  485AS4      H 4770   9.198   9.398   2.274
  485AS4     CA 4771   9.344   9.421   2.429
  485AS4     CB 4772   9.439   9.405   2.311
  485AS4     CG 4773   9.586   9.378   2.346
  485AS4    OD1 4774   9.667   9.382   2.251
  485AS4   HD11 4775   9.760   9.364   2.282
  485AS4   HD12 4776   9.615   9.402   2.168
  485AS4    OD2 4777   9.619   9.352   2.464
  485AS4   HD21 4778   9.698   9.291   2.463
  485AS4   HD22 4779   9.562   9.401   2.530
  485AS4      C 4780   9.365   9.558   2.494
  485AS4      O 4781   9.317   9.660   2.445
  486ALA      N 4782   9.455   9.554   2.592
  486ALA      H 4783   9.498   9.466   2.609
  486ALA     CA 4784   9.497   9.655   2.691
  486ALA     CB 4785   9.380   9.686   2.785
  486ALA      C 4786   9.618   9.603   2.768
  486ALA      O 4787   9.623   9.488   2.814
  487AS4      N 4788   9.724   9.683   2.766
  487AS4      H 4789   9.713   9.771   2.720
  487AS4     CA 4790   9.850   9.652   2.835
  487AS4     CB 4791   9.950   9.769   2.831
  487AS4     CG 4792  10.095   9.730   2.849
  487AS4    OD1 4793  10.137   9.711   2.966
  487AS4   HD11 4794  10.234   9.732   2.977
  487AS4   HD12 4795  10.082   9.636   3.003
  487AS4    OD2 4796  10.182   9.734   2.758
  487AS4   HD21 4797  10.257   9.679   2.795
  487AS4   HD22 4798  10.158   9.806   2.694
  487AS4      C 4799   9.823   9.626   2.983
  487AS4      O 4800   9.766   9.708   3.055
  488GL4      N 4801   9.903   9.534   3.036
  488GL4      H 4802   9.951   9.474   2.974
  488GL4     CA 4803   9.911   9.511   3.181
  488GL4     CB 4804   9.999   9.390   3.217
  488GL4     CG 4805   9.973   9.262   3.137
  488GL4     CD 4806  10.036   9.255   2.998
  488GL4    OE1 4807   9.958   9.281   2.905
  488GL4   HE11 4808  10.006   9.276   2.816
  488GL4   HE12 4809   9.864   9.293   2.932
  488GL4    OE2 4810  10.161   9.240   2.990
  488GL4   HE21 4811  10.184   9.264   2.896
  488GL4   HE22 4812  10.204   9.245   3.081
  488GL4      C 4813   9.955   9.622   3.277
  488GL4      O 4814   9.874   9.651   3.364
  489ILE      N 4815  10.065   9.685   3.236
  489ILE      H 4816  10.091   9.683   3.140
  489ILE     CA 4817  10.137   9.775   3.327
  489ILE     CB 4818  10.283   9.789   3.284
  489ILE    CG1 4819  10.365   9.660   3.296
  489ILE    CG2 4820  10.348   9.908   3.356
  489ILE     CD 4821  10.385   9.604   3.436
  489ILE      C 4822  10.057   9.902   3.360
  489ILE      O 4823  10.050   9.935   3.478
  490AS4      N 4824   9.988   9.951   3.257
  490AS4      H 4825  10.020   9.938   3.163
  490AS4     CA 4826   9.891  10.060   3.269
  490AS4     CB 4827   9.861  10.115   3.129
  490AS4     CG 4828   9.767  10.236   3.118
  490AS4    OD1 4829   9.654  10.228   3.167
  490AS4   HD11 4830   9.612  10.319   3.173
  490AS4   HD12 4831   9.631  10.132   3.182
  490AS4    OD2 4832   9.812  10.311   3.027
  490AS4   HD21 4833   9.743  10.377   3.001
  490AS4   HD22 4834   9.898  10.282   2.985
  490AS4      C 4835   9.766  10.014   3.345
  490AS4      O 4836   9.726  10.076   3.444
  491TY0      N 4837   9.720   9.895   3.310
  491TY0      H 4838   9.748   9.830   3.239
  491TY0     CA 4839   9.602   9.835   3.375
  491TY0     CB 4840   9.588   9.696   3.312
  491TY0     CG 4841   9.446   9.638   3.313
  491TY0    CD1 4842   9.394   9.566   3.420
  491TY0    HD1 4843   9.454   9.540   3.507
  491TY0    CD2 4844   9.381   9.654   3.191
  491TY0    HD2 4845   9.427   9.712   3.111
  491TY0    CE1 4846   9.267   9.511   3.405
  491TY0    HE1 4847   9.227   9.467   3.497
  491TY0    CE2 4848   9.253   9.600   3.182
  491TY0    HE2 4849   9.211   9.592   3.082
  491TY0     CZ 4850   9.194   9.531   3.288
  491TY0     OH 4851   9.064   9.492   3.282
  491TY0    HH1 4852   9.043   9.490   3.185
  491TY0    HH2 4853   9.033   9.506   3.376
  491TY0      C 4854   9.602   9.834   3.528
  491TY0      O 4855   9.496   9.834   3.590
  492VAL      N 4856   9.719   9.805   3.586
  492VAL      H 4857   9.779   9.744   3.535
  492VAL     CA 4858   9.748   9.794   3.729
  492VAL     CB 4859   9.818   9.661   3.761
  492VAL    CG1 4860   9.723   9.541   3.754
  492VAL    CG2 4861   9.941   9.644   3.672
  492VAL      C 4862   9.833   9.909   3.786
  492VAL      O 4863   9.889   9.900   3.895
  493LY3      N 4864   9.844  10.012   3.703
  493LY3      H 4865   9.826  10.006   3.605
  493LY3     CA 4866   9.898  10.143   3.743
  493LY3     CB 4867   9.812  10.213   3.849
  493LY3     CG 4868   9.698  10.299   3.795
  493LY3     CD 4869   9.750  10.419   3.716
  493LY3     CE 4870   9.815  10.537   3.790
  493LY3     NZ 4871   9.736  10.588   3.903
  493LY3    HZ1 4872   9.641  10.598   3.875
  493LY3    HZ2 4873   9.745  10.527   3.983
  493LY3    HZ3 4874   9.773  10.679   3.925
  493LY3      C 4875  10.048  10.159   3.769
  493LY3      O 4876  10.089  10.250   3.841
  494PHE      N 4877  10.126  10.055   3.742
  494PHE      H 4878  10.091   9.981   3.684
  494PHE     CA 4879  10.270  10.050   3.774
  494PHE     CB 4880  10.304   9.901   3.778
  494PHE     CG 4881  10.444   9.873   3.833
  494PHE    CD1 4882  10.549   9.846   3.745
  494PHE    HD1 4883  10.530   9.825   3.640
  494PHE    CD2 4884  10.465   9.895   3.968
  494PHE    HD2 4885  10.378   9.892   4.035
  494PHE    CE1 4886  10.681   9.845   3.788
  494PHE    HE1 4887  10.757   9.854   3.710
  494PHE    CE2 4888  10.599   9.904   4.002
  494PHE    HE2 4889  10.618   9.904   4.109
  494PHE     CZ 4890  10.709   9.878   3.920
  494PHE     HZ 4891  10.808   9.903   3.956
  494PHE      C 4892  10.355  10.139   3.683
  494PHE      O 4893  10.303  10.204   3.594
  495LEU      N 4894  10.482  10.153   3.722
  495LEU      H 4895  10.501  10.109   3.810
  495LEU     CA 4896  10.590  10.234   3.664
  495LEU     CB 4897  10.720  10.228   3.745
  495LEU     CG 4898  10.704  10.275   3.890
  495LEU    CD1 4899  10.828  10.222   3.962
  495LEU    CD2 4900  10.713  10.428   3.883
  495LEU      C 4901  10.613  10.197   3.517
  495LEU      O 4902  10.606  10.082   3.476
  496CY0      N 4903  10.627  10.303   3.437
  496CY0      H 4904  10.592  10.391   3.467
  496CY0     CA 4905  10.640  10.306   3.291
  496CY0     CB 4906  10.515  10.241   3.231
  496CY0     SG 4907  10.350  10.288   3.293
  496CY0    HG1 4908  10.282  10.249   3.185
  496CY0    HG2 4909  10.365  10.216   3.403
  496CY0    HG3 4910  10.385  10.416   3.289
  496CY0      C 4911  10.637  10.450   3.239
  496CY0      O 4912  10.594  10.542   3.307
  497GLY      N 4913  10.677  10.473   3.114
  497GLY      H 4914  10.715  10.400   3.057
  497GLY     CA 4915  10.672  10.603   3.046
  497GLY      C 4916  10.532  10.663   3.045
  497GLY      O 4917  10.429  10.598   3.057
  498GLN      N 4918  10.533  10.791   3.006
  498GLN      H 4919  10.617  10.839   2.981
  498GLN     CA 4920  10.418  10.882   3.025
  498GLN     CB 4921  10.463  11.021   2.981
  498GLN     CG 4922  10.365  11.132   3.020
  498GLN     CD 4923  10.421  11.273   3.001
  498GLN    OE1 4924  10.524  11.314   3.055
  498GLN    NE2 4925  10.336  11.354   2.938
  498GLN   HE21 4926  10.241  11.326   2.923
  498GLN   HE22 4927  10.354  11.449   2.912
  498GLN      C 4928  10.296  10.840   2.944
  498GLN      O 4929  10.308  10.850   2.822
  499GLY      N 4930  10.183  10.797   3.001
  499GLY      H 4931  10.168  10.829   3.094
  499GLY     CA 4932  10.068  10.761   2.917
  499GLY      C 4933   9.943  10.697   2.978
  499GLY      O 4934   9.851  10.670   2.901
  500TY0      N 4935   9.911  10.707   3.106
  500TY0      H 4936   9.946  10.782   3.163
  500TY0     CA 4937   9.807  10.624   3.169
  500TY0     CB 4938   9.812  10.652   3.319
  500TY0     CG 4939   9.939  10.599   3.389
  500TY0    CD1 4940  10.003  10.680   3.482
  500TY0    HD1 4941   9.988  10.787   3.469
  500TY0    CD2 4942   9.979  10.467   3.378
  500TY0    HD2 4943   9.906  10.396   3.340
  500TY0    CE1 4944  10.112  10.633   3.556
  500TY0    HE1 4945  10.170  10.691   3.628
  500TY0    CE2 4946  10.091  10.421   3.447
  500TY0    HE2 4947  10.120  10.316   3.441
  500TY0     CZ 4948  10.161  10.506   3.531
  500TY0     OH 4949  10.271  10.465   3.601
  500TY0    HH1 4950  10.286  10.372   3.569
  500TY0    HH2 4951  10.316  10.545   3.641
  500TY0      C 4952   9.665  10.631   3.115
  500TY0      O 4953   9.592  10.729   3.128
  501SER      N 4954   9.623  10.525   3.046
  501SER      H 4955   9.689  10.452   3.025
  501SER     CA 4956   9.488  10.501   2.997
  501SER     CB 4957   9.448  10.399   2.890
  501SER     OG 4958   9.483  10.267   2.933
  501SER     HG 4959   9.573  10.265   2.977
  501SER      C 4960   9.394  10.485   3.117
  501SER      O 4961   9.293  10.555   3.125
  502THR      N 4962   9.451  10.421   3.218
  502THR      H 4963   9.548  10.397   3.199
  502THR     CA 4964   9.390  10.393   3.348
  502THR     CB 4965   9.451  10.275   3.423
  502THR    OG1 4966   9.444  10.156   3.344
  502THR    HG1 4967   9.479  10.184   3.254
  502THR    CG2 4968   9.373  10.233   3.547
  502THR      C 4969   9.410  10.514   3.439
  502THR      O 4970   9.524  10.554   3.460
  503PRO      N 4971   9.307  10.574   3.497
  503PRO     CA 4972   9.330  10.688   3.587
  503PRO     CB 4973   9.194  10.757   3.601
  503PRO     CG 4974   9.125  10.711   3.472
  503PRO     CD 4975   9.168  10.567   3.446
  503PRO      C 4976   9.366  10.633   3.724
  503PRO      O 4977   9.483  10.595   3.742
  504ALA      N 4978   9.271  10.619   3.815
  504ALA      H 4979   9.194  10.683   3.819
  504ALA     CA 4980   9.304  10.546   3.939
  504ALA     CB 4981   9.226  10.615   4.051
  504ALA      C 4982   9.298  10.394   3.924
  504ALA      O 4983   9.274  10.337   3.818
  505LEU      N 4984   9.319  10.328   4.037
  505LEU      H 4985   9.364  10.381   4.110
  505LEU     CA 4986   9.324  10.183   4.059
  505LEU     CB 4987   9.389  10.159   4.196
  505LEU     CG 4988   9.487  10.046   4.166
  505LEU    CD1 4989   9.597  10.051   4.273
  505LEU    CD2 4990   9.418   9.911   4.188
  505LEU      C 4991   9.186  10.117   4.057
  505LEU      O 4992   9.082  10.172   4.096
  506ARG      N 4993   9.178  10.011   3.978
  506ARG      H 4994   9.264   9.975   3.942
  506ARG     CA 4995   9.048   9.954   3.942
  506ARG     CB 4996   9.073   9.835   3.849
  506ARG     CG 4997   9.118   9.890   3.714
  506ARG     CD 4998   9.149   9.789   3.603
  506ARG     NE 4999   9.231   9.848   3.496
  506ARG     HE 5000   9.324   9.838   3.532
  506ARG     CZ 5001   9.189   9.861   3.369
  506ARG    NH1 5002   9.066   9.829   3.329
  506ARG   HH11 5003   9.005   9.786   3.395
  506ARG   HH12 5004   9.039   9.839   3.233
  506ARG    NH2 5005   9.253   9.950   3.291
  506ARG   HH21 5006   9.319  10.012   3.332
  506ARG   HH22 5007   9.227   9.958   3.195
  506ARG      C 5008   8.969   9.908   4.065
  506ARG      O 5009   9.001   9.815   4.139
  507LEU      N 5010   8.839   9.936   4.056
  507LEU      H 5011   8.797   9.986   3.981
  507LEU     CA 5012   8.734   9.896   4.150
  507LEU     CB 5013   8.699  10.008   4.249
  507LEU     CG 5014   8.805  10.036   4.356
  507LEU    CD1 5015   8.798  10.179   4.409
  507LEU    CD2 5016   8.790   9.931   4.467
  507LEU      C 5017   8.616   9.833   4.076
  507LEU      O 5018   8.568   9.898   3.983
  508VAL      N 5019   8.562   9.725   4.131
  508VAL      H 5020   8.568   9.720   4.231
  508VAL     CA 5021   8.451   9.647   4.075
  508VAL     CB 5022   8.456   9.508   4.138
  508VAL    CG1 5023   8.339   9.412   4.116
  508VAL    CG2 5024   8.587   9.432   4.113
  508VAL      C 5025   8.311   9.709   4.077
  508VAL      O 5026   8.284   9.785   4.171
  509THR      N 5027   8.236   9.690   3.969
  509THR      H 5028   8.266   9.624   3.900
  509THR     CA 5029   8.099   9.744   3.962
  509THR     CB 5030   8.023   9.702   3.837
  509THR    OG1 5031   8.108   9.677   3.725
  509THR    HG1 5032   8.155   9.754   3.682
  509THR    CG2 5033   7.925   9.806   3.784
  509THR      C 5034   7.996   9.716   4.071
  509THR      O 5035   7.982   9.596   4.092
  510GLY      N 5036   7.944   9.826   4.127
  510GLY      H 5037   7.944   9.917   4.086
  510GLY     CA 5038   7.850   9.820   4.240
  510GLY      C 5039   7.863   9.929   4.346
  510GLY      O 5040   7.975   9.979   4.355
  511AS4      N 5041   7.743   9.971   4.386
  511AS4      H 5042   7.656   9.939   4.347
  511AS4     CA 5043   7.734  10.087   4.476
  511AS4     CB 5044   7.668  10.201   4.400
  511AS4     CG 5045   7.517  10.197   4.366
  511AS4    OD1 5046   7.472  10.155   4.258
  511AS4   HD11 5047   7.375  10.139   4.267
  511AS4   HD12 5048   7.550  10.108   4.213
  511AS4    OD2 5049   7.444  10.259   4.447
  511AS4   HD21 5050   7.385  10.191   4.491
  511AS4   HD22 5051   7.451  10.350   4.407
  511AS4      C 5052   7.668  10.063   4.611
  511AS4      O 5053   7.708  10.115   4.715
  512ASN      N 5054   7.604   9.946   4.614
  512ASN      H 5055   7.586   9.888   4.535
  512ASN     CA 5056   7.555   9.884   4.738
  512ASN     CB 5057   7.417   9.940   4.773
  512ASN     CG 5058   7.366   9.931   4.917
  512ASN    OD1 5059   7.359   9.823   4.974
  512ASN    ND2 5060   7.376  10.044   4.987
  512ASN   HD21 5061   7.404  10.130   4.944
  512ASN   HD22 5062   7.340  10.048   5.080
  512ASN      C 5063   7.548   9.731   4.725
  512ASN      O 5064   7.533   9.690   4.610
  513SER      N 5065   7.564   9.658   4.834
  513SER      H 5066   7.566   9.709   4.920
  513SER     CA 5067   7.574   9.511   4.838
  513SER     CB 5068   7.606   9.459   4.979
  513SER     OG 5069   7.526   9.515   5.083
  513SER     HG 5070   7.491   9.434   5.132
  513SER      C 5071   7.448   9.441   4.788
  513SER      O 5072   7.446   9.350   4.706
  514VAL      N 5073   7.332   9.499   4.821
  514VAL      H 5074   7.326   9.585   4.872
  514VAL     CA 5075   7.200   9.463   4.769
  514VAL     CB 5076   7.086   9.495   4.866
  514VAL    CG1 5077   7.095   9.423   5.001
  514VAL    CG2 5078   7.074   9.640   4.913
  514VAL      C 5079   7.163   9.510   4.628
  514VAL      O 5080   7.135   9.627   4.603
  515CY0      N 5081   7.206   9.431   4.529
  515CY0      H 5082   7.241   9.343   4.560
  515CY0     CA 5083   7.179   9.444   4.386
  515CY0     CB 5084   7.033   9.431   4.343
  515CY0     SG 5085   6.918   9.562   4.400
  515CY0    HG1 5086   6.809   9.536   4.328
  515CY0    HG2 5087   6.927   9.520   4.526
  515CY0    HG3 5088   6.995   9.661   4.355
  515CY0      C 5089   7.241   9.563   4.313
  515CY0      O 5090   7.279   9.532   4.200
  516SER      N 5091   7.241   9.680   4.376
  516SER      H 5092   7.208   9.693   4.469
  516SER     CA 5093   7.271   9.809   4.310
  516SER     CB 5094   7.255   9.923   4.411
  516SER     OG 5095   7.252  10.053   4.353
  516SER     HG 5096   7.344  10.088   4.373
  516SER      C 5097   7.406   9.830   4.241
  516SER      O 5098   7.509   9.854   4.305
  517ALA      N 5099   7.399   9.805   4.111
  517ALA      H 5100   7.312   9.766   4.082
  517ALA     CA 5101   7.514   9.816   4.019
  517ALA     CB 5102   7.514   9.686   3.937
  517ALA      C 5103   7.519   9.941   3.932
  517ALA      O 5104   7.505   9.930   3.810
  518ALA      N 5105   7.509  10.059   3.991
  518ALA      H 5106   7.483  10.072   4.086
  518ALA     CA 5107   7.527  10.180   3.909
  518ALA     CB 5108   7.510  10.308   3.992
  518ALA      C 5109   7.660  10.185   3.834
  518ALA      O 5110   7.762  10.215   3.893
  519THR      N 5111   7.639  10.197   3.703
  519THR      H 5112   7.550  10.210   3.659
  519THR     CA 5113   7.753  10.194   3.611
  519THR     CB 5114   7.727  10.108   3.487
  519THR    OG1 5115   7.602  10.153   3.433
  519THR    HG1 5116   7.522  10.115   3.478
  519THR    CG2 5117   7.729   9.957   3.513
  519THR      C 5118   7.831  10.323   3.587
  519THR      O 5119   7.847  10.383   3.480
  520ASN      N 5120   7.892  10.365   3.697
  520ASN      H 5121   7.866  10.325   3.786
  520ASN     CA 5122   8.000  10.464   3.692
  520ASN     CB 5123   8.023  10.538   3.824
  520ASN     CG 5124   7.901  10.619   3.869
  520ASN    OD1 5125   7.828  10.690   3.799
  520ASN    ND2 5126   7.878  10.619   4.000
  520ASN   HD21 5127   7.943  10.587   4.069
  520ASN   HD22 5128   7.793  10.658   4.035
  520ASN      C 5129   8.128  10.399   3.641
  520ASN      O 5130   8.149  10.279   3.625
  521GLY      N 5131   8.222  10.487   3.608
  521GLY      H 5132   8.208  10.585   3.591
  521GLY     CA 5133   8.359  10.446   3.574
  521GLY      C 5134   8.392  10.422   3.426
  521GLY      O 5135   8.347  10.482   3.328
  522THR      N 5136   8.498  10.342   3.421
  522THR      H 5137   8.524  10.277   3.492
  522THR     CA 5138   8.580  10.310   3.303
  522THR     CB 5139   8.715  10.254   3.347
  522THR    OG1 5140   8.701  10.153   3.448
  522THR    HG1 5141   8.692  10.067   3.399
  522THR    CG2 5142   8.805  10.366   3.402
  522THR      C 5143   8.520  10.223   3.192
  522THR      O 5144   8.562  10.240   3.078
  523VAL      N 5145   8.421  10.148   3.238
  523VAL      H 5146   8.392  10.141   3.334
  523VAL     CA 5147   8.332  10.078   3.145
  523VAL     CB 5148   8.208  10.021   3.215
  523VAL    CG1 5149   8.255   9.919   3.319
  523VAL    CG2 5150   8.111  10.127   3.267
  523VAL      C 5151   8.280  10.142   3.016
  523VAL      O 5152   8.273  10.074   2.913
  524TRP      N 5153   8.265  10.274   3.012
  524TRP      H 5154   8.286  10.326   3.095
  524TRP     CA 5155   8.214  10.350   2.898
  524TRP     CB 5156   8.156  10.486   2.940
  524TRP     CG 5157   8.038  10.486   3.037
  524TRP    CD1 5158   8.031  10.518   3.166
  524TRP    HD1 5159   8.109  10.582   3.208
  524TRP    CD2 5160   7.918  10.422   3.010
  524TRP    NE1 5161   7.918  10.479   3.222
  524TRP    HE1 5162   7.906  10.479   3.322
  524TRP    CE2 5163   7.845  10.418   3.129
  524TRP    CE3 5164   7.852  10.393   2.891
  524TRP    HE3 5165   7.911  10.376   2.801
  524TRP    CZ2 5166   7.717  10.366   3.127
  524TRP    HZ2 5167   7.672  10.369   3.227
  524TRP    CZ3 5168   7.720  10.349   2.893
  524TRP    HZ3 5169   7.670  10.330   2.798
  524TRP    CH2 5170   7.651  10.328   3.011
  524TRP    HH2 5171   7.557  10.272   3.015
  524TRP      C 5172   8.309  10.375   2.781
  524TRP      O 5173   8.293  10.328   2.668
  525ASN      N 5174   8.429  10.421   2.816
  525ASN      H 5175   8.450  10.470   2.900
  525ASN     CA 5176   8.528  10.454   2.712
  525ASN     CB 5177   8.592  10.592   2.724
  525ASN     CG 5178   8.621  10.630   2.870
  525ASN    OD1 5179   8.543  10.619   2.965
  525ASN    ND2 5180   8.730  10.704   2.889
  525ASN   HD21 5181   8.786  10.727   2.811
  525ASN   HD22 5182   8.748  10.724   2.986
  525ASN      C 5183   8.640  10.354   2.685
  525ASN      O 5184   8.684  10.343   2.571
  526LEU      N 5185   8.673  10.270   2.783
  526LEU      H 5186   8.628  10.264   2.872
  526LEU     CA 5187   8.786  10.177   2.774
  526LEU     CB 5188   8.868  10.170   2.904
  526LEU     CG 5189   8.934  10.303   2.943
  526LEU    CD1 5190   9.036  10.278   3.053
  526LEU    CD2 5191   9.003  10.371   2.825
  526LEU      C 5192   8.763  10.030   2.738
  526LEU      O 5193   8.652   9.979   2.756
  527ASN      N 5194   8.866   9.973   2.678
  527ASN      H 5195   8.951  10.025   2.673
  527ASN     CA 5196   8.872   9.831   2.643
  527ASN     CB 5197   8.998   9.792   2.565
  527ASN     CG 5198   9.010   9.859   2.428
  527ASN    OD1 5199   8.932   9.838   2.336
  527ASN    ND2 5200   9.097   9.959   2.412
  527ASN   HD21 5201   9.161   9.989   2.482
  527ASN   HD22 5202   9.107   9.997   2.320
  527ASN      C 5203   8.845   9.727   2.752
  527ASN      O 5204   8.929   9.689   2.834
  528TY0      N 5205   8.718   9.686   2.755
  528TY0      H 5206   8.656   9.715   2.681
  528TY0     CA 5207   8.655   9.583   2.838
  528TY0     CB 5208   8.553   9.651   2.929
  528TY0     CG 5209   8.628   9.727   3.038
  528TY0    CD1 5210   8.700   9.659   3.137
  528TY0    HD1 5211   8.722   9.552   3.136
  528TY0    CD2 5212   8.638   9.865   3.025
  528TY0    HD2 5213   8.573   9.925   2.962
  528TY0    CE1 5214   8.771   9.732   3.231
  528TY0    HE1 5215   8.830   9.675   3.304
  528TY0    CE2 5216   8.718   9.933   3.116
  528TY0    HE2 5217   8.740  10.037   3.091
  528TY0     CZ 5218   8.777   9.871   3.225
  528TY0     OH 5219   8.779   9.944   3.340
  528TY0    HH1 5220   8.781   9.886   3.421
  528TY0    HH2 5221   8.779  10.040   3.311
  528TY0      C 5222   8.593   9.472   2.753
  528TY0      O 5223   8.536   9.502   2.648
  529PRO      N 5224   8.579   9.350   2.804
  529PRO     CA 5225   8.502   9.242   2.741
  529PRO     CB 5226   8.528   9.118   2.827
  529PRO     CG 5227   8.668   9.146   2.883
  529PRO     CD 5228   8.649   9.293   2.920
  529PRO      C 5229   8.351   9.261   2.727
  529PRO      O 5230   8.307   9.310   2.624
  530SER      N 5231   8.276   9.242   2.835
  530SER      H 5232   8.304   9.199   2.921
  530SER     CA 5233   8.132   9.269   2.845
  530SER     CB 5234   8.071   9.209   2.972
  530SER     OG 5235   8.113   9.074   2.988
  530SER     HG 5236   8.102   9.042   3.082
  530SER      C 5237   8.083   9.415   2.841
  530SER      O 5238   8.121   9.507   2.913
  531PHE      N 5239   7.986   9.452   2.758
  531PHE      H 5240   7.944   9.380   2.703
  531PHE     CA 5241   7.938   9.589   2.736
  531PHE     CB 5242   7.868   9.607   2.602
  531PHE     CG 5243   7.962   9.640   2.486
  531PHE    CD1 5244   8.000   9.774   2.479
  531PHE    HD1 5245   7.984   9.852   2.553
  531PHE    CD2 5246   7.986   9.543   2.389
  531PHE    HD2 5247   7.964   9.439   2.414
  531PHE    CE1 5248   8.076   9.803   2.366
  531PHE    HE1 5249   8.097   9.909   2.351
  531PHE    CE2 5250   8.071   9.572   2.284
  531PHE    HE2 5251   8.126   9.495   2.228
  531PHE     CZ 5252   8.111   9.705   2.274
  531PHE     HZ 5253   8.174   9.734   2.190
  531PHE      C 5254   7.838   9.608   2.850
  531PHE      O 5255   7.725   9.560   2.845
  532ALA      N 5256   7.883   9.666   2.962
  532ALA      H 5257   7.979   9.694   2.966
  532ALA     CA 5258   7.812   9.682   3.089
  532ALA     CB 5259   7.892   9.630   3.209
  532ALA      C 5260   7.750   9.820   3.115
  532ALA      O 5261   7.814   9.922   3.136
  533LEU      N 5262   7.616   9.819   3.106
  533LEU      H 5263   7.566   9.734   3.089
  533LEU     CA 5264   7.524   9.930   3.133
  533LEU     CB 5265   7.474   9.987   3.001
  533LEU     CG 5266   7.372   9.903   2.924
  533LEU    CD1 5267   7.284   9.997   2.842
  533LEU    CD2 5268   7.436   9.798   2.833
  533LEU      C 5269   7.410   9.887   3.224
  533LEU      O 5270   7.389   9.767   3.237
  534SER      N 5271   7.349   9.980   3.298
  534SER      H 5272   7.359  10.078   3.277
  534SER     CA 5273   7.247   9.955   3.400
  534SER     CB 5274   7.310   9.934   3.538
  534SER     OG 5275   7.416  10.027   3.563
  534SER     HG 5276   7.450  10.001   3.653
  534SER      C 5277   7.132  10.055   3.418
  534SER      O 5278   7.156  10.170   3.383
  535SER      N 5279   7.019  10.015   3.476
  535SER      H 5280   7.010   9.921   3.508
  535SER     CA 5281   6.900  10.090   3.521
  535SER     CB 5282   6.827  10.142   3.397
  535SER     OG 5283   6.704  10.212   3.419
  535SER     HG 5284   6.643  10.188   3.344
  535SER      C 5285   6.812   9.999   3.607
  535SER      O 5286   6.851   9.884   3.627
  536LEU      N 5287   6.714  10.041   3.687
  536LEU      H 5288   6.694  10.139   3.691
  536LEU     CA 5289   6.622   9.955   3.761
  536LEU     CB 5290   6.530  10.035   3.853
  536LEU     CG 5291   6.614  10.097   3.965
  536LEU    CD1 5292   6.530  10.203   4.037
  536LEU    CD2 5293   6.661   9.994   4.066
  536LEU      C 5294   6.541   9.872   3.661
  536LEU      O 5295   6.523   9.901   3.543
  537THR      N 5296   6.472   9.773   3.717
  537THR      H 5297   6.494   9.745   3.810
  537THR     CA 5298   6.375   9.690   3.644
  537THR     CB 5299   6.336   9.556   3.708
  537THR    OG1 5300   6.268   9.568   3.833
  537THR    HG1 5301   6.251   9.472   3.858
  537THR    CG2 5302   6.443   9.447   3.723
  537THR      C 5303   6.247   9.767   3.613
  537THR      O 5304   6.194   9.833   3.702
  538LY3      N 5305   6.194   9.749   3.492
  538LY3      H 5306   6.230   9.676   3.434
  538LY3     CA 5307   6.075   9.812   3.432
  538LY3     CB 5308   5.944   9.770   3.498
  538LY3     CG 5309   5.891   9.634   3.452
  538LY3     CD 5310   5.764   9.606   3.531
  538LY3     CE 5311   5.690   9.487   3.470
  538LY3     NZ 5312   5.561   9.452   3.530
  538LY3    HZ1 5313   5.495   9.524   3.551
  538LY3    HZ2 5314   5.512   9.386   3.473
  538LY3    HZ3 5315   5.575   9.407   3.619
  538LY3      C 5316   6.082   9.964   3.421
  538LY3      O 5317   6.002  10.036   3.480
  539GL4      N 5318   6.174  10.004   3.334
  539GL4      H 5319   6.204   9.938   3.265
  539GL4     CA 5320   6.223  10.141   3.313
  539GL4     CB 5321   6.312  10.187   3.429
  539GL4     CG 5322   6.245  10.299   3.508
  539GL4     CD 5323   6.268  10.435   3.441
  539GL4    OE1 5324   6.356  10.507   3.493
  539GL4   HE11 5325   6.356  10.592   3.440
  539GL4   HE12 5326   6.406  10.476   3.573
  539GL4    OE2 5327   6.192  10.468   3.348
  539GL4   HE21 5328   6.238  10.527   3.281
  539GL4   HE22 5329   6.110  10.411   3.352
  539GL4      C 5330   6.311  10.145   3.187
  539GL4      O 5331   6.321  10.054   3.106
  540SER      N 5332   6.338  10.271   3.153
  540SER      H 5333   6.288  10.352   3.184
  540SER     CA 5334   6.422  10.291   3.034
  540SER     CB 5335   6.426  10.432   2.974
  540SER     OG 5336   6.441  10.540   3.067
  540SER     HG 5337   6.539  10.547   3.082
  540SER      C 5338   6.567  10.245   3.044
  540SER      O 5339   6.615  10.234   3.157
  541ILE      N 5340   6.636  10.239   2.930
  541ILE      H 5341   6.594  10.251   2.840
  541ILE     CA 5342   6.783  10.237   2.932
  541ILE     CB 5343   6.832  10.096   2.962
  541ILE    CG1 5344   6.964  10.093   3.042
  541ILE    CG2 5345   6.841  10.019   2.830
  541ILE     CD 5346   6.970   9.957   3.112
  541ILE      C 5347   6.848  10.314   2.817
  541ILE      O 5348   6.793  10.318   2.707
  542THR      N 5349   6.965  10.367   2.849
  542THR      H 5350   7.000  10.385   2.941
  542THR     CA 5351   7.059  10.410   2.745
  542THR     CB 5352   7.062  10.560   2.714
  542THR    OG1 5353   7.066  10.637   2.835
  542THR    HG1 5354   7.156  10.678   2.837
  542THR    CG2 5355   6.952  10.604   2.619
  542THR      C 5356   7.203  10.362   2.764
  542THR      O 5357   7.236  10.323   2.876
  543GLY      N 5358   7.288  10.387   2.664
  543GLY      H 5359   7.253  10.388   2.570
  543GLY     CA 5360   7.430  10.351   2.670
  543GLY      C 5361   7.521  10.364   2.547
  543GLY      O 5362   7.522  10.276   2.461
  544MET      N 5363   7.578  10.483   2.532
  544MET      H 5364   7.538  10.565   2.572
  544MET     CA 5365   7.682  10.516   2.434
  544MET     CB 5366   7.688  10.668   2.415
  544MET     CG 5367   7.560  10.737   2.368
  544MET     SD 5368   7.435  10.734   2.502
  544MET     CE 5369   7.307  10.841   2.441
  544MET      C 5370   7.814  10.459   2.486
  544MET      O 5371   7.878  10.525   2.568
  545PHE      N 5372   7.870  10.358   2.420
  545PHE      H 5373   7.811  10.305   2.358
  545PHE     CA 5374   7.996  10.291   2.455
  545PHE     CB 5375   7.976  10.140   2.467
  545PHE     CG 5376   7.896  10.100   2.590
  545PHE    CD1 5377   7.944  10.095   2.721
  545PHE    HD1 5378   8.043  10.125   2.750
  545PHE    CD2 5379   7.769  10.052   2.555
  545PHE    HD2 5380   7.731  10.071   2.455
  545PHE    CE1 5381   7.864  10.030   2.814
  545PHE    HE1 5382   7.894  10.034   2.919
  545PHE    CE2 5383   7.696   9.991   2.655
  545PHE    HE2 5384   7.599   9.957   2.617
  545PHE     CZ 5385   7.739   9.976   2.786
  545PHE     HZ 5386   7.692   9.912   2.861
  545PHE      C 5387   8.101  10.315   2.346
  545PHE      O 5388   8.075  10.302   2.226
  546ASN      N 5389   8.225  10.332   2.392
  546ASN      H 5390   8.247  10.355   2.487
  546ASN     CA 5391   8.337  10.338   2.297
  546ASN     CB 5392   8.405  10.472   2.324
  546ASN     CG 5393   8.484  10.530   2.206
  546ASN    OD1 5394   8.446  10.638   2.161
  546ASN    ND2 5395   8.616  10.516   2.202
  546ASN   HD21 5396   8.671  10.461   2.265
  546ASN   HD22 5397   8.679  10.577   2.154
  546ASN      C 5398   8.431  10.221   2.327
  546ASN      O 5399   8.462  10.200   2.444
  547ARG      N 5400   8.508  10.179   2.227
  547ARG      H 5401   8.475  10.195   2.134
  547ARG     CA 5402   8.609  10.072   2.230
  547ARG     CB 5403   8.550   9.933   2.206
  547ARG     CG 5404   8.465   9.871   2.318
  547ARG     CD 5405   8.531   9.865   2.456
  547ARG     NE 5406   8.431   9.825   2.555
  547ARG     HE 5407   8.413   9.726   2.557
  547ARG     CZ 5408   8.378   9.900   2.653
  547ARG    NH1 5409   8.399  10.031   2.667
  547ARG   HH11 5410   8.456  10.079   2.601
  547ARG   HH12 5411   8.364  10.082   2.746
  547ARG    NH2 5412   8.284   9.839   2.726
  547ARG   HH21 5413   8.250   9.747   2.707
  547ARG   HH22 5414   8.227   9.889   2.792
  547ARG      C 5415   8.711  10.091   2.118
  547ARG      O 5416   8.672  10.138   2.010
  548THR      N 5417   8.829  10.031   2.129
  548THR      H 5418   8.863  10.016   2.222
  548THR     CA 5419   8.935  10.030   2.027
  548THR     CB 5420   9.056  10.117   2.063
  548THR    OG1 5421   9.100  10.092   2.197
  548THR    HG1 5422   9.177  10.156   2.204
  548THR    CG2 5423   9.027  10.266   2.048
  548THR      C 5424   8.971   9.890   1.977
  548THR      O 5425   9.088   9.852   1.977
  549VAL      N 5426   8.884   9.827   1.898
  549VAL      H 5427   8.835   9.889   1.838
  549VAL     CA 5428   8.886   9.682   1.876
  549VAL     CB 5429   8.751   9.624   1.833
  549VAL    CG1 5430   8.647   9.624   1.945
  549VAL    CG2 5431   8.697   9.682   1.704
  549VAL      C 5432   9.008   9.636   1.796
  549VAL      O 5433   9.037   9.701   1.695
  550THR      N 5434   9.069   9.525   1.837
  550THR      H 5435   9.020   9.466   1.902
  550THR     CA 5436   9.199   9.488   1.780
  550THR     CB 5437   9.315   9.493   1.879
  550THR    OG1 5438   9.305   9.600   1.975
  550THR    HG1 5439   9.219   9.603   2.026
  550THR    CG2 5440   9.457   9.490   1.820
  550THR      C 5441   9.192   9.347   1.723
  550THR      O 5442   9.148   9.252   1.787
  551ASN      N 5443   9.225   9.340   1.595
  551ASN      H 5444   9.274   9.415   1.549
  551ASN     CA 5445   9.223   9.212   1.521
  551ASN     CB 5446   9.202   9.237   1.372
  551ASN     CG 5447   9.182   9.109   1.290
  551ASN    OD1 5448   9.123   9.009   1.331
  551ASN    ND2 5449   9.233   9.105   1.168
  551ASN   HD21 5450   9.294   9.169   1.121
  551ASN   HD22 5451   9.195   9.034   1.108
  551ASN      C 5452   9.349   9.126   1.537
  551ASN      O 5453   9.454   9.180   1.504
  552VAL      N 5454   9.329   9.001   1.576
  552VAL      H 5455   9.242   8.970   1.615
  552VAL     CA 5456   9.430   8.895   1.581
  552VAL     CB 5457   9.459   8.859   1.727
  552VAL    CG1 5458   9.553   8.962   1.790
  552VAL    CG2 5459   9.335   8.826   1.811
  552VAL      C 5460   9.424   8.770   1.491
  552VAL      O 5461   9.520   8.694   1.482
  553GLY      N 5462   9.312   8.760   1.421
  553GLY      H 5463   9.262   8.847   1.417
  553GLY     CA 5464   9.282   8.660   1.317
  553GLY      C 5465   9.353   8.661   1.181
  553GLY      O 5466   9.468   8.620   1.167
  554SER      N 5467   9.282   8.718   1.084
  554SER      H 5468   9.209   8.782   1.112
  554SER     CA 5469   9.329   8.717   0.945
  554SER     CB 5470   9.228   8.658   0.845
  554SER     OG 5471   9.099   8.717   0.867
  554SER     HG 5472   9.045   8.716   0.784
  554SER      C 5473   9.370   8.856   0.898
  554SER      O 5474   9.361   8.953   0.972
  555SER      N 5475   9.417   8.858   0.773
  555SER      H 5476   9.455   8.776   0.729
  555SER     CA 5477   9.450   8.981   0.701
  555SER     CB 5478   9.524   8.951   0.570
  555SER     OG 5479   9.443   8.872   0.483
  555SER     HG 5480   9.470   8.777   0.501
  555SER      C 5481   9.329   9.071   0.674
  555SER      O 5482   9.281   9.134   0.768
  556VAL      N 5483   9.258   9.053   0.563
  556VAL      H 5484   9.294   8.988   0.497
  556VAL     CA 5485   9.128   9.116   0.534
  556VAL     CB 5486   9.115   9.114   0.382
  556VAL    CG1 5487   8.979   9.170   0.339
  556VAL    CG2 5488   9.216   9.216   0.328
  556VAL      C 5489   9.000   9.079   0.609
  556VAL      O 5490   8.908   9.014   0.562
  557SER      N 5491   9.012   9.081   0.742
  557SER      H 5492   9.094   9.110   0.793
  557SER     CA 5493   8.899   9.049   0.831
  557SER     CB 5494   8.949   9.041   0.975
  557SER     OG 5495   9.062   8.955   0.976
  557SER     HG 5496   9.054   8.869   0.924
  557SER      C 5497   8.785   9.151   0.820
  557SER      O 5498   8.790   9.258   0.879
  558THR      N 5499   8.683   9.107   0.747
  558THR      H 5500   8.667   9.009   0.739
  558THR     CA 5501   8.569   9.195   0.716
  558THR     CB 5502   8.529   9.199   0.569
  558THR    OG1 5503   8.507   9.072   0.507
  558THR    HG1 5504   8.536   9.000   0.569
  558THR    CG2 5505   8.632   9.284   0.496
  558THR      C 5506   8.454   9.171   0.814
  558THR      O 5507   8.346   9.132   0.771
  559TY0      N 5508   8.470   9.224   0.936
  559TY0      H 5509   8.558   9.265   0.959
  559TY0     CA 5510   8.369   9.211   1.041
  559TY0     CB 5511   8.415   9.238   1.185
  559TY0     CG 5512   8.532   9.148   1.224
  559TY0    CD1 5513   8.529   9.013   1.258
  559TY0    HD1 5514   8.434   8.960   1.265
  559TY0    CD2 5515   8.658   9.207   1.218
  559TY0    HD2 5516   8.667   9.315   1.208
  559TY0    CE1 5517   8.641   8.936   1.286
  559TY0    HE1 5518   8.632   8.828   1.298
  559TY0    CE2 5519   8.769   9.131   1.257
  559TY0    HE2 5520   8.865   9.180   1.267
  559TY0     CZ 5521   8.766   8.997   1.291
  559TY0     OH 5522   8.875   8.927   1.332
  559TY0    HH1 5523   8.957   8.976   1.303
  559TY0    HH2 5524   8.847   8.836   1.363
  559TY0      C 5525   8.242   9.295   1.023
  559TY0      O 5526   8.240   9.415   1.050
  560LY3      N 5527   8.139   9.232   0.967
  560LY3      H 5528   8.154   9.138   0.937
  560LY3     CA 5529   8.010   9.301   0.952
  560LY3     CB 5530   7.967   9.276   0.808
  560LY3     CG 5531   7.938   9.128   0.783
  560LY3     CD 5532   7.924   9.084   0.636
  560LY3     CE 5533   8.062   9.058   0.576
  560LY3     NZ 5534   8.134   8.935   0.616
  560LY3    HZ1 5535   8.208   8.926   0.549
  560LY3    HZ2 5536   8.170   8.947   0.708
  560LY3    HZ3 5537   8.072   8.857   0.609
  560LY3      C 5538   7.905   9.271   1.061
  560LY3      O 5539   7.894   9.156   1.102
  561ALA      N 5540   7.862   9.375   1.130
  561ALA      H 5541   7.916   9.457   1.147
  561ALA     CA 5542   7.754   9.357   1.228
  561ALA     CB 5543   7.770   9.463   1.338
  561ALA      C 5544   7.612   9.361   1.172
  561ALA      O 5545   7.572   9.464   1.117
  562THR      N 5546   7.571   9.238   1.143
  562THR      H 5547   7.626   9.155   1.153
  562THR     CA 5548   7.437   9.218   1.088
  562THR     CB 5549   7.445   9.139   0.957
  562THR    OG1 5550   7.498   9.007   0.976
  562THR    HG1 5551   7.546   8.975   0.893
  562THR    CG2 5552   7.524   9.210   0.847
  562THR      C 5553   7.340   9.155   1.188
  562THR      O 5554   7.255   9.227   1.241
  563VAL      N 5555   7.366   9.033   1.234
  563VAL      H 5556   7.433   8.972   1.193
  563VAL     CA 5557   7.268   8.961   1.318
  563VAL     CB 5558   7.275   8.812   1.285
  563VAL    CG1 5559   7.192   8.775   1.161
  563VAL    CG2 5560   7.416   8.762   1.252
  563VAL      C 5561   7.280   8.983   1.468
  563VAL      O 5562   7.349   8.910   1.540
  564ILE      N 5563   7.247   9.107   1.502
  564ILE      H 5564   7.218   9.172   1.431
  564ILE     CA 5565   7.255   9.155   1.641
  564ILE     CB 5566   7.287   9.304   1.648
  564ILE    CG1 5567   7.415   9.340   1.572
  564ILE    CG2 5568   7.309   9.337   1.797
  564ILE     CD 5569   7.416   9.486   1.528
  564ILE      C 5570   7.127   9.122   1.720
  564ILE      O 5571   7.024   9.183   1.693
  565GLY      N 5572   7.152   9.026   1.807
  565GLY      H 5573   7.248   9.004   1.826
  565GLY     CA 5574   7.055   8.971   1.904
  565GLY      C 5575   7.024   9.049   2.032
  565GLY      O 5576   7.124   9.095   2.088
  566ALA      N 5577   6.901   9.031   2.078
  566ALA      H 5578   6.830   8.982   2.028
  566ALA     CA 5579   6.844   9.120   2.180
  566ALA     CB 5580   6.834   9.261   2.121
  566ALA      C 5581   6.702   9.069   2.205
  566ALA      O 5582   6.632   9.043   2.107
  567PRO      N 5583   6.659   9.064   2.331
  567PRO     CA 5584   6.515   9.063   2.364
  567PRO     CB 5585   6.505   9.026   2.512
  567PRO     CG 5586   6.637   8.952   2.536
  567PRO     CD 5587   6.739   9.023   2.447
  567PRO      C 5588   6.443   9.193   2.329
  567PRO      O 5589   6.495   9.280   2.259
  568GL4      N 5590   6.312   9.197   2.353
  568GL4      H 5591   6.268   9.113   2.386
  568GL4     CA 5592   6.223   9.310   2.326
  568GL4     CB 5593   6.076   9.287   2.368
  568GL4     CG 5594   6.026   9.161   2.297
  568GL4     CD 5595   6.049   9.025   2.364
  568GL4    OE1 5596   6.138   8.948   2.322
  568GL4   HE11 5597   6.137   8.863   2.374
  568GL4   HE12 5598   6.173   8.973   2.231
  568GL4    OE2 5599   5.995   9.000   2.474
  568GL4   HE21 5600   6.006   8.901   2.483
  568GL4   HE22 5601   5.956   9.078   2.523
  568GL4      C 5602   6.252   9.447   2.388
  568GL4      O 5603   6.319   9.455   2.490
  569GLY      N 5604   6.213   9.553   2.317
  569GLY      H 5605   6.151   9.547   2.239
  569GLY     CA 5606   6.229   9.688   2.372
  569GLY      C 5607   6.364   9.760   2.369
  569GLY      O 5608   6.363   9.882   2.387
  570LEU      N 5609   6.470   9.681   2.352
  570LEU      H 5610   6.470   9.588   2.389
  570LEU     CA 5611   6.601   9.736   2.317
  570LEU     CB 5612   6.709   9.636   2.359
  570LEU     CG 5613   6.755   9.634   2.504
  570LEU    CD1 5614   6.836   9.506   2.526
  570LEU    CD2 5615   6.844   9.754   2.539
  570LEU      C 5616   6.614   9.779   2.171
  570LEU      O 5617   6.519   9.754   2.096
  571GL4      N 5618   6.713   9.866   2.153
  571GL4      H 5619   6.764   9.908   2.228
  571GL4     CA 5620   6.753   9.920   2.023
  571GL4     CB 5621   6.690  10.058   2.004
  571GL4     CG 5622   6.695  10.103   1.858
  571GL4     CD 5623   6.613  10.003   1.777
  571GL4    OE1 5624   6.489   9.999   1.791
  571GL4   HE11 5625   6.440   9.980   1.705
  571GL4   HE12 5626   6.473  10.054   1.872
  571GL4    OE2 5627   6.676   9.930   1.697
  571GL4   HE21 5628   6.614   9.868   1.649
  571GL4   HE22 5629   6.771   9.962   1.691
  571GL4      C 5630   6.905   9.939   2.030
  571GL4      O 5631   6.957  10.016   2.110
  572ILE      N 5632   6.971   9.842   1.965
  572ILE      H 5633   6.916   9.766   1.931
  572ILE     CA 5634   7.116   9.859   1.957
  572ILE     CB 5635   7.161   9.715   1.981
  572ILE    CG1 5636   7.122   9.669   2.121
  572ILE    CG2 5637   7.306   9.683   1.944
  572ILE     CD 5638   7.148   9.521   2.146
  572ILE      C 5639   7.158   9.922   1.825
  572ILE      O 5640   7.121   9.881   1.714
  573GLN      N 5641   7.240  10.026   1.838
  573GLN      H 5642   7.270  10.051   1.930
  573GLN     CA 5643   7.288  10.103   1.721
  573GLN     CB 5644   7.226  10.242   1.731
  573GLN     CG 5645   7.073  10.236   1.737
  573GLN     CD 5646   7.016  10.362   1.803
  573GLN    OE1 5647   6.957  10.445   1.734
  573GLN    NE2 5648   6.992  10.354   1.934
  573GLN   HE21 5649   7.035  10.278   1.983
  573GLN   HE22 5650   6.918  10.413   1.963
  573GLN      C 5651   7.440  10.080   1.720
  573GLN      O 5652   7.506  10.120   1.816
  574VAL      N 5653   7.493  10.070   1.600
  574VAL      H 5654   7.442  10.073   1.514
  574VAL     CA 5655   7.637  10.044   1.585
  574VAL     CB 5656   7.660   9.903   1.530
  574VAL    CG1 5657   7.635   9.799   1.639
  574VAL    CG2 5658   7.576   9.878   1.405
  574VAL      C 5659   7.705  10.146   1.494
  574VAL      O 5660   7.680  10.162   1.375
  575GL4      N 5661   7.817  10.205   1.536
  575GL4      H 5662   7.868  10.188   1.620
  575GL4     CA 5663   7.887  10.299   1.447
  575GL4     CB 5664   7.859  10.443   1.490
  575GL4     CG 5665   7.919  10.543   1.391
  575GL4     CD 5666   7.923  10.683   1.451
  575GL4    OE1 5667   7.947  10.684   1.575
  575GL4   HE11 5668   8.001  10.764   1.597
  575GL4   HE12 5669   7.923  10.591   1.603
  575GL4    OE2 5670   7.889  10.790   1.397
  575GL4   HE21 5671   7.899  10.852   1.475
  575GL4   HE22 5672   7.864  10.771   1.301
  575GL4      C 5673   8.037  10.269   1.441
  575GL4      O 5674   8.103  10.281   1.543
  576PRO      N 5675   8.086  10.213   1.330
  576PRO     CA 5676   8.008  10.160   1.218
  576PRO     CB 5677   8.108  10.166   1.102
  576PRO     CG 5678   8.247  10.150   1.165
  576PRO     CD 5679   8.230  10.218   1.300
  576PRO      C 5680   7.959  10.016   1.237
  576PRO      O 5681   8.019   9.944   1.317
  577SER      N 5682   7.892   9.972   1.130
  577SER      H 5683   7.845  10.035   1.069
  577SER     CA 5684   7.856   9.833   1.095
  577SER     CB 5685   7.735   9.823   1.003
  577SER     OG 5686   7.757   9.921   0.900
  577SER     HG 5687   7.674   9.975   0.890
  577SER      C 5688   7.969   9.744   1.044
  577SER      O 5689   7.980   9.630   1.088
  578ILE      N 5690   8.022   9.784   0.929
  578ILE      H 5691   7.962   9.829   0.864
  578ILE     CA 5692   8.153   9.741   0.876
  578ILE     CB 5693   8.163   9.778   0.727
  578ILE    CG1 5694   8.289   9.712   0.673
  578ILE    CG2 5695   8.180   9.926   0.694
  578ILE     CD 5696   8.262   9.564   0.645
  578ILE      C 5697   8.275   9.784   0.957
  578ILE      O 5698   8.321   9.898   0.954
  579LEU      N 5699   8.323   9.684   1.030
  579LEU      H 5700   8.284   9.593   1.042
  579LEU     CA 5701   8.456   9.695   1.094
  579LEU     CB 5702   8.462   9.628   1.231
  579LEU     CG 5703   8.388   9.700   1.345
  579LEU    CD1 5704   8.401   9.639   1.484
  579LEU    CD2 5705   8.448   9.840   1.358
  579LEU      C 5706   8.556   9.623   1.002
  579LEU      O 5707   8.576   9.503   1.014
  580SER      N 5708   8.616   9.698   0.910
  580SER      H 5709   8.604   9.795   0.888
  580SER     CA 5710   8.695   9.628   0.807
  580SER     CB 5711   8.688   9.699   0.673
  580SER     OG 5712   8.738   9.609   0.574
  580SER     HG 5713   8.665   9.611   0.507
  580SER      C 5714   8.839   9.634   0.856
  580SER      O 5715   8.878   9.738   0.910
  581PHE      N 5716   8.924   9.544   0.807
  581PHE      H 5717   8.906   9.504   0.716
  581PHE     CA 5718   9.063   9.526   0.852
  581PHE     CB 5719   9.068   9.413   0.955
  581PHE     CG 5720   9.032   9.483   1.086
  581PHE    CD1 5721   8.903   9.461   1.133
  581PHE    HD1 5722   8.832   9.414   1.066
  581PHE    CD2 5723   9.130   9.537   1.168
  581PHE    HD2 5724   9.234   9.527   1.139
  581PHE    CE1 5725   8.874   9.492   1.265
  581PHE    HE1 5726   8.771   9.491   1.301
  581PHE    CE2 5727   9.094   9.563   1.300
  581PHE    HE2 5728   9.163   9.613   1.368
  581PHE     CZ 5729   8.968   9.541   1.355
  581PHE     HZ 5730   8.957   9.552   1.463
  581PHE      C 5731   9.147   9.491   0.728
  581PHE      O 5732   9.103   9.423   0.635
  582THR      N 5733   9.263   9.556   0.719
  582THR      H 5734   9.291   9.609   0.798
  582THR     CA 5735   9.364   9.536   0.614
  582THR     CB 5736   9.383   9.651   0.515
  582THR    OG1 5737   9.396   9.779   0.577
  582THR    HG1 5738   9.495   9.791   0.584
  582THR    CG2 5739   9.271   9.648   0.411
  582THR      C 5740   9.500   9.484   0.658
  582THR      O 5741   9.583   9.467   0.568
  583SER      N 5742   9.523   9.444   0.783
  583SER      H 5743   9.446   9.452   0.846
  583SER     CA 5744   9.645   9.379   0.832
  583SER     CB 5745   9.765   9.474   0.832
  583SER     OG 5746   9.838   9.442   0.714
  583SER     HG 5747   9.890   9.522   0.683
  583SER      C 5748   9.621   9.334   0.977
  583SER      O 5749   9.511   9.358   1.025
  584LEU      N 5750   9.726   9.281   1.041
  584LEU      H 5751   9.804   9.258   0.983
  584LEU     CA 5752   9.721   9.241   1.181
  584LEU     CB 5753   9.802   9.115   1.213
  584LEU     CG 5754   9.738   8.982   1.174
  584LEU    CD1 5755   9.820   8.869   1.235
  584LEU    CD2 5756   9.592   8.969   1.219
  584LEU      C 5757   9.752   9.347   1.286
  584LEU      O 5758   9.791   9.456   1.247
  585MET      N 5759   9.689   9.326   1.403
  585MET      H 5760   9.631   9.244   1.404
  585MET     CA 5761   9.704   9.409   1.523
  585MET     CB 5762   9.840   9.390   1.590
  585MET     CG 5763   9.853   9.261   1.671
  585MET     SD 5764   9.922   9.123   1.572
  585MET     CE 5765  10.063   9.201   1.497
  585MET      C 5766   9.674   9.559   1.516
  585MET      O 5767   9.704   9.628   1.613
  586GLN      N 5768   9.593   9.598   1.418
  586GLN      H 5769   9.568   9.526   1.352
  586GLN     CA 5770   9.521   9.724   1.395
  586GLN     CB 5771   9.461   9.728   1.254
  586GLN     CG 5772   9.560   9.730   1.138
  586GLN     CD 5773   9.482   9.767   1.010
  586GLN    OE1 5774   9.410   9.689   0.950
  586GLN    NE2 5775   9.478   9.895   0.974
  586GLN   HE21 5776   9.521   9.974   1.017
  586GLN   HE22 5777   9.410   9.918   0.904
  586GLN      C 5778   9.413   9.751   1.498
  586GLN      O 5779   9.326   9.668   1.524
  587LY3      N 5780   9.392   9.881   1.516
  587LY3      H 5781   9.441   9.959   1.477
  587LY3     CA 5782   9.282   9.928   1.602
  587LY3     CB 5783   9.333  10.007   1.723
  587LY3     CG 5784   9.402   9.917   1.825
  587LY3     CD 5785   9.471   9.992   1.940
  587LY3     CE 5786   9.552   9.897   2.028
  587LY3     NZ 5787   9.453   9.810   2.092
  587LY3    HZ1 5788   9.503   9.770   2.169
  587LY3    HZ2 5789   9.392   9.861   2.153
  587LY3    HZ3 5790   9.410   9.731   2.048
  587LY3      C 5791   9.167  10.008   1.540
  587LY3      O 5792   9.200  10.097   1.463
  588LEU      N 5793   9.044   9.972   1.576
  588LEU      H 5794   9.021   9.877   1.599
  588LEU     CA 5795   8.926  10.043   1.527
  588LEU     CB 5796   8.844   9.956   1.431
  588LEU     CG 5797   8.872   9.965   1.280
  588LEU    CD1 5798   8.843  10.106   1.228
  588LEU    CD2 5799   9.015   9.928   1.241
  588LEU      C 5800   8.833  10.088   1.639
  588LEU      O 5801   8.789  10.015   1.727
  589SER      N 5802   8.809  10.219   1.634
  589SER      H 5803   8.827  10.272   1.551
  589SER     CA 5804   8.725  10.290   1.732
  589SER     CB 5805   8.750  10.440   1.745
  589SER     OG 5806   8.890  10.466   1.746
  589SER     HG 5807   8.927  10.420   1.666
  589SER      C 5808   8.575  10.270   1.711
  589SER      O 5809   8.514  10.335   1.627
  590PHE      N 5810   8.530  10.168   1.784
  590PHE      H 5811   8.578  10.136   1.865
  590PHE     CA 5812   8.398  10.107   1.759
  590PHE     CB 5813   8.403   9.955   1.740
  590PHE     CG 5814   8.264   9.891   1.738
  590PHE    CD1 5815   8.170   9.901   1.636
  590PHE    HD1 5816   8.202   9.898   1.533
  590PHE    CD2 5817   8.237   9.826   1.858
  590PHE    HD2 5818   8.321   9.805   1.924
  590PHE    CE1 5819   8.046   9.849   1.672
  590PHE    HE1 5820   7.958   9.864   1.609
  590PHE    CE2 5821   8.111   9.772   1.883
  590PHE    HE2 5822   8.094   9.729   1.982
  590PHE     CZ 5823   8.009   9.784   1.789
  590PHE     HZ 5824   7.902   9.774   1.806
  590PHE      C 5825   8.300  10.147   1.869
  590PHE      O 5826   8.334  10.134   1.987
  591VAL      N 5827   8.189  10.209   1.831
  591VAL      H 5828   8.173  10.220   1.733
  591VAL     CA 5829   8.090  10.275   1.918
  591VAL     CB 5830   8.083  10.420   1.869
  591VAL    CG1 5831   7.943  10.479   1.881
  591VAL    CG2 5832   8.183  10.515   1.936
  591VAL      C 5833   7.957  10.200   1.905
  591VAL      O 5834   7.915  10.154   1.799
  592LEU      N 5835   7.894  10.186   2.023
  592LEU      H 5836   7.951  10.214   2.099
  592LEU     CA 5837   7.767  10.115   2.044
  592LEU     CB 5838   7.783   9.981   2.117
  592LEU     CG 5839   7.656   9.896   2.112
  592LEU    CD1 5840   7.633   9.826   1.977
  592LEU    CD2 5841   7.661   9.796   2.227
  592LEU      C 5842   7.675  10.207   2.124
  592LEU      O 5843   7.701  10.270   2.226
  593LY3      N 5844   7.568  10.232   2.051
  593LY3      H 5845   7.556  10.204   1.956
  593LY3     CA 5846   7.469  10.330   2.096
  593LY3     CB 5847   7.448  10.437   1.989
  593LY3     CG 5848   7.579  10.513   1.964
  593LY3     CD 5849   7.567  10.632   1.869
  593LY3     CE 5850   7.582  10.587   1.723
  593LY3     NZ 5851   7.573  10.703   1.633
  593LY3    HZ1 5852   7.491  10.756   1.655
  593LY3    HZ2 5853   7.655  10.760   1.633
  593LY3    HZ3 5854   7.543  10.665   1.544
  593LY3      C 5855   7.338  10.263   2.140
  593LY3      O 5856   7.252  10.242   2.054
  594VAL      N 5857   7.345  10.206   2.259
  594VAL      H 5858   7.422  10.225   2.321
  594VAL     CA 5859   7.229  10.133   2.310
  594VAL     CB 5860   7.260  10.032   2.420
  594VAL    CG1 5861   7.147   9.937   2.459
  594VAL    CG2 5862   7.391   9.953   2.406
  594VAL      C 5863   7.115  10.223   2.360
  594VAL      O 5864   7.142  10.329   2.415
  595GL4      N 5865   6.995  10.193   2.311
  595GL4      H 5866   6.977  10.111   2.258
  595GL4     CA 5867   6.871  10.252   2.364
  595GL4     CB 5868   6.806  10.344   2.261
  595GL4     CG 5869   6.890  10.469   2.233
  595GL4     CD 5870   6.831  10.566   2.131
  595GL4    OE1 5871   6.775  10.524   2.028
  595GL4   HE11 5872   6.768  10.598   1.961
  595GL4   HE12 5873   6.742  10.430   2.036
  595GL4    OE2 5874   6.826  10.686   2.167
  595GL4   HE21 5875   6.824  10.744   2.086
  595GL4   HE22 5876   6.812  10.694   2.266
  595GL4      C 5877   6.770  10.140   2.391
  595GL4      O 5878   6.786  10.023   2.360
  596GLY      N 5879   6.674  10.182   2.473
  596GLY      H 5880   6.674  10.272   2.517
  596GLY     CA 5881   6.559  10.095   2.502
  596GLY      C 5882   6.474  10.109   2.628
  596GLY      O 5883   6.468  10.220   2.681
  597LY3      N 5884   6.391  10.006   2.639
  597LY3      H 5885   6.370   9.950   2.559
  597LY3     CA 5886   6.309   9.986   2.759
  597LY3     CB 5887   6.171  10.045   2.731
  597LY3     CG 5888   6.104   9.977   2.611
  597LY3     CD 5889   5.964  10.037   2.594
  597LY3     CE 5890   5.878  10.034   2.720
  597LY3     NZ 5891   5.760  10.118   2.698
  597LY3    HZ1 5892   5.793  10.210   2.676
  597LY3    HZ2 5893   5.694  10.093   2.626
  597LY3    HZ3 5894   5.707  10.115   2.784
  597LY3      C 5895   6.306   9.848   2.825
  597LY3      O 5896   6.272   9.753   2.754
  598VAL      N 5897   6.374   9.833   2.938
  598VAL      H 5898   6.395   9.910   2.998
  598VAL     CA 5899   6.391   9.702   3.002
  598VAL     CB 5900   6.503   9.708   3.106
  598VAL    CG1 5901   6.637   9.744   3.040
  598VAL    CG2 5902   6.480   9.805   3.222
  598VAL      C 5903   6.259   9.661   3.068
  598VAL      O 5904   6.183   9.739   3.124
  599GLY      N 5905   6.235   9.530   3.067
  599GLY      H 5906   6.303   9.473   3.023
  599GLY     CA 5907   6.133   9.462   3.148
  599GLY      C 5908   6.196   9.435   3.285
  599GLY      O 5909   6.270   9.519   3.336
  600AS4      N 5910   6.139   9.329   3.341
  600AS4      H 5911   6.051   9.299   3.304
  600AS4     CA 5912   6.214   9.256   3.445
  600AS4     CB 5913   6.107   9.190   3.532
  600AS4     CG 5914   6.138   9.192   3.682
  600AS4    OD1 5915   6.225   9.115   3.729
  600AS4   HD11 5916   6.194   9.091   3.822
  600AS4   HD12 5917   6.297   9.109   3.661
  600AS4    OD2 5918   6.072   9.262   3.761
  600AS4   HD21 5919   6.108   9.243   3.853
  600AS4   HD22 5920   6.008   9.318   3.709
  600AS4      C 5921   6.332   9.170   3.401
  600AS4      O 5922   6.345   9.125   3.288
  601ASN      N 5923   6.410   9.134   3.503
  601ASN      H 5924   6.372   9.127   3.596
  601ASN     CA 5925   6.542   9.069   3.500
  601ASN     CB 5926   6.542   8.921   3.463
  601ASN     CG 5927   6.457   8.840   3.562
  601ASN    OD1 5928   6.339   8.811   3.540
  601ASN    ND2 5929   6.518   8.796   3.672
  601ASN   HD21 5930   6.615   8.818   3.684
  601ASN   HD22 5931   6.469   8.729   3.727
  601ASN      C 5932   6.653   9.126   3.412
  601ASN      O 5933   6.626   9.201   3.318
  602ILE      N 5934   6.779   9.115   3.454
  602ILE      H 5935   6.799   9.089   3.548
  602ILE     CA 5936   6.901   9.141   3.376
  602ILE     CB 5937   7.016   9.097   3.466
  602ILE    CG1 5938   7.012   9.151   3.609
  602ILE    CG2 5939   7.144   9.146   3.397
  602ILE     CD 5940   7.100   9.079   3.711
  602ILE      C 5941   6.904   9.067   3.243
  602ILE      O 5942   6.871   8.948   3.247
  603VAL      N 5943   6.933   9.138   3.134
  603VAL      H 5944   6.943   9.237   3.140
  603VAL     CA 5945   6.932   9.082   2.998
  603VAL     CB 5946   6.815   9.130   2.912
  603VAL    CG1 5947   6.682   9.089   2.975
  603VAL    CG2 5948   6.819   9.282   2.907
  603VAL      C 5949   7.067   9.077   2.925
  603VAL      O 5950   7.156   9.159   2.944
  604SER      N 5951   7.098   8.962   2.867
  604SER      H 5952   7.032   8.887   2.866
  604SER     CA 5953   7.217   8.953   2.781
  604SER     CB 5954   7.328   8.849   2.801
  604SER     OG 5955   7.279   8.731   2.864
  604SER     HG 5956   7.295   8.736   2.963
  604SER      C 5957   7.193   8.959   2.630
  604SER      O 5958   7.170   8.856   2.566
  605ALA      N 5959   7.219   9.076   2.572
  605ALA      H 5960   7.269   9.139   2.632
  605ALA     CA 5961   7.219   9.096   2.426
  605ALA     CB 5962   7.172   9.240   2.398
  605ALA      C 5963   7.352   9.056   2.363
  605ALA      O 5964   7.450   9.057   2.436
  606SER      N 5965   7.347   9.002   2.241
  606SER      H 5966   7.264   9.006   2.187
  606SER     CA 5967   7.470   8.964   2.168
  606SER     CB 5968   7.468   8.812   2.158
  606SER     OG 5969   7.510   8.748   2.279
  606SER     HG 5970   7.436   8.703   2.327
  606SER      C 5971   7.486   9.027   2.030
  606SER      O 5972   7.407   8.999   1.940
  607LEU      N 5973   7.593   9.106   2.023
  607LEU      H 5974   7.649   9.118   2.105
  607LEU     CA 5975   7.663   9.152   1.904
  607LEU     CB 5976   7.739   9.277   1.949
  607LEU     CG 5977   7.840   9.338   1.852
  607LEU    CD1 5978   7.790   9.440   1.750
  607LEU    CD2 5979   7.948   9.400   1.941
  607LEU      C 5980   7.749   9.041   1.844
  607LEU      O 5981   7.835   8.982   1.910
  608VAL      N 5982   7.701   8.984   1.734
  608VAL      H 5983   7.603   8.986   1.711
  608VAL     CA 5984   7.779   8.899   1.642
  608VAL     CB 5985   7.714   8.773   1.586
  608VAL    CG1 5986   7.803   8.671   1.515
  608VAL    CG2 5987   7.643   8.704   1.702
  608VAL      C 5988   7.843   8.986   1.534
  608VAL      O 5989   7.771   9.061   1.468
  609TRP      N 5990   7.975   8.981   1.518
  609TRP      H 5991   8.031   8.940   1.589
  609TRP     CA 5992   8.036   9.037   1.398
  609TRP     CB 5993   8.166   9.111   1.430
  609TRP     CG 5994   8.150   9.243   1.504
  609TRP    CD1 5995   8.106   9.352   1.441
  609TRP    HD1 5996   8.067   9.345   1.339
  609TRP    CD2 5997   8.183   9.268   1.638
  609TRP    NE1 5998   8.112   9.451   1.530
  609TRP    HE1 5999   8.095   9.544   1.500
  609TRP    CE2 6000   8.172   9.407   1.641
  609TRP    CE3 6001   8.251   9.211   1.744
  609TRP    HE3 6002   8.244   9.103   1.757
  609TRP    CZ2 6003   8.230   9.485   1.739
  609TRP    HZ2 6004   8.223   9.594   1.734
  609TRP    CZ3 6005   8.312   9.290   1.840
  609TRP    HZ3 6006   8.371   9.235   1.914
  609TRP    CH2 6007   8.307   9.429   1.839
  609TRP    HH2 6008   8.343   9.497   1.918
  609TRP      C 6009   8.075   8.931   1.294
  609TRP      O 6010   8.152   8.842   1.332
  610AS4      N 6011   8.020   8.930   1.174
  610AS4      H 6012   7.966   9.011   1.149
  610AS4     CA 6013   8.045   8.825   1.074
  610AS4     CB 6014   7.909   8.810   1.005
  610AS4     CG 6015   7.920   8.718   0.884
  610AS4    OD1 6016   7.878   8.774   0.780
  610AS4   HD11 6017   7.957   8.793   0.721
  610AS4   HD12 6018   7.778   8.767   0.785
  610AS4    OD2 6019   7.951   8.597   0.893
  610AS4   HD21 6020   7.989   8.562   0.807
  610AS4   HD22 6021   7.947   8.575   0.990
  610AS4      C 6022   8.163   8.846   0.978
  610AS4      O 6023   8.175   8.950   0.913
  611AS4      N 6024   8.241   8.741   0.957
  611AS4      H 6025   8.224   8.662   1.016
  611AS4     CA 6026   8.344   8.722   0.853
  611AS4     CB 6027   8.461   8.817   0.883
  611AS4     CG 6028   8.549   8.823   0.759
  611AS4    OD1 6029   8.673   8.810   0.775
  611AS4   HD11 6030   8.730   8.828   0.695
  611AS4   HD12 6031   8.694   8.803   0.872
  611AS4    OD2 6032   8.496   8.845   0.648
  611AS4   HD21 6033   8.556   8.833   0.569
  611AS4   HD22 6034   8.400   8.873   0.659
  611AS4      C 6035   8.390   8.576   0.852
  611AS4      O 6036   8.373   8.502   0.949
  612GLY      N 6037   8.469   8.554   0.747
  612GLY      H 6038   8.491   8.626   0.681
  612GLY     CA 6039   8.541   8.430   0.718
  612GLY      C 6040   8.639   8.393   0.829
  612GLY      O 6041   8.652   8.273   0.852
  613VAL      N 6042   8.690   8.487   0.908
  613VAL      H 6043   8.699   8.582   0.878
  613VAL     CA 6044   8.780   8.454   1.018
  613VAL     CB 6045   8.873   8.565   1.069
  613VAL    CG1 6046   8.798   8.696   1.094
  613VAL    CG2 6047   8.959   8.536   1.192
  613VAL      C 6048   8.719   8.377   1.136
  613VAL      O 6049   8.748   8.258   1.148
  614HI2      N 6050   8.612   8.435   1.188
  614HI2      H 6051   8.573   8.515   1.142
  614HI2     CA 6052   8.533   8.384   1.301
  614HI2     CB 6053   8.620   8.375   1.428
  614HI2     CG 6054   8.557   8.311   1.551
  614HI2    ND1 6055   8.607   8.215   1.628
  614HI2    HD1 6056   8.681   8.158   1.595
  614HI2    CD2 6057   8.452   8.357   1.620
  614HI2    HD2 6058   8.417   8.458   1.599
  614HI2    CE1 6059   8.543   8.210   1.746
  614HI2    HE1 6060   8.574   8.147   1.830
  614HI2    NE2 6061   8.443   8.297   1.739
  614HI2    HE2 6062   8.374   8.300   1.810
  614HI2      C 6063   8.411   8.475   1.319
  614HI2      O 6064   8.409   8.590   1.276
  615GLN      N 6065   8.300   8.410   1.352
  615GLN      H 6066   8.288   8.312   1.338
  615GLN     CA 6067   8.178   8.487   1.384
  615GLN     CB 6068   8.053   8.412   1.337
  615GLN     CG 6069   8.003   8.447   1.195
  615GLN     CD 6070   7.884   8.361   1.155
  615GLN    OE1 6071   7.853   8.263   1.221
  615GLN    NE2 6072   7.830   8.384   1.036
  615GLN   HE21 6073   7.873   8.456   0.981
  615GLN   HE22 6074   7.785   8.308   0.988
  615GLN      C 6075   8.174   8.535   1.529
  615GLN      O 6076   8.152   8.456   1.620
  616VAL      N 6077   8.231   8.655   1.542
  616VAL      H 6078   8.232   8.713   1.461
  616VAL     CA 6079   8.284   8.713   1.667
  616VAL     CB 6080   8.383   8.823   1.628
  616VAL    CG1 6081   8.449   8.886   1.752
  616VAL    CG2 6082   8.503   8.753   1.563
  616VAL      C 6083   8.174   8.768   1.758
  616VAL      O 6084   8.108   8.864   1.719
  617ARG      N 6085   8.134   8.687   1.856
  617ARG      H 6086   8.172   8.597   1.877
  617ARG     CA 6087   8.028   8.726   1.950
  617ARG     CB 6088   7.985   8.592   2.010
  617ARG     CG 6089   7.856   8.611   2.088
  617ARG     CD 6090   7.858   8.529   2.217
  617ARG     NE 6091   7.753   8.579   2.308
  617ARG     HE 6092   7.663   8.582   2.266
  617ARG     CZ 6093   7.759   8.580   2.442
  617ARG    NH1 6094   7.873   8.556   2.505
  617ARG   HH11 6095   7.958   8.543   2.452
  617ARG   HH12 6096   7.876   8.564   2.605
  617ARG    NH2 6097   7.661   8.635   2.516
  617ARG   HH21 6098   7.583   8.681   2.473
  617ARG   HH22 6099   7.668   8.648   2.615
  617ARG      C 6100   8.087   8.826   2.050
  617ARG      O 6101   8.210   8.830   2.059
  618THR      N 6102   8.007   8.919   2.102
  618THR      H 6103   7.920   8.939   2.056
  618THR     CA 6104   8.040   9.001   2.220
  618THR     CB 6105   8.119   9.130   2.195
  618THR    OG1 6106   8.248   9.093   2.146
  618THR    HG1 6107   8.247   8.996   2.122
  618THR    CG2 6108   8.125   9.212   2.324
  618THR      C 6109   7.911   9.039   2.295
  618THR      O 6110   7.821   9.084   2.223
  619PRO      N 6111   7.889   9.002   2.420
  619PRO     CA 6112   7.767   9.027   2.498
  619PRO     CB 6113   7.786   8.935   2.619
  619PRO     CG 6114   7.938   8.920   2.642
  619PRO     CD 6115   7.972   8.906   2.494
  619PRO      C 6116   7.755   9.173   2.542
  619PRO      O 6117   7.852   9.244   2.573
  620ILE      N 6118   7.633   9.220   2.525
  620ILE      H 6119   7.557   9.155   2.508
  620ILE     CA 6120   7.586   9.347   2.580
  620ILE     CB 6121   7.517   9.420   2.464
  620ILE    CG1 6122   7.602   9.427   2.338
  620ILE    CG2 6123   7.503   9.564   2.514
  620ILE     CD 6124   7.510   9.444   2.217
  620ILE      C 6125   7.497   9.310   2.699
  620ILE      O 6126   7.385   9.261   2.678
  621VAL      N 6127   7.548   9.345   2.817
  621VAL      H 6128   7.622   9.413   2.818
  621VAL     CA 6129   7.493   9.327   2.952
  621VAL     CB 6130   7.611   9.296   3.044
  621VAL    CG1 6131   7.564   9.247   3.181
  621VAL    CG2 6132   7.696   9.181   2.990
  621VAL      C 6133   7.403   9.441   3.001
  621VAL      O 6134   7.458   9.539   3.049
  622VAL      N 6135   7.272   9.421   2.997
  622VAL      H 6136   7.232   9.335   2.965
  622VAL     CA 6137   7.184   9.534   3.032
  622VAL     CB 6138   7.079   9.542   2.921
  622VAL    CG1 6139   6.975   9.649   2.954
  622VAL    CG2 6140   7.153   9.581   2.793
  622VAL      C 6141   7.133   9.500   3.172
  622VAL      O 6142   7.049   9.409   3.180
  623LEU      N 6143   7.203   9.556   3.269
  623LEU      H 6144   7.253   9.643   3.258
  623LEU     CA 6145   7.187   9.529   3.412
  623LEU     CB 6146   7.314   9.573   3.486
  623LEU     CG 6147   7.444   9.495   3.466
  623LEU    CD1 6148   7.564   9.574   3.519
  623LEU    CD2 6149   7.446   9.354   3.527
  623LEU      C 6150   7.060   9.589   3.473
  623LEU      O 6151   7.060   9.699   3.528
  624ALA      N 6152   6.942   9.535   3.442
  624ALA      H 6153   6.931   9.458   3.379
  624ALA     CA 6154   6.816   9.559   3.512
  624ALA     CB 6155   6.697   9.500   3.436
  624ALA      C 6156   6.817   9.524   3.661
  624ALA      O 6157   6.798   9.409   3.700
  625LEU      N 6158   6.823   9.628   3.744
  625LEU      H 6159   6.839   9.720   3.707
  625LEU     CA 6160   6.835   9.610   3.889
  625LEU     CB 6161   6.898   9.724   3.969
  625LEU     CG 6162   7.036   9.763   3.918
  625LEU    CD1 6163   7.094   9.878   4.000
  625LEU    CD2 6164   7.146   9.656   3.928
  625LEU      C 6165   6.699   9.572   3.949
  625LEU      O 6166   6.599   9.636   3.916
  626PRO      N 6167   6.701   9.476   4.041
  626PRO     CA 6168   6.592   9.446   4.135
  626PRO     CB 6169   6.610   9.299   4.175
  626PRO     CG 6170   6.759   9.270   4.160
  626PRO     CD 6171   6.794   9.362   4.043
  626PRO      C 6172   6.580   9.542   4.253
  626PRO     O1 6173   6.476   9.537   4.322
  626PRO   HO11 6174   6.416   9.500   4.251
  626PRO   HO12 6175   6.496   9.604   4.393
  626PRO     O2 6176   6.669   9.631   4.259
  626PRO   HO21 6177   6.671   9.680   4.346
  626PRO   HO22 6178   6.728   9.630   4.178
  627SOL     OW 6179   3.889   4.857   3.646
  627SOL    HW1 6180   3.858   4.800   3.569
  627SOL    HW2 6181   3.927   4.942   3.611
  628SOL     OW 6182   5.871   2.542   0.830
  628SOL    HW1 6183   5.787   2.585   0.863
  628SOL    HW2 6184   5.908   2.595   0.753
  629SOL     OW 6185   6.343   5.101   3.557
  629SOL    HW1 6186   6.264   5.061   3.606
  629SOL    HW2 6187   6.383   5.032   3.497
  630SOL     OW 6188   0.007   6.654   1.286
  630SOL    HW1 6189  -0.064   6.647   1.356
  630SOL    HW2 6190  -0.033   6.643   1.196
  631SOL     OW 6191   1.101   6.891   0.015
  631SOL    HW1 6192   1.113   6.969  -0.048
  631SOL    HW2 6193   1.014   6.899   0.062
  632SOL     OW 6194   7.814  10.563   6.627
  632SOL    HW1 6195   7.890  10.579   6.690
  632SOL    HW2 6196   7.847  10.507   6.550
  633SOL     OW 6197   0.932   4.818   3.636
  633SOL    HW1 6198   0.899   4.759   3.562
  633SOL    HW2 6199   0.958   4.907   3.599
  634SOL     OW 6200   8.978   8.492   7.423
  634SOL    HW1 6201   9.035   8.418   7.390
  634SOL    HW2 6202   8.906   8.511   7.356
  635SOL     OW 6203   1.271   6.764   2.823
  635SOL    HW1 6204   1.340   6.837   2.818
  635SOL    HW2 6205   1.189   6.791   2.772
  636SOL     OW 6206   4.715   9.112   4.754
  636SOL    HW1 6207   4.793   9.057   4.784
  636SOL    HW2 6208   4.636   9.052   4.743
  637SOL     OW 6209   2.141   7.178   1.620
  637SOL    HW1 6210   2.127   7.250   1.688
  637SOL    HW2 6211   2.058   7.122   1.612
  638SOL     OW 6212   8.316   4.811   3.237
  638SOL    HW1 6213   8.313   4.748   3.314
  638SOL    HW2 6214   8.225   4.818   3.196
  639SOL     OW 6215   2.470   1.955   1.735
  639SOL    HW1 6216   2.476   2.029   1.668
  639SOL    HW2 6217   2.444   1.994   1.825
  640SOL     OW 6218   3.678   4.325   0.451
  640SOL    HW1 6219   3.693   4.309   0.549
  640SOL    HW2 6220   3.766   4.324   0.404
  641SOL     OW 6221   2.290   0.657   1.557
  641SOL    HW1 6222   2.299   0.725   1.484
  641SOL    HW2 6223   2.261   0.570   1.517
  642SOL     OW 6224   5.749   5.311   3.337
  642SOL    HW1 6225   5.694   5.249   3.392
  642SOL    HW2 6226   5.736   5.291   3.240
  643SOL     OW 6227   2.811   8.082   1.389
  643SOL    HW1 6228   2.895   8.086   1.442
  643SOL    HW2 6229   2.822   8.136   1.304
  644SOL     OW 6230   8.494   4.236   3.672
  644SOL    HW1 6231   8.590   4.246   3.641
  644SOL    HW2 6232   8.463   4.323   3.710
  645SOL     OW 6233   7.168   7.278   2.500
  645SOL    HW1 6234   7.087   7.220   2.503
  645SOL    HW2 6235   7.236   7.237   2.439
  646SOL     OW 6236   1.972   6.174   4.497
  646SOL    HW1 6237   2.059   6.132   4.519
  646SOL    HW2 6238   1.983   6.274   4.494
  647SOL     OW 6239   5.672   6.127   0.260
  647SOL    HW1 6240   5.583   6.175   0.249
  647SOL    HW2 6241   5.701   6.091   0.170
  648SOL     OW 6242   5.030   6.435   6.385
  648SOL    HW1 6243   4.983   6.379   6.316
  648SOL    HW2 6244   5.003   6.531   6.373
  649SOL     OW 6245   0.069   4.659   3.456
  649SOL    HW1 6246   0.101   4.587   3.395
  649SOL    HW2 6247   0.147   4.700   3.502
  650SOL     OW 6248   2.870   4.790   6.773
  650SOL    HW1 6249   2.915   4.769   6.686
  650SOL    HW2 6250   2.938   4.810   6.843
  651SOL     OW 6251   5.413   8.129   0.336
  651SOL    HW1 6252   5.430   8.031   0.344
  651SOL    HW2 6253   5.501   8.178   0.338
  652SOL     OW 6254   6.548   7.533   0.048
  652SOL    HW1 6255   6.640   7.545   0.009
  652SOL    HW2 6256   6.494   7.474  -0.011
  653SOL     OW 6257   9.446   8.283   0.988
  653SOL    HW1 6258   9.419   8.210   1.050
  653SOL    HW2 6259   9.386   8.363   1.002
  654SOL     OW 6260   9.275   4.186   1.771
  654SOL    HW1 6261   9.368   4.183   1.807
  654SOL    HW2 6262   9.244   4.093   1.752
  655SOL     OW 6263   4.738   2.799   4.409
  655SOL    HW1 6264   4.739   2.872   4.340
  655SOL    HW2 6265   4.795   2.724   4.378
  656SOL     OW 6266   0.065   6.458   7.169
  656SOL    HW1 6267   0.084   6.476   7.072
  656SOL    HW2 6268   0.110   6.373   7.196
  657SOL     OW 6269   1.983   3.797   4.330
  657SOL    HW1 6270   2.049   3.863   4.293
  657SOL    HW2 6271   1.891   3.823   4.300
  658SOL     OW 6272   8.050   8.522   0.181
  658SOL    HW1 6273   8.140   8.480   0.172
  658SOL    HW2 6274   8.023   8.519   0.278
  659SOL     OW 6275   6.645   3.206   6.804
  659SOL    HW1 6276   6.651   3.171   6.897
  659SOL    HW2 6277   6.555   3.247   6.789
  660SOL     OW 6278   4.457   4.923   4.807
  660SOL    HW1 6279   4.410   4.952   4.723
  660SOL    HW2 6280   4.483   4.828   4.799
  661SOL     OW 6281   6.211   2.098   6.086
  661SOL    HW1 6282   6.156   2.055   6.014
  661SOL    HW2 6283   6.174   2.071   6.176
  662SOL     OW 6284   7.439   8.024   2.014
  662SOL    HW1 6285   7.534   8.056   2.012
  662SOL    HW2 6286   7.382   8.086   1.960
  663SOL     OW 6287   8.444   0.594   6.905
  663SOL    HW1 6288   8.436   0.539   6.988
  663SOL    HW2 6289   8.360   0.585   6.851
  664SOL     OW 6290  10.280   3.363   1.605
  664SOL    HW1 6291  10.296   3.462   1.603
  664SOL    HW2 6292  10.182   3.345   1.606
  665SOL     OW 6293   0.571   8.932   6.322
  665SOL    HW1 6294   0.658   8.890   6.296
  665SOL    HW2 6295   0.543   8.998   6.252
  666SOL     OW 6296   9.179   6.815   2.775
  666SOL    HW1 6297   9.189   6.886   2.844
  666SOL    HW2 6298   9.153   6.729   2.820
  667SOL     OW 6299   4.979   5.967   6.197
  667SOL    HW1 6300   4.972   5.958   6.296
  667SOL    HW2 6301   4.889   5.946   6.156
  668SOL     OW 6302   1.219   8.883   3.754
  668SOL    HW1 6303   1.139   8.920   3.704
  668SOL    HW2 6304   1.259   8.807   3.703
  669SOL     OW 6305   9.355   4.104   0.317
  669SOL    HW1 6306   9.364   4.196   0.279
  669SOL    HW2 6307   9.339   4.039   0.242
  670SOL     OW 6308   8.333   7.193   5.782
  670SOL    HW1 6309   8.319   7.290   5.763
  670SOL    HW2 6310   8.392   7.182   5.862
  671SOL     OW 6311   2.075   4.220   6.221
  671SOL    HW1 6312   2.013   4.298   6.218
  671SOL    HW2 6313   2.045   4.155   6.291
  672SOL     OW 6314   4.069   4.605   3.409
  672SOL    HW1 6315   4.116   4.672   3.465
  672SOL    HW2 6316   4.069   4.516   3.455
  673SOL     OW 6317  10.434   3.874   2.923
  673SOL    HW1 6318  10.345   3.918   2.906
  673SOL    HW2 6319  10.495   3.891   2.845
  674SOL     OW 6320   4.358  10.594   2.604
  674SOL    HW1 6321   4.278  10.534   2.608
  674SOL    HW2 6322   4.379  10.628   2.696
  675SOL     OW 6323   6.514  10.378   6.344
  675SOL    HW1 6324   6.448  10.319   6.390
  675SOL    HW2 6325   6.535  10.341   6.253
  676SOL     OW 6326   8.104   2.622   3.556
  676SOL    HW1 6327   8.024   2.562   3.568
  676SOL    HW2 6328   8.179   2.590   3.615
  677SOL     OW 6329  10.204   4.731   1.566
  677SOL    HW1 6330  10.119   4.718   1.616
  677SOL    HW2 6331  10.222   4.650   1.509
  678SOL     OW 6332   3.764  10.393   0.390
  678SOL    HW1 6333   3.760  10.477   0.337
  678SOL    HW2 6334   3.701  10.325   0.349
  679SOL     OW 6335   0.820   3.900   4.804
  679SOL    HW1 6336   0.796   3.922   4.709
  679SOL    HW2 6337   0.882   3.970   4.840
  680SOL     OW 6338   9.543  10.194   0.141
  680SOL    HW1 6339   9.466  10.230   0.193
  680SOL    HW2 6340   9.628  10.227   0.181
  681SOL     OW 6341   5.378   9.998   6.759
  681SOL    HW1 6342   5.300   9.998   6.697
  681SOL    HW2 6343   5.392   9.905   6.794
  682SOL     OW 6344   7.075   1.416   2.558
  682SOL    HW1 6345   7.090   1.371   2.470
  682SOL    HW2 6346   6.976   1.433   2.569
  683SOL     OW 6347   3.871   5.748   7.009
  683SOL    HW1 6348   3.795   5.703   6.962
  683SOL    HW2 6349   3.918   5.807   6.945
  684SOL     OW 6350  10.117   5.710   7.254
  684SOL    HW1 6351  10.026   5.748   7.240
  684SOL    HW2 6352  10.126   5.624   7.203
  685SOL     OW 6353   1.466   6.742   6.515
  685SOL    HW1 6354   1.420   6.670   6.462
  685SOL    HW2 6355   1.443   6.831   6.476
  686SOL     OW 6356   9.977   9.754   0.849
  686SOL    HW1 6357   9.965   9.852   0.833
  686SOL    HW2 6358   9.998   9.709   0.762
  687SOL     OW 6359   8.358  10.316   0.182
  687SOL    HW1 6360   8.397  10.284   0.268
  687SOL    HW2 6361   8.344  10.415   0.188
  688SOL     OW 6362   5.219   1.232   1.669
  688SOL    HW1 6363   5.164   1.168   1.616
  688SOL    HW2 6364   5.214   1.206   1.766
  689SOL     OW 6365   6.079   8.576   5.347
  689SOL    HW1 6366   6.012   8.644   5.316
  689SOL    HW2 6367   6.038   8.485   5.343
  690SOL     OW 6368   6.677   5.274   2.115
  690SOL    HW1 6369   6.772   5.261   2.087
  690SOL    HW2 6370   6.618   5.220   2.056
  691SOL     OW 6371   2.424   3.265   3.278
  691SOL    HW1 6372   2.354   3.324   3.319
  691SOL    HW2 6373   2.389   3.226   3.193
  692SOL     OW 6374   0.759   1.799   0.800
  692SOL    HW1 6375   0.725   1.866   0.734
  692SOL    HW2 6376   0.728   1.824   0.891
  693SOL     OW 6377   0.785   1.441   3.191
  693SOL    HW1 6378   0.858   1.489   3.143
  693SOL    HW2 6379   0.738   1.380   3.127
  694SOL     OW 6380   1.201   9.487   6.629
  694SOL    HW1 6381   1.182   9.583   6.649
  694SOL    HW2 6382   1.154   9.429   6.696
  695SOL     OW 6383   6.795   3.465   4.195
  695SOL    HW1 6384   6.816   3.493   4.101
  695SOL    HW2 6385   6.869   3.409   4.231
  696SOL     OW 6386   7.295   5.424   2.365
  696SOL    HW1 6387   7.383   5.382   2.383
  696SOL    HW2 6388   7.265   5.475   2.445
  697SOL     OW 6389   4.774   3.107   4.203
  697SOL    HW1 6390   4.695   3.149   4.249
  697SOL    HW2 6391   4.746   3.068   4.116
  698SOL     OW 6392   5.121   3.271   2.709
  698SOL    HW1 6393   5.158   3.292   2.619
  698SOL    HW2 6394   5.030   3.312   2.718
  699SOL     OW 6395   5.365   9.704   6.576
  699SOL    HW1 6396   5.388   9.705   6.673
  699SOL    HW2 6397   5.372   9.611   6.540
  700SOL     OW 6398  10.221   4.113   7.261
  700SOL    HW1 6399  10.319   4.115   7.248
  700SOL    HW2 6400  10.179   4.060   7.187
  701SOL     OW 6401   1.527   8.699   0.161
  701SOL    HW1 6402   1.505   8.797   0.162
  701SOL    HW2 6403   1.595   8.679   0.231
  702SOL     OW 6404   0.128   8.778   5.057
  702SOL    HW1 6405   0.093   8.787   4.964
  702SOL    HW2 6406   0.227   8.762   5.055
  703SOL     OW 6407   1.847   8.521   2.049
  703SOL    HW1 6408   1.797   8.539   2.133
  703SOL    HW2 6409   1.808   8.442   2.002
  704SOL     OW 6410   1.299   6.539   6.412
  704SOL    HW1 6411   1.301   6.492   6.323
  704SOL    HW2 6412   1.322   6.474   6.484
  705SOL     OW 6413   1.290   1.571   4.904
  705SOL    HW1 6414   1.304   1.478   4.870
  705SOL    HW2 6415   1.229   1.569   4.984
  706SOL     OW 6416   9.271   1.349   7.079
  706SOL    HW1 6417   9.347   1.383   7.024
  706SOL    HW2 6418   9.222   1.277   7.028
  707SOL     OW 6419   4.852   7.560   6.742
  707SOL    HW1 6420   4.924   7.628   6.731
  707SOL    HW2 6421   4.892   7.474   6.776
  708SOL     OW 6422   4.581   5.312   0.573
  708SOL    HW1 6423   4.543   5.254   0.501
  708SOL    HW2 6424   4.511   5.375   0.606
  709SOL     OW 6425   0.215   2.267   3.930
  709SOL    HW1 6426   0.300   2.312   3.955
  709SOL    HW2 6427   0.200   2.187   3.989
  710SOL     OW 6428   4.287   2.687   0.093
  710SOL    HW1 6429   4.270   2.666   0.189
  710SOL    HW2 6430   4.382   2.716   0.082
  711SOL     OW 6431   4.990   3.535   4.556
  711SOL    HW1 6432   5.016   3.478   4.635
  711SOL    HW2 6433   5.026   3.627   4.569
  712SOL     OW 6434   9.872   4.149   7.235
  712SOL    HW1 6435   9.927   4.065   7.239
  712SOL    HW2 6436   9.800   4.145   7.306
  713SOL     OW 6437   3.184   0.552   0.519
  713SOL    HW1 6438   3.159   0.499   0.599
  713SOL    HW2 6439   3.274   0.523   0.487
  714SOL     OW 6440   5.066   6.610   3.884
  714SOL    HW1 6441   5.104   6.546   3.951
  714SOL    HW2 6442   5.003   6.672   3.930
  715SOL     OW 6443   6.381   6.103   2.203
  715SOL    HW1 6444   6.308   6.045   2.167
  715SOL    HW2 6445   6.469   6.061   2.183
  716SOL     OW 6446   3.212   1.558   7.442
  716SOL    HW1 6447   3.153   1.487   7.403
  716SOL    HW2 6448   3.189   1.646   7.399
  717SOL     OW 6449   5.992   6.615   3.485
  717SOL    HW1 6450   5.943   6.585   3.567
  717SOL    HW2 6451   6.089   6.591   3.493
  718SOL     OW 6452   1.819   8.397   3.817
  718SOL    HW1 6453   1.891   8.354   3.872
  718SOL    HW2 6454   1.783   8.331   3.750
  719SOL     OW 6455   9.311   6.123   0.044
  719SOL    HW1 6456   9.361   6.163  -0.032
  719SOL    HW2 6457   9.353   6.036   0.069
  720SOL     OW 6458   3.233   6.452   4.952
  720SOL    HW1 6459   3.327   6.484   4.966
  720SOL    HW2 6460   3.227   6.407   4.863
  721SOL     OW 6461   9.577   0.836   0.547
  721SOL    HW1 6462   9.484   0.853   0.578
  721SOL    HW2 6463   9.594   0.889   0.464
  722SOL     OW 6464   5.096   2.832   0.307
  722SOL    HW1 6465   5.040   2.852   0.227
  722SOL    HW2 6466   5.192   2.852   0.286
  723SOL     OW 6467   2.715   4.391   1.290
  723SOL    HW1 6468   2.685   4.361   1.380
  723SOL    HW2 6469   2.806   4.353   1.272
  724SOL     OW 6470   2.969   0.462   4.058
  724SOL    HW1 6471   2.882   0.503   4.033
  724SOL    HW2 6472   3.045   0.519   4.025
  725SOL     OW 6473   9.923   4.841   5.217
  725SOL    HW1 6474   9.956   4.807   5.129
  725SOL    HW2 6475   9.824   4.832   5.221
  726SOL     OW 6476   6.294   1.544   0.474
  726SOL    HW1 6477   6.337   1.522   0.386
  726SOL    HW2 6478   6.328   1.633   0.505
  727SOL     OW 6479   0.770   7.581   0.169
  727SOL    HW1 6480   0.701   7.532   0.117
  727SOL    HW2 6481   0.843   7.613   0.109
  728SOL     OW 6482   8.034   8.474   5.131
  728SOL    HW1 6483   7.971   8.409   5.173
  728SOL    HW2 6484   8.067   8.436   5.044
  729SOL     OW 6485   9.666   3.601   5.262
  729SOL    HW1 6486   9.569   3.582   5.240
  729SOL    HW2 6487   9.674   3.695   5.296
  730SOL     OW 6488   3.227   6.756   1.988
  730SOL    HW1 6489   3.192   6.665   2.012
  730SOL    HW2 6490   3.284   6.750   1.906
  731SOL     OW 6491   3.283   2.301   1.660
  731SOL    HW1 6492   3.247   2.261   1.575
  731SOL    HW2 6493   3.208   2.344   1.710
  732SOL     OW 6494   4.896   6.370   2.734
  732SOL    HW1 6495   4.918   6.283   2.778
  732SOL    HW2 6496   4.805   6.399   2.765
  733SOL     OW 6497   4.760  10.238   3.162
  733SOL    HW1 6498   4.777  10.323   3.213
  733SOL    HW2 6499   4.797  10.247   3.070
  734SOL     OW 6500   2.769  10.048   0.783
  734SOL    HW1 6501   2.701  10.036   0.856
  734SOL    HW2 6502   2.729  10.019   0.696
  735SOL     OW 6503   3.798   1.536   3.972
  735SOL    HW1 6504   3.700   1.524   3.989
  735SOL    HW2 6505   3.812   1.594   3.892
  736SOL     OW 6506   5.204   8.797   2.914
  736SOL    HW1 6507   5.170   8.704   2.928
  736SOL    HW2 6508   5.267   8.798   2.836
  737SOL     OW 6509   0.932   8.117   3.813
  737SOL    HW1 6510   0.858   8.130   3.877
  737SOL    HW2 6511   0.944   8.020   3.793
  738SOL     OW 6512   1.051  10.435   0.721
  738SOL    HW1 6513   1.146  10.409   0.706
  738SOL    HW2 6514   0.990  10.372   0.672
  739SOL     OW 6515   7.396   4.413   5.884
  739SOL    HW1 6516   7.458   4.487   5.912
  739SOL    HW2 6517   7.427   4.328   5.928
  740SOL     OW 6518   0.486   0.043   4.045
  740SOL    HW1 6519   0.490   0.075   3.950
  740SOL    HW2 6520   0.397   0.066   4.084
  741SOL     OW 6521   8.243   4.132   6.911
  741SOL    HW1 6522   8.142   4.131   6.899
  741SOL    HW2 6523   8.283   4.197   6.846
  742SOL     OW 6524   2.696   0.500   4.296
  742SOL    HW1 6525   2.750   0.419   4.323
  742SOL    HW2 6526   2.686   0.500   4.196
  743SOL     OW 6527   1.753   5.509   0.554
  743SOL    HW1 6528   1.701   5.456   0.622
  743SOL    HW2 6529   1.782   5.596   0.595
  744SOL     OW 6530   8.779   1.742   2.240
  744SOL    HW1 6531   8.715   1.779   2.307
  744SOL    HW2 6532   8.755   1.647   2.219
  745SOL     OW 6533   1.486   7.405   4.474
  745SOL    HW1 6534   1.451   7.312   4.464
  745SOL    HW2 6535   1.410   7.466   4.500
  746SOL     OW 6536   0.085   9.826   6.149
  746SOL    HW1 6537   0.163   9.792   6.200
  746SOL    HW2 6538   0.081   9.780   6.060
  747SOL     OW 6539   8.851   0.788   2.749
  747SOL    HW1 6540   8.936   0.824   2.786
  747SOL    HW2 6541   8.858   0.782   2.649
  748SOL     OW 6542   8.908   0.513   2.328
  748SOL    HW1 6543   8.901   0.569   2.410
  748SOL    HW2 6544   8.819   0.470   2.310
  749SOL     OW 6545   8.580   0.240   3.328
  749SOL    HW1 6546   8.624   0.329   3.335
  749SOL    HW2 6547   8.640   0.176   3.282
  750SOL     OW 6548   6.306   5.223   1.272
  750SOL    HW1 6549   6.349   5.284   1.338
  750SOL    HW2 6550   6.373   5.196   1.203
  751SOL     OW 6551   2.585   9.468   6.888
  751SOL    HW1 6552   2.635   9.479   6.974
  751SOL    HW2 6553   2.556   9.373   6.878
  752SOL     OW 6554   5.418   2.542   2.838
  752SOL    HW1 6555   5.374   2.620   2.881
  752SOL    HW2 6556   5.368   2.459   2.859
  753SOL     OW 6557   4.243   0.251   2.522
  753SOL    HW1 6558   4.320   0.187   2.519
  753SOL    HW2 6559   4.181   0.230   2.447
  754SOL     OW 6560   6.447   0.617   5.522
  754SOL    HW1 6561   6.447   0.564   5.438
  754SOL    HW2 6562   6.475   0.558   5.598
  755SOL     OW 6563   8.967   1.145   0.116
  755SOL    HW1 6564   9.039   1.077   0.130
  755SOL    HW2 6565   8.891   1.103   0.067
  756SOL     OW 6566  10.026   8.442   6.817
  756SOL    HW1 6567   9.940   8.494   6.815
  756SOL    HW2 6568  10.076   8.465   6.899
  757SOL     OW 6569   2.802   9.356   6.276
  757SOL    HW1 6570   2.790   9.440   6.224
  757SOL    HW2 6571   2.899   9.343   6.296
  758SOL     OW 6572   1.681   4.593   4.270
  758SOL    HW1 6573   1.663   4.510   4.323
  758SOL    HW2 6574   1.715   4.665   4.332
  759SOL     OW 6575  10.244   9.025   2.452
  759SOL    HW1 6576  10.200   8.954   2.396
  759SOL    HW2 6577  10.305   8.981   2.518
  760SOL     OW 6578  10.430   5.655   1.210
  760SOL    HW1 6579  10.388   5.609   1.132
  760SOL    HW2 6580  10.387   5.623   1.294
  761SOL     OW 6581   0.607   1.941   1.694
  761SOL    HW1 6582   0.516   1.907   1.721
  761SOL    HW2 6583   0.597   1.999   1.613
  762SOL     OW 6584   6.694   0.357   0.106
  762SOL    HW1 6585   6.715   0.394   0.196
  762SOL    HW2 6586   6.708   0.258   0.106
  763SOL     OW 6587   8.428   9.265   5.407
  763SOL    HW1 6588   8.457   9.289   5.315
  763SOL    HW2 6589   8.378   9.342   5.447
  764SOL     OW 6590   3.413   5.997   5.560
  764SOL    HW1 6591   3.429   6.088   5.522
  764SOL    HW2 6592   3.498   5.963   5.600
  765SOL     OW 6593   2.261   9.445   3.315
  765SOL    HW1 6594   2.333   9.451   3.385
  765SOL    HW2 6595   2.226   9.352   3.311
  766SOL     OW 6596   6.691   2.815   5.294
  766SOL    HW1 6597   6.715   2.818   5.197
  766SOL    HW2 6598   6.594   2.839   5.305
  767SOL     OW 6599  10.549   0.739   1.526
  767SOL    HW1 6600  10.501   0.777   1.449
  767SOL    HW2 6601  10.648   0.739   1.509
  768SOL     OW 6602   8.343   4.356   2.851
  768SOL    HW1 6603   8.256   4.404   2.841
  768SOL    HW2 6604   8.404   4.411   2.907
  769SOL     OW 6605   8.952   0.982   5.285
  769SOL    HW1 6606   9.007   1.006   5.205
  769SOL    HW2 6607   8.965   1.052   5.356
  770SOL     OW 6608   2.763   9.358   0.963
  770SOL    HW1 6609   2.808   9.396   0.882
  770SOL    HW2 6610   2.699   9.426   1.000
  771SOL     OW 6611   1.861   9.067   3.728
  771SOL    HW1 6612   1.833   9.097   3.820
  771SOL    HW2 6613   1.819   9.127   3.660
  772SOL     OW 6614  10.374   5.892   4.870
  772SOL    HW1 6615  10.472   5.903   4.856
  772SOL    HW2 6616  10.333   5.848   4.789
  773SOL     OW 6617   6.847   4.032   3.665
  773SOL    HW1 6618   6.910   4.110   3.667
  773SOL    HW2 6619   6.837   3.995   3.758
  774SOL     OW 6620   1.933   8.868   1.633
  774SOL    HW1 6621   2.027   8.848   1.658
  774SOL    HW2 6622   1.882   8.897   1.714
  775SOL     OW 6623   8.531   3.422   1.054
  775SOL    HW1 6624   8.612   3.410   0.995
  775SOL    HW2 6625   8.547   3.379   1.142
  776SOL     OW 6626   9.288  10.123   5.837
  776SOL    HW1 6627   9.201  10.173   5.834
  776SOL    HW2 6628   9.269  10.026   5.856
  777SOL     OW 6629   4.548   0.299   4.451
  777SOL    HW1 6630   4.524   0.395   4.468
  777SOL    HW2 6631   4.589   0.291   4.360
  778SOL     OW 6632   1.948   5.795   2.768
  778SOL    HW1 6633   2.033   5.841   2.795
  778SOL    HW2 6634   1.870   5.849   2.798
  779SOL     OW 6635   3.681   0.777   5.397
  779SOL    HW1 6636   3.687   0.678   5.397
  779SOL    HW2 6637   3.584   0.805   5.404
  780SOL     OW 6638   0.855   5.259   6.114
  780SOL    HW1 6639   0.904   5.258   6.027
  780SOL    HW2 6640   0.776   5.320   6.107
  781SOL     OW 6641   0.573   5.023   3.477
  781SOL    HW1 6642   0.661   5.001   3.434
  781SOL    HW2 6643   0.559   4.964   3.556
  782SOL     OW 6644   5.480   3.823   3.881
  782SOL    HW1 6645   5.524   3.751   3.936
  782SOL    HW2 6646   5.541   3.847   3.804
  783SOL     OW 6647   4.326   7.672   7.400
  783SOL    HW1 6648   4.335   7.664   7.301
  783SOL    HW2 6649   4.313   7.581   7.440
  784SOL     OW 6650   1.918   3.210   2.399
  784SOL    HW1 6651   1.906   3.208   2.299
  784SOL    HW2 6652   1.845   3.266   2.439
  785SOL     OW 6653   9.210   7.284   0.280
  785SOL    HW1 6654   9.302   7.308   0.248
  785SOL    HW2 6655   9.209   7.188   0.310
  786SOL     OW 6656   2.851   7.980   0.451
  786SOL    HW1 6657   2.752   7.994   0.458
  786SOL    HW2 6658   2.886   8.028   0.372
  787SOL     OW 6659   5.646   8.889   2.685
  787SOL    HW1 6660   5.691   8.881   2.774
  787SOL    HW2 6661   5.694   8.954   2.628
  788SOL     OW 6662   0.124   5.077   1.372
  788SOL    HW1 6663   0.127   5.176   1.358
  788SOL    HW2 6664   0.152   5.031   1.287
  789SOL     OW 6665   1.571   5.334   0.701
  789SOL    HW1 6666   1.604   5.318   0.794
  789SOL    HW2 6667   1.519   5.420   0.699
  790SOL     OW 6668   5.469   1.967   2.901
  790SOL    HW1 6669   5.515   2.002   2.983
  790SOL    HW2 6670   5.475   1.868   2.899
  791SOL     OW 6671   5.952   2.645   4.381
  791SOL    HW1 6672   6.029   2.623   4.320
  791SOL    HW2 6673   5.881   2.576   4.370
  792SOL     OW 6674   4.243   2.776   1.908
  792SOL    HW1 6675   4.181   2.822   1.846
  792SOL    HW2 6676   4.196   2.704   1.957
  793SOL     OW 6677   5.874   2.141   2.192
  793SOL    HW1 6678   5.795   2.088   2.225
  793SOL    HW2 6679   5.902   2.107   2.102
  794SOL     OW 6680   5.101   5.462   2.036
  794SOL    HW1 6681   5.144   5.452   1.945
  794SOL    HW2 6682   5.008   5.494   2.026
  795SOL     OW 6683   3.413   9.339   3.674
  795SOL    HW1 6684   3.458   9.402   3.612
  795SOL    HW2 6685   3.457   9.344   3.764
  796SOL     OW 6686   4.807   6.820   7.164
  796SOL    HW1 6687   4.901   6.838   7.198
  796SOL    HW2 6688   4.753   6.777   7.236
  797SOL     OW 6689   5.691   4.295   5.896
  797SOL    HW1 6690   5.736   4.209   5.872
  797SOL    HW2 6691   5.633   4.281   5.976
  798SOL     OW 6692   7.697   7.315   0.282
  798SOL    HW1 6693   7.722   7.278   0.194
  798SOL    HW2 6694   7.732   7.408   0.292
  799SOL     OW 6695   6.176   5.907   1.802
  799SOL    HW1 6696   6.130   5.836   1.856
  799SOL    HW2 6697   6.148   5.997   1.832
  800SOL     OW 6698   2.644   1.840   2.089
  800SOL    HW1 6699   2.550   1.852   2.057
  800SOL    HW2 6700   2.663   1.906   2.163
  801SOL     OW 6701   7.835   5.697   0.465
  801SOL    HW1 6702   7.918   5.737   0.425
  801SOL    HW2 6703   7.861   5.636   0.540
  802SOL     OW 6704   5.889   2.347   5.414
  802SOL    HW1 6705   5.861   2.393   5.330
  802SOL    HW2 6706   5.938   2.412   5.473
  803SOL     OW 6707   3.993   1.870   3.616
  803SOL    HW1 6708   4.057   1.872   3.693
  803SOL    HW2 6709   3.918   1.935   3.634
  804SOL     OW 6710   1.517   0.203   6.745
  804SOL    HW1 6711   1.452   0.127   6.742
  804SOL    HW2 6712   1.471   0.285   6.777
  805SOL     OW 6713   2.325   6.845   2.415
  805SOL    HW1 6714   2.365   6.851   2.506
  805SOL    HW2 6715   2.384   6.892   2.349
  806SOL     OW 6716   3.877   8.775   0.627
  806SOL    HW1 6717   3.912   8.682   0.634
  806SOL    HW2 6718   3.903   8.812   0.537
  807SOL     OW 6719   0.076   9.581   2.372
  807SOL    HW1 6720   0.068   9.679   2.359
  807SOL    HW2 6721   0.061   9.558   2.468
  808SOL     OW 6722   2.208   0.956   3.883
  808SOL    HW1 6723   2.153   1.039   3.878
  808SOL    HW2 6724   2.149   0.876   3.888
  809SOL     OW 6725   2.040   7.613   1.995
  809SOL    HW1 6726   1.942   7.625   2.010
  809SOL    HW2 6727   2.073   7.686   1.935
  810SOL     OW 6728   8.439   6.716   6.762
  810SOL    HW1 6729   8.451   6.731   6.861
  810SOL    HW2 6730   8.514   6.760   6.713
  811SOL     OW 6731   0.576   0.707   1.434
  811SOL    HW1 6732   0.656   0.650   1.449
  811SOL    HW2 6733   0.567   0.773   1.509
  812SOL     OW 6734   4.304   0.185   5.438
  812SOL    HW1 6735   4.299   0.154   5.343
  812SOL    HW2 6736   4.299   0.285   5.441
  813SOL     OW 6737   3.694   4.551   5.898
  813SOL    HW1 6738   3.763   4.623   5.902
  813SOL    HW2 6739   3.648   4.553   5.810
  814SOL     OW 6740   8.882   1.496   6.059
  814SOL    HW1 6741   8.854   1.482   5.964
  814SOL    HW2 6742   8.878   1.409   6.108
  815SOL     OW 6743   8.771   1.460   3.397
  815SOL    HW1 6744   8.674   1.463   3.417
  815SOL    HW2 6745   8.821   1.509   3.468
  816SOL     OW 6746   4.552   6.427   0.752
  816SOL    HW1 6747   4.527   6.449   0.658
  816SOL    HW2 6748   4.535   6.330   0.769
  817SOL     OW 6749   7.887   6.706   0.424
  817SOL    HW1 6750   7.919   6.751   0.339
  817SOL    HW2 6751   7.880   6.773   0.497
  818SOL     OW 6752   9.714   7.088   0.220
  818SOL    HW1 6753   9.814   7.075   0.220
  818SOL    HW2 6754   9.680   7.083   0.127
  819SOL     OW 6755   9.545   1.264   6.423
  819SOL    HW1 6756   9.501   1.231   6.507
  819SOL    HW2 6757   9.583   1.187   6.373
  820SOL     OW 6758   2.250   8.312   5.522
  820SOL    HW1 6759   2.194   8.362   5.589
  820SOL    HW2 6760   2.342   8.299   5.558
  821SOL     OW 6761   0.358   0.635   6.727
  821SOL    HW1 6762   0.270   0.590   6.718
  821SOL    HW2 6763   0.429   0.578   6.685
  822SOL     OW 6764   7.854   2.825   6.698
  822SOL    HW1 6765   7.758   2.845   6.670
  822SOL    HW2 6766   7.911   2.822   6.617
  823SOL     OW 6767   1.763   1.800   1.491
  823SOL    HW1 6768   1.847   1.819   1.543
  823SOL    HW2 6769   1.699   1.750   1.549
  824SOL     OW 6770   1.534   6.885   5.761
  824SOL    HW1 6771   1.498   6.911   5.850
  824SOL    HW2 6772   1.533   6.964   5.700
  825SOL     OW 6773   9.503   1.202   6.927
  825SOL    HW1 6774   9.600   1.231   6.926
  825SOL    HW2 6775   9.499   1.102   6.933
  826SOL     OW 6776   4.401   4.967   1.325
  826SOL    HW1 6777   4.427   4.882   1.281
  826SOL    HW2 6778   4.324   4.950   1.387
  827SOL     OW 6779   3.535   3.731   6.429
  827SOL    HW1 6780   3.616   3.783   6.451
  827SOL    HW2 6781   3.521   3.658   6.495
  828SOL     OW 6782   7.149   0.365   1.335
  828SOL    HW1 6783   7.142   0.405   1.245
  828SOL    HW2 6784   7.179   0.270   1.328
  829SOL     OW 6785   2.618   0.241   4.503
  829SOL    HW1 6786   2.681   0.314   4.531
  829SOL    HW2 6787   2.660   0.191   4.427
  830SOL     OW 6788   0.039   1.015   0.123
  830SOL    HW1 6789  -0.009   1.103   0.122
  830SOL    HW2 6790   0.087   1.001   0.036
  831SOL     OW 6791   0.148   0.441   0.103
  831SOL    HW1 6792   0.184   0.517   0.049
  831SOL    HW2 6793   0.055   0.463   0.133
  832SOL     OW 6794   8.243   1.266   4.562
  832SOL    HW1 6795   8.250   1.167   4.576
  832SOL    HW2 6796   8.267   1.288   4.468
  833SOL     OW 6797   5.271   8.381   2.153
  833SOL    HW1 6798   5.304   8.292   2.120
  833SOL    HW2 6799   5.344   8.448   2.144
  834SOL     OW 6800   8.500   0.359   5.792
  834SOL    HW1 6801   8.472   0.264   5.781
  834SOL    HW2 6802   8.513   0.379   5.889
  835SOL     OW 6803   4.510   8.330   6.149
  835SOL    HW1 6804   4.451   8.321   6.229
  835SOL    HW2 6805   4.454   8.328   6.066
  836SOL     OW 6806   5.839   5.480   7.359
  836SOL    HW1 6807   5.760   5.535   7.389
  836SOL    HW2 6808   5.923   5.534   7.369
  837SOL     OW 6809   9.497   3.000   4.508
  837SOL    HW1 6810   9.586   3.031   4.473
  837SOL    HW2 6811   9.466   3.061   4.581
  838SOL     OW 6812   6.581   5.827   1.050
  838SOL    HW1 6813   6.547   5.796   0.960
  838SOL    HW2 6814   6.639   5.908   1.036
  839SOL     OW 6815   0.472   7.351   2.182
  839SOL    HW1 6816   0.484   7.393   2.092
  839SOL    HW2 6817   0.377   7.322   2.192
  840SOL     OW 6818   5.160   1.406   3.545
  840SOL    HW1 6819   5.109   1.395   3.630
  840SOL    HW2 6820   5.231   1.475   3.556
  841SOL     OW 6821   1.521   7.812   2.238
  841SOL    HW1 6822   1.587   7.758   2.187
  841SOL    HW2 6823   1.511   7.777   2.331
  842SOL     OW 6824   2.731   4.846   2.625
  842SOL    HW1 6825   2.674   4.823   2.704
  842SOL    HW2 6826   2.811   4.897   2.656
  843SOL     OW 6827   2.569   0.499   2.328
  843SOL    HW1 6828   2.535   0.524   2.238
  843SOL    HW2 6829   2.514   0.425   2.366
  844SOL     OW 6830   6.237   7.861   4.552
  844SOL    HW1 6831   6.299   7.804   4.607
  844SOL    HW2 6832   6.264   7.957   4.563
  845SOL     OW 6833   0.523   1.418   4.885
  845SOL    HW1 6834   0.486   1.366   4.962
  845SOL    HW2 6835   0.525   1.361   4.803
  846SOL     OW 6836   4.727   4.612   6.378
  846SOL    HW1 6837   4.734   4.635   6.281
  846SOL    HW2 6838   4.725   4.513   6.389
  847SOL     OW 6839   1.573   8.208   3.915
  847SOL    HW1 6840   1.538   8.301   3.920
  847SOL    HW2 6841   1.606   8.189   3.822
  848SOL     OW 6842  10.385   6.817   0.484
  848SOL    HW1 6843  10.445   6.817   0.404
  848SOL    HW2 6844  10.413   6.744   0.547
  849SOL     OW 6845   7.104   7.350   6.197
  849SOL    HW1 6846   7.158   7.382   6.119
  849SOL    HW2 6847   7.161   7.295   6.257
  850SOL     OW 6848  -0.001   4.570   6.362
  850SOL    HW1 6849   0.078   4.632   6.360
  850SOL    HW2 6850   0.026   4.482   6.322
  851SOL     OW 6851   2.210   4.073   3.296
  851SOL    HW1 6852   2.233   4.081   3.393
  851SOL    HW2 6853   2.111   4.069   3.285
  852SOL     OW 6854   5.922   6.189   1.517
  852SOL    HW1 6855   5.947   6.286   1.528
  852SOL    HW2 6856   5.986   6.144   1.457
  853SOL     OW 6857   4.125   1.530   6.263
  853SOL    HW1 6858   4.040   1.478   6.251
  853SOL    HW2 6859   4.197   1.470   6.297
  854SOL     OW 6860   1.272   5.041   6.808
  854SOL    HW1 6861   1.355   5.004   6.850
  854SOL    HW2 6862   1.263   5.006   6.715
  855SOL     OW 6863   2.453   6.722   5.169
  855SOL    HW1 6864   2.503   6.771   5.097
  855SOL    HW2 6865   2.458   6.774   5.254
  856SOL     OW 6866   1.873   3.392   0.905
  856SOL    HW1 6867   1.958   3.406   0.953
  856SOL    HW2 6868   1.867   3.296   0.877
  857SOL     OW 6869   9.420   2.276   4.624
  857SOL    HW1 6870   9.472   2.215   4.565
  857SOL    HW2 6871   9.371   2.342   4.567
  858SOL     OW 6872   1.205   9.756   4.372
  858SOL    HW1 6873   1.304   9.739   4.365
  858SOL    HW2 6874   1.160   9.676   4.412
  859SOL     OW 6875   6.458   4.161   6.297
  859SOL    HW1 6876   6.528   4.193   6.361
  859SOL    HW2 6877   6.501   4.107   6.225
  860SOL     OW 6878   4.989   3.967   6.137
  860SOL    HW1 6879   4.948   3.879   6.160
  860SOL    HW2 6880   5.087   3.963   6.151
  861SOL     OW 6881   3.358   1.728   0.149
  861SOL    HW1 6882   3.308   1.667   0.211
  861SOL    HW2 6883   3.451   1.740   0.183
  862SOL     OW 6884   7.465   4.545   4.267
  862SOL    HW1 6885   7.469   4.556   4.168
  862SOL    HW2 6886   7.468   4.448   4.291
  863SOL     OW 6887   5.906   1.981   3.159
  863SOL    HW1 6888   5.865   1.996   3.069
  863SOL    HW2 6889   5.941   2.067   3.195
  864SOL     OW 6890   1.165   2.048   2.503
  864SOL    HW1 6891   1.132   1.966   2.457
  864SOL    HW2 6892   1.097   2.081   2.567
  865SOL     OW 6893   4.057   3.032   2.781
  865SOL    HW1 6894   4.138   3.080   2.817
  865SOL    HW2 6895   4.049   2.943   2.827
  866SOL     OW 6896   8.156   3.593   3.778
  866SOL    HW1 6897   8.199   3.560   3.694
  866SOL    HW2 6898   8.172   3.528   3.852
  867SOL     OW 6899   2.660   1.314   3.579
  867SOL    HW1 6900   2.745   1.278   3.621
  867SOL    HW2 6901   2.681   1.349   3.488
  868SOL     OW 6902   6.197   8.298   4.990
  868SOL    HW1 6903   6.161   8.387   4.959
  868SOL    HW2 6904   6.255   8.312   5.070
  869SOL     OW 6905   5.388   5.403   2.448
  869SOL    HW1 6906   5.315   5.429   2.386
  869SOL    HW2 6907   5.350   5.356   2.528
  870SOL     OW 6908   1.301   8.615   6.619
  870SOL    HW1 6909   1.249   8.606   6.535
  870SOL    HW2 6910   1.267   8.692   6.673
  871SOL     OW 6911   2.311   6.159   5.390
  871SOL    HW1 6912   2.399   6.186   5.428
  871SOL    HW2 6913   2.292   6.063   5.411
  872SOL     OW 6914   0.358   2.239   4.729
  872SOL    HW1 6915   0.375   2.325   4.681
  872SOL    HW2 6916   0.387   2.162   4.671
  873SOL     OW 6917   2.930   0.804   3.353
  873SOL    HW1 6918   2.837   0.776   3.379
  873SOL    HW2 6919   2.981   0.830   3.435
  874SOL     OW 6920   0.708   3.758   0.870
  874SOL    HW1 6921   0.807   3.744   0.882
  874SOL    HW2 6922   0.660   3.721   0.950
  875SOL     OW 6923   4.402   2.715   6.191
  875SOL    HW1 6924   4.457   2.669   6.260
  875SOL    HW2 6925   4.443   2.803   6.169
  876SOL     OW 6926  10.306   2.363   3.317
  876SOL    HW1 6927  10.343   2.388   3.407
  876SOL    HW2 6928  10.378   2.372   3.248
  877SOL     OW 6929   8.959   7.582   6.153
  877SOL    HW1 6930   9.045   7.603   6.104
  877SOL    HW2 6931   8.979   7.571   6.250
  878SOL     OW 6932   1.960   2.733   4.363
  878SOL    HW1 6933   2.045   2.692   4.334
  878SOL    HW2 6934   1.958   2.741   4.463
  879SOL     OW 6935   4.498   7.043   7.218
  879SOL    HW1 6936   4.455   7.130   7.242
  879SOL    HW2 6937   4.583   7.060   7.167
  880SOL     OW 6938   7.612   1.397   4.947
  880SOL    HW1 6939   7.708   1.378   4.971
  880SOL    HW2 6940   7.597   1.372   4.852
  881SOL     OW 6941   9.522   5.588   6.873
  881SOL    HW1 6942   9.569   5.585   6.962
  881SOL    HW2 6943   9.552   5.671   6.824
  882SOL     OW 6944   8.375   2.715   7.474
  882SOL    HW1 6945   8.277   2.697   7.471
  882SOL    HW2 6946   8.424   2.628   7.490
  883SOL     OW 6947   5.997   9.462   6.180
  883SOL    HW1 6948   6.020   9.524   6.255
  883SOL    HW2 6949   6.073   9.457   6.116
  884SOL     OW 6950   8.331   9.677   5.832
  884SOL    HW1 6951   8.403   9.721   5.778
  884SOL    HW2 6952   8.274   9.747   5.874
  885SOL     OW 6953   3.115   2.467   4.918
  885SOL    HW1 6954   3.122   2.489   4.820
  885SOL    HW2 6955   3.129   2.550   4.972
  886SOL     OW 6956   2.462   7.030   6.083
  886SOL    HW1 6957   2.370   7.038   6.122
  886SOL    HW2 6958   2.490   7.119   6.048
  887SOL     OW 6959   0.908   6.557   3.285
  887SOL    HW1 6960   0.936   6.510   3.201
  887SOL    HW2 6961   0.863   6.643   3.261
  888SOL     OW 6962   1.630   3.848   3.037
  888SOL    HW1 6963   1.556   3.833   2.972
  888SOL    HW2 6964   1.628   3.778   3.108
  889SOL     OW 6965   8.201   3.230   1.594
  889SOL    HW1 6966   8.130   3.268   1.536
  889SOL    HW2 6967   8.275   3.193   1.536
  890SOL     OW 6968   7.909   1.958   6.807
  890SOL    HW1 6969   7.840   1.903   6.854
  890SOL    HW2 6970   7.903   1.941   6.709
  891SOL     OW 6971   3.975   5.850   3.210
  891SOL    HW1 6972   3.922   5.919   3.260
  891SOL    HW2 6973   4.002   5.777   3.273
  892SOL     OW 6974   7.015   4.161   5.906
  892SOL    HW1 6975   7.035   4.259   5.905
  892SOL    HW2 6976   7.083   4.114   5.964
  893SOL     OW 6977   1.254   1.087   5.878
  893SOL    HW1 6978   1.287   1.003   5.921
  893SOL    HW2 6979   1.182   1.128   5.933
  894SOL     OW 6980   0.435   9.160   4.318
  894SOL    HW1 6981   0.363   9.130   4.380
  894SOL    HW2 6982   0.394   9.184   4.230
  895SOL     OW 6983   4.573   8.304   5.766
  895SOL    HW1 6984   4.665   8.301   5.804
  895SOL    HW2 6985   4.507   8.324   5.839
  896SOL     OW 6986  10.130   4.259   1.831
  896SOL    HW1 6987  10.197   4.293   1.765
  896SOL    HW2 6988  10.172   4.251   1.921
  897SOL     OW 6989   4.399   9.533   6.689
  897SOL    HW1 6990   4.377   9.485   6.604
  897SOL    HW2 6991   4.385   9.631   6.676
  898SOL     OW 6992   1.498   4.569   7.120
  898SOL    HW1 6993   1.597   4.576   7.136
  898SOL    HW2 6994   1.460   4.497   7.179
  899SOL     OW 6995   8.955   2.138   5.950
  899SOL    HW1 6996   8.903   2.117   5.867
  899SOL    HW2 6997   8.938   2.232   5.977
  900SOL     OW 6998  10.206   1.944   3.763
  900SOL    HW1 6999  10.184   1.847   3.777
  900SOL    HW2 7000  10.142   2.000   3.817
  901SOL     OW 7001   2.948   3.792   3.460
  901SOL    HW1 7002   2.896   3.716   3.419
  901SOL    HW2 7003   2.969   3.771   3.556
  902SOL     OW 7004   8.861   7.733   7.107
  902SOL    HW1 7005   8.910   7.782   7.179
  902SOL    HW2 7006   8.925   7.703   7.037
  903SOL     OW 7007   0.998   3.272   1.101
  903SOL    HW1 7008   0.956   3.352   1.142
  903SOL    HW2 7009   1.047   3.220   1.169
  904SOL     OW 7010   9.570   0.540   1.342
  904SOL    HW1 7011   9.581   0.499   1.432
  904SOL    HW2 7012   9.649   0.597   1.321
  905SOL     OW 7013   1.453   8.204   2.032
  905SOL    HW1 7014   1.485   8.174   1.942
  905SOL    HW2 7015   1.410   8.127   2.080
  906SOL     OW 7016   2.931   0.654   4.627
  906SOL    HW1 7017   3.017   0.621   4.669
  906SOL    HW2 7018   2.908   0.744   4.664
  907SOL     OW 7019   2.986   9.939   6.248
  907SOL    HW1 7020   3.002   9.896   6.160
  907SOL    HW2 7021   2.903   9.994   6.245
  908SOL     OW 7022   3.986   8.524   5.901
  908SOL    HW1 7023   3.888   8.515   5.886
  908SOL    HW2 7024   4.035   8.489   5.822
  909SOL     OW 7025   1.677  10.477   2.627
  909SOL    HW1 7026   1.628  10.461   2.712
  909SOL    HW2 7027   1.733  10.397   2.606
  910SOL     OW 7028   0.950   3.128   3.088
  910SOL    HW1 7029   0.929   3.057   3.021
  910SOL    HW2 7030   0.967   3.215   3.042
  911SOL     OW 7031   6.630   9.961   6.013
  911SOL    HW1 7032   6.672   9.898   5.948
  911SOL    HW2 7033   6.690  10.039   6.027
  912SOL     OW 7034   9.104  10.444   5.017
  912SOL    HW1 7035   9.194  10.484   4.998
  912SOL    HW2 7036   9.086  10.448   5.115
  913SOL     OW 7037   7.811   3.816   3.117
  913SOL    HW1 7038   7.753   3.804   3.197
  913SOL    HW2 7039   7.774   3.889   3.059
  914SOL     OW 7040   1.901   3.493   2.517
  914SOL    HW1 7041   1.870   3.475   2.425
  914SOL    HW2 7042   1.983   3.551   2.514
  915SOL     OW 7043   3.738   0.964   3.759
  915SOL    HW1 7044   3.694   0.877   3.785
  915SOL    HW2 7045   3.667   1.034   3.752
  916SOL     OW 7046   3.476   1.661   5.503
  916SOL    HW1 7047   3.538   1.591   5.467
  916SOL    HW2 7048   3.482   1.743   5.446
  917SOL     OW 7049   1.160   2.266   2.289
  917SOL    HW1 7050   1.253   2.282   2.317
  917SOL    HW2 7051   1.122   2.187   2.338
  918SOL     OW 7052   3.788   7.096   6.962
  918SOL    HW1 7053   3.786   7.178   7.019
  918SOL    HW2 7054   3.705   7.093   6.906
  919SOL     OW 7055   1.517   1.594   3.088
  919SOL    HW1 7056   1.531   1.537   3.006
  919SOL    HW2 7057   1.420   1.594   3.111
  920SOL     OW 7058   0.934   3.370   4.986
  920SOL    HW1 7059   0.946   3.436   5.060
  920SOL    HW2 7060   1.013   3.376   4.924
  921SOL     OW 7061   6.541   6.962   2.678
  921SOL    HW1 7062   6.591   6.906   2.612
  921SOL    HW2 7063   6.508   6.904   2.753
  922SOL     OW 7064   4.372   7.303   7.270
  922SOL    HW1 7065   4.395   7.345   7.358
  922SOL    HW2 7066   4.273   7.304   7.257
  923SOL     OW 7067   1.418   6.634   2.188
  923SOL    HW1 7068   1.413   6.679   2.099
  923SOL    HW2 7069   1.328   6.635   2.232
  924SOL     OW 7070   0.455   5.710   2.251
  924SOL    HW1 7071   0.393   5.655   2.307
  924SOL    HW2 7072   0.420   5.804   2.244
  925SOL     OW 7073   6.315   1.046   1.363
  925SOL    HW1 7074   6.347   1.135   1.331
  925SOL    HW2 7075   6.262   1.002   1.290
  926SOL     OW 7076   3.924   2.484   7.023
  926SOL    HW1 7077   3.941   2.456   6.928
  926SOL    HW2 7078   4.000   2.450   7.081
  927SOL     OW 7079   9.063   1.927   4.447
  927SOL    HW1 7080   9.114   1.961   4.526
  927SOL    HW2 7081   8.965   1.935   4.463
  928SOL     OW 7082   4.073   3.822   3.259
  928SOL    HW1 7083   4.090   3.778   3.347
  928SOL    HW2 7084   3.976   3.812   3.234
  929SOL     OW 7085   9.353   1.271   1.559
  929SOL    HW1 7086   9.348   1.195   1.623
  929SOL    HW2 7087   9.408   1.242   1.480
  930SOL     OW 7088   3.152   9.033   3.770
  930SOL    HW1 7089   3.057   9.000   3.757
  930SOL    HW2 7090   3.207   8.959   3.809
  931SOL     OW 7091   5.469   3.489   7.090
  931SOL    HW1 7092   5.392   3.506   7.153
  931SOL    HW2 7093   5.543   3.445   7.139
  932SOL     OW 7094   5.858   2.594   7.075
  932SOL    HW1 7095   5.945   2.632   7.046
  932SOL    HW2 7096   5.792   2.605   7.001
  933SOL     OW 7097   3.760   5.351   5.285
  933SOL    HW1 7098   3.708   5.406   5.349
  933SOL    HW2 7099   3.726   5.365   5.192
  934SOL     OW 7100   9.033   1.188   0.835
  934SOL    HW1 7101   9.043   1.131   0.752
  934SOL    HW2 7102   9.122   1.199   0.878
  935SOL     OW 7103   3.488   3.504   5.092
  935SOL    HW1 7104   3.518   3.438   5.024
  935SOL    HW2 7105   3.424   3.568   5.050
  936SOL     OW 7106   5.410   1.816   5.260
  936SOL    HW1 7107   5.434   1.853   5.171
  936SOL    HW2 7108   5.315   1.784   5.258
  937SOL     OW 7109   0.832   1.398   7.107
  937SOL    HW1 7110   0.747   1.388   7.160
  937SOL    HW2 7111   0.893   1.461   7.155
  938SOL     OW 7112   8.882   3.665   3.642
  938SOL    HW1 7113   8.869   3.743   3.703
  938SOL    HW2 7114   8.979   3.643   3.635
  939SOL     OW 7115  10.130   5.025   1.168
  939SOL    HW1 7116  10.143   5.013   1.266
  939SOL    HW2 7117  10.217   5.007   1.120
  940SOL     OW 7118  10.491   2.373   6.477
  940SOL    HW1 7119  10.540   2.348   6.393
  940SOL    HW2 7120  10.556   2.409   6.544
  941SOL     OW 7121   3.108   3.585   3.036
  941SOL    HW1 7122   3.040   3.569   3.108
  941SOL    HW2 7123   3.146   3.676   3.047
  942SOL     OW 7124  10.540   3.368   1.679
  942SOL    HW1 7125  10.586   3.308   1.745
  942SOL    HW2 7126  10.447   3.335   1.662
  943SOL     OW 7127   3.525   2.088   4.538
  943SOL    HW1 7128   3.445   2.135   4.501
  943SOL    HW2 7129   3.502   2.046   4.625
  944SOL     OW 7130   1.003   7.995   1.142
  944SOL    HW1 7131   1.016   7.905   1.102
  944SOL    HW2 7132   0.910   8.000   1.181
  945SOL     OW 7133   7.000   5.104   4.202
  945SOL    HW1 7134   7.010   5.100   4.301
  945SOL    HW2 7135   7.056   5.032   4.159
  946SOL     OW 7136   9.279   4.363   6.663
  946SOL    HW1 7137   9.250   4.267   6.658
  946SOL    HW2 7138   9.353   4.379   6.597
  947SOL     OW 7139   6.815   5.751   1.814
  947SOL    HW1 7140   6.874   5.756   1.894
  947SOL    HW2 7141   6.749   5.826   1.816
  948SOL     OW 7142   5.218   9.566   0.733
  948SOL    HW1 7143   5.240   9.469   0.741
  948SOL    HW2 7144   5.279   9.620   0.790
  949SOL     OW 7145   7.611   2.824   2.615
  949SOL    HW1 7146   7.638   2.884   2.691
  949SOL    HW2 7147   7.666   2.847   2.535
  950SOL     OW 7148   6.647   4.519   6.881
  950SOL    HW1 7149   6.748   4.527   6.873
  950SOL    HW2 7150   6.625   4.467   6.963
  951SOL     OW 7151   6.729   1.221   0.969
  951SOL    HW1 7152   6.754   1.193   0.876
  951SOL    HW2 7153   6.635   1.254   0.969
  952SOL     OW 7154   4.229   4.481   3.640
  952SOL    HW1 7155   4.201   4.577   3.653
  952SOL    HW2 7156   4.322   4.468   3.673
  953SOL     OW 7157   7.128   6.637   7.324
  953SOL    HW1 7158   7.068   6.689   7.263
  953SOL    HW2 7159   7.163   6.557   7.275
  954SOL     OW 7160   3.239   0.882   5.575
  954SOL    HW1 7161   3.166   0.946   5.553
  954SOL    HW2 7162   3.311   0.888   5.506
  955SOL     OW 7163   9.230   8.970   0.030
  955SOL    HW1 7164   9.284   8.907   0.086
  955SOL    HW2 7165   9.138   8.978   0.069
  956SOL     OW 7166   2.016   3.386   0.080
  956SOL    HW1 7167   2.100   3.334   0.095
  956SOL    HW2 7168   1.996   3.441   0.161
  957SOL     OW 7169   2.189   1.730   7.309
  957SOL    HW1 7170   2.152   1.645   7.271
  957SOL    HW2 7171   2.169   1.734   7.407
  958SOL     OW 7172   0.266   7.824   1.450
  958SOL    HW1 7173   0.208   7.849   1.526
  958SOL    HW2 7174   0.208   7.787   1.376
  959SOL     OW 7175   9.484   9.488   5.916
  959SOL    HW1 7176   9.415   9.554   5.947
  959SOL    HW2 7177   9.483   9.484   5.816
  960SOL     OW 7178   4.662   1.944   0.357
  960SOL    HW1 7179   4.625   1.851   0.359
  960SOL    HW2 7180   4.761   1.941   0.350
  961SOL     OW 7181   4.222   8.506   6.714
  961SOL    HW1 7182   4.292   8.480   6.648
  961SOL    HW2 7183   4.225   8.605   6.728
  962SOL     OW 7184   1.679   0.783   1.269
  962SOL    HW1 7185   1.618   0.862   1.265
  962SOL    HW2 7186   1.626   0.699   1.264
  963SOL     OW 7187   0.177   6.799   7.017
  963SOL    HW1 7188   0.119   6.784   7.097
  963SOL    HW2 7189   0.226   6.715   6.995
  964SOL     OW 7190   6.566   0.229   3.539
  964SOL    HW1 7191   6.632   0.210   3.613
  964SOL    HW2 7192   6.524   0.318   3.555
  965SOL     OW 7193   6.673   0.359   0.870
  965SOL    HW1 7194   6.715   0.334   0.957
  965SOL    HW2 7195   6.736   0.415   0.816
  966SOL     OW 7196   7.541   1.045   1.533
  966SOL    HW1 7197   7.587   0.983   1.469
  966SOL    HW2 7198   7.604   1.069   1.606
  967SOL     OW 7199   5.017   7.004   4.290
  967SOL    HW1 7200   5.094   6.968   4.236
  967SOL    HW2 7201   4.961   6.928   4.320
  968SOL     OW 7202   4.342   8.307   7.016
  968SOL    HW1 7203   4.371   8.379   7.078
  968SOL    HW2 7204   4.417   8.245   6.998
  969SOL     OW 7205   1.420   5.988   1.884
  969SOL    HW1 7206   1.441   6.053   1.957
  969SOL    HW2 7207   1.332   6.012   1.842
  970SOL     OW 7208   6.072  10.607   6.070
  970SOL    HW1 7209   6.135  10.532   6.052
  970SOL    HW2 7210   6.080  10.636   6.165
  971SOL     OW 7211   5.712   9.850   6.480
  971SOL    HW1 7212   5.691   9.816   6.572
  971SOL    HW2 7213   5.802   9.818   6.452
  972SOL     OW 7214   5.711   5.126   2.434
  972SOL    HW1 7215   5.797   5.119   2.485
  972SOL    HW2 7216   5.694   5.221   2.408
  973SOL     OW 7217   2.347   8.655   6.641
  973SOL    HW1 7218   2.377   8.722   6.709
  973SOL    HW2 7219   2.282   8.592   6.682
  974SOL     OW 7220   7.457   9.654   0.917
  974SOL    HW1 7221   7.391   9.605   0.859
  974SOL    HW2 7222   7.478   9.599   0.998
  975SOL     OW 7223   0.136   2.787   3.775
  975SOL    HW1 7224   0.066   2.858   3.772
  975SOL    HW2 7225   0.190   2.791   3.691
  976SOL     OW 7226   7.488   5.356   1.089
  976SOL    HW1 7227   7.444   5.277   1.043
  976SOL    HW2 7228   7.428   5.388   1.161
  977SOL     OW 7229   3.520   6.056   3.858
  977SOL    HW1 7230   3.504   5.961   3.830
  977SOL    HW2 7231   3.531   6.113   3.777
  978SOL     OW 7232   7.213   8.380   2.371
  978SOL    HW1 7233   7.243   8.285   2.387
  978SOL    HW2 7234   7.114   8.386   2.383
  979SOL     OW 7235   2.781   8.949   4.801
  979SOL    HW1 7236   2.811   9.045   4.801
  979SOL    HW2 7237   2.786   8.913   4.894
  980SOL     OW 7238   4.955   3.919   2.055
  980SOL    HW1 7239   4.902   4.003   2.044
  980SOL    HW2 7240   4.910   3.859   2.120
  981SOL     OW 7241   8.904   5.862   6.096
  981SOL    HW1 7242   8.888   5.821   6.007
  981SOL    HW2 7243   9.000   5.846   6.122
  982SOL     OW 7244   2.877   7.582   6.178
  982SOL    HW1 7245   2.920   7.589   6.089
  982SOL    HW2 7246   2.932   7.526   6.239
  983SOL     OW 7247   4.579   8.317   7.170
  983SOL    HW1 7248   4.625   8.392   7.122
  983SOL    HW2 7249   4.631   8.233   7.157
  984SOL     OW 7250   7.972   5.107   0.477
  984SOL    HW1 7251   7.922   5.034   0.523
  984SOL    HW2 7252   8.069   5.081   0.470
  985SOL     OW 7253   9.240   2.493   6.832
  985SOL    HW1 7254   9.197   2.548   6.903
  985SOL    HW2 7255   9.319   2.445   6.870
  986SOL     OW 7256   0.969   7.864   6.041
  986SOL    HW1 7257   1.059   7.909   6.050
  986SOL    HW2 7258   0.923   7.899   5.960
  987SOL     OW 7259   9.938   3.601   2.343
  987SOL    HW1 7260   9.871   3.658   2.391
  987SOL    HW2 7261  10.028   3.643   2.348
  988SOL     OW 7262   5.351   7.250   5.329
  988SOL    HW1 7263   5.273   7.251   5.266
  988SOL    HW2 7264   5.339   7.176   5.396
  989SOL     OW 7265   6.105   2.719   4.125
  989SOL    HW1 7266   6.017   2.763   4.105
  989SOL    HW2 7267   6.163   2.782   4.178
  990SOL     OW 7268   7.715   3.519   5.455
  990SOL    HW1 7269   7.785   3.464   5.411
  990SOL    HW2 7270   7.751   3.609   5.477
  991SOL     OW 7271   8.444   8.518   5.541
  991SOL    HW1 7272   8.508   8.480   5.474
  991SOL    HW2 7273   8.389   8.588   5.498
  992SOL     OW 7274   2.611   4.699   0.464
  992SOL    HW1 7275   2.664   4.653   0.391
  992SOL    HW2 7276   2.525   4.652   0.476
  993SOL     OW 7277   8.653   2.485   2.258
  993SOL    HW1 7278   8.575   2.529   2.217
  993SOL    HW2 7279   8.736   2.536   2.235
  994SOL     OW 7280   9.700   7.923   7.049
  994SOL    HW1 7281   9.714   7.826   7.031
  994SOL    HW2 7282   9.711   7.941   7.147
  995SOL     OW 7283   3.505   0.410   3.309
  995SOL    HW1 7284   3.573   0.378   3.376
  995SOL    HW2 7285   3.479   0.335   3.248
  996SOL     OW 7286   8.122   2.255   4.018
  996SOL    HW1 7287   8.153   2.348   4.037
  996SOL    HW2 7288   8.193   2.205   3.969
  997SOL     OW 7289   1.429   0.238   4.124
  997SOL    HW1 7290   1.528   0.223   4.117
  997SOL    HW2 7291   1.399   0.214   4.215
  998SOL     OW 7292   7.550   8.421   6.004
  998SOL    HW1 7293   7.464   8.370   6.010
  998SOL    HW2 7294   7.617   8.381   6.067
  999SOL     OW 7295  10.223   8.711   1.251
  999SOL    HW1 7296  10.305   8.661   1.222
  999SOL    HW2 7297  10.145   8.648   1.255
 1000SOL     OW 7298   2.482   1.127   1.030
 1000SOL    HW1 7299   2.500   1.029   1.031
 1000SOL    HW2 7300   2.421   1.152   1.106
 1001SOL     OW 7301   0.181   2.403   7.086
 1001SOL    HW1 7302   0.125   2.465   7.142
 1001SOL    HW2 7303   0.274   2.440   7.079
 1002SOL     OW 7304  10.514   2.396   4.597
 1002SOL    HW1 7305  10.535   2.298   4.592
 1002SOL    HW2 7306  10.444   2.411   4.665
 1003SOL     OW 7307   3.224   7.586   4.570
 1003SOL    HW1 7308   3.274   7.546   4.494
 1003SOL    HW2 7309   3.248   7.539   4.655
 1004SOL     OW 7310   8.892   4.200   3.201
 1004SOL    HW1 7311   8.805   4.238   3.233
 1004SOL    HW2 7312   8.949   4.274   3.165
 1005SOL     OW 7313   4.142   6.097   2.871
 1005SOL    HW1 7314   4.226   6.045   2.886
 1005SOL    HW2 7315   4.083   6.086   2.950
 1006SOL     OW 7316   5.270   4.780   6.983
 1006SOL    HW1 7317   5.200   4.730   6.931
 1006SOL    HW2 7318   5.226   4.855   7.033
 1007SOL     OW 7319   2.111  10.371   0.752
 1007SOL    HW1 7320   2.118  10.460   0.708
 1007SOL    HW2 7321   2.198  10.322   0.745
 1008SOL     OW 7322   6.342   6.664   2.015
 1008SOL    HW1 7323   6.369   6.760   2.009
 1008SOL    HW2 7324   6.245   6.656   1.993
 1009SOL     OW 7325   4.781   0.445   3.813
 1009SOL    HW1 7326   4.798   0.513   3.742
 1009SOL    HW2 7327   4.857   0.449   3.880
 1010SOL     OW 7328   1.357   0.006   1.498
 1010SOL    HW1 7329   1.419  -0.021   1.573
 1010SOL    HW2 7330   1.267   0.026   1.536
 1011SOL     OW 7331   7.966   0.623   6.680
 1011SOL    HW1 7332   7.982   0.721   6.689
 1011SOL    HW2 7333   8.033   0.573   6.736
 1012SOL     OW 7334   7.257   7.930   2.217
 1012SOL    HW1 7335   7.240   7.967   2.307
 1012SOL    HW2 7336   7.313   7.995   2.165
 1013SOL     OW 7337   6.233   9.175   1.092
 1013SOL    HW1 7338   6.315   9.204   1.043
 1013SOL    HW2 7339   6.156   9.232   1.064
 1014SOL     OW 7340   7.250   3.508   4.988
 1014SOL    HW1 7341   7.319   3.526   4.917
 1014SOL    HW2 7342   7.264   3.416   5.025
 1015SOL     OW 7343   9.660   2.088   4.416
 1015SOL    HW1 7344   9.700   2.082   4.508
 1015SOL    HW2 7345   9.603   2.008   4.399
 1016SOL     OW 7346   7.622   0.318   4.947
 1016SOL    HW1 7347   7.673   0.384   5.002
 1016SOL    HW2 7348   7.680   0.283   4.874
 1017SOL     OW 7349   2.750   3.399   6.884
 1017SOL    HW1 7350   2.738   3.306   6.849
 1017SOL    HW2 7351   2.842   3.409   6.920
 1018SOL     OW 7352   3.102   1.593   0.016
 1018SOL    HW1 7353   3.031   1.639   0.069
 1018SOL    HW2 7354   3.154   1.661  -0.036
 1019SOL     OW 7355   9.749   4.807   3.581
 1019SOL    HW1 7356   9.716   4.820   3.675
 1019SOL    HW2 7357   9.728   4.888   3.527
 1020SOL     OW 7358  10.398   7.789   0.931
 1020SOL    HW1 7359  10.418   7.734   1.012
 1020SOL    HW2 7360  10.331   7.741   0.873
 1021SOL     OW 7361   1.942   4.049   6.409
 1021SOL    HW1 7362   1.905   3.974   6.355
 1021SOL    HW2 7363   1.871   4.086   6.468
 1022SOL     OW 7364   9.371   1.286   2.286
 1022SOL    HW1 7365   9.302   1.356   2.267
 1022SOL    HW2 7366   9.443   1.290   2.217
 1023SOL     OW 7367   8.535   0.916   0.839
 1023SOL    HW1 7368   8.594   0.995   0.825
 1023SOL    HW2 7369   8.590   0.832   0.833
 1024SOL     OW 7370   0.720   0.324   3.927
 1024SOL    HW1 7371   0.738   0.423   3.926
 1024SOL    HW2 7372   0.667   0.299   3.846
 1025SOL     OW 7373   8.653   0.308   7.349
 1025SOL    HW1 7374   8.609   0.389   7.310
 1025SOL    HW2 7375   8.586   0.236   7.364
 1026SOL     OW 7376   0.175   0.492   0.564
 1026SOL    HW1 7377   0.083   0.530   0.547
 1026SOL    HW2 7378   0.193   0.419   0.498
 1027SOL     OW 7379   0.144   9.912   2.896
 1027SOL    HW1 7380   0.227   9.866   2.863
 1027SOL    HW2 7381   0.068   9.893   2.834
 1028SOL     OW 7382   9.388   4.501   6.088
 1028SOL    HW1 7383   9.326   4.539   6.020
 1028SOL    HW2 7384   9.483   4.526   6.066
 1029SOL     OW 7385   1.224   1.497   2.754
 1029SOL    HW1 7386   1.238   1.482   2.852
 1029SOL    HW2 7387   1.194   1.591   2.739
 1030SOL     OW 7388   4.163   1.002   4.329
 1030SOL    HW1 7389   4.159   0.920   4.272
 1030SOL    HW2 7390   4.073   1.025   4.363
 1031SOL     OW 7391   2.375   7.017   1.273
 1031SOL    HW1 7392   2.365   7.097   1.214
 1031SOL    HW2 7393   2.292   7.005   1.326
 1032SOL     OW 7394   2.941   1.222   2.668
 1032SOL    HW1 7395   2.910   1.171   2.748
 1032SOL    HW2 7396   2.946   1.161   2.589
 1033SOL     OW 7397   2.526   5.245   2.094
 1033SOL    HW1 7398   2.569   5.193   2.169
 1033SOL    HW2 7399   2.431   5.218   2.085
 1034SOL     OW 7400   3.917   3.207   6.600
 1034SOL    HW1 7401   3.875   3.158   6.676
 1034SOL    HW2 7402   3.958   3.142   6.536
 1035SOL     OW 7403   3.313   5.458   5.107
 1035SOL    HW1 7404   3.252   5.483   5.182
 1035SOL    HW2 7405   3.361   5.373   5.131
 1036SOL     OW 7406   0.831   9.355   1.967
 1036SOL    HW1 7407   0.879   9.380   1.884
 1036SOL    HW2 7408   0.733   9.350   1.950
 1037SOL     OW 7409   5.356   1.675   5.547
 1037SOL    HW1 7410   5.315   1.616   5.617
 1037SOL    HW2 7411   5.416   1.620   5.489
 1038SOL     OW 7412   9.688   8.895   6.304
 1038SOL    HW1 7413   9.667   8.978   6.252
 1038SOL    HW2 7414   9.786   8.877   6.298
 1039SOL     OW 7415   5.125   2.727   2.675
 1039SOL    HW1 7416   5.069   2.790   2.622
 1039SOL    HW2 7417   5.168   2.776   2.751
 1040SOL     OW 7418   0.180  10.111   6.965
 1040SOL    HW1 7419   0.097  10.105   6.909
 1040SOL    HW2 7420   0.198  10.023   7.008
 1041SOL     OW 7421   9.757  10.135   7.445
 1041SOL    HW1 7422   9.678  10.195   7.449
 1041SOL    HW2 7423   9.834  10.185   7.405
 1042SOL     OW 7424   7.708   4.910   2.419
 1042SOL    HW1 7425   7.654   4.855   2.354
 1042SOL    HW2 7426   7.677   5.005   2.414
 1043SOL     OW 7427   6.476   8.835   0.011
 1043SOL    HW1 7428   6.507   8.743   0.034
 1043SOL    HW2 7429   6.483   8.850  -0.088
 1044SOL     OW 7430   5.300   4.954   0.722
 1044SOL    HW1 7431   5.359   4.900   0.661
 1044SOL    HW2 7432   5.342   5.042   0.741
 1045SOL     OW 7433   6.341   4.369   5.701
 1045SOL    HW1 7434   6.416   4.394   5.638
 1045SOL    HW2 7435   6.274   4.443   5.705
 1046SOL     OW 7436   1.622   4.262   5.008
 1046SOL    HW1 7437   1.651   4.348   5.049
 1046SOL    HW2 7438   1.660   4.255   4.915
 1047SOL     OW 7439   3.222   8.508   1.214
 1047SOL    HW1 7440   3.245   8.449   1.292
 1047SOL    HW2 7441   3.298   8.570   1.196
 1048SOL     OW 7442   8.128   7.032   2.625
 1048SOL    HW1 7443   8.084   6.944   2.611
 1048SOL    HW2 7444   8.060   7.105   2.621
 1049SOL     OW 7445   5.305   8.582   3.170
 1049SOL    HW1 7446   5.352   8.586   3.082
 1049SOL    HW2 7447   5.319   8.493   3.212
 1050SOL     OW 7448   9.937   5.563   5.386
 1050SOL    HW1 7449   9.894   5.501   5.452
 1050SOL    HW2 7450   9.952   5.513   5.300
 1051SOL     OW 7451   4.882   5.619   3.922
 1051SOL    HW1 7452   4.852   5.714   3.924
 1051SOL    HW2 7453   4.842   5.573   3.844
 1052SOL     OW 7454   0.338   0.423   6.152
 1052SOL    HW1 7455   0.407   0.362   6.192
 1052SOL    HW2 7456   0.382   0.504   6.115
 1053SOL     OW 7457   3.945   6.706   5.265
 1053SOL    HW1 7458   4.036   6.674   5.290
 1053SOL    HW2 7459   3.918   6.662   5.179
 1054SOL     OW 7460   5.973   2.632   4.676
 1054SOL    HW1 7461   5.965   2.641   4.577
 1054SOL    HW2 7462   5.908   2.693   4.721
 1055SOL     OW 7463   8.043  10.439   0.100
 1055SOL    HW1 7464   8.142  10.447   0.091
 1055SOL    HW2 7465   8.011  10.497   0.174
 1056SOL     OW 7466   7.052  10.090   6.107
 1056SOL    HW1 7467   7.104  10.139   6.177
 1056SOL    HW2 7468   6.955  10.114   6.115
 1057SOL     OW 7469   5.151   6.839   0.316
 1057SOL    HW1 7470   5.198   6.817   0.229
 1057SOL    HW2 7471   5.179   6.774   0.385
 1058SOL     OW 7472   1.292   1.313   4.068
 1058SOL    HW1 7473   1.290   1.220   4.031
 1058SOL    HW2 7474   1.292   1.309   4.168
 1059SOL     OW 7475   2.678   6.423   1.833
 1059SOL    HW1 7476   2.651   6.340   1.785
 1059SOL    HW2 7477   2.777   6.436   1.825
 1060SOL     OW 7478   0.390   8.487   0.953
 1060SOL    HW1 7479   0.323   8.417   0.929
 1060SOL    HW2 7480   0.344   8.560   1.005
 1061SOL     OW 7481   8.325   1.353   1.476
 1061SOL    HW1 7482   8.293   1.357   1.382
 1061SOL    HW2 7483   8.420   1.322   1.478
 1062SOL     OW 7484   0.085   2.118   1.075
 1062SOL    HW1 7485   0.109   2.077   0.987
 1062SOL    HW2 7486   0.161   2.174   1.106
 1063SOL     OW 7487   0.239   9.270   6.050
 1063SOL    HW1 7488   0.160   9.212   6.030
 1063SOL    HW2 7489   0.302   9.269   5.973
 1064SOL     OW 7490   2.918   2.152   4.616
 1064SOL    HW1 7491   2.847   2.211   4.653
 1064SOL    HW2 7492   3.009   2.190   4.637
 1065SOL     OW 7493   3.160   0.433   2.628
 1065SOL    HW1 7494   3.196   0.348   2.666
 1065SOL    HW2 7495   3.099   0.412   2.552
 1066SOL     OW 7496   0.423   2.845   6.243
 1066SOL    HW1 7497   0.373   2.918   6.290
 1066SOL    HW2 7498   0.357   2.780   6.204
 1067SOL     OW 7499   8.459  10.218   4.705
 1067SOL    HW1 7500   8.443  10.246   4.611
 1067SOL    HW2 7501   8.394  10.148   4.732
 1068SOL     OW 7502   4.178   4.129   0.870
 1068SOL    HW1 7503   4.156   4.055   0.934
 1068SOL    HW2 7504   4.242   4.095   0.800
 1069SOL     OW 7505   5.247   0.091   2.812
 1069SOL    HW1 7506   5.326   0.126   2.865
 1069SOL    HW2 7507   5.273   0.005   2.769
 1070SOL     OW 7508   7.416   3.624   4.009
 1070SOL    HW1 7509   7.468   3.703   3.974
 1070SOL    HW2 7510   7.383   3.570   3.931
 1071SOL     OW 7511   7.825   4.915   2.656
 1071SOL    HW1 7512   7.923   4.930   2.658
 1071SOL    HW2 7513   7.795   4.897   2.562
 1072SOL     OW 7514   1.234  10.173   0.353
 1072SOL    HW1 7515   1.140  10.207   0.360
 1072SOL    HW2 7516   1.250  10.104   0.424
 1073SOL     OW 7517   8.040   0.731   0.994
 1073SOL    HW1 7518   8.015   0.826   0.976
 1073SOL    HW2 7519   8.035   0.678   0.908
 1074SOL     OW 7520   6.908   0.497   5.894
 1074SOL    HW1 7521   6.857   0.522   5.976
 1074SOL    HW2 7522   6.890   0.400   5.873
 1075SOL     OW 7523  10.413   5.031   1.101
 1075SOL    HW1 7524  10.462   4.944   1.109
 1075SOL    HW2 7525  10.439   5.092   1.175
 1076SOL     OW 7526   8.645   4.635   5.378
 1076SOL    HW1 7527   8.595   4.589   5.451
 1076SOL    HW2 7528   8.680   4.722   5.411
 1077SOL     OW 7529   6.333   5.840   3.282
 1077SOL    HW1 7530   6.388   5.839   3.197
 1077SOL    HW2 7531   6.319   5.934   3.311
 1078SOL     OW 7532   5.580   9.792   7.053
 1078SOL    HW1 7533   5.673   9.762   7.078
 1078SOL    HW2 7534   5.533   9.825   7.134
 1079SOL     OW 7535   2.474   7.248   6.396
 1079SOL    HW1 7536   2.441   7.337   6.365
 1079SOL    HW2 7537   2.521   7.203   6.320
 1080SOL     OW 7538   9.792   4.652   3.887
 1080SOL    HW1 7539   9.888   4.680   3.894
 1080SOL    HW2 7540   9.785   4.554   3.907
 1081SOL     OW 7541   6.576   4.144   4.607
 1081SOL    HW1 7542   6.569   4.118   4.510
 1081SOL    HW2 7543   6.486   4.136   4.650
 1082SOL     OW 7544   6.406   0.426   4.010
 1082SOL    HW1 7545   6.396   0.360   3.935
 1082SOL    HW2 7546   6.479   0.395   4.072
 1083SOL     OW 7547   1.858   1.278   4.047
 1083SOL    HW1 7548   1.863   1.276   4.147
 1083SOL    HW2 7549   1.774   1.322   4.019
 1084SOL     OW 7550   3.503   5.911   2.216
 1084SOL    HW1 7551   3.513   5.876   2.309
 1084SOL    HW2 7552   3.408   5.899   2.185
 1085SOL     OW 7553  10.429   8.351   0.393
 1085SOL    HW1 7554  10.348   8.304   0.428
 1085SOL    HW2 7555  10.409   8.390   0.303
 1086SOL     OW 7556   0.804   6.170   6.446
 1086SOL    HW1 7557   0.859   6.087   6.437
 1086SOL    HW2 7558   0.864   6.250   6.442
 1087SOL     OW 7559   6.870   2.322   0.178
 1087SOL    HW1 7560   6.888   2.273   0.091
 1087SOL    HW2 7561   6.774   2.353   0.178
 1088SOL     OW 7562   1.527   6.136   6.274
 1088SOL    HW1 7563   1.570   6.218   6.310
 1088SOL    HW2 7564   1.545   6.059   6.335
 1089SOL     OW 7565   6.869   8.533   7.211
 1089SOL    HW1 7566   6.936   8.459   7.196
 1089SOL    HW2 7567   6.781   8.507   7.172
 1090SOL     OW 7568   2.082   3.018   6.820
 1090SOL    HW1 7569   2.109   3.086   6.888
 1090SOL    HW2 7570   2.028   2.946   6.864
 1091SOL     OW 7571   8.397   2.273   4.578
 1091SOL    HW1 7572   8.388   2.194   4.637
 1091SOL    HW2 7573   8.385   2.357   4.631
 1092SOL     OW 7574   2.661   9.645   3.685
 1092SOL    HW1 7575   2.719   9.715   3.727
 1092SOL    HW2 7576   2.719   9.585   3.629
 1093SOL     OW 7577   7.557   5.860   1.276
 1093SOL    HW1 7578   7.483   5.817   1.224
 1093SOL    HW2 7579   7.544   5.840   1.373
 1094SOL     OW 7580   4.372   8.585   3.642
 1094SOL    HW1 7581   4.319   8.517   3.591
 1094SOL    HW2 7582   4.460   8.546   3.670
 1095SOL     OW 7583   7.546   0.244   0.769
 1095SOL    HW1 7584   7.457   0.206   0.796
 1095SOL    HW2 7585   7.617   0.205   0.828
 1096SOL     OW 7586   9.529   9.764   6.268
 1096SOL    HW1 7587   9.563   9.670   6.256
 1096SOL    HW2 7588   9.583   9.811   6.337
 1097SOL     OW 7589   6.646   6.628   3.486
 1097SOL    HW1 7590   6.597   6.541   3.483
 1097SOL    HW2 7591   6.626   6.680   3.402
 1098SOL     OW 7592   2.413   7.714   5.344
 1098SOL    HW1 7593   2.510   7.732   5.341
 1098SOL    HW2 7594   2.385   7.666   5.261
 1099SOL     OW 7595   8.184   7.324   1.845
 1099SOL    HW1 7596   8.186   7.258   1.919
 1099SOL    HW2 7597   8.203   7.416   1.878
 1100SOL     OW 7598   1.777   9.490   0.542
 1100SOL    HW1 7599   1.694   9.524   0.495
 1100SOL    HW2 7600   1.852   9.484   0.475
 1101SOL     OW 7601   6.420   4.531   4.015
 1101SOL    HW1 7602   6.322   4.537   4.023
 1101SOL    HW2 7603   6.455   4.611   3.965
 1102SOL     OW 7604   0.895   0.952   5.034
 1102SOL    HW1 7605   0.883   0.883   5.105
 1102SOL    HW2 7606   0.992   0.967   5.017
 1103SOL     OW 7607   2.695   3.636   3.158
 1103SOL    HW1 7608   2.597   3.634   3.175
 1103SOL    HW2 7609   2.717   3.572   3.084
 1104SOL     OW 7610   1.009   9.601   3.596
 1104SOL    HW1 7611   0.976   9.691   3.621
 1104SOL    HW2 7612   0.931   9.539   3.582
 1105SOL     OW 7613   2.170   8.034   1.741
 1105SOL    HW1 7614   2.213   8.012   1.654
 1105SOL    HW2 7615   2.232   8.093   1.793
 1106SOL     OW 7616   7.041   0.063   4.074
 1106SOL    HW1 7617   7.076   0.131   4.010
 1106SOL    HW2 7618   7.038   0.102   4.166
 1107SOL     OW 7619   0.476   6.770   2.032
 1107SOL    HW1 7620   0.501   6.867   2.033
 1107SOL    HW2 7621   0.559   6.714   2.023
 1108SOL     OW 7622   8.451   7.791   6.358
 1108SOL    HW1 7623   8.498   7.764   6.442
 1108SOL    HW2 7624   8.512   7.848   6.302
 1109SOL     OW 7625   0.058   8.210   7.006
 1109SOL    HW1 7626  -0.027   8.243   6.965
 1109SOL    HW2 7627   0.054   8.111   7.017
 1110SOL     OW 7628   6.728   3.044   3.328
 1110SOL    HW1 7629   6.790   3.097   3.385
 1110SOL    HW2 7630   6.742   2.947   3.345
 1111SOL     OW 7631   8.667   4.993   1.481
 1111SOL    HW1 7632   8.569   4.976   1.464
 1111SOL    HW2 7633   8.712   5.020   1.396
 1112SOL     OW 7634  10.385   5.047   3.124
 1112SOL    HW1 7635  10.443   4.980   3.172
 1112SOL    HW2 7636  10.413   5.139   3.149
 1113SOL     OW 7637   4.660  10.058   1.967
 1113SOL    HW1 7638   4.647   9.983   2.032
 1113SOL    HW2 7639   4.753  10.055   1.931
 1114SOL     OW 7640   1.195   8.870   6.676
 1114SOL    HW1 7641   1.250   8.951   6.650
 1114SOL    HW2 7642   1.107   8.875   6.630
 1115SOL     OW 7643   6.103   9.610   1.126
 1115SOL    HW1 7644   6.065   9.597   1.033
 1115SOL    HW2 7645   6.089   9.704   1.154
 1116SOL     OW 7646   8.992   1.840   2.372
 1116SOL    HW1 7647   8.961   1.927   2.411
 1116SOL    HW2 7648   8.922   1.805   2.309
 1117SOL     OW 7649   8.260   8.981   3.476
 1117SOL    HW1 7650   8.333   9.031   3.523
 1117SOL    HW2 7651   8.257   8.887   3.509
 1118SOL     OW 7652   7.439   2.984   7.025
 1118SOL    HW1 7653   7.378   3.009   6.950
 1118SOL    HW2 7654   7.528   3.029   7.011
 1119SOL     OW 7655   0.983   8.279   4.095
 1119SOL    HW1 7656   1.028   8.256   4.008
 1119SOL    HW2 7657   0.941   8.370   4.087
 1120SOL     OW 7658   3.681   4.329   4.717
 1120SOL    HW1 7659   3.658   4.255   4.654
 1120SOL    HW2 7660   3.750   4.297   4.783
 1121SOL     OW 7661   5.674  10.073   4.097
 1121SOL    HW1 7662   5.638  10.133   4.026
 1121SOL    HW2 7663   5.774  10.070   4.090
 1122SOL     OW 7664   9.914   1.733   6.389
 1122SOL    HW1 7665   9.903   1.655   6.327
 1122SOL    HW2 7666   9.832   1.790   6.385
 1123SOL     OW 7667   0.582   4.795   5.683
 1123SOL    HW1 7668   0.605   4.891   5.701
 1123SOL    HW2 7669   0.616   4.738   5.757
 1124SOL     OW 7670   8.965   4.411   4.547
 1124SOL    HW1 7671   8.929   4.504   4.548
 1124SOL    HW2 7672   9.059   4.411   4.583
 1125SOL     OW 7673   3.040   7.972   5.830
 1125SOL    HW1 7674   3.089   8.023   5.759
 1125SOL    HW2 7675   2.970   8.030   5.872
 1126SOL     OW 7676   1.702   3.789   4.317
 1126SOL    HW1 7677   1.701   3.734   4.233
 1126SOL    HW2 7678   1.628   3.760   4.377
 1127SOL     OW 7679   0.361  10.351   0.595
 1127SOL    HW1 7680   0.405  10.270   0.635
 1127SOL    HW2 7681   0.263  10.336   0.589
 1128SOL     OW 7682   3.026   9.518   7.472
 1128SOL    HW1 7683   2.991   9.474   7.389
 1128SOL    HW2 7684   2.950   9.551   7.528
 1129SOL     OW 7685   3.688   1.263   7.392
 1129SOL    HW1 7686   3.609   1.202   7.406
 1129SOL    HW2 7687   3.743   1.229   7.316
 1130SOL     OW 7688   1.421   8.647   1.878
 1130SOL    HW1 7689   1.486   8.572   1.870
 1130SOL    HW2 7690   1.375   8.662   1.790
 1131SOL     OW 7691   6.920   4.691   3.616
 1131SOL    HW1 7692   6.996   4.704   3.679
 1131SOL    HW2 7693   6.899   4.593   3.607
 1132SOL     OW 7694   7.927   3.398   6.400
 1132SOL    HW1 7695   7.975   3.466   6.345
 1132SOL    HW2 7696   7.975   3.387   6.487
 1133SOL     OW 7697   1.308   2.425   1.550
 1133SOL    HW1 7698   1.374   2.459   1.483
 1133SOL    HW2 7699   1.310   2.483   1.630
 1134SOL     OW 7700   3.333   1.930   3.623
 1134SOL    HW1 7701   3.403   1.899   3.559
 1134SOL    HW2 7702   3.373   1.947   3.713
 1135SOL     OW 7703   8.833   0.796   3.133
 1135SOL    HW1 7704   8.928   0.831   3.134
 1135SOL    HW2 7705   8.825   0.726   3.063
 1136SOL     OW 7706   0.402   5.665   1.632
 1136SOL    HW1 7707   0.490   5.677   1.678
 1136SOL    HW2 7708   0.333   5.633   1.699
 1137SOL     OW 7709   0.788   2.738   6.890
 1137SOL    HW1 7710   0.821   2.714   6.799
 1137SOL    HW2 7711   0.841   2.688   6.959
 1138SOL     OW 7712   5.843   0.530   5.506
 1138SOL    HW1 7713   5.840   0.615   5.557
 1138SOL    HW2 7714   5.808   0.546   5.413
 1139SOL     OW 7715   0.614   4.708   5.085
 1139SOL    HW1 7716   0.701   4.725   5.038
 1139SOL    HW2 7717   0.551   4.661   5.023
 1140SOL     OW 7718   9.576   1.376   2.479
 1140SOL    HW1 7719   9.576   1.473   2.452
 1140SOL    HW2 7720   9.517   1.324   2.416
 1141SOL     OW 7721   8.635   6.966   7.143
 1141SOL    HW1 7722   8.698   6.939   7.069
 1141SOL    HW2 7723   8.632   6.893   7.212
 1142SOL     OW 7724   6.660   2.406   6.138
 1142SOL    HW1 7725   6.621   2.345   6.069
 1142SOL    HW2 7726   6.638   2.501   6.115
 1143SOL     OW 7727   5.666  10.476   6.193
 1143SOL    HW1 7728   5.615  10.439   6.114
 1143SOL    HW2 7729   5.652  10.417   6.272
 1144SOL     OW 7730   9.051   2.524   1.944
 1144SOL    HW1 7731   8.976   2.587   1.924
 1144SOL    HW2 7732   9.015   2.431   1.950
 1145SOL     OW 7733   4.792   6.390   0.155
 1145SOL    HW1 7734   4.842   6.420   0.235
 1145SOL    HW2 7735   4.722   6.323   0.181
 1146SOL     OW 7736   7.137   4.067   0.688
 1146SOL    HW1 7737   7.154   4.010   0.606
 1146SOL    HW2 7738   7.208   4.137   0.694
 1147SOL     OW 7739   5.090   0.044   0.838
 1147SOL    HW1 7740   5.161  -0.023   0.865
 1147SOL    HW2 7741   5.080   0.111   0.911
 1148SOL     OW 7742   6.781   8.661   5.644
 1148SOL    HW1 7743   6.848   8.618   5.702
 1148SOL    HW2 7744   6.693   8.664   5.693
 1149SOL     OW 7745   3.770   7.488   6.741
 1149SOL    HW1 7746   3.760   7.553   6.666
 1149SOL    HW2 7747   3.843   7.423   6.721
 1150SOL     OW 7748   7.279   3.265   1.628
 1150SOL    HW1 7749   7.244   3.174   1.651
 1150SOL    HW2 7750   7.340   3.296   1.701
 1151SOL     OW 7751   1.483   2.309   3.907
 1151SOL    HW1 7752   1.490   2.245   3.831
 1151SOL    HW2 7753   1.510   2.400   3.877
 1152SOL     OW 7754   8.955   2.392   5.281
 1152SOL    HW1 7755   8.938   2.486   5.251
 1152SOL    HW2 7756   8.975   2.391   5.379
 1153SOL     OW 7757   2.180   8.214   3.675
 1153SOL    HW1 7758   2.125   8.188   3.754
 1153SOL    HW2 7759   2.132   8.283   3.621
 1154SOL     OW 7760   5.749   0.388   4.239
 1154SOL    HW1 7761   5.767   0.297   4.203
 1154SOL    HW2 7762   5.833   0.438   4.253
 1155SOL     OW 7763   3.238   9.484   1.151
 1155SOL    HW1 7764   3.263   9.403   1.099
 1155SOL    HW2 7765   3.142   9.478   1.178
 1156SOL     OW 7766   3.932   0.186   7.138
 1156SOL    HW1 7767   3.965   0.202   7.231
 1156SOL    HW2 7768   3.947   0.090   7.114
 1157SOL     OW 7769   6.911   0.897   2.019
 1157SOL    HW1 7770   6.825   0.879   2.068
 1157SOL    HW2 7771   6.986   0.849   2.064
 1158SOL     OW 7772   9.796   5.725   5.147
 1158SOL    HW1 7773   9.798   5.656   5.075
 1158SOL    HW2 7774   9.715   5.710   5.205
 1159SOL     OW 7775   9.824   9.464   5.693
 1159SOL    HW1 7776   9.867   9.496   5.609
 1159SOL    HW2 7777   9.726   9.484   5.690
 1160SOL     OW 7778   7.295   2.477   1.106
 1160SOL    HW1 7779   7.196   2.494   1.095
 1160SOL    HW2 7780   7.344   2.564   1.105
 1161SOL     OW 7781   5.989   0.862   1.356
 1161SOL    HW1 7782   5.916   0.795   1.340
 1161SOL    HW2 7783   6.029   0.888   1.269
 1162SOL     OW 7784   5.299   3.360   5.578
 1162SOL    HW1 7785   5.308   3.392   5.672
 1162SOL    HW2 7786   5.211   3.315   5.565
 1163SOL     OW 7787   6.769   8.460   0.018
 1163SOL    HW1 7788   6.748   8.382  -0.041
 1163SOL    HW2 7789   6.853   8.504  -0.014
 1164SOL     OW 7790  10.587   0.681   5.484
 1164SOL    HW1 7791  10.604   0.725   5.396
 1164SOL    HW2 7792  10.664   0.623   5.509
 1165SOL     OW 7793   4.049   0.355   4.532
 1165SOL    HW1 7794   4.136   0.307   4.527
 1165SOL    HW2 7795   3.982   0.307   4.475
 1166SOL     OW 7796   1.335   1.941   5.621
 1166SOL    HW1 7797   1.286   1.878   5.681
 1166SOL    HW2 7798   1.322   1.915   5.526
 1167SOL     OW 7799   2.226   2.472   0.402
 1167SOL    HW1 7800   2.160   2.546   0.417
 1167SOL    HW2 7801   2.269   2.484   0.312
 1168SOL     OW 7802   4.652   9.254   0.800
 1168SOL    HW1 7803   4.581   9.190   0.830
 1168SOL    HW2 7804   4.671   9.239   0.703
 1169SOL     OW 7805  10.176   9.200   1.120
 1169SOL    HW1 7806  10.133   9.275   1.169
 1169SOL    HW2 7807  10.231   9.145   1.184
 1170SOL     OW 7808   4.267   0.460   3.913
 1170SOL    HW1 7809   4.191   0.515   3.880
 1170SOL    HW2 7810   4.243   0.419   4.001
 1171SOL     OW 7811   0.902   5.762   7.221
 1171SOL    HW1 7812   0.936   5.690   7.160
 1171SOL    HW2 7813   0.942   5.750   7.312
 1172SOL     OW 7814   4.981   7.425   0.385
 1172SOL    HW1 7815   4.979   7.356   0.313
 1172SOL    HW2 7816   4.910   7.404   0.453
 1173SOL     OW 7817   4.328   0.142   0.691
 1173SOL    HW1 7818   4.383   0.070   0.731
 1173SOL    HW2 7819   4.231   0.124   0.707
 1174SOL     OW 7820   0.941   2.532   4.274
 1174SOL    HW1 7821   1.021   2.481   4.242
 1174SOL    HW2 7822   0.858   2.488   4.241
 1175SOL     OW 7823   4.510   5.598   0.135
 1175SOL    HW1 7824   4.482   5.669   0.071
 1175SOL    HW2 7825   4.447   5.596   0.214
 1176SOL     OW 7826   1.920   8.885   4.665
 1176SOL    HW1 7827   1.839   8.883   4.724
 1176SOL    HW2 7828   1.972   8.801   4.678
 1177SOL     OW 7829   0.073   1.995   5.031
 1177SOL    HW1 7830   0.091   1.971   5.127
 1177SOL    HW2 7831   0.103   1.920   4.972
 1178SOL     OW 7832   6.357   6.639   7.423
 1178SOL    HW1 7833   6.323   6.714   7.480
 1178SOL    HW2 7834   6.404   6.573   7.481
 1179SOL     OW 7835   1.517   9.254   4.216
 1179SOL    HW1 7836   1.472   9.313   4.282
 1179SOL    HW2 7837   1.583   9.195   4.263
 1180SOL     OW 7838   9.586   1.408   5.776
 1180SOL    HW1 7839   9.561   1.493   5.731
 1180SOL    HW2 7840   9.677   1.417   5.818
 1181SOL     OW 7841   9.113   1.936   0.800
 1181SOL    HW1 7842   9.042   1.956   0.867
 1181SOL    HW2 7843   9.154   1.847   0.821
 1182SOL     OW 7844   0.467   2.500   2.116
 1182SOL    HW1 7845   0.568   2.496   2.104
 1182SOL    HW2 7846   0.425   2.520   2.028
 1183SOL     OW 7847   5.858   4.274   2.355
 1183SOL    HW1 7848   5.872   4.243   2.449
 1183SOL    HW2 7849   5.865   4.374   2.351
 1184SOL     OW 7850  10.416   2.238   0.726
 1184SOL    HW1 7851  10.493   2.270   0.670
 1184SOL    HW2 7852  10.439   2.246   0.823
 1185SOL     OW 7853   0.273   0.254   4.450
 1185SOL    HW1 7854   0.179   0.254   4.486
 1185SOL    HW2 7855   0.270   0.256   4.350
 1186SOL     OW 7856   0.333   9.153   1.241
 1186SOL    HW1 7857   0.342   9.081   1.174
 1186SOL    HW2 7858   0.238   9.161   1.271
 1187SOL     OW 7859   4.906   6.863   3.999
 1187SOL    HW1 7860   4.948   6.952   3.983
 1187SOL    HW2 7861   4.809   6.876   4.025
 1188SOL     OW 7862   5.134   9.324   4.492
 1188SOL    HW1 7863   5.047   9.316   4.540
 1188SOL    HW2 7864   5.132   9.268   4.410
 1189SOL     OW 7865   1.843   1.912   0.310
 1189SOL    HW1 7866   1.864   1.820   0.345
 1189SOL    HW2 7867   1.882   1.923   0.219
 1190SOL     OW 7868   9.403   9.893   2.347
 1190SOL    HW1 7869   9.434   9.959   2.417
 1190SOL    HW2 7870   9.361   9.815   2.391
 1191SOL     OW 7871   9.492   7.982   6.008
 1191SOL    HW1 7872   9.566   7.970   5.942
 1191SOL    HW2 7873   9.528   8.021   6.093
 1192SOL     OW 7874   9.130   2.924   1.651
 1192SOL    HW1 7875   9.102   2.835   1.613
 1192SOL    HW2 7876   9.228   2.923   1.671
 1193SOL     OW 7877   4.010   9.867   5.545
 1193SOL    HW1 7878   4.016   9.848   5.643
 1193SOL    HW2 7879   3.975   9.960   5.532
 1194SOL     OW 7880   7.453   2.572   3.425
 1194SOL    HW1 7881   7.477   2.484   3.383
 1194SOL    HW2 7882   7.469   2.567   3.523
 1195SOL     OW 7883   5.661  10.428   3.595
 1195SOL    HW1 7884   5.688  10.524   3.594
 1195SOL    HW2 7885   5.743  10.371   3.586
 1196SOL     OW 7886   1.481   2.063   1.253
 1196SOL    HW1 7887   1.479   1.976   1.206
 1196SOL    HW2 7888   1.397   2.075   1.306
 1197SOL     OW 7889   9.737   2.415   0.943
 1197SOL    HW1 7890   9.778   2.448   0.859
 1197SOL    HW2 7891   9.669   2.345   0.924
 1198SOL     OW 7892   4.724   9.280   3.059
 1198SOL    HW1 7893   4.800   9.309   3.116
 1198SOL    HW2 7894   4.639   9.307   3.104
 1199SOL     OW 7895   1.451   6.751   1.956
 1199SOL    HW1 7896   1.377   6.811   1.988
 1199SOL    HW2 7897   1.509   6.801   1.891
 1200SOL     OW 7898   6.608   0.951   7.143
 1200SOL    HW1 7899   6.639   1.044   7.125
 1200SOL    HW2 7900   6.630   0.927   7.238
 1201SOL     OW 7901   8.691   4.748   4.811
 1201SOL    HW1 7902   8.688   4.753   4.911
 1201SOL    HW2 7903   8.608   4.790   4.774
 1202SOL     OW 7904   9.966   9.589   6.754
 1202SOL    HW1 7905   9.924   9.616   6.669
 1202SOL    HW2 7906   9.911   9.518   6.799
 1203SOL     OW 7907   1.510   3.365   4.283
 1203SOL    HW1 7908   1.424   3.373   4.335
 1203SOL    HW2 7909   1.540   3.455   4.253
 1204SOL     OW 7910   1.353   1.564   7.357
 1204SOL    HW1 7911   1.352   1.664   7.357
 1204SOL    HW2 7912   1.290   1.529   7.425
 1205SOL     OW 7913   9.557   4.028   2.513
 1205SOL    HW1 7914   9.507   4.090   2.573
 1205SOL    HW2 7915   9.546   3.934   2.544
 1206SOL     OW 7916   8.271   5.791   2.564
 1206SOL    HW1 7917   8.312   5.822   2.478
 1206SOL    HW2 7918   8.277   5.691   2.570
 1207SOL     OW 7919   8.253   0.569   3.848
 1207SOL    HW1 7920   8.219   0.497   3.907
 1207SOL    HW2 7921   8.182   0.599   3.784
 1208SOL     OW 7922   9.122   0.468   6.912
 1208SOL    HW1 7923   9.039   0.475   6.857
 1208SOL    HW2 7924   9.197   0.437   6.854
 1209SOL     OW 7925   5.194   6.149   6.133
 1209SOL    HW1 7926   5.137   6.076   6.170
 1209SOL    HW2 7927   5.246   6.192   6.207
 1210SOL     OW 7928   8.465   5.136   6.403
 1210SOL    HW1 7929   8.420   5.214   6.359
 1210SOL    HW2 7930   8.503   5.165   6.491
 1211SOL     OW 7931   5.472   7.318   3.141
 1211SOL    HW1 7932   5.404   7.289   3.208
 1211SOL    HW2 7933   5.436   7.395   3.088
 1212SOL     OW 7934   2.226   8.940   6.205
 1212SOL    HW1 7935   2.234   8.938   6.304
 1212SOL    HW2 7936   2.146   8.886   6.177
 1213SOL     OW 7937   4.715   0.792   5.036
 1213SOL    HW1 7938   4.804   0.816   5.079
 1213SOL    HW2 7939   4.732   0.760   4.943
 1214SOL     OW 7940   4.375   1.425   1.483
 1214SOL    HW1 7941   4.425   1.474   1.554
 1214SOL    HW2 7942   4.381   1.475   1.397
 1215SOL     OW 7943   4.677   4.195   6.635
 1215SOL    HW1 7944   4.741   4.265   6.669
 1215SOL    HW2 7945   4.719   4.104   6.647
 1216SOL     OW 7946   2.863   8.755   1.200
 1216SOL    HW1 7947   2.895   8.848   1.220
 1216SOL    HW2 7948   2.840   8.748   1.103
 1217SOL     OW 7949   1.991   4.242   1.828
 1217SOL    HW1 7950   2.025   4.161   1.779
 1217SOL    HW2 7951   1.891   4.239   1.832
 1218SOL     OW 7952   2.234   4.280   5.965
 1218SOL    HW1 7953   2.195   4.189   5.951
 1218SOL    HW2 7954   2.278   4.312   5.881
 1219SOL     OW 7955   2.781   4.400   0.124
 1219SOL    HW1 7956   2.784   4.487   0.174
 1219SOL    HW2 7957   2.783   4.324   0.190
 1220SOL     OW 7958   6.095   1.699   0.266
 1220SOL    HW1 7959   6.056   1.609   0.247
 1220SOL    HW2 7960   6.062   1.730   0.357
 1221SOL     OW 7961   4.018   5.786   1.024
 1221SOL    HW1 7962   4.067   5.710   1.068
 1221SOL    HW2 7963   3.920   5.774   1.036
 1222SOL     OW 7964   8.411   9.849   6.819
 1222SOL    HW1 7965   8.344   9.920   6.802
 1222SOL    HW2 7966   8.468   9.875   6.899
 1223SOL     OW 7967   0.092   1.740   3.122
 1223SOL    HW1 7968   0.004   1.772   3.160
 1223SOL    HW2 7969   0.156   1.726   3.197
 1224SOL     OW 7970   8.846   7.426   0.578
 1224SOL    HW1 7971   8.883   7.465   0.661
 1224SOL    HW2 7972   8.748   7.447   0.571
 1225SOL     OW 7973   1.092   3.340   5.618
 1225SOL    HW1 7974   1.128   3.401   5.548
 1225SOL    HW2 7975   1.168   3.302   5.671
 1226SOL     OW 7976   3.789   1.258   0.063
 1226SOL    HW1 7977   3.729   1.338   0.062
 1226SOL    HW2 7978   3.864   1.271  -0.002
 1227SOL     OW 7979   4.667   0.586   5.761
 1227SOL    HW1 7980   4.665   0.657   5.691
 1227SOL    HW2 7981   4.582   0.533   5.757
 1228SOL     OW 7982   6.087   4.142   1.619
 1228SOL    HW1 7983   6.026   4.166   1.543
 1228SOL    HW2 7984   6.101   4.223   1.675
 1229SOL     OW 7985   6.049   0.579   4.292
 1229SOL    HW1 7986   6.142   0.601   4.262
 1229SOL    HW2 7987   5.994   0.663   4.294
 1230SOL     OW 7988   0.371   2.471   6.070
 1230SOL    HW1 7989   0.310   2.542   6.035
 1230SOL    HW2 7990   0.366   2.469   6.170
 1231SOL     OW 7991   1.025   9.569   6.900
 1231SOL    HW1 7992   0.968   9.523   6.832
 1231SOL    HW2 7993   1.109   9.515   6.914
 1232SOL     OW 7994   6.649   9.075   7.387
 1232SOL    HW1 7995   6.618   8.999   7.329
 1232SOL    HW2 7996   6.729   9.118   7.347
 1233SOL     OW 7997   2.469   6.533   7.242
 1233SOL    HW1 7998   2.484   6.568   7.334
 1233SOL    HW2 7999   2.371   6.532   7.222
 1234SOL     OW 8000   1.790   5.580   2.843
 1234SOL    HW1 8001   1.819   5.572   2.939
 1234SOL    HW2 8002   1.845   5.648   2.797
 1235SOL     OW 8003   8.454   3.814   3.283
 1235SOL    HW1 8004   8.501   3.745   3.229
 1235SOL    HW2 8005   8.468   3.904   3.242
 1236SOL     OW 8006   1.849   2.674   2.623
 1236SOL    HW1 8007   1.764   2.699   2.669
 1236SOL    HW2 8008   1.826   2.616   2.544
 1237SOL     OW 8009   3.483   8.200   3.162
 1237SOL    HW1 8010   3.528   8.216   3.075
 1237SOL    HW2 8011   3.489   8.103   3.186
 1238SOL     OW 8012   2.729   0.546   0.258
 1238SOL    HW1 8013   2.829   0.543   0.273
 1238SOL    HW2 8014   2.704   0.638   0.227
 1239SOL     OW 8015   3.458   4.779   3.296
 1239SOL    HW1 8016   3.358   4.773   3.293
 1239SOL    HW2 8017   3.497   4.732   3.217
 1240SOL     OW 8018   7.833   9.829   5.578
 1240SOL    HW1 8019   7.800   9.753   5.634
 1240SOL    HW2 8020   7.784   9.831   5.491
 1241SOL     OW 8021   9.387   5.418   5.542
 1241SOL    HW1 8022   9.367   5.515   5.528
 1241SOL    HW2 8023   9.325   5.380   5.611
 1242SOL     OW 8024   3.031   9.906   4.581
 1242SOL    HW1 8025   3.114   9.862   4.614
 1242SOL    HW2 8026   3.038  10.005   4.596
 1243SOL     OW 8027   2.569   4.768   3.536
 1243SOL    HW1 8028   2.533   4.730   3.621
 1243SOL    HW2 8029   2.496   4.773   3.468
 1244SOL     OW 8030   9.649   9.684   2.271
 1244SOL    HW1 8031   9.653   9.586   2.288
 1244SOL    HW2 8032   9.722   9.730   2.321
 1245SOL     OW 8033   3.562  10.312   6.185
 1245SOL    HW1 8034   3.524  10.358   6.266
 1245SOL    HW2 8035   3.538  10.215   6.188
 1246SOL     OW 8036   3.493   3.035   3.216
 1246SOL    HW1 8037   3.580   3.074   3.182
 1246SOL    HW2 8038   3.482   3.061   3.312
 1247SOL     OW 8039   0.379   0.719   3.579
 1247SOL    HW1 8040   0.313   0.672   3.519
 1247SOL    HW2 8041   0.458   0.660   3.593
 1248SOL     OW 8042   3.816   7.193   2.238
 1248SOL    HW1 8043   3.809   7.184   2.138
 1248SOL    HW2 8044   3.872   7.273   2.259
 1249SOL     OW 8045   5.304   3.023   2.266
 1249SOL    HW1 8046   5.343   3.013   2.357
 1249SOL    HW2 8047   5.211   3.060   2.273
 1250SOL     OW 8048   4.356   7.880   6.001
 1250SOL    HW1 8049   4.388   7.878   6.095
 1250SOL    HW2 8050   4.298   7.961   5.987
 1251SOL     OW 8051   6.890   2.040   1.009
 1251SOL    HW1 8052   6.937   2.081   0.932
 1251SOL    HW2 8053   6.934   2.071   1.095
 1252SOL     OW 8054   4.695   7.690   2.294
 1252SOL    HW1 8055   4.786   7.657   2.269
 1252SOL    HW2 8056   4.704   7.783   2.331
 1253SOL     OW 8057   5.906   7.585   2.730
 1253SOL    HW1 8058   5.840   7.591   2.656
 1253SOL    HW2 8059   5.999   7.595   2.692
 1254SOL     OW 8060   9.653   0.735   5.644
 1254SOL    HW1 8061   9.693   0.653   5.684
 1254SOL    HW2 8062   9.604   0.710   5.559
 1255SOL     OW 8063   4.697   2.057   3.610
 1255SOL    HW1 8064   4.698   2.105   3.698
 1255SOL    HW2 8065   4.740   1.967   3.621
 1256SOL     OW 8066  10.124   4.780   1.030
 1256SOL    HW1 8067  10.126   4.872   1.068
 1256SOL    HW2 8068  10.169   4.779   0.942
 1257SOL     OW 8069   9.049   2.419   6.279
 1257SOL    HW1 8070   9.105   2.496   6.310
 1257SOL    HW2 8071   8.976   2.403   6.344
 1258SOL     OW 8072   8.458   5.073   3.190
 1258SOL    HW1 8073   8.466   5.108   3.283
 1258SOL    HW2 8074   8.427   4.979   3.192
 1259SOL     OW 8075   6.963   2.601   0.662
 1259SOL    HW1 8076   6.869   2.570   0.672
 1259SOL    HW2 8077   7.016   2.529   0.616
 1260SOL     OW 8078   5.438   6.123   0.967
 1260SOL    HW1 8079   5.478   6.201   1.016
 1260SOL    HW2 8080   5.479   6.115   0.877
 1261SOL     OW 8081   8.528   4.696   7.382
 1261SOL    HW1 8082   8.576   4.678   7.467
 1261SOL    HW2 8083   8.470   4.618   7.360
 1262SOL     OW 8084   9.708   2.944   5.640
 1262SOL    HW1 8085   9.685   2.874   5.573
 1262SOL    HW2 8086   9.806   2.947   5.653
 1263SOL     OW 8087   8.193   3.359   4.450
 1263SOL    HW1 8088   8.206   3.346   4.351
 1263SOL    HW2 8089   8.205   3.456   4.472
 1264SOL     OW 8090   0.542   7.335   0.609
 1264SOL    HW1 8091   0.583   7.395   0.540
 1264SOL    HW2 8092   0.444   7.324   0.589
 1265SOL     OW 8093   6.677   4.943   6.543
 1265SOL    HW1 8094   6.753   5.002   6.517
 1265SOL    HW2 8095   6.590   4.986   6.516
 1266SOL     OW 8096   9.056   4.213   2.770
 1266SOL    HW1 8097   8.966   4.256   2.775
 1266SOL    HW2 8098   9.067   4.164   2.684
 1267SOL     OW 8099   8.461   7.944   1.247
 1267SOL    HW1 8100   8.476   7.848   1.269
 1267SOL    HW2 8101   8.548   7.989   1.227
 1268SOL     OW 8102   9.246   3.452   6.641
 1268SOL    HW1 8103   9.284   3.453   6.733
 1268SOL    HW2 8104   9.279   3.372   6.591
 1269SOL     OW 8105   6.032   6.619   0.984
 1269SOL    HW1 8106   5.951   6.640   1.038
 1269SOL    HW2 8107   6.004   6.601   0.889
 1270SOL     OW 8108   4.476   2.823   1.752
 1270SOL    HW1 8109   4.411   2.803   1.825
 1270SOL    HW2 8110   4.539   2.747   1.741
 1271SOL     OW 8111   7.832   3.983   0.793
 1271SOL    HW1 8112   7.878   3.923   0.727
 1271SOL    HW2 8113   7.869   3.967   0.884
 1272SOL     OW 8114   2.917   4.277   7.292
 1272SOL    HW1 8115   2.965   4.250   7.209
 1272SOL    HW2 8116   2.951   4.223   7.369
 1273SOL     OW 8117   0.227   5.260   6.381
 1273SOL    HW1 8118   0.134   5.226   6.371
 1273SOL    HW2 8119   0.231   5.324   6.458
 1274SOL     OW 8120   5.591   3.703   2.986
 1274SOL    HW1 8121   5.622   3.797   2.996
 1274SOL    HW2 8122   5.582   3.662   3.077
 1275SOL     OW 8123   4.111   5.067   2.202
 1275SOL    HW1 8124   4.141   5.019   2.119
 1275SOL    HW2 8125   4.148   5.021   2.282
 1276SOL     OW 8126   9.690   8.788   3.576
 1276SOL    HW1 8127   9.618   8.737   3.527
 1276SOL    HW2 8128   9.701   8.877   3.533
 1277SOL     OW 8129   3.040   5.085   6.836
 1277SOL    HW1 8130   2.943   5.091   6.813
 1277SOL    HW2 8131   3.078   5.177   6.842
 1278SOL     OW 8132   2.811   0.276   3.036
 1278SOL    HW1 8133   2.786   0.354   2.978
 1278SOL    HW2 8134   2.729   0.219   3.051
 1279SOL     OW 8135   2.299   3.909   1.632
 1279SOL    HW1 8136   2.243   3.827   1.642
 1279SOL    HW2 8137   2.377   3.889   1.571
 1280SOL     OW 8138   9.410   2.752   2.081
 1280SOL    HW1 8139   9.459   2.787   2.161
 1280SOL    HW2 8140   9.375   2.661   2.101
 1281SOL     OW 8141   1.606   0.860   3.604
 1281SOL    HW1 8142   1.661   0.793   3.555
 1281SOL    HW2 8143   1.639   0.952   3.582
 1282SOL     OW 8144   4.407   8.178   0.676
 1282SOL    HW1 8145   4.401   8.157   0.773
 1282SOL    HW2 8146   4.315   8.177   0.637
 1283SOL     OW 8147   1.261   4.343   2.507
 1283SOL    HW1 8148   1.254   4.243   2.516
 1283SOL    HW2 8149   1.342   4.366   2.452
 1284SOL     OW 8150   5.640   3.590   4.044
 1284SOL    HW1 8151   5.677   3.672   4.088
 1284SOL    HW2 8152   5.712   3.549   3.986
 1285SOL     OW 8153   8.427   0.198   3.592
 1285SOL    HW1 8154   8.521   0.212   3.561
 1285SOL    HW2 8155   8.365   0.257   3.540
 1286SOL     OW 8156   4.599   2.160   4.349
 1286SOL    HW1 8157   4.690   2.136   4.384
 1286SOL    HW2 8158   4.566   2.088   4.287
 1287SOL     OW 8159   9.966   2.630   6.069
 1287SOL    HW1 8160   9.983   2.717   6.024
 1287SOL    HW2 8161   9.983   2.555   6.004
 1288SOL     OW 8162   5.274  10.531   4.205
 1288SOL    HW1 8163   5.256  10.612   4.261
 1288SOL    HW2 8164   5.205  10.524   4.133
 1289SOL     OW 8165   6.852   5.446   1.891
 1289SOL    HW1 8166   6.898   5.528   1.924
 1289SOL    HW2 8167   6.872   5.370   1.951
 1290SOL     OW 8168   4.148   8.219   0.635
 1290SOL    HW1 8169   4.078   8.234   0.567
 1290SOL    HW2 8170   4.118   8.259   0.722
 1291SOL     OW 8171   7.357   0.356   4.200
 1291SOL    HW1 8172   7.376   0.327   4.293
 1291SOL    HW2 8173   7.371   0.280   4.137
 1292SOL     OW 8174   1.332   7.115   6.940
 1292SOL    HW1 8175   1.322   7.214   6.926
 1292SOL    HW2 8176   1.402   7.079   6.879
 1293SOL     OW 8177   6.052   1.289   1.835
 1293SOL    HW1 8178   6.122   1.248   1.894
 1293SOL    HW2 8179   6.004   1.217   1.786
 1294SOL     OW 8180   4.208   6.591   4.564
 1294SOL    HW1 8181   4.111   6.596   4.540
 1294SOL    HW2 8182   4.233   6.673   4.615
 1295SOL     OW 8183   8.187   2.674   4.311
 1295SOL    HW1 8184   8.274   2.680   4.357
 1295SOL    HW2 8185   8.115   2.658   4.378
 1296SOL     OW 8186   1.742   3.661   6.577
 1296SOL    HW1 8187   1.780   3.709   6.498
 1296SOL    HW2 8188   1.758   3.717   6.659
 1297SOL     OW 8189   8.834   1.344   4.935
 1297SOL    HW1 8190   8.865   1.263   4.986
 1297SOL    HW2 8191   8.880   1.425   4.973
 1298SOL     OW 8192   5.757   8.688   4.272
 1298SOL    HW1 8193   5.857   8.680   4.278
 1298SOL    HW2 8194   5.714   8.608   4.313
 1299SOL     OW 8195   8.688   7.001   1.484
 1299SOL    HW1 8196   8.690   7.048   1.571
 1299SOL    HW2 8197   8.623   6.925   1.488
 1300SOL     OW 8198   9.499   5.990   6.125
 1300SOL    HW1 8199   9.431   6.063   6.127
 1300SOL    HW2 8200   9.559   5.998   6.204
 1301SOL     OW 8201   6.374   2.323   5.066
 1301SOL    HW1 8202   6.327   2.273   4.992
 1301SOL    HW2 8203   6.452   2.371   5.029
 1302SOL     OW 8204   5.048   8.755   5.349
 1302SOL    HW1 8205   5.125   8.808   5.380
 1302SOL    HW2 8206   5.079   8.673   5.301
 1303SOL     OW 8207   8.170   0.572   2.839
 1303SOL    HW1 8208   8.147   0.666   2.863
 1303SOL    HW2 8209   8.107   0.538   2.770
 1304SOL     OW 8210   3.566   2.445   5.260
 1304SOL    HW1 8211   3.545   2.508   5.335
 1304SOL    HW2 8212   3.638   2.484   5.202
 1305SOL     OW 8213   3.975   2.327   3.146
 1305SOL    HW1 8214   3.909   2.369   3.208
 1305SOL    HW2 8215   3.925   2.283   3.070
 1306SOL     OW 8216   7.936   1.801   4.599
 1306SOL    HW1 8217   7.966   1.787   4.506
 1306SOL    HW2 8218   7.837   1.784   4.604
 1307SOL     OW 8219   4.250   6.852   2.750
 1307SOL    HW1 8220   4.181   6.902   2.699
 1307SOL    HW2 8221   4.256   6.888   2.843
 1308SOL     OW 8222   7.560   2.397   0.924
 1308SOL    HW1 8223   7.535   2.335   0.849
 1308SOL    HW2 8224   7.543   2.351   1.010
 1309SOL     OW 8225   2.408   9.702   3.288
 1309SOL    HW1 8226   2.392   9.687   3.191
 1309SOL    HW2 8227   2.438   9.617   3.331
 1310SOL     OW 8228   2.083   1.083   5.882
 1310SOL    HW1 8229   2.068   1.181   5.893
 1310SOL    HW2 8230   2.063   1.056   5.788
 1311SOL     OW 8231   0.362   1.253   5.739
 1311SOL    HW1 8232   0.338   1.222   5.831
 1311SOL    HW2 8233   0.450   1.213   5.712
 1312SOL     OW 8234   9.274   5.510   2.308
 1312SOL    HW1 8235   9.200   5.569   2.276
 1312SOL    HW2 8236   9.284   5.518   2.407
 1313SOL     OW 8237   7.693  10.152   5.401
 1313SOL    HW1 8238   7.774  10.186   5.355
 1313SOL    HW2 8239   7.639  10.229   5.436
 1314SOL     OW 8240   0.603   7.737   6.457
 1314SOL    HW1 8241   0.652   7.686   6.528
 1314SOL    HW2 8242   0.664   7.803   6.415
 1315SOL     OW 8243   5.057   3.711   5.805
 1315SOL    HW1 8244   4.962   3.682   5.820
 1315SOL    HW2 8245   5.104   3.720   5.893
 1316SOL     OW 8246   9.834  10.266   0.211
 1316SOL    HW1 8247   9.875  10.350   0.247
 1316SOL    HW2 8248   9.886  10.234   0.132
 1317SOL     OW 8249   9.328   5.962   0.976
 1317SOL    HW1 8250   9.388   5.965   1.056
 1317SOL    HW2 8251   9.357   6.033   0.911
 1318SOL     OW 8252   6.292   5.263   0.873
 1318SOL    HW1 8253   6.293   5.311   0.785
 1318SOL    HW2 8254   6.361   5.303   0.934
 1319SOL     OW 8255   1.495   9.196   5.039
 1319SOL    HW1 8256   1.448   9.243   5.115
 1319SOL    HW2 8257   1.455   9.106   5.026
 1320SOL     OW 8258   6.986   5.432   3.201
 1320SOL    HW1 8259   7.035   5.412   3.116
 1320SOL    HW2 8260   6.934   5.517   3.191
 1321SOL     OW 8261   1.003   6.353   4.444
 1321SOL    HW1 8262   1.061   6.306   4.510
 1321SOL    HW2 8263   1.052   6.432   4.406
 1322SOL     OW 8264   8.159   3.951   4.032
 1322SOL    HW1 8265   8.121   3.858   4.041
 1322SOL    HW2 8266   8.145   3.984   3.938
 1323SOL     OW 8267   5.543  10.132   4.484
 1323SOL    HW1 8268   5.601  10.124   4.403
 1323SOL    HW2 8269   5.448  10.113   4.459
 1324SOL     OW 8270   8.056   2.966   2.192
 1324SOL    HW1 8271   8.060   2.959   2.092
 1324SOL    HW2 8272   8.026   3.057   2.218
 1325SOL     OW 8273   4.842   6.674   2.129
 1325SOL    HW1 8274   4.761   6.623   2.098
 1325SOL    HW2 8275   4.815   6.766   2.156
 1326SOL     OW 8276   1.823   7.938   2.534
 1326SOL    HW1 8277   1.753   7.981   2.476
 1326SOL    HW2 8278   1.802   7.956   2.630
 1327SOL     OW 8279   4.604   4.544   2.737
 1327SOL    HW1 8280   4.636   4.554   2.831
 1327SOL    HW2 8281   4.680   4.558   2.674
 1328SOL     OW 8282   6.582   1.367   2.185
 1328SOL    HW1 8283   6.680   1.357   2.166
 1328SOL    HW2 8284   6.531   1.365   2.099
 1329SOL     OW 8285   2.354   1.779   2.019
 1329SOL    HW1 8286   2.360   1.710   1.946
 1329SOL    HW2 8287   2.296   1.745   2.093
 1330SOL     OW 8288   5.304   4.046   4.584
 1330SOL    HW1 8289   5.243   3.986   4.530
 1330SOL    HW2 8290   5.394   4.049   4.542
 1331SOL     OW 8291  10.607   1.082   1.220
 1331SOL    HW1 8292  10.558   0.997   1.240
 1331SOL    HW2 8293  10.680   1.094   1.286
 1332SOL     OW 8294   8.054   1.422   6.529
 1332SOL    HW1 8295   8.112   1.482   6.583
 1332SOL    HW2 8296   8.108   1.378   6.457
 1333SOL     OW 8297   4.135   3.232   0.420
 1333SOL    HW1 8298   4.163   3.221   0.325
 1333SOL    HW2 8299   4.201   3.289   0.469
 1334SOL     OW 8300   8.868   8.688   7.014
 1334SOL    HW1 8301   8.774   8.724   7.009
 1334SOL    HW2 8302   8.872   8.598   6.971
 1335SOL     OW 8303   7.181   0.254   3.209
 1335SOL    HW1 8304   7.274   0.292   3.216
 1335SOL    HW2 8305   7.119   0.307   3.268
 1336SOL     OW 8306  10.606   3.543   1.462
 1336SOL    HW1 8307  10.567   3.512   1.549
 1336SOL    HW2 8308  10.589   3.473   1.391
 1337SOL     OW 8309   3.576   5.692   0.571
 1337SOL    HW1 8310   3.554   5.611   0.517
 1337SOL    HW2 8311   3.521   5.695   0.655
 1338SOL     OW 8312   4.798   8.556   0.182
 1338SOL    HW1 8313   4.735   8.618   0.137
 1338SOL    HW2 8314   4.782   8.463   0.149
 1339SOL     OW 8315   0.176   6.222   0.393
 1339SOL    HW1 8316   0.222   6.308   0.415
 1339SOL    HW2 8317   0.208   6.188   0.305
 1340SOL     OW 8318   2.778   9.933   6.600
 1340SOL    HW1 8319   2.766   9.886   6.688
 1340SOL    HW2 8320   2.743   9.876   6.526
 1341SOL     OW 8321   7.487   0.041   6.592
 1341SOL    HW1 8322   7.455  -0.011   6.513
 1341SOL    HW2 8323   7.580   0.011   6.616
 1342SOL     OW 8324   2.882   2.970   6.617
 1342SOL    HW1 8325   2.922   2.910   6.687
 1342SOL    HW2 8326   2.944   2.973   6.538
 1343SOL     OW 8327   1.975   3.849   0.662
 1343SOL    HW1 8328   1.942   3.934   0.620
 1343SOL    HW2 8329   2.013   3.790   0.592
 1344SOL     OW 8330   7.486   4.492   7.425
 1344SOL    HW1 8331   7.423   4.416   7.433
 1344SOL    HW2 8332   7.468   4.560   7.496
 1345SOL     OW 8333   4.076   6.700   0.780
 1345SOL    HW1 8334   4.115   6.729   0.869
 1345SOL    HW2 8335   4.058   6.602   0.783
 1346SOL     OW 8336   4.577   1.672   3.990
 1346SOL    HW1 8337   4.592   1.609   4.067
 1346SOL    HW2 8338   4.611   1.763   4.017
 1347SOL     OW 8339   9.780   5.834   0.731
 1347SOL    HW1 8340   9.833   5.911   0.696
 1347SOL    HW2 8341   9.840   5.774   0.783
 1348SOL     OW 8342   0.894   8.865   4.379
 1348SOL    HW1 8343   0.824   8.818   4.434
 1348SOL    HW2 8344   0.964   8.904   4.440
 1349SOL     OW 8345   4.845   0.144   2.787
 1349SOL    HW1 8346   4.750   0.136   2.813
 1349SOL    HW2 8347   4.857   0.118   2.691
 1350SOL     OW 8348   0.912   0.741   6.387
 1350SOL    HW1 8349   0.872   0.669   6.443
 1350SOL    HW2 8350   0.863   0.827   6.402
 1351SOL     OW 8351   8.645   6.823   6.619
 1351SOL    HW1 8352   8.635   6.783   6.528
 1351SOL    HW2 8353   8.714   6.772   6.670
 1352SOL     OW 8354   4.636   4.439   1.790
 1352SOL    HW1 8355   4.687   4.462   1.873
 1352SOL    HW2 8356   4.608   4.523   1.745
 1353SOL     OW 8357   5.279   0.421   0.341
 1353SOL    HW1 8358   5.333   0.477   0.279
 1353SOL    HW2 8359   5.255   0.335   0.297
 1354SOL     OW 8360   3.172   4.217   7.157
 1354SOL    HW1 8361   3.212   4.274   7.229
 1354SOL    HW2 8362   3.172   4.122   7.187
 1355SOL     OW 8363   4.908   7.724   5.165
 1355SOL    HW1 8364   4.911   7.819   5.198
 1355SOL    HW2 8365   4.961   7.665   5.226
 1356SOL     OW 8366   7.380   5.657   0.859
 1356SOL    HW1 8367   7.295   5.605   0.863
 1356SOL    HW2 8368   7.457   5.593   0.859
 1357SOL     OW 8369   3.793   4.144   3.307
 1357SOL    HW1 8370   3.875   4.137   3.363
 1357SOL    HW2 8371   3.819   4.172   3.214
 1358SOL     OW 8372   2.236   1.541   5.359
 1358SOL    HW1 8373   2.250   1.632   5.319
 1358SOL    HW2 8374   2.149   1.504   5.327
 1359SOL     OW 8375   3.882   5.403   6.982
 1359SOL    HW1 8376   3.961   5.360   6.936
 1359SOL    HW2 8377   3.861   5.491   6.939
 1360SOL     OW 8378   0.189   5.243   4.073
 1360SOL    HW1 8379   0.254   5.210   4.005
 1360SOL    HW2 8380   0.234   5.309   4.132
 1361SOL     OW 8381   3.363   6.879   4.936
 1361SOL    HW1 8382   3.312   6.954   4.980
 1361SOL    HW2 8383   3.340   6.878   4.838
 1362SOL     OW 8384   8.234   6.926   7.283
 1362SOL    HW1 8385   8.310   6.966   7.334
 1362SOL    HW2 8386   8.152   6.927   7.339
 1363SOL     OW 8387   7.693   7.756   6.067
 1363SOL    HW1 8388   7.713   7.729   5.973
 1363SOL    HW2 8389   7.762   7.718   6.128
 1364SOL     OW 8390   4.986   3.688   0.596
 1364SOL    HW1 8391   5.071   3.639   0.620
 1364SOL    HW2 8392   4.936   3.710   0.679
 1365SOL     OW 8393   4.391   1.751   6.361
 1365SOL    HW1 8394   4.378   1.682   6.290
 1365SOL    HW2 8395   4.326   1.826   6.346
 1366SOL     OW 8396   3.943   1.230   3.526
 1366SOL    HW1 8397   4.036   1.199   3.535
 1366SOL    HW2 8398   3.909   1.260   3.616
 1367SOL     OW 8399   2.597   9.539   1.099
 1367SOL    HW1 8400   2.562   9.588   1.019
 1367SOL    HW2 8401   2.523   9.487   1.141
 1368SOL     OW 8402   3.248   0.680   6.902
 1368SOL    HW1 8403   3.216   0.773   6.919
 1368SOL    HW2 8404   3.193   0.616   6.954
 1369SOL     OW 8405   9.892   9.458   2.538
 1369SOL    HW1 8406   9.796   9.434   2.547
 1369SOL    HW2 8407   9.944   9.378   2.510
 1370SOL     OW 8408   1.917   8.949   2.692
 1370SOL    HW1 8409   1.958   8.889   2.761
 1370SOL    HW2 8410   1.924   9.044   2.722
 1371SOL     OW 8411   6.383   5.032   0.612
 1371SOL    HW1 8412   6.337   5.113   0.648
 1371SOL    HW2 8413   6.478   5.031   0.641
 1372SOL     OW 8414   7.633   3.542   2.390
 1372SOL    HW1 8415   7.705   3.607   2.362
 1372SOL    HW2 8416   7.675   3.469   2.443
 1373SOL     OW 8417   1.375   3.022   5.416
 1373SOL    HW1 8418   1.410   2.929   5.408
 1373SOL    HW2 8419   1.275   3.020   5.411
 1374SOL     OW 8420   4.205   5.764   1.633
 1374SOL    HW1 8421   4.240   5.805   1.549
 1374SOL    HW2 8422   4.114   5.725   1.616
 1375SOL     OW 8423   3.271   8.501   7.371
 1375SOL    HW1 8424   3.218   8.586   7.364
 1375SOL    HW2 8425   3.299   8.489   7.466
 1376SOL     OW 8426   7.733   5.466   1.075
 1376SOL    HW1 8427   7.745   5.487   0.977
 1376SOL    HW2 8428   7.650   5.412   1.088
 1377SOL     OW 8429   2.481   5.661   5.004
 1377SOL    HW1 8430   2.389   5.640   4.970
 1377SOL    HW2 8431   2.542   5.677   4.926
 1378SOL     OW 8432   3.724  10.603   0.209
 1378SOL    HW1 8433   3.640  10.633   0.165
 1378SOL    HW2 8434   3.801  10.612   0.146
 1379SOL     OW 8435  10.465   4.269   5.893
 1379SOL    HW1 8436  10.517   4.267   5.978
 1379SOL    HW2 8437  10.368   4.251   5.913
 1380SOL     OW 8438  10.079   0.511   5.735
 1380SOL    HW1 8439  10.159   0.546   5.686
 1380SOL    HW2 8440  10.090   0.413   5.751
 1381SOL     OW 8441   6.982   3.611   3.612
 1381SOL    HW1 8442   7.048   3.655   3.551
 1381SOL    HW2 8443   6.920   3.680   3.649
 1382SOL     OW 8444   3.594   6.179   7.298
 1382SOL    HW1 8445   3.583   6.109   7.368
 1382SOL    HW2 8446   3.679   6.229   7.311
 1383SOL     OW 8447  10.219   2.373   1.210
 1383SOL    HW1 8448  10.316   2.397   1.201
 1383SOL    HW2 8449  10.209   2.274   1.207
 1384SOL     OW 8450   0.483  10.377   3.778
 1384SOL    HW1 8451   0.455  10.453   3.719
 1384SOL    HW2 8452   0.582  10.383   3.795
 1385SOL     OW 8453   7.807   1.985   5.068
 1385SOL    HW1 8454   7.740   1.912   5.069
 1385SOL    HW2 8455   7.778   2.056   5.004
 1386SOL     OW 8456   4.170   4.129   3.988
 1386SOL    HW1 8457   4.222   4.060   4.038
 1386SOL    HW2 8458   4.219   4.216   3.991
 1387SOL     OW 8459   6.253   2.074   4.278
 1387SOL    HW1 8460   6.344   2.094   4.314
 1387SOL    HW2 8461   6.194   2.043   4.352
 1388SOL     OW 8462   4.406   4.626   4.055
 1388SOL    HW1 8463   4.307   4.639   4.065
 1388SOL    HW2 8464   4.448   4.621   4.146
 1389SOL     OW 8465   2.222   7.087   6.212
 1389SOL    HW1 8466   2.194   7.130   6.298
 1389SOL    HW2 8467   2.170   7.127   6.136
 1390SOL     OW 8468   4.128   9.138   7.059
 1390SOL    HW1 8469   4.214   9.174   7.024
 1390SOL    HW2 8470   4.135   9.040   7.074
 1391SOL     OW 8471   2.710   6.736   2.391
 1391SOL    HW1 8472   2.771   6.807   2.424
 1391SOL    HW2 8473   2.635   6.723   2.457
 1392SOL     OW 8474   0.672   5.682   1.738
 1392SOL    HW1 8475   0.744   5.751   1.734
 1392SOL    HW2 8476   0.704   5.604   1.793
 1393SOL     OW 8477   9.243   6.883   1.035
 1393SOL    HW1 8478   9.191   6.957   1.078
 1393SOL    HW2 8479   9.338   6.911   1.024
 1394SOL     OW 8480   9.378   1.072   7.435
 1394SOL    HW1 8481   9.292   1.121   7.434
 1394SOL    HW2 8482   9.432   1.098   7.355
 1395SOL     OW 8483   0.268   2.663   1.495
 1395SOL    HW1 8484   0.290   2.569   1.522
 1395SOL    HW2 8485   0.349   2.707   1.457
 1396SOL     OW 8486   4.908   9.034   1.297
 1396SOL    HW1 8487   5.006   9.032   1.318
 1396SOL    HW2 8488   4.885   8.955   1.241
 1397SOL     OW 8489   9.310   0.041   0.529
 1397SOL    HW1 8490   9.311   0.104   0.451
 1397SOL    HW2 8491   9.375  -0.033   0.514
 1398SOL     OW 8492   7.959   6.711   7.020
 1398SOL    HW1 8493   7.996   6.713   6.927
 1398SOL    HW2 8494   7.860   6.712   7.018
 1399SOL     OW 8495   1.878   2.834   0.771
 1399SOL    HW1 8496   1.974   2.807   0.781
 1399SOL    HW2 8497   1.828   2.759   0.727
 1400SOL     OW 8498   6.112   4.159   6.338
 1400SOL    HW1 8499   6.082   4.247   6.302
 1400SOL    HW2 8500   6.177   4.174   6.413
 1401SOL     OW 8501   8.451   4.953   0.863
 1401SOL    HW1 8502   8.515   4.980   0.935
 1401SOL    HW2 8503   8.500   4.900   0.793
 1402SOL     OW 8504   5.806   0.812   2.556
 1402SOL    HW1 8505   5.889   0.757   2.557
 1402SOL    HW2 8506   5.830   0.908   2.569
 1403SOL     OW 8507   1.333  10.085   3.281
 1403SOL    HW1 8508   1.233  10.075   3.286
 1403SOL    HW2 8509   1.375   9.996   3.291
 1404SOL     OW 8510   9.168   8.123   6.401
 1404SOL    HW1 8511   9.170   8.181   6.482
 1404SOL    HW2 8512   9.260   8.087   6.384
 1405SOL     OW 8513   5.540   5.782   0.310
 1405SOL    HW1 8514   5.484   5.864   0.297
 1405SOL    HW2 8515   5.557   5.768   0.406
 1406SOL     OW 8516   9.809   1.119   4.810
 1406SOL    HW1 8517   9.729   1.075   4.851
 1406SOL    HW2 8518   9.873   1.145   4.882
 1407SOL     OW 8519   1.681   7.344   2.833
 1407SOL    HW1 8520   1.597   7.361   2.886
 1407SOL    HW2 8521   1.743   7.421   2.841
 1408SOL     OW 8522   3.050   2.554   0.379
 1408SOL    HW1 8523   3.010   2.497   0.451
 1408SOL    HW2 8524   3.135   2.512   0.346
 1409SOL     OW 8525   3.413   4.387   4.362
 1409SOL    HW1 8526   3.337   4.344   4.412
 1409SOL    HW2 8527   3.500   4.358   4.402
 1410SOL     OW 8528   4.281   0.037   1.615
 1410SOL    HW1 8529   4.329   0.083   1.689
 1410SOL    HW2 8530   4.235  -0.044   1.649
 1411SOL     OW 8531   2.014   4.623   0.134
 1411SOL    HW1 8532   2.023   4.709   0.183
 1411SOL    HW2 8533   1.988   4.643   0.038
 1412SOL     OW 8534   4.799   8.294   2.364
 1412SOL    HW1 8535   4.727   8.363   2.371
 1412SOL    HW2 8536   4.871   8.327   2.301
 1413SOL     OW 8537   4.396   9.810   1.924
 1413SOL    HW1 8538   4.431   9.815   1.830
 1413SOL    HW2 8539   4.449   9.871   1.981
 1414SOL     OW 8540   1.347   2.117   1.646
 1414SOL    HW1 8541   1.351   2.022   1.615
 1414SOL    HW2 8542   1.429   2.166   1.616
 1415SOL     OW 8543   1.901   6.711   6.245
 1415SOL    HW1 8544   1.959   6.773   6.299
 1415SOL    HW2 8545   1.902   6.620   6.286
 1416SOL     OW 8546   7.408   9.579   7.148
 1416SOL    HW1 8547   7.319   9.619   7.170
 1416SOL    HW2 8548   7.424   9.588   7.049
 1417SOL     OW 8549   3.159  10.232   4.056
 1417SOL    HW1 8550   3.259  10.226   4.050
 1417SOL    HW2 8551   3.123  10.150   4.101
 1418SOL     OW 8552   8.288   2.299   6.221
 1418SOL    HW1 8553   8.325   2.343   6.303
 1418SOL    HW2 8554   8.340   2.218   6.199
 1419SOL     OW 8555   4.167   9.567   4.208
 1419SOL    HW1 8556   4.184   9.548   4.304
 1419SOL    HW2 8557   4.207   9.655   4.183
 1420SOL     OW 8558   0.453  10.325   6.277
 1420SOL    HW1 8559   0.462  10.287   6.185
 1420SOL    HW2 8560   0.543  10.345   6.314
 1421SOL     OW 8561   5.106   3.655   0.172
 1421SOL    HW1 8562   5.108   3.752   0.148
 1421SOL    HW2 8563   5.014   3.619   0.157
 1422SOL     OW 8564   6.608   1.120   5.043
 1422SOL    HW1 8565   6.615   1.020   5.046
 1422SOL    HW2 8566   6.514   1.147   5.028
 1423SOL     OW 8567   9.913   5.936   6.366
 1423SOL    HW1 8568   9.938   5.855   6.419
 1423SOL    HW2 8569   9.930   5.919   6.269
 1424SOL     OW 8570   5.629   7.638   1.214
 1424SOL    HW1 8571   5.725   7.666   1.210
 1424SOL    HW2 8572   5.620   7.561   1.278
 1425SOL     OW 8573   6.594   1.841   1.198
 1425SOL    HW1 8574   6.530   1.857   1.123
 1425SOL    HW2 8575   6.669   1.783   1.165
 1426SOL     OW 8576   9.903   5.696   0.926
 1426SOL    HW1 8577   9.960   5.622   0.890
 1426SOL    HW2 8578   9.820   5.657   0.965
 1427SOL     OW 8579   0.666   3.663   4.816
 1427SOL    HW1 8580   0.599   3.681   4.888
 1427SOL    HW2 8581   0.728   3.741   4.809
 1428SOL     OW 8582   2.074   8.749   0.081
 1428SOL    HW1 8583   2.138   8.693   0.134
 1428SOL    HW2 8584   2.088   8.731  -0.017
 1429SOL     OW 8585   6.466   4.667   6.749
 1429SOL    HW1 8586   6.528   4.618   6.810
 1429SOL    HW2 8587   6.515   4.740   6.702
 1430SOL     OW 8588   3.351   2.493   3.713
 1430SOL    HW1 8589   3.444   2.528   3.729
 1430SOL    HW2 8590   3.321   2.519   3.621
 1431SOL     OW 8591   4.361   4.677   2.676
 1431SOL    HW1 8592   4.320   4.687   2.767
 1431SOL    HW2 8593   4.445   4.623   2.683
 1432SOL     OW 8594   3.625   1.068   0.799
 1432SOL    HW1 8595   3.600   1.134   0.728
 1432SOL    HW2 8596   3.580   0.981   0.781
 1433SOL     OW 8597   9.045   1.843   5.856
 1433SOL    HW1 8598   8.959   1.795   5.880
 1433SOL    HW2 8599   9.052   1.927   5.909
 1434SOL     OW 8600   8.684   1.958   6.898
 1434SOL    HW1 8601   8.784   1.958   6.901
 1434SOL    HW2 8602   8.647   2.024   6.964
 1435SOL     OW 8603   9.451   2.413   3.849
 1435SOL    HW1 8604   9.536   2.394   3.896
 1435SOL    HW2 8605   9.389   2.334   3.858
 1436SOL     OW 8606   6.001   4.634   5.326
 1436SOL    HW1 8607   5.934   4.585   5.380
 1436SOL    HW2 8608   6.086   4.644   5.379
 1437SOL     OW 8609   4.542   9.043   4.242
 1437SOL    HW1 8610   4.597   8.960   4.238
 1437SOL    HW2 8611   4.502   9.061   4.152
 1438SOL     OW 8612   0.893   8.350   1.194
 1438SOL    HW1 8613   0.972   8.292   1.175
 1438SOL    HW2 8614   0.833   8.355   1.113
 1439SOL     OW 8615   3.325   1.167   5.745
 1439SOL    HW1 8616   3.405   1.147   5.688
 1439SOL    HW2 8617   3.247   1.187   5.687
 1440SOL     OW 8618  10.577   4.946   4.294
 1440SOL    HW1 8619  10.493   4.895   4.310
 1440SOL    HW2 8620  10.654   4.883   4.297
 1441SOL     OW 8621   5.283   2.715   5.931
 1441SOL    HW1 8622   5.356   2.782   5.946
 1441SOL    HW2 8623   5.195   2.763   5.924
 1442SOL     OW 8624   2.731   7.369   5.895
 1442SOL    HW1 8625   2.819   7.414   5.907
 1442SOL    HW2 8626   2.663   7.436   5.865
 1443SOL     OW 8627   4.076   0.816   3.935
 1443SOL    HW1 8628   4.095   0.784   4.028
 1443SOL    HW2 8629   4.161   0.819   3.883
 1444SOL     OW 8630  10.076   3.246   1.330
 1444SOL    HW1 8631  10.073   3.154   1.290
 1444SOL    HW2 8632  10.055   3.314   1.259
 1445SOL     OW 8633  10.021   0.328   5.422
 1445SOL    HW1 8634  10.070   0.314   5.337
 1445SOL    HW2 8635   9.924   0.342   5.401
 1446SOL     OW 8636   0.596   1.101   1.464
 1446SOL    HW1 8637   0.522   1.118   1.529
 1446SOL    HW2 8638   0.618   1.186   1.415
 1447SOL     OW 8639  10.447   3.253   2.732
 1447SOL    HW1 8640  10.439   3.315   2.810
 1447SOL    HW2 8641  10.423   3.301   2.648
 1448SOL     OW 8642   9.205   9.987   6.786
 1448SOL    HW1 8643   9.191   9.890   6.808
 1448SOL    HW2 8644   9.147  10.013   6.709
 1449SOL     OW 8645   9.569   4.599   3.287
 1449SOL    HW1 8646   9.566   4.699   3.289
 1449SOL    HW2 8647   9.664   4.569   3.279
 1450SOL     OW 8648   9.265   4.692   3.893
 1450SOL    HW1 8649   9.318   4.686   3.978
 1450SOL    HW2 8650   9.283   4.611   3.837
 1451SOL     OW 8651   2.877   1.745   2.768
 1451SOL    HW1 8652   2.974   1.756   2.793
 1451SOL    HW2 8653   2.865   1.766   2.671
 1452SOL     OW 8654   6.369   0.555   0.567
 1452SOL    HW1 8655   6.412   0.645   0.566
 1452SOL    HW2 8656   6.331   0.536   0.477
 1453SOL     OW 8657   4.495   7.082   6.331
 1453SOL    HW1 8658   4.521   7.179   6.330
 1453SOL    HW2 8659   4.483   7.050   6.237
 1454SOL     OW 8660   4.688   9.687   6.969
 1454SOL    HW1 8661   4.711   9.706   7.064
 1454SOL    HW2 8662   4.771   9.659   6.920
 1455SOL     OW 8663   8.258   9.514   4.963
 1455SOL    HW1 8664   8.263   9.494   4.865
 1455SOL    HW2 8665   8.196   9.450   5.008
 1456SOL     OW 8666   2.430   6.029   5.913
 1456SOL    HW1 8667   2.437   5.930   5.926
 1456SOL    HW2 8668   2.521   6.069   5.914
 1457SOL     OW 8669   0.515   9.062   5.245
 1457SOL    HW1 8670   0.427   9.064   5.292
 1457SOL    HW2 8671   0.588   9.077   5.312
 1458SOL     OW 8672   4.560   2.294   0.192
 1458SOL    HW1 8673   4.528   2.204   0.220
 1458SOL    HW2 8674   4.583   2.349   0.273
 1459SOL     OW 8675   5.980   9.884   6.427
 1459SOL    HW1 8676   6.063   9.839   6.395
 1459SOL    HW2 8677   5.948   9.949   6.358
 1460SOL     OW 8678   8.232   5.853   0.540
 1460SOL    HW1 8679   8.177   5.824   0.464
 1460SOL    HW2 8680   8.218   5.951   0.557
 1461SOL     OW 8681   1.406   7.134   3.323
 1461SOL    HW1 8682   1.323   7.191   3.317
 1461SOL    HW2 8683   1.382   7.043   3.356
 1462SOL     OW 8684   0.233   9.432   3.130
 1462SOL    HW1 8685   0.186   9.430   3.218
 1462SOL    HW2 8686   0.330   9.427   3.144
 1463SOL     OW 8687   4.217   7.881   4.042
 1463SOL    HW1 8688   4.219   7.949   4.116
 1463SOL    HW2 8689   4.208   7.928   3.955
 1464SOL     OW 8690   6.823   6.419   3.310
 1464SOL    HW1 8691   6.744   6.464   3.266
 1464SOL    HW2 8692   6.872   6.486   3.367
 1465SOL     OW 8693   9.344   2.774   4.660
 1465SOL    HW1 8694   9.334   2.831   4.742
 1465SOL    HW2 8695   9.410   2.816   4.598
 1466SOL     OW 8696   6.679   9.115   4.528
 1466SOL    HW1 8697   6.715   9.060   4.453
 1466SOL    HW2 8698   6.726   9.091   4.613
 1467SOL     OW 8699   6.714   2.614   5.780
 1467SOL    HW1 8700   6.806   2.590   5.807
 1467SOL    HW2 8701   6.663   2.531   5.758
 1468SOL     OW 8702  10.063   8.479   2.638
 1468SOL    HW1 8703  10.026   8.540   2.569
 1468SOL    HW2 8704  10.105   8.400   2.593
 1469SOL     OW 8705  10.194   7.809   1.837
 1469SOL    HW1 8706  10.219   7.717   1.807
 1469SOL    HW2 8707  10.127   7.803   1.911
 1470SOL     OW 8708   4.427   6.542   5.903
 1470SOL    HW1 8709   4.372   6.484   5.844
 1470SOL    HW2 8710   4.514   6.497   5.922
 1471SOL     OW 8711   2.660   6.073   4.871
 1471SOL    HW1 8712   2.585   6.008   4.875
 1471SOL    HW2 8713   2.634   6.158   4.916
 1472SOL     OW 8714   0.359   6.712   6.157
 1472SOL    HW1 8715   0.338   6.752   6.246
 1472SOL    HW2 8716   0.456   6.689   6.153
 1473SOL     OW 8717   4.457   3.981   3.829
 1473SOL    HW1 8718   4.457   3.887   3.795
 1473SOL    HW2 8719   4.445   4.044   3.752
 1474SOL     OW 8720   6.878   8.890   6.786
 1474SOL    HW1 8721   6.978   8.899   6.773
 1474SOL    HW2 8722   6.858   8.866   6.881
 1475SOL     OW 8723  10.256   0.548   3.997
 1475SOL    HW1 8724  10.158   0.568   3.995
 1475SOL    HW2 8725  10.303   0.619   4.051
 1476SOL     OW 8726  10.016   2.179   0.589
 1476SOL    HW1 8727  10.055   2.217   0.505
 1476SOL    HW2 8728  10.055   2.227   0.668
 1477SOL     OW 8729   5.232   0.897   0.922
 1477SOL    HW1 8730   5.319   0.860   0.894
 1477SOL    HW2 8731   5.243   0.986   0.964
 1478SOL     OW 8732   3.975   1.281   1.092
 1478SOL    HW1 8733   4.074   1.299   1.092
 1478SOL    HW2 8734   3.942   1.279   1.186
 1479SOL     OW 8735   1.028   1.409   6.830
 1479SOL    HW1 8736   0.971   1.426   6.910
 1479SOL    HW2 8737   0.975   1.360   6.761
 1480SOL     OW 8738   2.771   3.262   0.088
 1480SOL    HW1 8739   2.710   3.335   0.115
 1480SOL    HW2 8740   2.752   3.233  -0.005
 1481SOL     OW 8741   6.652   4.804   5.571
 1481SOL    HW1 8742   6.593   4.761   5.503
 1481SOL    HW2 8743   6.646   4.904   5.563
 1482SOL     OW 8744   2.837   9.261   5.516
 1482SOL    HW1 8745   2.889   9.342   5.545
 1482SOL    HW2 8746   2.863   9.237   5.423
 1483SOL     OW 8747   2.580   7.489   5.663
 1483SOL    HW1 8748   2.495   7.537   5.680
 1483SOL    HW2 8749   2.623   7.527   5.581
 1484SOL     OW 8750   1.804  10.580   7.394
 1484SOL    HW1 8751   1.875  10.533   7.342
 1484SOL    HW2 8752   1.844  10.661   7.437
 1485SOL     OW 8753   7.073   5.896   2.704
 1485SOL    HW1 8754   7.028   5.816   2.665
 1485SOL    HW2 8755   7.005   5.953   2.750
 1486SOL     OW 8756   9.439   6.834   6.705
 1486SOL    HW1 8757   9.366   6.847   6.771
 1486SOL    HW2 8758   9.515   6.896   6.728
 1487SOL     OW 8759   7.500   4.553   3.432
 1487SOL    HW1 8760   7.476   4.479   3.495
 1487SOL    HW2 8761   7.597   4.578   3.447
 1488SOL     OW 8762   3.071   2.142   3.839
 1488SOL    HW1 8763   2.997   2.103   3.894
 1488SOL    HW2 8764   3.085   2.085   3.758
 1489SOL     OW 8765   4.714   3.175   1.678
 1489SOL    HW1 8766   4.739   3.131   1.590
 1489SOL    HW2 8767   4.650   3.249   1.660
 1490SOL     OW 8768   7.156  10.491   6.996
 1490SOL    HW1 8769   7.114  10.486   7.086
 1490SOL    HW2 8770   7.189  10.401   6.969
 1491SOL     OW 8771   8.338   2.443   1.165
 1491SOL    HW1 8772   8.351   2.515   1.097
 1491SOL    HW2 8773   8.379   2.358   1.134
 1492SOL     OW 8774   2.528   7.175   2.680
 1492SOL    HW1 8775   2.552   7.170   2.583
 1492SOL    HW2 8776   2.497   7.268   2.702
 1493SOL     OW 8777   3.718   4.636   4.489
 1493SOL    HW1 8778   3.785   4.709   4.507
 1493SOL    HW2 8779   3.715   4.573   4.566
 1494SOL     OW 8780   4.120   8.950   1.860
 1494SOL    HW1 8781   4.027   8.988   1.853
 1494SOL    HW2 8782   4.131   8.876   1.793
 1495SOL     OW 8783   4.941   5.625   3.595
 1495SOL    HW1 8784   4.953   5.723   3.579
 1495SOL    HW2 8785   4.967   5.575   3.513
 1496SOL     OW 8786   3.347  10.036   6.761
 1496SOL    HW1 8787   3.340  10.067   6.856
 1496SOL    HW2 8788   3.396   9.949   6.759
 1497SOL     OW 8789   9.576   8.434   6.262
 1497SOL    HW1 8790   9.630   8.503   6.211
 1497SOL    HW2 8791   9.610   8.430   6.356
 1498SOL     OW 8792   6.774  10.191   5.839
 1498SOL    HW1 8793   6.837  10.124   5.879
 1498SOL    HW2 8794   6.708  10.145   5.781
 1499SOL     OW 8795   7.924   6.481   5.658
 1499SOL    HW1 8796   7.897   6.524   5.745
 1499SOL    HW2 8797   7.882   6.532   5.582
 1500SOL     OW 8798   4.319   2.456   1.122
 1500SOL    HW1 8799   4.254   2.386   1.089
 1500SOL    HW2 8800   4.270   2.540   1.142
 1501SOL     OW 8801   3.212   3.607   3.946
 1501SOL    HW1 8802   3.208   3.590   4.044
 1501SOL    HW2 8803   3.255   3.529   3.900
 1502SOL     OW 8804   4.746   7.846   4.159
 1502SOL    HW1 8805   4.788   7.863   4.248
 1502SOL    HW2 8806   4.656   7.889   4.158
 1503SOL     OW 8807   9.568   2.147   0.063
 1503SOL    HW1 8808   9.553   2.190   0.153
 1503SOL    HW2 8809   9.660   2.109   0.061
 1504SOL     OW 8810   6.766   7.530   1.859
 1504SOL    HW1 8811   6.753   7.619   1.814
 1504SOL    HW2 8812   6.783   7.461   1.789
 1505SOL     OW 8813   3.281   6.382   3.955
 1505SOL    HW1 8814   3.274   6.313   4.027
 1505SOL    HW2 8815   3.377   6.399   3.932
 1506SOL     OW 8816   7.411   8.623   6.875
 1506SOL    HW1 8817   7.392   8.705   6.927
 1506SOL    HW2 8818   7.508   8.600   6.884
 1507SOL     OW 8819   3.316   1.517   1.300
 1507SOL    HW1 8820   3.242   1.581   1.321
 1507SOL    HW2 8821   3.305   1.482   1.207
 1508SOL     OW 8822   3.587   7.221   2.890
 1508SOL    HW1 8823   3.642   7.293   2.847
 1508SOL    HW2 8824   3.535   7.260   2.965
 1509SOL     OW 8825   0.668   4.581   2.029
 1509SOL    HW1 8826   0.713   4.665   1.998
 1509SOL    HW2 8827   0.578   4.575   1.987
 1510SOL     OW 8828   2.502   6.474   5.292
 1510SOL    HW1 8829   2.458   6.555   5.252
 1510SOL    HW2 8830   2.503   6.483   5.392
 1511SOL     OW 8831   9.959   1.569   1.000
 1511SOL    HW1 8832   9.867   1.529   0.997
 1511SOL    HW2 8833   9.974   1.612   1.089
 1512SOL     OW 8834   1.616   9.119   1.165
 1512SOL    HW1 8835   1.680   9.046   1.142
 1512SOL    HW2 8836   1.657   9.180   1.234
 1513SOL     OW 8837   0.206   2.443   0.349
 1513SOL    HW1 8838   0.226   2.519   0.411
 1513SOL    HW2 8839   0.258   2.363   0.378
 1514SOL     OW 8840   7.089   9.705   5.628
 1514SOL    HW1 8841   7.010   9.765   5.640
 1514SOL    HW2 8842   7.124   9.677   5.718
 1515SOL     OW 8843   1.292   9.445   1.422
 1515SOL    HW1 8844   1.269   9.474   1.515
 1515SOL    HW2 8845   1.330   9.353   1.424
 1516SOL     OW 8846   8.089   5.754   0.345
 1516SOL    HW1 8847   8.071   5.790   0.253
 1516SOL    HW2 8848   8.087   5.654   0.343
 1517SOL     OW 8849   6.038   7.666   0.449
 1517SOL    HW1 8850   5.948   7.691   0.412
 1517SOL    HW2 8851   6.042   7.687   0.547
 1518SOL     OW 8852   5.898  10.009   1.859
 1518SOL    HW1 8853   5.851   9.934   1.905
 1518SOL    HW2 8854   5.985  10.027   1.905
 1519SOL     OW 8855   0.330   1.558   2.798
 1519SOL    HW1 8856   0.295   1.520   2.713
 1519SOL    HW2 8857   0.354   1.484   2.861
 1520SOL     OW 8858   3.127   6.358   7.056
 1520SOL    HW1 8859   3.062   6.302   7.005
 1520SOL    HW2 8860   3.094   6.453   7.057
 1521SOL     OW 8861   5.323   4.643   6.627
 1521SOL    HW1 8862   5.247   4.619   6.689
 1521SOL    HW2 8863   5.409   4.609   6.665
 1522SOL     OW 8864   2.395   0.812   1.297
 1522SOL    HW1 8865   2.344   0.795   1.212
 1522SOL    HW2 8866   2.493   0.802   1.279
 1523SOL     OW 8867   0.285   4.875   4.601
 1523SOL    HW1 8868   0.300   4.971   4.623
 1523SOL    HW2 8869   0.298   4.861   4.503
 1524SOL     OW 8870   1.729   9.549   4.253
 1524SOL    HW1 8871   1.733   9.504   4.342
 1524SOL    HW2 8872   1.812   9.601   4.237
 1525SOL     OW 8873   7.221   4.621   4.471
 1525SOL    HW1 8874   7.181   4.636   4.562
 1525SOL    HW2 8875   7.278   4.700   4.448
 1526SOL     OW 8876   1.604   1.510   2.775
 1526SOL    HW1 8877   1.674   1.564   2.823
 1526SOL    HW2 8878   1.570   1.562   2.697
 1527SOL     OW 8879   0.889  10.113   6.798
 1527SOL    HW1 8880   0.941  10.137   6.880
 1527SOL    HW2 8881   0.791  10.117   6.818
 1528SOL     OW 8882   2.708   6.281   2.655
 1528SOL    HW1 8883   2.724   6.236   2.567
 1528SOL    HW2 8884   2.609   6.295   2.668
 1529SOL     OW 8885   8.784   5.133   1.260
 1529SOL    HW1 8886   8.760   5.229   1.248
 1529SOL    HW2 8887   8.861   5.125   1.324
[truncated: 3,202,652 more chars]
