# Supplementary material for: In Silico Structural Analysis of the Grapevine Serine Protease VviSBT4.19 Involved in Defense against P. viticola
Source: J Agric Food Chem. 2025 Dec 24;74(1):1724–32. doi: 10.1021/acs.jafc.5c11183 (PMC12818760; doi:10.1021/acs.jafc.5c11183)
Supplement: Supplementary file 2 [file jf5c11183_si_002.zip › Supporting-Information/S419_out_5.gro]

Protein in water t= 150000.00000 step= 10000
80055
    1THR      N    1   9.276   6.901   4.824
    1THR     H1    2   9.246   6.808   4.846
    1THR     H2    3   9.225   6.949   4.752
    1THR     H3    4   9.372   6.900   4.797
    1THR     CA    5   9.253   6.987   4.941
    1THR     CB    6   9.203   7.125   4.899
    1THR    OG1    7   9.126   7.112   4.779
    1THR    HG1    8   9.117   7.197   4.728
    1THR    CG2    9   9.321   7.218   4.871
    1THR      C   10   9.170   6.945   5.063
    1THR      O   11   9.225   6.953   5.172
    2THR      N   12   9.046   6.908   5.032
    2THR      H   13   9.000   6.904   4.943
    2THR     CA   14   8.947   6.871   5.134
    2THR     CB   15   8.808   6.858   5.071
    2THR    OG1   16   8.819   6.771   4.957
    2THR    HG1   17   8.753   6.697   4.966
    2THR    CG2   18   8.757   6.996   5.031
    2THR      C   19   8.975   6.759   5.235
    2THR      O   20   8.891   6.674   5.261
    3ARG      N   21   9.093   6.761   5.296
    3ARG      H   22   9.159   6.833   5.272
    3ARG     CA   23   9.122   6.657   5.395
    3ARG     CB   24   9.256   6.604   5.345
    3ARG     CG   25   9.218   6.486   5.254
    3ARG     CD   26   9.182   6.356   5.327
    3ARG     NE   27   9.301   6.305   5.396
    3ARG     HE   28   9.379   6.293   5.335
    3ARG     CZ   29   9.320   6.269   5.524
    3ARG    NH1   30   9.228   6.285   5.620
    3ARG   HH11   31   9.138   6.321   5.597
    3ARG   HH12   32   9.253   6.282   5.717
    3ARG    NH2   33   9.433   6.206   5.558
    3ARG   HH21   34   9.508   6.170   5.502
    3ARG   HH22   35   9.451   6.209   5.656
    3ARG      C   36   9.133   6.703   5.541
    3ARG      O   37   9.195   6.806   5.564
    4SER      N   38   9.069   6.639   5.639
    4SER      H   39   9.006   6.565   5.622
    4SER     CA   40   9.105   6.663   5.780
    4SER     CB   41   9.010   6.595   5.879
    4SER     OG   42   9.015   6.452   5.882
    4SER     HG   43   8.925   6.409   5.879
    4SER      C   44   9.253   6.642   5.811
    4SER      O   45   9.315   6.544   5.768
    5TRP      N   46   9.307   6.740   5.882
    5TRP      H   47   9.250   6.821   5.900
    5TRP     CA   48   9.445   6.748   5.933
    5TRP     CB   49   9.464   6.653   6.051
    5TRP     CG   50   9.395   6.720   6.170
    5TRP    CD1   51   9.428   6.835   6.228
    5TRP    HD1   52   9.526   6.882   6.220
    5TRP    CD2   53   9.268   6.686   6.216
    5TRP    NE1   54   9.335   6.871   6.315
    5TRP    HE1   55   9.356   6.930   6.393
    5TRP    CE2   56   9.235   6.784   6.309
    5TRP    CE3   57   9.171   6.595   6.175
    5TRP    HE3   58   9.192   6.507   6.115
    5TRP    CZ2   59   9.106   6.801   6.358
    5TRP    HZ2   60   9.101   6.868   6.444
    5TRP    CZ3   61   9.043   6.606   6.228
    5TRP    HZ3   62   8.961   6.540   6.199
    5TRP    CH2   63   9.011   6.708   6.316
    5TRP    HH2   64   8.907   6.730   6.340
    5TRP      C   65   9.568   6.746   5.842
    5TRP      O   66   9.664   6.817   5.870
    6AS4      N   67   9.571   6.657   5.743
    6AS4      H   68   9.497   6.590   5.733
    6AS4     CA   69   9.691   6.649   5.659
    6AS4     CB   70   9.777   6.530   5.702
    6AS4     CG   71   9.920   6.541   5.648
    6AS4    OD1   72  10.006   6.595   5.721
    6AS4   HD11   73  10.086   6.626   5.670
    6AS4   HD12   74   9.973   6.609   5.814
    6AS4    OD2   75   9.932   6.502   5.530
    6AS4   HD21   76  10.024   6.463   5.517
    6AS4   HD22   77   9.854   6.549   5.488
    6AS4      C   78   9.644   6.628   5.515
    6AS4      O   79   9.544   6.560   5.492
    7PHE      N   80   9.704   6.695   5.417
    7PHE      H   81   9.797   6.731   5.427
    7PHE     CA   82   9.652   6.692   5.280
    7PHE     CB   83   9.717   6.808   5.204
    7PHE     CG   84   9.679   6.951   5.243
    7PHE    CD1   85   9.549   6.986   5.207
    7PHE    HD1   86   9.474   6.918   5.166
    7PHE    CD2   87   9.776   7.038   5.289
    7PHE    HD2   88   9.877   7.002   5.310
    7PHE    CE1   89   9.522   7.122   5.215
    7PHE    HE1   90   9.417   7.153   5.214
    7PHE    CE2   91   9.747   7.174   5.296
    7PHE    HE2   92   9.833   7.238   5.313
    7PHE     CZ   93   9.619   7.212   5.258
    7PHE     HZ   94   9.579   7.312   5.272
    7PHE      C   95   9.668   6.559   5.206
    7PHE      O   96   9.606   6.546   5.101
    8VAL      N   97   9.728   6.463   5.276
    8VAL      H   98   9.741   6.475   5.374
    8VAL     CA   99   9.763   6.331   5.222
    8VAL     CB  100   9.860   6.269   5.323
    8VAL    CG1  101   9.799   6.229   5.458
    8VAL    CG2  102   9.954   6.169   5.256
    8VAL      C  103   9.637   6.252   5.185
    8VAL      O  104   9.546   6.249   5.267
    9GLY      N  105   9.648   6.161   5.089
    9GLY      H  106   9.727   6.162   5.028
    9GLY     CA  107   9.535   6.075   5.050
    9GLY      C  108   9.509   5.949   5.134
    9GLY      O  109   9.595   5.904   5.209
   10PHE      N  110   9.384   5.903   5.135
   10PHE      H  111   9.316   5.947   5.077
   10PHE     CA  112   9.340   5.783   5.207
   10PHE     CB  113   9.189   5.791   5.232
   10PHE     CG  114   9.135   5.900   5.325
   10PHE    CD1  115   9.146   5.881   5.462
   10PHE    HD1  116   9.226   5.825   5.509
   10PHE    CD2  117   9.050   5.997   5.274
   10PHE    HD2  118   9.028   5.995   5.167
   10PHE    CE1  119   9.073   5.965   5.546
   10PHE    HE1  120   9.076   5.940   5.652
   10PHE    CE2  121   8.984   6.083   5.360
   10PHE    HE2  122   8.937   6.175   5.323
   10PHE     CZ  123   8.989   6.065   5.498
   10PHE     HZ  124   8.953   6.142   5.565
   10PHE      C  125   9.381   5.649   5.147
   10PHE      O  126   9.378   5.646   5.024
   11PRO      N  127   9.410   5.551   5.233
   11PRO     CA  128   9.446   5.420   5.179
   11PRO     CB  129   9.505   5.339   5.295
   11PRO     CG  130   9.445   5.401   5.421
   11PRO     CD  131   9.423   5.546   5.379
   11PRO      C  132   9.332   5.340   5.115
   11PRO      O  133   9.231   5.320   5.182
   12GLN      N  134   9.347   5.314   4.986
   12GLN      H  135   9.429   5.346   4.940
   12GLN     CA  136   9.256   5.250   4.890
   12GLN     CB  137   9.242   5.101   4.924
   12GLN     CG  138   9.375   5.026   4.935
   12GLN     CD  139   9.382   4.882   4.986
   12GLN    OE1  140   9.288   4.832   5.048
   12GLN    NE2  141   9.496   4.816   4.973
   12GLN   HE21  142   9.575   4.858   4.928
   12GLN   HE22  143   9.503   4.722   5.005
   12GLN      C  144   9.116   5.309   4.873
   12GLN      O  145   9.062   5.314   4.762
   13GLN      N  146   9.048   5.308   4.987
   13GLN      H  147   9.094   5.296   5.074
   13GLN     CA  148   8.905   5.344   4.996
   13GLN     CB  149   8.822   5.216   4.989
   13GLN     CG  150   8.673   5.242   4.966
   13GLN     CD  151   8.639   5.329   4.844
   13GLN    OE1  152   8.641   5.451   4.853
   13GLN    NE2  153   8.613   5.274   4.726
   13GLN   HE21  154   8.621   5.174   4.720
   13GLN   HE22  155   8.586   5.326   4.645
   13GLN      C  156   8.881   5.422   5.125
   13GLN      O  157   8.941   5.385   5.225
   14VAL      N  158   8.797   5.525   5.129
   14VAL      H  159   8.730   5.533   5.055
   14VAL     CA  160   8.794   5.621   5.240
   14VAL     CB  161   8.698   5.737   5.211
   14VAL    CG1  162   8.749   5.824   5.096
   14VAL    CG2  163   8.553   5.706   5.173
   14VAL      C  164   8.761   5.560   5.376
   14VAL      O  165   8.720   5.445   5.393
   15LY3      N  166   8.769   5.649   5.475
   15LY3      H  167   8.818   5.734   5.455
   15LY3     CA  168   8.721   5.624   5.611
   15LY3     CB  169   8.782   5.710   5.722
   15LY3     CG  170   8.907   5.630   5.756
   15LY3     CD  171   9.002   5.706   5.849
   15LY3     CE  172   9.129   5.627   5.881
   15LY3     NZ  173   9.099   5.521   5.979
   15LY3    HZ1  174   9.175   5.455   5.980
   15LY3    HZ2  175   9.094   5.563   6.070
   15LY3    HZ3  176   9.016   5.475   5.951
   15LY3      C  177   8.568   5.619   5.619
   15LY3      O  178   8.495   5.709   5.577
   16ARG      N  179   8.533   5.515   5.694
   16ARG      H  180   8.604   5.463   5.742
   16ARG     CA  181   8.393   5.488   5.729
   16ARG     CB  182   8.369   5.341   5.695
   16ARG     CG  183   8.358   5.312   5.545
   16ARG     CD  184   8.323   5.164   5.523
   16ARG     NE  185   8.353   5.153   5.380
   16ARG     HE  186   8.451   5.147   5.359
   16ARG     CZ  187   8.281   5.157   5.267
   16ARG    NH1  188   8.152   5.192   5.273
   16ARG   HH11  189   8.119   5.189   5.367
   16ARG   HH12  190   8.101   5.211   5.189
   16ARG    NH2  191   8.330   5.129   5.145
   16ARG   HH21  192   8.426   5.104   5.139
   16ARG   HH22  193   8.277   5.138   5.061
   16ARG      C  194   8.365   5.524   5.875
   16ARG      O  195   8.270   5.601   5.890
   17THR      N  196   8.457   5.503   5.969
   17THR      H  197   8.538   5.447   5.955
   17THR     CA  198   8.443   5.549   6.108
   17THR     CB  199   8.521   5.461   6.205
   17THR    OG1  200   8.655   5.435   6.161
   17THR    HG1  201   8.705   5.515   6.194
   17THR    CG2  202   8.453   5.326   6.227
   17THR      C  203   8.486   5.693   6.137
   17THR      O  204   8.543   5.719   6.242
   18SER      N  205   8.474   5.776   6.034
   18SER      H  206   8.422   5.744   5.954
   18SER     CA  207   8.529   5.912   6.025
   18SER     CB  208   8.523   5.946   5.876
   18SER     OG  209   8.614   6.054   5.850
   18SER     HG  210   8.555   6.124   5.808
   18SER      C  211   8.464   6.020   6.111
   18SER      O  212   8.358   5.989   6.165
   19ILE      N  213   8.526   6.137   6.127
   19ILE      H  214   8.586   6.169   6.053
   19ILE     CA  215   8.482   6.239   6.224
   19ILE     CB  216   8.589   6.343   6.258
   19ILE    CG1  217   8.645   6.416   6.136
   19ILE    CG2  218   8.712   6.282   6.325
   19ILE     CD  219   8.660   6.566   6.167
   19ILE      C  220   8.352   6.307   6.184
   19ILE      O  221   8.274   6.348   6.270
   20GL4      N  222   8.338   6.339   6.055
   20GL4      H  223   8.407   6.312   5.989
   20GL4     CA  224   8.230   6.425   6.003
   20GL4     CB  225   8.292   6.496   5.883
   20GL4     CG  226   8.313   6.398   5.767
   20GL4     CD  227   8.410   6.280   5.777
   20GL4    OE1  228   8.512   6.298   5.847
   20GL4   HE11  229   8.542   6.209   5.883
   20GL4   HE12  230   8.541   6.393   5.839
   20GL4    OE2  231   8.400   6.180   5.704
   20GL4   HE21  232   8.488   6.132   5.700
   20GL4   HE22  233   8.324   6.193   5.640
   20GL4      C  234   8.087   6.371   5.992
   20GL4      O  235   7.997   6.453   5.974
   21SER      N  236   8.077   6.239   5.989
   21SER      H  237   8.163   6.187   5.985
   21SER     CA  238   7.955   6.162   5.960
   21SER     CB  239   7.974   6.022   6.020
   21SER     OG  240   7.870   5.934   5.976
   21SER     HG  241   7.807   5.921   6.053
   21SER      C  242   7.819   6.218   6.003
   21SER      O  243   7.722   6.188   5.934
   22AS4      N  244   7.813   6.254   6.131
   22AS4      H  245   7.875   6.228   6.205
   22AS4     CA  246   7.689   6.313   6.184
   22AS4     CB  247   7.712   6.357   6.328
   22AS4     CG  248   7.763   6.242   6.416
   22AS4    OD1  249   7.886   6.225   6.428
   22AS4   HD11  250   7.888   6.127   6.448
   22AS4   HD12  251   7.935   6.312   6.422
   22AS4    OD2  252   7.677   6.177   6.478
   22AS4   HD21  253   7.730   6.118   6.539
   22AS4   HD22  254   7.586   6.187   6.436
   22AS4      C  255   7.623   6.428   6.107
   22AS4      O  256   7.501   6.443   6.103
   23ILE      N  257   7.708   6.502   6.035
   23ILE      H  258   7.803   6.474   6.022
   23ILE     CA  259   7.655   6.612   5.954
   23ILE     CB  260   7.767   6.708   5.911
   23ILE    CG1  261   7.812   6.783   6.037
   23ILE    CG2  262   7.752   6.787   5.781
   23ILE     CD  263   7.706   6.884   6.082
   23ILE      C  264   7.565   6.571   5.838
   23ILE      O  265   7.597   6.479   5.763
   24ILE      N  266   7.454   6.643   5.822
   24ILE      H  267   7.414   6.691   5.901
   24ILE     CA  268   7.366   6.599   5.713
   24ILE     CB  269   7.232   6.560   5.777
   24ILE    CG1  270   7.251   6.445   5.875
   24ILE    CG2  271   7.126   6.523   5.673
   24ILE     CD  272   7.123   6.397   5.943
   24ILE      C  273   7.358   6.709   5.607
   24ILE      O  274   7.343   6.827   5.638
   25ILE      N  275   7.377   6.670   5.481
   25ILE      H  276   7.398   6.576   5.457
   25ILE     CA  277   7.397   6.763   5.369
   25ILE     CB  278   7.526   6.740   5.290
   25ILE    CG1  279   7.643   6.695   5.378
   25ILE    CG2  280   7.557   6.868   5.213
   25ILE     CD  281   7.759   6.638   5.297
   25ILE      C  282   7.281   6.766   5.269
   25ILE      O  283   7.264   6.666   5.199
   26GLY      N  284   7.207   6.877   5.272
   26GLY      H  285   7.249   6.963   5.302
   26GLY     CA  286   7.088   6.902   5.190
   26GLY      C  287   7.157   6.935   5.058
   26GLY      O  288   7.189   7.050   5.028
   27VAL      N  289   7.166   6.834   4.971
   27VAL      H  290   7.114   6.754   5.003
   27VAL     CA  291   7.222   6.830   4.836
   27VAL     CB  292   7.300   6.701   4.807
   27VAL    CG1  293   7.380   6.711   4.677
   27VAL    CG2  294   7.403   6.659   4.912
   27VAL      C  295   7.115   6.843   4.727
   27VAL      O  296   7.048   6.745   4.694
   28LEU      N  297   7.071   6.968   4.723
   28LEU      H  298   7.102   7.043   4.781
   28LEU     CA  299   6.970   7.013   4.626
   28LEU     CB  300   6.927   7.155   4.666
   28LEU     CG  301   6.813   7.169   4.766
   28LEU    CD1  302   6.856   7.130   4.908
   28LEU    CD2  303   6.737   7.302   4.767
   28LEU      C  304   6.998   7.004   4.476
   28LEU      O  305   7.043   7.099   4.414
   29AS4      N  306   6.973   6.886   4.420
   29AS4      H  307   6.942   6.804   4.469
   29AS4     CA  308   7.015   6.851   4.284
   29AS4     CB  309   7.160   6.804   4.301
   29AS4     CG  310   7.246   6.849   4.183
   29AS4    OD1  311   7.320   6.949   4.196
   29AS4   HD11  312   7.373   6.974   4.115
   29AS4   HD12  313   7.295   6.996   4.280
   29AS4    OD2  314   7.262   6.760   4.097
   29AS4   HD21  315   7.315   6.806   4.026
   29AS4   HD22  316   7.226   6.670   4.123
   29AS4      C  317   6.925   6.748   4.217
   29AS4      O  318   6.803   6.764   4.224
   30SER      N  319   6.983   6.654   4.143
   30SER      H  320   7.081   6.663   4.126
   30SER     CA  321   6.911   6.549   4.069
   30SER     CB  322   6.974   6.529   3.931
   30SER     OG  323   7.107   6.477   3.923
   30SER     HG  324   7.121   6.462   3.825
   30SER      C  325   6.924   6.406   4.121
   30SER      O  326   6.854   6.312   4.086
   31GLY      N  327   7.036   6.383   4.190
   31GLY      H  328   7.119   6.434   4.167
   31GLY     CA  329   7.063   6.270   4.280
   31GLY      C  330   7.183   6.183   4.244
   31GLY      O  331   7.272   6.231   4.174
   32ILE      N  332   7.159   6.052   4.249
   32ILE      H  333   7.067   6.018   4.269
   32ILE     CA  334   7.274   5.962   4.237
   32ILE     CB  335   7.373   5.969   4.354
   32ILE    CG1  336   7.501   5.892   4.326
   32ILE    CG2  337   7.319   5.950   4.496
   32ILE     CD  338   7.582   5.964   4.217
   32ILE      C  339   7.236   5.817   4.208
   32ILE      O  340   7.142   5.767   4.269
   33TRP      N  341   7.309   5.748   4.120
   33TRP      H  342   7.387   5.785   4.070
   33TRP     CA  343   7.285   5.606   4.094
   33TRP     CB  344   7.339   5.575   3.954
   33TRP     CG  345   7.289   5.666   3.842
   33TRP    CD1  346   7.337   5.776   3.787
   33TRP    HD1  347   7.425   5.831   3.823
   33TRP    CD2  348   7.182   5.624   3.763
   33TRP    NE1  349   7.268   5.812   3.679
   33TRP    HE1  350   7.303   5.880   3.616
   33TRP    CE2  351   7.172   5.721   3.664
   33TRP    CE3  352   7.073   5.539   3.782
   33TRP    HE3  353   7.084   5.459   3.856
   33TRP    CZ2  354   7.053   5.732   3.593
   33TRP    HZ2  355   7.038   5.802   3.512
   33TRP    CZ3  356   6.955   5.542   3.710
   33TRP    HZ3  357   6.888   5.457   3.719
   33TRP    CH2  358   6.948   5.641   3.612
   33TRP    HH2  359   6.849   5.676   3.584
   33TRP      C  360   7.340   5.527   4.212
   33TRP      O  361   7.444   5.570   4.262
   34PRO      N  362   7.274   5.421   4.259
   34PRO     CA  363   7.332   5.331   4.359
   34PRO     CB  364   7.219   5.230   4.382
   34PRO     CG  365   7.093   5.310   4.350
   34PRO     CD  366   7.131   5.401   4.232
   34PRO      C  367   7.463   5.270   4.309
   34PRO      O  368   7.502   5.282   4.193
   35GL4      N  369   7.500   5.165   4.382
   35GL4      H  370   7.442   5.145   4.461
   35GL4     CA  371   7.621   5.082   4.371
   35GL4     CB  372   7.614   4.959   4.280
   35GL4     CG  373   7.500   4.867   4.324
   35GL4     CD  374   7.480   4.764   4.212
   35GL4    OE1  375   7.443   4.808   4.101
   35GL4   HE11  376   7.463   4.744   4.026
   35GL4   HE12  377   7.396   4.893   4.125
   35GL4    OE2  378   7.456   4.646   4.246
   35GL4   HE21  379   7.414   4.595   4.171
   35GL4   HE22  380   7.482   4.628   4.341
   35GL4      C  381   7.753   5.156   4.346
   35GL4      O  382   7.812   5.149   4.238
   36SER      N  383   7.814   5.179   4.461
   36SER      H  384   7.767   5.159   4.547
   36SER     CA  385   7.948   5.234   4.488
   36SER     CB  386   7.966   5.370   4.421
   36SER     OG  387   8.090   5.429   4.463
   36SER     HG  388   8.076   5.524   4.492
   36SER      C  389   7.990   5.245   4.635
   36SER      O  390   7.930   5.320   4.711
   37AS4      N  391   8.115   5.203   4.656
   37AS4      H  392   8.165   5.142   4.596
   37AS4     CA  393   8.168   5.207   4.793
   37AS4     CB  394   8.292   5.117   4.795
   37AS4     CG  395   8.257   4.969   4.781
   37AS4    OD1  396   8.280   4.904   4.677
   37AS4   HD11  397   8.217   4.827   4.663
   37AS4   HD12  398   8.358   4.954   4.638
   37AS4    OD2  399   8.213   4.905   4.879
   37AS4   HD21  400   8.204   4.809   4.853
   37AS4   HD22  401   8.229   4.961   4.961
   37AS4      C  402   8.190   5.348   4.849
   37AS4      O  403   8.194   5.372   4.969
   38SER      N  404   8.177   5.452   4.767
   38SER      H  405   8.167   5.457   4.667
   38SER     CA  406   8.177   5.585   4.830
   38SER     CB  407   8.191   5.694   4.724
   38SER     OG  408   8.121   5.669   4.602
   38SER     HG  409   8.107   5.758   4.558
   38SER      C  410   8.049   5.616   4.909
   38SER      O  411   8.059   5.665   5.021
   39PHE      N  412   7.934   5.566   4.867
   39PHE      H  413   7.924   5.505   4.788
   39PHE     CA  414   7.806   5.599   4.932
   39PHE     CB  415   7.747   5.712   4.847
   39PHE     CG  416   7.725   5.684   4.699
   39PHE    CD1  417   7.815   5.732   4.604
   39PHE    HD1  418   7.910   5.777   4.633
   39PHE    CD2  419   7.618   5.602   4.666
   39PHE    HD2  420   7.533   5.585   4.732
   39PHE    CE1  421   7.795   5.693   4.472
   39PHE    HE1  422   7.849   5.733   4.386
   39PHE    CE2  423   7.604   5.560   4.534
   39PHE    HE2  424   7.532   5.481   4.511
   39PHE     CZ  425   7.694   5.604   4.438
   39PHE     HZ  426   7.689   5.570   4.335
   39PHE      C  427   7.715   5.479   4.959
   39PHE      O  428   7.598   5.494   4.994
   40AS4      N  429   7.776   5.362   4.942
   40AS4      H  430   7.839   5.343   4.866
   40AS4     CA  431   7.708   5.239   4.985
   40AS4     CB  432   7.744   5.111   4.910
   40AS4     CG  433   7.686   5.086   4.771
   40AS4    OD1  434   7.677   5.185   4.695
   40AS4   HD11  435   7.630   5.141   4.618
   40AS4   HD12  436   7.699   5.265   4.751
   40AS4    OD2  437   7.661   4.966   4.747
   40AS4   HD21  438   7.612   4.956   4.660
   40AS4   HD22  439   7.715   4.916   4.814
   40AS4      C  440   7.713   5.204   5.134
   40AS4      O  441   7.820   5.225   5.191
   41AS4      N  442   7.613   5.128   5.178
   41AS4      H  443   7.547   5.092   5.112
   41AS4     CA  444   7.579   5.094   5.317
   41AS4     CB  445   7.450   5.013   5.314
   41AS4     CG  446   7.445   4.898   5.213
   41AS4    OD1  447   7.440   4.928   5.092
   41AS4   HD11  448   7.477   4.848   5.046
   41AS4   HD12  449   7.414   5.024   5.081
   41AS4    OD2  450   7.434   4.780   5.254
   41AS4   HD21  451   7.374   4.727   5.195
   41AS4   HD22  452   7.504   4.758   5.322
   41AS4      C  453   7.686   5.038   5.411
   41AS4      O  454   7.692   5.074   5.529
   42GL4      N  455   7.790   4.988   5.346
   42GL4      H  456   7.790   5.004   5.247
   42GL4     CA  457   7.909   4.923   5.402
   42GL4     CB  458   8.006   4.880   5.292
   42GL4     CG  459   7.927   4.779   5.209
   42GL4     CD  460   8.017   4.742   5.091
   42GL4    OE1  461   7.989   4.800   4.972
   42GL4   HE11  462   8.078   4.830   4.937
   42GL4   HE12  463   7.889   4.801   4.963
   42GL4    OE2  464   8.103   4.654   5.092
   42GL4   HE21  465   8.113   4.617   5.000
   42GL4   HE22  466   8.153   4.673   5.177
   42GL4      C  467   7.980   4.995   5.517
   42GL4      O  468   8.021   5.109   5.498
   43GLY      N  469   7.960   4.937   5.636
   43GLY      H  470   7.886   4.872   5.654
   43GLY     CA  471   8.031   4.981   5.757
   43GLY      C  472   7.969   5.093   5.840
   43GLY      O  473   7.958   5.078   5.962
   44PHE      N  474   7.923   5.196   5.771
   44PHE      H  475   7.892   5.193   5.675
   44PHE     CA  476   7.895   5.331   5.823
   44PHE     CB  477   7.835   5.424   5.718
   44PHE     CG  478   7.930   5.450   5.602
   44PHE    CD1  479   7.913   5.394   5.476
   44PHE    HD1  480   7.842   5.312   5.465
   44PHE    CD2  481   8.018   5.556   5.616
   44PHE    HD2  482   8.062   5.582   5.712
   44PHE    CE1  483   7.982   5.442   5.365
   44PHE    HE1  484   7.956   5.403   5.267
   44PHE    CE2  485   8.088   5.605   5.506
   44PHE    HE2  486   8.171   5.674   5.524
   44PHE     CZ  487   8.075   5.545   5.382
   44PHE     HZ  488   8.137   5.571   5.297
   44PHE      C  489   7.801   5.335   5.944
   44PHE      O  490   7.726   5.242   5.973
   45GLY      N  491   7.807   5.452   6.007
   45GLY      H  492   7.862   5.528   5.974
   45GLY     CA  493   7.726   5.491   6.124
   45GLY      C  494   7.577   5.484   6.091
   45GLY      O  495   7.536   5.485   5.976
   46PRO      N  496   7.493   5.507   6.192
   46PRO     CA  497   7.349   5.488   6.173
   46PRO     CB  498   7.296   5.477   6.316
   46PRO     CG  499   7.414   5.438   6.405
   46PRO     CD  500   7.534   5.500   6.333
   46PRO      C  501   7.274   5.601   6.101
   46PRO      O  502   7.276   5.716   6.146
   47PRO      N  503   7.183   5.559   6.015
   47PRO     CA  504   7.095   5.654   5.946
   47PRO     CB  505   7.043   5.581   5.822
   47PRO     CG  506   7.044   5.434   5.865
   47PRO     CD  507   7.160   5.423   5.963
   47PRO      C  508   6.977   5.708   6.028
   47PRO      O  509   6.898   5.625   6.073
   48PRO      N  510   6.959   5.838   6.049
   48PRO     CA  511   6.861   5.899   6.140
   48PRO     CB  512   6.867   6.050   6.113
   48PRO     CG  513   7.013   6.063   6.072
   48PRO     CD  514   7.040   5.942   5.983
   48PRO      C  515   6.719   5.844   6.126
   48PRO      O  516   6.672   5.827   6.014
   49SER      N  517   6.653   5.830   6.240
   49SER      H  518   6.684   5.873   6.324
   49SER     CA  519   6.522   5.764   6.241
   49SER     CB  520   6.469   5.740   6.382
   49SER     OG  521   6.464   5.859   6.461
   49SER     HG  522   6.552   5.881   6.504
   49SER      C  523   6.414   5.818   6.146
   49SER      O  524   6.375   5.752   6.050
   50LY3      N  525   6.388   5.946   6.171
   50LY3      H  526   6.430   6.001   6.243
   50LY3     CA  527   6.287   6.014   6.089
   50LY3     CB  528   6.225   6.143   6.144
   50LY3     CG  529   6.126   6.210   6.049
   50LY3     CD  530   6.082   6.342   6.113
   50LY3     CE  531   5.992   6.432   6.027
   50LY3     NZ  532   5.972   6.571   6.071
   50LY3    HZ1  533   5.930   6.586   6.161
   50LY3    HZ2  534   6.065   6.608   6.074
   50LY3    HZ3  535   5.913   6.609   6.000
   50LY3      C  536   6.319   6.019   5.939
   50LY3      O  537   6.244   5.962   5.860
   51TRP      N  538   6.446   6.050   5.914
   51TRP      H  539   6.500   6.056   5.998
   51TRP     CA  540   6.519   6.060   5.787
   51TRP     CB  541   6.655   6.126   5.808
   51TRP     CG  542   6.625   6.275   5.828
   51TRP    CD1  543   6.620   6.333   5.947
   51TRP    HD1  544   6.606   6.283   6.043
   51TRP    CD2  545   6.631   6.371   5.728
   51TRP    NE1  546   6.628   6.465   5.930
   51TRP    HE1  547   6.654   6.528   6.003
   51TRP    CE2  548   6.632   6.490   5.799
   51TRP    CE3  549   6.612   6.378   5.591
   51TRP    HE3  550   6.587   6.289   5.533
   51TRP    CZ2  551   6.619   6.615   5.738
   51TRP    HZ2  552   6.629   6.707   5.795
   51TRP    CZ3  553   6.609   6.500   5.524
   51TRP    HZ3  554   6.630   6.496   5.418
   51TRP    CH2  555   6.610   6.617   5.599
   51TRP    HH2  556   6.577   6.705   5.544
   51TRP      C  557   6.537   5.934   5.701
   51TRP      O  558   6.549   5.955   5.581
   52ILE      N  559   6.546   5.819   5.766
   52ILE      H  560   6.595   5.824   5.853
   52ILE     CA  561   6.532   5.693   5.691
   52ILE     CB  562   6.612   5.582   5.760
   52ILE    CG1  563   6.626   5.461   5.667
   52ILE    CG2  564   6.568   5.543   5.901
   52ILE     CD  565   6.735   5.470   5.560
   52ILE      C  566   6.389   5.664   5.648
   52ILE      O  567   6.359   5.676   5.529
   53GLY      N  568   6.303   5.683   5.748
   53GLY      H  569   6.343   5.716   5.833
   53GLY     CA  570   6.157   5.671   5.734
   53GLY      C  571   6.103   5.758   5.621
   53GLY      O  572   6.056   5.697   5.525
   54THR      N  573   6.134   5.887   5.619
   54THR      H  574   6.212   5.912   5.676
   54THR     CA  575   6.084   5.989   5.525
   54THR     CB  576   6.102   6.135   5.569
   54THR    OG1  577   6.241   6.168   5.569
   54THR    HG1  578   6.247   6.251   5.624
   54THR    CG2  579   6.052   6.172   5.709
   54THR      C  580   6.141   5.974   5.384
   54THR      O  581   6.064   5.985   5.288
   55CYS      N  582   6.257   5.911   5.378
   55CYS      H  583   6.317   5.897   5.457
   55CYS     CA  584   6.321   5.879   5.250
   55CYS     CB  585   6.471   5.854   5.262
   55CYS     SG  586   6.561   5.797   5.113
   55CYS      C  587   6.252   5.759   5.185
   55CYS      O  588   6.230   5.752   5.064
   56GLN      N  589   6.221   5.652   5.259
   56GLN      H  590   6.270   5.645   5.346
   56GLN     CA  591   6.141   5.534   5.225
   56GLN     CB  592   6.150   5.433   5.339
   56GLN     CG  593   6.290   5.393   5.387
   56GLN     CD  594   6.285   5.299   5.507
   56GLN    OE1  595   6.247   5.339   5.617
   56GLN    NE2  596   6.319   5.171   5.493
   56GLN   HE21  597   6.370   5.134   5.416
   56GLN   HE22  598   6.275   5.103   5.552
   56GLN      C  599   5.992   5.562   5.204
   56GLN      O  600   5.925   5.491   5.129
   57GLY      N  601   5.941   5.666   5.269
   57GLY      H  602   5.995   5.704   5.344
   57GLY     CA  603   5.802   5.711   5.250
   57GLY      C  604   5.780   5.802   5.129
   57GLY      O  605   5.667   5.796   5.081
   58PHE      N  606   5.889   5.864   5.088
   58PHE      H  607   5.947   5.911   5.155
   58PHE     CA  608   5.898   5.921   4.953
   58PHE     CB  609   5.998   6.037   4.944
   58PHE     CG  610   5.926   6.170   4.972
   58PHE    CD1  611   5.870   6.217   5.090
   58PHE    HD1  612   5.866   6.151   5.177
   58PHE    CD2  613   5.920   6.250   4.859
   58PHE    HD2  614   5.958   6.218   4.763
   58PHE    CE1  615   5.798   6.335   5.095
   58PHE    HE1  616   5.757   6.357   5.194
   58PHE    CE2  617   5.853   6.372   4.864
   58PHE    HE2  618   5.852   6.438   4.777
   58PHE     CZ  619   5.787   6.412   4.979
   58PHE     HZ  620   5.708   6.486   4.970
   58PHE      C  621   5.927   5.825   4.838
   58PHE      O  622   5.859   5.833   4.736
   59SER      N  623   6.033   5.745   4.846
   59SER      H  624   6.094   5.746   4.925
   59SER     CA  625   6.083   5.656   4.741
   59SER     CB  626   6.202   5.731   4.681
   59SER     OG  627   6.224   5.674   4.551
   59SER     HG  628   6.142   5.663   4.496
   59SER      C  629   6.126   5.513   4.777
   59SER      O  630   6.207   5.501   4.869
   60ASN      N  631   6.112   5.433   4.672
   60ASN      H  632   6.041   5.452   4.604
   60ASN     CA  633   6.165   5.296   4.661
   60ASN     CB  634   6.099   5.210   4.553
   60ASN     CG  635   6.127   5.252   4.409
   60ASN    OD1  636   6.178   5.356   4.366
   60ASN    ND2  637   6.091   5.162   4.318
   60ASN   HD21  638   6.056   5.070   4.337
   60ASN   HD22  639   6.096   5.195   4.223
   60ASN      C  640   6.317   5.296   4.647
   60ASN      O  641   6.376   5.189   4.666
   61PHE      N  642   6.382   5.408   4.616
   61PHE      H  643   6.335   5.493   4.591
   61PHE     CA  644   6.528   5.423   4.612
   61PHE     CB  645   6.543   5.573   4.583
   61PHE     CG  646   6.672   5.654   4.598
   61PHE    CD1  647   6.767   5.651   4.496
   61PHE    HD1  648   6.739   5.595   4.407
   61PHE    CD2  649   6.699   5.726   4.714
   61PHE    HD2  650   6.628   5.726   4.796
   61PHE    CE1  651   6.888   5.716   4.510
   61PHE    HE1  652   6.951   5.745   4.426
   61PHE    CE2  653   6.817   5.798   4.728
   61PHE    HE2  654   6.837   5.848   4.823
   61PHE     CZ  655   6.909   5.793   4.624
   61PHE     HZ  656   7.010   5.826   4.645
   61PHE      C  657   6.606   5.370   4.732
   61PHE      O  658   6.556   5.347   4.842
   62THR      N  659   6.732   5.335   4.707
   62THR      H  660   6.789   5.374   4.636
   62THR     CA  661   6.821   5.276   4.808
   62THR     CB  662   6.953   5.234   4.743
   62THR    OG1  663   6.993   5.340   4.655
   62THR    HG1  664   7.025   5.412   4.716
   62THR    CG2  665   6.960   5.096   4.679
   62THR      C  666   6.856   5.385   4.909
   62THR      O  667   6.946   5.466   4.890
   63CYS      N  668   6.763   5.401   5.003
   63CYS      H  669   6.673   5.358   5.003
   63CYS     CA  670   6.784   5.476   5.128
   63CYS     CB  671   6.653   5.508   5.199
   63CYS     SG  672   6.530   5.596   5.096
   63CYS      C  673   6.863   5.400   5.235
   63CYS      O  674   6.818   5.300   5.290
   64ASN      N  675   6.985   5.450   5.255
   64ASN      H  676   7.012   5.545   5.238
   64ASN     CA  677   7.080   5.384   5.346
   64ASN     CB  678   7.165   5.292   5.258
   64ASN     CG  679   7.267   5.355   5.165
   64ASN    OD1  680   7.322   5.459   5.203
   64ASN    ND2  681   7.301   5.297   5.050
   64ASN   HD21  682   7.282   5.201   5.030
   64ASN   HD22  683   7.356   5.351   4.986
   64ASN      C  684   7.156   5.473   5.445
   64ASN      O  685   7.115   5.587   5.466
   65ASN      N  686   7.262   5.414   5.502
   65ASN      H  687   7.278   5.316   5.491
   65ASN     CA  688   7.358   5.457   5.605
   65ASN     CB  689   7.464   5.349   5.625
   65ASN     CG  690   7.412   5.226   5.699
   65ASN    OD1  691   7.339   5.140   5.650
   65ASN    ND2  692   7.454   5.206   5.823
   65ASN   HD21  693   7.524   5.266   5.863
   65ASN   HD22  694   7.403   5.132   5.867
   65ASN      C  695   7.428   5.589   5.571
   65ASN      O  696   7.452   5.671   5.659
   66LY3      N  697   7.449   5.615   5.442
   66LY3      H  698   7.438   5.558   5.361
   66LY3     CA  699   7.477   5.752   5.396
   66LY3     CB  700   7.609   5.755   5.319
   66LY3     CG  701   7.664   5.896   5.299
   66LY3     CD  702   7.783   5.916   5.205
   66LY3     CE  703   7.906   5.836   5.249
   66LY3     NZ  704   8.031   5.879   5.186
   66LY3    HZ1  705   8.034   5.979   5.190
   66LY3    HZ2  706   8.108   5.846   5.239
   66LY3    HZ3  707   8.033   5.846   5.091
   66LY3      C  708   7.364   5.828   5.325
   66LY3      O  709   7.333   5.942   5.359
   67ILE      N  710   7.296   5.769   5.227
   67ILE      H  711   7.317   5.671   5.216
   67ILE     CA  712   7.190   5.830   5.146
   67ILE     CB  713   7.176   5.800   4.997
   67ILE    CG1  714   7.257   5.673   4.969
   67ILE    CG2  715   7.225   5.920   4.916
   67ILE     CD  716   7.248   5.633   4.822
   67ILE      C  717   7.051   5.828   5.210
   67ILE      O  718   6.992   5.721   5.229
   68ILE      N  719   7.002   5.947   5.241
   68ILE      H  720   7.060   6.026   5.220
   68ILE     CA  721   6.874   5.970   5.309
   68ILE     CB  722   6.888   5.986   5.461
   68ILE    CG1  723   6.992   6.094   5.492
   68ILE    CG2  724   6.932   5.862   5.540
   68ILE     CD  725   6.984   6.161   5.629
   68ILE      C  726   6.811   6.093   5.244
   68ILE      O  727   6.837   6.130   5.130
   69GLY      N  728   6.704   6.140   5.307
   69GLY      H  729   6.667   6.094   5.388
   69GLY     CA  730   6.629   6.262   5.276
   69GLY      C  731   6.569   6.284   5.136
   69GLY      O  732   6.557   6.400   5.097
   70ALA      N  733   6.536   6.178   5.063
   70ALA      H  734   6.578   6.092   5.091
   70ALA     CA  735   6.472   6.172   4.931
   70ALA     CB  736   6.469   6.025   4.887
   70ALA      C  737   6.348   6.251   4.888
   70ALA      O  738   6.276   6.223   4.792
   71LY3      N  739   6.332   6.366   4.954
   71LY3      H  740   6.412   6.418   4.984
   71LY3     CA  741   6.218   6.457   4.937
   71LY3     CB  742   6.200   6.537   5.066
   71LY3     CG  743   6.156   6.443   5.178
   71LY3     CD  744   6.124   6.521   5.306
   71LY3     CE  745   6.259   6.548   5.373
   71LY3     NZ  746   6.230   6.601   5.507
   71LY3    HZ1  747   6.147   6.561   5.544
   71LY3    HZ2  748   6.308   6.573   5.563
   71LY3    HZ3  749   6.209   6.698   5.500
   71LY3      C  750   6.226   6.537   4.807
   71LY3      O  751   6.268   6.652   4.801
   72TY0      N  752   6.172   6.467   4.707
   72TY0      H  753   6.162   6.368   4.716
   72TY0     CA  754   6.159   6.524   4.572
   72TY0     CB  755   6.144   6.411   4.471
   72TY0     CG  756   6.042   6.302   4.508
   72TY0    CD1  757   6.089   6.174   4.531
   72TY0    HD1  758   6.189   6.153   4.570
   72TY0    CD2  759   5.907   6.322   4.484
   72TY0    HD2  760   5.865   6.422   4.496
   72TY0    CE1  761   5.999   6.068   4.537
   72TY0    HE1  762   6.031   5.973   4.581
   72TY0    CE2  763   5.818   6.216   4.469
   72TY0    HE2  764   5.716   6.248   4.449
   72TY0     CZ  765   5.867   6.089   4.499
   72TY0     OH  766   5.779   5.986   4.503
   72TY0    HH1  767   5.814   5.922   4.571
   72TY0    HH2  768   5.693   6.015   4.460
   72TY0      C  769   6.059   6.638   4.556
   72TY0      O  770   5.940   6.619   4.579
   73TY0      N  771   6.116   6.755   4.526
   73TY0      H  772   6.202   6.758   4.475
   73TY0     CA  773   6.022   6.866   4.506
   73TY0     CB  774   6.053   6.995   4.582
   73TY0     CG  775   6.004   6.973   4.725
   73TY0    CD1  776   6.072   6.882   4.806
   73TY0    HD1  777   6.177   6.859   4.790
   73TY0    CD2  778   5.885   7.030   4.770
   73TY0    HD2  779   5.831   7.094   4.701
   73TY0    CE1  780   6.017   6.840   4.926
   73TY0    HE1  781   6.063   6.762   4.987
   73TY0    CE2  782   5.834   6.985   4.891
   73TY0    HE2  783   5.731   7.016   4.909
   73TY0     CZ  784   5.897   6.892   4.973
   73TY0     OH  785   5.860   6.880   5.104
   73TY0    HH1  786   5.943   6.856   5.155
   73TY0    HH2  787   5.779   6.935   5.120
   73TY0      C  788   6.006   6.903   4.359
   73TY0      O  789   6.102   6.906   4.282
   74ARG      N  790   5.882   6.926   4.315
   74ARG      H  791   5.804   6.908   4.374
   74ARG     CA  792   5.857   6.961   4.174
   74ARG     CB  793   5.784   6.851   4.097
   74ARG     CG  794   5.856   6.716   4.096
   74ARG     CD  795   5.760   6.605   4.053
   74ARG     NE  796   5.679   6.619   3.931
   74ARG     HE  797   5.582   6.639   3.937
   74ARG     CZ  798   5.738   6.625   3.811
   74ARG    NH1  799   5.869   6.603   3.791
   74ARG   HH11  800   5.934   6.586   3.865
   74ARG   HH12  801   5.901   6.607   3.697
   74ARG    NH2  802   5.659   6.633   3.703
   74ARG   HH21  803   5.560   6.646   3.713
   74ARG   HH22  804   5.704   6.626   3.614
   74ARG      C  805   5.783   7.094   4.157
   74ARG      O  806   5.708   7.139   4.243
   75SER      N  807   5.815   7.156   4.044
   75SER      H  808   5.877   7.122   3.972
   75SER     CA  809   5.744   7.276   3.996
   75SER     CB  810   5.846   7.383   3.957
   75SER     OG  811   5.940   7.417   4.059
   75SER     HG  812   6.036   7.432   4.036
   75SER      C  813   5.651   7.250   3.877
   75SER      O  814   5.536   7.291   3.866
   76SER      N  815   5.694   7.158   3.791
   76SER      H  816   5.784   7.116   3.803
   76SER     CA  817   5.626   7.117   3.667
   76SER     CB  818   5.719   7.056   3.563
   76SER     OG  819   5.807   7.158   3.514
   76SER     HG  820   5.840   7.124   3.426
   76SER      C  821   5.519   7.013   3.700
   76SER      O  822   5.551   6.906   3.752
   77GLY      N  823   5.408   7.036   3.629
   77GLY      H  824   5.393   7.122   3.581
   77GLY     CA  825   5.297   6.941   3.615
   77GLY      C  826   5.343   6.818   3.536
   77GLY      O  827   5.380   6.717   3.596
   78GLN      N  828   5.357   6.826   3.404
   78GLN      H  829   5.316   6.899   3.350
   78GLN     CA  830   5.398   6.707   3.328
   78GLN     CB  831   5.398   6.752   3.181
   78GLN     CG  832   5.370   6.632   3.092
   78GLN     CD  833   5.373   6.650   2.940
   78GLN    OE1  834   5.483   6.637   2.887
   78GLN    NE2  835   5.257   6.674   2.880
   78GLN   HE21  836   5.165   6.683   2.919
   78GLN   HE22  837   5.260   6.664   2.780
   78GLN      C  838   5.527   6.628   3.348
   78GLN      O  839   5.634   6.683   3.322
   79PHE      N  840   5.508   6.511   3.407
   79PHE      H  841   5.424   6.492   3.457
   79PHE     CA  842   5.596   6.393   3.408
   79PHE     CB  843   5.564   6.276   3.502
   79PHE     CG  844   5.617   6.281   3.645
   79PHE    CD1  845   5.522   6.312   3.742
   79PHE    HD1  846   5.418   6.335   3.716
   79PHE    CD2  847   5.747   6.252   3.682
   79PHE    HD2  848   5.829   6.242   3.610
   79PHE    CE1  849   5.553   6.311   3.877
   79PHE    HE1  850   5.478   6.326   3.955
   79PHE    CE2  851   5.775   6.256   3.818
   79PHE    HE2  852   5.879   6.247   3.850
   79PHE     CZ  853   5.683   6.281   3.918
   79PHE     HZ  854   5.700   6.285   4.026
   79PHE      C  855   5.602   6.327   3.270
   79PHE      O  856   5.498   6.300   3.210
   80ARG      N  857   5.726   6.313   3.223
   80ARG      H  858   5.799   6.351   3.281
   80ARG     CA  859   5.764   6.262   3.091
   80ARG     CB  860   5.851   6.367   3.021
   80ARG     CG  861   5.781   6.495   2.974
   80ARG     CD  862   5.881   6.579   2.895
   80ARG     NE  863   5.812   6.708   2.882
   80ARG     HE  864   5.797   6.735   2.787
   80ARG     CZ  865   5.781   6.796   2.979
   80ARG    NH1  866   5.828   6.787   3.104
   80ARG   HH11  867   5.898   6.721   3.132
   80ARG   HH12  868   5.801   6.851   3.175
   80ARG    NH2  869   5.696   6.895   2.947
   80ARG   HH21  870   5.659   6.885   2.855
   80ARG   HH22  871   5.682   6.975   3.005
   80ARG      C  872   5.846   6.133   3.104
   80ARG      O  873   5.904   6.100   3.207
   81GLN      N  874   5.876   6.078   2.987
   81GLN      H  875   5.841   6.114   2.900
   81GLN     CA  876   5.961   5.959   2.977
   81GLN     CB  877   5.957   5.907   2.833
   81GLN     CG  878   5.838   5.812   2.839
   81GLN     CD  879   5.762   5.781   2.709
   81GLN    OE1  880   5.664   5.844   2.667
   81GLN    NE2  881   5.816   5.680   2.643
   81GLN   HE21  882   5.898   5.639   2.683
   81GLN   HE22  883   5.778   5.644   2.558
   81GLN      C  884   6.107   5.955   3.023
   81GLN      O  885   6.147   5.858   3.088
   82GL4      N  886   6.171   6.067   2.990
   82GL4      H  887   6.142   6.138   2.927
   82GL4     CA  888   6.307   6.085   3.044
   82GL4     CB  889   6.378   6.190   2.958
   82GL4     CG  890   6.325   6.332   2.943
   82GL4     CD  891   6.240   6.328   2.816
   82GL4    OE1  892   6.121   6.289   2.818
   82GL4   HE11  893   6.085   6.294   2.725
   82GL4   HE12  894   6.093   6.274   2.913
   82GL4    OE2  895   6.285   6.385   2.714
   82GL4   HE21  896   6.232   6.368   2.631
   82GL4   HE22  897   6.368   6.432   2.744
   82GL4      C  898   6.323   6.111   3.194
   82GL4      O  899   6.431   6.087   3.247
   83AS4      N  900   6.227   6.179   3.254
   83AS4      H  901   6.147   6.217   3.208
   83AS4     CA  902   6.217   6.204   3.399
   83AS4     CB  903   6.085   6.272   3.433
   83AS4     CG  904   6.071   6.419   3.393
   83AS4    OD1  905   6.112   6.502   3.477
   83AS4   HD11  906   6.059   6.583   3.451
   83AS4   HD12  907   6.192   6.461   3.522
   83AS4    OD2  908   5.995   6.447   3.297
   83AS4   HD21  909   5.995   6.547   3.294
   83AS4   HD22  910   5.965   6.361   3.255
   83AS4      C  911   6.230   6.077   3.484
   83AS4      O  912   6.175   5.973   3.447
   84PHE      N  913   6.293   6.092   3.599
   84PHE      H  914   6.333   6.180   3.625
   84PHE     CA  915   6.295   5.988   3.704
   84PHE     CB  916   6.437   5.937   3.727
   84PHE     CG  917   6.472   5.815   3.641
   84PHE    CD1  918   6.526   5.821   3.513
   84PHE    HD1  919   6.503   5.908   3.452
   84PHE    CD2  920   6.484   5.691   3.703
   84PHE    HD2  921   6.490   5.691   3.812
   84PHE    CE1  922   6.586   5.716   3.445
   84PHE    HE1  923   6.628   5.728   3.344
   84PHE    CE2  924   6.539   5.579   3.641
   84PHE    HE2  925   6.527   5.476   3.674
   84PHE     CZ  926   6.587   5.595   3.512
   84PHE     HZ  927   6.634   5.506   3.468
   84PHE      C  928   6.258   6.041   3.843
   84PHE      O  929   6.311   6.139   3.896
   85GLN      N  930   6.142   5.992   3.884
   85GLN      H  931   6.074   5.954   3.821
   85GLN     CA  932   6.093   6.021   4.020
   85GLN     CB  933   5.953   5.961   4.029
   85GLN     CG  934   5.874   5.976   4.159
   85GLN     CD  935   5.731   5.922   4.146
   85GLN    OE1  936   5.685   5.908   4.033
   85GLN    NE2  937   5.661   5.892   4.255
   85GLN   HE21  938   5.713   5.915   4.338
   85GLN   HE22  939   5.563   5.876   4.243
   85GLN      C  940   6.185   5.988   4.138
   85GLN      O  941   6.189   6.074   4.226
   86SER      N  942   6.232   5.865   4.155
   86SER      H  943   6.170   5.787   4.143
   86SER     CA  944   6.347   5.837   4.242
   86SER     CB  945   6.392   5.692   4.220
   86SER     OG  946   6.429   5.657   4.087
   86SER     HG  947   6.359   5.669   4.016
   86SER      C  948   6.461   5.936   4.219
   86SER      O  949   6.477   5.979   4.105
   87PRO      N  950   6.541   5.968   4.320
   87PRO     CA  951   6.670   6.035   4.304
   87PRO     CB  952   6.717   6.053   4.449
   87PRO     CG  953   6.582   6.084   4.514
   87PRO     CD  954   6.492   5.975   4.459
   87PRO      C  955   6.778   5.980   4.210
   87PRO      O  956   6.895   5.964   4.242
   88ARG      N  957   6.747   5.944   4.085
   88ARG      H  958   6.650   5.944   4.062
   88ARG     CA  959   6.837   5.899   3.979
   88ARG     CB  960   6.779   5.764   3.935
   88ARG     CG  961   6.812   5.667   4.049
   88ARG     CD  962   6.783   5.520   4.020
   88ARG     NE  963   6.651   5.473   4.063
   88ARG     HE  964   6.568   5.517   4.030
   88ARG     CZ  965   6.635   5.383   4.161
   88ARG    NH1  966   6.738   5.330   4.229
   88ARG   HH11  967   6.827   5.362   4.197
   88ARG   HH12  968   6.725   5.255   4.294
   88ARG    NH2  969   6.519   5.322   4.190
   88ARG   HH21  970   6.439   5.335   4.132
   88ARG   HH22  971   6.511   5.239   4.246
   88ARG      C  972   6.855   6.002   3.867
   88ARG      O  973   6.758   6.060   3.820
   89AS4      N  974   6.980   6.028   3.831
   89AS4      H  975   7.060   5.979   3.867
   89AS4     CA  976   7.034   6.129   3.739
   89AS4     CB  977   7.186   6.144   3.757
   89AS4     CG  978   7.256   6.267   3.699
   89AS4    OD1  979   7.379   6.268   3.678
   89AS4   HD11  980   7.410   6.363   3.688
   89AS4   HD12  981   7.415   6.185   3.635
   89AS4    OD2  982   7.186   6.368   3.674
   89AS4   HD21  983   7.243   6.431   3.622
   89AS4   HD22  984   7.095   6.365   3.715
   89AS4      C  985   7.002   6.111   3.590
   89AS4      O  986   7.088   6.075   3.510
   90SER      N  987   6.884   6.162   3.559
   90SER      H  988   6.811   6.171   3.627
   90SER     CA  989   6.849   6.183   3.418
   90SER     CB  990   6.696   6.191   3.412
   90SER     OG  991   6.652   6.214   3.278
   90SER     HG  992   6.583   6.145   3.258
   90SER      C  993   6.911   6.307   3.353
   90SER      O  994   6.956   6.301   3.239
   91GL4      N  995   6.922   6.409   3.438
   91GL4      H  996   6.876   6.409   3.527
   91GL4     CA  997   6.947   6.547   3.395
   91GL4     CB  998   6.924   6.640   3.515
   91GL4     CG  999   6.778   6.648   3.559
   91GL4     CD 1000   6.712   6.520   3.611
   91GL4    OE1 1001   6.599   6.491   3.567
   91GL4   HE11 1002   6.552   6.430   3.631
   91GL4   HE12 1003   6.586   6.519   3.471
   91GL4    OE2 1004   6.787   6.442   3.673
   91GL4   HE21 1005   6.729   6.364   3.700
   91GL4   HE22 1006   6.876   6.482   3.694
   91GL4      C 1007   7.090   6.559   3.341
   91GL4      O 1008   7.124   6.592   3.228
   92GLY      N 1009   7.175   6.497   3.423
   92GLY      H 1010   7.142   6.431   3.489
   92GLY     CA 1011   7.320   6.503   3.397
   92GLY      C 1012   7.410   6.582   3.493
   92GLY      O 1013   7.521   6.623   3.459
   93HI2      N 1014   7.372   6.578   3.620
   93HI2      H 1015   7.317   6.499   3.648
   93HI2     CA 1016   7.406   6.672   3.728
   93HI2     CB 1017   7.289   6.770   3.740
   93HI2     CG 1018   7.331   6.911   3.785
   93HI2    ND1 1019   7.336   6.960   3.908
   93HI2    HD1 1020   7.301   6.919   3.992
   93HI2    CD2 1021   7.388   7.004   3.709
   93HI2    HD2 1022   7.403   6.993   3.602
   93HI2    CE1 1023   7.393   7.080   3.904
   93HI2    HE1 1024   7.397   7.148   3.989
   93HI2    NE2 1025   7.429   7.110   3.779
   93HI2    HE2 1026   7.430   7.200   3.736
   93HI2      C 1027   7.450   6.619   3.864
   93HI2      O 1028   7.564   6.646   3.904
   94GLY      N 1029   7.387   6.526   3.934
   94GLY      H 1030   7.289   6.514   3.918
   94GLY     CA 1031   7.438   6.475   4.062
   94GLY      C 1032   7.554   6.375   4.053
   94GLY      O 1033   7.636   6.369   4.144
   95THR      N 1034   7.574   6.325   3.931
   95THR      H 1035   7.505   6.324   3.859
   95THR     CA 1036   7.701   6.257   3.903
   95THR     CB 1037   7.694   6.158   3.786
   95THR    OG1 1038   7.642   6.227   3.673
   95THR    HG1 1039   7.543   6.217   3.681
   95THR    CG2 1040   7.609   6.036   3.823
   95THR      C 1041   7.823   6.346   3.879
   95THR      O 1042   7.937   6.302   3.859
   96HI2      N 1043   7.795   6.474   3.901
   96HI2      H 1044   7.701   6.505   3.911
   96HI2     CA 1045   7.889   6.587   3.903
   96HI2     CB 1046   7.845   6.690   3.798
   96HI2     CG 1047   7.876   6.637   3.658
   96HI2    ND1 1048   7.794   6.567   3.580
   96HI2    HD1 1049   7.695   6.573   3.592
   96HI2    CD2 1050   7.996   6.633   3.602
   96HI2    HD2 1051   8.089   6.672   3.645
   96HI2    CE1 1052   7.863   6.530   3.473
   96HI2    HE1 1053   7.830   6.467   3.391
   96HI2    NE2 1054   7.991   6.566   3.487
   96HI2    HE2 1055   8.066   6.542   3.425
   96HI2      C 1056   7.902   6.642   4.045
   96HI2      O 1057   8.012   6.658   4.097
   97THR      N 1058   7.785   6.663   4.105
   97THR      H 1059   7.697   6.663   4.057
   97THR     CA 1060   7.773   6.723   4.239
   97THR     CB 1061   7.649   6.813   4.236
   97THR    OG1 1062   7.545   6.741   4.169
   97THR    HG1 1063   7.457   6.785   4.151
   97THR    CG2 1064   7.675   6.946   4.165
   97THR      C 1065   7.758   6.627   4.357
   97THR      O 1066   7.842   6.623   4.447
   98ALA      N 1067   7.665   6.532   4.348
   98ALA      H 1068   7.598   6.539   4.274
   98ALA     CA 1069   7.642   6.447   4.466
   98ALA     CB 1070   7.495   6.404   4.458
   98ALA      C 1071   7.744   6.336   4.489
   98ALA      O 1072   7.793   6.325   4.601
   99SER      N 1073   7.810   6.287   4.384
   99SER      H 1074   7.767   6.311   4.296
   99SER     CA 1075   7.919   6.189   4.374
   99SER     CB 1076   7.952   6.155   4.228
   99SER     OG 1077   7.955   6.274   4.149
   99SER     HG 1078   7.976   6.252   4.053
   99SER      C 1079   8.050   6.241   4.433
   99SER      O 1080   8.121   6.164   4.498
  100THR      N 1081   8.081   6.367   4.403
  100THR      H 1082   8.024   6.415   4.336
  100THR     CA 1083   8.188   6.445   4.465
  100THR     CB 1084   8.227   6.583   4.410
  100THR    OG1 1085   8.111   6.652   4.366
  100THR    HG1 1086   8.096   6.647   4.267
  100THR    CG2 1087   8.334   6.567   4.301
  100THR      C 1088   8.174   6.465   4.616
  100THR      O 1089   8.254   6.407   4.689
  101ALA      N 1090   8.059   6.507   4.667
  101ALA      H 1091   7.982   6.519   4.604
  101ALA     CA 1092   8.033   6.523   4.811
  101ALA     CB 1093   7.896   6.590   4.817
  101ALA      C 1094   8.042   6.388   4.882
  101ALA      O 1095   8.096   6.386   4.993
  102ALA      N 1096   8.003   6.280   4.814
  102ALA      H 1097   7.958   6.303   4.727
  102ALA     CA 1098   8.001   6.138   4.850
  102ALA     CB 1099   7.911   6.058   4.756
  102ALA      C 1100   8.130   6.058   4.862
  102ALA      O 1101   8.142   5.952   4.925
  103GLY      N 1102   8.238   6.125   4.823
  103GLY      H 1103   8.234   6.219   4.790
  103GLY     CA 1104   8.376   6.075   4.814
  103GLY      C 1105   8.479   6.144   4.903
  103GLY      O 1106   8.443   6.228   4.987
  104GLY      N 1107   8.606   6.128   4.868
  104GLY      H 1108   8.635   6.056   4.805
  104GLY     CA 1109   8.724   6.184   4.936
  104GLY      C 1110   8.861   6.165   4.872
  104GLY      O 1111   8.874   6.074   4.790
  105LEU      N 1112   8.971   6.232   4.902
  105LEU      H 1113   8.959   6.312   4.962
  105LEU     CA 1114   9.109   6.220   4.851
  105LEU     CB 1115   9.203   6.324   4.911
  105LEU     CG 1116   9.233   6.453   4.834
  105LEU    CD1 1117   9.301   6.407   4.705
  105LEU    CD2 1118   9.112   6.543   4.810
  105LEU      C 1119   9.171   6.082   4.878
  105LEU      O 1120   9.202   6.042   4.990
  106VAL      N 1121   9.141   5.999   4.779
  106VAL      H 1122   9.087   6.028   4.700
  106VAL     CA 1123   9.191   5.861   4.777
  106VAL     CB 1124   9.083   5.754   4.758
  106VAL    CG1 1125   9.002   5.758   4.887
  106VAL    CG2 1126   8.991   5.797   4.644
  106VAL      C 1127   9.303   5.831   4.677
  106VAL      O 1128   9.305   5.890   4.569
  107SER      N 1129   9.377   5.727   4.714
  107SER      H 1130   9.356   5.686   4.803
  107SER     CA 1131   9.490   5.668   4.640
  107SER     CB 1132   9.536   5.542   4.713
  107SER     OG 1133   9.629   5.580   4.816
  107SER     HG 1134   9.683   5.506   4.856
  107SER      C 1135   9.463   5.643   4.492
  107SER      O 1136   9.361   5.587   4.452
  108MET      N 1137   9.572   5.646   4.415
  108MET      H 1138   9.659   5.624   4.459
  108MET     CA 1139   9.562   5.671   4.271
  108MET     CB 1140   9.704   5.657   4.214
  108MET     CG 1141   9.805   5.759   4.268
  108MET     SD 1142   9.871   5.729   4.435
  108MET     CE 1143  10.003   5.849   4.424
  108MET      C 1144   9.464   5.591   4.185
  108MET      O 1145   9.476   5.469   4.182
  109ALA      N 1146   9.410   5.666   4.089
  109ALA      H 1147   9.443   5.759   4.070
  109ALA     CA 1148   9.310   5.629   3.988
  109ALA     CB 1149   9.165   5.653   4.030
  109ALA      C 1150   9.326   5.684   3.846
  109ALA      O 1151   9.422   5.753   3.814
  110SER      N 1152   9.252   5.630   3.750
  110SER      H 1153   9.192   5.555   3.778
  110SER     CA 1154   9.237   5.671   3.609
  110SER     CB 1155   9.361   5.633   3.528
  110SER     OG 1156   9.372   5.492   3.512
  110SER     HG 1157   9.460   5.470   3.469
  110SER      C 1158   9.113   5.635   3.528
  110SER      O 1159   9.034   5.550   3.570
  111LEU      N 1160   9.090   5.696   3.411
  111LEU      H 1161   9.159   5.758   3.374
  111LEU     CA 1162   8.980   5.654   3.324
  111LEU     CB 1163   8.898   5.777   3.283
  111LEU     CG 1164   8.765   5.753   3.213
  111LEU    CD1 1165   8.679   5.687   3.321
  111LEU    CD2 1166   8.703   5.880   3.156
  111LEU      C 1167   9.031   5.583   3.198
  111LEU      O 1168   9.102   5.642   3.117
  112MET      N 1169   8.998   5.456   3.177
  112MET      H 1170   8.947   5.410   3.250
  112MET     CA 1171   9.012   5.386   3.049
  112MET     CB 1172   8.894   5.410   2.954
  112MET     CG 1173   8.758   5.390   3.022
  112MET     SD 1174   8.615   5.422   2.913
  112MET     CE 1175   8.598   5.269   2.824
  112MET      C 1176   9.148   5.406   2.982
  112MET      O 1177   9.167   5.401   2.861
  113GLY      N 1178   9.247   5.404   3.072
  113GLY      H 1179   9.234   5.373   3.166
  113GLY     CA 1180   9.387   5.434   3.038
  113GLY      C 1181   9.443   5.576   3.034
  113GLY      O 1182   9.517   5.607   2.940
  114PHE      N 1183   9.373   5.672   3.093
  114PHE      H 1184   9.274   5.669   3.081
  114PHE     CA 1185   9.418   5.812   3.104
  114PHE     CB 1186   9.382   5.907   2.990
  114PHE     CG 1187   9.233   5.931   2.962
  114PHE    CD1 1188   9.161   6.014   3.046
  114PHE    HD1 1189   9.219   6.059   3.128
  114PHE    CD2 1190   9.168   5.879   2.850
  114PHE    HD2 1191   9.213   5.824   2.767
  114PHE    CE1 1192   9.028   6.047   3.028
  114PHE    HE1 1193   8.985   6.122   3.094
  114PHE    CE2 1194   9.033   5.906   2.833
  114PHE    HE2 1195   8.984   5.869   2.743
  114PHE     CZ 1196   8.964   5.994   2.916
  114PHE     HZ 1197   8.856   6.001   2.908
  114PHE      C 1198   9.383   5.885   3.233
  114PHE      O 1199   9.281   5.860   3.297
  115GLY      N 1200   9.459   5.986   3.274
  115GLY      H 1201   9.541   6.000   3.219
  115GLY     CA 1202   9.451   6.087   3.381
  115GLY      C 1203   9.490   6.043   3.522
  115GLY      O 1204   9.451   6.117   3.613
  116LEU      N 1205   9.597   5.966   3.530
  116LEU      H 1206   9.658   5.978   3.452
  116LEU     CA 1207   9.655   5.902   3.650
  116LEU     CB 1208   9.773   5.810   3.619
  116LEU     CG 1209   9.823   5.710   3.724
  116LEU    CD1 1210   9.728   5.592   3.748
  116LEU    CD2 1211   9.968   5.670   3.698
  116LEU      C 1212   9.708   5.999   3.756
  116LEU      O 1213   9.809   6.068   3.743
  117GLY      N 1214   9.631   6.008   3.864
  117GLY      H 1215   9.536   5.976   3.862
  117GLY     CA 1216   9.656   6.078   3.990
  117GLY      C 1217   9.558   6.024   4.095
  117GLY      O 1218   9.477   5.935   4.070
  118THR      N 1219   9.566   6.102   4.202
  118THR      H 1220   9.643   6.165   4.209
  118THR     CA 1221   9.481   6.100   4.322
  118THR     CB 1222   9.541   6.169   4.445
  118THR    OG1 1223   9.623   6.281   4.409
  118THR    HG1 1224   9.660   6.326   4.490
  118THR    CG2 1225   9.602   6.080   4.553
  118THR      C 1226   9.341   6.159   4.302
  118THR      O 1227   9.319   6.275   4.266
  119ALA      N 1228   9.245   6.079   4.348
  119ALA      H 1229   9.270   5.997   4.400
  119ALA     CA 1230   9.103   6.105   4.323
  119ALA     CB 1231   9.020   5.976   4.319
  119ALA      C 1232   9.045   6.201   4.427
  119ALA      O 1233   9.050   6.180   4.548
  120ARG      N 1234   8.945   6.273   4.376
  120ARG      H 1235   8.907   6.248   4.287
  120ARG     CA 1236   8.890   6.391   4.444
  120ARG     CB 1237   8.887   6.513   4.351
  120ARG     CG 1238   9.020   6.562   4.294
  120ARG     CD 1239   9.126   6.576   4.403
  120ARG     NE 1240   9.259   6.562   4.342
  120ARG     HE 1241   9.262   6.512   4.256
  120ARG     CZ 1242   9.372   6.618   4.388
  120ARG    NH1 1243   9.372   6.681   4.506
  120ARG   HH11 1244   9.292   6.673   4.565
  120ARG   HH12 1245   9.446   6.745   4.525
  120ARG    NH2 1246   9.483   6.615   4.312
  120ARG   HH21 1247   9.484   6.568   4.224
  120ARG   HH22 1248   9.570   6.649   4.348
  120ARG      C 1249   8.757   6.357   4.513
  120ARG      O 1250   8.690   6.256   4.489
  121GLY      N 1251   8.719   6.450   4.599
  121GLY      H 1252   8.783   6.521   4.631
  121GLY     CA 1253   8.588   6.441   4.664
  121GLY      C 1254   8.593   6.506   4.802
  121GLY      O 1255   8.696   6.546   4.856
  122GLY      N 1256   8.470   6.543   4.838
  122GLY      H 1257   8.394   6.509   4.783
  122GLY     CA 1258   8.440   6.627   4.955
  122GLY      C 1259   8.478   6.579   5.095
  122GLY      O 1260   8.560   6.639   5.165
  123VAL      N 1261   8.419   6.467   5.136
  123VAL      H 1262   8.386   6.400   5.069
  123VAL     CA 1263   8.410   6.418   5.274
  123VAL     CB 1264   8.303   6.478   5.365
  123VAL    CG1 1265   8.352   6.597   5.448
  123VAL    CG2 1266   8.169   6.497   5.294
  123VAL      C 1267   8.388   6.266   5.271
  123VAL      O 1268   8.283   6.226   5.222
  124PRO      N 1269   8.466   6.193   5.351
  124PRO     CA 1270   8.458   6.047   5.358
  124PRO     CB 1271   8.579   5.997   5.437
  124PRO     CG 1272   8.630   6.122   5.508
  124PRO     CD 1273   8.583   6.241   5.424
  124PRO      C 1274   8.325   5.986   5.406
  124PRO      O 1275   8.280   5.895   5.337
  125SER      N 1276   8.273   6.040   5.515
  125SER      H 1277   8.331   6.102   5.568
  125SER     CA 1278   8.148   5.983   5.570
  125SER     CB 1279   8.169   5.915   5.705
  125SER     OG 1280   8.206   6.019   5.796
  125SER     HG 1281   8.284   6.071   5.761
  125SER      C 1282   8.014   6.057   5.574
  125SER      O 1283   7.909   5.994   5.585
  126ALA      N 1284   8.009   6.189   5.565
  126ALA      H 1285   8.089   6.242   5.536
  126ALA     CA 1286   7.896   6.278   5.597
  126ALA     CB 1287   7.958   6.418   5.590
  126ALA      C 1288   7.782   6.263   5.496
  126ALA      O 1289   7.804   6.264   5.375
  127ARG      N 1290   7.662   6.260   5.554
  127ARG      H 1291   7.643   6.301   5.643
  127ARG     CA 1292   7.538   6.212   5.491
  127ARG     CB 1293   7.431   6.191   5.598
  127ARG     CG 1294   7.481   6.107   5.716
  127ARG     CD 1295   7.373   6.088   5.823
  127ARG     NE 1296   7.428   6.010   5.935
  127ARG     HE 1297   7.467   5.924   5.903
  127ARG     CZ 1298   7.422   6.029   6.068
  127ARG    NH1 1299   7.362   6.134   6.125
  127ARG   HH11 1300   7.319   6.208   6.073
  127ARG   HH12 1301   7.375   6.151   6.223
  127ARG    NH2 1302   7.476   5.936   6.147
  127ARG   HH21 1303   7.514   5.856   6.101
  127ARG   HH22 1304   7.474   5.939   6.247
  127ARG      C 1305   7.466   6.302   5.392
  127ARG      O 1306   7.429   6.417   5.419
  128ILE      N 1307   7.417   6.232   5.290
  128ILE      H 1308   7.399   6.134   5.287
  128ILE     CA 1309   7.355   6.292   5.171
  128ILE     CB 1310   7.421   6.232   5.047
  128ILE    CG1 1311   7.569   6.192   5.046
  128ILE    CG2 1312   7.370   6.297   4.918
  128ILE     CD 1313   7.669   6.304   5.073
  128ILE      C 1314   7.203   6.279   5.190
  128ILE      O 1315   7.145   6.173   5.172
  129ALA      N 1316   7.145   6.396   5.214
  129ALA      H 1317   7.198   6.477   5.239
  129ALA     CA 1318   7.002   6.430   5.207
  129ALA     CB 1319   6.957   6.527   5.317
  129ALA      C 1320   6.978   6.478   5.064
  129ALA      O 1321   7.005   6.591   5.024
  130VAL      N 1322   6.935   6.381   4.983
  130VAL      H 1323   6.908   6.293   5.022
  130VAL     CA 1324   6.912   6.400   4.839
  130VAL     CB 1325   6.926   6.264   4.770
  130VAL    CG1 1326   7.072   6.225   4.745
  130VAL    CG2 1327   6.854   6.142   4.827
  130VAL      C 1328   6.774   6.454   4.804
  130VAL      O 1329   6.674   6.383   4.797
  131TY0      N 1330   6.782   6.581   4.764
  131TY0      H 1331   6.866   6.634   4.777
  131TY0     CA 1332   6.661   6.658   4.729
  131TY0     CB 1333   6.645   6.793   4.799
  131TY0     CG 1334   6.601   6.793   4.945
  131TY0    CD1 1335   6.469   6.821   4.978
  131TY0    HD1 1336   6.402   6.842   4.895
  131TY0    CD2 1337   6.696   6.760   5.042
  131TY0    HD2 1338   6.802   6.755   5.016
  131TY0    CE1 1339   6.431   6.825   5.111
  131TY0    HE1 1340   6.325   6.832   5.136
  131TY0    CE2 1341   6.660   6.765   5.176
  131TY0    HE2 1342   6.735   6.754   5.253
  131TY0     CZ 1343   6.528   6.796   5.207
  131TY0     OH 1344   6.489   6.805   5.337
  131TY0    HH1 1345   6.399   6.848   5.340
  131TY0    HH2 1346   6.556   6.784   5.408
  131TY0      C 1347   6.665   6.685   4.579
  131TY0      O 1348   6.762   6.742   4.529
  132LY3      N 1349   6.579   6.604   4.517
  132LY3      H 1350   6.545   6.524   4.567
  132LY3     CA 1351   6.555   6.615   4.373
  132LY3     CB 1352   6.503   6.484   4.314
  132LY3     CG 1353   6.548   6.468   4.169
  132LY3     CD 1354   6.512   6.334   4.105
  132LY3     CE 1355   6.569   6.315   3.964
  132LY3     NZ 1356   6.520   6.410   3.863
  132LY3    HZ1 1357   6.577   6.404   3.782
  132LY3    HZ2 1358   6.424   6.391   3.840
  132LY3    HZ3 1359   6.520   6.505   3.893
  132LY3      C 1360   6.458   6.730   4.346
  132LY3      O 1361   6.336   6.718   4.355
  133ILE      N 1362   6.520   6.829   4.281
  133ILE      H 1363   6.619   6.814   4.270
  133ILE     CA 1364   6.478   6.958   4.227
  133ILE     CB 1365   6.525   7.074   4.315
  133ILE    CG1 1366   6.673   7.097   4.346
  133ILE    CG2 1367   6.429   7.072   4.434
  133ILE     CD 1368   6.753   7.175   4.241
  133ILE      C 1369   6.517   6.989   4.082
  133ILE      O 1370   6.461   7.080   4.021
  134CYS      N 1371   6.614   6.918   4.025
  134CYS      H 1372   6.689   6.882   4.080
  134CYS     CA 1373   6.637   6.915   3.880
  134CYS     CB 1374   6.786   6.908   3.844
  134CYS     SG 1375   6.884   7.057   3.885
  134CYS      C 1376   6.565   6.795   3.817
  134CYS      O 1377   6.583   6.678   3.850
  135TRP      N 1378   6.478   6.826   3.722
  135TRP      H 1379   6.472   6.921   3.691
  135TRP     CA 1380   6.387   6.744   3.640
  135TRP     CB 1381   6.242   6.760   3.685
  135TRP     CG 1382   6.213   6.743   3.834
  135TRP    CD1 1383   6.223   6.832   3.932
  135TRP    HD1 1384   6.236   6.940   3.917
  135TRP    CD2 1385   6.186   6.620   3.894
  135TRP    NE1 1386   6.195   6.776   4.049
  135TRP    HE1 1387   6.184   6.813   4.141
  135TRP    CE2 1388   6.181   6.645   4.031
  135TRP    CE3 1389   6.163   6.492   3.847
  135TRP    HE3 1390   6.150   6.475   3.740
  135TRP    CZ2 1391   6.156   6.545   4.123
  135TRP    HZ2 1392   6.146   6.565   4.230
  135TRP    CZ3 1393   6.127   6.393   3.938
  135TRP    HZ3 1394   6.131   6.289   3.903
  135TRP    CH2 1395   6.124   6.418   4.074
  135TRP    HH2 1396   6.097   6.335   4.139
  135TRP      C 1397   6.405   6.764   3.490
  135TRP      O 1398   6.499   6.834   3.451
  136SER      N 1399   6.318   6.716   3.402
  136SER      H 1400   6.261   6.637   3.423
  136SER     CA 1401   6.328   6.744   3.258
  136SER     CB 1402   6.232   6.657   3.175
  136SER     OG 1403   6.098   6.694   3.206
  136SER     HG 1404   6.067   6.615   3.259
  136SER      C 1405   6.327   6.889   3.210
  136SER      O 1406   6.375   6.926   3.103
  137AS4      N 1407   6.230   6.960   3.268
  137AS4      H 1408   6.152   6.912   3.308
  137AS4     CA 1409   6.214   7.105   3.250
  137AS4     CB 1410   6.071   7.133   3.297
  137AS4     CG 1411   5.964   7.106   3.191
  137AS4    OD1 1412   5.846   7.088   3.227
  137AS4   HD11 1413   5.790   7.154   3.176
  137AS4   HD12 1414   5.843   7.025   3.305
  137AS4    OD2 1415   6.006   7.117   3.074
  137AS4   HD21 1416   5.937   7.097   3.004
  137AS4   HD22 1417   6.103   7.142   3.071
  137AS4      C 1418   6.315   7.205   3.306
  137AS4      O 1419   6.298   7.327   3.303
  138GLY      N 1420   6.413   7.149   3.376
  138GLY      H 1421   6.413   7.052   3.402
  138GLY     CA 1422   6.528   7.214   3.441
  138GLY      C 1423   6.527   7.212   3.594
  138GLY      O 1424   6.467   7.121   3.652
  139CYS      N 1425   6.579   7.324   3.642
  139CYS      H 1426   6.622   7.401   3.594
  139CYS     CA 1427   6.571   7.355   3.785
  139CYS     CB 1428   6.698   7.296   3.847
  139CYS     SG 1429   6.827   7.205   3.756
  139CYS      C 1430   6.562   7.506   3.809
  139CYS      O 1431   6.535   7.574   3.711
  140PHE      N 1432   6.567   7.549   3.935
  140PHE      H 1433   6.569   7.477   4.005
  140PHE     CA 1434   6.573   7.689   3.980
  140PHE     CB 1435   6.683   7.772   3.915
  140PHE     CG 1436   6.703   7.905   3.987
  140PHE    CD1 1437   6.732   7.909   4.123
  140PHE    HD1 1438   6.811   7.839   4.153
  140PHE    CD2 1439   6.658   8.019   3.921
  140PHE    HD2 1440   6.641   8.004   3.814
  140PHE    CE1 1441   6.690   8.021   4.194
  140PHE    HE1 1442   6.684   8.009   4.302
  140PHE    CE2 1443   6.632   8.137   3.990
  140PHE    HE2 1444   6.600   8.226   3.935
  140PHE     CZ 1445   6.649   8.136   4.128
  140PHE     HZ 1446   6.651   8.227   4.188
  140PHE      C 1447   6.435   7.754   3.967
  140PHE      O 1448   6.397   7.836   3.884
  141GLY      N 1449   6.366   7.730   4.078
  141GLY      H 1450   6.379   7.643   4.125
  141GLY     CA 1451   6.232   7.785   4.107
  141GLY      C 1452   6.169   7.736   4.238
  141GLY      O 1453   6.241   7.728   4.337
  142ALA      N 1454   6.037   7.729   4.248
  142ALA      H 1455   5.982   7.765   4.173
  142ALA     CA 1456   5.960   7.677   4.362
  142ALA     CB 1457   5.814   7.684   4.317
  142ALA      C 1458   6.002   7.542   4.419
  142ALA      O 1459   5.995   7.516   4.540
  143AS4      N 1460   6.052   7.464   4.324
  143AS4      H 1461   6.027   7.469   4.227
  143AS4     CA 1462   6.145   7.359   4.368
  143AS4     CB 1463   6.214   7.308   4.241
  143AS4     CG 1464   6.285   7.400   4.142
  143AS4    OD1 1465   6.212   7.428   4.044
  143AS4   HD11 1466   6.263   7.489   3.984
  143AS4   HD12 1467   6.129   7.376   4.061
  143AS4    OD2 1468   6.393   7.450   4.180
  143AS4   HD21 1469   6.440   7.510   4.115
  143AS4   HD22 1470   6.399   7.420   4.275
  143AS4      C 1471   6.241   7.392   4.483
  143AS4      O 1472   6.217   7.344   4.594
  144ILE      N 1473   6.350   7.464   4.457
  144ILE      H 1474   6.382   7.456   4.362
  144ILE     CA 1475   6.448   7.510   4.555
  144ILE     CB 1476   6.553   7.596   4.484
  144ILE    CG1 1477   6.642   7.504   4.401
  144ILE    CG2 1478   6.635   7.684   4.579
  144ILE     CD 1479   6.745   7.580   4.318
  144ILE      C 1480   6.381   7.577   4.675
  144ILE      O 1481   6.407   7.533   4.787
  145LEU      N 1482   6.293   7.677   4.670
  145LEU      H 1483   6.289   7.741   4.593
  145LEU     CA 1484   6.226   7.735   4.788
  145LEU     CB 1485   6.127   7.838   4.736
  145LEU     CG 1486   6.084   7.934   4.847
  145LEU    CD1 1487   6.190   8.038   4.885
  145LEU    CD2 1488   5.952   8.000   4.809
  145LEU      C 1489   6.151   7.634   4.875
  145LEU      O 1490   6.163   7.642   4.997
  146ALA      N 1491   6.063   7.556   4.814
  146ALA      H 1492   6.030   7.572   4.721
  146ALA     CA 1493   5.992   7.444   4.878
  146ALA     CB 1494   5.904   7.378   4.771
  146ALA      C 1495   6.089   7.346   4.943
  146ALA      O 1496   6.054   7.305   5.054
  147ALA      N 1497   6.194   7.304   4.873
  147ALA      H 1498   6.196   7.318   4.774
  147ALA     CA 1499   6.296   7.220   4.936
  147ALA     CB 1500   6.375   7.170   4.814
  147ALA      C 1501   6.387   7.285   5.041
  147ALA      O 1502   6.425   7.215   5.135
  148PHE      N 1503   6.422   7.412   5.026
  148PHE      H 1504   6.428   7.448   4.933
  148PHE     CA 1505   6.486   7.495   5.130
  148PHE     CB 1506   6.517   7.635   5.079
  148PHE     CG 1507   6.664   7.678   5.071
  148PHE    CD1 1508   6.714   7.702   4.944
  148PHE    HD1 1509   6.659   7.656   4.862
  148PHE    CD2 1510   6.738   7.720   5.181
  148PHE    HD2 1511   6.723   7.661   5.272
  148PHE    CE1 1512   6.837   7.766   4.931
  148PHE    HE1 1513   6.888   7.784   4.837
  148PHE    CE2 1514   6.856   7.792   5.170
  148PHE    HE2 1515   6.908   7.822   5.261
  148PHE     CZ 1516   6.905   7.815   5.042
  148PHE     HZ 1517   6.999   7.869   5.033
  148PHE      C 1518   6.401   7.513   5.256
  148PHE      O 1519   6.454   7.485   5.364
  149AS4      N 1520   6.275   7.554   5.242
  149AS4      H 1521   6.242   7.591   5.155
  149AS4     CA 1522   6.172   7.559   5.347
  149AS4     CB 1523   6.034   7.595   5.292
  149AS4     CG 1524   5.914   7.615   5.386
  149AS4    OD1 1525   5.828   7.525   5.399
  149AS4   HD11 1526   5.760   7.559   5.464
  149AS4   HD12 1527   5.861   7.440   5.359
  149AS4    OD2 1528   5.906   7.725   5.445
  149AS4   HD21 1529   5.825   7.729   5.503
  149AS4   HD22 1530   5.999   7.762   5.444
  149AS4      C 1531   6.159   7.431   5.429
  149AS4      O 1532   6.190   7.439   5.548
  150AS4      N 1533   6.158   7.318   5.358
  150AS4      H 1534   6.137   7.320   5.260
  150AS4     CA 1535   6.179   7.181   5.406
  150AS4     CB 1536   6.171   7.081   5.291
  150AS4     CG 1537   6.158   6.933   5.329
  150AS4    OD1 1538   6.098   6.856   5.251
  150AS4   HD11 1539   6.140   6.766   5.264
  150AS4   HD12 1540   6.011   6.895   5.221
  150AS4    OD2 1541   6.202   6.896   5.440
  150AS4   HD21 1542   6.166   6.804   5.450
  150AS4   HD22 1543   6.259   6.969   5.479
  150AS4      C 1544   6.310   7.165   5.484
  150AS4      O 1545   6.295   7.143   5.604
  151ALA      N 1546   6.421   7.187   5.414
  151ALA      H 1547   6.426   7.184   5.314
  151ALA     CA 1548   6.551   7.168   5.480
  151ALA     CB 1549   6.655   7.203   5.374
  151ALA      C 1550   6.568   7.250   5.609
  151ALA      O 1551   6.636   7.198   5.698
  152ILE      N 1552   6.517   7.372   5.610
  152ILE      H 1553   6.483   7.423   5.531
  152ILE     CA 1554   6.523   7.452   5.733
  152ILE     CB 1555   6.501   7.599   5.698
  152ILE    CG1 1556   6.607   7.659   5.606
  152ILE    CG2 1557   6.506   7.687   5.823
  152ILE     CD 1558   6.573   7.798   5.552
  152ILE      C 1559   6.422   7.401   5.836
  152ILE      O 1560   6.461   7.389   5.952
  153ALA      N 1561   6.303   7.362   5.790
  153ALA      H 1562   6.271   7.373   5.696
  153ALA     CA 1563   6.199   7.320   5.885
  153ALA     CB 1564   6.056   7.303   5.833
  153ALA      C 1565   6.243   7.190   5.952
  153ALA      O 1566   6.273   7.190   6.071
  154AS4      N 1567   6.285   7.093   5.871
  154AS4      H 1568   6.258   7.088   5.775
  154AS4     CA 1569   6.353   6.973   5.923
  154AS4     CB 1570   6.368   6.867   5.813
  154AS4     CG 1571   6.259   6.760   5.826
  154AS4    OD1 1572   6.140   6.786   5.853
  154AS4   HD11 1573   6.093   6.703   5.884
  154AS4   HD12 1574   6.128   6.885   5.858
  154AS4    OD2 1575   6.301   6.643   5.827
  154AS4   HD21 1576   6.226   6.578   5.838
  154AS4   HD22 1577   6.401   6.638   5.827
  154AS4      C 1578   6.490   6.991   5.989
  154AS4      O 1579   6.521   6.903   6.069
  155GLY      N 1580   6.567   7.094   5.956
  155GLY      H 1581   6.551   7.152   5.876
  155GLY     CA 1582   6.692   7.134   6.022
  155GLY      C 1583   6.821   7.066   5.973
  155GLY      O 1584   6.908   7.006   6.036
  156VAL      N 1585   6.834   7.061   5.841
  156VAL      H 1586   6.769   7.106   5.779
  156VAL     CA 1587   6.958   7.015   5.776
  156VAL     CB 1588   6.925   7.010   5.627
  156VAL    CG1 1589   7.049   7.017   5.538
  156VAL    CG2 1590   6.841   6.885   5.599
  156VAL      C 1591   7.077   7.103   5.815
  156VAL      O 1592   7.070   7.223   5.841
  157AS4      N 1593   7.185   7.033   5.848
  157AS4      H 1594   7.189   6.934   5.858
  157AS4     CA 1595   7.312   7.101   5.878
  157AS4     CB 1596   7.404   6.988   5.923
  157AS4     CG 1597   7.355   6.916   6.049
  157AS4    OD1 1598   7.332   6.793   6.048
  157AS4   HD11 1599   7.317   6.761   6.142
  157AS4   HD12 1600   7.328   6.752   5.957
  157AS4    OD2 1601   7.350   6.983   6.154
  157AS4   HD21 1602   7.283   6.945   6.218
  157AS4   HD22 1603   7.411   7.062   6.147
  157AS4      C 1604   7.368   7.191   5.767
  157AS4      O 1605   7.413   7.301   5.798
  158ILE      N 1606   7.369   7.150   5.640
  158ILE      H 1607   7.360   7.052   5.626
  158ILE     CA 1608   7.412   7.230   5.525
  158ILE     CB 1609   7.546   7.181   5.468
  158ILE    CG1 1610   7.656   7.165   5.573
  158ILE    CG2 1611   7.588   7.287   5.366
  158ILE     CD 1612   7.756   7.070   5.507
  158ILE      C 1613   7.316   7.215   5.407
  158ILE      O 1614   7.300   7.116   5.335
  159ILE      N 1615   7.267   7.332   5.369
  159ILE      H 1616   7.312   7.411   5.411
  159ILE     CA 1617   7.181   7.357   5.252
  159ILE     CB 1618   7.087   7.476   5.272
  159ILE    CG1 1619   7.001   7.442   5.394
  159ILE    CG2 1620   6.998   7.478   5.147
  159ILE     CD 1621   6.917   7.558   5.447
  159ILE      C 1622   7.278   7.381   5.136
  159ILE      O 1623   7.322   7.493   5.112
  160SER      N 1624   7.323   7.278   5.065
  160SER      H 1625   7.269   7.195   5.081
  160SER     CA 1626   7.414   7.288   4.950
  160SER     CB 1627   7.501   7.163   4.941
  160SER     OG 1628   7.624   7.195   4.876
  160SER     HG 1629   7.613   7.163   4.782
  160SER      C 1630   7.332   7.302   4.821
  160SER      O 1631   7.250   7.218   4.783
  161ILE      N 1632   7.346   7.421   4.764
  161ILE      H 1633   7.397   7.488   4.818
  161ILE     CA 1634   7.271   7.470   4.647
  161ILE     CB 1635   7.188   7.596   4.672
  161ILE    CG1 1636   7.121   7.605   4.809
  161ILE    CG2 1637   7.073   7.602   4.572
  161ILE     CD 1638   7.156   7.741   4.870
  161ILE      C 1639   7.357   7.478   4.521
  161ILE      O 1640   7.476   7.509   4.530
  162SER      N 1641   7.307   7.453   4.401
  162SER      H 1642   7.218   7.412   4.377
  162SER     CA 1643   7.397   7.449   4.285
  162SER     CB 1644   7.450   7.311   4.244
  162SER     OG 1645   7.334   7.232   4.214
  162SER     HG 1646   7.351   7.134   4.207
  162SER      C 1647   7.362   7.526   4.158
  162SER      O 1648   7.447   7.578   4.087
  163VAL      N 1649   7.232   7.515   4.131
  163VAL      H 1650   7.163   7.457   4.175
  163VAL     CA 1651   7.180   7.581   4.010
  163VAL     CB 1652   7.071   7.503   3.937
  163VAL    CG1 1653   7.126   7.364   3.903
  163VAL    CG2 1654   6.946   7.483   4.023
  163VAL      C 1655   7.133   7.725   4.031
  163VAL      O 1656   7.127   7.775   4.144
  164GLY      N 1657   7.107   7.793   3.920
  164GLY      H 1658   7.115   7.745   3.833
  164GLY     CA 1659   7.091   7.939   3.912
  164GLY      C 1660   7.032   7.980   3.777
  164GLY      O 1661   6.973   7.898   3.707
  165GLY      N 1662   7.048   8.107   3.738
  165GLY      H 1663   7.067   8.175   3.808
  165GLY     CA 1664   7.016   8.156   3.603
  165GLY      C 1665   7.068   8.297   3.573
  165GLY      O 1666   7.179   8.333   3.537
  166LY3      N 1667   6.965   8.380   3.558
  166LY3      H 1668   6.872   8.344   3.562
  166LY3     CA 1669   6.989   8.522   3.526
  166LY3     CB 1670   6.873   8.578   3.444
  166LY3     CG 1671   6.848   8.489   3.322
  166LY3     CD 1672   6.762   8.580   3.234
  166LY3     CE 1673   6.755   8.515   3.095
  166LY3     NZ 1674   6.672   8.597   3.005
  166LY3    HZ1 1675   6.655   8.561   2.913
  166LY3    HZ2 1676   6.581   8.615   3.042
  166LY3    HZ3 1677   6.720   8.684   2.999
  166LY3      C 1678   7.010   8.608   3.650
  166LY3      O 1679   6.952   8.564   3.750
  167THR      N 1680   7.062   8.731   3.643
  167THR      H 1681   7.079   8.775   3.555
  167THR     CA 1682   7.088   8.823   3.754
  167THR     CB 1683   7.169   8.947   3.717
  167THR    OG1 1684   7.117   9.016   3.603
  167THR    HG1 1685   7.111   8.959   3.521
  167THR    CG2 1686   7.317   8.910   3.702
  167THR      C 1687   6.955   8.849   3.824
  167THR      O 1688   6.863   8.908   3.767
  168PRO      N 1689   6.951   8.811   3.952
  168PRO     CA 1690   6.835   8.834   4.038
  168PRO     CB 1691   6.857   8.774   4.177
  168PRO     CG 1692   6.951   8.660   4.139
  168PRO     CD 1693   7.032   8.708   4.018
  168PRO      C 1694   6.824   8.987   4.042
  168PRO      O 1695   6.928   9.048   4.018
  169THR      N 1696   6.712   9.048   4.080
  169THR      H 1697   6.627   9.002   4.055
  169THR     CA 1698   6.703   9.193   4.105
  169THR     CB 1699   6.576   9.263   4.054
  169THR    OG1 1700   6.514   9.170   3.966
  169THR    HG1 1701   6.451   9.110   4.014
  169THR    CG2 1702   6.614   9.391   3.979
  169THR      C 1703   6.719   9.227   4.253
  169THR      O 1704   6.804   9.312   4.279
  170ASN      N 1705   6.661   9.153   4.348
  170ASN      H 1706   6.620   9.065   4.324
  170ASN     CA 1707   6.669   9.186   4.491
  170ASN     CB 1708   6.547   9.271   4.525
  170ASN     CG 1709   6.565   9.316   4.670
  170ASN    OD1 1710   6.675   9.332   4.722
  170ASN    ND2 1711   6.451   9.321   4.738
  170ASN   HD21 1712   6.364   9.302   4.692
  170ASN   HD22 1713   6.449   9.362   4.829
  170ASN      C 1714   6.667   9.049   4.559
  170ASN      O 1715   6.599   8.956   4.515
  171TY0      N 1716   6.719   9.037   4.681
  171TY0      H 1717   6.767   9.116   4.720
  171TY0     CA 1718   6.733   8.910   4.754
  171TY0     CB 1719   6.814   8.933   4.882
  171TY0     CG 1720   6.740   8.996   5.001
  171TY0    CD1 1721   6.717   9.133   4.996
  171TY0    HD1 1722   6.750   9.188   4.908
  171TY0    CD2 1723   6.692   8.922   5.108
  171TY0    HD2 1724   6.686   8.813   5.099
  171TY0    CE1 1725   6.654   9.194   5.103
  171TY0    HE1 1726   6.638   9.302   5.098
  171TY0    CE2 1727   6.620   8.982   5.210
  171TY0    HE2 1728   6.581   8.923   5.293
  171TY0     CZ 1729   6.594   9.119   5.203
  171TY0     OH 1730   6.524   9.180   5.302
  171TY0    HH1 1731   6.500   9.273   5.276
  171TY0    HH2 1732   6.505   9.111   5.372
  171TY0      C 1733   6.612   8.822   4.783
  171TY0      O 1734   6.610   8.705   4.743
  172PHE      N 1735   6.498   8.889   4.796
  172PHE      H 1736   6.513   8.988   4.797
  172PHE     CA 1737   6.365   8.832   4.821
  172PHE     CB 1738   6.256   8.937   4.845
  172PHE     CG 1739   6.207   8.945   4.990
  172PHE    CD1 1740   6.072   8.925   5.017
  172PHE    HD1 1741   6.008   8.885   4.939
  172PHE    CD2 1742   6.294   9.000   5.084
  172PHE    HD2 1743   6.396   9.026   5.056
  172PHE    CE1 1744   6.023   8.959   5.143
  172PHE    HE1 1745   5.918   8.942   5.169
  172PHE    CE2 1746   6.239   9.034   5.207
  172PHE    HE2 1747   6.312   9.056   5.285
  172PHE     CZ 1748   6.106   9.011   5.241
  172PHE     HZ 1749   6.066   9.021   5.341
  172PHE      C 1750   6.314   8.748   4.704
  172PHE      O 1751   6.278   8.636   4.740
  173GL4      N 1752   6.336   8.797   4.582
  173GL4      H 1753   6.393   8.877   4.566
  173GL4     CA 1754   6.278   8.732   4.463
  173GL4     CB 1755   6.286   8.815   4.335
  173GL4     CG 1756   6.425   8.830   4.274
  173GL4     CD 1757   6.420   8.914   4.146
  173GL4    OE1 1758   6.478   8.868   4.045
  173GL4   HE11 1759   6.421   8.883   3.964
  173GL4   HE12 1760   6.555   8.809   4.068
  173GL4    OE2 1761   6.366   9.027   4.146
  173GL4   HE21 1762   6.395   9.081   4.068
  173GL4   HE22 1763   6.300   9.035   4.221
  173GL4      C 1764   6.340   8.594   4.439
  173GL4      O 1765   6.273   8.501   4.395
  174AS4      N 1766   6.466   8.575   4.477
  174AS4      H 1767   6.512   8.647   4.530
  174AS4     CA 1768   6.548   8.455   4.454
  174AS4     CB 1769   6.694   8.499   4.442
  174AS4     CG 1770   6.792   8.383   4.457
  174AS4    OD1 1771   6.759   8.272   4.410
  174AS4   HD11 1772   6.772   8.194   4.472
  174AS4   HD12 1773   6.725   8.278   4.317
  174AS4    OD2 1774   6.911   8.408   4.488
  174AS4   HD21 1775   6.947   8.326   4.533
  174AS4   HD22 1776   6.916   8.507   4.484
  174AS4      C 1777   6.525   8.362   4.573
  174AS4      O 1778   6.577   8.393   4.680
  175PRO      N 1779   6.489   8.238   4.540
  175PRO     CA 1780   6.490   8.129   4.638
  175PRO     CB 1781   6.466   8.007   4.549
  175PRO     CG 1782   6.352   8.064   4.464
  175PRO     CD 1783   6.412   8.198   4.421
  175PRO      C 1784   6.621   8.095   4.710
  175PRO      O 1785   6.622   8.071   4.831
  176ILE      N 1786   6.736   8.100   4.643
  176ILE      H 1787   6.746   8.152   4.558
  176ILE     CA 1788   6.866   8.081   4.708
  176ILE     CB 1789   6.971   8.073   4.597
  176ILE    CG1 1790   6.947   7.964   4.492
  176ILE    CG2 1791   7.107   8.055   4.665
  176ILE     CD 1792   7.017   7.982   4.357
  176ILE      C 1793   6.892   8.188   4.814
  176ILE      O 1794   6.878   8.154   4.932
  177ALA      N 1795   6.866   8.314   4.781
  177ALA      H 1796   6.865   8.332   4.683
  177ALA     CA 1797   6.877   8.435   4.863
  177ALA     CB 1798   6.871   8.560   4.775
  177ALA      C 1799   6.786   8.443   4.986
  177ALA      O 1800   6.831   8.457   5.099
  178ILE      N 1801   6.656   8.441   4.960
  178ILE      H 1802   6.621   8.433   4.866
  178ILE     CA 1803   6.556   8.441   5.068
  178ILE     CB 1804   6.423   8.496   5.018
  178ILE    CG1 1805   6.342   8.527   5.144
  178ILE    CG2 1806   6.332   8.402   4.939
  178ILE     CD 1807   6.384   8.668   5.189
  178ILE      C 1808   6.543   8.315   5.153
  178ILE      O 1809   6.532   8.322   5.276
  179GLY      N 1810   6.589   8.203   5.099
  179GLY      H 1811   6.613   8.209   5.002
  179GLY     CA 1812   6.604   8.075   5.169
  179GLY      C 1813   6.724   8.084   5.265
  179GLY      O 1814   6.716   8.063   5.386
  180ALA      N 1815   6.831   8.143   5.212
  180ALA      H 1816   6.831   8.147   5.112
  180ALA     CA 1817   6.951   8.184   5.285
  180ALA     CB 1818   7.068   8.198   5.187
  180ALA      C 1819   6.941   8.294   5.392
  180ALA      O 1820   7.022   8.300   5.484
  181PHE      N 1821   6.850   8.388   5.367
  181PHE      H 1822   6.829   8.413   5.272
  181PHE     CA 1823   6.801   8.479   5.471
  181PHE     CB 1824   6.714   8.586   5.405
  181PHE     CG 1825   6.656   8.698   5.492
  181PHE    CD1 1826   6.520   8.710   5.518
  181PHE    HD1 1827   6.452   8.626   5.509
  181PHE    CD2 1828   6.741   8.807   5.505
  181PHE    HD2 1829   6.840   8.796   5.459
  181PHE    CE1 1830   6.472   8.835   5.556
  181PHE    HE1 1831   6.366   8.856   5.541
  181PHE    CE2 1832   6.692   8.933   5.536
  181PHE    HE2 1833   6.760   9.015   5.560
  181PHE     CZ 1834   6.557   8.944   5.567
  181PHE     HZ 1835   6.516   9.041   5.595
  181PHE      C 1836   6.734   8.428   5.599
  181PHE      O 1837   6.789   8.433   5.709
  182HI2      N 1838   6.635   8.343   5.573
  182HI2      H 1839   6.594   8.335   5.482
  182HI2     CA 1840   6.582   8.258   5.681
  182HI2     CB 1841   6.474   8.162   5.630
  182HI2     CG 1842   6.357   8.214   5.546
  182HI2    ND1 1843   6.306   8.336   5.562
  182HI2    HD1 1844   6.333   8.397   5.637
  182HI2    CD2 1845   6.303   8.156   5.440
  182HI2    HD2 1846   6.327   8.064   5.385
  182HI2    CE1 1847   6.226   8.359   5.458
  182HI2    HE1 1848   6.158   8.442   5.440
  182HI2    NE2 1849   6.229   8.250   5.382
  182HI2    HE2 1850   6.182   8.240   5.294
  182HI2      C 1851   6.686   8.169   5.748
  182HI2      O 1852   6.711   8.169   5.869
  183ALA      N 1853   6.762   8.101   5.662
  183ALA      H 1854   6.749   8.096   5.563
  183ALA     CA 1855   6.872   8.017   5.711
  183ALA     CB 1856   6.924   7.929   5.596
  183ALA      C 1857   6.990   8.076   5.787
  183ALA      O 1858   7.038   8.013   5.881
  184MET      N 1859   7.029   8.200   5.756
  184MET      H 1860   6.993   8.242   5.673
  184MET     CA 1861   7.125   8.281   5.832
  184MET     CB 1862   7.161   8.408   5.755
  184MET     CG 1863   7.312   8.432   5.747
  184MET     SD 1864   7.404   8.306   5.652
  184MET     CE 1865   7.568   8.370   5.673
  184MET      C 1866   7.074   8.312   5.973
  184MET      O 1867   7.134   8.261   6.067
  185LY3      N 1868   6.947   8.348   5.992
  185LY3      H 1869   6.890   8.379   5.917
  185LY3     CA 1870   6.881   8.366   6.122
  185LY3     CB 1871   6.738   8.412   6.091
  185LY3     CG 1872   6.721   8.551   6.029
  185LY3     CD 1873   6.580   8.609   6.040
  185LY3     CE 1874   6.550   8.742   5.971
  185LY3     NZ 1875   6.417   8.799   5.996
  185LY3    HZ1 1876   6.411   8.835   6.089
  185LY3    HZ2 1877   6.394   8.871   5.930
  185LY3    HZ3 1878   6.342   8.733   5.998
  185LY3      C 1879   6.875   8.245   6.216
  185LY3      O 1880   6.917   8.265   6.331
  186LY3      N 1881   6.844   8.135   6.149
  186LY3      H 1882   6.801   8.144   6.059
  186LY3     CA 1883   6.835   8.003   6.213
  186LY3     CB 1884   6.745   7.917   6.124
  186LY3     CG 1885   6.604   7.977   6.119
  186LY3     CD 1886   6.508   7.936   6.230
  186LY3     CE 1887   6.465   7.791   6.205
  186LY3     NZ 1888   6.376   7.733   6.307
  186LY3    HZ1 1889   6.349   7.638   6.293
  186LY3    HZ2 1890   6.424   7.724   6.394
  186LY3    HZ3 1891   6.301   7.798   6.320
  186LY3      C 1892   6.966   7.925   6.230
  186LY3      O 1893   6.959   7.813   6.280
  187ARG      N 1894   7.078   7.985   6.194
  187ARG      H 1895   7.078   8.079   6.157
  187ARG     CA 1896   7.216   7.933   6.196
  187ARG     CB 1897   7.253   7.898   6.340
  187ARG     CG 1898   7.338   8.004   6.409
  187ARG     CD 1899   7.343   7.992   6.562
  187ARG     NE 1900   7.403   8.114   6.616
  187ARG     HE 1901   7.386   8.200   6.568
  187ARG     CZ 1902   7.503   8.127   6.704
  187ARG    NH1 1903   7.593   8.031   6.731
  187ARG   HH11 1904   7.587   7.943   6.684
  187ARG   HH12 1905   7.661   8.044   6.803
  187ARG    NH2 1906   7.504   8.241   6.775
  187ARG   HH21 1907   7.424   8.299   6.756
  187ARG   HH22 1908   7.570   8.286   6.835
  187ARG      C 1909   7.253   7.822   6.098
  187ARG      O 1910   7.349   7.748   6.122
  188ILE      N 1911   7.178   7.804   5.990
  188ILE      H 1912   7.096   7.859   5.978
  188ILE     CA 1913   7.204   7.700   5.889
  188ILE     CB 1914   7.069   7.642   5.845
  188ILE    CG1 1915   6.996   7.602   5.973
  188ILE    CG2 1916   7.078   7.520   5.753
  188ILE     CD 1917   6.850   7.562   5.947
  188ILE      C 1918   7.299   7.736   5.774
  188ILE      O 1919   7.272   7.839   5.714
  189LEU      N 1920   7.398   7.652   5.746
  189LEU      H 1921   7.421   7.568   5.794
  189LEU     CA 1922   7.506   7.682   5.650
  189LEU     CB 1923   7.622   7.586   5.676
  189LEU     CG 1924   7.746   7.651   5.738
  189LEU    CD1 1925   7.852   7.541   5.734
  189LEU    CD2 1926   7.801   7.779   5.676
  189LEU      C 1927   7.457   7.671   5.506
  189LEU      O 1928   7.411   7.570   5.451
  190THR      N 1929   7.495   7.778   5.436
  190THR      H 1930   7.545   7.852   5.482
  190THR     CA 1931   7.467   7.796   5.293
  190THR     CB 1932   7.362   7.897   5.247
  190THR    OG1 1933   7.372   8.032   5.293
  190THR    HG1 1934   7.323   8.037   5.380
  190THR    CG2 1935   7.221   7.838   5.263
  190THR      C 1936   7.578   7.809   5.188
  190THR      O 1937   7.636   7.913   5.156
  191SER      N 1938   7.598   7.696   5.120
  191SER      H 1939   7.566   7.612   5.164
  191SER     CA 1940   7.690   7.676   5.008
  191SER     CB 1941   7.717   7.527   4.987
  191SER     OG 1942   7.775   7.481   5.109
  191SER     HG 1943   7.796   7.386   5.089
  191SER      C 1944   7.620   7.718   4.878
  191SER      O 1945   7.517   7.656   4.852
  192ALA      N 1946   7.682   7.808   4.802
  192ALA      H 1947   7.773   7.832   4.835
  192ALA     CA 1948   7.637   7.846   4.668
  192ALA     CB 1949   7.576   7.986   4.659
  192ALA      C 1950   7.753   7.840   4.568
  192ALA      O 1951   7.872   7.839   4.600
  193SER      N 1952   7.711   7.835   4.442
  193SER      H 1953   7.616   7.852   4.417
  193SER     CA 1954   7.791   7.817   4.320
  193SER     CB 1955   7.725   7.719   4.223
  193SER     OG 1956   7.821   7.687   4.123
  193SER     HG 1957   7.767   7.622   4.069
  193SER      C 1958   7.794   7.950   4.243
  193SER      O 1959   7.694   8.005   4.198
  194ALA      N 1960   7.915   8.004   4.229
  194ALA      H 1961   7.991   7.968   4.284
  194ALA     CA 1962   7.943   8.116   4.138
  194ALA     CB 1963   8.078   8.176   4.178
  194ALA      C 1964   7.921   8.113   3.987
  194ALA      O 1965   7.921   8.216   3.919
  195GLY      N 1966   7.931   7.989   3.940
  195GLY      H 1967   7.932   7.911   4.003
  195GLY     CA 1968   7.943   7.957   3.797
  195GLY      C 1969   7.813   7.990   3.723
  195GLY      O 1970   7.786   8.102   3.680
  196ASN      N 1971   7.743   7.882   3.688
  196ASN      H 1972   7.781   7.790   3.683
  196ASN     CA 1973   7.600   7.878   3.653
  196ASN     CB 1974   7.511   7.968   3.739
  196ASN     CG 1975   7.516   7.950   3.890
  196ASN    OD1 1976   7.469   7.855   3.952
  196ASN    ND2 1977   7.552   8.065   3.947
  196ASN   HD21 1978   7.563   8.146   3.890
  196ASN   HD22 1979   7.569   8.064   4.046
  196ASN      C 1980   7.572   7.916   3.508
  196ASN      O 1981   7.485   7.861   3.441
  197AS4      N 1982   7.654   8.007   3.455
  197AS4      H 1983   7.708   8.074   3.506
  197AS4     CA 1984   7.650   8.035   3.311
  197AS4     CB 1985   7.537   8.132   3.277
  197AS4     CG 1986   7.478   8.105   3.138
  197AS4    OD1 1987   7.550   8.129   3.039
  197AS4   HD11 1988   7.505   8.117   2.950
  197AS4   HD12 1989   7.643   8.122   3.074
  197AS4    OD2 1990   7.355   8.086   3.140
  197AS4   HD21 1991   7.330   8.020   3.070
  197AS4   HD22 1992   7.325   8.155   3.207
  197AS4      C 1993   7.784   8.105   3.287
  197AS4      O 1994   7.821   8.201   3.355
  198GLY      N 1995   7.825   8.095   3.161
  198GLY      H 1996   7.771   8.058   3.085
  198GLY     CA 1997   7.962   8.144   3.139
  198GLY      C 1998   8.017   8.151   2.996
  198GLY      O 1999   7.982   8.070   2.910
  199PRO      N 2000   8.120   8.232   2.972
  199PRO     CA 2001   8.181   8.332   3.061
  199PRO     CB 2002   8.319   8.362   3.003
  199PRO     CG 2003   8.354   8.245   2.911
  199PRO     CD 2004   8.213   8.212   2.861
  199PRO      C 2005   8.092   8.456   3.052
  199PRO      O 2006   8.027   8.479   2.951
  200VAL      N 2007   8.095   8.533   3.161
  200VAL      H 2008   8.161   8.522   3.236
  200VAL     CA 2009   8.015   8.655   3.167
  200VAL     CB 2010   7.864   8.645   3.189
  200VAL    CG1 2011   7.772   8.641   3.067
  200VAL    CG2 2012   7.829   8.527   3.280
  200VAL      C 2013   8.069   8.751   3.274
  200VAL      O 2014   8.037   8.755   3.393
  201LEU      N 2015   8.166   8.831   3.231
  201LEU      H 2016   8.218   8.810   3.148
  201LEU     CA 2017   8.209   8.951   3.304
  201LEU     CB 2018   8.325   9.017   3.230
  201LEU     CG 2019   8.463   8.973   3.278
  201LEU    CD1 2020   8.572   9.023   3.183
  201LEU    CD2 2021   8.484   9.020   3.421
  201LEU      C 2022   8.092   9.050   3.316
  201LEU      O 2023   8.003   9.063   3.232
  202ALA      N 2024   8.089   9.131   3.421
  202ALA      H 2025   8.163   9.135   3.488
  202ALA     CA 2026   7.973   9.215   3.456
  202ALA     CB 2027   7.973   9.344   3.373
  202ALA      C 2028   7.834   9.153   3.474
  202ALA      O 2029   7.743   9.217   3.421
  203SER      N 2030   7.824   9.033   3.528
  203SER      H 2031   7.908   8.993   3.567
  203SER     CA 2032   7.701   8.953   3.528
  203SER     CB 2033   7.676   8.878   3.397
  203SER     OG 2034   7.541   8.831   3.391
  203SER     HG 2035   7.502   8.851   3.302
  203SER      C 2036   7.727   8.848   3.636
  203SER      O 2037   7.783   8.742   3.606
  204ILE      N 2038   7.705   8.890   3.760
  204ILE      H 2039   7.696   8.988   3.774
  204ILE     CA 2040   7.712   8.804   3.879
  204ILE     CB 2041   7.775   8.876   3.999
  204ILE    CG1 2042   7.820   8.782   4.111
  204ILE    CG2 2043   7.689   8.994   4.043
  204ILE     CD 2044   7.916   8.676   4.057
  204ILE      C 2045   7.582   8.728   3.910
  204ILE      O 2046   7.490   8.784   3.968
  205THR      N 2047   7.576   8.603   3.867
  205THR      H 2048   7.657   8.552   3.836
  205THR     CA 2049   7.452   8.523   3.870
  205THR     CB 2050   7.466   8.395   3.788
  205THR    OG1 2051   7.579   8.321   3.833
  205THR    HG1 2052   7.663   8.367   3.804
  205THR    CG2 2053   7.470   8.418   3.636
  205THR      C 2054   7.411   8.485   4.012
  205THR      O 2055   7.292   8.470   4.036
  206ASN      N 2056   7.514   8.463   4.094
  206ASN      H 2057   7.608   8.478   4.067
  206ASN     CA 2058   7.488   8.428   4.235
  206ASN     CB 2059   7.587   8.318   4.273
  206ASN     CG 2060   7.546   8.249   4.403
  206ASN    OD1 2061   7.583   8.296   4.510
  206ASN    ND2 2062   7.470   8.139   4.395
  206ASN   HD21 2063   7.431   8.104   4.309
  206ASN   HD22 2064   7.433   8.100   4.478
  206ASN      C 2065   7.504   8.550   4.326
  206ASN      O 2066   7.616   8.596   4.350
  207PHE      N 2067   7.393   8.622   4.323
  207PHE      H 2068   7.330   8.605   4.247
  207PHE     CA 2069   7.376   8.746   4.401
  207PHE     CB 2070   7.251   8.819   4.351
  207PHE     CG 2071   7.280   8.957   4.292
  207PHE    CD1 2072   7.282   8.974   4.154
  207PHE    HD1 2073   7.285   8.890   4.084
  207PHE    CD2 2074   7.288   9.067   4.377
  207PHE    HD2 2075   7.302   9.060   4.485
  207PHE    CE1 2076   7.297   9.100   4.099
  207PHE    HE1 2077   7.324   9.107   3.993
  207PHE    CE2 2078   7.303   9.194   4.323
  207PHE    HE2 2079   7.344   9.272   4.387
  207PHE     CZ 2080   7.303   9.209   4.184
  207PHE     HZ 2081   7.286   9.309   4.143
  207PHE      C 2082   7.377   8.747   4.554
  207PHE      O 2083   7.394   8.851   4.616
  208SER      N 2084   7.348   8.630   4.611
  208SER      H 2085   7.316   8.558   4.550
  208SER     CA 2086   7.348   8.618   4.758
  208SER     CB 2087   7.347   8.478   4.820
  208SER     OG 2088   7.341   8.481   4.963
  208SER     HG 2089   7.317   8.390   4.997
  208SER      C 2090   7.477   8.672   4.818
  208SER      O 2091   7.582   8.611   4.796
  209PRO      N 2092   7.463   8.770   4.907
  209PRO     CA 2093   7.576   8.832   4.978
  209PRO     CB 2094   7.516   8.957   5.044
  209PRO     CG 2095   7.398   8.985   4.950
  209PRO     CD 2096   7.339   8.847   4.921
  209PRO      C 2097   7.620   8.735   5.088
  209PRO      O 2098   7.731   8.682   5.086
  210TRP      N 2099   7.540   8.704   5.190
  210TRP      H 2100   7.456   8.758   5.200
  210TRP     CA 2101   7.568   8.616   5.304
  210TRP     CB 2102   7.434   8.619   5.378
  210TRP     CG 2103   7.304   8.616   5.297
  210TRP    CD1 2104   7.232   8.508   5.266
  210TRP    HD1 2105   7.267   8.407   5.247
  210TRP    CD2 2106   7.224   8.724   5.263
  210TRP    NE1 2107   7.114   8.541   5.215
  210TRP    HE1 2108   7.067   8.475   5.156
  210TRP    CE2 2109   7.103   8.673   5.217
  210TRP    CE3 2110   7.243   8.861   5.278
  210TRP    HE3 2111   7.333   8.897   5.328
  210TRP    CZ2 2112   7.000   8.763   5.188
  210TRP    HZ2 2113   6.905   8.728   5.148
  210TRP    CZ3 2114   7.142   8.950   5.247
  210TRP    HZ3 2115   7.161   9.052   5.280
  210TRP    CH2 2116   7.021   8.899   5.201
  210TRP    HH2 2117   6.945   8.976   5.187
  210TRP      C 2118   7.628   8.479   5.274
  210TRP      O 2119   7.731   8.439   5.329
  211SER      N 2120   7.568   8.406   5.181
  211SER      H 2121   7.480   8.431   5.141
  211SER     CA 2122   7.607   8.270   5.141
  211SER     CB 2123   7.507   8.222   5.036
  211SER     OG 2124   7.375   8.219   5.091
  211SER     HG 2125   7.365   8.148   5.162
  211SER      C 2126   7.753   8.269   5.095
  211SER      O 2127   7.811   8.361   5.038
  212LEU      N 2128   7.799   8.144   5.101
  212LEU      H 2129   7.739   8.065   5.114
  212LEU     CA 2130   7.931   8.108   5.047
  212LEU     CB 2131   7.984   7.985   5.122
  212LEU     CG 2132   8.027   7.991   5.269
  212LEU    CD1 2133   7.906   8.029   5.355
  212LEU    CD2 2134   8.108   7.866   5.304
  212LEU      C 2135   7.929   8.080   4.897
  212LEU      O 2136   7.914   7.968   4.849
  213SER      N 2137   7.943   8.185   4.816
  213SER      H 2138   7.982   8.265   4.863
  213SER     CA 2139   7.947   8.186   4.670
  213SER     CB 2140   7.918   8.323   4.607
  213SER     OG 2141   7.804   8.398   4.650
  213SER     HG 2142   7.726   8.355   4.604
  213SER      C 2143   8.081   8.137   4.614
  213SER      O 2144   8.172   8.219   4.608
  214VAL      N 2145   8.103   8.006   4.607
  214VAL      H 2146   8.030   7.938   4.602
  214VAL     CA 2147   8.240   7.954   4.596
  214VAL     CB 2148   8.260   7.827   4.679
  214VAL    CG1 2149   8.401   7.772   4.661
  214VAL    CG2 2150   8.229   7.852   4.827
  214VAL      C 2151   8.271   7.924   4.450
  214VAL      O 2152   8.190   7.864   4.379
  215ALA      N 2153   8.382   7.983   4.407
  215ALA      H 2154   8.437   8.037   4.470
  215ALA     CA 2155   8.441   7.960   4.274
  215ALA     CB 2156   8.534   8.074   4.231
  215ALA      C 2157   8.513   7.828   4.245
  215ALA      O 2158   8.578   7.770   4.332
  216ALA      N 2159   8.505   7.788   4.119
  216ALA      H 2160   8.444   7.832   4.053
  216ALA     CA 2161   8.566   7.661   4.078
  216ALA     CB 2162   8.495   7.595   3.960
  216ALA      C 2163   8.711   7.694   4.041
  216ALA      O 2164   8.735   7.769   3.946
  217SER      N 2165   8.805   7.621   4.100
  217SER      H 2166   8.780   7.582   4.188
  217SER     CA 2167   8.948   7.614   4.067
  217SER     CB 2168   9.045   7.614   4.186
  217SER     OG 2169   9.022   7.510   4.281
  217SER     HG 2170   9.001   7.561   4.365
  217SER      C 2171   8.977   7.489   3.984
  217SER      O 2172   8.913   7.384   3.998
  218THR      N 2173   9.069   7.503   3.889
  218THR      H 2174   9.096   7.593   3.857
  218THR     CA 2175   9.125   7.390   3.814
  218THR     CB 2176   9.208   7.448   3.699
  218THR    OG1 2177   9.306   7.536   3.754
  218THR    HG1 2178   9.365   7.569   3.680
  218THR    CG2 2179   9.128   7.510   3.585
  218THR      C 2180   9.216   7.291   3.888
  218THR      O 2181   9.266   7.331   3.993
  219ILE      N 2182   9.193   7.165   3.855
  219ILE      H 2183   9.116   7.140   3.796
  219ILE     CA 2184   9.285   7.058   3.897
  219ILE     CB 2185   9.216   6.933   3.952
  219ILE    CG1 2186   9.300   6.856   4.053
  219ILE    CG2 2187   9.174   6.841   3.836
  219ILE     CD 2188   9.332   6.936   4.179
  219ILE      C 2189   9.404   7.031   3.804
  219ILE      O 2190   9.412   7.077   3.691
  220AS4      N 2191   9.514   6.977   3.855
  220AS4      H 2192   9.501   6.910   3.929
  220AS4     CA 2193   9.645   6.959   3.791
  220AS4     CB 2194   9.740   6.905   3.898
  220AS4     CG 2195   9.714   6.763   3.949
  220AS4    OD1 2196   9.779   6.676   3.887
  220AS4   HD11 2197   9.764   6.583   3.922
  220AS4   HD12 2198   9.843   6.727   3.829
  220AS4    OD2 2199   9.640   6.741   4.047
  220AS4   HD21 2200   9.635   6.644   4.068
  220AS4   HD22 2201   9.610   6.834   4.071
  220AS4      C 2202   9.650   6.881   3.660
  220AS4      O 2203   9.698   6.931   3.559
  221ARG      N 2204   9.602   6.757   3.651
  221ARG      H 2205   9.598   6.701   3.734
  221ARG     CA 2206   9.597   6.690   3.520
  221ARG     CB 2207   9.602   6.539   3.540
  221ARG     CG 2208   9.748   6.507   3.573
  221ARG     CD 2209   9.751   6.401   3.682
  221ARG     NE 2210   9.881   6.337   3.708
  221ARG     HE 2211   9.913   6.270   3.640
  221ARG     CZ 2212   9.965   6.354   3.811
  221ARG    NH1 2213   9.941   6.420   3.924
  221ARG   HH11 2214   9.855   6.465   3.948
  221ARG   HH12 2215  10.025   6.448   3.972
  221ARG    NH2 2216  10.094   6.319   3.800
  221ARG   HH21 2217  10.130   6.282   3.714
  221ARG   HH22 2218  10.151   6.319   3.882
  221ARG      C 2219   9.483   6.734   3.428
  221ARG      O 2220   9.368   6.701   3.456
  222AS4      N 2221   9.519   6.794   3.314
  222AS4      H 2222   9.616   6.807   3.294
  222AS4     CA 2223   9.431   6.846   3.208
  222AS4     CB 2224   9.475   6.986   3.169
  222AS4     CG 2225   9.397   7.054   3.056
  222AS4    OD1 2226   9.275   7.071   3.073
  222AS4   HD11 2227   9.249   7.142   3.007
  222AS4   HD12 2228   9.234   6.998   3.128
  222AS4    OD2 2229   9.461   7.085   2.953
  222AS4   HD21 2230   9.395   7.114   2.884
  222AS4   HD22 2231   9.556   7.072   2.982
  222AS4      C 2232   9.419   6.740   3.098
  222AS4      O 2233   9.522   6.679   3.071
  223PHE      N 2234   9.329   6.772   3.005
  223PHE      H 2235   9.305   6.868   2.995
  223PHE     CA 2236   9.300   6.685   2.890
  223PHE     CB 2237   9.175   6.603   2.921
  223PHE     CG 2238   9.171   6.504   3.038
  223PHE    CD1 2239   9.257   6.396   3.041
  223PHE    HD1 2240   9.309   6.366   2.950
  223PHE    CD2 2241   9.114   6.559   3.153
  223PHE    HD2 2242   9.033   6.632   3.152
  223PHE    CE1 2243   9.297   6.354   3.167
  223PHE    HE1 2244   9.366   6.270   3.176
  223PHE    CE2 2245   9.160   6.512   3.276
  223PHE    HE2 2246   9.115   6.533   3.373
  223PHE     CZ 2247   9.260   6.417   3.286
  223PHE     HZ 2248   9.301   6.386   3.382
  223PHE      C 2249   9.304   6.737   2.746
  223PHE      O 2250   9.203   6.781   2.692
  224PHE      N 2251   9.417   6.709   2.683
  224PHE      H 2252   9.485   6.651   2.729
  224PHE     CA 2253   9.435   6.739   2.540
  224PHE     CB 2254   9.587   6.749   2.525
  224PHE     CG 2255   9.631   6.771   2.380
  224PHE    CD1 2256   9.613   6.888   2.307
  224PHE    HD1 2257   9.552   6.971   2.343
  224PHE    CD2 2258   9.699   6.668   2.317
  224PHE    HD2 2259   9.711   6.584   2.386
  224PHE    CE1 2260   9.649   6.888   2.173
  224PHE    HE1 2261   9.586   6.949   2.108
  224PHE    CE2 2262   9.746   6.673   2.186
  224PHE    HE2 2263   9.819   6.598   2.155
  224PHE     CZ 2264   9.717   6.785   2.109
  224PHE     HZ 2265   9.710   6.777   2.001
  224PHE      C 2266   9.378   6.626   2.454
  224PHE      O 2267   9.394   6.508   2.483
  225THR      N 2268   9.317   6.662   2.341
  225THR      H 2269   9.292   6.757   2.325
  225THR     CA 2270   9.283   6.566   2.235
  225THR     CB 2271   9.133   6.550   2.212
  225THR    OG1 2272   9.074   6.665   2.150
  225THR    HG1 2273   9.118   6.740   2.201
  225THR    CG2 2274   9.057   6.518   2.341
  225THR      C 2275   9.348   6.605   2.102
  225THR      O 2276   9.337   6.716   2.051
  226LY3      N 2277   9.424   6.511   2.048
  226LY3      H 2278   9.427   6.423   2.095
  226LY3     CA 2279   9.469   6.520   1.908
  226LY3     CB 2280   9.562   6.404   1.872
  226LY3     CG 2281   9.687   6.443   1.792
  226LY3     CD 2282   9.765   6.326   1.732
  226LY3     CE 2283   9.863   6.255   1.826
  226LY3     NZ 2284   9.913   6.134   1.760
  226LY3    HZ1 2285   9.997   6.118   1.813
  226LY3    HZ2 2286   9.849   6.057   1.765
  226LY3    HZ3 2287   9.927   6.159   1.665
  226LY3      C 2288   9.362   6.518   1.799
  226LY3      O 2289   9.304   6.416   1.761
  227VAL      N 2290   9.305   6.638   1.786
  227VAL      H 2291   9.304   6.694   1.868
  227VAL     CA 2292   9.224   6.686   1.673
  227VAL     CB 2293   9.145   6.812   1.711
  227VAL    CG1 2294   9.064   6.857   1.590
  227VAL    CG2 2295   9.043   6.776   1.820
  227VAL      C 2296   9.313   6.714   1.552
  227VAL      O 2297   9.379   6.817   1.533
  228GLN      N 2298   9.342   6.597   1.497
  228GLN      H 2299   9.330   6.511   1.547
  228GLN     CA 2300   9.417   6.578   1.372
  228GLN     CB 2301   9.478   6.438   1.365
  228GLN     CG 2302   9.616   6.442   1.301
  228GLN     CD 2303   9.698   6.313   1.310
  228GLN    OE1 2304   9.777   6.286   1.400
  228GLN    NE2 2305   9.690   6.223   1.212
  228GLN   HE21 2306   9.632   6.241   1.133
  228GLN   HE22 2307   9.743   6.139   1.222
  228GLN      C 2308   9.336   6.608   1.246
  228GLN      O 2309   9.239   6.541   1.210
  229LEU      N 2310   9.370   6.726   1.195
  229LEU      H 2311   9.419   6.798   1.244
  229LEU     CA 2312   9.326   6.771   1.062
  229LEU     CB 2313   9.317   6.923   1.070
  229LEU     CG 2314   9.182   6.990   1.095
  229LEU    CD1 2315   9.159   7.005   1.246
  229LEU    CD2 2316   9.182   7.132   1.036
  229LEU      C 2317   9.434   6.740   0.958
  229LEU      O 2318   9.546   6.791   0.962
  230GLY      N 2319   9.390   6.695   0.841
  230GLY      H 2320   9.301   6.648   0.841
  230GLY     CA 2321   9.475   6.662   0.725
  230GLY      C 2322   9.535   6.522   0.743
  230GLY      O 2323   9.463   6.428   0.778
  231AS4      N 2324   9.665   6.519   0.719
  231AS4      H 2325   9.702   6.598   0.670
  231AS4     CA 2326   9.757   6.411   0.757
  231AS4     CB 2327   9.844   6.367   0.639
  231AS4     CG 2328   9.948   6.465   0.582
  231AS4    OD1 2329  10.023   6.525   0.663
  231AS4   HD11 2330  10.105   6.544   0.610
  231AS4   HD12 2331   9.980   6.561   0.745
  231AS4    OD2 2332   9.965   6.449   0.461
  231AS4   HD21 2333  10.047   6.489   0.420
  231AS4   HD22 2334   9.881   6.406   0.426
  231AS4      C 2335   9.847   6.423   0.881
  231AS4      O 2336   9.859   6.328   0.958
  232SER      N 2337   9.881   6.547   0.918
  232SER      H 2338   9.836   6.629   0.885
  232SER     CA 2339   9.971   6.575   1.031
  232SER     CB 2340  10.116   6.581   0.982
  232SER     OG 2341  10.137   6.670   0.872
  232SER     HG 2342  10.106   6.621   0.790
  232SER      C 2343   9.940   6.700   1.115
  232SER      O 2344   9.998   6.717   1.221
  233ASN      N 2345   9.853   6.789   1.070
  233ASN      H 2346   9.814   6.784   0.977
  233ASN     CA 2347   9.833   6.917   1.141
  233ASN     CB 2348   9.801   7.029   1.042
  233ASN     CG 2349   9.814   7.167   1.106
  233ASN    OD1 2350   9.900   7.198   1.188
  233ASN    ND2 2351   9.742   7.258   1.042
  233ASN   HD21 2352   9.686   7.238   0.961
  233ASN   HD22 2353   9.744   7.349   1.083
  233ASN      C 2354   9.736   6.902   1.258
  233ASN      O 2355   9.615   6.922   1.251
  234VAL      N 2356   9.795   6.872   1.374
  234VAL      H 2357   9.893   6.854   1.373
  234VAL     CA 2358   9.725   6.861   1.503
  234VAL     CB 2359   9.797   6.772   1.605
  234VAL    CG1 2360   9.837   6.634   1.553
  234VAL    CG2 2361   9.922   6.844   1.658
  234VAL      C 2362   9.671   6.992   1.560
  234VAL      O 2363   9.748   7.088   1.566
  235PHE      N 2364   9.550   6.997   1.614
  235PHE      H 2365   9.476   6.929   1.604
  235PHE     CA 2366   9.500   7.124   1.667
  235PHE     CB 2367   9.371   7.161   1.595
  235PHE     CG 2368   9.392   7.241   1.466
  235PHE    CD1 2369   9.437   7.181   1.349
  235PHE    HD1 2370   9.452   7.073   1.345
  235PHE    CD2 2371   9.379   7.378   1.479
  235PHE    HD2 2372   9.364   7.424   1.577
  235PHE    CE1 2373   9.452   7.268   1.242
  235PHE    HE1 2374   9.508   7.228   1.158
  235PHE    CE2 2375   9.392   7.460   1.367
  235PHE    HE2 2376   9.366   7.566   1.375
  235PHE     CZ 2377   9.421   7.404   1.243
  235PHE     HZ 2378   9.413   7.464   1.153
  235PHE      C 2379   9.468   7.123   1.817
  235PHE      O 2380   9.418   7.026   1.874
  236GL4      N 2381   9.522   7.222   1.887
  236GL4      H 2382   9.576   7.283   1.829
  236GL4     CA 2383   9.521   7.232   2.033
  236GL4     CB 2384   9.613   7.341   2.089
  236GL4     CG 2385   9.756   7.287   2.077
  236GL4     CD 2386   9.865   7.373   2.139
  236GL4    OE1 2387   9.891   7.482   2.083
  236GL4   HE11 2388   9.974   7.519   2.123
  236GL4   HE12 2389   9.830   7.490   2.004
  236GL4    OE2 2390   9.915   7.339   2.249
  236GL4   HE21 2391   9.954   7.423   2.287
  236GL4   HE22 2392   9.917   7.239   2.257
  236GL4      C 2393   9.384   7.247   2.099
  236GL4      O 2394   9.328   7.356   2.104
  237GLY      N 2395   9.325   7.128   2.096
  237GLY      H 2396   9.361   7.057   2.036
  237GLY     CA 2397   9.184   7.111   2.135
  237GLY      C 2398   9.162   7.025   2.260
  237GLY      O 2399   9.204   6.911   2.277
  238VAL      N 2400   9.075   7.080   2.345
  238VAL      H 2401   9.006   7.141   2.307
  238VAL     CA 2402   9.064   7.016   2.477
  238VAL     CB 2403   9.109   7.096   2.599
  238VAL    CG1 2404   9.261   7.117   2.599
  238VAL    CG2 2405   9.039   7.231   2.614
  238VAL      C 2406   8.928   6.950   2.499
  238VAL      O 2407   8.844   6.973   2.412
  239SER      N 2408   8.936   6.840   2.573
  239SER      H 2409   9.027   6.802   2.589
  239SER     CA 2410   8.819   6.772   2.631
  239SER     CB 2411   8.700   6.743   2.540
  239SER     OG 2412   8.623   6.861   2.514
  239SER     HG 2413   8.684   6.933   2.483
  239SER      C 2414   8.864   6.634   2.680
  239SER      O 2415   8.959   6.567   2.638
  240ILE      N 2416   8.775   6.577   2.760
  240ILE      H 2417   8.707   6.637   2.803
  240ILE     CA 2418   8.786   6.439   2.810
  240ILE     CB 2419   8.719   6.415   2.945
  240ILE    CG1 2420   8.778   6.506   3.053
  240ILE    CG2 2421   8.732   6.273   2.999
  240ILE     CD 2422   8.669   6.551   3.149
  240ILE      C 2423   8.708   6.354   2.710
  240ILE      O 2424   8.585   6.346   2.711
  241ASN      N 2425   8.785   6.298   2.617
  241ASN      H 2426   8.883   6.316   2.609
  241ASN     CA 2427   8.728   6.199   2.525
  241ASN     CB 2428   8.724   6.244   2.379
  241ASN     CG 2429   8.684   6.136   2.278
  241ASN    OD1 2430   8.579   6.139   2.216
  241ASN    ND2 2431   8.790   6.092   2.211
  241ASN   HD21 2432   8.882   6.130   2.222
  241ASN   HD22 2433   8.774   6.039   2.128
  241ASN      C 2434   8.802   6.065   2.533
  241ASN      O 2435   8.925   6.053   2.524
  242THR      N 2436   8.722   5.960   2.524
  242THR      H 2437   8.625   5.974   2.548
  242THR     CA 2438   8.756   5.818   2.514
  242THR     CB 2439   8.678   5.734   2.615
  242THR    OG1 2440   8.538   5.761   2.604
  242THR    HG1 2441   8.509   5.853   2.630
  242THR    CG2 2442   8.717   5.740   2.762
  242THR      C 2443   8.761   5.734   2.385
  242THR      O 2444   8.851   5.655   2.358
  243PHE      N 2445   8.651   5.751   2.312
  243PHE      H 2446   8.576   5.809   2.342
  243PHE     CA 2447   8.643   5.699   2.175
  243PHE     CB 2448   8.498   5.690   2.128
  243PHE     CG 2449   8.411   5.571   2.172
  243PHE    CD1 2450   8.426   5.450   2.105
  243PHE    HD1 2451   8.511   5.441   2.036
  243PHE    CD2 2452   8.331   5.573   2.285
  243PHE    HD2 2453   8.307   5.668   2.333
  243PHE    CE1 2454   8.371   5.332   2.152
  243PHE    HE1 2455   8.366   5.251   2.079
  243PHE    CE2 2456   8.275   5.455   2.334
  243PHE    HE2 2457   8.223   5.456   2.430
  243PHE     CZ 2458   8.293   5.335   2.267
  243PHE     HZ 2459   8.241   5.244   2.295
  243PHE      C 2460   8.733   5.772   2.075
  243PHE      O 2461   8.715   5.890   2.045
  244GL4      N 2462   8.812   5.692   2.004
  244GL4      H 2463   8.792   5.594   2.008
  244GL4     CA 2464   8.920   5.734   1.914
  244GL4     CB 2465   9.038   5.658   1.974
  244GL4     CG 2466   9.165   5.671   1.890
  244GL4     CD 2467   9.277   5.627   1.984
  244GL4    OE1 2468   9.300   5.505   1.996
  244GL4   HE11 2469   9.320   5.488   2.092
  244GL4   HE12 2470   9.284   5.463   1.906
  244GL4    OE2 2471   9.339   5.708   2.057
  244GL4   HE21 2472   9.334   5.664   2.147
  244GL4   HE22 2473   9.385   5.771   1.995
  244GL4      C 2474   8.886   5.687   1.773
  244GL4      O 2475   8.847   5.571   1.759
  245LEU      N 2476   8.862   5.782   1.683
  245LEU      H 2477   8.874   5.877   1.712
  245LEU     CA 2478   8.826   5.754   1.543
  245LEU     CB 2479   8.754   5.877   1.488
  245LEU     CG 2480   8.611   5.894   1.539
  245LEU    CD1 2481   8.550   6.010   1.462
  245LEU    CD2 2482   8.535   5.763   1.513
  245LEU      C 2483   8.930   5.701   1.444
  245LEU      O 2484   8.896   5.623   1.355
  246ASN      N 2485   9.060   5.725   1.458
  246ASN      H 2486   9.092   5.802   1.514
  246ASN     CA 2487   9.174   5.667   1.385
  246ASN     CB 2488   9.199   5.517   1.395
  246ASN     CG 2489   9.243   5.490   1.539
  246ASN    OD1 2490   9.158   5.460   1.622
  246ASN    ND2 2491   9.373   5.481   1.564
  246ASN   HD21 2492   9.440   5.503   1.493
  246ASN   HD22 2493   9.408   5.457   1.655
  246ASN      C 2494   9.177   5.706   1.237
  246ASN      O 2495   9.264   5.778   1.189
  247AS4      N 2496   9.089   5.642   1.160
  247AS4      H 2497   9.010   5.602   1.207
  247AS4     CA 2498   9.082   5.672   1.017
  247AS4     CB 2499   9.007   5.554   0.953
  247AS4     CG 2500   9.007   5.557   0.799
  247AS4    OD1 2501   8.933   5.480   0.733
  247AS4   HD11 2502   8.959   5.487   0.638
  247AS4   HD12 2503   8.874   5.437   0.802
  247AS4    OD2 2504   9.105   5.609   0.743
  247AS4   HD21 2505   9.066   5.650   0.660
  247AS4   HD22 2506   9.187   5.597   0.798
  247AS4      C 2507   9.015   5.807   0.993
  247AS4      O 2508   8.956   5.866   1.083
  248MET      N 2509   9.034   5.851   0.869
  248MET      H 2510   9.084   5.799   0.799
  248MET     CA 2511   9.001   5.986   0.820
  248MET     CB 2512   9.071   6.024   0.689
  248MET     CG 2513   9.222   5.999   0.684
  248MET     SD 2514   9.327   6.088   0.804
  248MET     CE 2515   9.483   6.081   0.720
  248MET      C 2516   8.851   5.993   0.794
  248MET      O 2517   8.783   5.904   0.743
  249TY0      N 2518   8.794   6.100   0.848
  249TY0      H 2519   8.835   6.134   0.933
  249TY0     CA 2520   8.659   6.148   0.815
  249TY0     CB 2521   8.576   6.141   0.942
  249TY0     CG 2522   8.561   5.997   0.993
  249TY0    CD1 2523   8.659   5.933   1.069
  249TY0    HD1 2524   8.752   5.988   1.084
  249TY0    CD2 2525   8.462   5.917   0.938
  249TY0    HD2 2526   8.370   5.966   0.906
  249TY0    CE1 2527   8.653   5.795   1.082
  249TY0    HE1 2528   8.744   5.749   1.121
  249TY0    CE2 2529   8.459   5.778   0.945
  249TY0    HE2 2530   8.370   5.728   0.906
  249TY0     CZ 2531   8.559   5.715   1.019
  249TY0     OH 2532   8.540   5.586   1.057
  249TY0    HH1 2533   8.613   5.566   1.122
  249TY0    HH2 2534   8.444   5.561   1.057
  249TY0      C 2535   8.675   6.293   0.766
  249TY0      O 2536   8.727   6.377   0.840
  250PRO      N 2537   8.606   6.322   0.657
  250PRO     CA 2538   8.593   6.457   0.600
  250PRO     CB 2539   8.523   6.436   0.467
  250PRO     CG 2540   8.451   6.301   0.483
  250PRO     CD 2541   8.551   6.220   0.566
  250PRO      C 2542   8.501   6.545   0.684
  250PRO      O 2543   8.415   6.493   0.756
  251LEU      N 2544   8.546   6.668   0.704
  251LEU      H 2545   8.637   6.688   0.667
  251LEU     CA 2546   8.478   6.778   0.775
  251LEU     CB 2547   8.576   6.892   0.805
  251LEU     CG 2548   8.694   6.856   0.897
  251LEU    CD1 2549   8.790   6.973   0.922
  251LEU    CD2 2550   8.627   6.819   1.030
  251LEU      C 2551   8.364   6.839   0.693
  251LEU      O 2552   8.389   6.899   0.588
  252ILE      N 2553   8.242   6.848   0.745
  252ILE      H 2554   8.207   6.786   0.816
  252ILE     CA 2555   8.137   6.928   0.680
  252ILE     CB 2556   8.025   6.843   0.621
  252ILE    CG1 2557   7.957   6.759   0.730
  252ILE    CG2 2558   8.077   6.760   0.503
  252ILE     CD 2559   7.842   6.673   0.678
  252ILE      C 2560   8.085   7.034   0.777
  252ILE      O 2561   8.097   7.014   0.898
  253TY0      N 2562   8.031   7.148   0.735
  253TY0      H 2563   8.014   7.165   0.637
  253TY0     CA 2564   7.972   7.240   0.833
  253TY0     CB 2565   7.992   7.385   0.789
  253TY0     CG 2566   8.004   7.484   0.905
  253TY0    CD1 2567   8.122   7.551   0.938
  253TY0    HD1 2568   8.210   7.549   0.874
  253TY0    CD2 2569   7.892   7.506   0.984
  253TY0    HD2 2570   7.806   7.451   0.945
  253TY0    CE1 2571   8.124   7.628   1.054
  253TY0    HE1 2572   8.220   7.663   1.091
  253TY0    CE2 2573   7.890   7.590   1.095
  253TY0    HE2 2574   7.793   7.625   1.130
  253TY0     CZ 2575   8.010   7.651   1.130
  253TY0     OH 2576   8.022   7.706   1.254
  253TY0    HH1 2577   7.925   7.699   1.281
  253TY0    HH2 2578   8.111   7.688   1.295
  253TY0      C 2579   7.825   7.214   0.867
  253TY0      O 2580   7.733   7.216   0.785
  254GLY      N 2581   7.801   7.210   0.998
  254GLY      H 2582   7.877   7.226   1.061
  254GLY     CA 2583   7.671   7.190   1.063
  254GLY      C 2584   7.583   7.068   1.031
  254GLY      O 2585   7.501   7.026   1.113
  255GLY      N 2586   7.604   7.020   0.909
  255GLY      H 2587   7.639   7.090   0.847
  255GLY     CA 2588   7.539   6.901   0.855
  255GLY      C 2589   7.525   6.888   0.703
  255GLY      O 2590   7.589   6.962   0.628
  256AS4      N 2591   7.455   6.786   0.653
  256AS4      H 2592   7.406   6.729   0.719
  256AS4     CA 2593   7.455   6.756   0.509
  256AS4     CB 2594   7.484   6.608   0.482
  256AS4     CG 2595   7.565   6.581   0.355
  256AS4    OD1 2596   7.690   6.578   0.370
  256AS4   HD11 2597   7.734   6.539   0.290
  256AS4   HD12 2598   7.708   6.644   0.443
  256AS4    OD2 2599   7.495   6.562   0.255
  256AS4   HD21 2600   7.551   6.559   0.171
  256AS4   HD22 2601   7.405   6.538   0.292
  256AS4      C 2602   7.316   6.783   0.454
  256AS4      O 2603   7.219   6.753   0.524
  257ALA      N 2604   7.307   6.813   0.324
  257ALA      H 2605   7.388   6.803   0.265
  257ALA     CA 2606   7.183   6.854   0.257
  257ALA     CB 2607   7.209   6.884   0.110
  257ALA      C 2608   7.070   6.751   0.266
  257ALA      O 2609   7.082   6.647   0.202
  258PRO      N 2610   6.970   6.780   0.349
  258PRO     CA 2611   6.867   6.686   0.395
  258PRO     CB 2612   6.794   6.755   0.509
  258PRO     CG 2613   6.807   6.902   0.468
  258PRO     CD 2614   6.949   6.911   0.413
  258PRO      C 2615   6.771   6.644   0.283
  258PRO      O 2616   6.761   6.719   0.184
  259ASN      N 2617   6.730   6.518   0.289
  259ASN      H 2618   6.754   6.463   0.368
  259ASN     CA 2619   6.643   6.453   0.189
  259ASN     CB 2620   6.724   6.340   0.125
  259ASN     CG 2621   6.709   6.343  -0.027
  259ASN    OD1 2622   6.616   6.404  -0.079
  259ASN    ND2 2623   6.811   6.304  -0.104
  259ASN   HD21 2624   6.903   6.283  -0.072
  259ASN   HD22 2625   6.806   6.332  -0.199
  259ASN      C 2626   6.504   6.410   0.236
  259ASN      O 2627   6.478   6.405   0.355
  260THR      N 2628   6.412   6.423   0.139
  260THR      H 2629   6.436   6.433   0.044
  260THR     CA 2630   6.268   6.405   0.164
  260THR     CB 2631   6.192   6.419   0.033
  260THR    OG1 2632   6.252   6.340  -0.072
  260THR    HG1 2633   6.209   6.373  -0.156
  260THR    CG2 2634   6.170   6.565  -0.007
  260THR      C 2635   6.217   6.268   0.210
  260THR      O 2636   6.118   6.256   0.282
  261ALA      N 2637   6.293   6.162   0.184
  261ALA      H 2638   6.357   6.172   0.107
  261ALA     CA 2639   6.278   6.023   0.226
  261ALA     CB 2640   6.386   5.953   0.144
  261ALA      C 2641   6.299   6.001   0.376
  261ALA      O 2642   6.376   6.077   0.434
  262ALA      N 2643   6.264   5.882   0.423
  262ALA      H 2644   6.229   5.816   0.357
  262ALA     CA 2645   6.268   5.838   0.565
  262ALA     CB 2646   6.203   5.700   0.573
  262ALA      C 2647   6.414   5.831   0.606
  262ALA      O 2648   6.494   5.790   0.522
  263GLY      N 2649   6.452   5.851   0.732
  263GLY      H 2650   6.388   5.867   0.808
  263GLY     CA 2651   6.592   5.864   0.775
  263GLY      C 2652   6.677   5.980   0.723
  263GLY      O 2653   6.742   6.051   0.799
  264PHE      N 2654   6.691   5.994   0.592
  264PHE      H 2655   6.650   5.933   0.524
  264PHE     CA 2656   6.753   6.113   0.531
  264PHE     CB 2657   6.776   6.104   0.380
  264PHE     CG 2658   6.865   5.989   0.331
  264PHE    CD1 2659   6.990   5.960   0.384
  264PHE    HD1 2660   7.037   6.026   0.456
  264PHE    CD2 2661   6.802   5.906   0.238
  264PHE    HD2 2662   6.709   5.942   0.192
  264PHE    CE1 2663   7.049   5.841   0.343
  264PHE    HE1 2664   7.145   5.817   0.390
  264PHE    CE2 2665   6.866   5.790   0.198
  264PHE    HE2 2666   6.819   5.728   0.123
  264PHE     CZ 2667   6.993   5.759   0.246
  264PHE     HZ 2668   7.059   5.702   0.181
  264PHE      C 2669   6.682   6.245   0.559
  264PHE      O 2670   6.736   6.352   0.531
  265SER      N 2671   6.569   6.232   0.627
  265SER      H 2672   6.536   6.138   0.633
  265SER     CA 2673   6.481   6.339   0.678
  265SER     CB 2674   6.342   6.297   0.728
  265SER     OG 2675   6.269   6.252   0.613
  265SER     HG 2676   6.329   6.226   0.538
  265SER      C 2677   6.551   6.414   0.791
  265SER      O 2678   6.589   6.340   0.883
  266GLY      N 2679   6.569   6.544   0.768
  266GLY      H 2680   6.514   6.589   0.697
  266GLY     CA 2681   6.649   6.629   0.856
  266GLY      C 2682   6.607   6.776   0.850
  266GLY      O 2683   6.498   6.799   0.796
  267ASN      N 2684   6.694   6.872   0.882
  267ASN      H 2685   6.793   6.861   0.887
  267ASN     CA 2686   6.651   7.012   0.898
  267ASN     CB 2687   6.539   7.030   1.001
  267ASN     CG 2688   6.509   7.178   1.027
  267ASN    OD1 2689   6.585   7.243   1.098
  267ASN    ND2 2690   6.411   7.233   0.956
  267ASN   HD21 2691   6.358   7.173   0.896
  267ASN   HD22 2692   6.392   7.331   0.960
  267ASN      C 2693   6.773   7.097   0.935
  267ASN      O 2694   6.853   7.058   1.020
  268ARG      N 2695   6.789   7.201   0.854
  268ARG      H 2696   6.728   7.198   0.775
  268ARG     CA 2697   6.892   7.306   0.848
  268ARG     CB 2698   6.874   7.399   0.968
  268ARG     CG 2699   6.754   7.495   0.974
  268ARG     CD 2700   6.761   7.596   1.088
  268ARG     NE 2701   6.880   7.682   1.089
  268ARG     HE 2702   6.950   7.669   1.019
  268ARG     CZ 2703   6.907   7.784   1.171
  268ARG    NH1 2704   6.834   7.808   1.281
  268ARG   HH11 2705   6.767   7.739   1.305
  268ARG   HH12 2706   6.833   7.900   1.320
  268ARG    NH2 2707   7.017   7.856   1.143
  268ARG   HH21 2708   7.064   7.843   1.055
  268ARG   HH22 2709   7.049   7.919   1.213
  268ARG      C 2710   7.037   7.261   0.829
  268ARG      O 2711   7.111   7.256   0.929
  269SER      N 2712   7.076   7.237   0.705
  269SER      H 2713   7.006   7.243   0.633
  269SER     CA 2714   7.212   7.195   0.669
  269SER     CB 2715   7.216   7.169   0.518
  269SER     OG 2716   7.186   7.293   0.454
  269SER     HG 2717   7.158   7.280   0.358
  269SER      C 2718   7.342   7.260   0.715
  269SER      O 2719   7.450   7.207   0.690
  270ARG      N 2720   7.335   7.390   0.743
  270ARG      H 2721   7.247   7.434   0.726
  270ARG     CA 2722   7.448   7.471   0.789
  270ARG     CB 2723   7.465   7.610   0.729
  270ARG     CG 2724   7.525   7.586   0.590
  270ARG     CD 2725   7.658   7.511   0.582
  270ARG     NE 2726   7.686   7.480   0.441
  270ARG     HE 2727   7.621   7.415   0.401
  270ARG     CZ 2728   7.786   7.533   0.369
  270ARG    NH1 2729   7.852   7.641   0.411
  270ARG   HH11 2730   7.858   7.665   0.508
  270ARG   HH12 2731   7.882   7.708   0.343
  270ARG    NH2 2732   7.777   7.510   0.237
  270ARG   HH21 2733   7.701   7.462   0.194
  270ARG   HH22 2734   7.834   7.560   0.172
  270ARG      C 2735   7.461   7.483   0.942
  270ARG      O 2736   7.567   7.514   0.996
  271PHE      N 2737   7.355   7.452   1.016
  271PHE      H 2738   7.278   7.404   0.975
  271PHE     CA 2739   7.338   7.473   1.160
  271PHE     CB 2740   7.206   7.549   1.176
  271PHE     CG 2741   7.155   7.573   1.318
  271PHE    CD1 2742   7.060   7.483   1.365
  271PHE    HD1 2743   7.047   7.387   1.314
  271PHE    CD2 2744   7.188   7.675   1.406
  271PHE    HD2 2745   7.269   7.743   1.382
  271PHE    CE1 2746   6.988   7.507   1.482
  271PHE    HE1 2747   6.930   7.426   1.525
  271PHE    CE2 2748   7.122   7.700   1.526
  271PHE    HE2 2749   7.149   7.784   1.589
  271PHE     CZ 2750   7.014   7.619   1.561
  271PHE     HZ 2751   6.983   7.624   1.665
  271PHE      C 2752   7.330   7.344   1.242
  271PHE      O 2753   7.266   7.251   1.193
  272CYS      N 2754   7.401   7.327   1.353
  272CYS      H 2755   7.468   7.397   1.379
  272CYS     CA 2756   7.388   7.201   1.428
  272CYS     CB 2757   7.492   7.198   1.540
  272CYS     SG 2758   7.609   7.058   1.548
  272CYS      C 2759   7.252   7.172   1.490
  272CYS      O 2760   7.208   7.253   1.572
  273PHE      N 2761   7.184   7.061   1.460
  273PHE      H 2762   7.206   7.009   1.377
  273PHE     CA 2763   7.047   7.038   1.506
  273PHE     CB 2764   6.996   6.930   1.411
  273PHE     CG 2765   6.847   6.899   1.422
  273PHE    CD1 2766   6.754   6.978   1.355
  273PHE    HD1 2767   6.788   7.038   1.271
  273PHE    CD2 2768   6.800   6.806   1.514
  273PHE    HD2 2769   6.873   6.759   1.581
  273PHE    CE1 2770   6.617   6.970   1.375
  273PHE    HE1 2771   6.550   7.036   1.320
  273PHE    CE2 2772   6.662   6.798   1.529
  273PHE    HE2 2773   6.618   6.734   1.606
  273PHE     CZ 2774   6.568   6.876   1.465
  273PHE     HZ 2775   6.460   6.858   1.462
  273PHE      C 2776   7.049   6.992   1.652
  273PHE      O 2777   7.117   6.893   1.681
  274PRO      N 2778   6.959   7.042   1.736
  274PRO     CA 2779   6.962   7.012   1.879
  274PRO     CB 2780   6.868   7.118   1.938
  274PRO     CG 2781   6.759   7.137   1.832
  274PRO     CD 2782   6.849   7.135   1.707
  274PRO      C 2783   6.925   6.866   1.906
  274PRO      O 2784   6.854   6.794   1.837
  275SER      N 2785   6.988   6.823   2.015
  275SER      H 2786   7.036   6.889   2.073
  275SER     CA 2787   6.991   6.687   2.069
  275SER     CB 2788   6.861   6.649   2.141
  275SER     OG 2789   6.850   6.512   2.179
  275SER     HG 2790   6.935   6.489   2.227
  275SER      C 2791   7.041   6.578   1.974
  275SER      O 2792   7.106   6.482   2.017
  276THR      N 2793   7.016   6.579   1.844
  276THR      H 2794   6.961   6.655   1.809
  276THR     CA 2795   7.038   6.476   1.741
  276THR     CB 2796   6.905   6.410   1.702
  276THR    OG1 2797   6.801   6.508   1.705
  276THR    HG1 2798   6.713   6.461   1.704
  276THR    CG2 2799   6.872   6.282   1.779
  276THR      C 2800   7.099   6.534   1.613
  276THR      O 2801   7.054   6.623   1.541
  277LEU      N 2802   7.210   6.469   1.580
  277LEU      H 2803   7.266   6.414   1.642
  277LEU     CA 2804   7.282   6.496   1.455
  277LEU     CB 2805   7.429   6.532   1.481
  277LEU     CG 2806   7.438   6.683   1.498
  277LEU    CD1 2807   7.569   6.723   1.568
  277LEU    CD2 2808   7.436   6.751   1.361
  277LEU      C 2809   7.264   6.369   1.372
  277LEU      O 2810   7.318   6.260   1.393
  278ASN      N 2811   7.193   6.391   1.261
  278ASN      H 2812   7.171   6.485   1.235
  278ASN     CA 2813   7.136   6.284   1.179
  278ASN     CB 2814   7.044   6.345   1.073
  278ASN     CG 2815   6.976   6.246   0.978
  278ASN    OD1 2816   7.016   6.134   0.946
  278ASN    ND2 2817   6.859   6.290   0.934
  278ASN   HD21 2818   6.813   6.376   0.957
  278ASN   HD22 2819   6.816   6.227   0.869
  278ASN      C 2820   7.229   6.175   1.124
  278ASN      O 2821   7.291   6.200   1.021
  279PRO      N 2822   7.216   6.050   1.167
  279PRO     CA 2823   7.300   5.934   1.135
  279PRO     CB 2824   7.262   5.819   1.228
  279PRO     CG 2825   7.120   5.856   1.270
  279PRO     CD 2826   7.106   6.008   1.255
  279PRO      C 2827   7.308   5.892   0.988
  279PRO      O 2828   7.417   5.849   0.953
  280ASN      N 2829   7.195   5.894   0.918
  280ASN      H 2830   7.107   5.889   0.965
  280ASN     CA 2831   7.180   5.849   0.778
  280ASN     CB 2832   7.038   5.817   0.730
  280ASN     CG 2833   6.964   5.712   0.814
  280ASN    OD1 2834   6.968   5.721   0.937
  280ASN    ND2 2835   6.903   5.607   0.758
  280ASN   HD21 2836   6.923   5.577   0.665
  280ASN   HD22 2837   6.817   5.572   0.796
  280ASN      C 2838   7.229   5.958   0.683
  280ASN      O 2839   7.297   5.932   0.584
  281LEU      N 2840   7.232   6.084   0.725
  281LEU      H 2841   7.162   6.109   0.792
  281LEU     CA 2842   7.310   6.191   0.661
  281LEU     CB 2843   7.254   6.332   0.678
  281LEU     CG 2844   7.137   6.367   0.586
  281LEU    CD1 2845   7.071   6.486   0.656
  281LEU    CD2 2846   7.175   6.394   0.441
  281LEU      C 2847   7.459   6.200   0.693
  281LEU      O 2848   7.547   6.198   0.608
  282VAL      N 2849   7.494   6.194   0.822
  282VAL      H 2850   7.428   6.193   0.898
  282VAL     CA 2851   7.634   6.205   0.867
  282VAL     CB 2852   7.656   6.265   1.006
  282VAL    CG1 2853   7.618   6.413   1.003
  282VAL    CG2 2854   7.589   6.187   1.120
  282VAL      C 2855   7.714   6.075   0.860
  282VAL      O 2856   7.819   6.066   0.923
  283LY3      N 2857   7.673   5.981   0.776
  283LY3      H 2858   7.598   5.998   0.711
  283LY3     CA 2859   7.740   5.851   0.762
  283LY3     CB 2860   7.674   5.761   0.658
  283LY3     CG 2861   7.561   5.685   0.729
  283LY3     CD 2862   7.515   5.563   0.647
  283LY3     CE 2863   7.410   5.492   0.732
  283LY3     NZ 2864   7.349   5.382   0.657
  283LY3    HZ1 2865   7.276   5.347   0.715
  283LY3    HZ2 2866   7.307   5.417   0.572
  283LY3    HZ3 2867   7.416   5.310   0.637
  283LY3      C 2868   7.884   5.881   0.718
  283LY3      O 2869   7.901   5.952   0.620
  284GLY      N 2870   7.990   5.823   0.776
  284GLY      H 2871   7.965   5.753   0.843
  284GLY     CA 2872   8.130   5.854   0.743
  284GLY      C 2873   8.175   5.998   0.717
  284GLY      O 2874   8.269   6.030   0.645
  285LY3      N 2875   8.125   6.088   0.803
  285LY3      H 2876   8.054   6.066   0.870
  285LY3     CA 2877   8.153   6.232   0.792
  285LY3     CB 2878   8.050   6.304   0.706
  285LY3     CG 2879   8.038   6.257   0.560
  285LY3     CD 2880   7.925   6.334   0.490
  285LY3     CE 2881   7.961   6.335   0.342
  285LY3     NZ 2882   7.849   6.346   0.248
  285LY3    HZ1 2883   7.797   6.424   0.283
  285LY3    HZ2 2884   7.892   6.366   0.159
  285LY3    HZ3 2885   7.790   6.266   0.237
  285LY3      C 2886   8.143   6.292   0.933
  285LY3      O 2887   8.047   6.262   1.003
  286ILE      N 2888   8.242   6.375   0.967
  286ILE      H 2889   8.269   6.441   0.897
  286ILE     CA 2890   8.248   6.444   1.097
  286ILE     CB 2891   8.378   6.431   1.177
  286ILE    CG1 2892   8.504   6.461   1.096
  286ILE    CG2 2893   8.402   6.293   1.238
  286ILE     CD 2894   8.624   6.500   1.182
  286ILE      C 2895   8.193   6.586   1.083
  286ILE      O 2896   8.180   6.638   0.972
  287VAL      N 2897   8.119   6.633   1.182
  287VAL      H 2898   8.078   6.581   1.258
  287VAL     CA 2899   8.072   6.773   1.177
  287VAL     CB 2900   7.924   6.780   1.215
  287VAL    CG1 2901   7.826   6.715   1.117
  287VAL    CG2 2902   7.905   6.740   1.361
  287VAL      C 2903   8.143   6.875   1.267
  287VAL      O 2904   8.192   6.846   1.376
  288LEU      N 2905   8.166   6.987   1.200
  288LEU      H 2906   8.161   6.980   1.100
  288LEU     CA 2907   8.215   7.114   1.255
  288LEU     CB 2908   8.295   7.190   1.149
  288LEU     CG 2909   8.360   7.313   1.213
  288LEU    CD1 2910   8.445   7.280   1.335
  288LEU    CD2 2911   8.429   7.401   1.109
  288LEU      C 2912   8.095   7.200   1.295
  288LEU      O 2913   8.014   7.233   1.208
  289CYS      N 2914   8.087   7.232   1.423
  289CYS      H 2915   8.157   7.204   1.489
  289CYS     CA 2916   7.976   7.303   1.488
  289CYS     CB 2917   7.893   7.199   1.563
  289CYS     SG 2918   7.781   7.107   1.451
  289CYS      C 2919   8.017   7.417   1.581
  289CYS      O 2920   8.085   7.391   1.681
  290AS4      N 2921   7.941   7.521   1.553
  290AS4      H 2922   7.905   7.540   1.461
  290AS4     CA 2923   7.937   7.636   1.644
  290AS4     CB 2924   7.927   7.763   1.559
  290AS4     CG 2925   7.796   7.777   1.481
  290AS4    OD1 2926   7.786   7.698   1.384
  290AS4   HD11 2927   7.708   7.725   1.326
  290AS4   HD12 2928   7.856   7.628   1.378
  290AS4    OD2 2929   7.712   7.868   1.498
  290AS4   HD21 2930   7.643   7.858   1.427
  290AS4   HD22 2931   7.727   7.913   1.586
  290AS4      C 2932   7.839   7.635   1.762
  290AS4      O 2933   7.796   7.743   1.804
  291VAL      N 2934   7.835   7.522   1.831
  291VAL      H 2935   7.918   7.466   1.839
  291VAL     CA 2936   7.748   7.500   1.948
  291VAL     CB 2937   7.695   7.358   1.963
  291VAL    CG1 2938   7.608   7.317   1.844
  291VAL    CG2 2939   7.813   7.261   1.980
  291VAL      C 2940   7.785   7.552   2.087
  291VAL      O 2941   7.903   7.573   2.116
  292LY3      N 2942   7.688   7.575   2.175
  292LY3      H 2943   7.595   7.591   2.142
  292LY3     CA 2944   7.707   7.597   2.319
  292LY3     CB 2945   7.575   7.644   2.380
  292LY3     CG 2946   7.579   7.701   2.522
  292LY3     CD 2947   7.445   7.765   2.558
  292LY3     CE 2948   7.437   7.769   2.710
  292LY3     NZ 2949   7.442   7.644   2.786
  292LY3    HZ1 2950   7.508   7.581   2.745
  292LY3    HZ2 2951   7.478   7.659   2.879
  292LY3    HZ3 2952   7.352   7.601   2.790
  292LY3      C 2953   7.752   7.465   2.382
  292LY3      O 2954   7.667   7.382   2.416
  293THR      N 2955   7.881   7.449   2.410
  293THR      H 2956   7.936   7.532   2.396
  293THR     CA 2957   7.931   7.321   2.460
  293THR     CB 2958   8.082   7.321   2.484
  293THR    OG1 2959   8.117   7.417   2.584
  293THR    HG1 2960   8.180   7.475   2.533
  293THR    CG2 2961   8.177   7.316   2.364
  293THR      C 2962   7.866   7.267   2.587
  293THR      O 2963   7.821   7.153   2.601
  294ASN      N 2964   7.846   7.353   2.687
  294ASN      H 2965   7.885   7.445   2.688
  294ASN     CA 2966   7.784   7.311   2.813
  294ASN     CB 2967   7.801   7.415   2.923
  294ASN     CG 2968   7.754   7.558   2.893
  294ASN    OD1 2969   7.717   7.606   2.786
  294ASN    ND2 2970   7.745   7.628   3.006
  294ASN   HD21 2971   7.762   7.583   3.094
  294ASN   HD22 2972   7.736   7.727   3.005
  294ASN      C 2973   7.636   7.280   2.791
  294ASN      O 2974   7.551   7.361   2.755
  295GLY      N 2975   7.608   7.167   2.856
  295GLY      H 2976   7.663   7.150   2.938
  295GLY     CA 2977   7.486   7.085   2.851
  295GLY      C 2978   7.449   7.057   2.705
  295GLY      O 2979   7.455   6.943   2.660
  296ALA      N 2980   7.393   7.156   2.636
  296ALA      H 2981   7.338   7.229   2.678
  296ALA     CA 2982   7.347   7.142   2.498
  296ALA     CB 2983   7.283   7.273   2.450
  296ALA      C 2984   7.439   7.085   2.389
  296ALA      O 2985   7.384   7.035   2.291
  297GLY      N 2986   7.566   7.125   2.385
  297GLY      H 2987   7.599   7.216   2.407
  297GLY     CA 2988   7.667   7.040   2.320
  297GLY      C 2989   7.675   6.898   2.376
  297GLY      O 2990   7.669   6.802   2.299
  298ALA      N 2991   7.692   6.876   2.507
  298ALA      H 2992   7.712   6.953   2.567
  298ALA     CA 2993   7.704   6.745   2.572
  298ALA     CB 2994   7.725   6.757   2.723
  298ALA      C 2995   7.584   6.654   2.545
  298ALA      O 2996   7.602   6.534   2.526
  299PHE      N 2997   7.466   6.713   2.530
  299PHE      H 2998   7.459   6.807   2.564
  299PHE     CA 2999   7.351   6.648   2.466
  299PHE     CB 3000   7.231   6.744   2.470
  299PHE     CG 3001   7.121   6.697   2.565
  299PHE    CD1 3002   7.131   6.750   2.693
  299PHE    HD1 3003   7.221   6.807   2.717
  299PHE    CD2 3004   7.005   6.631   2.527
  299PHE    HD2 3005   7.001   6.605   2.421
  299PHE    CE1 3006   7.026   6.738   2.783
  299PHE    HE1 3007   7.032   6.767   2.888
  299PHE    CE2 3008   6.900   6.618   2.618
  299PHE    HE2 3009   6.804   6.599   2.571
  299PHE     CZ 3010   6.908   6.675   2.745
  299PHE     HZ 3011   6.824   6.663   2.813
  299PHE      C 3012   7.350   6.582   2.328
  299PHE      O 3013   7.277   6.489   2.294
  300LEU      N 3014   7.441   6.629   2.244
  300LEU      H 3015   7.504   6.703   2.270
  300LEU     CA 3016   7.447   6.591   2.102
  300LEU     CB 3017   7.531   6.688   2.018
  300LEU     CG 3018   7.478   6.829   1.993
  300LEU    CD1 3019   7.596   6.913   1.942
  300LEU    CD2 3020   7.360   6.831   1.896
  300LEU      C 3021   7.473   6.442   2.084
  300LEU      O 3022   7.578   6.398   2.131
  301ALA      N 3023   7.384   6.372   2.015
  301ALA      H 3024   7.304   6.426   1.988
  301ALA     CA 3025   7.381   6.230   1.976
  301ALA     CB 3026   7.279   6.148   2.056
  301ALA      C 3027   7.366   6.213   1.825
  301ALA      O 3028   7.335   6.300   1.744
  302GLY      N 3029   7.379   6.086   1.785
  302GLY      H 3030   7.369   6.014   1.854
  302GLY     CA 3031   7.394   6.035   1.648
  302GLY      C 3032   7.518   6.049   1.559
  302GLY      O 3033   7.557   5.967   1.476
  303ALA      N 3034   7.597   6.148   1.599
  303ALA      H 3035   7.572   6.213   1.671
  303ALA     CA 3036   7.724   6.177   1.530
  303ALA     CB 3037   7.786   6.307   1.581
  303ALA      C 3038   7.825   6.062   1.520
  303ALA      O 3039   7.838   5.984   1.615
  304VAL      N 3040   7.896   6.054   1.408
  304VAL      H 3041   7.846   6.075   1.324
  304VAL     CA 3042   8.026   5.986   1.401
  304VAL     CB 3043   8.073   5.992   1.255
  304VAL    CG1 3044   8.192   5.902   1.221
  304VAL    CG2 3045   7.958   5.953   1.163
  304VAL      C 3046   8.126   6.054   1.494
  304VAL      O 3047   8.199   5.988   1.568
  305GLY      N 3048   8.132   6.186   1.483
  305GLY      H 3049   8.060   6.229   1.428
  305GLY     CA 3050   8.224   6.278   1.551
  305GLY      C 3051   8.186   6.425   1.535
  305GLY      O 3052   8.155   6.484   1.432
  306ALA      N 3053   8.220   6.497   1.642
  306ALA      H 3054   8.267   6.455   1.721
  306ALA     CA 3055   8.218   6.643   1.636
  306ALA     CB 3056   8.086   6.686   1.702
  306ALA      C 3057   8.334   6.729   1.688
  306ALA      O 3058   8.425   6.695   1.763
  307LEU      N 3059   8.346   6.843   1.621
  307LEU      H 3060   8.291   6.857   1.539
  307LEU     CA 3061   8.439   6.952   1.654
  307LEU     CB 3062   8.522   7.000   1.534
  307LEU     CG 3063   8.615   6.892   1.479
  307LEU    CD1 3064   8.713   6.970   1.392
  307LEU    CD2 3065   8.697   6.809   1.578
  307LEU      C 3066   8.352   7.064   1.710
  307LEU      O 3067   8.289   7.129   1.626
  308MET      N 3068   8.364   7.093   1.839
  308MET      H 3069   8.402   7.027   1.904
  308MET     CA 3070   8.293   7.201   1.908
  308MET     CB 3071   8.266   7.157   2.053
  308MET     CG 3072   8.154   7.054   2.070
  308MET     SD 3073   8.168   6.887   1.998
  308MET     CE 3074   8.002   6.826   2.018
  308MET      C 3075   8.380   7.327   1.904
  308MET      O 3076   8.477   7.338   1.978
  309ALA      N 3077   8.335   7.426   1.826
  309ALA      H 3078   8.251   7.409   1.776
  309ALA     CA 3079   8.396   7.559   1.826
  309ALA     CB 3080   8.384   7.628   1.690
  309ALA      C 3081   8.335   7.654   1.929
  309ALA      O 3082   8.222   7.704   1.921
  310AS4      N 3083   8.396   7.646   2.047
  310AS4      H 3084   8.470   7.579   2.048
  310AS4     CA 3085   8.377   7.726   2.169
  310AS4     CB 3086   8.429   7.633   2.280
  310AS4     CG 3087   8.364   7.668   2.414
  310AS4    OD1 3088   8.421   7.746   2.492
  310AS4   HD11 3089   8.355   7.802   2.543
  310AS4   HD12 3090   8.507   7.766   2.445
  310AS4    OD2 3091   8.260   7.606   2.446
  310AS4   HD21 3092   8.207   7.648   2.520
  310AS4   HD22 3093   8.252   7.515   2.407
  310AS4      C 3094   8.446   7.862   2.158
  310AS4      O 3095   8.465   7.921   2.052
  311THR      N 3096   8.456   7.928   2.273
  311THR      H 3097   8.431   7.878   2.356
  311THR     CA 3098   8.512   8.063   2.285
  311THR     CB 3099   8.438   8.152   2.386
  311THR    OG1 3100   8.496   8.282   2.390
  311THR    HG1 3101   8.471   8.326   2.476
  311THR    CG2 3102   8.448   8.091   2.526
  311THR      C 3103   8.662   8.048   2.310
  311THR      O 3104   8.719   7.945   2.278
  312LEU      N 3105   8.732   8.160   2.328
  312LEU      H 3106   8.678   8.244   2.335
  312LEU     CA 3107   8.877   8.168   2.344
  312LEU     CB 3108   8.935   8.309   2.330
  312LEU     CG 3109   8.879   8.379   2.206
  312LEU    CD1 3110   8.892   8.530   2.222
  312LEU    CD2 3111   8.967   8.347   2.085
  312LEU      C 3112   8.943   8.103   2.466
  312LEU      O 3113   9.054   8.053   2.445
  313PRO      N 3114   8.880   8.093   2.582
  313PRO     CA 3115   8.944   8.019   2.692
  313PRO     CB 3116   8.876   8.063   2.822
  313PRO     CG 3117   8.745   8.120   2.767
  313PRO     CD 3118   8.779   8.187   2.633
  313PRO      C 3119   8.946   7.869   2.663
  313PRO      O 3120   8.850   7.820   2.605
  314LY3      N 3121   9.026   7.796   2.741
  314LY3      H 3122   9.103   7.840   2.789
  314LY3     CA 3123   9.030   7.649   2.738
  314LY3     CB 3124   9.115   7.598   2.621
  314LY3     CG 3125   9.048   7.591   2.484
  314LY3     CD 3126   9.151   7.539   2.383
  314LY3     CE 3127   9.261   7.642   2.359
  314LY3     NZ 3128   9.365   7.596   2.266
  314LY3    HZ1 3129   9.422   7.674   2.238
  314LY3    HZ2 3130   9.413   7.518   2.306
  314LY3    HZ3 3131   9.324   7.550   2.187
  314LY3      C 3132   9.063   7.580   2.870
  314LY3      O 3133   9.098   7.462   2.877
  315AS4      N 3134   9.046   7.656   2.978
  315AS4      H 3135   9.044   7.756   2.974
  315AS4     CA 3136   9.058   7.616   3.118
  315AS4     CB 3137   9.060   7.738   3.212
  315AS4     CG 3138   8.947   7.837   3.182
  315AS4    OD1 3139   8.950   7.918   3.087
  315AS4   HD11 3140   8.896   7.997   3.117
  315AS4   HD12 3141   9.005   7.870   3.019
  315AS4    OD2 3142   8.856   7.835   3.267
  315AS4   HD21 3143   8.770   7.874   3.234
  315AS4   HD22 3144   8.890   7.788   3.348
  315AS4      C 3145   8.948   7.525   3.172
  315AS4      O 3146   8.981   7.426   3.236
  316SER      N 3147   8.826   7.546   3.123
  316SER      H 3148   8.812   7.606   3.044
  316SER     CA 3149   8.710   7.468   3.167
  316SER     CB 3150   8.596   7.570   3.175
  316SER     OG 3151   8.630   7.670   3.272
  316SER     HG 3152   8.722   7.704   3.258
  316SER      C 3153   8.683   7.358   3.064
  316SER      O 3154   8.582   7.358   2.993
  317SER      N 3155   8.777   7.265   3.068
  317SER      H 3156   8.848   7.269   3.138
  317SER     CA 3157   8.794   7.147   2.981
  317SER     CB 3158   8.933   7.083   2.986
  317SER     OG 3159   9.004   7.107   3.107
  317SER     HG 3160   9.101   7.089   3.087
  317SER      C 3161   8.678   7.054   3.014
  317SER      O 3162   8.676   6.982   3.114
  318ARG      N 3163   8.596   7.026   2.914
  318ARG      H 3164   8.621   7.055   2.821
  318ARG     CA 3165   8.476   6.943   2.934
  318ARG     CB 3166   8.356   7.018   2.878
  318ARG     CG 3167   8.331   7.144   2.961
  318ARG     CD 3168   8.247   7.248   2.887
  318ARG     NE 3169   8.332   7.338   2.808
  318ARG     HE 3170   8.385   7.298   2.733
  318ARG     CZ 3171   8.358   7.468   2.828
  318ARG    NH1 3172   8.318   7.536   2.937
  318ARG   HH11 3173   8.259   7.501   3.009
  318ARG   HH12 3174   8.346   7.631   2.948
  318ARG    NH2 3175   8.431   7.541   2.742
  318ARG   HH21 3176   8.464   7.497   2.659
  318ARG   HH22 3177   8.425   7.641   2.737
  318ARG      C 3178   8.476   6.794   2.897
  318ARG      O 3179   8.577   6.738   2.854
  319SER      N 3180   8.365   6.726   2.924
  319SER      H 3181   8.292   6.771   2.975
  319SER     CA 3182   8.347   6.584   2.891
  319SER     CB 3183   8.333   6.493   3.013
  319SER     OG 3184   8.352   6.356   2.976
  319SER     HG 3185   8.373   6.309   3.061
  319SER      C 3186   8.237   6.550   2.790
  319SER      O 3187   8.119   6.569   2.818
  320PHE      N 3188   8.291   6.488   2.686
  320PHE      H 3189   8.363   6.418   2.691
  320PHE     CA 3190   8.199   6.455   2.576
  320PHE     CB 3191   8.225   6.519   2.439
  320PHE     CG 3192   8.217   6.672   2.436
  320PHE    CD1 3193   8.096   6.735   2.459
  320PHE    HD1 3194   8.010   6.680   2.496
  320PHE    CD2 3195   8.334   6.746   2.419
  320PHE    HD2 3196   8.429   6.694   2.430
  320PHE    CE1 3197   8.087   6.874   2.456
  320PHE    HE1 3198   7.992   6.920   2.429
  320PHE    CE2 3199   8.324   6.884   2.423
  320PHE    HE2 3200   8.417   6.931   2.389
  320PHE     CZ 3201   8.202   6.949   2.435
  320PHE     HZ 3202   8.193   7.057   2.424
  320PHE      C 3203   8.164   6.306   2.576
  320PHE      O 3204   8.255   6.224   2.592
  321PRO      N 3205   8.036   6.274   2.581
  321PRO     CA 3206   7.988   6.139   2.546
  321PRO     CB 3207   7.836   6.132   2.560
  321PRO     CG 3208   7.801   6.258   2.640
  321PRO     CD 3209   7.922   6.352   2.632
  321PRO      C 3210   8.037   6.101   2.406
  321PRO      O 3211   8.110   6.003   2.388
  322LEU      N 3212   7.988   6.175   2.307
  322LEU      H 3213   7.904   6.226   2.325
  322LEU     CA 3214   8.027   6.175   2.165
  322LEU     CB 3215   7.954   6.298   2.110
  322LEU     CG 3216   7.908   6.293   1.964
  322LEU    CD1 3217   7.802   6.184   1.958
  322LEU    CD2 3218   7.851   6.430   1.926
  322LEU      C 3219   8.179   6.176   2.149
  322LEU      O 3220   8.255   6.212   2.239
  323PRO      N 3221   8.213   6.108   2.040
  323PRO     CA 3222   8.349   6.122   1.985
  323PRO     CB 3223   8.370   6.011   1.881
  323PRO     CG 3224   8.271   5.905   1.928
  323PRO     CD 3225   8.154   5.984   1.987
  323PRO      C 3226   8.371   6.267   1.942
  323PRO      O 3227   8.324   6.313   1.838
  324ALA      N 3228   8.421   6.352   2.031
  324ALA      H 3229   8.464   6.321   2.116
  324ALA     CA 3230   8.416   6.497   2.008
  324ALA     CB 3231   8.271   6.544   2.020
  324ALA      C 3232   8.498   6.573   2.113
  324ALA      O 3233   8.564   6.519   2.202
  325SER      N 3234   8.523   6.700   2.083
  325SER      H 3235   8.466   6.754   2.022
  325SER     CA 3236   8.625   6.784   2.148
  325SER     CB 3237   8.756   6.764   2.072
  325SER     OG 3238   8.862   6.818   2.151
  325SER     HG 3239   8.934   6.750   2.141
  325SER      C 3240   8.602   6.934   2.130
  325SER      O 3241   8.542   6.972   2.029
  326HI2      N 3242   8.656   7.017   2.219
  326HI2      H 3243   8.734   6.984   2.272
  326HI2     CA 3244   8.646   7.164   2.210
  326HI2     CB 3245   8.552   7.238   2.306
  326HI2     CG 3246   8.606   7.215   2.447
  326HI2    ND1 3247   8.693   7.298   2.504
  326HI2    HD1 3248   8.753   7.358   2.452
  326HI2    CD2 3249   8.545   7.158   2.551
  326HI2    HD2 3250   8.462   7.089   2.538
  326HI2    CE1 3251   8.692   7.286   2.637
  326HI2    HE1 3252   8.747   7.348   2.708
  326HI2    NE2 3253   8.595   7.200   2.667
  326HI2    HE2 3254   8.564   7.177   2.759
  326HI2      C 3255   8.761   7.255   2.165
  326HI2      O 3256   8.858   7.269   2.239
  327LEU      N 3257   8.735   7.324   2.055
  327LEU      H 3258   8.639   7.338   2.029
  327LEU     CA 3259   8.825   7.420   1.990
  327LEU     CB 3260   8.840   7.386   1.841
  327LEU     CG 3261   8.898   7.253   1.792
  327LEU    CD1 3262   8.842   7.243   1.651
  327LEU    CD2 3263   9.051   7.254   1.805
  327LEU      C 3264   8.787   7.566   2.014
  327LEU      O 3265   8.668   7.593   2.029
  328SER      N 3266   8.885   7.655   1.998
  328SER      H 3267   8.977   7.634   1.966
  328SER     CA 3268   8.864   7.800   1.983
  328SER     CB 3269   8.993   7.878   1.958
  328SER     OG 3270   8.985   8.021   1.950
  328SER     HG 3271   9.078   8.056   1.963
  328SER      C 3272   8.784   7.839   1.859
  328SER      O 3273   8.804   7.789   1.748
  329ALA      N 3274   8.720   7.955   1.870
  329ALA      H 3275   8.712   7.997   1.960
  329ALA     CA 3276   8.637   8.033   1.776
  329ALA     CB 3277   8.603   8.165   1.844
  329ALA      C 3278   8.725   8.066   1.655
  329ALA      O 3279   8.689   8.046   1.539
  330ARG      N 3280   8.843   8.118   1.684
  330ARG      H 3281   8.855   8.173   1.767
  330ARG     CA 3282   8.949   8.147   1.586
  330ARG     CB 3283   9.069   8.218   1.648
  330ARG     CG 3284   9.043   8.347   1.727
  330ARG     CD 3285   9.023   8.474   1.642
  330ARG     NE 3286   9.029   8.587   1.736
  330ARG     HE 3287   8.950   8.606   1.794
  330ARG     CZ 3288   9.126   8.677   1.752
  330ARG    NH1 3289   9.219   8.692   1.657
  330ARG   HH11 3290   9.228   8.627   1.581
  330ARG   HH12 3291   9.275   8.775   1.658
  330ARG    NH2 3292   9.145   8.759   1.857
  330ARG   HH21 3293   9.098   8.753   1.945
  330ARG   HH22 3294   9.200   8.841   1.839
  330ARG      C 3295   8.983   8.022   1.505
  330ARG      O 3296   8.963   8.021   1.384
  331AS4      N 3297   9.019   7.908   1.564
  331AS4      H 3298   9.002   7.910   1.663
  331AS4     CA 3299   9.059   7.783   1.499
  331AS4     CB 3300   9.132   7.686   1.591
  331AS4     CG 3301   9.244   7.751   1.672
  331AS4    OD1 3302   9.228   7.765   1.795
  331AS4   HD11 3303   9.313   7.792   1.842
  331AS4   HD12 3304   9.133   7.745   1.818
  331AS4    OD2 3305   9.345   7.801   1.617
  331AS4   HD21 3306   9.397   7.849   1.687
  331AS4   HD22 3307   9.345   7.767   1.523
  331AS4      C 3308   8.946   7.711   1.423
  331AS4      O 3309   8.954   7.695   1.302
  332GLY      N 3310   8.828   7.721   1.483
  332GLY      H 3311   8.831   7.747   1.579
  332GLY     CA 3312   8.701   7.682   1.419
  332GLY      C 3313   8.664   7.757   1.291
  332GLY      O 3314   8.641   7.686   1.192
  333SER      N 3315   8.685   7.888   1.292
  333SER      H 3316   8.708   7.921   1.383
  333SER     CA 3317   8.665   7.976   1.176
  333SER     CB 3318   8.664   8.125   1.212
  333SER     OG 3319   8.798   8.165   1.239
  333SER     HG 3320   8.842   8.124   1.318
  333SER      C 3321   8.760   7.942   1.061
  333SER      O 3322   8.719   7.920   0.947
  334SER      N 3323   8.889   7.933   1.089
  334SER      H 3324   8.924   7.974   1.173
  334SER     CA 3325   8.999   7.886   1.002
  334SER     CB 3326   9.135   7.869   1.068
  334SER     OG 3327   9.177   7.998   1.112
  334SER     HG 3328   9.249   7.994   1.182
  334SER      C 3329   8.972   7.754   0.930
  334SER      O 3330   9.022   7.736   0.818
  335ILE      N 3331   8.908   7.661   1.001
  335ILE      H 3332   8.878   7.687   1.092
  335ILE     CA 3333   8.859   7.530   0.954
  335ILE     CB 3334   8.839   7.435   1.072
  335ILE    CG1 3335   8.967   7.418   1.155
  335ILE    CG2 3336   8.774   7.302   1.031
  335ILE     CD 3337   8.939   7.379   1.300
  335ILE      C 3338   8.729   7.538   0.875
  335ILE      O 3339   8.719   7.475   0.770
  336ALA      N 3340   8.638   7.629   0.908
  336ALA      H 3341   8.628   7.670   0.999
  336ALA     CA 3342   8.534   7.668   0.811
  336ALA     CB 3343   8.439   7.763   0.883
  336ALA      C 3344   8.585   7.731   0.683
  336ALA      O 3345   8.528   7.687   0.582
  337ASN      N 3346   8.680   7.824   0.691
  337ASN      H 3347   8.700   7.880   0.772
  337ASN     CA 3348   8.757   7.867   0.573
  337ASN     CB 3349   8.861   7.975   0.604
  337ASN     CG 3350   8.797   8.106   0.651
  337ASN    OD1 3351   8.795   8.148   0.768
  337ASN    ND2 3352   8.751   8.177   0.549
  337ASN   HD21 3353   8.761   8.156   0.453
  337ASN   HD22 3354   8.682   8.247   0.568
  337ASN      C 3355   8.812   7.750   0.492
  337ASN      O 3356   8.762   7.730   0.382
  338TY0      N 3357   8.880   7.656   0.557
  338TY0      H 3358   8.911   7.680   0.649
  338TY0     CA 3359   8.929   7.531   0.495
  338TY0     CB 3360   8.993   7.454   0.611
  338TY0     CG 3361   9.084   7.340   0.565
  338TY0    CD1 3362   9.169   7.349   0.454
  338TY0    HD1 3363   9.137   7.392   0.360
  338TY0    CD2 3364   9.112   7.246   0.663
  338TY0    HD2 3365   9.028   7.213   0.724
  338TY0    CE1 3366   9.284   7.270   0.447
  338TY0    HE1 3367   9.352   7.263   0.362
  338TY0    CE2 3368   9.227   7.168   0.659
  338TY0    HE2 3369   9.240   7.084   0.728
  338TY0     CZ 3370   9.314   7.186   0.553
  338TY0     OH 3371   9.429   7.113   0.547
  338TY0    HH1 3372   9.484   7.148   0.472
  338TY0    HH2 3373   9.435   7.066   0.636
  338TY0      C 3374   8.824   7.448   0.421
  338TY0      O 3375   8.838   7.441   0.298
  339ILE      N 3376   8.707   7.418   0.476
  339ILE      H 3377   8.698   7.437   0.574
  339ILE     CA 3378   8.593   7.350   0.413
  339ILE     CB 3379   8.489   7.329   0.524
  339ILE    CG1 3380   8.544   7.246   0.639
  339ILE    CG2 3381   8.372   7.247   0.467
  339ILE     CD 3382   8.445   7.244   0.757
  339ILE      C 3383   8.538   7.431   0.296
  339ILE      O 3384   8.510   7.371   0.191
  340ASN      N 3385   8.522   7.562   0.304
  340ASN      H 3386   8.514   7.611   0.391
  340ASN     CA 3387   8.477   7.651   0.197
  340ASN     CB 3388   8.426   7.786   0.248
  340ASN     CG 3389   8.300   7.769   0.332
  340ASN    OD1 3390   8.190   7.744   0.283
  340ASN    ND2 3391   8.298   7.755   0.465
  340ASN   HD21 3392   8.379   7.738   0.522
  340ASN   HD22 3393   8.208   7.777   0.502
  340ASN      C 3394   8.582   7.668   0.086
  340ASN      O 3395   8.553   7.703  -0.027
  341SER      N 3396   8.710   7.664   0.123
  341SER      H 3397   8.734   7.645   0.217
  341SER     CA 3398   8.823   7.679   0.029
  341SER     CB 3399   8.959   7.708   0.092
  341SER     OG 3400   9.039   7.777  -0.005
  341SER     HG 3401   9.008   7.871  -0.013
  341SER      C 3402   8.846   7.556  -0.059
  341SER      O 3403   8.870   7.579  -0.178
  342THR      N 3404   8.851   7.438   0.000
  342THR      H 3405   8.798   7.420   0.084
  342THR     CA 3406   8.894   7.313  -0.065
  342THR     CB 3407   9.024   7.258  -0.007
  342THR    OG1 3408   9.081   7.153  -0.085
  342THR    HG1 3409   9.150   7.192  -0.146
  342THR    CG2 3410   9.015   7.209   0.138
  342THR      C 3411   8.783   7.209  -0.050
  342THR      O 3412   8.694   7.214   0.034
  343SER      N 3413   8.797   7.112  -0.138
  343SER      H 3414   8.862   7.115  -0.215
  343SER     CA 3415   8.688   7.013  -0.144
  343SER     CB 3416   8.682   6.949  -0.283
  343SER     OG 3417   8.630   7.040  -0.380
  343SER     HG 3418   8.533   7.014  -0.382
  343SER      C 3419   8.690   6.908  -0.033
  343SER      O 3420   8.753   6.802  -0.039
  344ASN      N 3421   8.634   6.954   0.079
  344ASN      H 3422   8.618   7.053   0.086
  344ASN     CA 3423   8.615   6.881   0.205
  344ASN     CB 3424   8.500   6.782   0.197
  344ASN     CG 3425   8.365   6.852   0.178
  344ASN    OD1 3426   8.323   6.907   0.078
  344ASN    ND2 3427   8.300   6.866   0.295
  344ASN   HD21 3428   8.336   6.839   0.383
  344ASN   HD22 3429   8.206   6.896   0.281
  344ASN      C 3430   8.731   6.805   0.270
  344ASN      O 3431   8.764   6.691   0.236
  345PRO      N 3432   8.809   6.871   0.355
  345PRO     CA 3433   8.938   6.828   0.410
  345PRO     CB 3434   9.011   6.953   0.459
  345PRO     CG 3435   8.893   7.043   0.494
  345PRO     CD 3436   8.775   7.005   0.404
  345PRO      C 3437   8.912   6.722   0.518
  345PRO      O 3438   8.799   6.700   0.560
  346THR      N 3439   9.002   6.625   0.527
  346THR      H 3440   9.087   6.627   0.474
  346THR     CA 3441   8.998   6.505   0.612
  346THR     CB 3442   9.089   6.399   0.549
  346THR    OG1 3443   9.205   6.466   0.500
  346THR    HG1 3444   9.256   6.398   0.447
  346THR    CG2 3445   9.010   6.334   0.436
  346THR      C 3446   9.047   6.536   0.753
  346THR      O 3447   9.134   6.620   0.776
  347ALA      N 3448   8.981   6.471   0.849
  347ALA      H 3449   8.885   6.445   0.836
  347ALA     CA 3450   9.013   6.479   0.992
  347ALA     CB 3451   8.944   6.596   1.063
  347ALA      C 3452   8.996   6.350   1.073
  347ALA      O 3453   8.933   6.255   1.029
  348SER      N 3454   9.059   6.350   1.191
  348SER      H 3455   9.139   6.407   1.211
  348SER     CA 3456   9.041   6.239   1.285
  348SER     CB 3457   9.120   6.115   1.244
  348SER     OG 3458   9.072   6.011   1.331
  348SER     HG 3459   9.069   5.931   1.271
  348SER      C 3460   9.074   6.273   1.431
  348SER      O 3461   9.169   6.347   1.459
  349ILE      N 3462   8.993   6.231   1.527
  349ILE      H 3463   8.913   6.183   1.491
  349ILE     CA 3464   8.982   6.270   1.668
  349ILE     CB 3465   8.842   6.320   1.702
  349ILE    CG1 3466   8.813   6.436   1.607
  349ILE    CG2 3467   8.842   6.371   1.846
  349ILE     CD 3468   8.663   6.446   1.577
  349ILE      C 3469   9.026   6.153   1.756
  349ILE      O 3470   8.967   6.045   1.760
  350PHE      N 3471   9.123   6.184   1.842
  350PHE      H 3472   9.144   6.278   1.866
  350PHE     CA 3473   9.190   6.082   1.924
  350PHE     CB 3474   9.341   6.085   1.899
  350PHE     CG 3475   9.373   6.028   1.760
  350PHE    CD1 3476   9.394   5.891   1.761
  350PHE    HD1 3477   9.394   5.836   1.855
  350PHE    CD2 3478   9.370   6.103   1.643
  350PHE    HD2 3479   9.367   6.211   1.656
  350PHE    CE1 3480   9.424   5.823   1.643
  350PHE    HE1 3481   9.461   5.721   1.643
  350PHE    CE2 3482   9.389   6.030   1.527
  350PHE    HE2 3483   9.399   6.086   1.434
  350PHE     CZ 3484   9.421   5.894   1.524
  350PHE     HZ 3485   9.416   5.855   1.422
  350PHE      C 3486   9.170   6.088   2.076
  350PHE      O 3487   9.119   6.181   2.137
  351LY3      N 3488   9.201   5.974   2.138
  351LY3      H 3489   9.231   5.889   2.095
  351LY3     CA 3490   9.184   5.968   2.284
  351LY3     CB 3491   9.214   5.824   2.326
  351LY3     CG 3492   9.166   5.781   2.465
  351LY3     CD 3493   9.181   5.629   2.454
  351LY3     CE 3494   9.164   5.546   2.581
  351LY3     NZ 3495   9.114   5.411   2.554
  351LY3    HZ1 3496   9.180   5.345   2.589
  351LY3    HZ2 3497   9.019   5.399   2.585
  351LY3    HZ3 3498   9.108   5.390   2.456
  351LY3      C 3499   9.280   6.056   2.365
  351LY3      O 3500   9.395   6.076   2.325
  352SER      N 3501   9.208   6.120   2.456
  352SER      H 3502   9.113   6.093   2.473
  352SER     CA 3503   9.265   6.213   2.554
  352SER     CB 3504   9.175   6.231   2.676
  352SER     OG 3505   9.058   6.304   2.636
  352SER     HG 3506   9.083   6.398   2.614
  352SER      C 3507   9.399   6.172   2.617
  352SER      O 3508   9.411   6.060   2.667
  353THR      N 3509   9.490   6.269   2.606
  353THR      H 3510   9.474   6.355   2.558
  353THR     CA 3511   9.623   6.279   2.666
  353THR     CB 3512   9.734   6.328   2.572
  353THR    OG1 3513   9.711   6.265   2.446
  353THR    HG1 3514   9.705   6.165   2.456
  353THR    CG2 3515   9.872   6.275   2.611
  353THR      C 3516   9.639   6.372   2.787
  353THR      O 3517   9.627   6.495   2.782
  354GL4      N 3518   9.673   6.313   2.901
  354GL4      H 3519   9.705   6.219   2.906
  354GL4     CA 3520   9.689   6.389   3.026
  354GL4     CB 3521   9.697   6.294   3.146
  354GL4     CG 3522   9.795   6.181   3.115
  354GL4     CD 3523   9.774   6.054   3.198
  354GL4    OE1 3524   9.723   5.957   3.138
  354GL4   HE11 3525   9.706   5.883   3.202
  354GL4   HE12 3526   9.737   5.972   3.040
  354GL4    OE2 3527   9.823   6.042   3.313
  354GL4   HE21 3528   9.779   5.965   3.361
  354GL4   HE22 3529   9.866   6.130   3.330
  354GL4      C 3530   9.813   6.478   3.023
  354GL4      O 3531   9.912   6.435   2.964
  355VAL      N 3532   9.788   6.608   3.034
  355VAL      H 3533   9.696   6.639   3.057
  355VAL     CA 3534   9.891   6.713   3.037
  355VAL     CB 3535   9.907   6.800   2.912
  355VAL    CG1 3536   9.982   6.726   2.801
  355VAL    CG2 3537   9.769   6.849   2.868
  355VAL      C 3538   9.887   6.796   3.166
  355VAL      O 3539   9.780   6.836   3.210
  356SER      N 3540  10.001   6.792   3.234
  356SER      H 3541  10.084   6.745   3.205
  356SER     CA 3542  10.012   6.856   3.366
  356SER     CB 3543  10.144   6.816   3.432
  356SER     OG 3544  10.133   6.686   3.491
  356SER     HG 3545  10.105   6.691   3.587
  356SER      C 3546  10.007   7.009   3.363
  356SER      O 3547  10.087   7.069   3.291
  357AS4      N 3548   9.898   7.066   3.415
  357AS4      H 3549   9.842   7.005   3.471
  357AS4     CA 3550   9.864   7.208   3.404
  357AS4     CB 3551   9.716   7.245   3.413
  357AS4     CG 3552   9.688   7.395   3.397
  357AS4    OD1 3553   9.629   7.432   3.294
  357AS4   HD11 3554   9.615   7.531   3.296
  357AS4   HD12 3555   9.611   7.354   3.234
  357AS4    OD2 3556   9.719   7.470   3.492
  357AS4   HD21 3557   9.642   7.528   3.520
  357AS4   HD22 3558   9.818   7.481   3.504
  357AS4      C 3559   9.947   7.293   3.501
  357AS4      O 3560   9.949   7.267   3.621
  358ALA      N 3561  10.029   7.385   3.451
  358ALA      H 3562  10.023   7.409   3.354
  358ALA     CA 3563  10.115   7.478   3.525
  358ALA     CB 3564  10.224   7.539   3.437
  358ALA      C 3565  10.049   7.583   3.614
  358ALA      O 3566  10.108   7.616   3.717
  359LEU      N 3567   9.946   7.649   3.562
  359LEU      H 3568   9.903   7.610   3.481
  359LEU     CA 3569   9.878   7.762   3.628
  359LEU     CB 3570   9.815   7.853   3.522
  359LEU     CG 3571   9.922   7.924   3.440
  359LEU    CD1 3572   9.859   8.039   3.360
  359LEU    CD2 3573  10.035   7.980   3.526
  359LEU      C 3574   9.779   7.721   3.737
  359LEU      O 3575   9.737   7.809   3.812
  360ALA      N 3576   9.738   7.595   3.738
  360ALA      H 3577   9.732   7.543   3.653
  360ALA     CA 3578   9.670   7.533   3.853
  360ALA     CB 3579   9.651   7.382   3.834
  360ALA      C 3580   9.740   7.562   3.986
  360ALA      O 3581   9.860   7.537   3.990
  361PRO      N 3582   9.662   7.597   4.088
  361PRO     CA 3583   9.515   7.602   4.084
  361PRO     CB 3584   9.475   7.584   4.231
  361PRO     CG 3585   9.595   7.632   4.314
  361PRO     CD 3586   9.716   7.601   4.225
  361PRO      C 3587   9.467   7.741   4.040
  361PRO      O 3588   9.510   7.846   4.086
  362TY0      N 3589   9.372   7.751   3.948
  362TY0      H 3590   9.335   7.667   3.908
  362TY0     CA 3591   9.340   7.873   3.874
  362TY0     CB 3592   9.386   7.849   3.730
  362TY0     CG 3593   9.345   7.955   3.626
  362TY0    CD1 3594   9.244   7.923   3.536
  362TY0    HD1 3595   9.179   7.841   3.569
  362TY0    CD2 3596   9.413   8.075   3.613
  362TY0    HD2 3597   9.491   8.110   3.680
  362TY0    CE1 3598   9.211   8.006   3.429
  362TY0    HE1 3599   9.134   7.972   3.360
  362TY0    CE2 3600   9.368   8.168   3.520
  362TY0    HE2 3601   9.427   8.258   3.503
  362TY0     CZ 3602   9.276   8.129   3.423
  362TY0     OH 3603   9.303   8.181   3.301
  362TY0    HH1 3604   9.238   8.147   3.233
  362TY0    HH2 3605   9.383   8.240   3.310
  362TY0      C 3606   9.187   7.881   3.876
  362TY0      O 3607   9.111   7.788   3.849
  363VAL      N 3608   9.141   8.000   3.914
  363VAL      H 3609   9.202   8.079   3.919
  363VAL     CA 3610   8.999   8.030   3.896
  363VAL     CB 3611   8.966   8.145   3.991
  363VAL    CG1 3612   9.028   8.276   3.943
  363VAL    CG2 3613   8.815   8.157   4.014
  363VAL      C 3614   8.951   8.047   3.751
  363VAL      O 3615   8.999   8.132   3.676
  364VAL      N 3616   8.847   7.968   3.730
  364VAL      H 3617   8.809   7.900   3.793
  364VAL     CA 3618   8.799   7.956   3.592
  364VAL     CB 3619   8.697   7.843   3.580
  364VAL    CG1 3620   8.774   7.712   3.601
  364VAL    CG2 3621   8.592   7.855   3.691
  364VAL      C 3622   8.737   8.081   3.529
  364VAL      O 3623   8.676   8.165   3.595
  365SER      N 3624   8.741   8.076   3.396
  365SER      H 3625   8.783   7.999   3.348
  365SER     CA 3626   8.680   8.181   3.313
  365SER     CB 3627   8.721   8.182   3.165
  365SER     OG 3628   8.707   8.052   3.108
  365SER     HG 3629   8.799   8.015   3.109
  365SER      C 3630   8.528   8.164   3.312
  365SER      O 3631   8.457   8.254   3.356
  366PHE      N 3632   8.475   8.042   3.300
  366PHE      H 3633   8.540   7.973   3.267
  366PHE     CA 3634   8.337   7.994   3.309
  366PHE     CB 3635   8.327   7.855   3.245
  366PHE     CG 3636   8.313   7.850   3.093
  366PHE    CD1 3637   8.424   7.860   3.010
  366PHE    HD1 3638   8.520   7.897   3.048
  366PHE    CD2 3639   8.189   7.830   3.034
  366PHE    HD2 3640   8.100   7.844   3.096
  366PHE    CE1 3641   8.410   7.850   2.873
  366PHE    HE1 3642   8.496   7.838   2.806
  366PHE    CE2 3643   8.175   7.818   2.896
  366PHE    HE2 3644   8.084   7.774   2.856
  366PHE     CZ 3645   8.286   7.828   2.813
  366PHE     HZ 3646   8.276   7.817   2.705
  366PHE      C 3647   8.280   8.008   3.450
  366PHE      O 3648   8.186   7.938   3.487
  367SER      N 3649   8.325   8.104   3.531
  367SER      H 3650   8.396   8.164   3.494
  367SER     CA 3651   8.253   8.158   3.647
  367SER     CB 3652   8.343   8.137   3.768
  367SER     OG 3653   8.270   8.167   3.888
  367SER     HG 3654   8.282   8.260   3.921
  367SER      C 3655   8.212   8.305   3.636
  367SER      O 3656   8.285   8.390   3.586
  368SER      N 3657   8.080   8.320   3.649
  368SER      H 3658   8.017   8.243   3.663
  368SER     CA 3659   8.015   8.450   3.627
  368SER     CB 3660   7.863   8.437   3.637
  368SER     OG 3661   7.811   8.428   3.770
  368SER     HG 3662   7.854   8.356   3.825
  368SER      C 3663   8.062   8.557   3.725
  368SER      O 3664   8.087   8.534   3.843
  369ARG      N 3665   8.088   8.676   3.670
  369ARG      H 3666   8.061   8.695   3.576
  369ARG     CA 3667   8.177   8.774   3.733
  369ARG     CB 3668   8.302   8.780   3.645
  369ARG     CG 3669   8.400   8.667   3.676
  369ARG     CD 3670   8.506   8.645   3.569
  369ARG     NE 3671   8.611   8.546   3.600
  369ARG     HE 3672   8.597   8.485   3.677
  369ARG     CZ 3673   8.726   8.533   3.532
  369ARG    NH1 3674   8.750   8.596   3.416
  369ARG   HH11 3675   8.692   8.660   3.365
  369ARG   HH12 3676   8.832   8.562   3.372
  369ARG    NH2 3677   8.826   8.448   3.555
  369ARG   HH21 3678   8.830   8.386   3.633
  369ARG   HH22 3679   8.903   8.447   3.491
  369ARG      C 3680   8.121   8.916   3.748
  369ARG      O 3681   8.044   8.969   3.668
  370GLY      N 3682   8.178   8.986   3.845
  370GLY      H 3683   8.260   8.955   3.894
  370GLY     CA 3684   8.161   9.130   3.874
  370GLY      C 3685   8.217   9.224   3.767
  370GLY      O 3686   8.243   9.178   3.656
  371PRO      N 3687   8.200   9.355   3.782
  371PRO     CA 3688   8.120   9.427   3.882
  371PRO     CB 3689   8.198   9.555   3.910
  371PRO     CG 3690   8.256   9.587   3.771
  371PRO     CD 3691   8.273   9.453   3.700
  371PRO      C 3692   7.974   9.439   3.839
  371PRO      O 3693   7.949   9.453   3.719
  372ASN      N 3694   7.886   9.458   3.937
  372ASN      H 3695   7.915   9.479   4.030
  372ASN     CA 3696   7.745   9.491   3.909
  372ASN     CB 3697   7.661   9.364   3.907
  372ASN     CG 3698   7.676   9.273   3.784
  372ASN    OD1 3699   7.753   9.177   3.790
  372ASN    ND2 3700   7.608   9.304   3.674
  372ASN   HD21 3701   7.539   9.376   3.671
  372ASN   HD22 3702   7.632   9.267   3.585
  372ASN      C 3703   7.692   9.593   4.011
  372ASN      O 3704   7.729   9.579   4.127
  373PRO      N 3705   7.610   9.684   3.961
  373PRO     CA 3706   7.527   9.776   4.040
  373PRO     CB 3707   7.433   9.844   3.940
  373PRO     CG 3708   7.518   9.844   3.813
  373PRO     CD 3709   7.601   9.715   3.817
  373PRO      C 3710   7.441   9.715   4.151
  373PRO      O 3711   7.322   9.690   4.135
  374ALA      N 3712   7.502   9.710   4.269
  374ALA      H 3713   7.601   9.727   4.267
  374ALA     CA 3714   7.440   9.681   4.399
  374ALA     CB 3715   7.432   9.529   4.420
  374ALA      C 3716   7.515   9.756   4.510
  374ALA      O 3717   7.576   9.857   4.476
  375SER      N 3718   7.492   9.721   4.636
  375SER      H 3719   7.462   9.629   4.662
  375SER     CA 3720   7.542   9.798   4.750
  375SER     CB 3721   7.453   9.795   4.875
  375SER     OG 3722   7.338   9.871   4.838
  375SER     HG 3723   7.363   9.962   4.804
  375SER      C 3724   7.687   9.772   4.791
  375SER      O 3725   7.719   9.659   4.829
  376PHE      N 3726   7.756   9.886   4.791
  376PHE      H 3727   7.695   9.964   4.778
  376PHE     CA 3728   7.903   9.883   4.796
  376PHE     CB 3729   7.960  10.023   4.773
  376PHE     CG 3730   7.930  10.121   4.887
  376PHE    CD1 3731   7.805  10.177   4.906
  376PHE    HD1 3732   7.722  10.128   4.854
  376PHE    CD2 3733   8.041  10.189   4.934
  376PHE    HD2 3734   8.135  10.137   4.918
  376PHE    CE1 3735   7.786  10.293   4.982
  376PHE    HE1 3736   7.688  10.341   4.986
  376PHE    CE2 3737   8.024  10.304   5.011
  376PHE    HE2 3738   8.109  10.340   5.069
  376PHE     CZ 3739   7.897  10.358   5.033
  376PHE     HZ 3740   7.886  10.420   5.122
  376PHE      C 3741   7.985   9.807   4.901
  376PHE      O 3742   7.986   9.832   5.021
  377AS4      N 3743   8.041   9.695   4.857
  377AS4      H 3744   8.008   9.657   4.771
  377AS4     CA 3745   8.113   9.602   4.945
  377AS4     CB 3746   8.011   9.524   5.029
  377AS4     CG 3747   8.060   9.465   5.161
  377AS4    OD1 3748   8.049   9.534   5.265
  377AS4   HD11 3749   8.129   9.518   5.323
  377AS4   HD12 3750   7.966   9.589   5.256
  377AS4    OD2 3751   8.118   9.354   5.162
  377AS4   HD21 3752   8.167   9.333   5.247
  377AS4   HD22 3753   8.074   9.315   5.081
  377AS4      C 3754   8.202   9.513   4.858
  377AS4      O 3755   8.248   9.545   4.748
  378LEU      N 3756   8.241   9.399   4.914
  378LEU      H 3757   8.207   9.369   5.003
  378LEU     CA 3758   8.346   9.309   4.862
  378LEU     CB 3759   8.372   9.197   4.963
  378LEU     CG 3760   8.441   9.244   5.091
  378LEU    CD1 3761   8.442   9.133   5.198
  378LEU    CD2 3762   8.580   9.306   5.079
  378LEU      C 3763   8.329   9.246   4.724
  378LEU      O 3764   8.222   9.231   4.666
  379LEU      N 3765   8.443   9.187   4.687
  379LEU      H 3766   8.497   9.150   4.763
  379LEU     CA 3767   8.472   9.128   4.556
  379LEU     CB 3768   8.621   9.147   4.526
  379LEU     CG 3769   8.664   9.274   4.453
  379LEU    CD1 3770   8.813   9.306   4.460
  379LEU    CD2 3771   8.597   9.276   4.315
  379LEU      C 3772   8.431   8.983   4.532
  379LEU      O 3773   8.509   8.899   4.577
  380LY3      N 3774   8.300   8.961   4.516
  380LY3      H 3775   8.228   9.024   4.544
  380LY3     CA 3776   8.256   8.828   4.472
  380LY3     CB 3777   8.106   8.841   4.442
  380LY3     CG 3778   8.013   8.862   4.562
  380LY3     CD 3779   7.999   8.725   4.627
  380LY3     CE 3780   7.879   8.735   4.722
  380LY3     NZ 3781   7.879   8.613   4.805
  380LY3    HZ1 3782   7.971   8.597   4.841
  380LY3    HZ2 3783   7.813   8.624   4.879
  380LY3    HZ3 3784   7.852   8.537   4.746
  380LY3      C 3785   8.325   8.760   4.354
  380LY3      O 3786   8.366   8.831   4.262
  381PRO      N 3787   8.357   8.631   4.353
  381PRO     CA 3788   8.336   8.530   4.458
  381PRO     CB 3789   8.330   8.401   4.376
  381PRO     CG 3790   8.448   8.422   4.280
  381PRO     CD 3791   8.433   8.569   4.243
  381PRO      C 3792   8.433   8.532   4.576
  381PRO      O 3793   8.532   8.605   4.571
  382AS4      N 3794   8.373   8.483   4.684
  382AS4      H 3795   8.311   8.406   4.669
  382AS4     CA 3796   8.435   8.489   4.818
  382AS4     CB 3797   8.333   8.443   4.922
  382AS4     CG 3798   8.188   8.489   4.918
  382AS4    OD1 3799   8.102   8.399   4.910
  382AS4   HD11 3800   8.013   8.437   4.936
  382AS4   HD12 3801   8.151   8.324   4.865
  382AS4    OD2 3802   8.159   8.611   4.924
  382AS4   HD21 3803   8.063   8.624   4.949
  382AS4   HD22 3804   8.232   8.671   4.892
  382AS4      C 3805   8.560   8.401   4.826
  382AS4      O 3806   8.673   8.448   4.838
  383ILE      N 3807   8.544   8.271   4.801
  383ILE      H 3808   8.455   8.225   4.800
  383ILE     CA 3809   8.653   8.173   4.794
  383ILE     CB 3810   8.643   8.092   4.923
  383ILE    CG1 3811   8.500   8.053   4.959
  383ILE    CG2 3812   8.722   8.151   5.041
  383ILE     CD 3813   8.468   7.980   5.090
  383ILE      C 3814   8.655   8.079   4.674
  383ILE      O 3815   8.554   8.071   4.604
  384ALA      N 3816   8.763   8.001   4.663
  384ALA      H 3817   8.849   8.025   4.707
  384ALA     CA 3818   8.766   7.890   4.567
  384ALA     CB 3819   8.848   7.926   4.443
  384ALA      C 3820   8.790   7.746   4.615
  384ALA      O 3821   8.866   7.722   4.708
  385ALA      N 3822   8.748   7.659   4.524
  385ALA      H 3823   8.713   7.693   4.437
  385ALA     CA 3824   8.740   7.515   4.555
  385ALA     CB 3825   8.607   7.475   4.619
  385ALA      C 3826   8.734   7.439   4.423
  385ALA      O 3827   8.701   7.503   4.324
  386PRO      N 3828   8.802   7.325   4.413
  386PRO     CA 3829   8.806   7.245   4.290
  386PRO     CB 3830   8.889   7.119   4.317
  386PRO     CG 3831   8.889   7.109   4.470
  386PRO     CD 3832   8.880   7.255   4.516
  386PRO      C 3833   8.673   7.210   4.224
  386PRO      O 3834   8.571   7.170   4.281
  387GLY      N 3835   8.686   7.215   4.092
  387GLY      H 3836   8.768   7.258   4.054
  387GLY     CA 3837   8.580   7.183   3.996
  387GLY      C 3838   8.609   7.123   3.858
  387GLY      O 3839   8.550   7.021   3.825
  388VAL      N 3840   8.705   7.183   3.788
  388VAL      H 3841   8.762   7.255   3.830
  388VAL     CA 3842   8.738   7.143   3.651
  388VAL     CB 3843   8.773   7.258   3.557
  388VAL    CG1 3844   8.813   7.214   3.416
  388VAL    CG2 3845   8.648   7.347   3.553
  388VAL      C 3846   8.841   7.030   3.653
  388VAL      O 3847   8.936   7.027   3.732
  389ARG      N 3848   8.806   6.929   3.574
  389ARG      H 3849   8.720   6.927   3.523
  389ARG     CA 3850   8.881   6.803   3.563
  389ARG     CB 3851   9.018   6.825   3.499
  389ARG     CG 3852   9.036   6.928   3.387
  389ARG     CD 3853   9.161   7.004   3.430
  389ARG     NE 3854   9.170   7.137   3.369
  389ARG     HE 3855   9.095   7.162   3.308
  389ARG     CZ 3856   9.273   7.223   3.366
  389ARG    NH1 3857   9.389   7.195   3.427
  389ARG   HH11 3858   9.409   7.112   3.480
  389ARG   HH12 3859   9.456   7.270   3.427
  389ARG    NH2 3860   9.267   7.339   3.299
  389ARG   HH21 3861   9.182   7.370   3.257
  389ARG   HH22 3862   9.352   7.387   3.278
  389ARG      C 3863   8.898   6.704   3.678
  389ARG      O 3864   8.982   6.614   3.675
  390ILE      N 3865   8.802   6.709   3.770
  390ILE      H 3866   8.711   6.730   3.735
  390ILE     CA 3867   8.816   6.623   3.888
  390ILE     CB 3868   8.715   6.682   3.986
  390ILE    CG1 3869   8.769   6.806   4.057
  390ILE    CG2 3870   8.658   6.585   4.090
  390ILE     CD 3871   8.660   6.868   4.144
  390ILE      C 3872   8.794   6.473   3.865
  390ILE      O 3873   8.684   6.438   3.822
  391LEU      N 3874   8.893   6.394   3.905
  391LEU      H 3875   8.987   6.426   3.908
  391LEU     CA 3876   8.871   6.248   3.911
  391LEU     CB 3877   9.008   6.181   3.908
  391LEU     CG 3878   9.025   6.057   3.819
  391LEU    CD1 3879   9.167   6.001   3.804
  391LEU    CD2 3880   8.944   5.943   3.882
  391LEU      C 3881   8.788   6.208   4.033
  391LEU      O 3882   8.824   6.264   4.136
  392ALA      N 3883   8.678   6.137   4.015
  392ALA      H 3884   8.638   6.107   3.928
  392ALA     CA 3885   8.603   6.092   4.134
  392ALA     CB 3886   8.502   6.205   4.155
  392ALA      C 3887   8.538   5.954   4.122
  392ALA      O 3888   8.524   5.906   4.010
  393ALA      N 3889   8.508   5.897   4.239
  393ALA      H 3890   8.517   5.953   4.321
  393ALA     CA 3891   8.437   5.769   4.252
  393ALA     CB 3892   8.432   5.744   4.403
  393ALA      C 3893   8.302   5.748   4.183
  393ALA      O 3894   8.203   5.812   4.218
  394TRP      N 3895   8.304   5.653   4.089
  394TRP      H 3896   8.380   5.587   4.087
  394TRP     CA 3897   8.182   5.638   4.009
  394TRP     CB 3898   8.224   5.637   3.862
  394TRP     CG 3899   8.109   5.660   3.764
  394TRP    CD1 3900   8.076   5.558   3.685
  394TRP    HD1 3901   8.107   5.456   3.709
  394TRP    CD2 3902   8.063   5.775   3.701
  394TRP    NE1 3903   8.013   5.605   3.578
  394TRP    HE1 3904   7.971   5.546   3.510
  394TRP    CE2 3905   7.987   5.735   3.592
  394TRP    CE3 3906   8.083   5.909   3.733
  394TRP    HE3 3907   8.138   5.927   3.825
  394TRP    CZ2 3908   7.929   5.830   3.508
  394TRP    HZ2 3909   7.888   5.809   3.409
  394TRP    CZ3 3910   8.015   6.002   3.655
  394TRP    HZ3 3911   8.019   6.106   3.685
  394TRP    CH2 3912   7.944   5.964   3.542
  394TRP    HH2 3913   7.929   6.043   3.468
  394TRP      C 3914   8.105   5.507   4.033
  394TRP      O 3915   8.171   5.406   4.053
  395PRO      N 3916   7.973   5.519   4.021
  395PRO     CA 3917   7.884   5.403   4.006
  395PRO     CB 3918   7.748   5.458   4.047
  395PRO     CG 3919   7.750   5.607   4.014
  395PRO     CD 3920   7.894   5.639   4.055
  395PRO      C 3921   7.879   5.337   3.868
  395PRO      O 3922   7.836   5.400   3.772
  396PRO      N 3923   7.926   5.213   3.852
  396PRO     CA 3924   7.921   5.135   3.728
  396PRO     CB 3925   7.972   4.993   3.760
  396PRO     CG 3926   8.074   5.030   3.867
  396PRO     CD 3927   8.004   5.137   3.951
  396PRO      C 3928   7.799   5.117   3.638
  396PRO      O 3929   7.813   5.066   3.527
  397ILE      N 3930   7.688   5.168   3.690
  397ILE      H 3931   7.667   5.174   3.787
  397ILE     CA 3932   7.570   5.184   3.603
  397ILE     CB 3933   7.439   5.148   3.673
  397ILE    CG1 3934   7.411   5.239   3.793
  397ILE    CG2 3935   7.446   5.000   3.714
  397ILE     CD 3936   7.262   5.242   3.826
  397ILE      C 3937   7.563   5.322   3.537
  397ILE      O 3938   7.521   5.329   3.421
  398ALA      N 3939   7.628   5.423   3.594
  398ALA      H 3940   7.707   5.407   3.653
  398ALA     CA 3941   7.619   5.559   3.538
  398ALA     CB 3942   7.666   5.633   3.664
  398ALA      C 3943   7.690   5.576   3.404
  398ALA      O 3944   7.808   5.540   3.396
  399PRO      N 3945   7.624   5.634   3.304
  399PRO     CA 3946   7.673   5.643   3.166
  399PRO     CB 3947   7.545   5.688   3.093
  399PRO     CG 3948   7.468   5.771   3.196
  399PRO     CD 3949   7.486   5.683   3.319
  399PRO      C 3950   7.783   5.746   3.138
  399PRO      O 3951   7.767   5.867   3.147
  400VAL      N 3952   7.897   5.692   3.094
  400VAL      H 3953   7.904   5.592   3.088
  400VAL     CA 3954   8.014   5.768   3.049
  400VAL     CB 3955   8.147   5.705   3.090
  400VAL    CG1 3956   8.270   5.789   3.056
  400VAL    CG2 3957   8.146   5.702   3.243
  400VAL      C 3958   8.008   5.816   2.903
  400VAL      O 3959   7.966   5.929   2.880
  401SER      N 3960   8.038   5.727   2.809
  401SER      H 3961   8.072   5.635   2.826
  401SER     CA 3962   8.071   5.763   2.670
  401SER     CB 3963   8.223   5.760   2.650
  401SER     OG 3964   8.277   5.631   2.680
  401SER     HG 3965   8.371   5.640   2.649
  401SER      C 3966   7.997   5.692   2.557
  401SER      O 3967   7.957   5.578   2.579
  402GLY      N 3968   8.021   5.721   2.429
  402GLY      H 3969   8.083   5.798   2.413
  402GLY     CA 3970   7.948   5.668   2.313
  402GLY      C 3971   7.840   5.772   2.284
  402GLY      O 3972   7.790   5.845   2.369
  403VAL      N 3973   7.777   5.746   2.170
  403VAL      H 3974   7.773   5.653   2.134
  403VAL     CA 3975   7.700   5.849   2.098
  403VAL     CB 3976   7.675   5.812   1.952
  403VAL    CG1 3977   7.802   5.800   1.868
  403VAL    CG2 3978   7.608   5.675   1.940
  403VAL      C 3979   7.582   5.875   2.191
  403VAL      O 3980   7.529   5.985   2.208
  404LY3      N 3981   7.521   5.768   2.240
  404LY3      H 3982   7.565   5.678   2.230
  404LY3     CA 3983   7.396   5.768   2.317
  404LY3     CB 3984   7.289   5.681   2.250
  404LY3     CG 3985   7.142   5.718   2.273
  404LY3     CD 3986   7.119   5.854   2.208
  404LY3     CE 3987   6.990   5.926   2.250
  404LY3     NZ 3988   7.002   5.967   2.391
  404LY3    HZ1 3989   7.083   6.024   2.403
  404LY3    HZ2 3990   6.917   6.017   2.410
  404LY3    HZ3 3991   7.007   5.891   2.456
  404LY3      C 3992   7.427   5.723   2.460
  404LY3      O 3993   7.341   5.684   2.539
  405GLY      N 3994   7.544   5.760   2.512
  405GLY      H 3995   7.608   5.821   2.465
  405GLY     CA 3996   7.586   5.727   2.649
  405GLY      C 3997   7.606   5.580   2.688
  405GLY      O 3998   7.586   5.539   2.802
  406AS4      N 3999   7.654   5.502   2.592
  406AS4      H 4000   7.663   5.542   2.501
  406AS4     CA 4001   7.670   5.355   2.590
  406AS4     CB 4002   7.738   5.323   2.457
  406AS4     CG 4003   7.663   5.388   2.340
  406AS4    OD1 4004   7.689   5.503   2.299
  406AS4   HD11 4005   7.622   5.522   2.227
  406AS4   HD12 4006   7.754   5.541   2.364
  406AS4    OD2 4007   7.565   5.319   2.307
  406AS4   HD21 4008   7.512   5.362   2.234
  406AS4   HD22 4009   7.543   5.240   2.364
  406AS4      C 4010   7.751   5.293   2.704
  406AS4      O 4011   7.709   5.189   2.754
  407ASN      N 4012   7.871   5.345   2.725
  407ASN      H 4013   7.885   5.433   2.679
  407ASN     CA 4014   7.968   5.290   2.821
  407ASN     CB 4015   8.100   5.337   2.759
  407ASN     CG 4016   8.225   5.321   2.845
  407ASN    OD1 4017   8.263   5.210   2.883
  407ASN    ND2 4018   8.312   5.421   2.834
  407ASN   HD21 4019   8.301   5.499   2.772
  407ASN   HD22 4020   8.401   5.416   2.880
  407ASN      C 4021   7.940   5.332   2.965
  407ASN      O 4022   7.956   5.451   2.991
  408ARG      N 4023   7.905   5.236   3.051
  408ARG      H 4024   7.906   5.138   3.030
  408ARG     CA 4025   7.874   5.266   3.191
  408ARG     CB 4026   7.736   5.204   3.217
  408ARG     CG 4027   7.624   5.249   3.123
  408ARG     CD 4028   7.498   5.179   3.173
  408ARG     NE 4029   7.390   5.246   3.099
  408ARG     HE 4030   7.401   5.266   3.001
  408ARG     CZ 4031   7.282   5.307   3.149
  408ARG    NH1 4032   7.254   5.305   3.280
  408ARG   HH11 4033   7.305   5.242   3.339
  408ARG   HH12 4034   7.183   5.364   3.320
  408ARG    NH2 4035   7.202   5.381   3.072
  408ARG   HH21 4036   7.233   5.391   2.977
  408ARG   HH22 4037   7.134   5.440   3.116
  408ARG      C 4038   7.986   5.227   3.288
  408ARG      O 4039   8.018   5.298   3.384
  409GL4      N 4040   8.038   5.107   3.268
  409GL4      H 4041   8.019   5.060   3.182
  409GL4     CA 4042   8.118   5.031   3.366
  409GL4     CB 4043   8.130   4.885   3.321
  409GL4     CG 4044   8.001   4.802   3.319
  409GL4     CD 4045   8.027   4.651   3.320
  409GL4    OE1 4046   7.952   4.583   3.393
  409GL4   HE11 4047   7.980   4.489   3.378
  409GL4   HE12 4048   7.897   4.636   3.458
  409GL4    OE2 4049   8.129   4.604   3.265
  409GL4   HE21 4050   8.141   4.506   3.273
  409GL4   HE22 4051   8.183   4.684   3.240
  409GL4      C 4052   8.257   5.084   3.400
  409GL4      O 4053   8.362   5.027   3.372
  410VAL      N 4054   8.260   5.195   3.474
  410VAL      H 4055   8.179   5.248   3.498
  410VAL     CA 4056   8.387   5.260   3.511
  410VAL     CB 4057   8.417   5.388   3.433
  410VAL    CG1 4058   8.558   5.429   3.473
  410VAL    CG2 4059   8.417   5.382   3.280
  410VAL      C 4060   8.389   5.278   3.663
  410VAL      O 4061   8.304   5.346   3.720
  411LEU      N 4062   8.495   5.239   3.733
  411LEU      H 4063   8.571   5.198   3.681
  411LEU     CA 4064   8.513   5.263   3.877
  411LEU     CB 4065   8.609   5.159   3.933
  411LEU     CG 4066   8.534   5.028   3.961
  411LEU    CD1 4067   8.643   4.920   3.969
  411LEU    CD2 4068   8.442   5.049   4.081
  411LEU      C 4069   8.545   5.403   3.929
  411LEU      O 4070   8.479   5.460   4.016
  412TY0      N 4071   8.636   5.469   3.859
  412TY0      H 4072   8.685   5.435   3.779
  412TY0     CA 4073   8.678   5.607   3.888
  412TY0     CB 4074   8.821   5.609   3.942
  412TY0     CG 4075   8.834   5.583   4.092
  412TY0    CD1 4076   8.799   5.686   4.179
  412TY0    HD1 4077   8.767   5.782   4.139
  412TY0    CD2 4078   8.865   5.456   4.140
  412TY0    HD2 4079   8.929   5.385   4.086
  412TY0    CE1 4080   8.792   5.660   4.315
  412TY0    HE1 4081   8.741   5.736   4.375
  412TY0    CE2 4082   8.853   5.432   4.276
  412TY0    HE2 4083   8.870   5.330   4.313
  412TY0     CZ 4084   8.825   5.535   4.365
  412TY0     OH 4085   8.798   5.512   4.496
  412TY0    HH1 4086   8.840   5.427   4.530
  412TY0    HH2 4087   8.769   5.602   4.528
  412TY0      C 4088   8.670   5.686   3.757
  412TY0      O 4089   8.739   5.647   3.664
  413ASN      N 4090   8.591   5.794   3.759
  413ASN      H 4091   8.562   5.842   3.841
  413ASN     CA 4092   8.576   5.873   3.636
  413ASN     CB 4093   8.432   5.853   3.587
  413ASN     CG 4094   8.400   5.942   3.467
  413ASN    OD1 4095   8.473   5.978   3.374
  413ASN    ND2 4096   8.272   5.974   3.469
  413ASN   HD21 4097   8.211   5.946   3.544
  413ASN   HD22 4098   8.230   6.014   3.387
  413ASN      C 4099   8.622   6.017   3.657
  413ASN      O 4100   8.604   6.064   3.770
  414ILE      N 4101   8.640   6.086   3.545
  414ILE      H 4102   8.632   6.044   3.455
  414ILE     CA 4103   8.691   6.224   3.541
  414ILE     CB 4104   8.807   6.244   3.443
  414ILE    CG1 4105   8.919   6.145   3.478
  414ILE    CG2 4106   8.859   6.388   3.437
  414ILE     CD 4107   9.035   6.156   3.379
  414ILE      C 4108   8.570   6.311   3.506
  414ILE      O 4109   8.536   6.328   3.389
  415ILE      N 4110   8.515   6.367   3.614
  415ILE      H 4111   8.568   6.380   3.697
  415ILE     CA 4112   8.401   6.459   3.600
  415ILE     CB 4113   8.295   6.439   3.709
  415ILE    CG1 4114   8.353   6.418   3.849
  415ILE    CG2 4115   8.207   6.327   3.654
  415ILE     CD 4116   8.239   6.434   3.950
  415ILE      C 4117   8.452   6.603   3.585
  415ILE      O 4118   8.536   6.654   3.659
  416SER      N 4119   8.398   6.675   3.488
  416SER      H 4120   8.327   6.642   3.425
  416SER     CA 4121   8.429   6.818   3.473
  416SER     CB 4122   8.510   6.844   3.345
  416SER     OG 4123   8.556   6.979   3.357
  416SER     HG 4124   8.584   7.009   3.266
  416SER      C 4125   8.305   6.907   3.465
  416SER      O 4126   8.193   6.860   3.444
  417GLY      N 4127   8.314   7.031   3.512
  417GLY      H 4128   8.397   7.067   3.554
  417GLY     CA 4129   8.207   7.131   3.519
  417GLY      C 4130   8.232   7.229   3.634
  417GLY      O 4131   8.304   7.195   3.728
  418THR      N 4132   8.169   7.346   3.632
  418THR      H 4133   8.104   7.368   3.559
  418THR     CA 4134   8.181   7.439   3.745
  418THR     CB 4135   8.149   7.584   3.708
  418THR    OG1 4136   8.038   7.591   3.618
  418THR    HG1 4137   7.952   7.587   3.669
  418THR    CG2 4138   8.270   7.652   3.644
  418THR      C 4139   8.117   7.410   3.881
  418THR      O 4140   8.185   7.446   3.976
  419ASN      N 4141   8.023   7.316   3.889
  419ASN      H 4142   8.014   7.249   3.815
  419ASN     CA 4143   7.945   7.298   4.012
  419ASN     CB 4144   7.803   7.262   3.970
  419ASN     CG 4145   7.726   7.381   3.913
  419ASN    OD1 4146   7.731   7.498   3.951
  419ASN    ND2 4147   7.623   7.352   3.834
  419ASN   HD21 4148   7.591   7.258   3.817
  419ASN   HD22 4149   7.565   7.422   3.792
  419ASN      C 4150   7.997   7.220   4.133
  419ASN      O 4151   7.942   7.231   4.242
  420MET      N 4152   8.114   7.159   4.117
  420MET      H 4153   8.146   7.146   4.023
  420MET     CA 4154   8.171   7.089   4.234
  420MET     CB 4155   8.281   6.995   4.186
  420MET     CG 4156   8.228   6.882   4.098
  420MET     SD 4157   8.162   6.930   3.934
  420MET     CE 4158   8.291   6.843   3.848
  420MET      C 4159   8.220   7.179   4.348
  420MET      O 4160   8.243   7.140   4.462
  421SER      N 4161   8.214   7.308   4.319
  421SER      H 4162   8.163   7.343   4.240
  421SER     CA 4163   8.267   7.410   4.411
  421SER     CB 4164   8.258   7.550   4.350
  421SER     OG 4165   8.130   7.583   4.296
  421SER     HG 4166   8.139   7.677   4.262
  421SER      C 4167   8.190   7.416   4.543
  421SER      O 4168   8.254   7.383   4.642
  422CY0      N 4169   8.058   7.406   4.529
  422CY0      H 4170   8.019   7.409   4.437
  422CY0     CA 4171   7.964   7.407   4.643
  422CY0     CB 4172   7.833   7.472   4.599
  422CY0     SG 4173   7.738   7.394   4.464
  422CY0    HG1 4174   7.634   7.471   4.495
  422CY0    HG2 4175   7.827   7.436   4.375
  422CY0    HG3 4176   7.740   7.266   4.502
  422CY0      C 4177   7.964   7.274   4.718
  422CY0      O 4178   8.011   7.286   4.831
  423PRO      N 4179   7.985   7.154   4.664
  423PRO     CA 4180   8.010   7.034   4.746
  423PRO     CB 4181   8.007   6.916   4.649
  423PRO     CG 4182   7.907   6.960   4.542
  423PRO     CD 4183   7.935   7.110   4.533
  423PRO      C 4184   8.145   7.028   4.818
  423PRO      O 4185   8.153   6.964   4.923
  424HI2      N 4186   8.242   7.101   4.763
  424HI2      H 4187   8.232   7.127   4.667
  424HI2     CA 4188   8.375   7.101   4.826
  424HI2     CB 4189   8.485   7.136   4.725
  424HI2     CG 4190   8.514   7.007   4.647
  424HI2    ND1 4191   8.497   6.973   4.520
  424HI2    HD1 4192   8.467   7.029   4.443
  424HI2    CD2 4193   8.570   6.898   4.700
  424HI2    HD2 4194   8.615   6.884   4.798
  424HI2    CE1 4195   8.556   6.856   4.497
  424HI2    HE1 4196   8.552   6.792   4.409
  424HI2    NE2 4197   8.599   6.804   4.611
  424HI2    HE2 4198   8.622   6.707   4.623
  424HI2      C 4199   8.369   7.192   4.948
  424HI2      O 4200   8.437   7.166   5.048
  425ALA      N 4201   8.316   7.312   4.928
  425ALA      H 4202   8.298   7.343   4.835
  425ALA     CA 4203   8.272   7.403   5.035
  425ALA     CB 4204   8.194   7.515   4.967
  425ALA      C 4205   8.184   7.347   5.147
  425ALA      O 4206   8.223   7.358   5.263
  426SER      N 4207   8.080   7.273   5.109
  426SER      H 4208   8.030   7.288   5.024
  426SER     CA 4209   7.994   7.196   5.200
  426SER     CB 4210   7.897   7.119   5.111
  426SER     OG 4211   7.804   7.216   5.060
  426SER     HG 4212   7.760   7.185   4.976
  426SER      C 4213   8.081   7.090   5.270
  426SER      O 4214   8.081   7.079   5.392
  427GLY      N 4215   8.166   7.015   5.200
  427GLY      H 4216   8.163   7.010   5.100
  427GLY     CA 4217   8.264   6.923   5.258
  427GLY      C 4218   8.365   6.979   5.358
  427GLY      O 4219   8.381   6.936   5.471
  428ALA      N 4220   8.429   7.088   5.317
  428ALA      H 4221   8.441   7.109   5.219
  428ALA     CA 4222   8.524   7.159   5.403
  428ALA     CB 4223   8.595   7.276   5.334
  428ALA      C 4224   8.453   7.208   5.530
  428ALA      O 4225   8.497   7.184   5.642
  429ALA      N 4226   8.332   7.258   5.505
  429ALA      H 4227   8.299   7.282   5.414
  429ALA     CA 4228   8.248   7.305   5.616
  429ALA     CB 4229   8.116   7.351   5.554
  429ALA      C 4230   8.208   7.200   5.721
  429ALA      O 4231   8.244   7.224   5.836
  430ALA      N 4232   8.173   7.080   5.678
  430ALA      H 4233   8.180   7.068   5.579
  430ALA     CA 4234   8.134   6.966   5.763
  430ALA     CB 4235   8.085   6.844   5.685
  430ALA      C 4236   8.246   6.924   5.858
  430ALA      O 4237   8.229   6.913   5.979
  431TY0      N 4238   8.370   6.932   5.812
  431TY0      H 4239   8.387   6.962   5.719
  431TY0     CA 4240   8.494   6.910   5.889
  431TY0     CB 4241   8.622   6.922   5.806
  431TY0     CG 4242   8.630   6.804   5.708
  431TY0    CD1 4243   8.642   6.841   5.575
  431TY0    HD1 4244   8.624   6.945   5.547
  431TY0    CD2 4245   8.632   6.671   5.749
  431TY0    HD2 4246   8.625   6.645   5.855
  431TY0    CE1 4247   8.661   6.741   5.480
  431TY0    HE1 4248   8.636   6.765   5.376
  431TY0    CE2 4249   8.665   6.575   5.654
  431TY0    HE2 4250   8.660   6.472   5.690
  431TY0     CZ 4251   8.684   6.611   5.522
  431TY0     OH 4252   8.753   6.521   5.446
  431TY0    HH1 4253   8.784   6.569   5.364
  431TY0    HH2 4254   8.790   6.456   5.513
  431TY0      C 4255   8.495   7.008   6.006
  431TY0      O 4256   8.492   6.967   6.122
  432ILE      N 4257   8.488   7.137   5.975
  432ILE      H 4258   8.479   7.167   5.880
  432ILE     CA 4259   8.474   7.243   6.076
  432ILE     CB 4260   8.466   7.375   6.000
  432ILE    CG1 4261   8.589   7.398   5.911
  432ILE    CG2 4262   8.464   7.482   6.110
  432ILE     CD 4263   8.593   7.530   5.834
  432ILE      C 4264   8.356   7.217   6.170
  432ILE      O 4265   8.378   7.211   6.291
  433LY3      N 4266   8.235   7.208   6.116
  433LY3      H 4267   8.216   7.197   6.018
  433LY3     CA 4268   8.114   7.181   6.193
  433LY3     CB 4269   7.981   7.185   6.117
  433LY3     CG 4270   7.944   7.324   6.066
  433LY3     CD 4271   7.833   7.387   6.150
  433LY3     CE 4272   7.699   7.325   6.111
  433LY3     NZ 4273   7.589   7.350   6.206
  433LY3    HZ1 4274   7.569   7.448   6.214
  433LY3    HZ2 4275   7.504   7.299   6.195
  433LY3    HZ3 4276   7.625   7.331   6.297
  433LY3      C 4277   8.107   7.055   6.280
  433LY3      O 4278   8.030   7.046   6.375
  434SER      N 4279   8.190   6.957   6.246
  434SER      H 4280   8.222   6.941   6.153
  434SER     CA 4281   8.210   6.841   6.334
  434SER     CB 4282   8.294   6.738   6.258
  434SER     OG 4283   8.276   6.614   6.327
  434SER     HG 4284   8.277   6.545   6.255
  434SER      C 4285   8.291   6.880   6.458
  434SER      O 4286   8.246   6.864   6.572
  435PHE      N 4287   8.402   6.952   6.447
  435PHE      H 4288   8.410   6.995   6.357
  435PHE     CA 4289   8.468   7.006   6.567
  435PHE     CB 4290   8.602   7.066   6.524
  435PHE     CG 4291   8.730   6.985   6.546
  435PHE    CD1 4292   8.735   6.846   6.539
  435PHE    HD1 4293   8.657   6.790   6.488
  435PHE    CD2 4294   8.838   7.042   6.613
  435PHE    HD2 4295   8.844   7.150   6.623
  435PHE    CE1 4296   8.829   6.765   6.601
  435PHE    HE1 4297   8.821   6.656   6.608
  435PHE    CE2 4298   8.941   6.967   6.667
  435PHE    HE2 4299   9.039   7.001   6.702
  435PHE     CZ 4300   8.936   6.828   6.662
  435PHE     HZ 4301   9.004   6.764   6.719
  435PHE      C 4302   8.391   7.103   6.656
  435PHE      O 4303   8.406   7.090   6.777
  436ASN      N 4304   8.303   7.185   6.599
  436ASN      H 4305   8.311   7.185   6.499
  436ASN     CA 4306   8.207   7.266   6.675
  436ASN     CB 4307   8.247   7.413   6.685
  436ASN     CG 4308   8.155   7.489   6.780
  436ASN    OD1 4309   8.037   7.509   6.752
  436ASN    ND2 4310   8.214   7.540   6.888
  436ASN   HD21 4311   8.314   7.533   6.890
  436ASN   HD22 4312   8.166   7.575   6.968
  436ASN      C 4313   8.078   7.270   6.593
  436ASN      O 4314   8.063   7.330   6.486
  437PRO      N 4315   7.973   7.212   6.651
  437PRO     CA 4316   7.837   7.212   6.597
  437PRO     CB 4317   7.756   7.117   6.685
  437PRO     CG 4318   7.860   7.015   6.730
  437PRO     CD 4319   7.965   7.120   6.765
  437PRO      C 4320   7.770   7.349   6.581
  437PRO      O 4321   7.722   7.375   6.471
  438THR      N 4322   7.755   7.426   6.689
  438THR      H 4323   7.802   7.405   6.774
  438THR     CA 4324   7.664   7.542   6.690
  438THR     CB 4325   7.618   7.568   6.834
  438THR    OG1 4326   7.725   7.585   6.927
  438THR    HG1 4327   7.693   7.536   7.008
  438THR    CG2 4328   7.523   7.458   6.879
  438THR      C 4329   7.707   7.670   6.618
  438THR      O 4330   7.630   7.765   6.600
  439TRP      N 4331   7.838   7.679   6.596
  439TRP      H 4332   7.897   7.603   6.624
  439TRP     CA 4333   7.906   7.796   6.540
  439TRP     CB 4334   8.057   7.777   6.524
  439TRP     CG 4335   8.156   7.893   6.512
  439TRP    CD1 4336   8.160   7.997   6.596
  439TRP    HD1 4337   8.087   8.012   6.676
  439TRP    CD2 4338   8.274   7.890   6.438
  439TRP    NE1 4339   8.270   8.066   6.569
  439TRP    HE1 4340   8.288   8.158   6.605
  439TRP    CE2 4341   8.341   8.006   6.475
  439TRP    CE3 4342   8.339   7.795   6.360
  439TRP    HE3 4343   8.278   7.714   6.321
  439TRP    CZ2 4344   8.469   8.038   6.429
  439TRP    HZ2 4345   8.514   8.136   6.443
  439TRP    CZ3 4346   8.469   7.827   6.321
  439TRP    HZ3 4347   8.507   7.750   6.254
  439TRP    CH2 4348   8.534   7.946   6.347
  439TRP    HH2 4349   8.608   7.983   6.276
  439TRP      C 4350   7.855   7.865   6.414
  439TRP      O 4351   7.781   7.809   6.334
  440SER      N 4352   7.851   7.998   6.423
  440SER      H 4353   7.864   8.042   6.512
  440SER     CA 4354   7.807   8.100   6.328
  440SER     CB 4355   7.850   8.240   6.370
  440SER     OG 4356   7.799   8.328   6.269
  440SER     HG 4357   7.708   8.355   6.300
  440SER      C 4358   7.846   8.068   6.183
  440SER      O 4359   7.966   8.070   6.154
  441PRO      N 4360   7.747   8.069   6.094
  441PRO     CA 4361   7.774   8.065   5.950
  441PRO     CB 4362   7.637   8.075   5.882
  441PRO     CG 4363   7.556   7.990   5.980
  441PRO     CD 4364   7.607   8.032   6.118
  441PRO      C 4365   7.861   8.183   5.906
  441PRO      O 4366   7.952   8.153   5.829
  442ALA      N 4367   7.835   8.306   5.948
  442ALA      H 4368   7.770   8.317   6.023
  442ALA     CA 4369   7.928   8.421   5.945
  442ALA     CB 4370   7.867   8.547   6.007
  442ALA      C 4371   8.074   8.417   5.990
  442ALA      O 4372   8.171   8.441   5.918
  443ALA      N 4373   8.099   8.343   6.098
  443ALA      H 4374   8.027   8.291   6.144
  443ALA     CA 4375   8.226   8.316   6.165
  443ALA     CB 4376   8.188   8.277   6.308
  443ALA      C 4377   8.302   8.203   6.095
  443ALA      O 4378   8.425   8.210   6.098
  444ILE      N 4379   8.222   8.105   6.054
  444ILE      H 4380   8.129   8.105   6.090
  444ILE     CA 4381   8.269   7.996   5.967
  444ILE     CB 4382   8.174   7.878   5.948
  444ILE    CG1 4383   8.150   7.810   6.083
  444ILE    CG2 4384   8.222   7.770   5.850
  444ILE     CD 4385   8.028   7.719   6.074
  444ILE      C 4386   8.313   8.048   5.830
  444ILE      O 4387   8.425   8.021   5.788
  445LY3      N 4388   8.237   8.143   5.776
  445LY3      H 4389   8.137   8.137   5.784
  445LY3     CA 4390   8.284   8.216   5.657
  445LY3     CB 4391   8.169   8.303   5.605
  445LY3     CG 4392   8.179   8.309   5.453
  445LY3     CD 4393   8.065   8.396   5.402
  445LY3     CE 4394   8.068   8.410   5.250
  445LY3     NZ 4395   8.002   8.530   5.195
  445LY3    HZ1 4396   7.905   8.515   5.177
  445LY3    HZ2 4397   8.015   8.601   5.264
  445LY3    HZ3 4398   8.046   8.564   5.112
  445LY3      C 4399   8.414   8.293   5.680
  445LY3      O 4400   8.500   8.276   5.594
  446SER      N 4401   8.430   8.362   5.793
  446SER      H 4402   8.352   8.411   5.832
  446SER     CA 4403   8.561   8.419   5.826
  446SER     CB 4404   8.558   8.491   5.961
  446SER     OG 4405   8.676   8.569   5.986
  446SER     HG 4406   8.747   8.550   5.918
  446SER      C 4407   8.677   8.319   5.824
  446SER      O 4408   8.763   8.343   5.738
  447ALA      N 4409   8.645   8.202   5.877
  447ALA      H 4410   8.558   8.200   5.926
  447ALA     CA 4411   8.741   8.093   5.900
  447ALA     CB 4412   8.683   7.987   5.994
  447ALA      C 4413   8.795   8.021   5.776
  447ALA      O 4414   8.900   7.957   5.781
  448LEU      N 4415   8.700   7.996   5.687
  448LEU      H 4416   8.603   7.993   5.712
  448LEU     CA 4417   8.719   7.967   5.544
  448LEU     CB 4418   8.577   7.932   5.499
  448LEU     CG 4419   8.549   7.786   5.536
  448LEU    CD1 4420   8.407   7.759   5.486
  448LEU    CD2 4421   8.638   7.679   5.472
  448LEU      C 4422   8.788   8.084   5.474
  448LEU      O 4423   8.881   8.060   5.398
  449MET      N 4424   8.733   8.205   5.479
  449MET      H 4425   8.646   8.216   5.527
  449MET     CA 4426   8.789   8.315   5.399
  449MET     CB 4427   8.706   8.443   5.411
  449MET     CG 4428   8.579   8.430   5.326
  449MET     SD 4429   8.442   8.551   5.331
  449MET     CE 4430   8.509   8.697   5.256
  449MET      C 4431   8.932   8.354   5.433
  449MET      O 4432   9.018   8.350   5.345
  450THR      N 4433   8.964   8.375   5.561
  450THR      H 4434   8.897   8.359   5.633
  450THR     CA 4435   9.093   8.417   5.617
  450THR     CB 4436   9.092   8.446   5.767
  450THR    OG1 4437   9.048   8.322   5.823
  450THR    HG1 4438   9.043   8.324   5.923
  450THR    CG2 4439   8.996   8.552   5.820
  450THR      C 4440   9.205   8.314   5.599
  450THR      O 4441   9.321   8.351   5.581
  451THR      N 4442   9.175   8.185   5.604
  451THR      H 4443   9.101   8.154   5.664
  451THR     CA 4444   9.281   8.085   5.584
  451THR     CB 4445   9.244   7.954   5.655
  451THR    OG1 4446   9.108   7.917   5.629
  451THR    HG1 4447   9.036   7.926   5.698
  451THR    CG2 4448   9.272   7.972   5.804
  451THR      C 4449   9.321   8.053   5.440
  451THR      O 4450   9.418   7.978   5.425
  452ALA      N 4451   9.240   8.094   5.343
  452ALA      H 4452   9.153   8.138   5.363
  452ALA     CA 4453   9.251   8.062   5.200
  452ALA     CB 4454   9.141   8.117   5.108
  452ALA      C 4455   9.385   8.104   5.139
  452ALA      O 4456   9.448   8.194   5.193
  453THR      N 4457   9.420   8.058   5.019
  453THR      H 4458   9.366   7.978   4.991
  453THR     CA 4459   9.538   8.094   4.940
  453THR     CB 4460   9.639   7.984   4.908
  453THR    OG1 4461   9.740   8.033   4.819
  453THR    HG1 4462   9.802   7.961   4.791
  453THR    CG2 4463   9.571   7.870   4.832
  453THR      C 4464   9.498   8.176   4.818
  453THR      O 4465   9.435   8.123   4.726
  454PRO      N 4466   9.563   8.290   4.796
  454PRO     CA 4467   9.546   8.370   4.673
  454PRO     CB 4468   9.617   8.502   4.704
  454PRO     CG 4469   9.733   8.467   4.798
  454PRO     CD 4470   9.674   8.347   4.872
  454PRO      C 4471   9.616   8.300   4.556
  454PRO      O 4472   9.730   8.256   4.571
  455MET      N 4473   9.549   8.292   4.442
  455MET      H 4474   9.449   8.289   4.437
  455MET     CA 4475   9.609   8.254   4.313
  455MET     CB 4476   9.499   8.246   4.207
  455MET     CG 4477   9.405   8.128   4.228
  455MET     SD 4478   9.292   8.125   4.373
  455MET     CE 4479   9.208   7.974   4.330
  455MET      C 4480   9.713   8.353   4.260
  455MET      O 4481   9.824   8.313   4.223
  456SER      N 4482   9.690   8.484   4.271
  456SER      H 4483   9.623   8.510   4.341
  456SER     CA 4484   9.771   8.595   4.220
  456SER     CB 4485   9.910   8.605   4.284
  456SER     OG 4486   9.988   8.723   4.260
  456SER     HG 4487   9.961   8.788   4.331
  456SER      C 4488   9.785   8.597   4.067
  456SER      O 4489   9.744   8.504   3.998
  457ALA      N 4490   9.860   8.698   4.024
  457ALA      H 4491   9.934   8.724   4.087
  457ALA     CA 4492   9.873   8.767   3.896
  457ALA     CB 4493   9.959   8.892   3.917
  457ALA      C 4494   9.929   8.678   3.785
  457ALA      O 4495   9.893   8.690   3.668
  458LY3      N 4496  10.025   8.592   3.820
  458LY3      H 4497  10.064   8.591   3.912
  458LY3     CA 4498  10.074   8.486   3.730
  458LY3     CB 4499  10.207   8.426   3.774
  458LY3     CG 4500  10.315   8.492   3.689
  458LY3     CD 4501  10.316   8.447   3.543
  458LY3     CE 4502  10.439   8.503   3.471
  458LY3     NZ 4503  10.420   8.505   3.325
  458LY3    HZ1 4504  10.400   8.412   3.294
  458LY3    HZ2 4505  10.344   8.558   3.288
  458LY3    HZ3 4506  10.496   8.548   3.276
  458LY3      C 4507   9.968   8.380   3.701
  458LY3      O 4508   9.929   8.370   3.585
  459LY3      N 4509   9.907   8.325   3.806
  459LY3      H 4510   9.944   8.332   3.898
  459LY3     CA 4511   9.790   8.239   3.784
  459LY3     CB 4512   9.738   8.174   3.913
  459LY3     CG 4513   9.845   8.093   3.987
  459LY3     CD 4514   9.801   8.001   4.100
  459LY3     CE 4515   9.918   7.935   4.174
  459LY3     NZ 4516   9.972   8.030   4.272
  459LY3    HZ1 4517   9.912   8.026   4.352
  459LY3    HZ2 4518  10.070   8.020   4.289
  459LY3    HZ3 4519   9.957   8.124   4.240
  459LY3      C 4520   9.674   8.314   3.717
  459LY3      O 4521   9.645   8.288   3.601
  460ASN      N 4522   9.623   8.421   3.777
  460ASN      H 4523   9.666   8.455   3.861
  460ASN     CA 4524   9.514   8.499   3.715
  460ASN     CB 4525   9.404   8.498   3.821
  460ASN     CG 4526   9.318   8.372   3.809
  460ASN    OD1 4527   9.333   8.261   3.859
  460ASN    ND2 4528   9.230   8.379   3.709
  460ASN   HD21 4529   9.221   8.463   3.657
  460ASN   HD22 4530   9.186   8.293   3.684
  460ASN      C 4531   9.549   8.646   3.696
  460ASN      O 4532   9.565   8.727   3.787
  461PRO      N 4533   9.580   8.689   3.574
  461PRO     CA 4534   9.617   8.827   3.540
  461PRO     CB 4535   9.640   8.837   3.389
  461PRO     CG 4536   9.560   8.717   3.339
  461PRO     CD 4537   9.574   8.611   3.449
  461PRO      C 4538   9.529   8.936   3.602
  461PRO      O 4539   9.582   9.040   3.641
  462GL4      N 4540   9.400   8.911   3.623
  462GL4      H 4541   9.351   8.835   3.582
  462GL4     CA 4542   9.309   9.005   3.690
  462GL4     CB 4543   9.164   8.980   3.647
  462GL4     CG 4544   9.111   8.837   3.663
  462GL4     CD 4545   9.153   8.756   3.540
  462GL4    OE1 4546   9.220   8.651   3.551
  462GL4   HE11 4547   9.230   8.604   3.463
  462GL4   HE12 4548   9.247   8.626   3.644
  462GL4    OE2 4549   9.122   8.806   3.430
  462GL4   HE21 4550   9.134   8.736   3.359
  462GL4   HE22 4551   9.074   8.890   3.454
  462GL4      C 4552   9.323   9.004   3.842
  462GL4      O 4553   9.233   9.056   3.909
  463ALA      N 4554   9.410   8.920   3.897
  463ALA      H 4555   9.472   8.873   3.834
  463ALA     CA 4556   9.428   8.891   4.040
  463ALA     CB 4557   9.508   9.012   4.091
  463ALA      C 4558   9.302   8.862   4.121
  463ALA      O 4559   9.210   8.796   4.073
  464GL4      N 4560   9.287   8.926   4.237
  464GL4      H 4561   9.368   8.977   4.266
  464GL4     CA 4562   9.176   8.922   4.333
  464GL4     CB 4563   9.211   9.032   4.434
  464GL4     CG 4564   9.303   8.980   4.544
  464GL4     CD 4565   9.436   8.911   4.511
  464GL4    OE1 4566   9.509   8.956   4.420
  464GL4   HE11 4567   9.509   8.893   4.342
  464GL4   HE12 4568   9.553   9.037   4.457
  464GL4    OE2 4569   9.475   8.825   4.593
  464GL4   HE21 4570   9.545   8.772   4.546
  464GL4   HE22 4571   9.448   8.850   4.686
  464GL4      C 4572   9.032   8.945   4.288
  464GL4      O 4573   8.953   8.857   4.318
  465PHE      N 4574   9.025   9.021   4.179
  465PHE      H 4575   9.100   9.018   4.112
  465PHE     CA 4576   8.895   9.067   4.128
  465PHE     CB 4577   8.926   9.151   4.004
  465PHE     CG 4578   8.820   9.240   3.939
  465PHE    CD1 4579   8.781   9.218   3.807
  465PHE    HD1 4580   8.823   9.135   3.749
  465PHE    CD2 4581   8.772   9.354   4.003
  465PHE    HD2 4582   8.820   9.382   4.096
  465PHE    CE1 4583   8.684   9.295   3.745
  465PHE    HE1 4584   8.646   9.258   3.649
  465PHE    CE2 4585   8.681   9.436   3.936
  465PHE    HE2 4586   8.628   9.516   3.986
  465PHE     CZ 4587   8.634   9.408   3.808
  465PHE     HZ 4588   8.549   9.462   3.768
  465PHE      C 4589   8.799   8.957   4.084
  465PHE      O 4590   8.676   8.970   4.082
  466ALA      N 4591   8.861   8.844   4.051
  466ALA      H 4592   8.961   8.844   4.057
  466ALA     CA 4593   8.811   8.719   3.990
  466ALA     CB 4594   8.910   8.663   3.888
  466ALA      C 4595   8.795   8.604   4.089
  466ALA      O 4596   8.740   8.498   4.057
  467TY0      N 4597   8.853   8.618   4.207
  467TY0      H 4598   8.886   8.708   4.235
  467TY0     CA 4599   8.853   8.520   4.317
  467TY0     CB 4600   8.968   8.423   4.287
  467TY0     CG 4601   9.106   8.479   4.321
  467TY0    CD1 4602   9.146   8.497   4.453
  467TY0    HD1 4603   9.077   8.488   4.538
  467TY0    CD2 4604   9.197   8.504   4.219
  467TY0    HD2 4605   9.169   8.454   4.126
  467TY0    CE1 4606   9.270   8.553   4.481
  467TY0    HE1 4607   9.309   8.556   4.583
  467TY0    CE2 4608   9.324   8.555   4.245
  467TY0    HE2 4609   9.407   8.542   4.177
  467TY0     CZ 4610   9.355   8.586   4.377
  467TY0     OH 4611   9.481   8.635   4.394
  467TY0    HH1 4612   9.470   8.704   4.466
  467TY0    HH2 4613   9.541   8.607   4.319
  467TY0      C 4614   8.844   8.549   4.466
  467TY0      O 4615   8.848   8.459   4.549
  468GLY      N 4616   8.853   8.677   4.503
  468GLY      H 4617   8.869   8.747   4.433
  468GLY     CA 4618   8.833   8.720   4.642
  468GLY      C 4619   8.943   8.658   4.728
  468GLY      O 4620   9.057   8.688   4.695
  469ALA      N 4621   8.914   8.566   4.820
  469ALA      H 4622   8.820   8.533   4.814
  469ALA     CA 4623   9.009   8.495   4.907
  469ALA     CB 4624   8.953   8.445   5.040
  469ALA      C 4625   9.093   8.385   4.842
  469ALA      O 4626   9.206   8.361   4.884
  470GLY      N 4627   9.043   8.324   4.735
  470GLY      H 4628   8.964   8.362   4.687
  470GLY     CA 4629   9.104   8.211   4.664
  470GLY      C 4630   9.090   8.074   4.732
  470GLY      O 4631   8.996   8.040   4.804
  471ASN      N 4632   9.188   7.989   4.701
  471ASN      H 4633   9.281   8.008   4.671
  471ASN     CA 4634   9.174   7.844   4.719
  471ASN     CB 4635   9.278   7.772   4.634
  471ASN     CG 4636   9.259   7.620   4.642
  471ASN    OD1 4637   9.153   7.573   4.601
  471ASN    ND2 4638   9.350   7.539   4.693
  471ASN   HD21 4639   9.442   7.566   4.723
  471ASN   HD22 4640   9.321   7.443   4.692
  471ASN      C 4641   9.175   7.804   4.866
  471ASN      O 4642   9.263   7.846   4.941
  472ILE      N 4643   9.070   7.730   4.901
  472ILE      H 4644   9.001   7.714   4.830
  472ILE     CA 4645   9.047   7.682   5.037
  472ILE     CB 4646   8.919   7.599   5.047
  472ILE    CG1 4647   8.918   7.502   4.928
  472ILE    CG2 4648   8.794   7.687   5.057
  472ILE     CD 4649   8.795   7.411   4.928
  472ILE      C 4650   9.163   7.614   5.110
  472ILE      O 4651   9.231   7.531   5.050
  473AS4      N 4652   9.164   7.630   5.242
  473AS4      H 4653   9.121   7.702   5.296
  473AS4     CA 4654   9.253   7.548   5.325
  473AS4     CB 4655   9.370   7.632   5.378
  473AS4     CG 4656   9.487   7.537   5.404
  473AS4    OD1 4657   9.576   7.538   5.316
  473AS4   HD11 4658   9.654   7.483   5.347
  473AS4   HD12 4659   9.538   7.590   5.240
  473AS4    OD2 4660   9.484   7.475   5.513
  473AS4   HD21 4661   9.553   7.404   5.510
  473AS4   HD22 4662   9.412   7.523   5.564
  473AS4      C 4663   9.184   7.481   5.444
  473AS4      O 4664   9.195   7.519   5.560
  474PRO      N 4665   9.146   7.356   5.418
  474PRO     CA 4666   9.080   7.264   5.512
  474PRO     CB 4667   9.049   7.130   5.444
  474PRO     CG 4668   9.023   7.197   5.309
  474PRO     CD 4669   9.131   7.301   5.282
  474PRO      C 4670   9.172   7.240   5.632
  474PRO      O 4671   9.113   7.227   5.739
  475VAL      N 4672   9.305   7.235   5.620
  475VAL      H 4673   9.350   7.251   5.532
  475VAL     CA 4674   9.405   7.194   5.720
  475VAL     CB 4675   9.531   7.146   5.648
  475VAL    CG1 4676   9.657   7.138   5.735
  475VAL    CG2 4677   9.504   7.005   5.597
  475VAL      C 4678   9.420   7.301   5.828
  475VAL      O 4679   9.406   7.266   5.945
  476LY3      N 4680   9.415   7.423   5.775
  476LY3      H 4681   9.437   7.446   5.680
  476LY3     CA 4682   9.401   7.537   5.867
  476LY3     CB 4683   9.464   7.661   5.804
  476LY3     CG 4684   9.614   7.651   5.772
  476LY3     CD 4685   9.675   7.783   5.727
  476LY3     CE 4686   9.827   7.785   5.706
  476LY3     NZ 4687   9.854   7.706   5.585
  476LY3    HZ1 4688   9.801   7.621   5.583
  476LY3    HZ2 4689   9.808   7.745   5.505
  476LY3    HZ3 4690   9.948   7.682   5.562
  476LY3      C 4691   9.259   7.556   5.922
  476LY3      O 4692   9.239   7.561   6.043
  477ALA      N 4693   9.162   7.567   5.831
  477ALA      H 4694   9.182   7.539   5.737
  477ALA     CA 4695   9.028   7.616   5.866
  477ALA     CB 4696   8.943   7.636   5.741
  477ALA      C 4697   8.953   7.537   5.973
  477ALA      O 4698   8.857   7.591   6.028
  478ILE      N 4699   8.975   7.406   5.986
  478ILE      H 4700   9.024   7.362   5.910
  478ILE     CA 4701   8.932   7.322   6.099
  478ILE     CB 4702   8.947   7.174   6.061
  478ILE    CG1 4703   8.871   7.084   6.158
  478ILE    CG2 4704   9.095   7.135   6.070
  478ILE     CD 4705   8.866   6.940   6.106
  478ILE      C 4706   8.988   7.359   6.236
  478ILE      O 4707   8.913   7.398   6.326
  479AS4      N 4708   9.113   7.402   6.242
  479AS4      H 4709   9.165   7.419   6.158
  479AS4     CA 4710   9.186   7.429   6.367
  479AS4     CB 4711   9.337   7.438   6.342
  479AS4     CG 4712   9.429   7.373   6.445
  479AS4    OD1 4713   9.462   7.253   6.440
  479AS4   HD11 4714   9.537   7.232   6.503
  479AS4   HD12 4715   9.402   7.201   6.379
  479AS4    OD2 4716   9.461   7.448   6.540
  479AS4   HD21 4717   9.462   7.382   6.615
  479AS4   HD22 4718   9.458   7.544   6.510
  479AS4      C 4719   9.141   7.563   6.425
  479AS4      O 4720   9.117   7.662   6.356
  480PRO      N 4721   9.095   7.566   6.550
  480PRO     CA 4722   9.035   7.686   6.609
  480PRO     CB 4723   8.993   7.649   6.752
  480PRO     CG 4724   9.090   7.535   6.779
  480PRO     CD 4725   9.106   7.457   6.648
  480PRO      C 4726   9.141   7.796   6.601
  480PRO      O 4727   9.259   7.771   6.624
  481GLY      N 4728   9.095   7.921   6.596
  481GLY      H 4729   9.006   7.941   6.554
  481GLY     CA 4730   9.184   8.038   6.600
  481GLY      C 4731   9.139   8.183   6.589
  481GLY      O 4732   9.025   8.215   6.624
  482LEU      N 4733   9.219   8.277   6.540
  482LEU      H 4734   9.315   8.266   6.514
  482LEU     CA 4735   9.183   8.418   6.518
  482LEU     CB 4736   9.308   8.499   6.486
  482LEU     CG 4737   9.286   8.645   6.444
  482LEU    CD1 4738   9.248   8.736   6.561
  482LEU    CD2 4739   9.414   8.709   6.391
  482LEU      C 4740   9.096   8.434   6.394
  482LEU      O 4741   9.127   8.392   6.283
  483VAL      N 4742   8.975   8.477   6.428
  483VAL      H 4743   8.943   8.474   6.523
  483VAL     CA 4744   8.858   8.504   6.343
  483VAL     CB 4745   8.740   8.410   6.371
  483VAL    CG1 4746   8.771   8.266   6.331
  483VAL    CG2 4747   8.702   8.409   6.519
  483VAL      C 4748   8.812   8.650   6.349
  483VAL      O 4749   8.832   8.721   6.447
  484TY0      N 4750   8.740   8.690   6.246
  484TY0      H 4751   8.693   8.636   6.176
  484TY0     CA 4752   8.673   8.820   6.261
  484TY0     CB 4753   8.653   8.888   6.125
  484TY0     CG 4754   8.779   8.946   6.061
  484TY0    CD1 4755   8.878   8.859   6.016
  484TY0    HD1 4756   8.904   8.768   6.069
  484TY0    CD2 4757   8.783   9.081   6.029
  484TY0    HD2 4758   8.717   9.157   6.070
  484TY0    CE1 4759   8.969   8.908   5.923
  484TY0    HE1 4760   9.064   8.855   5.925
  484TY0    CE2 4761   8.872   9.130   5.934
  484TY0    HE2 4762   8.868   9.227   5.884
  484TY0     CZ 4763   8.959   9.038   5.876
  484TY0     OH 4764   9.013   9.061   5.753
  484TY0    HH1 4765   9.054   8.976   5.721
  484TY0    HH2 4766   9.027   9.160   5.751
  484TY0      C 4767   8.537   8.800   6.328
  484TY0      O 4768   8.460   8.718   6.279
  485AS4      N 4769   8.490   8.911   6.384
  485AS4      H 4770   8.532   9.002   6.378
  485AS4     CA 4771   8.372   8.910   6.471
  485AS4     CB 4772   8.399   8.989   6.599
  485AS4     CG 4773   8.317   8.930   6.714
  485AS4    OD1 4774   8.199   8.967   6.734
  485AS4   HD11 4775   8.172   8.949   6.828
  485AS4   HD12 4776   8.167   9.000   6.645
  485AS4    OD2 4777   8.377   8.841   6.778
  485AS4   HD21 4778   8.307   8.804   6.839
  485AS4   HD22 4779   8.464   8.823   6.732
  485AS4      C 4780   8.231   8.932   6.414
  485AS4      O 4781   8.151   9.019   6.447
  486ALA      N 4782   8.214   8.852   6.309
  486ALA      H 4783   8.289   8.789   6.286
  486ALA     CA 4784   8.094   8.837   6.226
  486ALA     CB 4785   8.125   8.744   6.108
  486ALA      C 4786   7.967   8.775   6.286
  486ALA      O 4787   7.974   8.663   6.336
  487AS4      N 4788   7.855   8.845   6.274
  487AS4      H 4789   7.854   8.939   6.240
  487AS4     CA 4790   7.728   8.796   6.330
  487AS4     CB 4791   7.671   8.893   6.435
  487AS4     CG 4792   7.546   8.843   6.506
  487AS4    OD1 4793   7.442   8.813   6.443
  487AS4   HD11 4794   7.359   8.790   6.495
  487AS4   HD12 4795   7.463   8.815   6.346
  487AS4    OD2 4796   7.541   8.859   6.630
  487AS4   HD21 4797   7.445   8.862   6.656
  487AS4   HD22 4798   7.628   8.855   6.679
  487AS4      C 4799   7.629   8.771   6.216
  487AS4      O 4800   7.601   8.858   6.135
  488GL4      N 4801   7.568   8.652   6.215
  488GL4      H 4802   7.576   8.585   6.289
  488GL4     CA 4803   7.485   8.601   6.106
  488GL4     CB 4804   7.494   8.449   6.095
  488GL4     CG 4805   7.403   8.375   6.193
  488GL4     CD 4806   7.439   8.392   6.341
  488GL4    OE1 4807   7.343   8.392   6.422
  488GL4   HE11 4808   7.381   8.336   6.496
  488GL4   HE12 4809   7.257   8.412   6.377
  488GL4    OE2 4810   7.559   8.396   6.375
  488GL4   HE21 4811   7.560   8.392   6.475
  488GL4   HE22 4812   7.620   8.426   6.301
  488GL4      C 4813   7.346   8.663   6.090
  488GL4      O 4814   7.311   8.697   5.976
  489ILE      N 4815   7.293   8.715   6.200
  489ILE      H 4816   7.349   8.718   6.282
  489ILE     CA 4817   7.168   8.793   6.199
  489ILE     CB 4818   7.095   8.788   6.333
  489ILE    CG1 4819   7.114   8.651   6.397
  489ILE    CG2 4820   6.946   8.821   6.323
  489ILE     CD 4821   7.062   8.657   6.541
  489ILE      C 4822   7.192   8.940   6.163
  489ILE      O 4823   7.114   8.999   6.089
  490AS4      N 4824   7.293   9.000   6.225
  490AS4      H 4825   7.322   8.963   6.313
  490AS4     CA 4826   7.345   9.134   6.192
  490AS4     CB 4827   7.456   9.169   6.292
  490AS4     CG 4828   7.528   9.301   6.262
  490AS4    OD1 4829   7.503   9.399   6.334
  490AS4   HD11 4830   7.500   9.478   6.272
  490AS4   HD12 4831   7.527   9.379   6.429
  490AS4    OD2 4832   7.621   9.298   6.178
  490AS4   HD21 4833   7.665   9.388   6.171
  490AS4   HD22 4834   7.595   9.218   6.124
  490AS4      C 4835   7.383   9.152   6.045
  490AS4      O 4836   7.337   9.249   5.985
  491TY0      N 4837   7.436   9.049   5.979
  491TY0      H 4838   7.471   8.970   6.029
  491TY0     CA 4839   7.468   9.058   5.836
  491TY0     CB 4840   7.552   8.939   5.790
  491TY0     CG 4841   7.626   8.971   5.659
  491TY0    CD1 4842   7.760   9.007   5.660
  491TY0    HD1 4843   7.826   8.992   5.745
  491TY0    CD2 4844   7.553   8.964   5.541
  491TY0    HD2 4845   7.454   8.918   5.542
  491TY0    CE1 4846   7.818   9.053   5.542
  491TY0    HE1 4847   7.925   9.073   5.542
  491TY0    CE2 4848   7.612   9.012   5.424
  491TY0    HE2 4849   7.543   9.007   5.340
  491TY0     CZ 4850   7.743   9.059   5.425
  491TY0     OH 4851   7.780   9.149   5.331
  491TY0    HH1 4852   7.839   9.218   5.373
  491TY0    HH2 4853   7.706   9.139   5.264
  491TY0      C 4854   7.349   9.080   5.743
  491TY0      O 4855   7.353   9.157   5.647
  492VAL      N 4856   7.245   8.999   5.764
  492VAL      H 4857   7.234   8.955   5.854
  492VAL     CA 4858   7.131   9.011   5.673
  492VAL     CB 4859   7.034   8.893   5.683
  492VAL    CG1 4860   7.099   8.758   5.655
  492VAL    CG2 4861   6.953   8.895   5.813
  492VAL      C 4862   7.049   9.140   5.666
  492VAL      O 4863   6.965   9.158   5.579
  493LY3      N 4864   7.074   9.232   5.760
  493LY3      H 4865   7.140   9.211   5.832
  493LY3     CA 4866   6.997   9.357   5.770
  493LY3     CB 4867   6.974   9.386   5.918
  493LY3     CG 4868   6.858   9.298   5.967
  493LY3     CD 4869   6.817   9.322   6.112
  493LY3     CE 4870   6.932   9.331   6.212
  493LY3     NZ 4871   6.867   9.358   6.341
  493LY3    HZ1 4872   6.862   9.457   6.355
  493LY3    HZ2 4873   6.773   9.325   6.347
  493LY3    HZ3 4874   6.914   9.318   6.420
  493LY3      C 4875   7.079   9.473   5.713
  493LY3      O 4876   7.178   9.453   5.643
  494PHE      N 4877   7.012   9.587   5.729
  494PHE      H 4878   6.912   9.584   5.725
  494PHE     CA 4879   7.072   9.720   5.709
  494PHE     CB 4880   6.992   9.783   5.595
  494PHE     CG 4881   7.023   9.931   5.573
  494PHE    CD1 4882   7.146   9.972   5.523
  494PHE    HD1 4883   7.235   9.908   5.521
  494PHE    CD2 4884   6.919  10.024   5.584
  494PHE    HD2 4885   6.825   9.980   5.617
  494PHE    CE1 4886   7.178  10.102   5.486
  494PHE    HE1 4887   7.274  10.131   5.444
  494PHE    CE2 4888   6.943  10.153   5.540
  494PHE    HE2 4889   6.877  10.237   5.560
  494PHE     CZ 4890   7.070  10.188   5.496
  494PHE     HZ 4891   7.094  10.294   5.483
  494PHE      C 4892   7.064   9.802   5.839
  494PHE      O 4893   6.992   9.766   5.931
  495LEU      N 4894   7.154   9.899   5.844
  495LEU      H 4895   7.209   9.932   5.767
  495LEU     CA 4896   7.192   9.967   5.969
  495LEU     CB 4897   7.091  10.068   6.025
  495LEU     CG 4898   7.055  10.186   5.936
  495LEU    CD1 4899   6.941  10.267   5.999
  495LEU    CD2 4900   7.179  10.276   5.927
  495LEU      C 4901   7.237   9.868   6.077
  495LEU      O 4902   7.165   9.838   6.172
  496CY0      N 4903   7.356   9.816   6.048
  496CY0      H 4904   7.398   9.810   5.957
  496CY0     CA 4905   7.425   9.721   6.137
  496CY0     CB 4906   7.370   9.581   6.110
  496CY0     SG 4907   7.382   9.537   5.932
  496CY0    HG1 4908   7.350   9.410   5.954
  496CY0    HG2 4909   7.282   9.617   5.896
  496CY0    HG3 4910   7.504   9.586   5.912
  496CY0      C 4911   7.576   9.717   6.111
  496CY0      O 4912   7.623   9.782   6.018
  497GLY      N 4913   7.643   9.641   6.197
  497GLY      H 4914   7.598   9.562   6.239
  497GLY     CA 4915   7.789   9.622   6.200
  497GLY      C 4916   7.863   9.591   6.070
  497GLY      O 4917   7.938   9.673   6.016
  498GLN      N 4918   7.817   9.483   6.006
  498GLN      H 4919   7.767   9.416   6.060
  498GLN     CA 4920   7.864   9.446   5.872
  498GLN     CB 4921   7.852   9.294   5.857
  498GLN     CG 4922   7.923   9.222   5.972
  498GLN     CD 4923   7.874   9.079   5.995
  498GLN    OE1 4924   7.938   8.981   5.956
  498GLN    NE2 4925   7.769   9.064   6.074
  498GLN   HE21 4926   7.736   9.152   6.110
  498GLN   HE22 4927   7.712   8.982   6.074
  498GLN      C 4928   7.807   9.523   5.753
  498GLN      O 4929   7.834   9.484   5.640
  499GLY      N 4930   7.744   9.637   5.781
  499GLY      H 4931   7.763   9.686   5.866
  499GLY     CA 4932   7.658   9.711   5.688
  499GLY      C 4933   7.583   9.834   5.740
  499GLY      O 4934   7.460   9.829   5.749
  500TY0      N 4935   7.652   9.943   5.773
  500TY0      H 4936   7.751   9.953   5.779
  500TY0     CA 4937   7.593  10.072   5.811
  500TY0     CB 4938   7.687  10.155   5.899
  500TY0     CG 4939   7.652  10.153   6.048
  500TY0    CD1 4940   7.700  10.060   6.140
  500TY0    HD1 4941   7.760   9.976   6.105
  500TY0    CD2 4942   7.576  10.256   6.101
  500TY0    HD2 4943   7.548  10.341   6.039
  500TY0    CE1 4944   7.667  10.056   6.275
  500TY0    HE1 4945   7.688   9.964   6.330
  500TY0    CE2 4946   7.538  10.252   6.235
  500TY0    HE2 4947   7.471  10.333   6.263
  500TY0     CZ 4948   7.584  10.156   6.324
  500TY0     OH 4949   7.528  10.156   6.448
  500TY0    HH1 4950   7.573  10.088   6.505
  500TY0    HH2 4951   7.433  10.184   6.432
  500TY0      C 4952   7.561  10.155   5.687
  500TY0      O 4953   7.458  10.222   5.682
  501SER      N 4954   7.663  10.167   5.602
  501SER      H 4955   7.756  10.135   5.618
  501SER     CA 4956   7.647  10.239   5.475
  501SER     CB 4957   7.787  10.265   5.417
  501SER     OG 4958   7.841  10.141   5.371
  501SER     HG 4959   7.837  10.126   5.272
  501SER      C 4960   7.559  10.167   5.373
  501SER      O 4961   7.479  10.233   5.307
  502THR      N 4962   7.566  10.034   5.380
  502THR      H 4963   7.609   9.976   5.449
  502THR     CA 4964   7.510   9.948   5.275
  502THR     CB 4965   7.620   9.852   5.228
  502THR    OG1 4966   7.698   9.796   5.334
  502THR    HG1 4967   7.790   9.782   5.298
  502THR    CG2 4968   7.713   9.916   5.124
  502THR      C 4969   7.391   9.860   5.312
  502THR      O 4970   7.405   9.774   5.399
  503PRO      N 4971   7.289   9.874   5.228
  503PRO     CA 4972   7.170   9.787   5.226
  503PRO     CB 4973   7.067   9.855   5.137
  503PRO     CG 4974   7.105  10.003   5.144
  503PRO     CD 4975   7.258   9.995   5.151
  503PRO      C 4976   7.210   9.642   5.193
  503PRO      O 4977   7.326   9.617   5.162
  504ALA      N 4978   7.121   9.547   5.218
  504ALA      H 4979   7.033   9.568   5.261
  504ALA     CA 4980   7.144   9.402   5.220
  504ALA     CB 4981   7.017   9.328   5.265
  504ALA      C 4982   7.213   9.350   5.094
  504ALA      O 4983   7.313   9.282   5.118
  505LEU      N 4984   7.175   9.378   4.970
  505LEU      H 4985   7.102   9.443   4.953
  505LEU     CA 4986   7.244   9.331   4.849
  505LEU     CB 4987   7.158   9.375   4.730
  505LEU     CG 4988   7.029   9.298   4.701
  505LEU    CD1 4989   6.970   9.368   4.578
  505LEU    CD2 4990   7.058   9.153   4.661
  505LEU      C 4991   7.389   9.376   4.825
  505LEU      O 4992   7.430   9.448   4.735
  506ARG      N 4993   7.475   9.334   4.916
  506ARG      H 4994   7.449   9.267   4.986
  506ARG     CA 4995   7.618   9.368   4.921
  506ARG     CB 4996   7.674   9.342   5.061
  506ARG     CG 4997   7.641   9.463   5.149
  506ARG     CD 4998   7.672   9.440   5.297
  506ARG     NE 4999   7.584   9.516   5.387
  506ARG     HE 5000   7.589   9.616   5.387
  506ARG     CZ 5001   7.505   9.459   5.479
  506ARG    NH1 5002   7.504   9.325   5.477
  506ARG   HH11 5003   7.558   9.267   5.416
  506ARG   HH12 5004   7.454   9.279   5.551
  506ARG    NH2 5005   7.424   9.526   5.561
  506ARG   HH21 5006   7.418   9.626   5.557
  506ARG   HH22 5007   7.357   9.476   5.616
  506ARG      C 5008   7.707   9.314   4.809
  506ARG      O 5009   7.734   9.194   4.810
  507LEU      N 5010   7.761   9.403   4.726
  507LEU      H 5011   7.755   9.497   4.758
  507LEU     CA 5012   7.841   9.373   4.606
  507LEU     CB 5013   7.740   9.332   4.498
  507LEU     CG 5014   7.788   9.240   4.385
  507LEU    CD1 5015   7.792   9.097   4.440
  507LEU    CD2 5016   7.701   9.258   4.261
  507LEU      C 5017   7.919   9.500   4.572
  507LEU      O 5018   7.892   9.613   4.614
  508VAL      N 5019   8.032   9.473   4.507
  508VAL      H 5020   8.076   9.386   4.528
  508VAL     CA 5021   8.117   9.561   4.426
  508VAL     CB 5022   8.249   9.490   4.395
  508VAL    CG1 5023   8.238   9.377   4.293
  508VAL    CG2 5024   8.361   9.589   4.364
  508VAL      C 5025   8.043   9.626   4.309
  508VAL      O 5026   8.009   9.557   4.213
  509THR      N 5027   8.035   9.759   4.310
  509THR      H 5028   8.100   9.794   4.376
  509THR     CA 5029   7.959   9.833   4.208
  509THR     CB 5030   7.871   9.943   4.268
  509THR    OG1 5031   7.768   9.982   4.178
  509THR    HG1 5032   7.699  10.036   4.228
  509THR    CG2 5033   7.943  10.063   4.329
  509THR      C 5034   8.043   9.887   4.093
  509THR      O 5035   8.158   9.925   4.115
  510GLY      N 5036   7.989   9.872   3.973
  510GLY      H 5037   7.915   9.813   3.939
  510GLY     CA 5038   8.070   9.909   3.856
  510GLY      C 5039   7.988   9.882   3.730
  510GLY      O 5040   7.892   9.805   3.735
  511AS4      N 5041   8.038   9.938   3.620
  511AS4      H 5042   8.129   9.980   3.627
  511AS4     CA 5043   7.990   9.913   3.483
  511AS4     CB 5044   7.967  10.052   3.425
  511AS4     CG 5045   7.905  10.048   3.285
  511AS4    OD1 5046   7.781  10.051   3.268
  511AS4   HD11 5047   7.766  10.008   3.179
  511AS4   HD12 5048   7.739  10.083   3.353
  511AS4    OD2 5049   7.971   9.996   3.192
  511AS4   HD21 5050   7.912   9.987   3.112
  511AS4   HD22 5051   8.064   9.979   3.226
  511AS4      C 5052   8.072   9.821   3.392
  511AS4      O 5053   8.022   9.723   3.337
  512ASN      N 5054   8.198   9.858   3.372
  512ASN      H 5055   8.242   9.925   3.432
  512ASN     CA 5056   8.295   9.795   3.282
  512ASN     CB 5057   8.403   9.902   3.262
  512ASN     CG 5058   8.482   9.880   3.133
  512ASN    OD1 5059   8.567   9.792   3.124
  512ASN    ND2 5060   8.429   9.947   3.030
  512ASN   HD21 5061   8.351  10.009   3.032
  512ASN   HD22 5062   8.485   9.955   2.948
  512ASN      C 5063   8.359   9.670   3.343
  512ASN      O 5064   8.396   9.661   3.460
  513SER      N 5065   8.396   9.587   3.246
  513SER      H 5066   8.399   9.615   3.150
  513SER     CA 5067   8.464   9.460   3.273
  513SER     CB 5068   8.471   9.385   3.140
  513SER     OG 5069   8.555   9.460   3.052
  513SER     HG 5070   8.598   9.403   2.982
  513SER      C 5071   8.608   9.479   3.321
  513SER      O 5072   8.661   9.377   3.365
  514VAL      N 5073   8.670   9.597   3.321
  514VAL      H 5074   8.632   9.670   3.263
  514VAL     CA 5075   8.809   9.611   3.366
  514VAL     CB 5076   8.870   9.740   3.312
  514VAL    CG1 5077   8.885   9.737   3.159
  514VAL    CG2 5078   8.791   9.866   3.350
  514VAL      C 5079   8.837   9.574   3.512
  514VAL      O 5080   8.757   9.596   3.602
  515CY0      N 5081   8.959   9.528   3.538
  515CY0      H 5082   9.021   9.498   3.465
  515CY0     CA 5083   9.008   9.497   3.674
  515CY0     CB 5084   9.137   9.417   3.653
  515CY0     SG 5085   9.247   9.488   3.525
  515CY0    HG1 5086   9.271   9.602   3.589
  515CY0    HG2 5087   9.334   9.387   3.521
  515CY0    HG3 5088   9.151   9.496   3.434
  515CY0      C 5089   9.017   9.604   3.782
  515CY0      O 5090   9.127   9.631   3.831
  516SER      N 5091   8.902   9.668   3.804
  516SER      H 5092   8.819   9.643   3.757
  516SER     CA 5093   8.876   9.780   3.896
  516SER     CB 5094   8.937   9.911   3.848
  516SER     OG 5095   8.932   9.982   3.973
  516SER     HG 5096   8.962  10.077   3.973
  516SER      C 5097   8.725   9.805   3.907
  516SER      O 5098   8.646   9.795   3.812
  517ALA      N 5099   8.684   9.853   4.024
  517ALA      H 5100   8.749   9.900   4.083
  517ALA     CA 5101   8.544   9.884   4.058
  517ALA     CB 5102   8.475   9.748   4.064
  517ALA      C 5103   8.530   9.946   4.198
  517ALA      O 5104   8.638   9.975   4.249
  518ALA      N 5105   8.411   9.990   4.235
  518ALA      H 5106   8.331   9.976   4.176
  518ALA     CA 5107   8.390  10.073   4.354
  518ALA     CB 5108   8.290  10.186   4.331
  518ALA      C 5109   8.348   9.996   4.480
  518ALA      O 5110   8.263   9.907   4.478
  519THR      N 5111   8.412  10.022   4.594
  519THR      H 5112   8.474  10.099   4.602
  519THR     CA 5113   8.407   9.935   4.712
  519THR     CB 5114   8.516   9.828   4.697
  519THR    OG1 5115   8.492   9.721   4.789
  519THR    HG1 5116   8.404   9.675   4.788
  519THR    CG2 5117   8.651   9.893   4.730
  519THR      C 5118   8.420  10.003   4.848
  519THR      O 5119   8.448  10.123   4.847
  520ASN      N 5120   8.385   9.927   4.951
  520ASN      H 5121   8.412   9.831   4.951
  520ASN     CA 5122   8.342   9.982   5.081
  520ASN     CB 5123   8.301   9.868   5.175
  520ASN     CG 5124   8.390   9.745   5.192
  520ASN    OD1 5125   8.511   9.756   5.172
  520ASN    ND2 5126   8.335   9.629   5.227
  520ASN   HD21 5127   8.240   9.619   5.255
  520ASN   HD22 5128   8.394   9.556   5.261
  520ASN      C 5129   8.429  10.086   5.152
  520ASN      O 5130   8.392  10.202   5.172
  521GLY      N 5131   8.559  10.064   5.165
  521GLY      H 5132   8.597   9.980   5.127
  521GLY     CA 5133   8.658  10.154   5.226
  521GLY      C 5134   8.647  10.163   5.378
  521GLY      O 5135   8.596  10.071   5.442
  522THR      N 5136   8.692  10.281   5.419
  522THR      H 5137   8.722  10.348   5.351
  522THR     CA 5138   8.708  10.308   5.562
  522THR     CB 5139   8.804  10.426   5.586
  522THR    OG1 5140   8.736  10.544   5.544
  522THR    HG1 5141   8.798  10.615   5.511
  522THR    CG2 5142   8.946  10.413   5.531
  522THR      C 5143   8.579  10.325   5.642
  522THR      O 5144   8.586  10.360   5.760
  523VAL      N 5145   8.471  10.276   5.581
  523VAL      H 5146   8.482  10.217   5.501
  523VAL     CA 5147   8.338  10.283   5.643
  523VAL     CB 5148   8.220  10.260   5.548
  523VAL    CG1 5149   8.230  10.347   5.422
  523VAL    CG2 5150   8.175  10.117   5.518
  523VAL      C 5151   8.310  10.198   5.767
  523VAL      O 5152   8.374  10.094   5.784
  524TRP      N 5153   8.203  10.234   5.836
  524TRP      H 5154   8.143  10.304   5.796
  524TRP     CA 5155   8.165  10.197   5.973
  524TRP     CB 5156   8.029  10.262   5.998
  524TRP     CG 5157   8.035  10.414   5.987
  524TRP    CD1 5158   8.115  10.489   6.063
  524TRP    HD1 5159   8.171  10.460   6.152
  524TRP    CD2 5160   7.984  10.488   5.881
  524TRP    NE1 5161   8.121  10.607   6.003
  524TRP    HE1 5162   8.192  10.675   6.022
  524TRP    CE2 5163   8.042  10.614   5.897
  524TRP    CE3 5164   7.879  10.468   5.792
  524TRP    HE3 5165   7.840  10.367   5.777
  524TRP    CZ2 5166   7.999  10.722   5.821
  524TRP    HZ2 5167   8.020  10.823   5.857
  524TRP    CZ3 5168   7.836  10.574   5.712
  524TRP    HZ3 5169   7.733  10.577   5.677
  524TRP    CH2 5170   7.897  10.698   5.730
  524TRP    HH2 5171   7.867  10.774   5.658
  524TRP      C 5172   8.167  10.045   5.992
  524TRP      O 5173   8.084   9.972   5.938
  525ASN      N 5174   8.231  10.017   6.105
  525ASN      H 5175   8.285  10.084   6.157
  525ASN     CA 5176   8.237   9.887   6.174
  525ASN     CB 5177   8.103   9.858   6.242
  525ASN     CG 5178   8.077   9.950   6.362
  525ASN    OD1 5179   8.142  10.050   6.391
  525ASN    ND2 5180   8.003   9.898   6.460
  525ASN   HD21 5181   7.967   9.805   6.453
  525ASN   HD22 5182   7.992   9.949   6.545
  525ASN      C 5183   8.298   9.777   6.088
  525ASN      O 5184   8.407   9.733   6.124
  526LEU      N 5185   8.222   9.714   5.998
  526LEU      H 5186   8.122   9.719   6.000
  526LEU     CA 5187   8.263   9.619   5.894
  526LEU     CB 5188   8.322   9.685   5.769
  526LEU     CG 5189   8.222   9.719   5.657
  526LEU    CD1 5190   8.294   9.766   5.531
  526LEU    CD2 5191   8.121   9.607   5.632
  526LEU      C 5192   8.340   9.499   5.949
  526LEU      O 5193   8.448   9.467   5.899
  527ASN      N 5194   8.300   9.454   6.067
  527ASN      H 5195   8.218   9.486   6.114
  527ASN     CA 5196   8.353   9.332   6.131
  527ASN     CB 5197   8.292   9.333   6.272
  527ASN     CG 5198   8.143   9.364   6.284
  527ASN    OD1 5199   8.084   9.462   6.238
  527ASN    ND2 5200   8.077   9.286   6.369
  527ASN   HD21 5201   8.117   9.200   6.400
  527ASN   HD22 5202   7.982   9.304   6.396
  527ASN      C 5203   8.338   9.204   6.050
  527ASN      O 5204   8.298   9.100   6.102
  528TY0      N 5205   8.395   9.208   5.930
  528TY0      H 5206   8.448   9.287   5.900
  528TY0     CA 5207   8.381   9.102   5.829
  528TY0     CB 5208   8.267   9.140   5.735
  528TY0     CG 5209   8.217   9.028   5.644
  528TY0    CD1 5210   8.125   8.933   5.687
  528TY0    HD1 5211   8.092   8.929   5.791
  528TY0    CD2 5212   8.248   9.033   5.509
  528TY0    HD2 5213   8.309   9.117   5.474
  528TY0    CE1 5214   8.072   8.837   5.601
  528TY0    HE1 5215   8.030   8.742   5.635
  528TY0    CE2 5216   8.194   8.941   5.420
  528TY0    HE2 5217   8.213   8.955   5.314
  528TY0     CZ 5218   8.107   8.844   5.467
  528TY0     OH 5219   8.057   8.756   5.375
  528TY0    HH1 5220   8.047   8.802   5.287
  528TY0    HH2 5221   8.011   8.684   5.427
  528TY0      C 5222   8.517   9.095   5.758
  528TY0      O 5223   8.573   9.203   5.739
  529PRO      N 5224   8.556   8.978   5.710
  529PRO     CA 5225   8.686   8.958   5.645
  529PRO     CB 5226   8.716   8.808   5.636
  529PRO     CG 5227   8.576   8.748   5.646
  529PRO     CD 5228   8.495   8.846   5.731
  529PRO      C 5229   8.718   9.027   5.512
  529PRO      O 5230   8.625   9.069   5.443
  530SER      N 5231   8.846   9.035   5.474
  530SER      H 5232   8.905   8.964   5.512
  530SER     CA 5233   8.901   9.109   5.360
  530SER     CB 5234   8.834   9.074   5.227
  530SER     OG 5235   8.907   8.960   5.182
  530SER     HG 5236   8.862   8.918   5.104
  530SER      C 5237   8.893   9.261   5.376
  530SER      O 5238   8.795   9.310   5.433
  531PHE      N 5239   8.991   9.337   5.328
  531PHE      H 5240   9.055   9.306   5.258
  531PHE     CA 5241   8.993   9.483   5.340
  531PHE     CB 5242   9.126   9.523   5.404
  531PHE     CG 5243   9.122   9.506   5.556
  531PHE    CD1 5244   9.080   9.611   5.638
  531PHE    HD1 5245   9.114   9.710   5.609
  531PHE    CD2 5246   9.149   9.380   5.609
  531PHE    HD2 5247   9.179   9.297   5.545
  531PHE    CE1 5248   9.064   9.581   5.773
  531PHE    HE1 5249   9.038   9.664   5.839
  531PHE    CE2 5250   9.135   9.358   5.746
  531PHE    HE2 5251   9.186   9.273   5.792
  531PHE     CZ 5252   9.084   9.456   5.830
  531PHE     HZ 5253   9.077   9.434   5.936
  531PHE      C 5254   8.995   9.542   5.199
  531PHE      O 5255   9.077   9.500   5.118
  532ALA      N 5256   8.909   9.639   5.168
  532ALA      H 5257   8.837   9.656   5.235
  532ALA     CA 5258   8.893   9.692   5.031
  532ALA     CB 5259   8.784   9.614   4.959
  532ALA      C 5260   8.873   9.843   5.025
  532ALA      O 5261   8.769   9.901   5.056
  533LEU      N 5262   8.955   9.896   4.935
  533LEU      H 5263   9.009   9.849   4.865
  533LEU     CA 5264   8.972  10.042   4.931
  533LEU     CB 5265   9.105  10.092   4.987
  533LEU     CG 5266   9.076  10.228   5.052
  533LEU    CD1 5267   9.005  10.223   5.188
  533LEU    CD2 5268   9.205  10.309   5.038
  533LEU      C 5269   8.962  10.076   4.782
  533LEU      O 5270   9.016  10.007   4.696
  534SER      N 5271   8.878  10.176   4.756
  534SER      H 5272   8.825  10.220   4.828
  534SER     CA 5273   8.865  10.242   4.625
  534SER     CB 5274   8.729  10.222   4.559
  534SER     OG 5275   8.615  10.250   4.641
  534SER     HG 5276   8.647  10.261   4.735
  534SER      C 5277   8.883  10.393   4.641
  534SER      O 5278   8.823  10.462   4.723
  535SER      N 5279   8.946  10.444   4.535
  535SER      H 5280   8.944  10.387   4.453
  535SER     CA 5281   9.010  10.576   4.534
  535SER     CB 5282   9.126  10.595   4.632
  535SER     OG 5283   9.088  10.565   4.767
  535SER     HG 5284   8.993  10.590   4.781
  535SER      C 5285   9.034  10.616   4.389
  535SER      O 5286   9.056  10.532   4.301
  536LEU      N 5287   9.045  10.745   4.358
  536LEU      H 5288   9.038  10.808   4.436
  536LEU     CA 5289   9.055  10.808   4.226
  536LEU     CB 5290   9.017  10.956   4.229
  536LEU     CG 5291   8.866  10.978   4.236
  536LEU    CD1 5292   8.841  11.125   4.273
  536LEU    CD2 5293   8.802  10.968   4.097
  536LEU      C 5294   9.202  10.787   4.186
  536LEU      O 5295   9.292  10.795   4.269
  537THR      N 5296   9.228  10.780   4.056
  537THR      H 5297   9.161  10.798   3.984
  537THR     CA 5298   9.364  10.739   4.019
  537THR     CB 5299   9.382  10.686   3.877
  537THR    OG1 5300   9.361  10.782   3.773
  537THR    HG1 5301   9.366  10.730   3.688
  537THR    CG2 5302   9.297  10.561   3.853
  537THR      C 5303   9.469  10.848   4.040
  537THR      O 5304   9.445  10.963   4.002
  538LY3      N 5305   9.576  10.827   4.116
  538LY3      H 5306   9.584  10.737   4.160
  538LY3     CA 5307   9.688  10.914   4.152
  538LY3     CB 5308   9.762  10.972   4.032
  538LY3     CG 5309   9.840  10.861   3.961
  538LY3     CD 5310   9.909  10.912   3.835
  538LY3     CE 5311  10.059  10.917   3.863
  538LY3     NZ 5312  10.134  10.997   3.765
  538LY3    HZ1 5313  10.144  11.093   3.789
  538LY3    HZ2 5314  10.225  10.961   3.744
  538LY3    HZ3 5315  10.084  10.993   3.678
  538LY3      C 5316   9.646  11.015   4.259
  538LY3      O 5317   9.699  11.125   4.270
  539GL4      N 5318   9.560  10.972   4.350
  539GL4      H 5319   9.512  10.886   4.331
  539GL4     CA 5320   9.504  11.052   4.460
  539GL4     CB 5321   9.354  11.061   4.431
  539GL4     CG 5322   9.318  11.209   4.418
  539GL4     CD 5323   9.334  11.287   4.549
  539GL4    OE1 5324   9.271  11.250   4.650
  539GL4   HE11 5325   9.280  11.322   4.719
  539GL4   HE12 5326   9.225  11.165   4.626
  539GL4    OE2 5327   9.433  11.362   4.562
  539GL4   HE21 5328   9.487  11.333   4.641
  539GL4   HE22 5329   9.405  11.442   4.509
  539GL4      C 5330   9.538  10.996   4.598
  539GL4      O 5331   9.593  10.887   4.614
  540SER      N 5332   9.535  11.091   4.691
  540SER      H 5333   9.486  11.178   4.680
  540SER     CA 5334   9.584  11.074   4.829
  540SER     CB 5335   9.584  11.213   4.892
  540SER     OG 5336   9.675  11.304   4.830
  540SER     HG 5337   9.611  11.363   4.779
  540SER      C 5338   9.493  10.984   4.912
  540SER      O 5339   9.377  11.020   4.936
  541ILE      N 5340   9.548  10.873   4.961
  541ILE      H 5341   9.638  10.840   4.933
  541ILE     CA 5342   9.487  10.793   5.068
  541ILE     CB 5343   9.480  10.643   5.043
  541ILE    CG1 5344   9.613  10.568   5.051
  541ILE    CG2 5345   9.403  10.621   4.912
  541ILE     CD 5346   9.596  10.417   5.039
  541ILE      C 5347   9.553  10.830   5.201
  541ILE      O 5348   9.674  10.848   5.213
  542THR      N 5349   9.462  10.860   5.293
  542THR      H 5350   9.377  10.911   5.279
  542THR     CA 5351   9.496  10.883   5.434
  542THR     CB 5352   9.520  11.033   5.452
  542THR    OG1 5353   9.641  11.056   5.378
  542THR    HG1 5354   9.691  10.970   5.366
  542THR    CG2 5355   9.548  11.071   5.597
  542THR      C 5356   9.370  10.847   5.514
  542THR      O 5357   9.274  10.923   5.520
  543GLY      N 5358   9.376  10.728   5.573
  543GLY      H 5359   9.442  10.657   5.547
  543GLY     CA 5360   9.260  10.676   5.646
  543GLY      C 5361   9.290  10.543   5.714
  543GLY      O 5362   9.393  10.479   5.690
  544MET      N 5363   9.204  10.513   5.810
  544MET      H 5364   9.121  10.569   5.805
  544MET     CA 5365   9.219  10.395   5.897
  544MET     CB 5366   9.285  10.434   6.029
  544MET     CG 5367   9.213  10.539   6.114
  544MET     SD 5368   9.299  10.571   6.271
  544MET     CE 5369   9.437  10.669   6.214
  544MET      C 5370   9.097  10.303   5.912
  544MET      O 5371   8.984  10.349   5.905
  545PHE      N 5372   9.125  10.174   5.895
  545PHE      H 5373   9.212  10.148   5.855
  545PHE     CA 5374   9.035  10.058   5.906
  545PHE     CB 5375   9.070   9.950   5.804
  545PHE     CG 5376   9.067   9.981   5.654
  545PHE    CD1 5377   9.180  10.004   5.577
  545PHE    HD1 5378   9.274  10.026   5.629
  545PHE    CD2 5379   8.952   9.931   5.596
  545PHE    HD2 5380   8.863   9.909   5.655
  545PHE    CE1 5381   9.175   9.989   5.439
  545PHE    HE1 5382   9.254  10.021   5.370
  545PHE    CE2 5383   8.940   9.912   5.458
  545PHE    HE2 5384   8.863   9.860   5.402
  545PHE     CZ 5385   9.053   9.950   5.386
  545PHE     HZ 5386   9.066   9.913   5.284
  545PHE      C 5387   9.055  10.002   6.047
  545PHE      O 5388   9.164   9.955   6.078
  546ASN      N 5389   8.946  10.013   6.123
  546ASN      H 5390   8.866  10.061   6.088
  546ASN     CA 5391   8.930   9.962   6.260
  546ASN     CB 5392   8.871  10.083   6.333
  546ASN     CG 5393   8.973  10.196   6.344
  546ASN    OD1 5394   8.964  10.299   6.277
  546ASN    ND2 5395   9.057  10.194   6.448
  546ASN   HD21 5396   9.074  10.116   6.508
  546ASN   HD22 5397   9.098  10.284   6.461
  546ASN      C 5398   8.830   9.847   6.250
  546ASN      O 5399   8.717   9.862   6.204
  547ARG      N 5400   8.879   9.726   6.279
  547ARG      H 5401   8.976   9.728   6.305
  547ARG     CA 5402   8.809   9.597   6.279
  547ARG     CB 5403   8.877   9.516   6.168
  547ARG     CG 5404   8.851   9.569   6.027
  547ARG     CD 5405   8.701   9.577   5.999
  547ARG     NE 5406   8.671   9.645   5.872
  547ARG     HE 5407   8.627   9.734   5.878
  547ARG     CZ 5408   8.687   9.596   5.748
  547ARG    NH1 5409   8.722   9.471   5.717
  547ARG   HH11 5410   8.755   9.417   5.795
  547ARG   HH12 5411   8.719   9.434   5.624
  547ARG    NH2 5412   8.664   9.682   5.648
  547ARG   HH21 5413   8.624   9.771   5.671
  547ARG   HH22 5414   8.658   9.645   5.555
  547ARG      C 5415   8.831   9.512   6.405
  547ARG      O 5416   8.940   9.516   6.461
  548THR      N 5417   8.728   9.447   6.457
  548THR      H 5418   8.647   9.439   6.399
  548THR     CA 5419   8.729   9.378   6.587
  548THR     CB 5420   8.593   9.384   6.658
  548THR    OG1 5421   8.562   9.519   6.695
  548THR    HG1 5422   8.487   9.508   6.761
  548THR    CG2 5423   8.592   9.301   6.786
  548THR      C 5424   8.757   9.235   6.543
  548THR      O 5425   8.675   9.174   6.474
  549VAL      N 5426   8.881   9.195   6.570
  549VAL      H 5427   8.953   9.256   6.605
  549VAL     CA 5428   8.929   9.057   6.555
  549VAL     CB 5429   9.063   9.045   6.483
  549VAL    CG1 5430   9.023   9.043   6.335
  549VAL    CG2 5431   9.163   9.158   6.507
  549VAL      C 5432   8.933   8.979   6.687
  549VAL      O 5433   8.972   9.035   6.789
  550THR      N 5434   8.876   8.859   6.689
  550THR      H 5435   8.855   8.808   6.605
  550THR     CA 5436   8.864   8.765   6.802
  550THR     CB 5437   8.717   8.752   6.843
  550THR    OG1 5438   8.632   8.698   6.742
  550THR    HG1 5439   8.541   8.740   6.743
  550THR    CG2 5440   8.662   8.891   6.877
  550THR      C 5441   8.923   8.624   6.798
  550THR      O 5442   8.944   8.565   6.692
  551ASN      N 5443   8.978   8.590   6.913
  551ASN      H 5444   9.008   8.664   6.974
  551ASN     CA 5445   9.033   8.458   6.948
  551ASN     CB 5446   9.125   8.477   7.069
  551ASN     CG 5447   9.202   8.350   7.107
  551ASN    OD1 5448   9.193   8.251   7.035
  551ASN    ND2 5449   9.251   8.344   7.230
  551ASN   HD21 5450   9.239   8.422   7.291
  551ASN   HD22 5451   9.304   8.263   7.254
  551ASN      C 5452   8.933   8.346   6.978
  551ASN      O 5453   8.868   8.351   7.082
  552VAL      N 5454   8.913   8.249   6.889
  552VAL      H 5455   8.938   8.269   6.795
  552VAL     CA 5456   8.843   8.124   6.924
  552VAL     CB 5457   8.713   8.100   6.847
  552VAL    CG1 5458   8.623   8.222   6.863
  552VAL    CG2 5459   8.745   8.079   6.698
  552VAL      C 5460   8.927   7.999   6.950
  552VAL      O 5461   8.877   7.887   6.949
  553GLY      N 5462   9.044   8.025   7.007
  553GLY      H 5463   9.073   8.118   7.031
  553GLY     CA 5464   9.147   7.920   7.012
  553GLY      C 5465   9.212   7.929   7.150
  553GLY      O 5466   9.145   7.933   7.253
  554SER      N 5467   9.343   7.909   7.158
  554SER      H 5468   9.404   7.893   7.080
  554SER     CA 5469   9.417   7.906   7.285
  554SER     CB 5470   9.560   7.858   7.263
  554SER     OG 5471   9.646   7.853   7.378
  554SER     HG 5472   9.742   7.866   7.354
  554SER      C 5473   9.423   8.043   7.353
  554SER      O 5474   9.432   8.147   7.288
  555SER      N 5475   9.436   8.041   7.485
  555SER      H 5476   9.440   7.964   7.549
  555SER     CA 5477   9.435   8.163   7.567
  555SER     CB 5478   9.453   8.141   7.717
  555SER     OG 5479   9.560   8.046   7.730
  555SER     HG 5480   9.559   8.009   7.823
  555SER      C 5481   9.543   8.264   7.526
  555SER      O 5482   9.513   8.360   7.456
  556VAL      N 5483   9.667   8.225   7.553
  556VAL      H 5484   9.673   8.139   7.603
  556VAL     CA 5485   9.794   8.298   7.540
  556VAL     CB 5486   9.908   8.262   7.636
  556VAL    CG1 5487   9.920   8.366   7.747
  556VAL    CG2 5488   9.916   8.121   7.696
  556VAL      C 5489   9.846   8.330   7.400
  556VAL      O 5490   9.965   8.340   7.367
  557SER      N 5491   9.750   8.348   7.310
  557SER      H 5492   9.658   8.371   7.343
  557SER     CA 5493   9.757   8.346   7.163
  557SER     CB 5494   9.622   8.337   7.093
  557SER     OG 5495   9.625   8.294   6.957
  557SER     HG 5496   9.718   8.263   6.935
  557SER      C 5497   9.828   8.467   7.102
  557SER      O 5498   9.785   8.579   7.127
  558THR      N 5499   9.943   8.452   7.037
  558THR      H 5500   9.963   8.362   6.999
  558THR     CA 5501  10.017   8.572   6.993
  558THR     CB 5502  10.148   8.571   7.072
  558THR    OG1 5503  10.231   8.456   7.055
  558THR    HG1 5504  10.229   8.461   6.955
  558THR    CG2 5505  10.120   8.602   7.220
  558THR      C 5506  10.048   8.588   6.844
  558THR      O 5507  10.160   8.577   6.794
  559TY0      N 5508   9.935   8.615   6.779
  559TY0      H 5509   9.854   8.645   6.829
  559TY0     CA 5510   9.922   8.640   6.635
  559TY0     CB 5511   9.778   8.664   6.590
  559TY0     CG 5512   9.710   8.530   6.557
  559TY0    CD1 5513   9.666   8.448   6.660
  559TY0    HD1 5514   9.678   8.469   6.766
  559TY0    CD2 5515   9.700   8.493   6.424
  559TY0    HD2 5516   9.743   8.555   6.345
  559TY0    CE1 5517   9.602   8.328   6.631
  559TY0    HE1 5518   9.563   8.261   6.708
  559TY0    CE2 5519   9.624   8.379   6.399
  559TY0    HE2 5520   9.612   8.341   6.298
  559TY0     CZ 5521   9.574   8.297   6.499
  559TY0     OH 5522   9.498   8.189   6.465
  559TY0    HH1 5523   9.523   8.169   6.371
  559TY0    HH2 5524   9.443   8.158   6.543
  559TY0      C 5525  10.013   8.754   6.586
  559TY0      O 5526   9.996   8.866   6.634
  560LY3      N 5527  10.111   8.727   6.501
  560LY3      H 5528  10.140   8.634   6.477
  560LY3     CA 5529  10.207   8.826   6.450
  560LY3     CB 5530  10.352   8.781   6.474
  560LY3     CG 5531  10.378   8.633   6.503
  560LY3     CD 5532  10.526   8.609   6.472
  560LY3     CE 5533  10.563   8.464   6.505
  560LY3     NZ 5534  10.704   8.444   6.540
  560LY3    HZ1 5535  10.705   8.351   6.578
  560LY3    HZ2 5536  10.767   8.440   6.462
  560LY3    HZ3 5537  10.730   8.495   6.621
  560LY3      C 5538  10.198   8.859   6.301
  560LY3      O 5539  10.191   8.771   6.215
  561ALA      N 5540  10.187   8.987   6.267
  561ALA      H 5541  10.156   9.057   6.331
  561ALA     CA 5542  10.216   9.040   6.132
  561ALA     CB 5543  10.196   9.192   6.130
  561ALA      C 5544  10.356   9.010   6.078
  561ALA      O 5545  10.455   9.080   6.098
  562THR      N 5546  10.360   8.896   6.009
  562THR      H 5547  10.269   8.863   5.983
  562THR     CA 5548  10.487   8.843   5.957
  562THR     CB 5549  10.479   8.693   5.930
  562THR    OG1 5550  10.373   8.657   5.841
  562THR    HG1 5551  10.285   8.650   5.887
  562THR    CG2 5552  10.451   8.617   6.060
  562THR      C 5553  10.554   8.924   5.846
  562THR      O 5554  10.656   8.989   5.864
  563VAL      N 5555  10.490   8.921   5.729
  563VAL      H 5556  10.407   8.868   5.714
  563VAL     CA 5557  10.521   8.996   5.607
  563VAL     CB 5558  10.588   8.897   5.511
  563VAL    CG1 5559  10.719   8.844   5.569
  563VAL    CG2 5560  10.491   8.789   5.462
  563VAL      C 5561  10.396   9.058   5.546
  563VAL      O 5562  10.287   9.001   5.557
  564ILE      N 5563  10.411   9.147   5.448
  564ILE      H 5564  10.503   9.177   5.424
  564ILE     CA 5565  10.301   9.220   5.383
  564ILE     CB 5566  10.310   9.369   5.418
  564ILE    CG1 5567  10.179   9.444   5.391
  564ILE    CG2 5568  10.421   9.447   5.349
  564ILE     CD 5569  10.102   9.476   5.519
  564ILE      C 5570  10.264   9.200   5.236
  564ILE      O 5571  10.148   9.178   5.201
  565GLY      N 5572  10.370   9.192   5.156
  565GLY      H 5573  10.463   9.166   5.182
  565GLY     CA 5574  10.353   9.182   5.010
  565GLY      C 5575  10.283   9.303   4.948
  565GLY      O 5576  10.196   9.286   4.863
  566ALA      N 5577  10.340   9.419   4.979
  566ALA      H 5578  10.432   9.421   5.018
  566ALA     CA 5579  10.280   9.552   4.960
  566ALA     CB 5580  10.333   9.662   5.052
  566ALA      C 5581  10.280   9.600   4.815
  566ALA      O 5582  10.361   9.549   4.737
  567PRO      N 5583  10.187   9.684   4.770
  567PRO     CA 5584  10.193   9.734   4.631
  567PRO     CB 5585  10.057   9.789   4.590
  567PRO     CG 5586   9.967   9.717   4.691
  567PRO     CD 5587  10.049   9.698   4.819
  567PRO      C 5588  10.302   9.842   4.627
  567PRO      O 5589  10.358   9.876   4.731
  568GL4      N 5590  10.351   9.871   4.507
  568GL4      H 5591  10.333   9.812   4.428
  568GL4     CA 5592  10.440   9.984   4.476
  568GL4     CB 5593  10.456  10.004   4.325
  568GL4     CG 5594  10.325   9.997   4.247
  568GL4     CD 5595  10.283   9.863   4.186
  568GL4    OE1 5596  10.290   9.841   4.063
  568GL4   HE11 5597  10.336   9.753   4.055
  568GL4   HE12 5598  10.275   9.920   4.003
  568GL4    OE2 5599  10.247   9.775   4.268
  568GL4   HE21 5600  10.252   9.685   4.226
  568GL4   HE22 5601  10.224   9.821   4.354
  568GL4      C 5602  10.410  10.119   4.541
  568GL4      O 5603  10.299  10.171   4.534
  569GLY      N 5604  10.495  10.161   4.634
  569GLY      H 5605  10.586  10.121   4.644
  569GLY     CA 5606  10.485  10.292   4.701
  569GLY      C 5607  10.401  10.293   4.829
  569GLY      O 5608  10.445  10.345   4.931
  570LEU      N 5609  10.277  10.246   4.820
  570LEU      H 5610  10.246  10.227   4.726
  570LEU     CA 5611  10.176  10.245   4.927
  570LEU     CB 5612  10.058  10.157   4.886
  570LEU     CG 5613   9.974  10.195   4.764
  570LEU    CD1 5614   9.842  10.119   4.754
  570LEU    CD2 5615   9.935  10.342   4.777
  570LEU      C 5616  10.223  10.206   5.067
  570LEU      O 5617  10.253  10.090   5.095
  571GL4      N 5618  10.211  10.302   5.158
  571GL4      H 5619  10.192  10.393   5.123
  571GL4     CA 5620  10.224  10.284   5.304
  571GL4     CB 5621  10.261  10.417   5.370
  571GL4     CG 5622  10.402  10.455   5.328
  571GL4     CD 5623  10.456  10.584   5.391
  571GL4    OE1 5624  10.551  10.563   5.469
  571GL4   HE11 5625  10.553  10.643   5.529
  571GL4   HE12 5626  10.591  10.472   5.459
  571GL4    OE2 5627  10.383  10.686   5.380
  571GL4   HE21 5628  10.432  10.766   5.414
  571GL4   HE22 5629  10.294  10.661   5.342
  571GL4      C 5630  10.107  10.211   5.370
  571GL4      O 5631  10.015  10.277   5.416
  572ILE      N 5632  10.130  10.083   5.401
  572ILE      H 5633  10.198  10.031   5.349
  572ILE     CA 5634  10.027   9.997   5.459
  572ILE     CB 5635  10.003   9.875   5.368
  572ILE    CG1 5636   9.962   9.908   5.225
  572ILE    CG2 5637   9.888   9.785   5.412
  572ILE     CD 5638   9.851  10.012   5.208
  572ILE      C 5639  10.059   9.956   5.603
  572ILE      O 5640  10.135   9.864   5.630
  573GLN      N 5641  10.037  10.053   5.692
  573GLN      H 5642   9.977  10.127   5.661
  573GLN     CA 5643  10.066  10.044   5.835
  573GLN     CB 5644  10.091  10.186   5.886
  573GLN     CG 5645  10.223  10.229   5.821
  573GLN     CD 5646  10.256  10.378   5.839
  573GLN    OE1 5647  10.305  10.426   5.941
  573GLN    NE2 5648  10.225  10.453   5.734
  573GLN   HE21 5649  10.178  10.412   5.655
  573GLN   HE22 5650  10.252  10.547   5.714
  573GLN      C 5651   9.961   9.974   5.921
  573GLN      O 5652   9.841   9.977   5.893
  574VAL      N 5653  10.015   9.897   6.015
  574VAL      H 5654  10.113   9.896   6.031
  574VAL     CA 5655   9.943   9.806   6.107
  574VAL     CB 5656   9.981   9.659   6.088
  574VAL    CG1 5657   9.884   9.597   5.987
  574VAL    CG2 5658  10.123   9.631   6.040
  574VAL      C 5659   9.966   9.835   6.256
  574VAL      O 5660  10.076   9.821   6.307
  575GL4      N 5661   9.852   9.848   6.324
  575GL4      H 5662   9.764   9.833   6.280
  575GL4     CA 5663   9.849   9.888   6.465
  575GL4     CB 5664   9.836  10.041   6.472
  575GL4     CG 5665   9.792  10.104   6.604
  575GL4     CD 5666   9.808  10.256   6.602
  575GL4    OE1 5667   9.703  10.324   6.598
  575GL4   HE11 5668   9.730  10.419   6.608
  575GL4   HE12 5669   9.629  10.258   6.609
  575GL4    OE2 5670   9.921  10.310   6.612
  575GL4   HE21 5671   9.931  10.394   6.559
  575GL4   HE22 5672   9.970  10.251   6.676
  575GL4      C 5673   9.759   9.800   6.552
  575GL4      O 5674   9.637   9.813   6.551
  576PRO      N 5675   9.812   9.704   6.627
  576PRO     CA 5676   9.953   9.673   6.656
  576PRO     CB 5677   9.959   9.628   6.802
  576PRO     CG 5678   9.816   9.591   6.841
  576PRO     CD 5679   9.732   9.621   6.717
  576PRO      C 5680  10.006   9.564   6.563
  576PRO      O 5681   9.930   9.487   6.505
  577SER      N 5682  10.135   9.538   6.578
  577SER      H 5683  10.198   9.576   6.646
  577SER     CA 5684  10.195   9.429   6.499
  577SER     CB 5685  10.347   9.448   6.490
  577SER     OG 5686  10.393   9.464   6.624
  577SER     HG 5687  10.480   9.513   6.622
  577SER      C 5688  10.155   9.292   6.554
  577SER      O 5689  10.186   9.206   6.472
  578ILE      N 5690  10.166   9.278   6.686
  578ILE      H 5691  10.182   9.360   6.740
  578ILE     CA 5692  10.121   9.159   6.759
  578ILE     CB 5693  10.222   9.125   6.869
  578ILE    CG1 5694  10.360   9.108   6.805
  578ILE    CG2 5695  10.184   8.994   6.937
  578ILE     CD 5696  10.462   9.056   6.906
  578ILE      C 5697   9.980   9.168   6.817
  578ILE      O 5698   9.951   9.238   6.914
  579LEU      N 5699   9.892   9.078   6.774
  579LEU      H 5700   9.905   9.012   6.700
  579LEU     CA 5701   9.761   9.065   6.839
  579LEU     CB 5702   9.657   9.044   6.730
  579LEU     CG 5703   9.643   9.175   6.651
  579LEU    CD1 5704   9.539   9.164   6.540
  579LEU    CD2 5705   9.596   9.298   6.729
  579LEU      C 5706   9.766   8.955   6.946
  579LEU      O 5707   9.757   8.834   6.923
  580SER      N 5708   9.805   9.008   7.061
  580SER      H 5709   9.808   9.107   7.070
  580SER     CA 5710   9.819   8.934   7.187
  580SER     CB 5711   9.939   8.991   7.263
  580SER     OG 5712   9.986   8.900   7.363
  580SER     HG 5713  10.082   8.926   7.376
  580SER      C 5714   9.702   8.911   7.284
  580SER      O 5715   9.672   8.989   7.375
  581PHE      N 5716   9.655   8.787   7.279
  581PHE      H 5717   9.676   8.716   7.212
  581PHE     CA 5718   9.536   8.749   7.356
  581PHE     CB 5719   9.444   8.656   7.276
  581PHE     CG 5720   9.395   8.715   7.143
  581PHE    CD1 5721   9.462   8.678   7.027
  581PHE    HD1 5722   9.556   8.625   7.042
  581PHE    CD2 5723   9.280   8.792   7.137
  581PHE    HD2 5724   9.227   8.830   7.225
  581PHE    CE1 5725   9.417   8.716   6.901
  581PHE    HE1 5726   9.473   8.688   6.812
  581PHE    CE2 5727   9.237   8.834   7.012
  581PHE    HE2 5728   9.152   8.901   7.010
  581PHE     CZ 5729   9.308   8.802   6.897
  581PHE     HZ 5730   9.284   8.851   6.802
  581PHE      C 5731   9.579   8.684   7.488
  581PHE      O 5732   9.694   8.645   7.510
  582THR      N 5733   9.497   8.710   7.588
  582THR      H 5734   9.416   8.768   7.581
  582THR     CA 5735   9.506   8.639   7.717
  582THR     CB 5736   9.520   8.728   7.841
  582THR    OG1 5737   9.442   8.847   7.830
  582THR    HG1 5738   9.486   8.910   7.766
  582THR    CG2 5739   9.668   8.760   7.861
  582THR      C 5740   9.398   8.538   7.753
  582THR      O 5741   9.411   8.464   7.851
  583SER      N 5742   9.289   8.545   7.676
  583SER      H 5743   9.270   8.623   7.617
  583SER     CA 5744   9.178   8.449   7.681
  583SER     CB 5745   9.087   8.465   7.803
  583SER     OG 5746   9.060   8.330   7.841
  583SER     HG 5747   9.137   8.292   7.893
  583SER      C 5748   9.096   8.445   7.552
  583SER      O 5749   9.127   8.515   7.455
  584LEU      N 5750   8.981   8.378   7.558
  584LEU      H 5751   8.958   8.329   7.642
  584LEU     CA 5752   8.893   8.354   7.443
  584LEU     CB 5753   8.807   8.235   7.486
  584LEU     CG 5754   8.859   8.092   7.476
  584LEU    CD1 5755   8.869   8.058   7.327
  584LEU    CD2 5756   8.988   8.062   7.553
  584LEU      C 5757   8.803   8.474   7.413
  584LEU      O 5758   8.752   8.534   7.508
  585MET      N 5759   8.782   8.506   7.286
  585MET      H 5760   8.804   8.445   7.209
  585MET     CA 5761   8.677   8.599   7.245
  585MET     CB 5762   8.540   8.537   7.273
  585MET     CG 5763   8.448   8.525   7.152
  585MET     SD 5764   8.388   8.675   7.065
  585MET     CE 5765   8.272   8.596   6.956
  585MET      C 5766   8.691   8.745   7.290
  585MET      O 5767   8.599   8.825   7.277
  586GLN      N 5768   8.806   8.785   7.343
  586GLN      H 5769   8.875   8.717   7.367
  586GLN     CA 5770   8.839   8.926   7.368
  586GLN     CB 5771   8.980   8.934   7.427
  586GLN     CG 5772   8.984   8.871   7.566
  586GLN     CD 5773   9.126   8.855   7.619
  586GLN    OE1 5774   9.224   8.826   7.550
  586GLN    NE2 5775   9.150   8.879   7.748
  586GLN   HE21 5776   9.076   8.898   7.812
  586GLN   HE22 5777   9.247   8.875   7.772
  586GLN      C 5778   8.838   9.017   7.245
  586GLN      O 5779   8.904   8.985   7.146
  587LY3      N 5780   8.769   9.130   7.258
  587LY3      H 5781   8.735   9.151   7.350
  587LY3     CA 5782   8.745   9.219   7.143
  587LY3     CB 5783   8.634   9.316   7.182
  587LY3     CG 5784   8.516   9.229   7.226
  587LY3     CD 5785   8.467   9.144   7.108
  587LY3     CE 5786   8.362   9.049   7.166
  587LY3     NZ 5787   8.276   8.980   7.068
  587LY3    HZ1 5788   8.222   8.912   7.118
  587LY3    HZ2 5789   8.217   9.048   7.026
  587LY3    HZ3 5790   8.347   8.936   7.012
  587LY3      C 5791   8.868   9.300   7.102
  587LY3      O 5792   8.887   9.416   7.139
  588LEU      N 5793   8.963   9.233   7.039
  588LEU      H 5794   8.957   9.138   7.007
  588LEU     CA 5795   9.086   9.305   7.004
  588LEU     CB 5796   9.206   9.212   6.980
  588LEU     CG 5797   9.298   9.197   7.101
  588LEU    CD1 5798   9.230   9.123   7.217
  588LEU    CD2 5799   9.433   9.146   7.053
  588LEU      C 5800   9.070   9.389   6.877
  588LEU      O 5801   9.034   9.341   6.770
  589SER      N 5802   9.050   9.517   6.908
  589SER      H 5803   9.060   9.541   7.004
  589SER     CA 5804   9.023   9.619   6.805
  589SER     CB 5805   8.966   9.743   6.872
  589SER     OG 5806   8.886   9.812   6.775
  589SER     HG 5807   8.818   9.870   6.819
  589SER      C 5808   9.158   9.651   6.741
  589SER      O 5809   9.243   9.720   6.796
  590PHE      N 5810   9.163   9.593   6.621
  590PHE      H 5811   9.078   9.552   6.587
  590PHE     CA 5812   9.278   9.611   6.531
  590PHE     CB 5813   9.286   9.479   6.454
  590PHE     CG 5814   9.372   9.478   6.328
  590PHE    CD1 5815   9.304   9.490   6.207
  590PHE    HD1 5816   9.203   9.531   6.208
  590PHE    CD2 5817   9.511   9.481   6.327
  590PHE    HD2 5818   9.574   9.443   6.408
  590PHE    CE1 5819   9.370   9.496   6.085
  590PHE    HE1 5820   9.318   9.487   5.990
  590PHE    CE2 5821   9.575   9.500   6.205
  590PHE    HE2 5822   9.683   9.505   6.216
  590PHE     CZ 5823   9.509   9.508   6.083
  590PHE     HZ 5824   9.571   9.516   5.994
  590PHE      C 5825   9.260   9.731   6.436
  590PHE      O 5826   9.143   9.747   6.401
  591VAL      N 5827   9.372   9.794   6.402
  591VAL      H 5828   9.461   9.785   6.446
  591VAL     CA 5829   9.381   9.913   6.316
  591VAL     CB 5830   9.433  10.029   6.400
  591VAL    CG1 5831   9.430  10.159   6.318
  591VAL    CG2 5832   9.379  10.051   6.541
  591VAL      C 5833   9.480   9.876   6.206
  591VAL      O 5834   9.596   9.840   6.229
  592LEU      N 5835   9.426   9.904   6.088
  592LEU      H 5836   9.334   9.943   6.091
  592LEU     CA 5837   9.495   9.899   5.958
  592LEU     CB 5838   9.434   9.795   5.864
  592LEU     CG 5839   9.546   9.736   5.778
  592LEU    CD1 5840   9.501   9.608   5.707
  592LEU    CD2 5841   9.618   9.822   5.673
  592LEU      C 5842   9.493  10.042   5.902
  592LEU      O 5843   9.389  10.094   5.863
  593LY3      N 5844   9.609  10.107   5.907
  593LY3      H 5845   9.690  10.078   5.958
  593LY3     CA 5846   9.626  10.244   5.856
  593LY3     CB 5847   9.726  10.318   5.944
  593LY3     CG 5848   9.683  10.353   6.087
  593LY3     CD 5849   9.779  10.430   6.179
  593LY3     CE 5850   9.822  10.570   6.135
  593LY3     NZ 5851   9.933  10.623   6.215
  593LY3    HZ1 5852  10.020  10.594   6.176
  593LY3    HZ2 5853   9.919  10.722   6.216
  593LY3    HZ3 5854   9.930  10.599   6.312
  593LY3      C 5855   9.681  10.249   5.714
  593LY3      O 5856   9.795  10.207   5.695
  594VAL      N 5857   9.591  10.262   5.618
  594VAL      H 5858   9.494  10.258   5.644
  594VAL     CA 5859   9.626  10.293   5.479
  594VAL     CB 5860   9.540  10.215   5.379
  594VAL    CG1 5861   9.554  10.065   5.407
  594VAL    CG2 5862   9.397  10.269   5.387
  594VAL      C 5863   9.663  10.438   5.446
  594VAL      O 5864   9.578  10.526   5.444
  595GL4      N 5865   9.784  10.455   5.392
  595GL4      H 5866   9.843  10.374   5.384
  595GL4     CA 5867   9.839  10.581   5.342
  595GL4     CB 5868   9.934  10.641   5.446
  595GL4     CG 5869   9.881  10.693   5.580
  595GL4     CD 5870   9.974  10.691   5.702
  595GL4    OE1 5871   9.919  10.682   5.813
  595GL4   HE11 5872   9.992  10.675   5.880
  595GL4   HE12 5873   9.823  10.678   5.784
  595GL4    OE2 5874  10.093  10.727   5.693
  595GL4   HE21 5875  10.135  10.743   5.782
  595GL4   HE22 5876  10.113  10.729   5.595
  595GL4      C 5877   9.920  10.576   5.212
  595GL4      O 5878   9.993  10.481   5.184
  596GLY      N 5879   9.924  10.696   5.155
  596GLY      H 5880   9.897  10.777   5.206
  596GLY     CA 5881  10.001  10.724   5.033
  596GLY      C 5882   9.915  10.758   4.912
  596GLY      O 5883   9.801  10.804   4.910
  597LY3      N 5884   9.975  10.754   4.793
  597LY3      H 5885  10.068  10.720   4.779
  597LY3     CA 5886   9.899  10.765   4.668
  597LY3     CB 5887   9.970  10.857   4.568
  597LY3     CG 5888   9.976  11.004   4.611
  597LY3     CD 5889   9.913  11.099   4.509
  597LY3     CE 5890   9.920  11.246   4.552
  597LY3     NZ 5891   9.828  11.331   4.476
  597LY3    HZ1 5892   9.748  11.274   4.456
  597LY3    HZ2 5893   9.799  11.412   4.526
  597LY3    HZ3 5894   9.871  11.364   4.391
  597LY3      C 5895   9.878  10.631   4.598
  597LY3      O 5896   9.969  10.579   4.533
  598VAL      N 5897   9.753  10.627   4.551
  598VAL      H 5898   9.677  10.683   4.584
  598VAL     CA 5899   9.716  10.508   4.474
  598VAL     CB 5900   9.576  10.462   4.516
  598VAL    CG1 5901   9.493  10.377   4.419
  598VAL    CG2 5902   9.588  10.393   4.651
  598VAL      C 5903   9.725  10.544   4.326
  598VAL      O 5904   9.642  10.612   4.266
  599GLY      N 5905   9.799  10.454   4.262
  599GLY      H 5906   9.853  10.386   4.311
  599GLY     CA 5907   9.832  10.461   4.119
  599GLY      C 5908   9.725  10.413   4.020
  599GLY      O 5909   9.673  10.497   3.947
  600AS4      N 5910   9.736  10.286   3.984
  600AS4      H 5911   9.795  10.222   4.032
  600AS4     CA 5912   9.666  10.233   3.866
  600AS4     CB 5913   9.763  10.251   3.749
  600AS4     CG 5914   9.700  10.234   3.611
  600AS4    OD1 5915   9.697  10.120   3.559
  600AS4   HD11 5916   9.668  10.130   3.464
  600AS4   HD12 5917   9.722  10.048   3.624
  600AS4    OD2 5918   9.681  10.338   3.544
  600AS4   HD21 5919   9.642  10.308   3.457
  600AS4   HD22 5920   9.721  10.422   3.582
  600AS4      C 5921   9.630  10.087   3.894
  600AS4      O 5922   9.706  10.013   3.956
  601ASN      N 5923   9.514  10.050   3.841
  601ASN      H 5924   9.467  10.115   3.780
  601ASN     CA 5925   9.446   9.920   3.842
  601ASN     CB 5926   9.523   9.835   3.741
  601ASN     CG 5927   9.458   9.847   3.603
  601ASN    OD1 5928   9.376   9.760   3.571
  601ASN    ND2 5929   9.495   9.943   3.520
  601ASN   HD21 5930   9.569  10.008   3.535
  601ASN   HD22 5931   9.445   9.941   3.433
  601ASN      C 5932   9.411   9.841   3.968
  601ASN      O 5933   9.372   9.908   4.064
  602ILE      N 5934   9.375   9.714   3.955
  602ILE      H 5935   9.334   9.678   3.872
  602ILE     CA 5936   9.388   9.635   4.079
  602ILE     CB 5937   9.310   9.505   4.061
  602ILE    CG1 5938   9.286   9.436   4.196
  602ILE    CG2 5939   9.373   9.402   3.967
  602ILE     CD 5940   9.179   9.326   4.205
  602ILE      C 5941   9.527   9.619   4.139
  602ILE      O 5942   9.611   9.548   4.084
  603VAL      N 5943   9.541   9.626   4.271
  603VAL      H 5944   9.462   9.657   4.323
  603VAL     CA 5945   9.670   9.616   4.342
  603VAL     CB 5946   9.744   9.750   4.341
  603VAL    CG1 5947   9.857   9.738   4.238
  603VAL    CG2 5948   9.668   9.876   4.301
  603VAL      C 5949   9.646   9.563   4.483
  603VAL      O 5950   9.547   9.592   4.550
  604SER      N 5951   9.719   9.459   4.521
  604SER      H 5952   9.800   9.433   4.467
  604SER     CA 5953   9.693   9.383   4.644
  604SER     CB 5954   9.623   9.252   4.609
  604SER     OG 5955   9.678   9.169   4.506
  604SER     HG 5956   9.604   9.108   4.479
  604SER      C 5957   9.816   9.362   4.733
  604SER      O 5958   9.929   9.352   4.685
  605ALA      N 5959   9.795   9.379   4.863
  605ALA      H 5960   9.702   9.408   4.882
  605ALA     CA 5961   9.889   9.347   4.972
  605ALA     CB 5962   9.908   9.474   5.056
  605ALA      C 5963   9.850   9.231   5.063
  605ALA      O 5964   9.762   9.256   5.145
  606SER      N 5965   9.903   9.111   5.043
  606SER      H 5966   9.955   9.091   4.960
  606SER     CA 5967   9.860   8.994   5.121
  606SER     CB 5968   9.852   8.874   5.027
  606SER     OG 5969   9.778   8.770   5.091
  606SER     HG 5970   9.681   8.757   5.074
  606SER      C 5971   9.933   8.975   5.254
  606SER      O 5972  10.022   8.892   5.271
  607LEU      N 5973   9.882   9.056   5.347
  607LEU      H 5974   9.835   9.140   5.320
  607LEU     CA 5975   9.923   9.056   5.488
  607LEU     CB 5976   9.870   9.173   5.570
  607LEU     CG 5977   9.920   9.179   5.715
  607LEU    CD1 5978  10.071   9.173   5.735
  607LEU    CD2 5979   9.855   9.305   5.772
  607LEU      C 5980   9.901   8.917   5.548
  607LEU      O 5981   9.784   8.884   5.568
  608VAL      N 5982  10.006   8.853   5.598
  608VAL      H 5983  10.096   8.895   5.590
  608VAL     CA 5984   9.995   8.725   5.670
  608VAL     CB 5985  10.093   8.623   5.613
  608VAL    CG1 5986  10.051   8.480   5.651
  608VAL    CG2 5987  10.100   8.615   5.461
  608VAL      C 5988  10.017   8.745   5.821
  608VAL      O 5989  10.102   8.822   5.865
  609TRP      N 5990   9.935   8.672   5.896
  609TRP      H 5991   9.856   8.625   5.857
  609TRP     CA 5992   9.940   8.656   6.042
  609TRP     CB 5993   9.821   8.719   6.114
  609TRP     CG 5994   9.798   8.867   6.082
  609TRP    CD1 5995   9.739   8.913   5.972
  609TRP    HD1 5996   9.734   8.860   5.877
  609TRP    CD2 5997   9.821   8.976   6.165
  609TRP    NE1 5998   9.724   9.045   5.974
  609TRP    HE1 5999   9.689   9.106   5.903
  609TRP    CE2 6000   9.774   9.084   6.091
  609TRP    CE3 6001   9.876   8.992   6.292
  609TRP    HE3 6002   9.899   8.899   6.344
  609TRP    CZ2 6003   9.788   9.210   6.147
  609TRP    HZ2 6004   9.774   9.297   6.082
  609TRP    CZ3 6005   9.887   9.120   6.346
  609TRP    HZ3 6006   9.919   9.140   6.448
  609TRP    CH2 6007   9.845   9.230   6.273
  609TRP    HH2 6008   9.821   9.327   6.315
  609TRP      C 6009   9.952   8.510   6.086
  609TRP      O 6010   9.858   8.431   6.081
  610AS4      N 6011  10.044   8.497   6.181
  610AS4      H 6012  10.104   8.576   6.194
  610AS4     CA 6013  10.090   8.368   6.234
  610AS4     CB 6014  10.239   8.342   6.215
  610AS4     CG 6015  10.281   8.260   6.093
  610AS4    OD1 6016  10.244   8.142   6.073
  610AS4   HD11 6017  10.318   8.089   6.032
  610AS4   HD12 6018  10.151   8.123   6.105
  610AS4    OD2 6019  10.360   8.307   6.009
  610AS4   HD21 6020  10.369   8.233   5.942
  610AS4   HD22 6021  10.384   8.403   6.027
  610AS4      C 6022  10.066   8.351   6.384
  610AS4      O 6023  10.120   8.427   6.464
  611AS4      N 6024  10.007   8.235   6.416
  611AS4      H 6025   9.943   8.202   6.347
  611AS4     CA 6026  10.017   8.168   6.546
  611AS4     CB 6027   9.949   8.256   6.650
  611AS4     CG 6028   9.971   8.206   6.793
  611AS4    OD1 6029   9.879   8.225   6.877
  611AS4   HD11 6030   9.882   8.156   6.949
  611AS4   HD12 6031   9.811   8.290   6.845
  611AS4    OD2 6032  10.077   8.151   6.828
  611AS4   HD21 6033  10.076   8.143   6.928
  611AS4   HD22 6034  10.130   8.127   6.747
  611AS4      C 6035   9.958   8.029   6.522
  611AS4      O 6036   9.856   8.019   6.453
  612GLY      N 6037   9.998   7.933   6.604
  612GLY      H 6038  10.028   7.953   6.697
  612GLY     CA 6039   9.964   7.790   6.592
  612GLY      C 6040   9.982   7.733   6.451
  612GLY      O 6041  10.093   7.695   6.413
  613VAL      N 6042   9.879   7.663   6.403
  613VAL      H 6043   9.805   7.632   6.462
  613VAL     CA 6044   9.858   7.626   6.262
  613VAL     CB 6045   9.796   7.486   6.257
  613VAL    CG1 6046   9.787   7.436   6.113
  613VAL    CG2 6047   9.877   7.386   6.341
  613VAL      C 6048   9.765   7.719   6.184
  613VAL      O 6049   9.801   7.753   6.071
  614HI2      N 6050   9.672   7.783   6.255
  614HI2      H 6051   9.667   7.782   6.354
  614HI2     CA 6052   9.567   7.867   6.197
  614HI2     CB 6053   9.451   7.876   6.298
  614HI2     CG 6054   9.318   7.905   6.228
  614HI2    ND1 6055   9.240   7.819   6.163
  614HI2    HD1 6056   9.241   7.722   6.140
  614HI2    CD2 6057   9.244   8.015   6.241
  614HI2    HD2 6058   9.280   8.104   6.292
  614HI2    CE1 6059   9.123   7.876   6.137
  614HI2    HE1 6060   9.028   7.827   6.114
  614HI2    NE2 6061   9.124   8.000   6.187
  614HI2    HE2 6062   9.041   8.054   6.202
  614HI2      C 6063   9.610   8.007   6.153
  614HI2      O 6064   9.577   8.110   6.212
  615GLN      N 6065   9.697   7.997   6.053
  615GLN      H 6066   9.733   7.908   6.024
  615GLN     CA 6067   9.757   8.116   5.992
  615GLN     CB 6068   9.886   8.077   5.919
  615GLN     CG 6069   9.958   8.193   5.849
  615GLN     CD 6070  10.053   8.130   5.747
  615GLN    OE1 6071  10.031   8.071   5.641
  615GLN    NE2 6072  10.181   8.136   5.783
  615GLN   HE21 6073  10.219   8.167   5.870
  615GLN   HE22 6074  10.237   8.113   5.704
  615GLN      C 6075   9.658   8.186   5.898
  615GLN      O 6076   9.596   8.121   5.814
  616VAL      N 6077   9.642   8.316   5.917
  616VAL      H 6078   9.695   8.360   5.989
  616VAL     CA 6079   9.542   8.403   5.852
  616VAL     CB 6080   9.448   8.468   5.953
  616VAL    CG1 6081   9.363   8.352   6.004
  616VAL    CG2 6082   9.512   8.541   6.071
  616VAL      C 6083   9.593   8.513   5.759
  616VAL      O 6084   9.709   8.553   5.757
  617ARG      N 6085   9.504   8.541   5.664
  617ARG      H 6086   9.432   8.475   5.642
  617ARG     CA 6087   9.523   8.640   5.558
  617ARG     CB 6088   9.526   8.571   5.422
  617ARG     CG 6089   9.670   8.527   5.392
  617ARG     CD 6090   9.683   8.490   5.244
  617ARG     NE 6091   9.784   8.387   5.217
  617ARG     HE 6092   9.763   8.293   5.243
  617ARG     CZ 6093   9.886   8.401   5.131
  617ARG    NH1 6094   9.924   8.517   5.075
  617ARG   HH11 6095   9.883   8.603   5.106
  617ARG   HH12 6096   9.989   8.516   5.000
  617ARG    NH2 6097   9.941   8.290   5.081
  617ARG   HH21 6098   9.905   8.197   5.089
  617ARG   HH22 6099  10.008   8.301   5.007
  617ARG      C 6100   9.419   8.751   5.577
  617ARG      O 6101   9.303   8.724   5.607
  618THR      N 6102   9.479   8.869   5.592
  618THR      H 6103   9.579   8.877   5.601
  618THR     CA 6104   9.408   8.997   5.587
  618THR     CB 6105   9.424   9.085   5.711
  618THR    OG1 6106   9.561   9.121   5.731
  618THR    HG1 6107   9.575   9.190   5.661
  618THR    CG2 6108   9.363   9.015   5.833
  618THR      C 6109   9.447   9.068   5.458
  618THR      O 6110   9.539   9.149   5.465
  619PRO      N 6111   9.382   9.034   5.347
  619PRO     CA 6112   9.426   9.098   5.222
  619PRO     CB 6113   9.371   9.010   5.109
  619PRO     CG 6114   9.256   8.934   5.176
  619PRO     CD 6115   9.281   8.930   5.327
  619PRO      C 6116   9.384   9.244   5.204
  619PRO      O 6117   9.269   9.277   5.232
  620ILE      N 6118   9.476   9.337   5.178
  620ILE      H 6119   9.574   9.321   5.170
  620ILE     CA 6120   9.440   9.477   5.150
  620ILE     CB 6121   9.543   9.573   5.208
  620ILE    CG1 6122   9.545   9.555   5.359
  620ILE    CG2 6123   9.516   9.721   5.176
  620ILE     CD 6124   9.685   9.516   5.407
  620ILE      C 6125   9.433   9.494   4.998
  620ILE      O 6126   9.523   9.454   4.925
  621VAL      N 6127   9.310   9.514   4.951
  621VAL      H 6128   9.228   9.508   5.009
  621VAL     CA 6129   9.281   9.532   4.808
  621VAL     CB 6130   9.174   9.437   4.755
  621VAL    CG1 6131   9.171   9.435   4.602
  621VAL    CG2 6132   9.187   9.292   4.803
  621VAL      C 6133   9.247   9.675   4.767
  621VAL      O 6134   9.146   9.732   4.807
  622VAL      N 6135   9.327   9.723   4.672
  622VAL      H 6136   9.401   9.665   4.638
  622VAL     CA 6137   9.311   9.858   4.616
  622VAL     CB 6138   9.440   9.939   4.611
  622VAL    CG1 6139   9.415  10.078   4.552
  622VAL    CG2 6140   9.499   9.962   4.750
  622VAL      C 6141   9.254   9.845   4.474
  622VAL      O 6142   9.316   9.783   4.388
  623LEU      N 6143   9.132   9.895   4.455
  623LEU      H 6144   9.081   9.944   4.526
  623LEU     CA 6145   9.050   9.897   4.333
  623LEU     CB 6146   8.908   9.855   4.371
  623LEU     CG 6147   8.908   9.712   4.425
  623LEU    CD1 6148   8.759   9.681   4.443
  623LEU    CD2 6149   8.962   9.612   4.322
  623LEU      C 6150   9.044  10.039   4.277
  623LEU      O 6151   8.954  10.111   4.320
  624ALA      N 6152   9.151  10.094   4.219
  624ALA      H 6153   9.237  10.044   4.215
  624ALA     CA 6154   9.151  10.228   4.159
  624ALA     CB 6155   9.288  10.281   4.114
  624ALA      C 6156   9.046  10.256   4.051
  624ALA      O 6157   9.054  10.205   3.939
  625LEU      N 6158   8.962  10.353   4.086
  625LEU      H 6159   8.987  10.406   4.166
  625LEU     CA 6160   8.831  10.381   4.025
  625LEU     CB 6161   8.752  10.499   4.082
  625LEU     CG 6162   8.689  10.487   4.221
  625LEU    CD1 6163   8.644  10.626   4.269
  625LEU    CD2 6164   8.571  10.390   4.217
  625LEU      C 6165   8.834  10.395   3.873
  625LEU      O 6166   8.923  10.466   3.826
  626PRO      N 6167   8.743  10.326   3.805
  626PRO     CA 6168   8.743  10.348   3.660
  626PRO     CB 6169   8.701  10.210   3.608
  626PRO     CG 6170   8.607  10.159   3.718
  626PRO     CD 6171   8.667  10.208   3.849
  626PRO      C 6172   8.658  10.463   3.606
  626PRO     O1 6173   8.632  10.465   3.484
  626PRO   HO11 6174   8.635  10.372   3.448
  626PRO   HO12 6175   8.599  10.558   3.467
  626PRO     O2 6176   8.605  10.541   3.689
  626PRO   HO21 6177   8.579  10.615   3.626
  626PRO   HO22 6178   8.609  10.501   3.780
  627SOL     OW 6179   6.550   0.749   3.195
  627SOL    HW1 6180   6.460   0.707   3.209
  627SOL    HW2 6181   6.539   0.848   3.185
  628SOL     OW 6182   5.912   2.374   0.512
  628SOL    HW1 6183   5.834   2.326   0.474
  628SOL    HW2 6184   5.983   2.386   0.443
  629SOL     OW 6185   0.621   2.703   6.570
  629SOL    HW1 6186   0.547   2.771   6.573
  629SOL    HW2 6187   0.702   2.741   6.614
  630SOL     OW 6188   7.846   4.141   5.055
  630SOL    HW1 6189   7.936   4.099   5.059
  630SOL    HW2 6190   7.855   4.240   5.066
  631SOL     OW 6191   5.891   5.800   5.925
  631SOL    HW1 6192   5.839   5.874   5.968
  631SOL    HW2 6193   5.957   5.763   5.991
  632SOL     OW 6194   6.074   1.647   4.385
  632SOL    HW1 6195   6.013   1.639   4.463
  632SOL    HW2 6196   6.066   1.565   4.328
  633SOL     OW 6197   0.076   3.311   6.195
  633SOL    HW1 6198   0.139   3.280   6.266
  633SOL    HW2 6199   0.123   3.373   6.133
  634SOL     OW 6200   8.027   9.444   2.198
  634SOL    HW1 6201   7.996   9.535   2.170
  634SOL    HW2 6202   7.948   9.384   2.208
  635SOL     OW 6203   6.457   3.489   7.081
  635SOL    HW1 6204   6.538   3.463   7.029
  635SOL    HW2 6205   6.383   3.424   7.062
  636SOL     OW 6206   6.335   3.855   3.717
  636SOL    HW1 6207   6.393   3.916   3.663
  636SOL    HW2 6208   6.241   3.861   3.684
  637SOL     OW 6209   2.286   5.717   2.248
  637SOL    HW1 6210   2.289   5.772   2.165
  637SOL    HW2 6211   2.207   5.655   2.243
  638SOL     OW 6212   6.650   5.968   3.127
  638SOL    HW1 6213   6.554   5.947   3.146
  638SOL    HW2 6214   6.671   6.060   3.161
  639SOL     OW 6215   9.044  10.425   0.521
  639SOL    HW1 6216   9.135  10.386   0.505
  639SOL    HW2 6217   9.036  10.510   0.469
  640SOL     OW 6218   5.879  10.067   7.204
  640SOL    HW1 6219   5.871  10.094   7.300
  640SOL    HW2 6220   5.839   9.977   7.191
  641SOL     OW 6221   0.522  10.588   7.225
  641SOL    HW1 6222   0.433  10.608   7.185
  641SOL    HW2 6223   0.552  10.497   7.198
  642SOL     OW 6224   7.130   3.583   2.937
  642SOL    HW1 6225   7.052   3.615   2.991
  642SOL    HW2 6226   7.108   3.591   2.840
  643SOL     OW 6227   4.733   1.917   6.987
  643SOL    HW1 6228   4.664   1.891   6.920
  643SOL    HW2 6229   4.812   1.856   6.980
  644SOL     OW 6230   4.930   5.665   5.791
  644SOL    HW1 6231   4.947   5.575   5.831
  644SOL    HW2 6232   5.006   5.726   5.814
  645SOL     OW 6233   4.027   2.607   7.179
  645SOL    HW1 6234   3.968   2.655   7.114
  645SOL    HW2 6235   4.118   2.649   7.179
  646SOL     OW 6236   5.359   2.992   1.185
  646SOL    HW1 6237   5.262   3.011   1.166
  646SOL    HW2 6238   5.406   2.972   1.099
  647SOL     OW 6239   3.134   2.969   2.637
  647SOL    HW1 6240   3.094   2.956   2.546
  647SOL    HW2 6241   3.230   2.997   2.628
  648SOL     OW 6242   8.874   5.424   0.472
  648SOL    HW1 6243   8.774   5.425   0.469
  648SOL    HW2 6244   8.905   5.422   0.566
  649SOL     OW 6245   8.925   3.940   6.110
  649SOL    HW1 6246   8.848   3.995   6.141
  649SOL    HW2 6247   8.981   3.913   6.189
  650SOL     OW 6248   7.357   1.633   1.363
  650SOL    HW1 6249   7.407   1.681   1.435
  650SOL    HW2 6250   7.310   1.554   1.403
  651SOL     OW 6251   0.844   1.896   5.070
  651SOL    HW1 6252   0.792   1.978   5.048
  651SOL    HW2 6253   0.940   1.921   5.087
  652SOL     OW 6254   4.156   1.006   2.061
  652SOL    HW1 6255   4.058   1.000   2.042
  652SOL    HW2 6256   4.204   1.035   1.978
  653SOL     OW 6257   9.300   2.063   0.181
  653SOL    HW1 6258   9.391   2.046   0.219
  653SOL    HW2 6259   9.231   2.030   0.247
  654SOL     OW 6260   0.197   4.864   5.368
  654SOL    HW1 6261   0.150   4.887   5.283
  654SOL    HW2 6262   0.204   4.945   5.426
  655SOL     OW 6263   2.268   1.561   3.159
  655SOL    HW1 6264   2.275   1.644   3.104
  655SOL    HW2 6265   2.201   1.499   3.118
  656SOL     OW 6266   3.267   3.042   0.365
  656SOL    HW1 6267   3.216   3.002   0.441
  656SOL    HW2 6268   3.364   3.020   0.375
  657SOL     OW 6269   0.922   9.570   1.100
  657SOL    HW1 6270   0.926   9.642   1.031
  657SOL    HW2 6271   0.931   9.611   1.191
  658SOL     OW 6272   1.269   0.208   0.934
  658SOL    HW1 6273   1.335   0.224   1.007
  658SOL    HW2 6274   1.316   0.205   0.846
  659SOL     OW 6275   1.481   4.607   1.587
  659SOL    HW1 6276   1.483   4.595   1.687
  659SOL    HW2 6277   1.390   4.636   1.559
  660SOL     OW 6278   4.163   0.472   6.147
  660SOL    HW1 6279   4.227   0.542   6.178
  660SOL    HW2 6280   4.213   0.389   6.124
  661SOL     OW 6281   0.320  10.009   0.884
  661SOL    HW1 6282   0.292  10.046   0.795
  661SOL    HW2 6283   0.261  10.046   0.955
  662SOL     OW 6284   9.899   7.103   2.611
  662SOL    HW1 6285   9.927   7.069   2.522
  662SOL    HW2 6286   9.959   7.178   2.639
  663SOL     OW 6287   9.935   1.567   1.343
  663SOL    HW1 6288   9.921   1.665   1.329
  663SOL    HW2 6289  10.027   1.542   1.311
  664SOL     OW 6290   0.079   3.003   5.951
  664SOL    HW1 6291   0.170   3.003   5.909
  664SOL    HW2 6292   0.010   3.017   5.880
  665SOL     OW 6293   5.607   2.988   4.352
  665SOL    HW1 6294   5.696   2.979   4.307
  665SOL    HW2 6295   5.547   2.914   4.323
  666SOL     OW 6296   9.554   5.581   1.342
  666SOL    HW1 6297   9.546   5.587   1.242
  666SOL    HW2 6298   9.605   5.499   1.367
  667SOL     OW 6299   0.576   0.927   1.359
  667SOL    HW1 6300   0.583   0.827   1.357
  667SOL    HW2 6301   0.499   0.956   1.302
  668SOL     OW 6302  10.388  10.597   3.161
  668SOL    HW1 6303  10.332  10.667   3.207
  668SOL    HW2 6304  10.339  10.562   3.082
  669SOL     OW 6305   6.488   7.260   7.299
  669SOL    HW1 6306   6.548   7.232   7.374
  669SOL    HW2 6307   6.394   7.265   7.331
  670SOL     OW 6308   4.582   7.221   4.765
  670SOL    HW1 6309   4.624   7.309   4.787
  670SOL    HW2 6310   4.487   7.235   4.737
  671SOL     OW 6311  10.500   6.908   2.697
  671SOL    HW1 6312  10.568   6.844   2.733
  671SOL    HW2 6313  10.547   6.979   2.644
  672SOL     OW 6314   9.001   9.703   1.156
  672SOL    HW1 6315   8.963   9.687   1.066
  672SOL    HW2 6316   9.082   9.645   1.170
  673SOL     OW 6317   4.426   5.900   7.321
  673SOL    HW1 6318   4.398   5.911   7.226
  673SOL    HW2 6319   4.386   5.816   7.358
  674SOL     OW 6320   3.762   4.785   7.286
  674SOL    HW1 6321   3.822   4.764   7.363
  674SOL    HW2 6322   3.808   4.765   7.200
  675SOL     OW 6323   1.145   7.235   0.853
  675SOL    HW1 6324   1.123   7.174   0.929
  675SOL    HW2 6325   1.202   7.310   0.885
  676SOL     OW 6326   5.460   6.462   1.617
  676SOL    HW1 6327   5.533   6.395   1.608
  676SOL    HW2 6328   5.499   6.549   1.648
  677SOL     OW 6329   0.171   5.197   2.352
  677SOL    HW1 6330   0.181   5.105   2.389
  677SOL    HW2 6331   0.136   5.258   2.422
  678SOL     OW 6332   3.172   7.846   5.519
  678SOL    HW1 6333   3.223   7.760   5.525
  678SOL    HW2 6334   3.219   7.917   5.571
  679SOL     OW 6335   3.322   0.670   3.051
  679SOL    HW1 6336   3.266   0.737   3.100
  679SOL    HW2 6337   3.289   0.662   2.957
  680SOL     OW 6338   6.794   1.292   4.283
  680SOL    HW1 6339   6.882   1.251   4.307
  680SOL    HW2 6340   6.724   1.221   4.282
  681SOL     OW 6341   6.880   9.611   1.023
  681SOL    HW1 6342   6.809   9.609   0.953
  681SOL    HW2 6343   6.880   9.701   1.067
  682SOL     OW 6344   6.761   2.769   0.738
  682SOL    HW1 6345   6.836   2.831   0.760
  682SOL    HW2 6346   6.786   2.714   0.658
  683SOL     OW 6347   4.622   1.721   4.920
  683SOL    HW1 6348   4.524   1.707   4.911
  683SOL    HW2 6349   4.669   1.678   4.843
  684SOL     OW 6350   2.803   3.998   6.742
  684SOL    HW1 6351   2.825   3.948   6.826
  684SOL    HW2 6352   2.885   4.046   6.710
  685SOL     OW 6353   1.534   0.386   2.031
  685SOL    HW1 6354   1.600   0.311   2.031
  685SOL    HW2 6355   1.460   0.366   2.095
  686SOL     OW 6356  10.185   3.455   5.666
  686SOL    HW1 6357  10.128   3.391   5.717
  686SOL    HW2 6358  10.263   3.406   5.626
  687SOL     OW 6359   2.469   7.570   1.420
  687SOL    HW1 6360   2.509   7.479   1.434
  687SOL    HW2 6361   2.488   7.627   1.499
  688SOL     OW 6362   9.688   3.695   1.234
  688SOL    HW1 6363   9.694   3.624   1.304
  688SOL    HW2 6364   9.610   3.755   1.253
  689SOL     OW 6365   8.512   0.923   7.376
  689SOL    HW1 6366   8.544   0.960   7.463
  689SOL    HW2 6367   8.514   0.823   7.381
  690SOL     OW 6368   7.176   9.601   1.736
  690SOL    HW1 6369   7.182   9.555   1.825
  690SOL    HW2 6370   7.083   9.591   1.700
  691SOL     OW 6371   7.900   7.549   5.357
  691SOL    HW1 6372   7.848   7.527   5.275
  691SOL    HW2 6373   7.997   7.528   5.342
  692SOL     OW 6374   5.106   0.571   1.464
  692SOL    HW1 6375   5.102   0.472   1.479
  692SOL    HW2 6376   5.042   0.617   1.525
  693SOL     OW 6377   3.632   0.364   3.623
  693SOL    HW1 6378   3.648   0.418   3.540
  693SOL    HW2 6379   3.550   0.397   3.668
  694SOL     OW 6380   7.271   7.403   6.104
  694SOL    HW1 6381   7.269   7.421   6.006
  694SOL    HW2 6382   7.183   7.368   6.134
  695SOL     OW 6383   5.352   2.577   6.104
  695SOL    HW1 6384   5.391   2.650   6.049
  695SOL    HW2 6385   5.357   2.491   6.054
  696SOL     OW 6386   6.001  10.249   0.127
  696SOL    HW1 6387   5.986  10.216   0.219
  696SOL    HW2 6388   5.978  10.347   0.122
  697SOL     OW 6389   5.897   4.123   3.002
  697SOL    HW1 6390   5.848   4.121   3.089
  697SOL    HW2 6391   5.928   4.216   2.983
  698SOL     OW 6392   0.326   0.693   7.363
  698SOL    HW1 6393   0.301   0.756   7.437
  698SOL    HW2 6394   0.393   0.627   7.398
  699SOL     OW 6395   2.474  10.062   4.229
  699SOL    HW1 6396   2.424  10.106   4.154
  699SOL    HW2 6397   2.525  10.132   4.279
  700SOL     OW 6398   3.513   4.122   2.396
  700SOL    HW1 6399   3.604   4.093   2.367
  700SOL    HW2 6400   3.517   4.217   2.428
  701SOL     OW 6401   5.032   0.987   4.565
  701SOL    HW1 6402   5.023   0.990   4.465
  701SOL    HW2 6403   5.005   1.075   4.603
  702SOL     OW 6404   5.750   9.576   4.167
  702SOL    HW1 6405   5.675   9.510   4.161
  702SOL    HW2 6406   5.822   9.540   4.226
  703SOL     OW 6407  10.394   9.224   1.865
  703SOL    HW1 6408  10.417   9.314   1.902
  703SOL    HW2 6409  10.319   9.233   1.799
  704SOL     OW 6410   6.875   4.430   2.890
  704SOL    HW1 6411   6.902   4.521   2.920
  704SOL    HW2 6412   6.901   4.363   2.960
  705SOL     OW 6413   6.146   1.518   2.359
  705SOL    HW1 6414   6.235   1.522   2.405
  705SOL    HW2 6415   6.103   1.608   2.360
  706SOL     OW 6416   7.704  10.336   1.208
  706SOL    HW1 6417   7.605  10.342   1.226
  706SOL    HW2 6418   7.741  10.254   1.252
  707SOL     OW 6419   1.595   5.327   2.168
  707SOL    HW1 6420   1.653   5.274   2.106
  707SOL    HW2 6421   1.633   5.419   2.179
  708SOL     OW 6422   3.027   2.141   1.614
  708SOL    HW1 6423   3.017   2.206   1.690
  708SOL    HW2 6424   2.955   2.158   1.547
  709SOL     OW 6425   3.065   8.697   0.040
  709SOL    HW1 6426   3.000   8.693   0.115
  709SOL    HW2 6427   3.153   8.731   0.073
  710SOL     OW 6428   0.784   3.819   7.419
  710SOL    HW1 6429   0.828   3.819   7.509
  710SOL    HW2 6430   0.715   3.892   7.415
  711SOL     OW 6431   8.117   2.711   3.981
  711SOL    HW1 6432   8.191   2.657   4.022
  711SOL    HW2 6433   8.106   2.796   4.032
  712SOL     OW 6434   5.918   2.534   4.457
  712SOL    HW1 6435   5.999   2.489   4.493
  712SOL    HW2 6436   5.939   2.630   4.436
  713SOL     OW 6437   2.550   8.732   2.535
  713SOL    HW1 6438   2.453   8.758   2.537
  713SOL    HW2 6439   2.572   8.695   2.445
  714SOL     OW 6440   7.576   1.963   5.372
  714SOL    HW1 6441   7.615   1.907   5.299
  714SOL    HW2 6442   7.626   1.947   5.457
  715SOL     OW 6443   2.550  10.434   2.617
  715SOL    HW1 6444   2.517  10.420   2.710
  715SOL    HW2 6445   2.608  10.356   2.590
  716SOL     OW 6446   2.742   4.165   0.451
  716SOL    HW1 6447   2.761   4.198   0.545
  716SOL    HW2 6448   2.783   4.075   0.439
  717SOL     OW 6449   7.261   0.226   1.686
  717SOL    HW1 6450   7.283   0.289   1.761
  717SOL    HW2 6451   7.175   0.254   1.643
  718SOL     OW 6452   2.603   4.597   2.269
  718SOL    HW1 6453   2.643   4.621   2.357
  718SOL    HW2 6454   2.510   4.563   2.283
  719SOL     OW 6455   3.198   1.776   3.688
  719SOL    HW1 6456   3.114   1.727   3.662
  719SOL    HW2 6457   3.235   1.735   3.771
  720SOL     OW 6458   1.518   1.454   5.786
  720SOL    HW1 6459   1.464   1.459   5.869
  720SOL    HW2 6460   1.594   1.518   5.791
  721SOL     OW 6461   1.615   6.057   3.628
  721SOL    HW1 6462   1.625   5.987   3.699
  721SOL    HW2 6463   1.694   6.054   3.567
  722SOL     OW 6464   1.873   1.508   1.652
  722SOL    HW1 6465   1.834   1.417   1.645
  722SOL    HW2 6466   1.939   1.522   1.577
  723SOL     OW 6467   8.534   3.360   1.154
  723SOL    HW1 6468   8.557   3.311   1.238
  723SOL    HW2 6469   8.570   3.453   1.158
  724SOL     OW 6470   2.281   4.791   5.054
  724SOL    HW1 6471   2.318   4.878   5.087
  724SOL    HW2 6472   2.240   4.805   4.963
  725SOL     OW 6473   0.698   0.973   5.903
  725SOL    HW1 6474   0.622   0.976   5.838
  725SOL    HW2 6475   0.765   1.043   5.879
  726SOL     OW 6476   0.544   4.763   1.663
  726SOL    HW1 6477   0.446   4.767   1.682
  726SOL    HW2 6478   0.589   4.704   1.730
  727SOL     OW 6479  10.474   5.184   6.634
  727SOL    HW1 6480  10.402   5.126   6.595
  727SOL    HW2 6481  10.547   5.127   6.669
  728SOL     OW 6482   1.401   6.884   6.121
  728SOL    HW1 6483   1.487   6.900   6.169
  728SOL    HW2 6484   1.326   6.922   6.174
  729SOL     OW 6485   0.019   3.082   7.052
  729SOL    HW1 6486  -0.054   3.035   7.002
  729SOL    HW2 6487  -0.005   3.086   7.149
  730SOL     OW 6488   3.431   1.813   0.874
  730SOL    HW1 6489   3.469   1.766   0.954
  730SOL    HW2 6490   3.341   1.849   0.897
  731SOL     OW 6491   4.252   1.038   2.738
  731SOL    HW1 6492   4.192   1.063   2.661
  731SOL    HW2 6493   4.306   1.118   2.764
  732SOL     OW 6494   0.036   7.112   2.591
  732SOL    HW1 6495   0.064   7.064   2.508
  732SOL    HW2 6496   0.116   7.148   2.638
  733SOL     OW 6497   8.666   9.754   6.605
  733SOL    HW1 6498   8.753   9.753   6.655
  733SOL    HW2 6499   8.610   9.678   6.637
  734SOL     OW 6500   2.717   2.736   3.049
  734SOL    HW1 6501   2.782   2.811   3.031
  734SOL    HW2 6502   2.767   2.650   3.059
  735SOL     OW 6503   0.151   4.583   6.251
  735SOL    HW1 6504   0.056   4.613   6.243
  735SOL    HW2 6505   0.209   4.661   6.273
  736SOL     OW 6506   1.106   2.607   0.855
  736SOL    HW1 6507   1.203   2.625   0.839
  736SOL    HW2 6508   1.070   2.546   0.785
  737SOL     OW 6509   4.416   9.293   5.346
  737SOL    HW1 6510   4.419   9.201   5.385
  737SOL    HW2 6511   4.356   9.351   5.401
  738SOL     OW 6512   6.264   4.458   3.984
  738SOL    HW1 6513   6.199   4.522   4.026
  738SOL    HW2 6514   6.219   4.410   3.909
  739SOL     OW 6515   9.106   3.833   2.482
  739SOL    HW1 6516   9.115   3.816   2.580
  739SOL    HW2 6517   9.057   3.919   2.468
  740SOL     OW 6518   9.278   2.390   2.707
  740SOL    HW1 6519   9.328   2.456   2.764
  740SOL    HW2 6520   9.339   2.356   2.635
  741SOL     OW 6521   2.580   2.614   1.145
  741SOL    HW1 6522   2.498   2.591   1.093
  741SOL    HW2 6523   2.609   2.707   1.121
  742SOL     OW 6524   4.155   8.745   1.743
  742SOL    HW1 6525   4.131   8.832   1.701
  742SOL    HW2 6526   4.222   8.761   1.816
  743SOL     OW 6527   0.754   6.243   6.428
  743SOL    HW1 6528   0.714   6.334   6.423
  743SOL    HW2 6529   0.722   6.188   6.351
  744SOL     OW 6530   4.205   2.380   2.655
  744SOL    HW1 6531   4.141   2.336   2.592
  744SOL    HW2 6532   4.263   2.444   2.604
  745SOL     OW 6533   0.760   8.597   1.969
  745SOL    HW1 6534   0.811   8.512   1.976
  745SOL    HW2 6535   0.821   8.671   1.944
  746SOL     OW 6536   8.548   3.823   5.103
  746SOL    HW1 6537   8.502   3.735   5.117
  746SOL    HW2 6538   8.598   3.821   5.016
  747SOL     OW 6539   1.136   5.439   2.074
  747SOL    HW1 6540   1.219   5.434   2.131
  747SOL    HW2 6541   1.134   5.526   2.026
  748SOL     OW 6542   2.372   9.241   3.292
  748SOL    HW1 6543   2.344   9.289   3.209
  748SOL    HW2 6544   2.470   9.225   3.291
  749SOL     OW 6545   4.139   7.782   1.094
  749SOL    HW1 6546   4.136   7.688   1.130
  749SOL    HW2 6547   4.177   7.842   1.164
  750SOL     OW 6548   5.524   6.293   0.809
  750SOL    HW1 6549   5.614   6.254   0.793
  750SOL    HW2 6550   5.469   6.283   0.724
  751SOL     OW 6551   2.413   5.231   3.093
  751SOL    HW1 6552   2.430   5.133   3.084
  751SOL    HW2 6553   2.430   5.276   3.005
  752SOL     OW 6554   3.546   4.898   7.479
  752SOL    HW1 6555   3.595   4.965   7.534
  752SOL    HW2 6556   3.609   4.826   7.449
  753SOL     OW 6557   5.132   3.165   0.656
  753SOL    HW1 6558   5.064   3.121   0.599
  753SOL    HW2 6559   5.118   3.264   0.655
  754SOL     OW 6560   9.380   3.742   2.635
  754SOL    HW1 6561   9.297   3.783   2.673
  754SOL    HW2 6562   9.460   3.791   2.668
  755SOL     OW 6563   8.595   9.667   7.326
  755SOL    HW1 6564   8.644   9.604   7.385
  755SOL    HW2 6565   8.660   9.726   7.278
  756SOL     OW 6566   0.182   4.633   0.328
  756SOL    HW1 6567   0.263   4.689   0.309
  756SOL    HW2 6568   0.184   4.551   0.271
  757SOL     OW 6569   4.356   3.195   6.580
  757SOL    HW1 6570   4.276   3.179   6.637
  757SOL    HW2 6571   4.421   3.121   6.592
  758SOL     OW 6572  10.273   5.750   4.198
  758SOL    HW1 6573  10.289   5.761   4.296
  758SOL    HW2 6574  10.294   5.655   4.172
  759SOL     OW 6575   9.948   4.468   1.242
  759SOL    HW1 6576   9.976   4.524   1.165
  759SOL    HW2 6577   9.903   4.385   1.209
  760SOL     OW 6578   0.459   8.302   3.741
  760SOL    HW1 6579   0.377   8.259   3.778
  760SOL    HW2 6580   0.469   8.276   3.644
  761SOL     OW 6581   7.150   0.375   2.578
  761SOL    HW1 6582   7.227   0.337   2.526
  761SOL    HW2 6583   7.065   0.355   2.530
  762SOL     OW 6584   0.625   7.949   3.688
  762SOL    HW1 6585   0.573   7.991   3.613
  762SOL    HW2 6586   0.581   7.864   3.716
  763SOL     OW 6587   6.679   3.408   3.650
  763SOL    HW1 6588   6.722   3.380   3.735
  763SOL    HW2 6589   6.585   3.373   3.647
  764SOL     OW 6590   3.446   5.197   7.092
  764SOL    HW1 6591   3.412   5.289   7.109
  764SOL    HW2 6592   3.417   5.167   7.001
  765SOL     OW 6593   1.407   8.831   1.822
  765SOL    HW1 6594   1.342   8.770   1.777
  765SOL    HW2 6595   1.359   8.913   1.855
  766SOL     OW 6596   3.305   7.577   2.796
  766SOL    HW1 6597   3.213   7.587   2.834
  766SOL    HW2 6598   3.369   7.558   2.869
  767SOL     OW 6599   8.020   3.219   6.082
  767SOL    HW1 6600   8.107   3.208   6.035
  767SOL    HW2 6601   7.999   3.316   6.094
  768SOL     OW 6602   5.193   0.555   6.300
  768SOL    HW1 6603   5.210   0.587   6.393
  768SOL    HW2 6604   5.241   0.613   6.235
  769SOL     OW 6605   0.793   5.247   6.300
  769SOL    HW1 6606   0.869   5.301   6.265
  769SOL    HW2 6607   0.707   5.280   6.261
  770SOL     OW 6608   1.629  10.580   6.413
  770SOL    HW1 6609   1.596  10.610   6.502
  770SOL    HW2 6610   1.644  10.659   6.354
  771SOL     OW 6611   2.023   0.555   1.587
  771SOL    HW1 6612   1.969   0.492   1.532
  771SOL    HW2 6613   2.111   0.514   1.608
  772SOL     OW 6614   4.369   6.317   5.922
  772SOL    HW1 6615   4.375   6.238   5.983
  772SOL    HW2 6616   4.392   6.400   5.972
  773SOL     OW 6617   3.359   3.895   3.016
  773SOL    HW1 6618   3.268   3.893   3.056
  773SOL    HW2 6619   3.353   3.873   2.919
  774SOL     OW 6620   1.141  10.295   2.346
  774SOL    HW1 6621   1.142  10.340   2.257
  774SOL    HW2 6622   1.228  10.250   2.362
  775SOL     OW 6623   4.457   7.404   2.646
  775SOL    HW1 6624   4.544   7.363   2.617
  775SOL    HW2 6625   4.475   7.479   2.710
  776SOL     OW 6626   1.545   7.250   2.222
  776SOL    HW1 6627   1.540   7.294   2.312
  776SOL    HW2 6628   1.491   7.303   2.156
  777SOL     OW 6629   6.381   9.497   6.523
  777SOL    HW1 6630   6.421   9.480   6.433
  777SOL    HW2 6631   6.361   9.595   6.533
  778SOL     OW 6632   1.454   8.491   0.384
  778SOL    HW1 6633   1.550   8.493   0.356
  778SOL    HW2 6634   1.402   8.559   0.332
  779SOL     OW 6635   3.534   4.356   1.982
  779SOL    HW1 6636   3.467   4.420   2.020
  779SOL    HW2 6637   3.622   4.369   2.026
  780SOL     OW 6638   2.724   8.356   5.863
  780SOL    HW1 6639   2.669   8.278   5.835
  780SOL    HW2 6640   2.689   8.392   5.949
  781SOL     OW 6641   6.661   9.655   2.418
  781SOL    HW1 6642   6.637   9.744   2.457
  781SOL    HW2 6643   6.578   9.602   2.402
  782SOL     OW 6644  10.403   9.092   4.159
  782SOL    HW1 6645  10.502   9.105   4.159
  782SOL    HW2 6646  10.360   9.155   4.223
  783SOL     OW 6647   0.654   9.113   1.359
  783SOL    HW1 6648   0.624   9.146   1.269
  783SOL    HW2 6649   0.642   9.014   1.364
  784SOL     OW 6650   7.850  10.263   2.616
  784SOL    HW1 6651   7.841  10.227   2.524
  784SOL    HW2 6652   7.781  10.222   2.675
  785SOL     OW 6653   4.666   5.699   3.950
  785SOL    HW1 6654   4.710   5.724   3.863
  785SOL    HW2 6655   4.665   5.600   3.959
  786SOL     OW 6656   3.201   2.131   4.264
  786SOL    HW1 6657   3.108   2.095   4.249
  786SOL    HW2 6658   3.261   2.099   4.192
  787SOL     OW 6659   4.662   3.703   0.365
  787SOL    HW1 6660   4.630   3.691   0.271
  787SOL    HW2 6661   4.704   3.793   0.373
  788SOL     OW 6662   3.975   0.033   6.565
  788SOL    HW1 6663   4.036   0.059   6.640
  788SOL    HW2 6664   4.017   0.057   6.478
  789SOL     OW 6665   6.560   0.371   5.751
  789SOL    HW1 6666   6.569   0.271   5.742
  789SOL    HW2 6667   6.494   0.392   5.823
  790SOL     OW 6668   8.705   9.928   6.959
  790SOL    HW1 6669   8.705  10.011   7.016
  790SOL    HW2 6670   8.611   9.902   6.937
  791SOL     OW 6671   4.398   1.546   1.478
  791SOL    HW1 6672   4.341   1.471   1.510
  791SOL    HW2 6673   4.435   1.597   1.556
  792SOL     OW 6674   0.871   6.270   6.698
  792SOL    HW1 6675   0.824   6.353   6.727
  792SOL    HW2 6676   0.867   6.262   6.599
  793SOL     OW 6677   0.706   4.419   0.200
  793SOL    HW1 6678   0.804   4.412   0.215
  793SOL    HW2 6679   0.661   4.336   0.231
  794SOL     OW 6680   3.384   5.441   2.082
  794SOL    HW1 6681   3.381   5.341   2.086
  794SOL    HW2 6682   3.331   5.473   2.004
  795SOL     OW 6683   3.112   9.307   1.093
  795SOL    HW1 6684   3.152   9.216   1.106
  795SOL    HW2 6685   3.185   9.375   1.088
  796SOL     OW 6686  10.457  10.418   3.865
  796SOL    HW1 6687  10.404  10.499   3.840
  796SOL    HW2 6688  10.399  10.358   3.921
  797SOL     OW 6689   2.436   1.817   1.405
  797SOL    HW1 6690   2.376   1.831   1.484
  797SOL    HW2 6691   2.486   1.901   1.385
  798SOL     OW 6692   5.553   1.444   1.396
  798SOL    HW1 6693   5.569   1.349   1.370
  798SOL    HW2 6694   5.595   1.504   1.328
  799SOL     OW 6695   3.581   1.579   6.279
  799SOL    HW1 6696   3.484   1.556   6.287
  799SOL    HW2 6697   3.633   1.497   6.254
  800SOL     OW 6698   6.694   9.136   0.934
  800SOL    HW1 6699   6.734   9.135   1.026
  800SOL    HW2 6700   6.656   9.226   0.915
  801SOL     OW 6701   2.157   7.678   6.843
  801SOL    HW1 6702   2.120   7.729   6.765
  801SOL    HW2 6703   2.098   7.600   6.863
  802SOL     OW 6704   4.750   1.285   6.816
  802SOL    HW1 6705   4.777   1.189   6.815
  802SOL    HW2 6706   4.726   1.314   6.723
  803SOL     OW 6707   4.380   4.297   3.110
  803SOL    HW1 6708   4.431   4.254   3.035
  803SOL    HW2 6709   4.418   4.388   3.128
  804SOL     OW 6710   0.533   3.543   7.231
  804SOL    HW1 6711   0.507   3.532   7.326
  804SOL    HW2 6712   0.625   3.582   7.225
  805SOL     OW 6713   0.286   0.298   5.083
  805SOL    HW1 6714   0.257   0.203   5.098
  805SOL    HW2 6715   0.206   0.357   5.080
  806SOL     OW 6716   9.039   0.788   1.824
  806SOL    HW1 6717   8.987   0.782   1.739
  806SOL    HW2 6718   9.058   0.884   1.844
  807SOL     OW 6719   7.119   0.755   3.731
  807SOL    HW1 6720   7.118   0.688   3.805
  807SOL    HW2 6721   7.103   0.708   3.644
  808SOL     OW 6722   0.444   3.907   3.298
  808SOL    HW1 6723   0.535   3.947   3.305
  808SOL    HW2 6724   0.388   3.938   3.375
  809SOL     OW 6725   5.469   9.275   5.582
  809SOL    HW1 6726   5.494   9.344   5.650
  809SOL    HW2 6727   5.462   9.185   5.625
  810SOL     OW 6728   1.250   0.420   5.347
  810SOL    HW1 6729   1.166   0.474   5.348
  810SOL    HW2 6730   1.231   0.328   5.313
  811SOL     OW 6731   3.634   0.756   4.026
  811SOL    HW1 6732   3.595   0.733   4.116
  811SOL    HW2 6733   3.674   0.675   3.985
  812SOL     OW 6734   9.954   4.576   3.282
  812SOL    HW1 6735   9.985   4.482   3.300
  812SOL    HW2 6736   9.894   4.577   3.203
  813SOL     OW 6737   6.235   7.365   7.343
  813SOL    HW1 6738   6.193   7.454   7.356
  813SOL    HW2 6739   6.204   7.324   7.258
  814SOL     OW 6740   7.101   3.105   3.957
  814SOL    HW1 6741   7.109   3.186   3.899
  814SOL    HW2 6742   7.006   3.092   3.985
  815SOL     OW 6743   6.272   7.596   2.453
  815SOL    HW1 6744   6.335   7.572   2.379
  815SOL    HW2 6745   6.266   7.520   2.517
  816SOL     OW 6746   8.779   3.546   0.040
  816SOL    HW1 6747   8.778   3.455   0.000
  816SOL    HW2 6748   8.874   3.577   0.052
  817SOL     OW 6749   0.537   7.970   7.130
  817SOL    HW1 6750   0.511   8.031   7.055
  817SOL    HW2 6751   0.457   7.921   7.163
  818SOL     OW 6752   0.449   3.113   0.028
  818SOL    HW1 6753   0.480   3.110  -0.066
  818SOL    HW2 6754   0.349   3.113   0.031
  819SOL     OW 6755  10.201   2.654   4.518
  819SOL    HW1 6756  10.192   2.563   4.479
  819SOL    HW2 6757  10.181   2.723   4.447
  820SOL     OW 6758   7.218   0.882   0.017
  820SOL    HW1 6759   7.122   0.903   0.035
  820SOL    HW2 6760   7.243   0.795   0.061
  821SOL     OW 6761   1.717   6.731   0.167
  821SOL    HW1 6762   1.756   6.808   0.115
  821SOL    HW2 6763   1.642   6.691   0.115
  822SOL     OW 6764   0.640   9.205   4.709
  822SOL    HW1 6765   0.622   9.217   4.807
  822SOL    HW2 6766   0.554   9.184   4.662
  823SOL     OW 6767   4.153   3.192   3.508
  823SOL    HW1 6768   4.093   3.215   3.431
  823SOL    HW2 6769   4.188   3.276   3.549
  824SOL     OW 6770   7.977   3.044   6.498
  824SOL    HW1 6771   7.983   3.143   6.492
  824SOL    HW2 6772   8.064   3.003   6.472
  825SOL     OW 6773   5.038   8.629   3.635
  825SOL    HW1 6774   5.112   8.585   3.686
  825SOL    HW2 6775   4.956   8.633   3.693
  826SOL     OW 6776   0.556  10.258   1.835
  826SOL    HW1 6777   0.605  10.260   1.922
  826SOL    HW2 6778   0.591  10.330   1.775
  827SOL     OW 6779  10.290   2.997   7.504
  827SOL    HW1 6780  10.349   3.011   7.425
  827SOL    HW2 6781  10.217   2.933   7.481
  828SOL     OW 6782   8.512   3.672   3.450
  828SOL    HW1 6783   8.437   3.714   3.400
  828SOL    HW2 6784   8.475   3.614   3.524
  829SOL     OW 6785   3.875   9.234   5.014
  829SOL    HW1 6786   3.883   9.320   5.065
  829SOL    HW2 6787   3.818   9.170   5.065
  830SOL     OW 6788   9.509   2.593   7.442
  830SOL    HW1 6789   9.496   2.494   7.438
  830SOL    HW2 6790   9.496   2.625   7.536
  831SOL     OW 6791   4.617   5.785   2.557
  831SOL    HW1 6792   4.581   5.695   2.579
  831SOL    HW2 6793   4.687   5.811   2.624
  832SOL     OW 6794   4.178   6.473   6.471
  832SOL    HW1 6795   4.197   6.548   6.536
  832SOL    HW2 6796   4.237   6.482   6.391
  833SOL     OW 6797   2.061   3.525   1.970
  833SOL    HW1 6798   2.054   3.438   1.921
  833SOL    HW2 6799   1.988   3.531   2.038
  834SOL     OW 6800   6.966   3.120   6.799
  834SOL    HW1 6801   6.903   3.079   6.865
  834SOL    HW2 6802   6.950   3.218   6.794
  835SOL     OW 6803   5.641   3.434   2.429
  835SOL    HW1 6804   5.636   3.494   2.508
  835SOL    HW2 6805   5.670   3.486   2.349
  836SOL     OW 6806   4.980   8.939   5.786
  836SOL    HW1 6807   5.069   8.982   5.798
  836SOL    HW2 6808   4.926   8.950   5.869
  837SOL     OW 6809   2.406   2.963   4.592
  837SOL    HW1 6810   2.482   2.990   4.533
  837SOL    HW2 6811   2.438   2.956   4.687
  838SOL     OW 6812   5.836   3.322   5.264
  838SOL    HW1 6813   5.903   3.254   5.235
  838SOL    HW2 6814   5.753   3.276   5.296
  839SOL     OW 6815   5.027   8.855   6.850
  839SOL    HW1 6816   4.954   8.875   6.915
  839SOL    HW2 6817   5.092   8.791   6.891
  840SOL     OW 6818   2.043   8.154   2.648
  840SOL    HW1 6819   2.105   8.232   2.660
  840SOL    HW2 6820   1.984   8.171   2.569
  841SOL     OW 6821   1.671   9.689   1.148
  841SOL    HW1 6822   1.579   9.701   1.111
  841SOL    HW2 6823   1.720   9.621   1.093
  842SOL     OW 6824   6.097   2.478   3.041
  842SOL    HW1 6825   6.118   2.534   3.121
  842SOL    HW2 6826   6.033   2.527   2.982
  843SOL     OW 6827   9.423   1.547   1.649
  843SOL    HW1 6828   9.445   1.644   1.657
  843SOL    HW2 6829   9.410   1.523   1.553
  844SOL     OW 6830   1.731   8.261   4.127
  844SOL    HW1 6831   1.733   8.167   4.163
  844SOL    HW2 6832   1.692   8.322   4.196
  845SOL     OW 6833   0.545   5.335   6.198
  845SOL    HW1 6834   0.565   5.372   6.107
  845SOL    HW2 6835   0.451   5.299   6.199
  846SOL     OW 6836   1.428   0.536   1.538
  846SOL    HW1 6837   1.363   0.510   1.467
  846SOL    HW2 6838   1.518   0.496   1.517
  847SOL     OW 6839   4.568   5.705   5.502
  847SOL    HW1 6840   4.618   5.646   5.439
  847SOL    HW2 6841   4.470   5.693   5.489
  848SOL     OW 6842   5.842   2.857   3.737
  848SOL    HW1 6843   5.841   2.954   3.761
  848SOL    HW2 6844   5.928   2.816   3.768
  849SOL     OW 6845   3.585   5.387   0.224
  849SOL    HW1 6846   3.662   5.437   0.264
  849SOL    HW2 6847   3.557   5.313   0.285
  850SOL     OW 6848   6.667   2.322   0.292
  850SOL    HW1 6849   6.728   2.283   0.222
  850SOL    HW2 6850   6.720   2.348   0.373
  851SOL     OW 6851   2.348   7.326   2.566
  851SOL    HW1 6852   2.394   7.318   2.478
  851SOL    HW2 6853   2.413   7.305   2.639
  852SOL     OW 6854   8.196   8.630   0.804
  852SOL    HW1 6855   8.156   8.722   0.800
  852SOL    HW2 6856   8.189   8.587   0.715
  853SOL     OW 6857   4.705   6.283   4.949
  853SOL    HW1 6858   4.779   6.225   4.985
  853SOL    HW2 6859   4.736   6.330   4.867
  854SOL     OW 6860   7.173   0.516   1.087
  854SOL    HW1 6861   7.169   0.438   1.024
  854SOL    HW2 6862   7.154   0.600   1.037
  855SOL     OW 6863   6.361   2.863   6.500
  855SOL    HW1 6864   6.443   2.854   6.558
  855SOL    HW2 6865   6.286   2.900   6.555
  856SOL     OW 6866   7.373   3.420   5.900
  856SOL    HW1 6867   7.334   3.511   5.917
  856SOL    HW2 6868   7.402   3.379   5.987
  857SOL     OW 6869   5.940   4.721   6.370
  857SOL    HW1 6870   5.923   4.799   6.430
  857SOL    HW2 6871   5.920   4.636   6.418
  858SOL     OW 6872   1.443   9.069   0.663
  858SOL    HW1 6873   1.371   9.053   0.595
  858SOL    HW2 6874   1.532   9.051   0.622
  859SOL     OW 6875   2.950   7.977   2.960
  859SOL    HW1 6876   3.038   8.014   2.989
  859SOL    HW2 6877   2.876   8.029   3.003
  860SOL     OW 6878   9.699   9.368   0.266
  860SOL    HW1 6879   9.615   9.359   0.318
  860SOL    HW2 6880   9.694   9.450   0.208
  861SOL     OW 6881   4.510   8.332   2.394
  861SOL    HW1 6882   4.608   8.316   2.386
  861SOL    HW2 6883   4.477   8.299   2.482
  862SOL     OW 6884   0.724   5.428   4.970
  862SOL    HW1 6885   0.793   5.497   4.992
  862SOL    HW2 6886   0.642   5.472   4.934
  863SOL     OW 6887  10.291   2.477   6.922
  863SOL    HW1 6888  10.304   2.487   7.021
  863SOL    HW2 6889  10.221   2.408   6.905
  864SOL     OW 6890   3.191   5.272   6.698
  864SOL    HW1 6891   3.143   5.310   6.619
  864SOL    HW2 6892   3.168   5.325   6.780
  865SOL     OW 6893   3.865   3.009   1.908
  865SOL    HW1 6894   3.820   2.950   1.975
  865SOL    HW2 6895   3.913   2.952   1.841
  866SOL     OW 6896   9.954   5.321   1.385
  866SOL    HW1 6897  10.009   5.322   1.469
  866SOL    HW2 6898  10.006   5.278   1.311
  867SOL     OW 6899   0.212   0.327   5.529
  867SOL    HW1 6900   0.235   0.335   5.626
  867SOL    HW2 6901   0.114   0.305   5.520
  868SOL     OW 6902   9.557   2.871   5.861
  868SOL    HW1 6903   9.588   2.813   5.785
  868SOL    HW2 6904   9.458   2.862   5.871
  869SOL     OW 6905   4.721   0.508   5.295
  869SOL    HW1 6906   4.809   0.552   5.311
  869SOL    HW2 6907   4.658   0.573   5.253
  870SOL     OW 6908   5.258   0.844   0.038
  870SOL    HW1 6909   5.297   0.816   0.125
  870SOL    HW2 6910   5.280   0.940   0.021
  871SOL     OW 6911   2.890   0.204   3.440
  871SOL    HW1 6912   2.844   0.285   3.403
  871SOL    HW2 6913   2.960   0.173   3.376
  872SOL     OW 6914  10.257   0.296   3.515
  872SOL    HW1 6915  10.349   0.284   3.479
  872SOL    HW2 6916  10.190   0.275   3.443
  873SOL     OW 6917   4.368   9.720   5.946
  873SOL    HW1 6918   4.376   9.695   5.850
  873SOL    HW2 6919   4.284   9.682   5.984
  874SOL     OW 6920   3.612   0.111   3.467
  874SOL    HW1 6921   3.555   0.187   3.500
  874SOL    HW2 6922   3.620   0.041   3.538
  875SOL     OW 6923   3.234   0.037   0.193
  875SOL    HW1 6924   3.162   0.106   0.182
  875SOL    HW2 6925   3.312   0.061   0.137
  876SOL     OW 6926   4.394   8.547   0.278
  876SOL    HW1 6927   4.391   8.643   0.306
  876SOL    HW2 6928   4.340   8.535   0.193
  877SOL     OW 6929   4.355   6.264   7.291
  877SOL    HW1 6930   4.310   6.352   7.304
  877SOL    HW2 6931   4.310   6.214   7.217
  878SOL     OW 6932   6.688   8.539   3.821
  878SOL    HW1 6933   6.778   8.563   3.785
  878SOL    HW2 6934   6.697   8.508   3.915
  879SOL     OW 6935  10.586   2.826   7.469
  879SOL    HW1 6936  10.660   2.795   7.409
  879SOL    HW2 6937  10.506   2.850   7.415
  880SOL     OW 6938   0.202   8.737   0.262
  880SOL    HW1 6939   0.218   8.685   0.344
  880SOL    HW2 6940   0.193   8.834   0.285
  881SOL     OW 6941   1.889   6.946   0.080
  881SOL    HW1 6942   1.964   6.887   0.111
  881SOL    HW2 6943   1.925   7.011   0.014
  882SOL     OW 6944   8.947   3.700   5.571
  882SOL    HW1 6945   8.864   3.754   5.590
  882SOL    HW2 6946   8.928   3.635   5.498
  883SOL     OW 6947   9.885   4.611   0.578
  883SOL    HW1 6948   9.844   4.530   0.620
  883SOL    HW2 6949   9.829   4.641   0.500
  884SOL     OW 6950   7.630   9.860   3.429
  884SOL    HW1 6951   7.668   9.768   3.441
  884SOL    HW2 6952   7.688   9.912   3.367
  885SOL     OW 6953  10.340   1.221   3.995
  885SOL    HW1 6954  10.419   1.192   4.050
  885SOL    HW2 6955  10.282   1.143   3.977
  886SOL     OW 6956   7.068   3.765   6.631
  886SOL    HW1 6957   6.992   3.708   6.600
  886SOL    HW2 6958   7.138   3.707   6.673
  887SOL     OW 6959  10.542   7.760   0.785
  887SOL    HW1 6960  10.535   7.697   0.863
  887SOL    HW2 6961  10.511   7.714   0.703
  888SOL     OW 6962   7.167   1.422   2.507
  888SOL    HW1 6963   7.180   1.401   2.410
  888SOL    HW2 6964   7.116   1.508   2.515
  889SOL     OW 6965   4.730  10.069   7.405
  889SOL    HW1 6966   4.801  10.067   7.335
  889SOL    HW2 6967   4.671   9.988   7.395
  890SOL     OW 6968   7.498   7.098   6.327
  890SOL    HW1 6969   7.448   7.043   6.260
  890SOL    HW2 6970   7.509   7.045   6.411
  891SOL     OW 6971   3.927   5.871   7.201
  891SOL    HW1 6972   3.869   5.806   7.249
  891SOL    HW2 6973   3.992   5.820   7.143
  892SOL     OW 6974   0.088   3.311   4.583
  892SOL    HW1 6975  -0.003   3.347   4.563
  892SOL    HW2 6976   0.081   3.217   4.614
  893SOL     OW 6977   9.045   1.040   0.821
  893SOL    HW1 6978   8.991   0.964   0.858
  893SOL    HW2 6979   9.142   1.022   0.839
  894SOL     OW 6980   2.521   0.577   0.273
  894SOL    HW1 6981   2.429   0.594   0.307
  894SOL    HW2 6982   2.589   0.607   0.340
  895SOL     OW 6983   9.456   1.714   0.200
  895SOL    HW1 6984   9.456   1.699   0.299
  895SOL    HW2 6985   9.474   1.810   0.181
  896SOL     OW 6986   9.762   2.496   7.492
  896SOL    HW1 6987   9.766   2.403   7.455
  896SOL    HW2 6988   9.690   2.548   7.445
  897SOL     OW 6989   4.023   3.979   5.259
  897SOL    HW1 6990   4.111   3.934   5.239
  897SOL    HW2 6991   4.018   3.998   5.357
  898SOL     OW 6992   8.583   8.613   3.120
  898SOL    HW1 6993   8.549   8.705   3.102
  898SOL    HW2 6994   8.611   8.570   3.034
  899SOL     OW 6995   0.448   4.494   6.846
  899SOL    HW1 6996   0.505   4.424   6.804
  899SOL    HW2 6997   0.426   4.565   6.779
  900SOL     OW 6998   3.758   2.989   6.871
  900SOL    HW1 6999   3.714   3.034   6.948
  900SOL    HW2 7000   3.725   3.029   6.786
  901SOL     OW 7001   7.683   8.442   6.613
  901SOL    HW1 7002   7.669   8.532   6.656
  901SOL    HW2 7003   7.620   8.432   6.537
  902SOL     OW 7004   3.210   5.115   2.332
  902SOL    HW1 7005   3.199   5.213   2.315
  902SOL    HW2 7006   3.143   5.064   2.278
  903SOL     OW 7007   8.212   2.136   0.377
  903SOL    HW1 7008   8.256   2.177   0.457
  903SOL    HW2 7009   8.273   2.067   0.337
  904SOL     OW 7010   5.988   5.837   7.104
  904SOL    HW1 7011   5.907   5.850   7.161
  904SOL    HW2 7012   5.967   5.863   7.009
  905SOL     OW 7013   4.933   8.357   3.169
  905SOL    HW1 7014   5.018   8.349   3.220
  905SOL    HW2 7015   4.862   8.302   3.213
  906SOL     OW 7016   1.091   8.907   0.898
  906SOL    HW1 7017   1.186   8.940   0.902
  906SOL    HW2 7018   1.038   8.948   0.972
  907SOL     OW 7019   2.842   8.043   6.741
  907SOL    HW1 7020   2.850   8.113   6.812
  907SOL    HW2 7021   2.803   7.960   6.781
  908SOL     OW 7022  10.466   3.693   2.020
  908SOL    HW1 7023  10.377   3.670   1.980
  908SOL    HW2 7024  10.534   3.697   1.947
  909SOL     OW 7025   4.650   9.081   0.795
  909SOL    HW1 7026   4.579   9.151   0.792
  909SOL    HW2 7027   4.723   9.110   0.859
  910SOL     OW 7028   8.119   9.211   1.262
  910SOL    HW1 7029   8.219   9.215   1.259
  910SOL    HW2 7030   8.086   9.264   1.340
  911SOL     OW 7031   7.562   3.066   4.888
  911SOL    HW1 7032   7.543   2.999   4.960
  911SOL    HW2 7033   7.507   3.148   4.903
  912SOL     OW 7034   0.394   3.764   4.035
  912SOL    HW1 7035   0.439   3.684   4.076
  912SOL    HW2 7036   0.312   3.787   4.088
  913SOL     OW 7037   0.599  10.191   4.577
  913SOL    HW1 7038   0.561  10.116   4.521
  913SOL    HW2 7039   0.533  10.214   4.649
  914SOL     OW 7040  10.514   5.357   2.279
  914SOL    HW1 7041  10.555   5.276   2.236
  914SOL    HW2 7042  10.535   5.357   2.377
  915SOL     OW 7043   9.510   4.756   4.631
  915SOL    HW1 7044   9.525   4.843   4.585
  915SOL    HW2 7045   9.550   4.682   4.576
  916SOL     OW 7046   2.079   6.020   6.626
  916SOL    HW1 7047   2.098   5.935   6.676
  916SOL    HW2 7048   2.035   6.085   6.687
  917SOL     OW 7049   4.159   9.939   1.874
  917SOL    HW1 7050   4.196  10.029   1.852
  917SOL    HW2 7051   4.192   9.910   1.964
  918SOL     OW 7052   2.216   9.092   0.165
  918SOL    HW1 7053   2.192   8.997   0.184
  918SOL    HW2 7054   2.265   9.097   0.078
  919SOL     OW 7055   6.045   2.344   4.763
  919SOL    HW1 7056   5.954   2.303   4.762
  919SOL    HW2 7057   6.037   2.442   4.780
  920SOL     OW 7058   0.811   3.707   1.408
  920SOL    HW1 7059   0.758   3.787   1.379
  920SOL    HW2 7060   0.753   3.625   1.402
  921SOL     OW 7061   0.777   2.688   6.953
  921SOL    HW1 7062   0.839   2.644   7.019
  921SOL    HW2 7063   0.682   2.672   6.980
  922SOL     OW 7064   9.312   1.824   2.450
  922SOL    HW1 7065   9.228   1.848   2.498
  922SOL    HW2 7066   9.298   1.739   2.399
  923SOL     OW 7067   3.375   5.148   2.716
  923SOL    HW1 7068   3.303   5.085   2.686
  923SOL    HW2 7069   3.443   5.159   2.644
  924SOL     OW 7070   2.310  10.601   5.813
  924SOL    HW1 7071   2.331  10.546   5.732
  924SOL    HW2 7072   2.327  10.697   5.793
  925SOL     OW 7073   1.495  10.275   6.502
  925SOL    HW1 7074   1.521  10.300   6.595
  925SOL    HW2 7075   1.573  10.288   6.441
  926SOL     OW 7076   9.612   5.089   2.276
  926SOL    HW1 7077   9.678   5.065   2.347
  926SOL    HW2 7078   9.520   5.067   2.308
  927SOL     OW 7079   3.637   6.853   1.169
  927SOL    HW1 7080   3.669   6.946   1.148
  927SOL    HW2 7081   3.716   6.794   1.183
  928SOL     OW 7082   8.102   4.636   5.785
  928SOL    HW1 7083   8.062   4.544   5.789
  928SOL    HW2 7084   8.112   4.664   5.690
  929SOL     OW 7085   5.033   6.438   5.152
  929SOL    HW1 7086   5.076   6.367   5.096
  929SOL    HW2 7087   5.103   6.484   5.207
  930SOL     OW 7088   4.212   2.716   6.146
  930SOL    HW1 7089   4.132   2.763   6.107
  930SOL    HW2 7090   4.247   2.650   6.080
  931SOL     OW 7091   8.175   4.553   7.416
  931SOL    HW1 7092   8.261   4.603   7.406
  931SOL    HW2 7093   8.159   4.534   7.513
  932SOL     OW 7094   3.078   6.793   0.158
  932SOL    HW1 7095   3.091   6.745   0.071
  932SOL    HW2 7096   3.042   6.729   0.224
  933SOL     OW 7097   8.442   3.680   4.561
  933SOL    HW1 7098   8.455   3.770   4.520
  933SOL    HW2 7099   8.413   3.690   4.656
  934SOL     OW 7100   5.036   5.874   4.627
  934SOL    HW1 7101   4.938   5.854   4.633
  934SOL    HW2 7102   5.065   5.923   4.709
  935SOL     OW 7103   1.259   4.969   6.927
  935SOL    HW1 7104   1.177   5.006   6.970
  935SOL    HW2 7105   1.330   4.955   6.997
  936SOL     OW 7106   2.283   1.356   3.385
  936SOL    HW1 7107   2.243   1.388   3.471
  936SOL    HW2 7108   2.263   1.423   3.313
  937SOL     OW 7109   2.136   9.839   1.858
  937SOL    HW1 7110   2.219   9.846   1.802
  937SOL    HW2 7111   2.079   9.764   1.824
  938SOL     OW 7112   1.918   5.083   3.553
  938SOL    HW1 7113   1.992   5.060   3.616
  938SOL    HW2 7114   1.948   5.068   3.459
  939SOL     OW 7115   0.068   3.494   1.772
  939SOL    HW1 7116   0.073   3.590   1.801
  939SOL    HW2 7117   0.002   3.485   1.698
  940SOL     OW 7118   0.176   1.559   6.210
  940SOL    HW1 7119   0.204   1.463   6.205
  940SOL    HW2 7120   0.077   1.566   6.206
  941SOL     OW 7121   7.386   7.570   2.091
  941SOL    HW1 7122   7.376   7.578   1.992
  941SOL    HW2 7123   7.305   7.608   2.136
  942SOL     OW 7124   6.009   0.449   3.138
  942SOL    HW1 7125   6.078   0.504   3.090
  942SOL    HW2 7126   5.976   0.377   3.077
  943SOL     OW 7127   5.601   8.830   2.134
  943SOL    HW1 7128   5.642   8.739   2.131
  943SOL    HW2 7129   5.521   8.833   2.075
  944SOL     OW 7130   2.119   8.788   2.247
  944SOL    HW1 7131   2.114   8.688   2.249
  944SOL    HW2 7132   2.146   8.822   2.336
  945SOL     OW 7133   5.493   0.428   5.368
  945SOL    HW1 7134   5.447   0.341   5.353
  945SOL    HW2 7135   5.436   0.486   5.426
  946SOL     OW 7136   5.661   1.215   1.303
  946SOL    HW1 7137   5.639   1.139   1.363
  946SOL    HW2 7138   5.754   1.204   1.267
  947SOL     OW 7139   5.416   9.324   6.288
  947SOL    HW1 7140   5.342   9.256   6.283
  947SOL    HW2 7141   5.481   9.307   6.214
  948SOL     OW 7142   9.048   5.589   0.335
  948SOL    HW1 7143   9.025   5.497   0.366
  948SOL    HW2 7144   9.013   5.656   0.401
  949SOL     OW 7145   5.106   9.702   3.953
  949SOL    HW1 7146   5.128   9.691   3.856
  949SOL    HW2 7147   5.061   9.790   3.966
  950SOL     OW 7148   1.234   8.860   4.082
  950SOL    HW1 7149   1.176   8.915   4.142
  950SOL    HW2 7150   1.177   8.799   4.027
  951SOL     OW 7151   5.357   1.278   3.980
  951SOL    HW1 7152   5.427   1.214   3.948
  951SOL    HW2 7153   5.296   1.231   4.044
  952SOL     OW 7154   4.657   7.869   7.218
  952SOL    HW1 7155   4.631   7.893   7.124
  952SOL    HW2 7156   4.752   7.837   7.219
  953SOL     OW 7157   6.939   1.806   2.923
  953SOL    HW1 7158   6.870   1.769   2.862
  953SOL    HW2 7159   6.895   1.857   2.997
  954SOL     OW 7160   3.647   8.443   4.667
  954SOL    HW1 7161   3.635   8.349   4.636
  954SOL    HW2 7162   3.580   8.463   4.738
  955SOL     OW 7163   9.067   9.113   1.064
  955SOL    HW1 7164   9.127   9.099   1.143
  955SOL    HW2 7165   9.027   9.026   1.037
  956SOL     OW 7166   2.117   0.208   6.276
  956SOL    HW1 7167   2.048   0.139   6.297
  956SOL    HW2 7168   2.101   0.243   6.184
  957SOL     OW 7169   4.118   3.858   7.162
  957SOL    HW1 7170   4.044   3.904   7.112
  957SOL    HW2 7171   4.079   3.796   7.230
  958SOL     OW 7172   4.451   8.577   0.641
  958SOL    HW1 7173   4.518   8.553   0.712
  958SOL    HW2 7174   4.498   8.613   0.561
  959SOL     OW 7175   6.699   7.102   3.036
  959SOL    HW1 7176   6.718   7.004   3.040
  959SOL    HW2 7177   6.750   7.143   2.961
  960SOL     OW 7178   1.470   9.936   4.282
  960SOL    HW1 7179   1.524   9.853   4.296
  960SOL    HW2 7180   1.460   9.985   4.369
  961SOL     OW 7181   3.660   4.011   1.908
  961SOL    HW1 7182   3.711   3.964   1.980
  961SOL    HW2 7183   3.580   4.057   1.946
  962SOL     OW 7184   9.694   2.942   7.383
  962SOL    HW1 7185   9.771   2.964   7.443
  962SOL    HW2 7186   9.715   2.971   7.290
  963SOL     OW 7187   4.287   7.246   7.279
  963SOL    HW1 7188   4.380   7.230   7.246
  963SOL    HW2 7189   4.274   7.344   7.296
  964SOL     OW 7190   0.390   8.155   2.553
  964SOL    HW1 7191   0.370   8.174   2.457
  964SOL    HW2 7192   0.367   8.235   2.609
  965SOL     OW 7193   9.995   3.455   3.650
  965SOL    HW1 7194  10.052   3.479   3.571
  965SOL    HW2 7195   9.967   3.359   3.643
  966SOL     OW 7196   7.124   1.019   3.794
  966SOL    HW1 7197   7.168   1.045   3.880
  966SOL    HW2 7198   7.111   0.920   3.792
  967SOL     OW 7199   6.210   3.398   2.392
  967SOL    HW1 7200   6.125   3.411   2.442
  967SOL    HW2 7201   6.271   3.475   2.409
  968SOL     OW 7202   5.105   8.651   5.292
  968SOL    HW1 7203   5.061   8.660   5.381
  968SOL    HW2 7204   5.039   8.673   5.220
  969SOL     OW 7205   9.495   3.916   6.699
  969SOL    HW1 7206   9.495   3.888   6.602
  969SOL    HW2 7207   9.567   3.867   6.747
  970SOL     OW 7208   5.227   5.883   1.522
  970SOL    HW1 7209   5.266   5.812   1.463
  970SOL    HW2 7210   5.223   5.969   1.471
  971SOL     OW 7211   1.623   8.551   3.703
  971SOL    HW1 7212   1.554   8.478   3.711
  971SOL    HW2 7213   1.704   8.526   3.756
  972SOL     OW 7214   6.462   2.651   4.246
  972SOL    HW1 7215   6.366   2.640   4.220
  972SOL    HW2 7216   6.475   2.743   4.283
  973SOL     OW 7217   7.838   2.117   3.806
  973SOL    HW1 7218   7.782   2.039   3.780
  973SOL    HW2 7219   7.806   2.154   3.893
  974SOL     OW 7220   4.572   5.964   0.578
  974SOL    HW1 7221   4.483   5.973   0.625
  974SOL    HW2 7222   4.585   5.869   0.550
  975SOL     OW 7223   7.921   3.706   4.943
  975SOL    HW1 7224   7.968   3.631   4.897
  975SOL    HW2 7225   7.985   3.753   5.004
  976SOL     OW 7226  10.213   2.382   5.907
  976SOL    HW1 7227  10.167   2.295   5.922
  976SOL    HW2 7228  10.262   2.379   5.819
  977SOL     OW 7229   5.065   2.457   1.398
  977SOL    HW1 7230   5.086   2.538   1.343
  977SOL    HW2 7231   5.014   2.485   1.479
  978SOL     OW 7232   0.838   6.590   5.560
  978SOL    HW1 7233   0.772   6.664   5.567
  978SOL    HW2 7234   0.929   6.628   5.544
  979SOL     OW 7235   9.795   2.869   4.994
  979SOL    HW1 7236   9.739   2.943   5.031
  979SOL    HW2 7237   9.891   2.899   4.990
  980SOL     OW 7238   6.456  10.383   6.832
  980SOL    HW1 7239   6.481  10.286   6.836
  980SOL    HW2 7240   6.531  10.434   6.789
  981SOL     OW 7241   2.595   7.312   7.295
  981SOL    HW1 7242   2.542   7.308   7.380
  981SOL    HW2 7243   2.691   7.331   7.318
  982SOL     OW 7244   3.950   6.664   4.402
  982SOL    HW1 7245   3.950   6.564   4.397
  982SOL    HW2 7246   3.855   6.696   4.407
  983SOL     OW 7247   0.643   7.220   1.157
  983SOL    HW1 7248   0.622   7.132   1.115
  983SOL    HW2 7249   0.697   7.276   1.093
  984SOL     OW 7250   5.112   0.095   5.504
  984SOL    HW1 7251   5.169   0.172   5.532
  984SOL    HW2 7252   5.025   0.098   5.553
  985SOL     OW 7253   7.333   1.517   4.932
  985SOL    HW1 7254   7.397   1.531   5.008
  985SOL    HW2 7255   7.242   1.499   4.968
  986SOL     OW 7256   8.257  10.426   2.224
  986SOL    HW1 7257   8.225  10.517   2.249
  986SOL    HW2 7258   8.341  10.404   2.275
  987SOL     OW 7259   7.126   5.012   5.764
  987SOL    HW1 7260   7.209   5.056   5.730
  987SOL    HW2 7261   7.073   4.976   5.687
  988SOL     OW 7262   6.205   1.578   1.617
  988SOL    HW1 7263   6.150   1.564   1.534
  988SOL    HW2 7264   6.172   1.658   1.666
  989SOL     OW 7265   5.128   5.450   6.058
  989SOL    HW1 7266   5.045   5.436   6.004
  989SOL    HW2 7267   5.161   5.362   6.092
  990SOL     OW 7268   1.332   6.673   3.431
  990SOL    HW1 7269   1.334   6.740   3.505
  990SOL    HW2 7270   1.404   6.606   3.446
  991SOL     OW 7271   5.874   4.126   3.300
  991SOL    HW1 7272   5.958   4.142   3.352
  991SOL    HW2 7273   5.810   4.072   3.355
  992SOL     OW 7274  10.546   4.900   3.846
  992SOL    HW1 7275  10.607   4.831   3.887
  992SOL    HW2 7276  10.489   4.856   3.777
  993SOL     OW 7277   2.742   6.336   4.778
  993SOL    HW1 7278   2.791   6.419   4.752
  993SOL    HW2 7279   2.761   6.264   4.711
  994SOL     OW 7280   3.680   5.370   0.625
  994SOL    HW1 7281   3.671   5.359   0.724
  994SOL    HW2 7282   3.612   5.313   0.578
  995SOL     OW 7283   8.999   4.929   7.022
  995SOL    HW1 7284   9.036   4.925   6.929
  995SOL    HW2 7285   8.982   4.837   7.056
  996SOL     OW 7286   3.729   8.946   3.834
  996SOL    HW1 7287   3.826   8.948   3.812
  996SOL    HW2 7288   3.699   8.851   3.848
  997SOL     OW 7289   8.293   1.430   0.052
  997SOL    HW1 7290   8.392   1.431   0.038
  997SOL    HW2 7291   8.273   1.418   0.148
  998SOL     OW 7292   0.126   0.334   2.681
  998SOL    HW1 7293   0.173   0.406   2.731
  998SOL    HW2 7294   0.037   0.368   2.648
  999SOL     OW 7295   1.406   1.570   4.716
  999SOL    HW1 7296   1.434   1.571   4.620
  999SOL    HW2 7297   1.435   1.483   4.758
 1000SOL     OW 7298   5.780   2.817   6.051
 1000SOL    HW1 7299   5.866   2.867   6.066
 1000SOL    HW2 7300   5.801   2.722   6.026
 1001SOL     OW 7301  10.135   3.008   2.419
 1001SOL    HW1 7302  10.089   3.071   2.482
 1001SOL    HW2 7303  10.068   2.970   2.356
 1002SOL     OW 7304   0.883   3.170   5.361
 1002SOL    HW1 7305   0.804   3.183   5.302
 1002SOL    HW2 7306   0.917   3.076   5.352
 1003SOL     OW 7307   9.387   3.949   5.705
 1003SOL    HW1 7308   9.444   3.985   5.779
 1003SOL    HW2 7309   9.424   3.861   5.675
 1004SOL     OW 7310   8.687   2.896   0.925
 1004SOL    HW1 7311   8.674   2.800   0.950
 1004SOL    HW2 7312   8.601   2.945   0.936
 1005SOL     OW 7313   3.051   4.697   6.802
 1005SOL    HW1 7314   3.100   4.690   6.889
 1005SOL    HW2 7315   3.079   4.781   6.755
 1006SOL     OW 7316   1.848   3.419   0.099
 1006SOL    HW1 7317   1.856   3.434   0.196
 1006SOL    HW2 7318   1.939   3.422   0.056
 1007SOL     OW 7319   3.830   5.387   4.395
 1007SOL    HW1 7320   3.788   5.314   4.448
 1007SOL    HW2 7321   3.929   5.377   4.396
 1008SOL     OW 7322   1.190   6.907   4.840
 1008SOL    HW1 7323   1.186   6.943   4.933
 1008SOL    HW2 7324   1.204   6.808   4.843
 1009SOL     OW 7325   4.326  10.450   1.287
 1009SOL    HW1 7326   4.395  10.449   1.360
 1009SOL    HW2 7327   4.259  10.522   1.307
 1010SOL     OW 7328   6.710   2.154   3.272
 1010SOL    HW1 7329   6.720   2.084   3.342
 1010SOL    HW2 7330   6.618   2.151   3.233
 1011SOL     OW 7331  10.552   6.597   7.175
 1011SOL    HW1 7332  10.648   6.624   7.176
 1011SOL    HW2 7333  10.530   6.558   7.085
 1012SOL     OW 7334   2.197   1.516   0.832
 1012SOL    HW1 7335   2.282   1.519   0.886
 1012SOL    HW2 7336   2.216   1.548   0.738
 1013SOL     OW 7337   7.952   8.064   2.471
 1013SOL    HW1 7338   8.034   8.013   2.445
 1013SOL    HW2 7339   7.965   8.160   2.449
 1014SOL     OW 7340  10.098   7.789   1.003
 1014SOL    HW1 7341  10.123   7.885   1.005
 1014SOL    HW2 7342  10.040   7.768   1.082
 1015SOL     OW 7343   2.228   4.362   1.439
 1015SOL    HW1 7344   2.239   4.441   1.378
 1015SOL    HW2 7345   2.307   4.356   1.500
 1016SOL     OW 7346   2.890  10.107   1.452
 1016SOL    HW1 7347   2.989  10.097   1.446
 1016SOL    HW2 7348   2.859  10.069   1.540
 1017SOL     OW 7349   1.633   4.954   3.587
 1017SOL    HW1 7350   1.601   4.916   3.673
 1017SOL    HW2 7351   1.729   4.983   3.596
 1018SOL     OW 7352   4.927   6.473   6.325
 1018SOL    HW1 7353   4.844   6.529   6.318
 1018SOL    HW2 7354   4.998   6.510   6.265
 1019SOL     OW 7355  10.278   6.644   2.564
 1019SOL    HW1 7356  10.279   6.657   2.465
 1019SOL    HW2 7357  10.296   6.548   2.586
 1020SOL     OW 7358   1.267   9.918   1.119
 1020SOL    HW1 7359   1.276   9.865   1.035
 1020SOL    HW2 7360   1.171   9.920   1.147
 1021SOL     OW 7361  10.572   0.275   7.014
 1021SOL    HW1 7362  10.639   0.235   6.951
 1021SOL    HW2 7363  10.597   0.369   7.034
 1022SOL     OW 7364   8.528  10.396   2.316
 1022SOL    HW1 7365   8.603  10.451   2.278
 1022SOL    HW2 7366   8.564  10.334   2.386
 1023SOL     OW 7367   4.775   4.635   2.505
 1023SOL    HW1 7368   4.781   4.574   2.426
 1023SOL    HW2 7369   4.825   4.719   2.484
 1024SOL     OW 7370   6.632   6.128   6.831
 1024SOL    HW1 7371   6.538   6.111   6.803
 1024SOL    HW2 7372   6.675   6.041   6.857
 1025SOL     OW 7373   1.400   1.645   3.889
 1025SOL    HW1 7374   1.476   1.585   3.861
 1025SOL    HW2 7375   1.383   1.714   3.819
 1026SOL     OW 7376   1.026   7.147   5.985
 1026SOL    HW1 7377   1.038   7.245   5.968
 1026SOL    HW2 7378   1.068   7.095   5.911
 1027SOL     OW 7379   6.896   3.508   3.988
 1027SOL    HW1 7380   6.803   3.475   4.003
 1027SOL    HW2 7381   6.906   3.599   4.029
 1028SOL     OW 7382   9.590   0.162   2.660
 1028SOL    HW1 7383   9.506   0.130   2.616
 1028SOL    HW2 7384   9.656   0.087   2.664
 1029SOL     OW 7385   3.342   6.941   3.808
 1029SOL    HW1 7386   3.379   6.884   3.735
 1029SOL    HW2 7387   3.384   6.915   3.895
 1030SOL     OW 7388   2.490   4.885   1.726
 1030SOL    HW1 7389   2.406   4.892   1.672
 1030SOL    HW2 7390   2.470   4.843   1.814
 1031SOL     OW 7391   7.439   3.830   4.557
 1031SOL    HW1 7392   7.536   3.812   4.541
 1031SOL    HW2 7393   7.426   3.863   4.651
 1032SOL     OW 7394   2.044   3.456   0.715
 1032SOL    HW1 7395   2.132   3.489   0.748
 1032SOL    HW2 7396   2.043   3.356   0.715
 1033SOL     OW 7397   2.068   7.753   0.035
 1033SOL    HW1 7398   2.143   7.810   0.002
 1033SOL    HW2 7399   2.074   7.746   0.135
 1034SOL     OW 7400   4.262   3.914   6.926
 1034SOL    HW1 7401   4.355   3.879   6.925
 1034SOL    HW2 7402   4.223   3.905   7.017
 1035SOL     OW 7403   1.878   5.619   3.778
 1035SOL    HW1 7404   1.928   5.703   3.798
 1035SOL    HW2 7405   1.943   5.543   3.772
 1036SOL     OW 7406  10.271   3.552   6.952
 1036SOL    HW1 7407  10.342   3.598   6.899
 1036SOL    HW2 7408  10.240   3.470   6.904
 1037SOL     OW 7409   3.354   4.548   2.075
 1037SOL    HW1 7410   3.323   4.574   2.166
 1037SOL    HW2 7411   3.277   4.554   2.011
 1038SOL     OW 7412   9.022   4.124   0.672
 1038SOL    HW1 7413   9.006   4.209   0.722
 1038SOL    HW2 7414   8.970   4.125   0.587
 1039SOL     OW 7415   6.901   2.205   0.804
 1039SOL    HW1 7416   6.889   2.126   0.745
 1039SOL    HW2 7417   6.871   2.181   0.897
 1040SOL     OW 7418   0.843   5.805   4.015
 1040SOL    HW1 7419   0.876   5.712   3.995
 1040SOL    HW2 7420   0.797   5.805   4.104
 1041SOL     OW 7421   0.727   1.224   1.065
 1041SOL    HW1 7422   0.790   1.293   1.030
 1041SOL    HW2 7423   0.646   1.220   1.006
 1042SOL     OW 7424   3.239   5.922   6.271
 1042SOL    HW1 7425   3.332   5.935   6.236
 1042SOL    HW2 7426   3.244   5.887   6.365
 1043SOL     OW 7427   1.491   0.693   4.902
 1043SOL    HW1 7428   1.527   0.630   4.971
 1043SOL    HW2 7429   1.563   0.717   4.837
 1044SOL     OW 7430   5.610   3.700   4.447
 1044SOL    HW1 7431   5.640   3.607   4.468
 1044SOL    HW2 7432   5.687   3.753   4.413
 1045SOL     OW 7433   4.912   0.985   3.217
 1045SOL    HW1 7434   5.009   1.009   3.206
 1045SOL    HW2 7435   4.886   0.921   3.145
 1046SOL     OW 7436   1.802   3.478   4.221
 1046SOL    HW1 7437   1.718   3.517   4.260
 1046SOL    HW2 7438   1.782   3.439   4.131
 1047SOL     OW 7439   5.924   5.041   5.198
 1047SOL    HW1 7440   6.007   4.990   5.221
 1047SOL    HW2 7441   5.944   5.105   5.124
 1048SOL     OW 7442   7.442  10.429   3.396
 1048SOL    HW1 7443   7.475  10.494   3.327
 1048SOL    HW2 7444   7.512  10.358   3.410
 1049SOL     OW 7445   2.615   7.996   1.913
 1049SOL    HW1 7446   2.615   7.899   1.887
 1049SOL    HW2 7447   2.602   8.052   1.831
 1050SOL     OW 7448   0.780   4.674   3.322
 1050SOL    HW1 7449   0.763   4.588   3.371
 1050SOL    HW2 7450   0.753   4.664   3.226
 1051SOL     OW 7451   2.381   8.338   6.579
 1051SOL    HW1 7452   2.428   8.414   6.625
 1051SOL    HW2 7453   2.448   8.282   6.531
 1052SOL     OW 7454   8.384   1.886   2.567
 1052SOL    HW1 7455   8.478   1.906   2.539
 1052SOL    HW2 7456   8.365   1.789   2.553
 1053SOL     OW 7457   7.409   8.775   6.881
 1053SOL    HW1 7458   7.453   8.815   6.800
 1053SOL    HW2 7459   7.467   8.703   6.919
 1054SOL     OW 7460   5.804  10.391   6.486
 1054SOL    HW1 7461   5.879  10.457   6.476
 1054SOL    HW2 7462   5.842  10.303   6.516
 1055SOL     OW 7463   0.652   4.835   1.048
 1055SOL    HW1 7464   0.572   4.835   1.108
 1055SOL    HW2 7465   0.730   4.796   1.096
 1056SOL     OW 7466   8.880   4.151   7.067
 1056SOL    HW1 7467   8.851   4.142   7.162
 1056SOL    HW2 7468   8.807   4.194   7.013
 1057SOL     OW 7469   4.291   4.403   4.647
 1057SOL    HW1 7470   4.274   4.440   4.556
 1057SOL    HW2 7471   4.381   4.434   4.679
 1058SOL     OW 7472   4.044   5.198   0.991
 1058SOL    HW1 7473   4.080   5.177   0.900
 1058SOL    HW2 7474   4.004   5.290   0.990
 1059SOL     OW 7475   8.361   0.043   3.956
 1059SOL    HW1 7476   8.308   0.103   4.016
 1059SOL    HW2 7477   8.437   0.094   3.916
 1060SOL     OW 7478   1.354   3.720   4.385
 1060SOL    HW1 7479   1.266   3.690   4.350
 1060SOL    HW2 7480   1.371   3.678   4.474
 1061SOL     OW 7481   3.626  10.428   3.216
 1061SOL    HW1 7482   3.663  10.513   3.253
 1061SOL    HW2 7483   3.700  10.373   3.177
 1062SOL     OW 7484   8.543   8.657   2.271
 1062SOL    HW1 7485   8.583   8.745   2.296
 1062SOL    HW2 7486   8.544   8.647   2.171
 1063SOL     OW 7487   5.657   1.283   6.111
 1063SOL    HW1 7488   5.748   1.242   6.102
 1063SOL    HW2 7489   5.649   1.360   6.048
 1064SOL     OW 7490   6.272   8.949   3.462
 1064SOL    HW1 7491   6.274   8.963   3.363
 1064SOL    HW2 7492   6.214   8.870   3.483
 1065SOL     OW 7493   8.902   4.119   1.602
 1065SOL    HW1 7494   8.828   4.184   1.587
 1065SOL    HW2 7495   8.976   4.164   1.651
 1066SOL     OW 7496  10.055  10.124   3.897
 1066SOL    HW1 7497  10.105  10.046   3.857
 1066SOL    HW2 7498  10.077  10.207   3.846
 1067SOL     OW 7499   3.525   5.539   6.046
 1067SOL    HW1 7500   3.538   5.457   6.103
 1067SOL    HW2 7501   3.546   5.621   6.101
 1068SOL     OW 7502   1.906   2.889   6.317
 1068SOL    HW1 7503   1.879   2.893   6.413
 1068SOL    HW2 7504   1.826   2.905   6.259
 1069SOL     OW 7505   3.170   7.927   4.849
 1069SOL    HW1 7506   3.145   7.899   4.757
 1069SOL    HW2 7507   3.106   7.997   4.882
 1070SOL     OW 7508   4.766   4.690   7.254
 1070SOL    HW1 7509   4.676   4.652   7.234
 1070SOL    HW2 7510   4.808   4.640   7.330
 1071SOL     OW 7511   5.326   0.483   1.823
 1071SOL    HW1 7512   5.297   0.539   1.746
 1071SOL    HW2 7513   5.320   0.536   1.907
 1072SOL     OW 7514   4.614   2.360   6.518
 1072SOL    HW1 7515   4.523   2.385   6.552
 1072SOL    HW2 7516   4.632   2.264   6.540
 1073SOL     OW 7517   8.194   6.112   0.061
 1073SOL    HW1 7518   8.277   6.150   0.019
 1073SOL    HW2 7519   8.198   6.012   0.059
 1074SOL     OW 7520   9.754   4.331   5.007
 1074SOL    HW1 7521   9.771   4.238   5.042
 1074SOL    HW2 7522   9.759   4.330   4.907
 1075SOL     OW 7523   9.157   3.021   0.595
 1075SOL    HW1 7524   9.168   3.096   0.531
 1075SOL    HW2 7525   9.071   3.032   0.646
 1076SOL     OW 7526   4.973   6.137   0.481
 1076SOL    HW1 7527   4.965   6.037   0.474
 1076SOL    HW2 7528   5.013   6.173   0.396
 1077SOL     OW 7529   1.863   0.588   1.822
 1077SOL    HW1 7530   1.807   0.508   1.800
 1077SOL    HW2 7531   1.929   0.603   1.748
 1078SOL     OW 7532   3.207   6.509   0.531
 1078SOL    HW1 7533   3.182   6.425   0.580
 1078SOL    HW2 7534   3.304   6.528   0.543
 1079SOL     OW 7535   1.665   4.504   1.307
 1079SOL    HW1 7536   1.689   4.515   1.404
 1079SOL    HW2 7537   1.749   4.490   1.254
 1080SOL     OW 7538   8.524   3.323   4.088
 1080SOL    HW1 7539   8.602   3.291   4.141
 1080SOL    HW2 7540   8.440   3.306   4.139
 1081SOL     OW 7541   0.775   1.536   6.468
 1081SOL    HW1 7542   0.740   1.454   6.512
 1081SOL    HW2 7543   0.751   1.616   6.522
 1082SOL     OW 7544   1.141   5.105   6.667
 1082SOL    HW1 7545   1.170   5.025   6.720
 1082SOL    HW2 7546   1.045   5.095   6.642
 1083SOL     OW 7547   2.681   3.407   0.568
 1083SOL    HW1 7548   2.717   3.495   0.599
 1083SOL    HW2 7549   2.735   3.332   0.608
 1084SOL     OW 7550   7.979   1.279   5.481
 1084SOL    HW1 7551   7.885   1.297   5.510
 1084SOL    HW2 7552   7.989   1.300   5.384
 1085SOL     OW 7553  10.032   2.293   0.722
 1085SOL    HW1 7554  10.016   2.385   0.686
 1085SOL    HW2 7555  10.002   2.288   0.816
 1086SOL     OW 7556  10.441   5.840   0.887
 1086SOL    HW1 7557  10.482   5.827   0.796
 1086SOL    HW2 7558  10.512   5.870   0.951
 1087SOL     OW 7559   1.007   7.805   4.127
 1087SOL    HW1 7560   0.990   7.845   4.217
 1087SOL    HW2 7561   0.939   7.840   4.062
 1088SOL     OW 7562   3.748   2.120   0.637
 1088SOL    HW1 7563   3.699   2.081   0.715
 1088SOL    HW2 7564   3.703   2.094   0.552
 1089SOL     OW 7565   0.834   7.118   0.556
 1089SOL    HW1 7566   0.807   7.080   0.644
 1089SOL    HW2 7567   0.763   7.179   0.524
 1090SOL     OW 7568   3.607   9.587   4.430
 1090SOL    HW1 7569   3.687   9.552   4.380
 1090SOL    HW2 7570   3.633   9.611   4.523
 1091SOL     OW 7571   4.938  10.396   2.683
 1091SOL    HW1 7572   4.910  10.374   2.590
 1091SOL    HW2 7573   4.953  10.311   2.734
 1092SOL     OW 7574   7.634   1.248   0.377
 1092SOL    HW1 7575   7.724   1.290   0.392
 1092SOL    HW2 7576   7.578   1.259   0.458
 1093SOL     OW 7577   1.050   3.394   4.933
 1093SOL    HW1 7578   1.101   3.311   4.954
 1093SOL    HW2 7579   0.987   3.415   5.008
 1094SOL     OW 7580   3.041   9.848   0.163
 1094SOL    HW1 7581   3.108   9.779   0.134
 1094SOL    HW2 7582   3.087   9.935   0.179
 1095SOL     OW 7583   6.018   7.115   2.402
 1095SOL    HW1 7584   5.987   7.020   2.394
 1095SOL    HW2 7585   5.976   7.169   2.328
 1096SOL     OW 7586   6.903  10.560   2.106
 1096SOL    HW1 7587   6.898  10.656   2.133
 1096SOL    HW2 7588   6.911  10.554   2.006
 1097SOL     OW 7589   0.799   8.886   7.373
 1097SOL    HW1 7590   0.784   8.960   7.439
 1097SOL    HW2 7591   0.766   8.915   7.283
 1098SOL     OW 7592   0.153   6.312   4.959
 1098SOL    HW1 7593   0.248   6.325   4.931
 1098SOL    HW2 7594   0.144   6.224   5.006
 1099SOL     OW 7595   0.541   1.913   5.340
 1099SOL    HW1 7596   0.456   1.889   5.387
 1099SOL    HW2 7597   0.618   1.868   5.385
 1100SOL     OW 7598   7.499   9.987   1.261
 1100SOL    HW1 7599   7.447  10.067   1.230
 1100SOL    HW2 7600   7.478   9.968   1.356
 1101SOL     OW 7601   3.466   4.108   0.578
 1101SOL    HW1 7602   3.371   4.102   0.547
 1101SOL    HW2 7603   3.525   4.117   0.498
 1102SOL     OW 7604   5.862   2.733   5.332
 1102SOL    HW1 7605   5.939   2.741   5.396
 1102SOL    HW2 7606   5.870   2.648   5.281
 1103SOL     OW 7607   4.079   5.413   1.212
 1103SOL    HW1 7608   4.162   5.381   1.168
 1103SOL    HW2 7609   4.091   5.508   1.240
 1104SOL     OW 7610   9.651   9.713   0.451
 1104SOL    HW1 7611   9.643   9.809   0.479
 1104SOL    HW2 7612   9.561   9.679   0.424
 1105SOL     OW 7613   2.661   0.484   5.290
 1105SOL    HW1 7614   2.676   0.438   5.378
 1105SOL    HW2 7615   2.673   0.582   5.302
 1106SOL     OW 7616  10.460   9.352   3.421
 1106SOL    HW1 7617  10.550   9.316   3.394
 1106SOL    HW2 7618  10.410   9.281   3.471
 1107SOL     OW 7619   6.101  10.338   6.252
 1107SOL    HW1 7620   6.125  10.325   6.156
 1107SOL    HW2 7621   6.002  10.334   6.263
 1108SOL     OW 7622   6.474   1.044   7.043
 1108SOL    HW1 7623   6.533   0.965   7.025
 1108SOL    HW2 7624   6.522   1.108   7.103
 1109SOL     OW 7625   5.423   0.352   4.115
 1109SOL    HW1 7626   5.487   0.427   4.102
 1109SOL    HW2 7627   5.463   0.285   4.178
 1110SOL     OW 7628   7.880   5.087   0.691
 1110SOL    HW1 7629   7.933   5.095   0.606
 1110SOL    HW2 7630   7.912   5.154   0.757
 1111SOL     OW 7631   6.557   9.375   2.557
 1111SOL    HW1 7632   6.471   9.368   2.608
 1111SOL    HW2 7633   6.622   9.432   2.608
 1112SOL     OW 7634   3.533   4.993   6.485
 1112SOL    HW1 7635   3.624   4.976   6.523
 1112SOL    HW2 7636   3.517   4.932   6.407
 1113SOL     OW 7637   0.071   1.209   1.015
 1113SOL    HW1 7638   0.019   1.256   1.087
 1113SOL    HW2 7639   0.159   1.255   1.002
 1114SOL     OW 7640   6.142   9.645   1.556
 1114SOL    HW1 7641   6.209   9.659   1.629
 1114SOL    HW2 7642   6.111   9.550   1.557
 1115SOL     OW 7643   7.581   1.581   1.199
 1115SOL    HW1 7644   7.495   1.589   1.249
 1115SOL    HW2 7645   7.563   1.567   1.102
 1116SOL     OW 7646   7.021   2.506   1.343
 1116SOL    HW1 7647   7.081   2.513   1.263
 1116SOL    HW2 7648   7.054   2.568   1.415
 1117SOL     OW 7649   4.313   5.685   5.450
 1117SOL    HW1 7650   4.239   5.666   5.386
 1117SOL    HW2 7651   4.326   5.605   5.510
 1118SOL     OW 7652   4.773   3.365   1.791
 1118SOL    HW1 7653   4.715   3.290   1.823
 1118SOL    HW2 7654   4.856   3.328   1.749
 1119SOL     OW 7655  10.560   5.447   4.355
 1119SOL    HW1 7656  10.646   5.398   4.374
 1119SOL    HW2 7657  10.531   5.427   4.262
 1120SOL     OW 7658   7.612   1.183   5.057
 1120SOL    HW1 7659   7.518   1.199   5.029
 1120SOL    HW2 7660   7.613   1.134   5.144
 1121SOL     OW 7661   6.184   7.818   1.735
 1121SOL    HW1 7662   6.174   7.725   1.770
 1121SOL    HW2 7663   6.099   7.846   1.690
 1122SOL     OW 7664  10.266   0.319   7.017
 1122SOL    HW1 7665  10.258   0.374   7.099
 1122SOL    HW2 7666  10.363   0.311   6.991
 1123SOL     OW 7667   3.538   9.126   3.784
 1123SOL    HW1 7668   3.605   9.060   3.818
 1123SOL    HW2 7669   3.585   9.211   3.761
 1124SOL     OW 7670   0.791   7.676   3.627
 1124SOL    HW1 7671   0.700   7.712   3.609
 1124SOL    HW2 7672   0.797   7.581   3.596
 1125SOL     OW 7673   1.368   8.147   4.604
 1125SOL    HW1 7674   1.381   8.189   4.515
 1125SOL    HW2 7675   1.450   8.098   4.631
 1126SOL     OW 7676   9.533   9.259   1.219
 1126SOL    HW1 7677   9.553   9.355   1.239
 1126SOL    HW2 7678   9.498   9.214   1.301
 1127SOL     OW 7679   8.387   7.728   6.719
 1127SOL    HW1 7680   8.483   7.701   6.715
 1127SOL    HW2 7681   8.353   7.743   6.626
 1128SOL     OW 7682   1.035   8.556   2.586
 1128SOL    HW1 7683   1.128   8.573   2.618
 1128SOL    HW2 7684   0.984   8.507   2.657
 1129SOL     OW 7685   0.838   1.203   3.509
 1129SOL    HW1 7686   0.759   1.162   3.556
 1129SOL    HW2 7687   0.818   1.298   3.487
 1130SOL     OW 7688  10.525   4.562   6.892
 1130SOL    HW1 7689  10.510   4.655   6.925
 1130SOL    HW2 7690  10.540   4.564   6.793
 1131SOL     OW 7691   5.933   1.356   2.445
 1131SOL    HW1 7692   6.015   1.387   2.397
 1131SOL    HW2 7693   5.886   1.288   2.388
 1132SOL     OW 7694   2.363  10.534   3.601
 1132SOL    HW1 7695   2.358  10.441   3.635
 1132SOL    HW2 7696   2.317  10.540   3.512
 1133SOL     OW 7697   4.642   1.436   2.337
 1133SOL    HW1 7698   4.628   1.356   2.397
 1133SOL    HW2 7699   4.739   1.448   2.320
 1134SOL     OW 7700   1.504   8.286   2.600
 1134SOL    HW1 7701   1.586   8.320   2.554
 1134SOL    HW2 7702   1.455   8.224   2.539
 1135SOL     OW 7703   4.045   3.845   2.376
 1135SOL    HW1 7704   4.008   3.864   2.467
 1135SOL    HW2 7705   3.969   3.834   2.311
 1136SOL     OW 7706   5.364   2.353   5.247
 1136SOL    HW1 7707   5.399   2.324   5.158
 1136SOL    HW2 7708   5.412   2.305   5.320
 1137SOL     OW 7709   1.957   9.762   4.963
 1137SOL    HW1 7710   1.996   9.797   4.877
 1137SOL    HW2 7711   1.857   9.759   4.956
 1138SOL     OW 7712   4.225   8.548   7.496
 1138SOL    HW1 7713   4.208   8.646   7.491
 1138SOL    HW2 7714   4.139   8.501   7.518
 1139SOL     OW 7715   6.293   3.900   2.932
 1139SOL    HW1 7716   6.331   3.973   2.875
 1139SOL    HW2 7717   6.255   3.939   3.016
 1140SOL     OW 7718  10.276   6.450   0.575
 1140SOL    HW1 7719  10.183   6.484   0.594
 1140SOL    HW2 7720  10.319   6.423   0.661
 1141SOL     OW 7721   3.682   3.963   5.798
 1141SOL    HW1 7722   3.731   3.976   5.884
 1141SOL    HW2 7723   3.640   4.049   5.769
 1142SOL     OW 7724   0.050   4.845   1.645
 1142SOL    HW1 7725   0.001   4.932   1.637
 1142SOL    HW2 7726  -0.008   4.778   1.693
 1143SOL     OW 7727   7.213   3.103   3.131
 1143SOL    HW1 7728   7.299   3.057   3.151
 1143SOL    HW2 7729   7.207   3.188   3.183
 1144SOL     OW 7730   1.457   0.765   1.693
 1144SOL    HW1 7731   1.465   0.681   1.639
 1144SOL    HW2 7732   1.542   0.781   1.743
 1145SOL     OW 7733  10.357   7.173   5.930
 1145SOL    HW1 7734  10.366   7.075   5.914
 1145SOL    HW2 7735  10.448   7.213   5.943
 1146SOL     OW 7736   6.716   6.902   3.301
 1146SOL    HW1 7737   6.787   6.961   3.340
 1146SOL    HW2 7738   6.651   6.876   3.372
 1147SOL     OW 7739   3.756   8.194   1.685
 1147SOL    HW1 7740   3.678   8.137   1.661
 1147SOL    HW2 7741   3.791   8.166   1.775
 1148SOL     OW 7742  10.343   0.138   2.320
 1148SOL    HW1 7743  10.321   0.101   2.410
 1148SOL    HW2 7744  10.259   0.165   2.273
 1149SOL     OW 7745   0.878   2.994   5.799
 1149SOL    HW1 7746   0.951   2.932   5.831
 1149SOL    HW2 7747   0.818   2.944   5.737
 1150SOL     OW 7748   6.450   3.477   3.248
 1150SOL    HW1 7749   6.530   3.421   3.271
 1150SOL    HW2 7750   6.466   3.526   3.162
 1151SOL     OW 7751   0.510  10.569   1.476
 1151SOL    HW1 7752   0.595  10.594   1.431
 1151SOL    HW2 7753   0.441  10.641   1.460
 1152SOL     OW 7754   3.742   0.460   5.148
 1152SOL    HW1 7755   3.738   0.488   5.052
 1152SOL    HW2 7756   3.711   0.365   5.157
 1153SOL     OW 7757   1.912   1.537   5.450
 1153SOL    HW1 7758   1.993   1.575   5.496
 1153SOL    HW2 7759   1.860   1.611   5.408
 1154SOL     OW 7760   2.700   2.315   2.300
 1154SOL    HW1 7761   2.682   2.247   2.228
 1154SOL    HW2 7762   2.673   2.277   2.389
 1155SOL     OW 7763   3.753   2.602   4.477
 1155SOL    HW1 7764   3.718   2.525   4.425
 1155SOL    HW2 7765   3.693   2.681   4.465
 1156SOL     OW 7766   8.756   2.324   4.771
 1156SOL    HW1 7767   8.681   2.346   4.834
 1156SOL    HW2 7768   8.735   2.239   4.723
 1157SOL     OW 7769   2.256   9.096   6.379
 1157SOL    HW1 7770   2.157   9.108   6.372
 1157SOL    HW2 7771   2.289   9.143   6.460
 1158SOL     OW 7772   0.008   5.229   7.349
 1158SOL    HW1 7773   0.010   5.263   7.443
 1158SOL    HW2 7774   0.071   5.151   7.340
 1159SOL     OW 7775   8.349   9.354   1.678
 1159SOL    HW1 7776   8.375   9.450   1.689
 1159SOL    HW2 7777   8.271   9.334   1.738
 1160SOL     OW 7778   4.313   5.887   7.057
 1160SOL    HW1 7779   4.239   5.824   7.033
 1160SOL    HW2 7780   4.390   5.872   6.995
 1161SOL     OW 7781   5.031   7.271   0.592
 1161SOL    HW1 7782   4.934   7.286   0.576
 1161SOL    HW2 7783   5.083   7.304   0.514
 1162SOL     OW 7784   4.775   6.464   2.829
 1162SOL    HW1 7785   4.723   6.380   2.812
 1162SOL    HW2 7786   4.801   6.467   2.925
 1163SOL     OW 7787   8.577  10.357   1.254
 1163SOL    HW1 7788   8.648  10.348   1.184
 1163SOL    HW2 7789   8.597  10.293   1.329
 1164SOL     OW 7790   3.429   2.452   0.285
 1164SOL    HW1 7791   3.417   2.527   0.351
 1164SOL    HW2 7792   3.386   2.370   0.323
 1165SOL     OW 7793   4.206   8.249   1.555
 1165SOL    HW1 7794   4.215   8.166   1.611
 1165SOL    HW2 7795   4.115   8.287   1.567
 1166SOL     OW 7796   1.414   6.638   1.190
 1166SOL    HW1 7797   1.437   6.653   1.093
 1166SOL    HW2 7798   1.402   6.540   1.206
 1167SOL     OW 7799   4.399   5.681   5.772
 1167SOL    HW1 7800   4.382   5.634   5.859
 1167SOL    HW2 7801   4.483   5.645   5.731
 1168SOL     OW 7802   8.545   0.518   3.015
 1168SOL    HW1 7803   8.542   0.471   3.103
 1168SOL    HW2 7804   8.562   0.452   2.942
 1169SOL     OW 7805   6.721   1.411   6.590
 1169SOL    HW1 7806   6.637   1.366   6.558
 1169SOL    HW2 7807   6.796   1.390   6.527
 1170SOL     OW 7808   2.649   9.375   6.415
 1170SOL    HW1 7809   2.569   9.381   6.355
 1170SOL    HW2 7810   2.650   9.286   6.460
 1171SOL     OW 7811   8.577   2.396   0.545
 1171SOL    HW1 7812   8.665   2.378   0.590
 1171SOL    HW2 7813   8.535   2.476   0.587
 1172SOL     OW 7814   2.526   1.785   5.235
 1172SOL    HW1 7815   2.546   1.808   5.140
 1172SOL    HW2 7816   2.427   1.792   5.251
 1173SOL     OW 7817   1.245   6.466   3.854
 1173SOL    HW1 7818   1.277   6.427   3.941
 1173SOL    HW2 7819   1.190   6.399   3.805
 1174SOL     OW 7820  10.472   9.433   3.141
 1174SOL    HW1 7821  10.455   9.520   3.095
 1174SOL    HW2 7822  10.386   9.396   3.175
 1175SOL     OW 7823  10.331   9.889   6.136
 1175SOL    HW1 7824  10.414   9.862   6.185
 1175SOL    HW2 7825  10.311   9.985   6.156
 1176SOL     OW 7826   0.933   6.683   4.590
 1176SOL    HW1 7827   0.984   6.741   4.527
 1176SOL    HW2 7828   0.835   6.703   4.582
 1177SOL     OW 7829   3.537   4.623   7.276
 1177SOL    HW1 7830   3.487   4.651   7.193
 1177SOL    HW2 7831   3.626   4.669   7.278
 1178SOL     OW 7832   2.933   9.876   6.691
 1178SOL    HW1 7833   2.993   9.954   6.708
 1178SOL    HW2 7834   2.919   9.866   6.592
 1179SOL     OW 7835   1.509   6.982   1.083
 1179SOL    HW1 7836   1.453   6.988   1.000
 1179SOL    HW2 7837   1.605   6.996   1.060
 1180SOL     OW 7838   5.438   8.014   1.869
 1180SOL    HW1 7839   5.537   8.014   1.886
 1180SOL    HW2 7840   5.398   8.099   1.904
 1181SOL     OW 7841   5.350   1.930   3.381
 1181SOL    HW1 7842   5.386   2.004   3.324
 1181SOL    HW2 7843   5.408   1.920   3.462
 1182SOL     OW 7844   3.975   9.138   2.190
 1182SOL    HW1 7845   3.896   9.078   2.186
 1182SOL    HW2 7846   4.022   9.137   2.102
 1183SOL     OW 7847   9.390   1.178   5.525
 1183SOL    HW1 7848   9.304   1.128   5.513
 1183SOL    HW2 7849   9.457   1.147   5.459
 1184SOL     OW 7850   7.255   5.041   0.538
 1184SOL    HW1 7851   7.171   5.014   0.585
 1184SOL    HW2 7852   7.237   5.053   0.441
 1185SOL     OW 7853   5.410   9.639   3.302
 1185SOL    HW1 7854   5.455   9.727   3.287
 1185SOL    HW2 7855   5.471   9.578   3.353
 1186SOL     OW 7856  10.194   7.373   0.344
 1186SOL    HW1 7857  10.101   7.396   0.318
 1186SOL    HW2 7858  10.219   7.419   0.429
 1187SOL     OW 7859  10.304   1.695   3.193
 1187SOL    HW1 7860  10.294   1.652   3.104
 1187SOL    HW2 7861  10.317   1.793   3.182
 1188SOL     OW 7862   7.883   4.918   7.124
 1188SOL    HW1 7863   7.785   4.937   7.130
 1188SOL    HW2 7864   7.903   4.832   7.172
 1189SOL     OW 7865   2.640   6.186   4.043
 1189SOL    HW1 7866   2.571   6.117   4.019
 1189SOL    HW2 7867   2.626   6.217   4.137
 1190SOL     OW 7868   0.898   0.044   0.757
 1190SOL    HW1 7869   0.957   0.071   0.833
 1190SOL    HW2 7870   0.802   0.043   0.788
 1191SOL     OW 7871   6.668   1.331   6.954
 1191SOL    HW1 7872   6.664   1.233   6.936
 1191SOL    HW2 7873   6.756   1.367   6.924
 1192SOL     OW 7874   5.567   8.454   2.958
 1192SOL    HW1 7875   5.583   8.363   2.996
 1192SOL    HW2 7876   5.623   8.521   3.007
 1193SOL     OW 7877   4.842   0.102   5.626
 1193SOL    HW1 7878   4.766   0.080   5.687
 1193SOL    HW2 7879   4.807   0.151   5.546
 1194SOL     OW 7880   6.805   3.014   6.989
 1194SOL    HW1 7881   6.794   3.037   7.086
 1194SOL    HW2 7882   6.722   2.972   6.954
 1195SOL     OW 7883   3.094   5.870   3.687
 1195SOL    HW1 7884   3.046   5.896   3.771
 1195SOL    HW2 7885   3.059   5.926   3.611
 1196SOL     OW 7886   4.538   7.841   3.318
 1196SOL    HW1 7887   4.452   7.854   3.268
 1196SOL    HW2 7888   4.576   7.930   3.342
 1197SOL     OW 7889   4.705   0.165   2.819
 1197SOL    HW1 7890   4.742   0.210   2.901
 1197SOL    HW2 7891   4.631   0.221   2.782
 1198SOL     OW 7892   6.493   4.137   3.777
 1198SOL    HW1 7893   6.528   4.087   3.857
 1198SOL    HW2 7894   6.525   4.091   3.694
 1199SOL     OW 7895   1.985   3.305   1.788
 1199SOL    HW1 7896   1.999   3.266   1.879
 1199SOL    HW2 7897   1.898   3.273   1.751
 1200SOL     OW 7898   6.669  10.492   5.607
 1200SOL    HW1 7899   6.591  10.546   5.638
 1200SOL    HW2 7900   6.659  10.398   5.641
 1201SOL     OW 7901   3.854   6.570   0.019
 1201SOL    HW1 7902   3.829   6.516   0.099
 1201SOL    HW2 7903   3.952   6.564   0.003
 1202SOL     OW 7904   3.044   0.770   4.230
 1202SOL    HW1 7905   3.116   0.834   4.259
 1202SOL    HW2 7906   3.019   0.711   4.307
 1203SOL     OW 7907   8.350   3.469   6.532
 1203SOL    HW1 7908   8.318   3.475   6.438
 1203SOL    HW2 7909   8.444   3.434   6.534
 1204SOL     OW 7910   8.422   4.528   2.717
 1204SOL    HW1 7911   8.382   4.441   2.745
 1204SOL    HW2 7912   8.474   4.515   2.633
 1205SOL     OW 7913   5.240   7.020   6.689
 1205SOL    HW1 7914   5.254   7.085   6.614
 1205SOL    HW2 7915   5.303   6.943   6.678
 1206SOL     OW 7916   9.433   9.592   2.962
 1206SOL    HW1 7917   9.499   9.597   3.037
 1206SOL    HW2 7918   9.477   9.619   2.877
 1207SOL     OW 7919   3.138   1.229   6.504
 1207SOL    HW1 7920   3.217   1.183   6.545
 1207SOL    HW2 7921   3.083   1.162   6.453
 1208SOL     OW 7922   0.098   1.670   2.657
 1208SOL    HW1 7923   0.155   1.688   2.737
 1208SOL    HW2 7924   0.016   1.619   2.685
 1209SOL     OW 7925   6.596   9.999   3.387
 1209SOL    HW1 7926   6.537   9.919   3.383
 1209SOL    HW2 7927   6.682   9.974   3.432
 1210SOL     OW 7928   2.498   2.869   5.848
 1210SOL    HW1 7929   2.446   2.843   5.930
 1210SOL    HW2 7930   2.577   2.808   5.839
 1211SOL     OW 7931   9.298   4.007   6.859
 1211SOL    HW1 7932   9.379   3.985   6.805
 1211SOL    HW2 7933   9.296   4.105   6.879
 1212SOL     OW 7934  10.431  10.098   1.237
 1212SOL    HW1 7935  10.363  10.076   1.167
 1212SOL    HW2 7936  10.489  10.018   1.253
 1213SOL     OW 7937   4.279   8.393   2.281
 1213SOL    HW1 7938   4.283   8.465   2.211
 1213SOL    HW2 7939   4.369   8.380   2.321
 1214SOL     OW 7940   5.528   8.396   1.849
 1214SOL    HW1 7941   5.504   8.337   1.772
 1214SOL    HW2 7942   5.451   8.455   1.871
 1215SOL     OW 7943   4.901   7.991   2.323
 1215SOL    HW1 7944   4.976   7.926   2.335
 1215SOL    HW2 7945   4.819   7.956   2.368
 1216SOL     OW 7946   3.143   2.627   0.330
 1216SOL    HW1 7947   3.140   2.527   0.318
 1216SOL    HW2 7948   3.234   2.653   0.363
 1217SOL     OW 7949   1.875   9.124   3.749
 1217SOL    HW1 7950   1.817   9.169   3.816
 1217SOL    HW2 7951   1.892   9.030   3.778
 1218SOL     OW 7952   4.732   3.894   0.038
 1218SOL    HW1 7953   4.733   3.944   0.123
 1218SOL    HW2 7954   4.657   3.828   0.038
 1219SOL     OW 7955   0.065   4.038   3.276
 1219SOL    HW1 7956   0.058   3.940   3.294
 1219SOL    HW2 7957  -0.024   4.074   3.250
 1220SOL     OW 7958   7.255   2.242   5.287
 1220SOL    HW1 7959   7.169   2.282   5.255
 1220SOL    HW2 7960   7.324   2.249   5.215
 1221SOL     OW 7961   3.509   7.498   0.705
 1221SOL    HW1 7962   3.484   7.551   0.625
 1221SOL    HW2 7963   3.534   7.405   0.677
 1222SOL     OW 7964   0.668   7.532   6.352
 1222SOL    HW1 7965   0.677   7.598   6.426
 1222SOL    HW2 7966   0.740   7.547   6.284
 1223SOL     OW 7967   3.845   8.553   4.320
 1223SOL    HW1 7968   3.747   8.540   4.335
 1223SOL    HW2 7969   3.862   8.645   4.287
 1224SOL     OW 7970   3.344   2.105   5.997
 1224SOL    HW1 7971   3.414   2.044   6.033
 1224SOL    HW2 7972   3.359   2.198   6.032
 1225SOL     OW 7973   2.399   7.599   4.070
 1225SOL    HW1 7974   2.397   7.548   4.156
 1225SOL    HW2 7975   2.325   7.568   4.010
 1226SOL     OW 7976   3.328   4.489   6.981
 1226SOL    HW1 7977   3.319   4.431   7.062
 1226SOL    HW2 7978   3.355   4.433   6.902
 1227SOL     OW 7979   4.911   9.002   4.099
 1227SOL    HW1 7980   4.917   8.903   4.116
 1227SOL    HW2 7981   4.948   9.023   4.009
 1228SOL     OW 7982   3.838   5.018   0.717
 1228SOL    HW1 7983   3.908   4.969   0.769
 1228SOL    HW2 7984   3.843   4.991   0.620
 1229SOL     OW 7985   3.600   5.859   3.240
 1229SOL    HW1 7986   3.566   5.866   3.333
 1229SOL    HW2 7987   3.616   5.763   3.217
 1230SOL     OW 7988   3.888   1.744   0.097
 1230SOL    HW1 7989   3.885   1.738   0.196
 1230SOL    HW2 7990   3.939   1.825   0.068
 1231SOL     OW 7991   1.911   5.751   2.067
 1231SOL    HW1 7992   1.856   5.833   2.054
 1231SOL    HW2 7993   1.996   5.759   2.014
 1232SOL     OW 7994   2.347   3.972   4.192
 1232SOL    HW1 7995   2.340   4.011   4.100
 1232SOL    HW2 7996   2.258   3.976   4.237
 1233SOL     OW 7997   5.646   0.310   4.371
 1233SOL    HW1 7998   5.703   0.263   4.304
 1233SOL    HW2 7999   5.599   0.243   4.427
 1234SOL     OW 8000   2.325   1.521   0.240
 1234SOL    HW1 8001   2.273   1.566   0.167
 1234SOL    HW2 8002   2.417   1.501   0.207
 1235SOL     OW 8003   2.807   2.169   2.865
 1235SOL    HW1 8004   2.806   2.072   2.888
 1235SOL    HW2 8005   2.896   2.195   2.829
 1236SOL     OW 8006   5.808   3.284   2.654
 1236SOL    HW1 8007   5.710   3.264   2.665
 1236SOL    HW2 8008   5.846   3.228   2.581
 1237SOL     OW 8009   3.265   8.056   6.555
 1237SOL    HW1 8010   3.220   7.980   6.508
 1237SOL    HW2 8011   3.292   8.028   6.647
 1238SOL     OW 8012   0.797  10.411   6.658
 1238SOL    HW1 8013   0.769  10.333   6.602
 1238SOL    HW2 8014   0.876  10.385   6.713
 1239SOL     OW 8015   3.022   8.530   3.504
 1239SOL    HW1 8016   3.054   8.622   3.485
 1239SOL    HW2 8017   3.044   8.505   3.599
 1240SOL     OW 8018   2.448   5.961   7.260
 1240SOL    HW1 8019   2.453   5.875   7.311
 1240SOL    HW2 8020   2.419   6.034   7.322
 1241SOL     OW 8021   3.146   6.643   5.361
 1241SOL    HW1 8022   3.204   6.716   5.325
 1241SOL    HW2 8023   3.144   6.648   5.461
 1242SOL     OW 8024   5.277   5.570   4.694
 1242SOL    HW1 8025   5.187   5.589   4.655
 1242SOL    HW2 8026   5.273   5.584   4.793
 1243SOL     OW 8027   2.701   1.923   6.883
 1243SOL    HW1 8028   2.633   1.995   6.892
 1243SOL    HW2 8029   2.722   1.908   6.786
 1244SOL     OW 8030   9.845   2.327   1.395
 1244SOL    HW1 8031   9.902   2.270   1.336
 1244SOL    HW2 8032   9.756   2.284   1.408
 1245SOL     OW 8033   4.981   0.902   7.077
 1245SOL    HW1 8034   5.059   0.905   7.015
 1245SOL    HW2 8035   4.948   0.808   7.085
 1246SOL     OW 8036   5.694  10.147   6.951
 1246SOL    HW1 8037   5.615  10.110   6.998
 1246SOL    HW2 8038   5.773  10.146   7.012
 1247SOL     OW 8039   5.905  10.245   2.318
 1247SOL    HW1 8040   5.839  10.288   2.379
 1247SOL    HW2 8041   5.871  10.248   2.224
 1248SOL     OW 8042   7.496   2.711   6.967
 1248SOL    HW1 8043   7.427   2.759   6.912
 1248SOL    HW2 8044   7.507   2.758   7.055
 1249SOL     OW 8045  10.600   2.568   4.337
 1249SOL    HW1 8046  10.601   2.607   4.245
 1249SOL    HW2 8047  10.691   2.530   4.358
 1250SOL     OW 8048   2.048   9.468   6.638
 1250SOL    HW1 8049   2.116   9.492   6.568
 1250SOL    HW2 8050   2.059   9.528   6.717
 1251SOL     OW 8051   2.369   6.474   5.533
 1251SOL    HW1 8052   2.417   6.523   5.460
 1251SOL    HW2 8053   2.426   6.398   5.565
 1252SOL     OW 8054   2.129   5.237   6.144
 1252SOL    HW1 8055   2.194   5.182   6.092
 1252SOL    HW2 8056   2.175   5.277   6.223
 1253SOL     OW 8057   4.093   6.409   1.957
 1253SOL    HW1 8058   3.994   6.416   1.974
 1253SOL    HW2 8059   4.131   6.341   2.019
 1254SOL     OW 8060   3.037   6.582   0.316
 1254SOL    HW1 8061   3.047   6.522   0.238
 1254SOL    HW2 8062   3.088   6.543   0.394
 1255SOL     OW 8063   8.793   5.392   2.562
 1255SOL    HW1 8064   8.736   5.386   2.481
 1255SOL    HW2 8065   8.796   5.302   2.607
 1256SOL     OW 8066   7.073   1.242   4.356
 1256SOL    HW1 8067   7.111   1.326   4.317
 1256SOL    HW2 8068   7.110   1.164   4.306
 1257SOL     OW 8069   1.936   0.459   5.298
 1257SOL    HW1 8070   1.931   0.499   5.390
 1257SOL    HW2 8071   2.000   0.382   5.298
 1258SOL     OW 8072   4.319   1.382   0.983
 1258SOL    HW1 8073   4.226   1.353   0.958
 1258SOL    HW2 8074   4.318   1.479   1.008
 1259SOL     OW 8075   2.662   1.102   4.128
 1259SOL    HW1 8076   2.607   1.036   4.178
 1259SOL    HW2 8077   2.758   1.092   4.154
 1260SOL     OW 8078   4.684   6.207   4.192
 1260SOL    HW1 8079   4.779   6.221   4.166
 1260SOL    HW2 8080   4.639   6.296   4.203
 1261SOL     OW 8081   7.008   0.500   0.580
 1261SOL    HW1 8082   7.045   0.414   0.615
 1261SOL    HW2 8083   6.909   0.491   0.566
 1262SOL     OW 8084   0.752   9.846   4.101
 1262SOL    HW1 8085   0.810   9.769   4.127
 1262SOL    HW2 8086   0.663   9.811   4.071
 1263SOL     OW 8087   8.211   4.992   4.413
 1263SOL    HW1 8088   8.215   4.953   4.505
 1263SOL    HW2 8089   8.274   5.070   4.407
 1264SOL     OW 8090   0.634   5.277   5.158
 1264SOL    HW1 8091   0.677   5.302   5.072
 1264SOL    HW2 8092   0.539   5.250   5.142
 1265SOL     OW 8093   6.430   1.215   5.082
 1265SOL    HW1 8094   6.460   1.191   4.990
 1265SOL    HW2 8095   6.463   1.146   5.147
 1266SOL     OW 8096   7.157   0.066   6.571
 1266SOL    HW1 8097   7.193   0.003   6.502
 1266SOL    HW2 8098   7.069   0.034   6.604
 1267SOL     OW 8099   2.892   3.183   6.696
 1267SOL    HW1 8100   2.925   3.267   6.738
 1267SOL    HW2 8101   2.840   3.204   6.613
 1268SOL     OW 8102  10.401   9.095   1.157
 1268SOL    HW1 8103  10.440   9.025   1.216
 1268SOL    HW2 8104  10.449   9.095   1.069
 1269SOL     OW 8105   1.622   5.153   5.550
 1269SOL    HW1 8106   1.669   5.106   5.475
 1269SOL    HW2 8107   1.524   5.133   5.545
 1270SOL     OW 8108  10.498   6.985   4.461
 1270SOL    HW1 8109  10.475   7.082   4.468
 1270SOL    HW2 8110  10.414   6.931   4.461
 1271SOL     OW 8111   2.382   7.846   6.601
 1271SOL    HW1 8112   2.457   7.828   6.665
 1271SOL    HW2 8113   2.295   7.833   6.648
 1272SOL     OW 8114   3.942   3.956   0.059
 1272SOL    HW1 8115   3.885   4.025   0.014
 1272SOL    HW2 8116   4.029   3.948   0.010
 1273SOL     OW 8117   3.584   5.094   0.806
 1273SOL    HW1 8118   3.494   5.080   0.766
 1273SOL    HW2 8119   3.654   5.060   0.743
 1274SOL     OW 8120   3.276   1.438   2.006
 1274SOL    HW1 8121   3.347   1.455   2.075
 1274SOL    HW2 8122   3.281   1.509   1.936
 1275SOL     OW 8123   0.528   1.603   4.225
 1275SOL    HW1 8124   0.593   1.676   4.206
 1275SOL    HW2 8125   0.476   1.624   4.308
 1276SOL     OW 8126   2.699   5.508   0.924
 1276SOL    HW1 8127   2.625   5.445   0.949
 1276SOL    HW2 8128   2.671   5.564   0.846
 1277SOL     OW 8129   1.835   5.548   4.054
 1277SOL    HW1 8130   1.927   5.569   4.086
 1277SOL    HW2 8131   1.821   5.587   3.963
 1278SOL     OW 8132   3.757   5.754   0.382
 1278SOL    HW1 8133   3.777   5.820   0.309
 1278SOL    HW2 8134   3.660   5.761   0.406
 1279SOL     OW 8135   0.886   0.764   5.116
 1279SOL    HW1 8136   0.863   0.827   5.190
 1279SOL    HW2 8137   0.886   0.670   5.150
 1280SOL     OW 8138   4.359   8.760   5.017
 1280SOL    HW1 8139   4.437   8.706   5.048
 1280SOL    HW2 8140   4.353   8.845   5.070
 1281SOL     OW 8141   2.988   4.640   3.351
 1281SOL    HW1 8142   2.918   4.570   3.336
 1281SOL    HW2 8143   2.985   4.706   3.276
 1282SOL     OW 8144   5.390   5.843   4.234
 1282SOL    HW1 8145   5.349   5.756   4.261
 1282SOL    HW2 8146   5.357   5.870   4.143
 1283SOL     OW 8147   7.740   1.515   0.113
 1283SOL    HW1 8148   7.781   1.426   0.132
 1283SOL    HW2 8149   7.812   1.580   0.089
 1284SOL     OW 8150   2.924   8.677   1.763
 1284SOL    HW1 8151   2.833   8.710   1.786
 1284SOL    HW2 8152   2.925   8.577   1.764
 1285SOL     OW 8153   7.970   3.334   7.377
 1285SOL    HW1 8154   7.981   3.358   7.281
 1285SOL    HW2 8155   7.902   3.393   7.419
 1286SOL     OW 8156   5.203   6.322   1.906
 1286SOL    HW1 8157   5.303   6.332   1.903
 1286SOL    HW2 8158   5.172   6.334   2.000
 1287SOL     OW 8159   4.857   8.362   2.690
 1287SOL    HW1 8160   4.772   8.414   2.684
 1287SOL    HW2 8161   4.862   8.318   2.780
 1288SOL     OW 8162   9.330   0.856   0.620
 1288SOL    HW1 8163   9.373   0.795   0.688
 1288SOL    HW2 8164   9.362   0.950   0.635
 1289SOL     OW 8165   9.377   7.143   7.269
 1289SOL    HW1 8166   9.360   7.044   7.279
 1289SOL    HW2 8167   9.384   7.166   7.172
 1290SOL     OW 8168   9.022   1.094   7.095
 1290SOL    HW1 8169   8.928   1.094   7.128
 1290SOL    HW2 8170   9.025   1.061   7.001
 1291SOL     OW 8171   3.849   6.908   2.122
 1291SOL    HW1 8172   3.886   6.863   2.203
 1291SOL    HW2 8173   3.922   6.919   2.054
 1292SOL     OW 8174   1.407   4.028   2.277
 1292SOL    HW1 8175   1.372   3.973   2.202
 1292SOL    HW2 8176   1.431   4.120   2.244
 1293SOL     OW 8177   6.339   9.843   2.649
 1293SOL    HW1 8178   6.279   9.763   2.653
 1293SOL    HW2 8179   6.287   9.924   2.674
 1294SOL     OW 8180   7.420   8.571   0.031
 1294SOL    HW1 8181   7.435   8.636   0.106
 1294SOL    HW2 8182   7.327   8.580  -0.002
 1295SOL     OW 8183   3.174   8.900   7.085
 1295SOL    HW1 8184   3.173   8.801   7.071
 1295SOL    HW2 8185   3.085   8.930   7.117
 1296SOL     OW 8186   2.053   2.253   1.057
 1296SOL    HW1 8187   1.960   2.222   1.079
 1296SOL    HW2 8188   2.056   2.353   1.061
 1297SOL     OW 8189   1.039   1.901   1.740
 1297SOL    HW1 8190   1.093   1.820   1.719
 1297SOL    HW2 8191   0.986   1.885   1.824
 1298SOL     OW 8192   5.424   7.809   0.889
 1298SOL    HW1 8193   5.443   7.719   0.928
 1298SOL    HW2 8194   5.331   7.837   0.913
 1299SOL     OW 8195   3.343   0.535   3.467
 1299SOL    HW1 8196   3.369   0.493   3.554
 1299SOL    HW2 8197   3.343   0.635   3.477
 1300SOL     OW 8198   6.879  10.187   3.959
 1300SOL    HW1 8199   6.809  10.156   4.023
 1300SOL    HW2 8200   6.955  10.122   3.959
 1301SOL     OW 8201   8.838   2.527   4.226
 1301SOL    HW1 8202   8.909   2.460   4.204
 1301SOL    HW2 8203   8.769   2.527   4.154
 1302SOL     OW 8204   4.657   5.771   7.221
 1302SOL    HW1 8205   4.568   5.785   7.264
 1302SOL    HW2 8206   4.655   5.688   7.166
 1303SOL     OW 8207   9.637   7.980   6.589
 1303SOL    HW1 8208   9.722   7.977   6.537
 1303SOL    HW2 8209   9.585   8.061   6.563
 1304SOL     OW 8210   4.200   1.780   4.045
 1304SOL    HW1 8211   4.203   1.688   4.008
 1304SOL    HW2 8212   4.114   1.794   4.094
 1305SOL     OW 8213  10.552   5.492   0.952
 1305SOL    HW1 8214  10.623   5.485   1.022
 1305SOL    HW2 8215  10.463   5.474   0.994
 1306SOL     OW 8216   3.647   0.934   2.245
 1306SOL    HW1 8217   3.664   0.883   2.329
 1306SOL    HW2 8218   3.584   1.009   2.263
 1307SOL     OW 8219  10.491   2.131   0.479
 1307SOL    HW1 8220  10.429   2.081   0.418
 1307SOL    HW2 8221  10.448   2.142   0.568
 1308SOL     OW 8222   5.045   6.795   6.435
 1308SOL    HW1 8223   5.056   6.740   6.518
 1308SOL    HW2 8224   5.093   6.751   6.359
 1309SOL     OW 8225   5.985   4.204   7.056
 1309SOL    HW1 8226   5.968   4.179   7.151
 1309SOL    HW2 8227   5.938   4.290   7.035
 1310SOL     OW 8228   5.361   2.365   5.947
 1310SOL    HW1 8229   5.339   2.384   5.852
 1310SOL    HW2 8230   5.403   2.275   5.954
 1311SOL     OW 8231   5.286   1.264   4.427
 1311SOL    HW1 8232   5.244   1.248   4.338
 1311SOL    HW2 8233   5.376   1.221   4.430
 1312SOL     OW 8234   6.726   1.958   6.506
 1312SOL    HW1 8235   6.698   2.027   6.572
 1312SOL    HW2 8236   6.690   1.869   6.534
 1313SOL     OW 8237   2.573   5.363   5.965
 1313SOL    HW1 8238   2.587   5.347   6.063
 1313SOL    HW2 8239   2.618   5.449   5.939
 1314SOL     OW 8240   4.754   6.027   7.250
 1314SOL    HW1 8241   4.724   5.933   7.232
 1314SOL    HW2 8242   4.849   6.037   7.221
 1315SOL     OW 8243   8.027   2.822   2.961
 1315SOL    HW1 8244   7.945   2.767   2.977
 1315SOL    HW2 8245   8.064   2.854   3.048
 1316SOL     OW 8246   2.389   0.065   5.231
 1316SOL    HW1 8247   2.429   0.123   5.160
 1316SOL    HW2 8248   2.377   0.118   5.315
 1317SOL     OW 8249   6.173   2.550   0.854
 1317SOL    HW1 8250   6.250   2.517   0.909
 1317SOL    HW2 8251   6.183   2.648   0.836
 1318SOL     OW 8252   4.467   7.175   0.262
 1318SOL    HW1 8253   4.456   7.191   0.359
 1318SOL    HW2 8254   4.389   7.215   0.212
 1319SOL     OW 8255  10.582   0.568   7.003
 1319SOL    HW1 8256  10.565   0.599   6.909
 1319SOL    HW2 8257  10.495   0.562   7.052
 1320SOL     OW 8258   6.151   1.628   1.010
 1320SOL    HW1 8259   6.175   1.624   1.107
 1320SOL    HW2 8260   6.153   1.723   0.979
 1321SOL     OW 8261   3.591   3.404   0.564
 1321SOL    HW1 8262   3.541   3.367   0.642
 1321SOL    HW2 8263   3.535   3.395   0.483
 1322SOL     OW 8264   6.268   6.663   6.122
 1322SOL    HW1 8265   6.331   6.605   6.174
 1322SOL    HW2 8266   6.300   6.670   6.027
 1323SOL     OW 8267   3.510   0.678   5.627
 1323SOL    HW1 8268   3.420   0.652   5.593
 1323SOL    HW2 8269   3.580   0.628   5.576
 1324SOL     OW 8270   2.311   0.841   0.635
 1324SOL    HW1 8271   2.296   0.835   0.734
 1324SOL    HW2 8272   2.240   0.789   0.587
 1325SOL     OW 8273   9.819   9.324   2.716
 1325SOL    HW1 8274   9.839   9.349   2.810
 1325SOL    HW2 8275   9.898   9.343   2.658
 1326SOL     OW 8276   0.203   6.488   1.829
 1326SOL    HW1 8277   0.134   6.422   1.860
 1326SOL    HW2 8278   0.273   6.441   1.776
 1327SOL     OW 8279   1.269   3.650   1.701
 1327SOL    HW1 8280   1.207   3.606   1.765
 1327SOL    HW2 8281   1.217   3.682   1.621
 1328SOL     OW 8282   4.009   5.823   6.357
 1328SOL    HW1 8283   3.984   5.906   6.406
 1328SOL    HW2 8284   3.970   5.743   6.403
 1329SOL     OW 8285   7.690   3.096   4.159
 1329SOL    HW1 8286   7.643   3.167   4.212
 1329SOL    HW2 8287   7.682   3.009   4.207
 1330SOL     OW 8288   1.734   0.691   6.980
 1330SOL    HW1 8289   1.713   0.721   6.887
 1330SOL    HW2 8290   1.706   0.596   6.992
 1331SOL     OW 8291   8.810   2.936   1.176
 1331SOL    HW1 8292   8.782   2.928   1.080
 1331SOL    HW2 8293   8.800   3.031   1.206
 1332SOL     OW 8294   4.755   7.143   1.107
 1332SOL    HW1 8295   4.843   7.189   1.112
 1332SOL    HW2 8296   4.763   7.051   1.145
 1333SOL     OW 8297   5.422   5.808   4.678
 1333SOL    HW1 8298   5.363   5.864   4.736
 1333SOL    HW2 8299   5.381   5.717   4.667
 1334SOL     OW 8300   4.326   2.740   2.974
 1334SOL    HW1 8301   4.260   2.771   3.042
 1334SOL    HW2 8302   4.323   2.801   2.894
 1335SOL     OW 8303   5.987   4.260   2.674
 1335SOL    HW1 8304   5.890   4.284   2.668
 1335SOL    HW2 8305   5.996   4.160   2.681
 1336SOL     OW 8306  10.536   9.750   6.278
 1336SOL    HW1 8307  10.626   9.791   6.287
 1336SOL    HW2 8308  10.477   9.781   6.353
 1337SOL     OW 8309   7.444   4.117   7.151
 1337SOL    HW1 8310   7.481   4.035   7.108
 1337SOL    HW2 8311   7.518   4.169   7.194
 1338SOL     OW 8312   1.262   3.855   1.030
 1338SOL    HW1 8313   1.282   3.841   1.127
 1338SOL    HW2 8314   1.212   3.776   0.995
 1339SOL     OW 8315  10.494   2.149   3.747
 1339SOL    HW1 8316  10.552   2.090   3.803
 1339SOL    HW2 8317  10.517   2.245   3.766
 1340SOL     OW 8318   1.990   5.707   6.488
 1340SOL    HW1 8319   1.919   5.718   6.557
 1340SOL    HW2 8320   2.015   5.610   6.481
 1341SOL     OW 8321   0.188   6.010   6.801
 1341SOL    HW1 8322   0.268   6.006   6.861
 1341SOL    HW2 8323   0.129   6.086   6.827
 1342SOL     OW 8324   9.669   3.169   0.181
 1342SOL    HW1 8325   9.597   3.192   0.115
 1342SOL    HW2 8326   9.717   3.252   0.208
 1343SOL     OW 8327   6.351   1.155   2.973
 1343SOL    HW1 8328   6.342   1.081   2.906
 1343SOL    HW2 8329   6.325   1.242   2.930
 1344SOL     OW 8330  10.227   0.986   3.776
 1344SOL    HW1 8331  10.208   1.052   3.702
 1344SOL    HW2 8332  10.143   0.968   3.826
 1345SOL     OW 8333   8.555   4.424   5.883
 1345SOL    HW1 8334   8.641   4.375   5.893
 1345SOL    HW2 8335   8.535   4.474   5.967
 1346SOL     OW 8336   5.998   4.371   3.058
 1346SOL    HW1 8337   6.070   4.389   3.124
 1346SOL    HW2 8338   5.991   4.447   2.994
 1347SOL     OW 8339   8.414   0.313   4.814
 1347SOL    HW1 8340   8.459   0.274   4.894
 1347SOL    HW2 8341   8.477   0.313   4.737
 1348SOL     OW 8342  10.514   5.110   4.451
 1348SOL    HW1 8343  10.528   5.060   4.536
 1348SOL    HW2 8344  10.446   5.182   4.466
 1349SOL     OW 8345   2.322  10.399   2.843
 1349SOL    HW1 8346   2.299  10.496   2.833
 1349SOL    HW2 8347   2.366  10.384   2.932
 1350SOL     OW 8348   3.360   2.485   5.730
 1350SOL    HW1 8349   3.323   2.577   5.739
 1350SOL    HW2 8350   3.298   2.428   5.676
 1351SOL     OW 8351   4.060   6.831   0.857
 1351SOL    HW1 8352   4.080   6.895   0.783
 1351SOL    HW2 8353   3.983   6.866   0.911
 1352SOL     OW 8354   5.583   1.816   4.786
 1352SOL    HW1 8355   5.529   1.882   4.838
 1352SOL    HW2 8356   5.629   1.863   4.711
 1353SOL     OW 8357   1.520   0.345   1.755
 1353SOL    HW1 8358   1.517   0.379   1.849
 1353SOL    HW2 8359   1.445   0.385   1.702
 1354SOL     OW 8360   8.945   5.204   6.984
 1354SOL    HW1 8361   8.991   5.287   7.013
 1354SOL    HW2 8362   9.004   5.125   7.000
 1355SOL     OW 8363   7.978   2.768   2.268
 1355SOL    HW1 8364   8.048   2.736   2.204
 1355SOL    HW2 8365   7.888   2.753   2.229
 1356SOL     OW 8366   7.814   4.590   2.155
 1356SOL    HW1 8367   7.746   4.559   2.222
 1356SOL    HW2 8368   7.899   4.540   2.169
 1357SOL     OW 8369   8.527   9.940   1.893
 1357SOL    HW1 8370   8.510   9.844   1.916
 1357SOL    HW2 8371   8.440   9.988   1.884
 1358SOL     OW 8372   2.035   7.589   2.927
 1358SOL    HW1 8373   2.078   7.527   2.993
 1358SOL    HW2 8374   2.057   7.559   2.834
 1359SOL     OW 8375   7.638   0.158   1.777
 1359SOL    HW1 8376   7.609   0.147   1.872
 1359SOL    HW2 8377   7.583   0.229   1.733
 1360SOL     OW 8378   1.980   9.792   7.060
 1360SOL    HW1 8379   2.021   9.804   7.151
 1360SOL    HW2 8380   1.901   9.731   7.068
 1361SOL     OW 8381   9.120   9.572   1.581
 1361SOL    HW1 8382   9.144   9.655   1.532
 1361SOL    HW2 8383   9.126   9.588   1.679
 1362SOL     OW 8384   9.769   5.605   6.397
 1362SOL    HW1 8385   9.852   5.642   6.440
 1362SOL    HW2 8386   9.795   5.545   6.320
 1363SOL     OW 8387   2.361   2.368   3.975
 1363SOL    HW1 8388   2.400   2.276   3.970
 1363SOL    HW2 8389   2.430   2.431   4.011
 1364SOL     OW 8390   3.577   0.087   6.379
 1364SOL    HW1 8391   3.533   0.005   6.415
 1364SOL    HW2 8392   3.521   0.126   6.306
 1365SOL     OW 8393   2.558   2.694   4.390
 1365SOL    HW1 8394   2.511   2.715   4.304
 1365SOL    HW2 8395   2.494   2.651   4.453
 1366SOL     OW 8396   9.605   7.939   0.351
 1366SOL    HW1 8397   9.579   8.034   0.363
 1366SOL    HW2 8398   9.666   7.931   0.271
 1367SOL     OW 8399   0.061   2.997   6.671
 1367SOL    HW1 8400  -0.038   3.012   6.664
 1367SOL    HW2 8401   0.103   3.014   6.582
 1368SOL     OW 8402   6.748   3.718   2.632
 1368SOL    HW1 8403   6.702   3.782   2.694
 1368SOL    HW2 8404   6.687   3.640   2.614
 1369SOL     OW 8405   4.698   0.929   5.974
 1369SOL    HW1 8406   4.658   0.902   5.887
 1369SOL    HW2 8407   4.634   0.985   6.025
 1370SOL     OW 8408   5.627   0.660   5.299
 1370SOL    HW1 8409   5.724   0.671   5.317
 1370SOL    HW2 8410   5.600   0.566   5.321
 1371SOL     OW 8411   9.706   4.231   6.469
 1371SOL    HW1 8412   9.700   4.178   6.384
 1371SOL    HW2 8413   9.764   4.311   6.455
 1372SOL     OW 8414   0.694   4.509   3.953
 1372SOL    HW1 8415   0.696   4.418   3.996
 1372SOL    HW2 8416   0.601   4.545   3.955
 1373SOL     OW 8417   1.625  10.204   7.438
 1373SOL    HW1 8418   1.564  10.180   7.362
 1373SOL    HW2 8419   1.574  10.254   7.507
 1374SOL     OW 8420   2.966   1.934   0.698
 1374SOL    HW1 8421   2.949   2.014   0.755
 1374SOL    HW2 8422   2.879   1.900   0.663
 1375SOL     OW 8423   3.535   2.282   1.092
 1375SOL    HW1 8424   3.580   2.194   1.104
 1375SOL    HW2 8425   3.440   2.267   1.063
 1376SOL     OW 8426   2.218   3.027   7.143
 1376SOL    HW1 8427   2.196   2.942   7.190
 1376SOL    HW2 8428   2.138   3.060   7.094
 1377SOL     OW 8429   1.650   7.236   5.031
 1377SOL    HW1 8430   1.714   7.164   5.057
 1377SOL    HW2 8431   1.595   7.262   5.111
 1378SOL     OW 8432   4.592   5.134   0.890
 1378SOL    HW1 8433   4.668   5.187   0.927
 1378SOL    HW2 8434   4.571   5.165   0.797
 1379SOL     OW 8435   8.267   2.183   6.508
 1379SOL    HW1 8436   8.199   2.255   6.524
 1379SOL    HW2 8437   8.342   2.220   6.452
 1380SOL     OW 8438  10.548   6.097   1.211
 1380SOL    HW1 8439  10.622   6.163   1.224
 1380SOL    HW2 8440  10.532   6.049   1.298
 1381SOL     OW 8441   7.927   9.952   6.763
 1381SOL    HW1 8442   7.924   9.853   6.777
 1381SOL    HW2 8443   7.973   9.995   6.840
 1382SOL     OW 8444  10.496   4.575   5.525
 1382SOL    HW1 8445  10.448   4.607   5.607
 1382SOL    HW2 8446  10.563   4.505   5.552
 1383SOL     OW 8447   2.195   7.002   3.266
 1383SOL    HW1 8448   2.228   7.093   3.293
 1383SOL    HW2 8449   2.168   6.951   3.348
 1384SOL     OW 8450   3.347   5.610   1.827
 1384SOL    HW1 8451   3.328   5.706   1.851
 1384SOL    HW2 8452   3.440   5.602   1.793
 1385SOL     OW 8453   9.382   9.683   2.268
 1385SOL    HW1 8454   9.312   9.730   2.322
 1385SOL    HW2 8455   9.345   9.598   2.232
 1386SOL     OW 8456   3.272   4.139   6.654
 1386SOL    HW1 8457   3.319   4.076   6.592
 1386SOL    HW2 8458   3.306   4.125   6.747
 1387SOL     OW 8459  10.532  10.609   4.091
 1387SOL    HW1 8460  10.508  10.591   4.186
 1387SOL    HW2 8461  10.511  10.529   4.035
 1388SOL     OW 8462   4.636   8.611   5.650
 1388SOL    HW1 8463   4.607   8.528   5.697
 1388SOL    HW2 8464   4.734   8.609   5.634
 1389SOL     OW 8465   4.301   6.764   2.948
 1389SOL    HW1 8466   4.338   6.803   3.032
 1389SOL    HW2 8467   4.212   6.805   2.929
 1390SOL     OW 8468   4.928   3.140   6.446
 1390SOL    HW1 8469   4.838   3.128   6.404
 1390SOL    HW2 8470   4.979   3.209   6.396
 1391SOL     OW 8471   3.717   0.840   2.526
 1391SOL    HW1 8472   3.772   0.912   2.569
 1391SOL    HW2 8473   3.738   0.752   2.569
 1392SOL     OW 8474   0.885   4.187   0.427
 1392SOL    HW1 8475   0.885   4.274   0.377
 1392SOL    HW2 8476   0.793   4.169   0.462
 1393SOL     OW 8477   0.240  10.216   4.505
 1393SOL    HW1 8478   0.241  10.135   4.564
 1393SOL    HW2 8479   0.332  10.253   4.497
 1394SOL     OW 8480   2.715   3.929   2.354
 1394SOL    HW1 8481   2.744   3.883   2.269
 1394SOL    HW2 8482   2.719   3.863   2.430
 1395SOL     OW 8483   5.223   4.674   1.726
 1395SOL    HW1 8484   5.169   4.625   1.658
 1395SOL    HW2 8485   5.272   4.608   1.783
 1396SOL     OW 8486   0.161   0.920   6.422
 1396SOL    HW1 8487   0.237   0.855   6.430
 1396SOL    HW2 8488   0.132   0.926   6.327
 1397SOL     OW 8489   2.261   0.703   3.909
 1397SOL    HW1 8490   2.206   0.620   3.899
 1397SOL    HW2 8491   2.218   0.778   3.858
 1398SOL     OW 8492   9.455   6.545   7.447
 1398SOL    HW1 8493   9.404   6.621   7.488
 1398SOL    HW2 8494   9.553   6.562   7.456
 1399SOL     OW 8495   4.905   7.823   7.325
 1399SOL    HW1 8496   4.975   7.884   7.286
 1399SOL    HW2 8497   4.924   7.809   7.422
 1400SOL     OW 8498   8.316   4.937   2.905
 1400SOL    HW1 8499   8.301   5.036   2.906
 1400SOL    HW2 8500   8.282   4.899   2.819
 1401SOL     OW 8501   9.671   7.937   2.731
 1401SOL    HW1 8502   9.656   8.021   2.783
 1401SOL    HW2 8503   9.583   7.891   2.715
 1402SOL     OW 8504   7.031   2.841   5.318
 1402SOL    HW1 8505   7.109   2.787   5.352
 1402SOL    HW2 8506   6.962   2.848   5.390
 1403SOL     OW 8507   5.240   7.249   2.241
 1403SOL    HW1 8508   5.324   7.196   2.243
 1403SOL    HW2 8509   5.261   7.346   2.239
 1404SOL     OW 8510   0.288   9.337   3.387
 1404SOL    HW1 8511   0.295   9.330   3.487
 1404SOL    HW2 8512   0.299   9.432   3.360
 1405SOL     OW 8513   6.381   9.050   2.696
 1405SOL    HW1 8514   6.359   9.091   2.785
 1405SOL    HW2 8515   6.301   9.054   2.636
 1406SOL     OW 8516   8.168   0.194   7.091
 1406SOL    HW1 8517   8.232   0.136   7.142
 1406SOL    HW2 8518   8.173   0.170   6.994
 1407SOL     OW 8519   7.740   0.384   1.124
 1407SOL    HW1 8520   7.720   0.287   1.109
 1407SOL    HW2 8521   7.839   0.398   1.125
 1408SOL     OW 8522   6.479   5.598   1.774
 1408SOL    HW1 8523   6.403   5.606   1.710
 1408SOL    HW2 8524   6.526   5.685   1.781
 1409SOL     OW 8525   9.935   1.085   2.922
 1409SOL    HW1 8526   9.945   1.120   2.829
 1409SOL    HW2 8527   9.839   1.062   2.939
 1410SOL     OW 8528   6.721   1.275   1.468
 1410SOL    HW1 8529   6.626   1.267   1.437
 1410SOL    HW2 8530   6.755   1.367   1.449
 1411SOL     OW 8531   1.523   4.606   1.075
 1411SOL    HW1 8532   1.512   4.705   1.080
 1411SOL    HW2 8533   1.549   4.571   1.165
 1412SOL     OW 8534   0.281   5.977   0.483
 1412SOL    HW1 8535   0.337   5.903   0.519
 1412SOL    HW2 8536   0.194   5.940   0.450
 1413SOL     OW 8537   6.875   0.295   3.881
 1413SOL    HW1 8538   6.798   0.243   3.845
 1413SOL    HW2 8539   6.891   0.270   3.976
 1414SOL     OW 8540   4.347   9.951   5.065
 1414SOL    HW1 8541   4.359   9.894   4.984
 1414SOL    HW2 8542   4.399   9.914   5.141
 1415SOL     OW 8543   7.722   4.071   4.542
 1415SOL    HW1 8544   7.797   4.084   4.477
 1415SOL    HW2 8545   7.759   4.049   4.632
 1416SOL     OW 8546   0.780   3.453   0.184
 1416SOL    HW1 8547   0.785   3.363   0.141
 1416SOL    HW2 8548   0.775   3.443   0.283
 1417SOL     OW 8549   4.752   4.809   0.773
 1417SOL    HW1 8550   4.684   4.772   0.837
 1417SOL    HW2 8551   4.821   4.739   0.753
 1418SOL     OW 8552   5.781   3.149   0.931
 1418SOL    HW1 8553   5.859   3.092   0.905
 1418SOL    HW2 8554   5.798   3.191   1.020
 1419SOL     OW 8555   7.586   7.227   0.425
 1419SOL    HW1 8556   7.666   7.172   0.448
 1419SOL    HW2 8557   7.527   7.236   0.507
 1420SOL     OW 8558   2.958   9.381   5.947
 1420SOL    HW1 8559   2.933   9.287   5.922
 1420SOL    HW2 8560   2.939   9.442   5.871
 1421SOL     OW 8561   4.821   7.566   7.394
 1421SOL    HW1 8562   4.794   7.639   7.332
 1421SOL    HW2 8563   4.740   7.515   7.422
 1422SOL     OW 8564   2.077  10.159   1.117
 1422SOL    HW1 8565   2.133  10.242   1.126
 1422SOL    HW2 8566   2.127  10.090   1.064
 1423SOL     OW 8567   0.719   0.725   2.496
 1423SOL    HW1 8568   0.763   0.750   2.582
 1423SOL    HW2 8569   0.626   0.693   2.513
 1424SOL     OW 8570   3.858  10.593   5.867
 1424SOL    HW1 8571   3.809  10.543   5.795
 1424SOL    HW2 8572   3.892  10.529   5.935
 1425SOL     OW 8573   0.268   1.002   5.921
 1425SOL    HW1 8574   0.170   1.003   5.903
 1425SOL    HW2 8575   0.295   1.087   5.967
 1426SOL     OW 8576   1.996   9.420   4.387
 1426SOL    HW1 8577   1.913   9.469   4.414
 1426SOL    HW2 8578   2.064   9.425   4.460
 1427SOL     OW 8579   1.352   0.843   0.907
 1427SOL    HW1 8580   1.378   0.932   0.870
 1427SOL    HW2 8581   1.304   0.791   0.836
 1428SOL     OW 8582   4.459   6.939   2.162
 1428SOL    HW1 8583   4.523   6.993   2.217
 1428SOL    HW2 8584   4.436   6.855   2.211
 1429SOL     OW 8585   2.421   9.086   1.327
 1429SOL    HW1 8586   2.466   9.057   1.242
 1429SOL    HW2 8587   2.474   9.160   1.369
 1430SOL     OW 8588   1.463   1.411   5.525
 1430SOL    HW1 8589   1.468   1.410   5.624
 1430SOL    HW2 8590   1.541   1.364   5.486
 1431SOL     OW 8591   7.078   8.911   2.832
 1431SOL    HW1 8592   7.172   8.928   2.863
 1431SOL    HW2 8593   7.076   8.826   2.779
 1432SOL     OW 8594   5.286   2.381   2.785
 1432SOL    HW1 8595   5.237   2.335   2.712
 1432SOL    HW2 8596   5.227   2.388   2.866
 1433SOL     OW 8597   1.325   8.960   0.420
 1433SOL    HW1 8598   1.354   8.878   0.469
 1433SOL    HW2 8599   1.233   8.946   0.382
 1434SOL     OW 8600   5.686   1.484   6.652
 1434SOL    HW1 8601   5.734   1.537   6.583
 1434SOL    HW2 8602   5.637   1.408   6.609
 1435SOL     OW 8603   5.776   9.667   0.458
 1435SOL    HW1 8604   5.726   9.586   0.425
 1435SOL    HW2 8605   5.811   9.719   0.380
 1436SOL     OW 8606   9.973   0.489   3.528
 1436SOL    HW1 8607  10.029   0.527   3.455
 1436SOL    HW2 8608   9.902   0.431   3.490
 1437SOL     OW 8609   4.307   1.245   2.935
 1437SOL    HW1 8610   4.262   1.319   2.986
 1437SOL    HW2 8611   4.342   1.177   3.000
 1438SOL     OW 8612   3.187  10.235   5.722
 1438SOL    HW1 8613   3.189  10.136   5.707
 1438SOL    HW2 8614   3.093  10.265   5.732
 1439SOL     OW 8615   3.315  10.111   2.406
 1439SOL    HW1 8616   3.368  10.137   2.326
 1439SOL    HW2 8617   3.348  10.162   2.486
 1440SOL     OW 8618   0.750   7.066   6.373
 1440SOL    HW1 8619   0.678   7.109   6.426
 1440SOL    HW2 8620   0.732   7.079   6.275
 1441SOL     OW 8621   9.585   5.647   6.599
 1441SOL    HW1 8622   9.646   5.621   6.524
 1441SOL    HW2 8623   9.517   5.576   6.613
 1442SOL     OW 8624   1.428   5.232   5.248
 1442SOL    HW1 8625   1.443   5.134   5.257
 1442SOL    HW2 8626   1.459   5.278   5.331
 1443SOL     OW 8627   2.958   6.413   5.962
 1443SOL    HW1 8628   3.021   6.338   5.984
 1443SOL    HW2 8629   2.981   6.492   6.018
 1444SOL     OW 8630   4.649   4.985   6.671
 1444SOL    HW1 8631   4.746   4.964   6.682
 1444SOL    HW2 8632   4.595   4.927   6.731
 1445SOL     OW 8633   1.731   9.485   3.090
 1445SOL    HW1 8634   1.731   9.442   3.000
 1445SOL    HW2 8635   1.761   9.418   3.158
 1446SOL     OW 8636   5.979   5.230   6.739
 1446SOL    HW1 8637   6.037   5.238   6.819
 1446SOL    HW2 8638   6.036   5.220   6.657
 1447SOL     OW 8639   3.238   1.386   0.503
 1447SOL    HW1 8640   3.154   1.339   0.533
 1447SOL    HW2 8641   3.283   1.333   0.432
 1448SOL     OW 8642   8.851   4.329   5.937
 1448SOL    HW1 8643   8.861   4.398   5.865
 1448SOL    HW2 8644   8.934   4.274   5.942
 1449SOL     OW 8645   4.080   6.418   3.473
 1449SOL    HW1 8646   4.139   6.488   3.511
 1449SOL    HW2 8647   4.002   6.403   3.534
 1450SOL     OW 8648   3.459   3.396   0.335
 1450SOL    HW1 8649   3.453   3.480   0.281
 1450SOL    HW2 8650   3.389   3.332   0.304
 1451SOL     OW 8651   5.150   4.210   2.140
 1451SOL    HW1 8652   5.087   4.147   2.094
 1451SOL    HW2 8653   5.225   4.232   2.078
 1452SOL     OW 8654   5.066   4.227   6.096
 1452SOL    HW1 8655   5.015   4.229   6.011
 1452SOL    HW2 8656   5.063   4.135   6.135
 1453SOL     OW 8657  10.314   0.212   2.937
 1453SOL    HW1 8658  10.295   0.116   2.916
 1453SOL    HW2 8659  10.262   0.270   2.874
 1454SOL     OW 8660   1.939   0.451   0.356
 1454SOL    HW1 8661   1.916   0.406   0.269
 1454SOL    HW2 8662   2.017   0.404   0.398
 1455SOL     OW 8663   0.100   9.997   2.403
 1455SOL    HW1 8664   0.178  10.034   2.454
 1455SOL    HW2 8665   0.073   9.909   2.441
 1456SOL     OW 8666   4.056   9.839   6.367
 1456SOL    HW1 8667   4.134   9.778   6.378
 1456SOL    HW2 8668   3.979   9.788   6.327
 1457SOL     OW 8669   7.274   7.489   3.329
 1457SOL    HW1 8670   7.179   7.517   3.335
 1457SOL    HW2 8671   7.333   7.562   3.363
 1458SOL     OW 8672   7.165   0.271   6.409
 1458SOL    HW1 8673   7.072   0.305   6.391
 1458SOL    HW2 8674   7.162   0.201   6.480
 1459SOL     OW 8675   3.169   9.699   1.314
 1459SOL    HW1 8676   3.170   9.706   1.414
 1459SOL    HW2 8677   3.081   9.662   1.284
 1460SOL     OW 8678   3.739   0.342   0.811
 1460SOL    HW1 8679   3.765   0.424   0.861
 1460SOL    HW2 8680   3.815   0.315   0.752
 1461SOL     OW 8681  10.288   3.255   5.230
 1461SOL    HW1 8682  10.335   3.263   5.143
 1461SOL    HW2 8683  10.265   3.346   5.265
 1462SOL     OW 8684   4.825   2.331   0.854
 1462SOL    HW1 8685   4.802   2.248   0.905
 1462SOL    HW2 8686   4.873   2.395   0.913
 1463SOL     OW 8687   5.367   4.502   1.002
 1463SOL    HW1 8688   5.452   4.451   0.993
 1463SOL    HW2 8689   5.385   4.600   0.990
 1464SOL     OW 8690   5.619   7.599   0.980
 1464SOL    HW1 8691   5.632   7.697   0.992
 1464SOL    HW2 8692   5.584   7.560   1.066
 1465SOL     OW 8693   9.773   0.278   3.494
 1465SOL    HW1 8694   9.694   0.218   3.481
 1465SOL    HW2 8695   9.852   0.224   3.520
 1466SOL     OW 8696   8.549   1.931   3.455
 1466SOL    HW1 8697   8.627   1.870   3.475
 1466SOL    HW2 8698   8.478   1.917   3.524
 1467SOL     OW 8699   1.311   3.084   4.498
 1467SOL    HW1 8700   1.397   3.103   4.452
 1467SOL    HW2 8701   1.305   3.137   4.583
 1468SOL     OW 8702   5.434   2.100   6.033
 1468SOL    HW1 8703   5.459   2.105   6.130
 1468SOL    HW2 8704   5.345   2.055   6.024
 1469SOL     OW 8705   2.924   5.995   4.284
 1469SOL    HW1 8706   2.878   6.039   4.362
 1469SOL    HW2 8707   3.020   6.024   4.282
 1470SOL     OW 8708   8.706   4.187   1.160
 1470SOL    HW1 8709   8.785   4.249   1.167
 1470SOL    HW2 8710   8.622   4.239   1.174
 1471SOL     OW 8711   6.535   3.123   6.689
 1471SOL    HW1 8712   6.585   3.198   6.647
 1471SOL    HW2 8713   6.562   3.037   6.647
 1472SOL     OW 8714   8.011   0.064   1.299
 1472SOL    HW1 8715   8.089   0.119   1.330
 1472SOL    HW2 8716   8.044  -0.023   1.263
 1473SOL     OW 8717   4.143   7.196   4.033
 1473SOL    HW1 8718   4.048   7.170   4.015
 1473SOL    HW2 8719   4.163   7.185   4.130
 1474SOL     OW 8720   2.606   5.535   2.922
 1474SOL    HW1 8721   2.660   5.461   2.963
 1474SOL    HW2 8722   2.653   5.569   2.840
 1475SOL     OW 8723   0.099   4.337   5.017
 1475SOL    HW1 8724   0.025   4.390   5.059
 1475SOL    HW2 8725   0.129   4.382   4.933
 1476SOL     OW 8726   9.687   2.245   3.080
 1476SOL    HW1 8727   9.598   2.274   3.044
 1476SOL    HW2 8728   9.754   2.243   3.006
 1477SOL     OW 8729   4.806   6.374   5.965
 1477SOL    HW1 8730   4.740   6.404   6.034
 1477SOL    HW2 8731   4.849   6.288   5.994
 1478SOL     OW 8732   6.525   1.033   5.243
 1478SOL    HW1 8733   6.479   0.952   5.279
 1478SOL    HW2 8734   6.608   1.051   5.295
 1479SOL     OW 8735   5.148  10.061   5.550
 1479SOL    HW1 8736   5.203  10.029   5.473
 1479SOL    HW2 8737   5.173  10.155   5.572
 1480SOL     OW 8738   2.245   1.931   5.044
 1480SOL    HW1 8739   2.342   1.936   5.017
 1480SOL    HW2 8740   2.197   2.012   5.010
 1481SOL     OW 8741   4.595  10.479   2.760
 1481SOL    HW1 8742   4.622  10.399   2.814
 1481SOL    HW2 8743   4.675  10.515   2.712
 1482SOL     OW 8744   7.069   0.872   6.650
 1482SOL    HW1 8745   6.976   0.858   6.683
 1482SOL    HW2 8746   7.069   0.942   6.578
 1483SOL     OW 8747   1.431   2.286   3.106
 1483SOL    HW1 8748   1.516   2.281   3.159
 1483SOL    HW2 8749   1.422   2.204   3.050
 1484SOL     OW 8750   1.036   9.770   0.028
 1484SOL    HW1 8751   1.087   9.700   0.078
 1484SOL    HW2 8752   1.035   9.747  -0.069
 1485SOL     OW 8753   3.047   7.970   0.740
 1485SOL    HW1 8754   3.009   7.878   0.726
 1485SOL    HW2 8755   3.131   7.980   0.686
 1486SOL     OW 8756   0.123   2.135   2.067
 1486SOL    HW1 8757   0.105   2.188   1.984
 1486SOL    HW2 8758   0.091   2.042   2.054
 1487SOL     OW 8759   5.802   2.188   0.363
 1487SOL    HW1 8760   5.746   2.179   0.281
 1487SOL    HW2 8761   5.765   2.128   0.434
 1488SOL     OW 8762   6.790   2.571   1.205
 1488SOL    HW1 8763   6.871   2.547   1.258
 1488SOL    HW2 8764   6.814   2.582   1.109
 1489SOL     OW 8765   9.382   3.125   4.009
 1489SOL    HW1 8766   9.474   3.103   4.040
 1489SOL    HW2 8767   9.315   3.099   4.079
 1490SOL     OW 8768   9.106   0.573   4.910
 1490SOL    HW1 8769   9.172   0.621   4.967
 1490SOL    HW2 8770   9.140   0.567   4.816
 1491SOL     OW 8771   2.408   8.440   6.148
 1491SOL    HW1 8772   2.373   8.517   6.095
 1491SOL    HW2 8773   2.362   8.436   6.236
 1492SOL     OW 8774   9.239   5.168   2.649
 1492SOL    HW1 8775   9.184   5.106   2.705
 1492SOL    HW2 8776   9.285   5.115   2.577
 1493SOL     OW 8777   8.761   1.095   3.643
 1493SOL    HW1 8778   8.852   1.058   3.628
 1493SOL    HW2 8779   8.701   1.069   3.567
 1494SOL     OW 8780   8.570   3.683   1.834
 1494SOL    HW1 8781   8.607   3.590   1.828
 1494SOL    HW2 8782   8.537   3.699   1.927
 1495SOL     OW 8783   3.527   8.021   1.566
 1495SOL    HW1 8784   3.444   8.044   1.516
 1495SOL    HW2 8785   3.562   7.933   1.534
 1496SOL     OW 8786   3.801   7.469   0.752
 1496SOL    HW1 8787   3.871   7.502   0.816
 1496SOL    HW2 8788   3.777   7.543   0.689
 1497SOL     OW 8789   6.317   6.379   5.707
 1497SOL    HW1 8790   6.406   6.334   5.715
 1497SOL    HW2 8791   6.307   6.446   5.780
 1498SOL     OW 8792   5.991   8.405   2.011
 1498SOL    HW1 8793   6.052   8.417   1.932
 1498SOL    HW2 8794   5.916   8.345   1.987
 1499SOL     OW 8795   5.036   1.196   0.904
 1499SOL    HW1 8796   5.056   1.184   1.001
 1499SOL    HW2 8797   5.092   1.270   0.867
 1500SOL     OW 8798  10.368   0.849   5.899
 1500SOL    HW1 8799  10.341   0.893   5.985
 1500SOL    HW2 8800  10.384   0.752   5.915
 1501SOL     OW 8801   7.192   4.762   3.970
 1501SOL    HW1 8802   7.285   4.761   4.006
 1501SOL    HW2 8803   7.135   4.822   4.027
 1502SOL     OW 8804   9.683   1.131   4.807
 1502SOL    HW1 8805   9.645   1.080   4.884
 1502SOL    HW2 8806   9.619   1.203   4.780
 1503SOL     OW 8807   4.225   7.655   2.094
 1503SOL    HW1 8808   4.157   7.724   2.120
 1503SOL    HW2 8809   4.192   7.564   2.121
 1504SOL     OW 8810   5.241   5.905   5.380
 1504SOL    HW1 8811   5.287   5.993   5.390
 1504SOL    HW2 8812   5.299   5.833   5.418
 1505SOL     OW 8813   6.210   6.734   2.258
 1505SOL    HW1 8814   6.266   6.662   2.218
 1505SOL    HW2 8815   6.261   6.820   2.258
 1506SOL     OW 8816   5.571   0.140   5.565
 1506SOL    HW1 8817   5.532   0.185   5.485
 1506SOL    HW2 8818   5.504   0.136   5.639
 1507SOL     OW 8819   7.359   4.484   1.144
 1507SOL    HW1 8820   7.452   4.451   1.130
 1507SOL    HW2 8821   7.324   4.523   1.058
 1508SOL     OW 8822   4.040  10.150   3.618
 1508SOL    HW1 8823   4.050  10.079   3.688
 1508SOL    HW2 8824   4.090  10.232   3.645
 1509SOL     OW 8825  10.159   5.206   4.915
 1509SOL    HW1 8826  10.230   5.254   4.863
 1509SOL    HW2 8827  10.201   5.156   4.990
 1510SOL     OW 8828   2.054   7.240   5.869
 1510SOL    HW1 8829   2.132   7.281   5.916
 1510SOL    HW2 8830   2.041   7.285   5.781
 1511SOL     OW 8831   0.107   5.551   6.496
 1511SOL    HW1 8832   0.093   5.467   6.547
 1511SOL    HW2 8833   0.173   5.609   6.544
 1512SOL     OW 8834   1.886   5.659   6.897
 1512SOL    HW1 8835   1.813   5.685   6.835
 1512SOL    HW2 8836   1.921   5.568   6.872
 1513SOL     OW 8837   3.316   8.481   1.865
 1513SOL    HW1 8838   3.345   8.569   1.828
 1513SOL    HW2 8839   3.372   8.408   1.825
 1514SOL     OW 8840   5.275   3.526   2.010
 1514SOL    HW1 8841   5.334   3.605   2.026
 1514SOL    HW2 8842   5.287   3.459   2.083
 1515SOL     OW 8843   2.119   7.848   2.762
 1515SOL    HW1 8844   2.101   7.945   2.747
 1515SOL    HW2 8845   2.038   7.805   2.803
 1516SOL     OW 8846   6.284   2.404   6.830
 1516SOL    HW1 8847   6.286   2.322   6.774
 1516SOL    HW2 8848   6.286   2.485   6.772
 1517SOL     OW 8849   5.169   6.138   3.023
 1517SOL    HW1 8850   5.146   6.213   3.084
 1517SOL    HW2 8851   5.087   6.107   2.974
 1518SOL     OW 8852   4.008   2.854   2.718
 1518SOL    HW1 8853   3.970   2.763   2.702
 1518SOL    HW2 8854   4.103   2.856   2.687
 1519SOL     OW 8855   1.315   9.314   1.717
 1519SOL    HW1 8856   1.353   9.406   1.710
 1519SOL    HW2 8857   1.216   9.320   1.731
 1520SOL     OW 8858   7.485   8.110   0.151
 1520SOL    HW1 8859   7.579   8.143   0.160
 1520SOL    HW2 8860   7.479   8.017   0.186
 1521SOL     OW 8861   0.820   0.009   4.605
 1521SOL    HW1 8862   0.866   0.074   4.544
 1521SOL    HW2 8863   0.828   0.040   4.699
 1522SOL     OW 8864   1.468   5.241   3.829
 1522SOL    HW1 8865   1.436   5.212   3.739
 1522SOL    HW2 8866   1.564   5.214   3.840
 1523SOL     OW 8867   5.801   2.135   6.302
 1523SOL    HW1 8868   5.870   2.090   6.247
 1523SOL    HW2 8869   5.836   2.221   6.338
 1524SOL     OW 8870   6.755   0.306   0.578
 1524SOL    HW1 8871   6.714   0.316   0.486
 1524SOL    HW2 8872   6.785   0.212   0.590
 1525SOL     OW 8873   5.450   4.606   2.758
 1525SOL    HW1 8874   5.482   4.599   2.664
 1525SOL    HW2 8875   5.416   4.698   2.775
 1526SOL     OW 8876   0.136   0.287   0.148
 1526SOL    HW1 8877   0.228   0.326   0.146
 1526SOL    HW2 8878   0.078   0.331   0.080
 1527SOL     OW 8879  10.079   6.538   5.299
 1527SOL    HW1 8880  10.052   6.482   5.221
 1527SOL    HW2 8881  10.012   6.526   5.372
 1528SOL     OW 8882  10.400   7.039   1.622
 1528SOL    HW1 8883  10.309   7.027   1.582
 1528SOL    HW2 8884  10.392   7.085   1.710
 1529SOL     OW 8885   2.400   4.652   3.060
 1529SOL    HW1 8886   2.434   4.590   2.990
 1529SOL    HW2 8887   2.447   4.635   3.146
[truncated: 3,202,652 more chars]
