# Supplementary material for: In Silico Structural Analysis of the Grapevine Serine Protease VviSBT4.19 Involved in Defense against P. viticola
Source: J Agric Food Chem. 2025 Dec 24;74(1):1724–32. doi: 10.1021/acs.jafc.5c11183 (PMC12818760; doi:10.1021/acs.jafc.5c11183)
Supplement: Supplementary file 2 [file jf5c11183_si_002.zip › Supporting-Information/wt.ndx]

;
;	File 'serine.top' was generated
;	By user: sferreira (1071)
;	On host: bio027
;	At date: Fri Aug  9 14:15:09 2024

;
;	This is a standalone topology file
;
;	Created by:
;	                 :-) GROMACS - gmx pdb2gmx, VERSION 5.1.5 (-:
;	
;	Executable:   /gromacs/gromacs-5.1.5/bin/gmx
;	Data prefix:  /gromacs/gromacs-5.1.5
;	Command line:
;	  gmx pdb2gmx -f ./model_truncated_correct.pdb -p serine.top -o serine.gro -water spc -ignh -merge all -renum -ter
;	Force field was read from current directory or a relative path - path added.
;

; Include forcefield parameters
#include "./G54a7pH.ff/forcefield.itp"

[ moleculetype ]
; Name            nrexcl
Protein            3

[ atoms ]
;   nr       type  resnr residue  atom   cgnr     charge       mass  typeB    chargeB      massB
; residue   1 THR rtp THR  q  0.0
     1         NT      1    THR      N      1      -0.66    14.0067   ; qtot -0.66
     2          H      1    THR     H1      1          0      1.008   ; qtot -0.66
     3          H      1    THR     H2      1       0.44      1.008   ; qtot -0.22
     4          H      1    THR     H3      1       0.44      1.008   ; qtot 0.22
     5        CH1      1    THR     CA      2      -0.22     13.019   ; qtot 0
     6        CH1      1    THR     CB      3      0.266     13.019   ; qtot 0.266
     7         OA      1    THR    OG1      3     -0.674    15.9994   ; qtot -0.408
     8          H      1    THR    HG1      3      0.408      1.008   ; qtot 0
     9        CH3      1    THR    CG2      4          0     15.035   ; qtot 0
    10          C      1    THR      C      5       0.45     12.011   ; qtot 0.45
    11          O      1    THR      O      5      -0.45    15.9994   ; qtot 0
; residue   2 THR rtp THR  q  0.0
    12          N      2    THR      N      6      -0.31    14.0067   ; qtot -0.31
    13          H      2    THR      H      6       0.31      1.008   ; qtot 0
    14        CH1      2    THR     CA      7          0     13.019   ; qtot 0
    15        CH1      2    THR     CB      8      0.266     13.019   ; qtot 0.266
    16         OA      2    THR    OG1      8     -0.674    15.9994   ; qtot -0.408
    17          H      2    THR    HG1      8      0.408      1.008   ; qtot 0
    18        CH3      2    THR    CG2      9          0     15.035   ; qtot 0
    19          C      2    THR      C     10       0.45     12.011   ; qtot 0.45
    20          O      2    THR      O     10      -0.45    15.9994   ; qtot 0
; residue   3 ARG rtp ARG  q +1.0
    21          N      3    ARG      N     11      -0.31    14.0067   ; qtot -0.31
    22          H      3    ARG      H     11       0.31      1.008   ; qtot 0
    23        CH1      3    ARG     CA     12          0     13.019   ; qtot 0
    24        CH2      3    ARG     CB     12          0     14.027   ; qtot 0
    25        CH2      3    ARG     CG     12          0     14.027   ; qtot 0
    26        CH2      3    ARG     CD     13       0.09     14.027   ; qtot 0.09
    27         NE      3    ARG     NE     13      -0.11    14.0067   ; qtot -0.02
    28          H      3    ARG     HE     13       0.24      1.008   ; qtot 0.22
    29          C      3    ARG     CZ     13       0.34     12.011   ; qtot 0.56
    30         NZ      3    ARG    NH1     13      -0.26    14.0067   ; qtot 0.3
    31          H      3    ARG   HH11     13       0.24      1.008   ; qtot 0.54
    32          H      3    ARG   HH12     13       0.24      1.008   ; qtot 0.78
    33         NZ      3    ARG    NH2     13      -0.26    14.0067   ; qtot 0.52
    34          H      3    ARG   HH21     13       0.24      1.008   ; qtot 0.76
    35          H      3    ARG   HH22     13       0.24      1.008   ; qtot 1
    36          C      3    ARG      C     14       0.45     12.011   ; qtot 1.45
    37          O      3    ARG      O     14      -0.45    15.9994   ; qtot 1
; residue   4 SER rtp SER  q  0.0
    38          N      4    SER      N     15      -0.31    14.0067   ; qtot 0.69
    39          H      4    SER      H     15       0.31      1.008   ; qtot 1
    40        CH1      4    SER     CA     16          0     13.019   ; qtot 1
    41        CH2      4    SER     CB     17      0.266     14.027   ; qtot 1.266
    42         OA      4    SER     OG     17     -0.674    15.9994   ; qtot 0.592
    43          H      4    SER     HG     17      0.408      1.008   ; qtot 1
    44          C      4    SER      C     18       0.45     12.011   ; qtot 1.45
    45          O      4    SER      O     18      -0.45    15.9994   ; qtot 1
; residue   5 TRP rtp TRP  q  0.0
    46          N      5    TRP      N     19      -0.31    14.0067   ; qtot 0.69
    47          H      5    TRP      H     19       0.31      1.008   ; qtot 1
    48        CH1      5    TRP     CA     20          0     13.019   ; qtot 1
    49        CH2      5    TRP     CB     20          0     14.027   ; qtot 1
    50          C      5    TRP     CG     21      -0.21     12.011   ; qtot 0.79
    51          C      5    TRP    CD1     21      -0.14     12.011   ; qtot 0.65
    52         HC      5    TRP    HD1     21       0.14      1.008   ; qtot 0.79
    53          C      5    TRP    CD2     21          0     12.011   ; qtot 0.79
    54         NR      5    TRP    NE1     21       -0.1    14.0067   ; qtot 0.69
    55          H      5    TRP    HE1     21       0.31      1.008   ; qtot 1
    56          C      5    TRP    CE2     21          0     12.011   ; qtot 1
    57          C      5    TRP    CE3     22      -0.14     12.011   ; qtot 0.86
    58         HC      5    TRP    HE3     22       0.14      1.008   ; qtot 1
    59          C      5    TRP    CZ2     23      -0.14     12.011   ; qtot 0.86
    60         HC      5    TRP    HZ2     23       0.14      1.008   ; qtot 1
    61          C      5    TRP    CZ3     24      -0.14     12.011   ; qtot 0.86
    62         HC      5    TRP    HZ3     24       0.14      1.008   ; qtot 1
    63          C      5    TRP    CH2     25      -0.14     12.011   ; qtot 0.86
    64         HC      5    TRP    HH2     25       0.14      1.008   ; qtot 1
    65          C      5    TRP      C     26       0.45     12.011   ; qtot 1.45
    66          O      5    TRP      O     26      -0.45    15.9994   ; qtot 1
; residue   6 AS4 rtp AS4  q -1.0
    67          N      6    AS4      N     27      -0.31    14.0067   ; qtot 0.69
    68          H      6    AS4      H     27       0.31      1.008   ; qtot 1
    69        CH1      6    AS4     CA     28          0     13.019   ; qtot 1
    70        CH2      6    AS4     CB     28          0     14.027   ; qtot 1
    71          C      6    AS4     CG     29       0.27     12.011   ; qtot 1.27
    72         OM      6    AS4    OD1     29     -0.635    15.9994   ; qtot 0.635
    73          H      6    AS4   HD11     29          0      1.008   ; qtot 0.635
    74          H      6    AS4   HD12     29          0      1.008   ; qtot 0.635
    75         OM      6    AS4    OD2     29     -0.635    15.9994   ; qtot 0
    76          H      6    AS4   HD21     29          0      1.008   ; qtot 0
    77          H      6    AS4   HD22     29          0      1.008   ; qtot 0
    78          C      6    AS4      C     30       0.45     12.011   ; qtot 0.45
    79          O      6    AS4      O     30      -0.45    15.9994   ; qtot 0
; residue   7 PHE rtp PHE  q  0.0
    80          N      7    PHE      N     31      -0.31    14.0067   ; qtot -0.31
    81          H      7    PHE      H     31       0.31      1.008   ; qtot 0
    82        CH1      7    PHE     CA     32          0     13.019   ; qtot 0
    83        CH2      7    PHE     CB     32          0     14.027   ; qtot 0
    84          C      7    PHE     CG     32          0     12.011   ; qtot 0
    85          C      7    PHE    CD1     33      -0.14     12.011   ; qtot -0.14
    86         HC      7    PHE    HD1     33       0.14      1.008   ; qtot 0
    87          C      7    PHE    CD2     34      -0.14     12.011   ; qtot -0.14
    88         HC      7    PHE    HD2     34       0.14      1.008   ; qtot 0
    89          C      7    PHE    CE1     35      -0.14     12.011   ; qtot -0.14
    90         HC      7    PHE    HE1     35       0.14      1.008   ; qtot 0
    91          C      7    PHE    CE2     36      -0.14     12.011   ; qtot -0.14
    92         HC      7    PHE    HE2     36       0.14      1.008   ; qtot 0
    93          C      7    PHE     CZ     37      -0.14     12.011   ; qtot -0.14
    94         HC      7    PHE     HZ     37       0.14      1.008   ; qtot 0
    95          C      7    PHE      C     38       0.45     12.011   ; qtot 0.45
    96          O      7    PHE      O     38      -0.45    15.9994   ; qtot 0
; residue   8 VAL rtp VAL  q  0.0
    97          N      8    VAL      N     39      -0.31    14.0067   ; qtot -0.31
    98          H      8    VAL      H     39       0.31      1.008   ; qtot 0
    99        CH1      8    VAL     CA     40          0     13.019   ; qtot 0
   100        CH1      8    VAL     CB     40          0     13.019   ; qtot 0
   101        CH3      8    VAL    CG1     40          0     15.035   ; qtot 0
   102        CH3      8    VAL    CG2     40          0     15.035   ; qtot 0
   103          C      8    VAL      C     41       0.45     12.011   ; qtot 0.45
   104          O      8    VAL      O     41      -0.45    15.9994   ; qtot 0
; residue   9 GLY rtp GLY  q  0.0
   105          N      9    GLY      N     42      -0.31    14.0067   ; qtot -0.31
   106          H      9    GLY      H     42       0.31      1.008   ; qtot 0
   107        CH2      9    GLY     CA     43          0     14.027   ; qtot 0
   108          C      9    GLY      C     44       0.45     12.011   ; qtot 0.45
   109          O      9    GLY      O     44      -0.45    15.9994   ; qtot 0
; residue  10 PHE rtp PHE  q  0.0
   110          N     10    PHE      N     45      -0.31    14.0067   ; qtot -0.31
   111          H     10    PHE      H     45       0.31      1.008   ; qtot 0
   112        CH1     10    PHE     CA     46          0     13.019   ; qtot 0
   113        CH2     10    PHE     CB     46          0     14.027   ; qtot 0
   114          C     10    PHE     CG     46          0     12.011   ; qtot 0
   115          C     10    PHE    CD1     47      -0.14     12.011   ; qtot -0.14
   116         HC     10    PHE    HD1     47       0.14      1.008   ; qtot 0
   117          C     10    PHE    CD2     48      -0.14     12.011   ; qtot -0.14
   118         HC     10    PHE    HD2     48       0.14      1.008   ; qtot 0
   119          C     10    PHE    CE1     49      -0.14     12.011   ; qtot -0.14
   120         HC     10    PHE    HE1     49       0.14      1.008   ; qtot 0
   121          C     10    PHE    CE2     50      -0.14     12.011   ; qtot -0.14
   122         HC     10    PHE    HE2     50       0.14      1.008   ; qtot 0
   123          C     10    PHE     CZ     51      -0.14     12.011   ; qtot -0.14
   124         HC     10    PHE     HZ     51       0.14      1.008   ; qtot 0
   125          C     10    PHE      C     52       0.45     12.011   ; qtot 0.45
   126          O     10    PHE      O     52      -0.45    15.9994   ; qtot 0
; residue  11 PRO rtp PRO  q  0.0
   127          N     11    PRO      N     53          0    14.0067   ; qtot 0
   128        CH1     11    PRO     CA     54          0     13.019   ; qtot 0
   129       CH2r     11    PRO     CB     54          0     14.027   ; qtot 0
   130       CH2r     11    PRO     CG     55          0     14.027   ; qtot 0
   131       CH2r     11    PRO     CD     55          0     14.027   ; qtot 0
   132          C     11    PRO      C     56       0.45     12.011   ; qtot 0.45
   133          O     11    PRO      O     56      -0.45    15.9994   ; qtot 0
; residue  12 GLN rtp GLN  q  0.0
   134          N     12    GLN      N     57      -0.31    14.0067   ; qtot -0.31
   135          H     12    GLN      H     57       0.31      1.008   ; qtot 0
   136        CH1     12    GLN     CA     58          0     13.019   ; qtot 0
   137        CH2     12    GLN     CB     58          0     14.027   ; qtot 0
   138        CH2     12    GLN     CG     58          0     14.027   ; qtot 0
   139          C     12    GLN     CD     59       0.29     12.011   ; qtot 0.29
   140          O     12    GLN    OE1     59      -0.45    15.9994   ; qtot -0.16
   141         NT     12    GLN    NE2     59      -0.72    14.0067   ; qtot -0.88
   142          H     12    GLN   HE21     59       0.44      1.008   ; qtot -0.44
   143          H     12    GLN   HE22     59       0.44      1.008   ; qtot 0
   144          C     12    GLN      C     60       0.45     12.011   ; qtot 0.45
   145          O     12    GLN      O     60      -0.45    15.9994   ; qtot 0
; residue  13 GLN rtp GLN  q  0.0
   146          N     13    GLN      N     61      -0.31    14.0067   ; qtot -0.31
   147          H     13    GLN      H     61       0.31      1.008   ; qtot 0
   148        CH1     13    GLN     CA     62          0     13.019   ; qtot 0
   149        CH2     13    GLN     CB     62          0     14.027   ; qtot 0
   150        CH2     13    GLN     CG     62          0     14.027   ; qtot 0
   151          C     13    GLN     CD     63       0.29     12.011   ; qtot 0.29
   152          O     13    GLN    OE1     63      -0.45    15.9994   ; qtot -0.16
   153         NT     13    GLN    NE2     63      -0.72    14.0067   ; qtot -0.88
   154          H     13    GLN   HE21     63       0.44      1.008   ; qtot -0.44
   155          H     13    GLN   HE22     63       0.44      1.008   ; qtot 0
   156          C     13    GLN      C     64       0.45     12.011   ; qtot 0.45
   157          O     13    GLN      O     64      -0.45    15.9994   ; qtot 0
; residue  14 VAL rtp VAL  q  0.0
   158          N     14    VAL      N     65      -0.31    14.0067   ; qtot -0.31
   159          H     14    VAL      H     65       0.31      1.008   ; qtot 0
   160        CH1     14    VAL     CA     66          0     13.019   ; qtot 0
   161        CH1     14    VAL     CB     66          0     13.019   ; qtot 0
   162        CH3     14    VAL    CG1     66          0     15.035   ; qtot 0
   163        CH3     14    VAL    CG2     66          0     15.035   ; qtot 0
   164          C     14    VAL      C     67       0.45     12.011   ; qtot 0.45
   165          O     14    VAL      O     67      -0.45    15.9994   ; qtot 0
; residue  15 LY3 rtp LY3  q +1.0
   166          N     15    LY3      N     68      -0.31    14.0067   ; qtot -0.31
   167          H     15    LY3      H     68       0.31      1.008   ; qtot 0
   168        CH1     15    LY3     CA     69          0     13.019   ; qtot 0
   169        CH2     15    LY3     CB     69          0     14.027   ; qtot 0
   170        CH2     15    LY3     CG     70          0     14.027   ; qtot 0
   171        CH2     15    LY3     CD     70          0     14.027   ; qtot 0
   172        CH2     15    LY3     CE     71      0.127     14.027   ; qtot 0.127
   173         NL     15    LY3     NZ     71      0.129    14.0067   ; qtot 0.256
   174          H     15    LY3    HZ1     71      0.248      1.008   ; qtot 0.504
   175          H     15    LY3    HZ2     71      0.248      1.008   ; qtot 0.752
   176          H     15    LY3    HZ3     71      0.248      1.008   ; qtot 1
   177          C     15    LY3      C     72       0.45     12.011   ; qtot 1.45
   178          O     15    LY3      O     72      -0.45    15.9994   ; qtot 1
; residue  16 ARG rtp ARG  q +1.0
   179          N     16    ARG      N     73      -0.31    14.0067   ; qtot 0.69
   180          H     16    ARG      H     73       0.31      1.008   ; qtot 1
   181        CH1     16    ARG     CA     74          0     13.019   ; qtot 1
   182        CH2     16    ARG     CB     74          0     14.027   ; qtot 1
   183        CH2     16    ARG     CG     74          0     14.027   ; qtot 1
   184        CH2     16    ARG     CD     75       0.09     14.027   ; qtot 1.09
   185         NE     16    ARG     NE     75      -0.11    14.0067   ; qtot 0.98
   186          H     16    ARG     HE     75       0.24      1.008   ; qtot 1.22
   187          C     16    ARG     CZ     75       0.34     12.011   ; qtot 1.56
   188         NZ     16    ARG    NH1     75      -0.26    14.0067   ; qtot 1.3
   189          H     16    ARG   HH11     75       0.24      1.008   ; qtot 1.54
   190          H     16    ARG   HH12     75       0.24      1.008   ; qtot 1.78
   191         NZ     16    ARG    NH2     75      -0.26    14.0067   ; qtot 1.52
   192          H     16    ARG   HH21     75       0.24      1.008   ; qtot 1.76
   193          H     16    ARG   HH22     75       0.24      1.008   ; qtot 2
   194          C     16    ARG      C     76       0.45     12.011   ; qtot 2.45
   195          O     16    ARG      O     76      -0.45    15.9994   ; qtot 2
; residue  17 THR rtp THR  q  0.0
   196          N     17    THR      N     77      -0.31    14.0067   ; qtot 1.69
   197          H     17    THR      H     77       0.31      1.008   ; qtot 2
   198        CH1     17    THR     CA     78          0     13.019   ; qtot 2
   199        CH1     17    THR     CB     79      0.266     13.019   ; qtot 2.266
   200         OA     17    THR    OG1     79     -0.674    15.9994   ; qtot 1.592
   201          H     17    THR    HG1     79      0.408      1.008   ; qtot 2
   202        CH3     17    THR    CG2     80          0     15.035   ; qtot 2
   203          C     17    THR      C     81       0.45     12.011   ; qtot 2.45
   204          O     17    THR      O     81      -0.45    15.9994   ; qtot 2
; residue  18 SER rtp SER  q  0.0
   205          N     18    SER      N     82      -0.31    14.0067   ; qtot 1.69
   206          H     18    SER      H     82       0.31      1.008   ; qtot 2
   207        CH1     18    SER     CA     83          0     13.019   ; qtot 2
   208        CH2     18    SER     CB     84      0.266     14.027   ; qtot 2.266
   209         OA     18    SER     OG     84     -0.674    15.9994   ; qtot 1.592
   210          H     18    SER     HG     84      0.408      1.008   ; qtot 2
   211          C     18    SER      C     85       0.45     12.011   ; qtot 2.45
   212          O     18    SER      O     85      -0.45    15.9994   ; qtot 2
; residue  19 ILE rtp ILE  q  0.0
   213          N     19    ILE      N     86      -0.31    14.0067   ; qtot 1.69
   214          H     19    ILE      H     86       0.31      1.008   ; qtot 2
   215        CH1     19    ILE     CA     87          0     13.019   ; qtot 2
   216        CH1     19    ILE     CB     88          0     13.019   ; qtot 2
   217        CH2     19    ILE    CG1     88          0     14.027   ; qtot 2
   218        CH3     19    ILE    CG2     88          0     15.035   ; qtot 2
   219        CH3     19    ILE     CD     88          0     15.035   ; qtot 2
   220          C     19    ILE      C     89       0.45     12.011   ; qtot 2.45
   221          O     19    ILE      O     89      -0.45    15.9994   ; qtot 2
; residue  20 GL4 rtp GL4  q -1.0
   222          N     20    GL4      N     90      -0.31    14.0067   ; qtot 1.69
   223          H     20    GL4      H     90       0.31      1.008   ; qtot 2
   224        CH1     20    GL4     CA     91          0     13.019   ; qtot 2
   225        CH2     20    GL4     CB     91          0     14.027   ; qtot 2
   226        CH2     20    GL4     CG     91          0     14.027   ; qtot 2
   227          C     20    GL4     CD     92       0.27     12.011   ; qtot 2.27
   228         OM     20    GL4    OE1     92     -0.635    15.9994   ; qtot 1.635
   229          H     20    GL4   HE11     92          0      1.008   ; qtot 1.635
   230          H     20    GL4   HE12     92          0      1.008   ; qtot 1.635
   231         OM     20    GL4    OE2     92     -0.635    15.9994   ; qtot 1
   232          H     20    GL4   HE21     92          0      1.008   ; qtot 1
   233          H     20    GL4   HE22     92          0      1.008   ; qtot 1
   234          C     20    GL4      C     93       0.45     12.011   ; qtot 1.45
   235          O     20    GL4      O     93      -0.45    15.9994   ; qtot 1
; residue  21 SER rtp SER  q  0.0
   236          N     21    SER      N     94      -0.31    14.0067   ; qtot 0.69
   237          H     21    SER      H     94       0.31      1.008   ; qtot 1
   238        CH1     21    SER     CA     95          0     13.019   ; qtot 1
   239        CH2     21    SER     CB     96      0.266     14.027   ; qtot 1.266
   240         OA     21    SER     OG     96     -0.674    15.9994   ; qtot 0.592
   241          H     21    SER     HG     96      0.408      1.008   ; qtot 1
   242          C     21    SER      C     97       0.45     12.011   ; qtot 1.45
   243          O     21    SER      O     97      -0.45    15.9994   ; qtot 1
; residue  22 AS4 rtp AS4  q -1.0
   244          N     22    AS4      N     98      -0.31    14.0067   ; qtot 0.69
   245          H     22    AS4      H     98       0.31      1.008   ; qtot 1
   246        CH1     22    AS4     CA     99          0     13.019   ; qtot 1
   247        CH2     22    AS4     CB     99          0     14.027   ; qtot 1
   248          C     22    AS4     CG    100       0.27     12.011   ; qtot 1.27
   249         OM     22    AS4    OD1    100     -0.635    15.9994   ; qtot 0.635
   250          H     22    AS4   HD11    100          0      1.008   ; qtot 0.635
   251          H     22    AS4   HD12    100          0      1.008   ; qtot 0.635
   252         OM     22    AS4    OD2    100     -0.635    15.9994   ; qtot 0
   253          H     22    AS4   HD21    100          0      1.008   ; qtot 0
   254          H     22    AS4   HD22    100          0      1.008   ; qtot 0
   255          C     22    AS4      C    101       0.45     12.011   ; qtot 0.45
   256          O     22    AS4      O    101      -0.45    15.9994   ; qtot 0
; residue  23 ILE rtp ILE  q  0.0
   257          N     23    ILE      N    102      -0.31    14.0067   ; qtot -0.31
   258          H     23    ILE      H    102       0.31      1.008   ; qtot 0
   259        CH1     23    ILE     CA    103          0     13.019   ; qtot 0
   260        CH1     23    ILE     CB    104          0     13.019   ; qtot 0
   261        CH2     23    ILE    CG1    104          0     14.027   ; qtot 0
   262        CH3     23    ILE    CG2    104          0     15.035   ; qtot 0
   263        CH3     23    ILE     CD    104          0     15.035   ; qtot 0
   264          C     23    ILE      C    105       0.45     12.011   ; qtot 0.45
   265          O     23    ILE      O    105      -0.45    15.9994   ; qtot 0
; residue  24 ILE rtp ILE  q  0.0
   266          N     24    ILE      N    106      -0.31    14.0067   ; qtot -0.31
   267          H     24    ILE      H    106       0.31      1.008   ; qtot 0
   268        CH1     24    ILE     CA    107          0     13.019   ; qtot 0
   269        CH1     24    ILE     CB    108          0     13.019   ; qtot 0
   270        CH2     24    ILE    CG1    108          0     14.027   ; qtot 0
   271        CH3     24    ILE    CG2    108          0     15.035   ; qtot 0
   272        CH3     24    ILE     CD    108          0     15.035   ; qtot 0
   273          C     24    ILE      C    109       0.45     12.011   ; qtot 0.45
   274          O     24    ILE      O    109      -0.45    15.9994   ; qtot 0
; residue  25 ILE rtp ILE  q  0.0
   275          N     25    ILE      N    110      -0.31    14.0067   ; qtot -0.31
   276          H     25    ILE      H    110       0.31      1.008   ; qtot 0
   277        CH1     25    ILE     CA    111          0     13.019   ; qtot 0
   278        CH1     25    ILE     CB    112          0     13.019   ; qtot 0
   279        CH2     25    ILE    CG1    112          0     14.027   ; qtot 0
   280        CH3     25    ILE    CG2    112          0     15.035   ; qtot 0
   281        CH3     25    ILE     CD    112          0     15.035   ; qtot 0
   282          C     25    ILE      C    113       0.45     12.011   ; qtot 0.45
   283          O     25    ILE      O    113      -0.45    15.9994   ; qtot 0
; residue  26 GLY rtp GLY  q  0.0
   284          N     26    GLY      N    114      -0.31    14.0067   ; qtot -0.31
   285          H     26    GLY      H    114       0.31      1.008   ; qtot 0
   286        CH2     26    GLY     CA    115          0     14.027   ; qtot 0
   287          C     26    GLY      C    116       0.45     12.011   ; qtot 0.45
   288          O     26    GLY      O    116      -0.45    15.9994   ; qtot 0
; residue  27 VAL rtp VAL  q  0.0
   289          N     27    VAL      N    117      -0.31    14.0067   ; qtot -0.31
   290          H     27    VAL      H    117       0.31      1.008   ; qtot 0
   291        CH1     27    VAL     CA    118          0     13.019   ; qtot 0
   292        CH1     27    VAL     CB    118          0     13.019   ; qtot 0
   293        CH3     27    VAL    CG1    118          0     15.035   ; qtot 0
   294        CH3     27    VAL    CG2    118          0     15.035   ; qtot 0
   295          C     27    VAL      C    119       0.45     12.011   ; qtot 0.45
   296          O     27    VAL      O    119      -0.45    15.9994   ; qtot 0
; residue  28 LEU rtp LEU  q  0.0
   297          N     28    LEU      N    120      -0.31    14.0067   ; qtot -0.31
   298          H     28    LEU      H    120       0.31      1.008   ; qtot 0
   299        CH1     28    LEU     CA    121          0     13.019   ; qtot 0
   300        CH2     28    LEU     CB    121          0     14.027   ; qtot 0
   301        CH1     28    LEU     CG    122          0     13.019   ; qtot 0
   302        CH3     28    LEU    CD1    122          0     15.035   ; qtot 0
   303        CH3     28    LEU    CD2    122          0     15.035   ; qtot 0
   304          C     28    LEU      C    123       0.45     12.011   ; qtot 0.45
   305          O     28    LEU      O    123      -0.45    15.9994   ; qtot 0
; residue  29 AS4 rtp AS4  q -1.0
   306          N     29    AS4      N    124      -0.31    14.0067   ; qtot -0.31
   307          H     29    AS4      H    124       0.31      1.008   ; qtot 0
   308        CH1     29    AS4     CA    125          0     13.019   ; qtot 0
   309        CH2     29    AS4     CB    125          0     14.027   ; qtot 0
   310          C     29    AS4     CG    126       0.27     12.011   ; qtot 0.27
   311         OM     29    AS4    OD1    126     -0.635    15.9994   ; qtot -0.365
   312          H     29    AS4   HD11    126          0      1.008   ; qtot -0.365
   313          H     29    AS4   HD12    126          0      1.008   ; qtot -0.365
   314         OM     29    AS4    OD2    126     -0.635    15.9994   ; qtot -1
   315          H     29    AS4   HD21    126          0      1.008   ; qtot -1
   316          H     29    AS4   HD22    126          0      1.008   ; qtot -1
   317          C     29    AS4      C    127       0.45     12.011   ; qtot -0.55
   318          O     29    AS4      O    127      -0.45    15.9994   ; qtot -1
; residue  30 SER rtp SER  q  0.0
   319          N     30    SER      N    128      -0.31    14.0067   ; qtot -1.31
   320          H     30    SER      H    128       0.31      1.008   ; qtot -1
   321        CH1     30    SER     CA    129          0     13.019   ; qtot -1
   322        CH2     30    SER     CB    130      0.266     14.027   ; qtot -0.734
   323         OA     30    SER     OG    130     -0.674    15.9994   ; qtot -1.408
   324          H     30    SER     HG    130      0.408      1.008   ; qtot -1
   325          C     30    SER      C    131       0.45     12.011   ; qtot -0.55
   326          O     30    SER      O    131      -0.45    15.9994   ; qtot -1
; residue  31 GLY rtp GLY  q  0.0
   327          N     31    GLY      N    132      -0.31    14.0067   ; qtot -1.31
   328          H     31    GLY      H    132       0.31      1.008   ; qtot -1
   329        CH2     31    GLY     CA    133          0     14.027   ; qtot -1
   330          C     31    GLY      C    134       0.45     12.011   ; qtot -0.55
   331          O     31    GLY      O    134      -0.45    15.9994   ; qtot -1
; residue  32 ILE rtp ILE  q  0.0
   332          N     32    ILE      N    135      -0.31    14.0067   ; qtot -1.31
   333          H     32    ILE      H    135       0.31      1.008   ; qtot -1
   334        CH1     32    ILE     CA    136          0     13.019   ; qtot -1
   335        CH1     32    ILE     CB    137          0     13.019   ; qtot -1
   336        CH2     32    ILE    CG1    137          0     14.027   ; qtot -1
   337        CH3     32    ILE    CG2    137          0     15.035   ; qtot -1
   338        CH3     32    ILE     CD    137          0     15.035   ; qtot -1
   339          C     32    ILE      C    138       0.45     12.011   ; qtot -0.55
   340          O     32    ILE      O    138      -0.45    15.9994   ; qtot -1
; residue  33 TRP rtp TRP  q  0.0
   341          N     33    TRP      N    139      -0.31    14.0067   ; qtot -1.31
   342          H     33    TRP      H    139       0.31      1.008   ; qtot -1
   343        CH1     33    TRP     CA    140          0     13.019   ; qtot -1
   344        CH2     33    TRP     CB    140          0     14.027   ; qtot -1
   345          C     33    TRP     CG    141      -0.21     12.011   ; qtot -1.21
   346          C     33    TRP    CD1    141      -0.14     12.011   ; qtot -1.35
   347         HC     33    TRP    HD1    141       0.14      1.008   ; qtot -1.21
   348          C     33    TRP    CD2    141          0     12.011   ; qtot -1.21
   349         NR     33    TRP    NE1    141       -0.1    14.0067   ; qtot -1.31
   350          H     33    TRP    HE1    141       0.31      1.008   ; qtot -1
   351          C     33    TRP    CE2    141          0     12.011   ; qtot -1
   352          C     33    TRP    CE3    142      -0.14     12.011   ; qtot -1.14
   353         HC     33    TRP    HE3    142       0.14      1.008   ; qtot -1
   354          C     33    TRP    CZ2    143      -0.14     12.011   ; qtot -1.14
   355         HC     33    TRP    HZ2    143       0.14      1.008   ; qtot -1
   356          C     33    TRP    CZ3    144      -0.14     12.011   ; qtot -1.14
   357         HC     33    TRP    HZ3    144       0.14      1.008   ; qtot -1
   358          C     33    TRP    CH2    145      -0.14     12.011   ; qtot -1.14
   359         HC     33    TRP    HH2    145       0.14      1.008   ; qtot -1
   360          C     33    TRP      C    146       0.45     12.011   ; qtot -0.55
   361          O     33    TRP      O    146      -0.45    15.9994   ; qtot -1
; residue  34 PRO rtp PRO  q  0.0
   362          N     34    PRO      N    147          0    14.0067   ; qtot -1
   363        CH1     34    PRO     CA    148          0     13.019   ; qtot -1
   364       CH2r     34    PRO     CB    148          0     14.027   ; qtot -1
   365       CH2r     34    PRO     CG    149          0     14.027   ; qtot -1
   366       CH2r     34    PRO     CD    149          0     14.027   ; qtot -1
   367          C     34    PRO      C    150       0.45     12.011   ; qtot -0.55
   368          O     34    PRO      O    150      -0.45    15.9994   ; qtot -1
; residue  35 GL4 rtp GL4  q -1.0
   369          N     35    GL4      N    151      -0.31    14.0067   ; qtot -1.31
   370          H     35    GL4      H    151       0.31      1.008   ; qtot -1
   371        CH1     35    GL4     CA    152          0     13.019   ; qtot -1
   372        CH2     35    GL4     CB    152          0     14.027   ; qtot -1
   373        CH2     35    GL4     CG    152          0     14.027   ; qtot -1
   374          C     35    GL4     CD    153       0.27     12.011   ; qtot -0.73
   375         OM     35    GL4    OE1    153     -0.635    15.9994   ; qtot -1.365
   376          H     35    GL4   HE11    153          0      1.008   ; qtot -1.365
   377          H     35    GL4   HE12    153          0      1.008   ; qtot -1.365
   378         OM     35    GL4    OE2    153     -0.635    15.9994   ; qtot -2
   379          H     35    GL4   HE21    153          0      1.008   ; qtot -2
   380          H     35    GL4   HE22    153          0      1.008   ; qtot -2
   381          C     35    GL4      C    154       0.45     12.011   ; qtot -1.55
   382          O     35    GL4      O    154      -0.45    15.9994   ; qtot -2
; residue  36 SER rtp SER  q  0.0
   383          N     36    SER      N    155      -0.31    14.0067   ; qtot -2.31
   384          H     36    SER      H    155       0.31      1.008   ; qtot -2
   385        CH1     36    SER     CA    156          0     13.019   ; qtot -2
   386        CH2     36    SER     CB    157      0.266     14.027   ; qtot -1.734
   387         OA     36    SER     OG    157     -0.674    15.9994   ; qtot -2.408
   388          H     36    SER     HG    157      0.408      1.008   ; qtot -2
   389          C     36    SER      C    158       0.45     12.011   ; qtot -1.55
   390          O     36    SER      O    158      -0.45    15.9994   ; qtot -2
; residue  37 AS4 rtp AS4  q -1.0
   391          N     37    AS4      N    159      -0.31    14.0067   ; qtot -2.31
   392          H     37    AS4      H    159       0.31      1.008   ; qtot -2
   393        CH1     37    AS4     CA    160          0     13.019   ; qtot -2
   394        CH2     37    AS4     CB    160          0     14.027   ; qtot -2
   395          C     37    AS4     CG    161       0.27     12.011   ; qtot -1.73
   396         OM     37    AS4    OD1    161     -0.635    15.9994   ; qtot -2.365
   397          H     37    AS4   HD11    161          0      1.008   ; qtot -2.365
   398          H     37    AS4   HD12    161          0      1.008   ; qtot -2.365
   399         OM     37    AS4    OD2    161     -0.635    15.9994   ; qtot -3
   400          H     37    AS4   HD21    161          0      1.008   ; qtot -3
   401          H     37    AS4   HD22    161          0      1.008   ; qtot -3
   402          C     37    AS4      C    162       0.45     12.011   ; qtot -2.55
   403          O     37    AS4      O    162      -0.45    15.9994   ; qtot -3
; residue  38 SER rtp SER  q  0.0
   404          N     38    SER      N    163      -0.31    14.0067   ; qtot -3.31
   405          H     38    SER      H    163       0.31      1.008   ; qtot -3
   406        CH1     38    SER     CA    164          0     13.019   ; qtot -3
   407        CH2     38    SER     CB    165      0.266     14.027   ; qtot -2.734
   408         OA     38    SER     OG    165     -0.674    15.9994   ; qtot -3.408
   409          H     38    SER     HG    165      0.408      1.008   ; qtot -3
   410          C     38    SER      C    166       0.45     12.011   ; qtot -2.55
   411          O     38    SER      O    166      -0.45    15.9994   ; qtot -3
; residue  39 PHE rtp PHE  q  0.0
   412          N     39    PHE      N    167      -0.31    14.0067   ; qtot -3.31
   413          H     39    PHE      H    167       0.31      1.008   ; qtot -3
   414        CH1     39    PHE     CA    168          0     13.019   ; qtot -3
   415        CH2     39    PHE     CB    168          0     14.027   ; qtot -3
   416          C     39    PHE     CG    168          0     12.011   ; qtot -3
   417          C     39    PHE    CD1    169      -0.14     12.011   ; qtot -3.14
   418         HC     39    PHE    HD1    169       0.14      1.008   ; qtot -3
   419          C     39    PHE    CD2    170      -0.14     12.011   ; qtot -3.14
   420         HC     39    PHE    HD2    170       0.14      1.008   ; qtot -3
   421          C     39    PHE    CE1    171      -0.14     12.011   ; qtot -3.14
   422         HC     39    PHE    HE1    171       0.14      1.008   ; qtot -3
   423          C     39    PHE    CE2    172      -0.14     12.011   ; qtot -3.14
   424         HC     39    PHE    HE2    172       0.14      1.008   ; qtot -3
   425          C     39    PHE     CZ    173      -0.14     12.011   ; qtot -3.14
   426         HC     39    PHE     HZ    173       0.14      1.008   ; qtot -3
   427          C     39    PHE      C    174       0.45     12.011   ; qtot -2.55
   428          O     39    PHE      O    174      -0.45    15.9994   ; qtot -3
; residue  40 AS4 rtp AS4  q -1.0
   429          N     40    AS4      N    175      -0.31    14.0067   ; qtot -3.31
   430          H     40    AS4      H    175       0.31      1.008   ; qtot -3
   431        CH1     40    AS4     CA    176          0     13.019   ; qtot -3
   432        CH2     40    AS4     CB    176          0     14.027   ; qtot -3
   433          C     40    AS4     CG    177       0.27     12.011   ; qtot -2.73
   434         OM     40    AS4    OD1    177     -0.635    15.9994   ; qtot -3.365
   435          H     40    AS4   HD11    177          0      1.008   ; qtot -3.365
   436          H     40    AS4   HD12    177          0      1.008   ; qtot -3.365
   437         OM     40    AS4    OD2    177     -0.635    15.9994   ; qtot -4
   438          H     40    AS4   HD21    177          0      1.008   ; qtot -4
   439          H     40    AS4   HD22    177          0      1.008   ; qtot -4
   440          C     40    AS4      C    178       0.45     12.011   ; qtot -3.55
   441          O     40    AS4      O    178      -0.45    15.9994   ; qtot -4
; residue  41 AS4 rtp AS4  q -1.0
   442          N     41    AS4      N    179      -0.31    14.0067   ; qtot -4.31
   443          H     41    AS4      H    179       0.31      1.008   ; qtot -4
   444        CH1     41    AS4     CA    180          0     13.019   ; qtot -4
   445        CH2     41    AS4     CB    180          0     14.027   ; qtot -4
   446          C     41    AS4     CG    181       0.27     12.011   ; qtot -3.73
   447         OM     41    AS4    OD1    181     -0.635    15.9994   ; qtot -4.365
   448          H     41    AS4   HD11    181          0      1.008   ; qtot -4.365
   449          H     41    AS4   HD12    181          0      1.008   ; qtot -4.365
   450         OM     41    AS4    OD2    181     -0.635    15.9994   ; qtot -5
   451          H     41    AS4   HD21    181          0      1.008   ; qtot -5
   452          H     41    AS4   HD22    181          0      1.008   ; qtot -5
   453          C     41    AS4      C    182       0.45     12.011   ; qtot -4.55
   454          O     41    AS4      O    182      -0.45    15.9994   ; qtot -5
; residue  42 GL4 rtp GL4  q -1.0
   455          N     42    GL4      N    183      -0.31    14.0067   ; qtot -5.31
   456          H     42    GL4      H    183       0.31      1.008   ; qtot -5
   457        CH1     42    GL4     CA    184          0     13.019   ; qtot -5
   458        CH2     42    GL4     CB    184          0     14.027   ; qtot -5
   459        CH2     42    GL4     CG    184          0     14.027   ; qtot -5
   460          C     42    GL4     CD    185       0.27     12.011   ; qtot -4.73
   461         OM     42    GL4    OE1    185     -0.635    15.9994   ; qtot -5.365
   462          H     42    GL4   HE11    185          0      1.008   ; qtot -5.365
   463          H     42    GL4   HE12    185          0      1.008   ; qtot -5.365
   464         OM     42    GL4    OE2    185     -0.635    15.9994   ; qtot -6
   465          H     42    GL4   HE21    185          0      1.008   ; qtot -6
   466          H     42    GL4   HE22    185          0      1.008   ; qtot -6
   467          C     42    GL4      C    186       0.45     12.011   ; qtot -5.55
   468          O     42    GL4      O    186      -0.45    15.9994   ; qtot -6
; residue  43 GLY rtp GLY  q  0.0
   469          N     43    GLY      N    187      -0.31    14.0067   ; qtot -6.31
   470          H     43    GLY      H    187       0.31      1.008   ; qtot -6
   471        CH2     43    GLY     CA    188          0     14.027   ; qtot -6
   472          C     43    GLY      C    189       0.45     12.011   ; qtot -5.55
   473          O     43    GLY      O    189      -0.45    15.9994   ; qtot -6
; residue  44 PHE rtp PHE  q  0.0
   474          N     44    PHE      N    190      -0.31    14.0067   ; qtot -6.31
   475          H     44    PHE      H    190       0.31      1.008   ; qtot -6
   476        CH1     44    PHE     CA    191          0     13.019   ; qtot -6
   477        CH2     44    PHE     CB    191          0     14.027   ; qtot -6
   478          C     44    PHE     CG    191          0     12.011   ; qtot -6
   479          C     44    PHE    CD1    192      -0.14     12.011   ; qtot -6.14
   480         HC     44    PHE    HD1    192       0.14      1.008   ; qtot -6
   481          C     44    PHE    CD2    193      -0.14     12.011   ; qtot -6.14
   482         HC     44    PHE    HD2    193       0.14      1.008   ; qtot -6
   483          C     44    PHE    CE1    194      -0.14     12.011   ; qtot -6.14
   484         HC     44    PHE    HE1    194       0.14      1.008   ; qtot -6
   485          C     44    PHE    CE2    195      -0.14     12.011   ; qtot -6.14
   486         HC     44    PHE    HE2    195       0.14      1.008   ; qtot -6
   487          C     44    PHE     CZ    196      -0.14     12.011   ; qtot -6.14
   488         HC     44    PHE     HZ    196       0.14      1.008   ; qtot -6
   489          C     44    PHE      C    197       0.45     12.011   ; qtot -5.55
   490          O     44    PHE      O    197      -0.45    15.9994   ; qtot -6
; residue  45 GLY rtp GLY  q  0.0
   491          N     45    GLY      N    198      -0.31    14.0067   ; qtot -6.31
   492          H     45    GLY      H    198       0.31      1.008   ; qtot -6
   493        CH2     45    GLY     CA    199          0     14.027   ; qtot -6
   494          C     45    GLY      C    200       0.45     12.011   ; qtot -5.55
   495          O     45    GLY      O    200      -0.45    15.9994   ; qtot -6
; residue  46 PRO rtp PRO  q  0.0
   496          N     46    PRO      N    201          0    14.0067   ; qtot -6
   497        CH1     46    PRO     CA    202          0     13.019   ; qtot -6
   498       CH2r     46    PRO     CB    202          0     14.027   ; qtot -6
   499       CH2r     46    PRO     CG    203          0     14.027   ; qtot -6
   500       CH2r     46    PRO     CD    203          0     14.027   ; qtot -6
   501          C     46    PRO      C    204       0.45     12.011   ; qtot -5.55
   502          O     46    PRO      O    204      -0.45    15.9994   ; qtot -6
; residue  47 PRO rtp PRO  q  0.0
   503          N     47    PRO      N    205          0    14.0067   ; qtot -6
   504        CH1     47    PRO     CA    206          0     13.019   ; qtot -6
   505       CH2r     47    PRO     CB    206          0     14.027   ; qtot -6
   506       CH2r     47    PRO     CG    207          0     14.027   ; qtot -6
   507       CH2r     47    PRO     CD    207          0     14.027   ; qtot -6
   508          C     47    PRO      C    208       0.45     12.011   ; qtot -5.55
   509          O     47    PRO      O    208      -0.45    15.9994   ; qtot -6
; residue  48 PRO rtp PRO  q  0.0
   510          N     48    PRO      N    209          0    14.0067   ; qtot -6
   511        CH1     48    PRO     CA    210          0     13.019   ; qtot -6
   512       CH2r     48    PRO     CB    210          0     14.027   ; qtot -6
   513       CH2r     48    PRO     CG    211          0     14.027   ; qtot -6
   514       CH2r     48    PRO     CD    211          0     14.027   ; qtot -6
   515          C     48    PRO      C    212       0.45     12.011   ; qtot -5.55
   516          O     48    PRO      O    212      -0.45    15.9994   ; qtot -6
; residue  49 SER rtp SER  q  0.0
   517          N     49    SER      N    213      -0.31    14.0067   ; qtot -6.31
   518          H     49    SER      H    213       0.31      1.008   ; qtot -6
   519        CH1     49    SER     CA    214          0     13.019   ; qtot -6
   520        CH2     49    SER     CB    215      0.266     14.027   ; qtot -5.734
   521         OA     49    SER     OG    215     -0.674    15.9994   ; qtot -6.408
   522          H     49    SER     HG    215      0.408      1.008   ; qtot -6
   523          C     49    SER      C    216       0.45     12.011   ; qtot -5.55
   524          O     49    SER      O    216      -0.45    15.9994   ; qtot -6
; residue  50 LY3 rtp LY3  q +1.0
   525          N     50    LY3      N    217      -0.31    14.0067   ; qtot -6.31
   526          H     50    LY3      H    217       0.31      1.008   ; qtot -6
   527        CH1     50    LY3     CA    218          0     13.019   ; qtot -6
   528        CH2     50    LY3     CB    218          0     14.027   ; qtot -6
   529        CH2     50    LY3     CG    219          0     14.027   ; qtot -6
   530        CH2     50    LY3     CD    219          0     14.027   ; qtot -6
   531        CH2     50    LY3     CE    220      0.127     14.027   ; qtot -5.873
   532         NL     50    LY3     NZ    220      0.129    14.0067   ; qtot -5.744
   533          H     50    LY3    HZ1    220      0.248      1.008   ; qtot -5.496
   534          H     50    LY3    HZ2    220      0.248      1.008   ; qtot -5.248
   535          H     50    LY3    HZ3    220      0.248      1.008   ; qtot -5
   536          C     50    LY3      C    221       0.45     12.011   ; qtot -4.55
   537          O     50    LY3      O    221      -0.45    15.9994   ; qtot -5
; residue  51 TRP rtp TRP  q  0.0
   538          N     51    TRP      N    222      -0.31    14.0067   ; qtot -5.31
   539          H     51    TRP      H    222       0.31      1.008   ; qtot -5
   540        CH1     51    TRP     CA    223          0     13.019   ; qtot -5
   541        CH2     51    TRP     CB    223          0     14.027   ; qtot -5
   542          C     51    TRP     CG    224      -0.21     12.011   ; qtot -5.21
   543          C     51    TRP    CD1    224      -0.14     12.011   ; qtot -5.35
   544         HC     51    TRP    HD1    224       0.14      1.008   ; qtot -5.21
   545          C     51    TRP    CD2    224          0     12.011   ; qtot -5.21
   546         NR     51    TRP    NE1    224       -0.1    14.0067   ; qtot -5.31
   547          H     51    TRP    HE1    224       0.31      1.008   ; qtot -5
   548          C     51    TRP    CE2    224          0     12.011   ; qtot -5
   549          C     51    TRP    CE3    225      -0.14     12.011   ; qtot -5.14
   550         HC     51    TRP    HE3    225       0.14      1.008   ; qtot -5
   551          C     51    TRP    CZ2    226      -0.14     12.011   ; qtot -5.14
   552         HC     51    TRP    HZ2    226       0.14      1.008   ; qtot -5
   553          C     51    TRP    CZ3    227      -0.14     12.011   ; qtot -5.14
   554         HC     51    TRP    HZ3    227       0.14      1.008   ; qtot -5
   555          C     51    TRP    CH2    228      -0.14     12.011   ; qtot -5.14
   556         HC     51    TRP    HH2    228       0.14      1.008   ; qtot -5
   557          C     51    TRP      C    229       0.45     12.011   ; qtot -4.55
   558          O     51    TRP      O    229      -0.45    15.9994   ; qtot -5
; residue  52 ILE rtp ILE  q  0.0
   559          N     52    ILE      N    230      -0.31    14.0067   ; qtot -5.31
   560          H     52    ILE      H    230       0.31      1.008   ; qtot -5
   561        CH1     52    ILE     CA    231          0     13.019   ; qtot -5
   562        CH1     52    ILE     CB    232          0     13.019   ; qtot -5
   563        CH2     52    ILE    CG1    232          0     14.027   ; qtot -5
   564        CH3     52    ILE    CG2    232          0     15.035   ; qtot -5
   565        CH3     52    ILE     CD    232          0     15.035   ; qtot -5
   566          C     52    ILE      C    233       0.45     12.011   ; qtot -4.55
   567          O     52    ILE      O    233      -0.45    15.9994   ; qtot -5
; residue  53 GLY rtp GLY  q  0.0
   568          N     53    GLY      N    234      -0.31    14.0067   ; qtot -5.31
   569          H     53    GLY      H    234       0.31      1.008   ; qtot -5
   570        CH2     53    GLY     CA    235          0     14.027   ; qtot -5
   571          C     53    GLY      C    236       0.45     12.011   ; qtot -4.55
   572          O     53    GLY      O    236      -0.45    15.9994   ; qtot -5
; residue  54 THR rtp THR  q  0.0
   573          N     54    THR      N    237      -0.31    14.0067   ; qtot -5.31
   574          H     54    THR      H    237       0.31      1.008   ; qtot -5
   575        CH1     54    THR     CA    238          0     13.019   ; qtot -5
   576        CH1     54    THR     CB    239      0.266     13.019   ; qtot -4.734
   577         OA     54    THR    OG1    239     -0.674    15.9994   ; qtot -5.408
   578          H     54    THR    HG1    239      0.408      1.008   ; qtot -5
   579        CH3     54    THR    CG2    240          0     15.035   ; qtot -5
   580          C     54    THR      C    241       0.45     12.011   ; qtot -4.55
   581          O     54    THR      O    241      -0.45    15.9994   ; qtot -5
; residue  55 CYS rtp CYS2 q  0.0
   582          N     55    CYS      N    242      -0.31    14.0067   ; qtot -5.31
   583          H     55    CYS      H    242       0.31      1.008   ; qtot -5
   584        CH1     55    CYS     CA    243          0     13.019   ; qtot -5
   585        CH2     55    CYS     CB    243          0     14.027   ; qtot -5
   586          S     55    CYS     SG    243          0      32.06   ; qtot -5
   587          C     55    CYS      C    244       0.45     12.011   ; qtot -4.55
   588          O     55    CYS      O    244      -0.45    15.9994   ; qtot -5
; residue  56 GLN rtp GLN  q  0.0
   589          N     56    GLN      N    245      -0.31    14.0067   ; qtot -5.31
   590          H     56    GLN      H    245       0.31      1.008   ; qtot -5
   591        CH1     56    GLN     CA    246          0     13.019   ; qtot -5
   592        CH2     56    GLN     CB    246          0     14.027   ; qtot -5
   593        CH2     56    GLN     CG    246          0     14.027   ; qtot -5
   594          C     56    GLN     CD    247       0.29     12.011   ; qtot -4.71
   595          O     56    GLN    OE1    247      -0.45    15.9994   ; qtot -5.16
   596         NT     56    GLN    NE2    247      -0.72    14.0067   ; qtot -5.88
   597          H     56    GLN   HE21    247       0.44      1.008   ; qtot -5.44
   598          H     56    GLN   HE22    247       0.44      1.008   ; qtot -5
   599          C     56    GLN      C    248       0.45     12.011   ; qtot -4.55
   600          O     56    GLN      O    248      -0.45    15.9994   ; qtot -5
; residue  57 GLY rtp GLY  q  0.0
   601          N     57    GLY      N    249      -0.31    14.0067   ; qtot -5.31
   602          H     57    GLY      H    249       0.31      1.008   ; qtot -5
   603        CH2     57    GLY     CA    250          0     14.027   ; qtot -5
   604          C     57    GLY      C    251       0.45     12.011   ; qtot -4.55
   605          O     57    GLY      O    251      -0.45    15.9994   ; qtot -5
; residue  58 PHE rtp PHE  q  0.0
   606          N     58    PHE      N    252      -0.31    14.0067   ; qtot -5.31
   607          H     58    PHE      H    252       0.31      1.008   ; qtot -5
   608        CH1     58    PHE     CA    253          0     13.019   ; qtot -5
   609        CH2     58    PHE     CB    253          0     14.027   ; qtot -5
   610          C     58    PHE     CG    253          0     12.011   ; qtot -5
   611          C     58    PHE    CD1    254      -0.14     12.011   ; qtot -5.14
   612         HC     58    PHE    HD1    254       0.14      1.008   ; qtot -5
   613          C     58    PHE    CD2    255      -0.14     12.011   ; qtot -5.14
   614         HC     58    PHE    HD2    255       0.14      1.008   ; qtot -5
   615          C     58    PHE    CE1    256      -0.14     12.011   ; qtot -5.14
   616         HC     58    PHE    HE1    256       0.14      1.008   ; qtot -5
   617          C     58    PHE    CE2    257      -0.14     12.011   ; qtot -5.14
   618         HC     58    PHE    HE2    257       0.14      1.008   ; qtot -5
   619          C     58    PHE     CZ    258      -0.14     12.011   ; qtot -5.14
   620         HC     58    PHE     HZ    258       0.14      1.008   ; qtot -5
   621          C     58    PHE      C    259       0.45     12.011   ; qtot -4.55
   622          O     58    PHE      O    259      -0.45    15.9994   ; qtot -5
; residue  59 SER rtp SER  q  0.0
   623          N     59    SER      N    260      -0.31    14.0067   ; qtot -5.31
   624          H     59    SER      H    260       0.31      1.008   ; qtot -5
   625        CH1     59    SER     CA    261          0     13.019   ; qtot -5
   626        CH2     59    SER     CB    262      0.266     14.027   ; qtot -4.734
   627         OA     59    SER     OG    262     -0.674    15.9994   ; qtot -5.408
   628          H     59    SER     HG    262      0.408      1.008   ; qtot -5
   629          C     59    SER      C    263       0.45     12.011   ; qtot -4.55
   630          O     59    SER      O    263      -0.45    15.9994   ; qtot -5
; residue  60 ASN rtp ASN  q  0.0
   631          N     60    ASN      N    264      -0.31    14.0067   ; qtot -5.31
   632          H     60    ASN      H    264       0.31      1.008   ; qtot -5
   633        CH1     60    ASN     CA    265          0     13.019   ; qtot -5
   634        CH2     60    ASN     CB    265          0     14.027   ; qtot -5
   635          C     60    ASN     CG    266       0.29     12.011   ; qtot -4.71
   636          O     60    ASN    OD1    266      -0.45    15.9994   ; qtot -5.16
   637         NT     60    ASN    ND2    266      -0.72    14.0067   ; qtot -5.88
   638          H     60    ASN   HD21    266       0.44      1.008   ; qtot -5.44
   639          H     60    ASN   HD22    266       0.44      1.008   ; qtot -5
   640          C     60    ASN      C    267       0.45     12.011   ; qtot -4.55
   641          O     60    ASN      O    267      -0.45    15.9994   ; qtot -5
; residue  61 PHE rtp PHE  q  0.0
   642          N     61    PHE      N    268      -0.31    14.0067   ; qtot -5.31
   643          H     61    PHE      H    268       0.31      1.008   ; qtot -5
   644        CH1     61    PHE     CA    269          0     13.019   ; qtot -5
   645        CH2     61    PHE     CB    269          0     14.027   ; qtot -5
   646          C     61    PHE     CG    269          0     12.011   ; qtot -5
   647          C     61    PHE    CD1    270      -0.14     12.011   ; qtot -5.14
   648         HC     61    PHE    HD1    270       0.14      1.008   ; qtot -5
   649          C     61    PHE    CD2    271      -0.14     12.011   ; qtot -5.14
   650         HC     61    PHE    HD2    271       0.14      1.008   ; qtot -5
   651          C     61    PHE    CE1    272      -0.14     12.011   ; qtot -5.14
   652         HC     61    PHE    HE1    272       0.14      1.008   ; qtot -5
   653          C     61    PHE    CE2    273      -0.14     12.011   ; qtot -5.14
   654         HC     61    PHE    HE2    273       0.14      1.008   ; qtot -5
   655          C     61    PHE     CZ    274      -0.14     12.011   ; qtot -5.14
   656         HC     61    PHE     HZ    274       0.14      1.008   ; qtot -5
   657          C     61    PHE      C    275       0.45     12.011   ; qtot -4.55
   658          O     61    PHE      O    275      -0.45    15.9994   ; qtot -5
; residue  62 THR rtp THR  q  0.0
   659          N     62    THR      N    276      -0.31    14.0067   ; qtot -5.31
   660          H     62    THR      H    276       0.31      1.008   ; qtot -5
   661        CH1     62    THR     CA    277          0     13.019   ; qtot -5
   662        CH1     62    THR     CB    278      0.266     13.019   ; qtot -4.734
   663         OA     62    THR    OG1    278     -0.674    15.9994   ; qtot -5.408
   664          H     62    THR    HG1    278      0.408      1.008   ; qtot -5
   665        CH3     62    THR    CG2    279          0     15.035   ; qtot -5
   666          C     62    THR      C    280       0.45     12.011   ; qtot -4.55
   667          O     62    THR      O    280      -0.45    15.9994   ; qtot -5
; residue  63 CYS rtp CYS2 q  0.0
   668          N     63    CYS      N    281      -0.31    14.0067   ; qtot -5.31
   669          H     63    CYS      H    281       0.31      1.008   ; qtot -5
   670        CH1     63    CYS     CA    282          0     13.019   ; qtot -5
   671        CH2     63    CYS     CB    282          0     14.027   ; qtot -5
   672          S     63    CYS     SG    282          0      32.06   ; qtot -5
   673          C     63    CYS      C    283       0.45     12.011   ; qtot -4.55
   674          O     63    CYS      O    283      -0.45    15.9994   ; qtot -5
; residue  64 ASN rtp ASN  q  0.0
   675          N     64    ASN      N    284      -0.31    14.0067   ; qtot -5.31
   676          H     64    ASN      H    284       0.31      1.008   ; qtot -5
   677        CH1     64    ASN     CA    285          0     13.019   ; qtot -5
   678        CH2     64    ASN     CB    285          0     14.027   ; qtot -5
   679          C     64    ASN     CG    286       0.29     12.011   ; qtot -4.71
   680          O     64    ASN    OD1    286      -0.45    15.9994   ; qtot -5.16
   681         NT     64    ASN    ND2    286      -0.72    14.0067   ; qtot -5.88
   682          H     64    ASN   HD21    286       0.44      1.008   ; qtot -5.44
   683          H     64    ASN   HD22    286       0.44      1.008   ; qtot -5
   684          C     64    ASN      C    287       0.45     12.011   ; qtot -4.55
   685          O     64    ASN      O    287      -0.45    15.9994   ; qtot -5
; residue  65 ASN rtp ASN  q  0.0
   686          N     65    ASN      N    288      -0.31    14.0067   ; qtot -5.31
   687          H     65    ASN      H    288       0.31      1.008   ; qtot -5
   688        CH1     65    ASN     CA    289          0     13.019   ; qtot -5
   689        CH2     65    ASN     CB    289          0     14.027   ; qtot -5
   690          C     65    ASN     CG    290       0.29     12.011   ; qtot -4.71
   691          O     65    ASN    OD1    290      -0.45    15.9994   ; qtot -5.16
   692         NT     65    ASN    ND2    290      -0.72    14.0067   ; qtot -5.88
   693          H     65    ASN   HD21    290       0.44      1.008   ; qtot -5.44
   694          H     65    ASN   HD22    290       0.44      1.008   ; qtot -5
   695          C     65    ASN      C    291       0.45     12.011   ; qtot -4.55
   696          O     65    ASN      O    291      -0.45    15.9994   ; qtot -5
; residue  66 LY3 rtp LY3  q +1.0
   697          N     66    LY3      N    292      -0.31    14.0067   ; qtot -5.31
   698          H     66    LY3      H    292       0.31      1.008   ; qtot -5
   699        CH1     66    LY3     CA    293          0     13.019   ; qtot -5
   700        CH2     66    LY3     CB    293          0     14.027   ; qtot -5
   701        CH2     66    LY3     CG    294          0     14.027   ; qtot -5
   702        CH2     66    LY3     CD    294          0     14.027   ; qtot -5
   703        CH2     66    LY3     CE    295      0.127     14.027   ; qtot -4.873
   704         NL     66    LY3     NZ    295      0.129    14.0067   ; qtot -4.744
   705          H     66    LY3    HZ1    295      0.248      1.008   ; qtot -4.496
   706          H     66    LY3    HZ2    295      0.248      1.008   ; qtot -4.248
   707          H     66    LY3    HZ3    295      0.248      1.008   ; qtot -4
   708          C     66    LY3      C    296       0.45     12.011   ; qtot -3.55
   709          O     66    LY3      O    296      -0.45    15.9994   ; qtot -4
; residue  67 ILE rtp ILE  q  0.0
   710          N     67    ILE      N    297      -0.31    14.0067   ; qtot -4.31
   711          H     67    ILE      H    297       0.31      1.008   ; qtot -4
   712        CH1     67    ILE     CA    298          0     13.019   ; qtot -4
   713        CH1     67    ILE     CB    299          0     13.019   ; qtot -4
   714        CH2     67    ILE    CG1    299          0     14.027   ; qtot -4
   715        CH3     67    ILE    CG2    299          0     15.035   ; qtot -4
   716        CH3     67    ILE     CD    299          0     15.035   ; qtot -4
   717          C     67    ILE      C    300       0.45     12.011   ; qtot -3.55
   718          O     67    ILE      O    300      -0.45    15.9994   ; qtot -4
; residue  68 ILE rtp ILE  q  0.0
   719          N     68    ILE      N    301      -0.31    14.0067   ; qtot -4.31
   720          H     68    ILE      H    301       0.31      1.008   ; qtot -4
   721        CH1     68    ILE     CA    302          0     13.019   ; qtot -4
   722        CH1     68    ILE     CB    303          0     13.019   ; qtot -4
   723        CH2     68    ILE    CG1    303          0     14.027   ; qtot -4
   724        CH3     68    ILE    CG2    303          0     15.035   ; qtot -4
   725        CH3     68    ILE     CD    303          0     15.035   ; qtot -4
   726          C     68    ILE      C    304       0.45     12.011   ; qtot -3.55
   727          O     68    ILE      O    304      -0.45    15.9994   ; qtot -4
; residue  69 GLY rtp GLY  q  0.0
   728          N     69    GLY      N    305      -0.31    14.0067   ; qtot -4.31
   729          H     69    GLY      H    305       0.31      1.008   ; qtot -4
   730        CH2     69    GLY     CA    306          0     14.027   ; qtot -4
   731          C     69    GLY      C    307       0.45     12.011   ; qtot -3.55
   732          O     69    GLY      O    307      -0.45    15.9994   ; qtot -4
; residue  70 ALA rtp ALA  q  0.0
   733          N     70    ALA      N    308      -0.31    14.0067   ; qtot -4.31
   734          H     70    ALA      H    308       0.31      1.008   ; qtot -4
   735        CH1     70    ALA     CA    309          0     13.019   ; qtot -4
   736        CH3     70    ALA     CB    309          0     15.035   ; qtot -4
   737          C     70    ALA      C    310       0.45     12.011   ; qtot -3.55
   738          O     70    ALA      O    310      -0.45    15.9994   ; qtot -4
; residue  71 LY3 rtp LY3  q +1.0
   739          N     71    LY3      N    311      -0.31    14.0067   ; qtot -4.31
   740          H     71    LY3      H    311       0.31      1.008   ; qtot -4
   741        CH1     71    LY3     CA    312          0     13.019   ; qtot -4
   742        CH2     71    LY3     CB    312          0     14.027   ; qtot -4
   743        CH2     71    LY3     CG    313          0     14.027   ; qtot -4
   744        CH2     71    LY3     CD    313          0     14.027   ; qtot -4
   745        CH2     71    LY3     CE    314      0.127     14.027   ; qtot -3.873
   746         NL     71    LY3     NZ    314      0.129    14.0067   ; qtot -3.744
   747          H     71    LY3    HZ1    314      0.248      1.008   ; qtot -3.496
   748          H     71    LY3    HZ2    314      0.248      1.008   ; qtot -3.248
   749          H     71    LY3    HZ3    314      0.248      1.008   ; qtot -3
   750          C     71    LY3      C    315       0.45     12.011   ; qtot -2.55
   751          O     71    LY3      O    315      -0.45    15.9994   ; qtot -3
; residue  72 TY0 rtp TY0  q  0.0
   752          N     72    TY0      N    316      -0.31    14.0067   ; qtot -3.31
   753          H     72    TY0      H    316       0.31      1.008   ; qtot -3
   754        CH1     72    TY0     CA    317          0     13.019   ; qtot -3
   755        CH2     72    TY0     CB    317          0     14.027   ; qtot -3
   756          C     72    TY0     CG    317          0     12.011   ; qtot -3
   757          C     72    TY0    CD1    318      -0.14     12.011   ; qtot -3.14
   758         HC     72    TY0    HD1    318       0.14      1.008   ; qtot -3
   759          C     72    TY0    CD2    319      -0.14     12.011   ; qtot -3.14
   760         HC     72    TY0    HD2    319       0.14      1.008   ; qtot -3
   761          C     72    TY0    CE1    320      -0.14     12.011   ; qtot -3.14
   762         HC     72    TY0    HE1    320       0.14      1.008   ; qtot -3
   763          C     72    TY0    CE2    321      -0.14     12.011   ; qtot -3.14
   764         HC     72    TY0    HE2    321       0.14      1.008   ; qtot -3
   765          C     72    TY0     CZ    322      0.203     12.011   ; qtot -2.797
   766         OA     72    TY0     OH    322     -0.611    15.9994   ; qtot -3.408
   767          H     72    TY0    HH1    322      0.408      1.008   ; qtot -3
   768          H     72    TY0    HH2    322          0      1.008   ; qtot -3
   769          C     72    TY0      C    323       0.45     12.011   ; qtot -2.55
   770          O     72    TY0      O    323      -0.45    15.9994   ; qtot -3
; residue  73 TY0 rtp TY0  q  0.0
   771          N     73    TY0      N    324      -0.31    14.0067   ; qtot -3.31
   772          H     73    TY0      H    324       0.31      1.008   ; qtot -3
   773        CH1     73    TY0     CA    325          0     13.019   ; qtot -3
   774        CH2     73    TY0     CB    325          0     14.027   ; qtot -3
   775          C     73    TY0     CG    325          0     12.011   ; qtot -3
   776          C     73    TY0    CD1    326      -0.14     12.011   ; qtot -3.14
   777         HC     73    TY0    HD1    326       0.14      1.008   ; qtot -3
   778          C     73    TY0    CD2    327      -0.14     12.011   ; qtot -3.14
   779         HC     73    TY0    HD2    327       0.14      1.008   ; qtot -3
   780          C     73    TY0    CE1    328      -0.14     12.011   ; qtot -3.14
   781         HC     73    TY0    HE1    328       0.14      1.008   ; qtot -3
   782          C     73    TY0    CE2    329      -0.14     12.011   ; qtot -3.14
   783         HC     73    TY0    HE2    329       0.14      1.008   ; qtot -3
   784          C     73    TY0     CZ    330      0.203     12.011   ; qtot -2.797
   785         OA     73    TY0     OH    330     -0.611    15.9994   ; qtot -3.408
   786          H     73    TY0    HH1    330      0.408      1.008   ; qtot -3
   787          H     73    TY0    HH2    330          0      1.008   ; qtot -3
   788          C     73    TY0      C    331       0.45     12.011   ; qtot -2.55
   789          O     73    TY0      O    331      -0.45    15.9994   ; qtot -3
; residue  74 ARG rtp ARG  q +1.0
   790          N     74    ARG      N    332      -0.31    14.0067   ; qtot -3.31
   791          H     74    ARG      H    332       0.31      1.008   ; qtot -3
   792        CH1     74    ARG     CA    333          0     13.019   ; qtot -3
   793        CH2     74    ARG     CB    333          0     14.027   ; qtot -3
   794        CH2     74    ARG     CG    333          0     14.027   ; qtot -3
   795        CH2     74    ARG     CD    334       0.09     14.027   ; qtot -2.91
   796         NE     74    ARG     NE    334      -0.11    14.0067   ; qtot -3.02
   797          H     74    ARG     HE    334       0.24      1.008   ; qtot -2.78
   798          C     74    ARG     CZ    334       0.34     12.011   ; qtot -2.44
   799         NZ     74    ARG    NH1    334      -0.26    14.0067   ; qtot -2.7
   800          H     74    ARG   HH11    334       0.24      1.008   ; qtot -2.46
   801          H     74    ARG   HH12    334       0.24      1.008   ; qtot -2.22
   802         NZ     74    ARG    NH2    334      -0.26    14.0067   ; qtot -2.48
   803          H     74    ARG   HH21    334       0.24      1.008   ; qtot -2.24
   804          H     74    ARG   HH22    334       0.24      1.008   ; qtot -2
   805          C     74    ARG      C    335       0.45     12.011   ; qtot -1.55
   806          O     74    ARG      O    335      -0.45    15.9994   ; qtot -2
; residue  75 SER rtp SER  q  0.0
   807          N     75    SER      N    336      -0.31    14.0067   ; qtot -2.31
   808          H     75    SER      H    336       0.31      1.008   ; qtot -2
   809        CH1     75    SER     CA    337          0     13.019   ; qtot -2
   810        CH2     75    SER     CB    338      0.266     14.027   ; qtot -1.734
   811         OA     75    SER     OG    338     -0.674    15.9994   ; qtot -2.408
   812          H     75    SER     HG    338      0.408      1.008   ; qtot -2
   813          C     75    SER      C    339       0.45     12.011   ; qtot -1.55
   814          O     75    SER      O    339      -0.45    15.9994   ; qtot -2
; residue  76 SER rtp SER  q  0.0
   815          N     76    SER      N    340      -0.31    14.0067   ; qtot -2.31
   816          H     76    SER      H    340       0.31      1.008   ; qtot -2
   817        CH1     76    SER     CA    341          0     13.019   ; qtot -2
   818        CH2     76    SER     CB    342      0.266     14.027   ; qtot -1.734
   819         OA     76    SER     OG    342     -0.674    15.9994   ; qtot -2.408
   820          H     76    SER     HG    342      0.408      1.008   ; qtot -2
   821          C     76    SER      C    343       0.45     12.011   ; qtot -1.55
   822          O     76    SER      O    343      -0.45    15.9994   ; qtot -2
; residue  77 GLY rtp GLY  q  0.0
   823          N     77    GLY      N    344      -0.31    14.0067   ; qtot -2.31
   824          H     77    GLY      H    344       0.31      1.008   ; qtot -2
   825        CH2     77    GLY     CA    345          0     14.027   ; qtot -2
   826          C     77    GLY      C    346       0.45     12.011   ; qtot -1.55
   827          O     77    GLY      O    346      -0.45    15.9994   ; qtot -2
; residue  78 GLN rtp GLN  q  0.0
   828          N     78    GLN      N    347      -0.31    14.0067   ; qtot -2.31
   829          H     78    GLN      H    347       0.31      1.008   ; qtot -2
   830        CH1     78    GLN     CA    348          0     13.019   ; qtot -2
   831        CH2     78    GLN     CB    348          0     14.027   ; qtot -2
   832        CH2     78    GLN     CG    348          0     14.027   ; qtot -2
   833          C     78    GLN     CD    349       0.29     12.011   ; qtot -1.71
   834          O     78    GLN    OE1    349      -0.45    15.9994   ; qtot -2.16
   835         NT     78    GLN    NE2    349      -0.72    14.0067   ; qtot -2.88
   836          H     78    GLN   HE21    349       0.44      1.008   ; qtot -2.44
   837          H     78    GLN   HE22    349       0.44      1.008   ; qtot -2
   838          C     78    GLN      C    350       0.45     12.011   ; qtot -1.55
   839          O     78    GLN      O    350      -0.45    15.9994   ; qtot -2
; residue  79 PHE rtp PHE  q  0.0
   840          N     79    PHE      N    351      -0.31    14.0067   ; qtot -2.31
   841          H     79    PHE      H    351       0.31      1.008   ; qtot -2
   842        CH1     79    PHE     CA    352          0     13.019   ; qtot -2
   843        CH2     79    PHE     CB    352          0     14.027   ; qtot -2
   844          C     79    PHE     CG    352          0     12.011   ; qtot -2
   845          C     79    PHE    CD1    353      -0.14     12.011   ; qtot -2.14
   846         HC     79    PHE    HD1    353       0.14      1.008   ; qtot -2
   847          C     79    PHE    CD2    354      -0.14     12.011   ; qtot -2.14
   848         HC     79    PHE    HD2    354       0.14      1.008   ; qtot -2
   849          C     79    PHE    CE1    355      -0.14     12.011   ; qtot -2.14
   850         HC     79    PHE    HE1    355       0.14      1.008   ; qtot -2
   851          C     79    PHE    CE2    356      -0.14     12.011   ; qtot -2.14
   852         HC     79    PHE    HE2    356       0.14      1.008   ; qtot -2
   853          C     79    PHE     CZ    357      -0.14     12.011   ; qtot -2.14
   854         HC     79    PHE     HZ    357       0.14      1.008   ; qtot -2
   855          C     79    PHE      C    358       0.45     12.011   ; qtot -1.55
   856          O     79    PHE      O    358      -0.45    15.9994   ; qtot -2
; residue  80 ARG rtp ARG  q +1.0
   857          N     80    ARG      N    359      -0.31    14.0067   ; qtot -2.31
   858          H     80    ARG      H    359       0.31      1.008   ; qtot -2
   859        CH1     80    ARG     CA    360          0     13.019   ; qtot -2
   860        CH2     80    ARG     CB    360          0     14.027   ; qtot -2
   861        CH2     80    ARG     CG    360          0     14.027   ; qtot -2
   862        CH2     80    ARG     CD    361       0.09     14.027   ; qtot -1.91
   863         NE     80    ARG     NE    361      -0.11    14.0067   ; qtot -2.02
   864          H     80    ARG     HE    361       0.24      1.008   ; qtot -1.78
   865          C     80    ARG     CZ    361       0.34     12.011   ; qtot -1.44
   866         NZ     80    ARG    NH1    361      -0.26    14.0067   ; qtot -1.7
   867          H     80    ARG   HH11    361       0.24      1.008   ; qtot -1.46
   868          H     80    ARG   HH12    361       0.24      1.008   ; qtot -1.22
   869         NZ     80    ARG    NH2    361      -0.26    14.0067   ; qtot -1.48
   870          H     80    ARG   HH21    361       0.24      1.008   ; qtot -1.24
   871          H     80    ARG   HH22    361       0.24      1.008   ; qtot -1
   872          C     80    ARG      C    362       0.45     12.011   ; qtot -0.55
   873          O     80    ARG      O    362      -0.45    15.9994   ; qtot -1
; residue  81 GLN rtp GLN  q  0.0
   874          N     81    GLN      N    363      -0.31    14.0067   ; qtot -1.31
   875          H     81    GLN      H    363       0.31      1.008   ; qtot -1
   876        CH1     81    GLN     CA    364          0     13.019   ; qtot -1
   877        CH2     81    GLN     CB    364          0     14.027   ; qtot -1
   878        CH2     81    GLN     CG    364          0     14.027   ; qtot -1
   879          C     81    GLN     CD    365       0.29     12.011   ; qtot -0.71
   880          O     81    GLN    OE1    365      -0.45    15.9994   ; qtot -1.16
   881         NT     81    GLN    NE2    365      -0.72    14.0067   ; qtot -1.88
   882          H     81    GLN   HE21    365       0.44      1.008   ; qtot -1.44
   883          H     81    GLN   HE22    365       0.44      1.008   ; qtot -1
   884          C     81    GLN      C    366       0.45     12.011   ; qtot -0.55
   885          O     81    GLN      O    366      -0.45    15.9994   ; qtot -1
; residue  82 GL4 rtp GL4  q -1.0
   886          N     82    GL4      N    367      -0.31    14.0067   ; qtot -1.31
   887          H     82    GL4      H    367       0.31      1.008   ; qtot -1
   888        CH1     82    GL4     CA    368          0     13.019   ; qtot -1
   889        CH2     82    GL4     CB    368          0     14.027   ; qtot -1
   890        CH2     82    GL4     CG    368          0     14.027   ; qtot -1
   891          C     82    GL4     CD    369       0.27     12.011   ; qtot -0.73
   892         OM     82    GL4    OE1    369     -0.635    15.9994   ; qtot -1.365
   893          H     82    GL4   HE11    369          0      1.008   ; qtot -1.365
   894          H     82    GL4   HE12    369          0      1.008   ; qtot -1.365
   895         OM     82    GL4    OE2    369     -0.635    15.9994   ; qtot -2
   896          H     82    GL4   HE21    369          0      1.008   ; qtot -2
   897          H     82    GL4   HE22    369          0      1.008   ; qtot -2
   898          C     82    GL4      C    370       0.45     12.011   ; qtot -1.55
   899          O     82    GL4      O    370      -0.45    15.9994   ; qtot -2
; residue  83 AS4 rtp AS4  q -1.0
   900          N     83    AS4      N    371      -0.31    14.0067   ; qtot -2.31
   901          H     83    AS4      H    371       0.31      1.008   ; qtot -2
   902        CH1     83    AS4     CA    372          0     13.019   ; qtot -2
   903        CH2     83    AS4     CB    372          0     14.027   ; qtot -2
   904          C     83    AS4     CG    373       0.27     12.011   ; qtot -1.73
   905         OM     83    AS4    OD1    373     -0.635    15.9994   ; qtot -2.365
   906          H     83    AS4   HD11    373          0      1.008   ; qtot -2.365
   907          H     83    AS4   HD12    373          0      1.008   ; qtot -2.365
   908         OM     83    AS4    OD2    373     -0.635    15.9994   ; qtot -3
   909          H     83    AS4   HD21    373          0      1.008   ; qtot -3
   910          H     83    AS4   HD22    373          0      1.008   ; qtot -3
   911          C     83    AS4      C    374       0.45     12.011   ; qtot -2.55
   912          O     83    AS4      O    374      -0.45    15.9994   ; qtot -3
; residue  84 PHE rtp PHE  q  0.0
   913          N     84    PHE      N    375      -0.31    14.0067   ; qtot -3.31
   914          H     84    PHE      H    375       0.31      1.008   ; qtot -3
   915        CH1     84    PHE     CA    376          0     13.019   ; qtot -3
   916        CH2     84    PHE     CB    376          0     14.027   ; qtot -3
   917          C     84    PHE     CG    376          0     12.011   ; qtot -3
   918          C     84    PHE    CD1    377      -0.14     12.011   ; qtot -3.14
   919         HC     84    PHE    HD1    377       0.14      1.008   ; qtot -3
   920          C     84    PHE    CD2    378      -0.14     12.011   ; qtot -3.14
   921         HC     84    PHE    HD2    378       0.14      1.008   ; qtot -3
   922          C     84    PHE    CE1    379      -0.14     12.011   ; qtot -3.14
   923         HC     84    PHE    HE1    379       0.14      1.008   ; qtot -3
   924          C     84    PHE    CE2    380      -0.14     12.011   ; qtot -3.14
   925         HC     84    PHE    HE2    380       0.14      1.008   ; qtot -3
   926          C     84    PHE     CZ    381      -0.14     12.011   ; qtot -3.14
   927         HC     84    PHE     HZ    381       0.14      1.008   ; qtot -3
   928          C     84    PHE      C    382       0.45     12.011   ; qtot -2.55
   929          O     84    PHE      O    382      -0.45    15.9994   ; qtot -3
; residue  85 GLN rtp GLN  q  0.0
   930          N     85    GLN      N    383      -0.31    14.0067   ; qtot -3.31
   931          H     85    GLN      H    383       0.31      1.008   ; qtot -3
   932        CH1     85    GLN     CA    384          0     13.019   ; qtot -3
   933        CH2     85    GLN     CB    384          0     14.027   ; qtot -3
   934        CH2     85    GLN     CG    384          0     14.027   ; qtot -3
   935          C     85    GLN     CD    385       0.29     12.011   ; qtot -2.71
   936          O     85    GLN    OE1    385      -0.45    15.9994   ; qtot -3.16
   937         NT     85    GLN    NE2    385      -0.72    14.0067   ; qtot -3.88
   938          H     85    GLN   HE21    385       0.44      1.008   ; qtot -3.44
   939          H     85    GLN   HE22    385       0.44      1.008   ; qtot -3
   940          C     85    GLN      C    386       0.45     12.011   ; qtot -2.55
   941          O     85    GLN      O    386      -0.45    15.9994   ; qtot -3
; residue  86 SER rtp SER  q  0.0
   942          N     86    SER      N    387      -0.31    14.0067   ; qtot -3.31
   943          H     86    SER      H    387       0.31      1.008   ; qtot -3
   944        CH1     86    SER     CA    388          0     13.019   ; qtot -3
   945        CH2     86    SER     CB    389      0.266     14.027   ; qtot -2.734
   946         OA     86    SER     OG    389     -0.674    15.9994   ; qtot -3.408
   947          H     86    SER     HG    389      0.408      1.008   ; qtot -3
   948          C     86    SER      C    390       0.45     12.011   ; qtot -2.55
   949          O     86    SER      O    390      -0.45    15.9994   ; qtot -3
; residue  87 PRO rtp PRO  q  0.0
   950          N     87    PRO      N    391          0    14.0067   ; qtot -3
   951        CH1     87    PRO     CA    392          0     13.019   ; qtot -3
   952       CH2r     87    PRO     CB    392          0     14.027   ; qtot -3
   953       CH2r     87    PRO     CG    393          0     14.027   ; qtot -3
   954       CH2r     87    PRO     CD    393          0     14.027   ; qtot -3
   955          C     87    PRO      C    394       0.45     12.011   ; qtot -2.55
   956          O     87    PRO      O    394      -0.45    15.9994   ; qtot -3
; residue  88 ARG rtp ARG  q +1.0
   957          N     88    ARG      N    395      -0.31    14.0067   ; qtot -3.31
   958          H     88    ARG      H    395       0.31      1.008   ; qtot -3
   959        CH1     88    ARG     CA    396          0     13.019   ; qtot -3
   960        CH2     88    ARG     CB    396          0     14.027   ; qtot -3
   961        CH2     88    ARG     CG    396          0     14.027   ; qtot -3
   962        CH2     88    ARG     CD    397       0.09     14.027   ; qtot -2.91
   963         NE     88    ARG     NE    397      -0.11    14.0067   ; qtot -3.02
   964          H     88    ARG     HE    397       0.24      1.008   ; qtot -2.78
   965          C     88    ARG     CZ    397       0.34     12.011   ; qtot -2.44
   966         NZ     88    ARG    NH1    397      -0.26    14.0067   ; qtot -2.7
   967          H     88    ARG   HH11    397       0.24      1.008   ; qtot -2.46
   968          H     88    ARG   HH12    397       0.24      1.008   ; qtot -2.22
   969         NZ     88    ARG    NH2    397      -0.26    14.0067   ; qtot -2.48
   970          H     88    ARG   HH21    397       0.24      1.008   ; qtot -2.24
   971          H     88    ARG   HH22    397       0.24      1.008   ; qtot -2
   972          C     88    ARG      C    398       0.45     12.011   ; qtot -1.55
   973          O     88    ARG      O    398      -0.45    15.9994   ; qtot -2
; residue  89 AS4 rtp AS4  q -1.0
   974          N     89    AS4      N    399      -0.31    14.0067   ; qtot -2.31
   975          H     89    AS4      H    399       0.31      1.008   ; qtot -2
   976        CH1     89    AS4     CA    400          0     13.019   ; qtot -2
   977        CH2     89    AS4     CB    400          0     14.027   ; qtot -2
   978          C     89    AS4     CG    401       0.27     12.011   ; qtot -1.73
   979         OM     89    AS4    OD1    401     -0.635    15.9994   ; qtot -2.365
   980          H     89    AS4   HD11    401          0      1.008   ; qtot -2.365
   981          H     89    AS4   HD12    401          0      1.008   ; qtot -2.365
   982         OM     89    AS4    OD2    401     -0.635    15.9994   ; qtot -3
   983          H     89    AS4   HD21    401          0      1.008   ; qtot -3
   984          H     89    AS4   HD22    401          0      1.008   ; qtot -3
   985          C     89    AS4      C    402       0.45     12.011   ; qtot -2.55
   986          O     89    AS4      O    402      -0.45    15.9994   ; qtot -3
; residue  90 SER rtp SER  q  0.0
   987          N     90    SER      N    403      -0.31    14.0067   ; qtot -3.31
   988          H     90    SER      H    403       0.31      1.008   ; qtot -3
   989        CH1     90    SER     CA    404          0     13.019   ; qtot -3
   990        CH2     90    SER     CB    405      0.266     14.027   ; qtot -2.734
   991         OA     90    SER     OG    405     -0.674    15.9994   ; qtot -3.408
   992          H     90    SER     HG    405      0.408      1.008   ; qtot -3
   993          C     90    SER      C    406       0.45     12.011   ; qtot -2.55
   994          O     90    SER      O    406      -0.45    15.9994   ; qtot -3
; residue  91 GL4 rtp GL4  q -1.0
   995          N     91    GL4      N    407      -0.31    14.0067   ; qtot -3.31
   996          H     91    GL4      H    407       0.31      1.008   ; qtot -3
   997        CH1     91    GL4     CA    408          0     13.019   ; qtot -3
   998        CH2     91    GL4     CB    408          0     14.027   ; qtot -3
   999        CH2     91    GL4     CG    408          0     14.027   ; qtot -3
  1000          C     91    GL4     CD    409       0.27     12.011   ; qtot -2.73
  1001         OM     91    GL4    OE1    409     -0.635    15.9994   ; qtot -3.365
  1002          H     91    GL4   HE11    409          0      1.008   ; qtot -3.365
  1003          H     91    GL4   HE12    409          0      1.008   ; qtot -3.365
  1004         OM     91    GL4    OE2    409     -0.635    15.9994   ; qtot -4
  1005          H     91    GL4   HE21    409          0      1.008   ; qtot -4
  1006          H     91    GL4   HE22    409          0      1.008   ; qtot -4
  1007          C     91    GL4      C    410       0.45     12.011   ; qtot -3.55
  1008          O     91    GL4      O    410      -0.45    15.9994   ; qtot -4
; residue  92 GLY rtp GLY  q  0.0
  1009          N     92    GLY      N    411      -0.31    14.0067   ; qtot -4.31
  1010          H     92    GLY      H    411       0.31      1.008   ; qtot -4
  1011        CH2     92    GLY     CA    412          0     14.027   ; qtot -4
  1012          C     92    GLY      C    413       0.45     12.011   ; qtot -3.55
  1013          O     92    GLY      O    413      -0.45    15.9994   ; qtot -4
; residue  93 HI2 rtp HI2  q +1.0
  1014          N     93    HI2      N    414      -0.31    14.0067   ; qtot -4.31
  1015          H     93    HI2      H    414       0.31      1.008   ; qtot -4
  1016        CH1     93    HI2     CA    415          0     13.019   ; qtot -4
  1017        CH2     93    HI2     CB    415          0     14.027   ; qtot -4
  1018          C     93    HI2     CG    416      -0.05     12.011   ; qtot -4.05
  1019         NR     93    HI2    ND1    416       0.38    14.0067   ; qtot -3.67
  1020          H     93    HI2    HD1    416        0.3      1.008   ; qtot -3.37
  1021          C     93    HI2    CD2    416       -0.1     12.011   ; qtot -3.47
  1022         HC     93    HI2    HD2    416        0.1      1.008   ; qtot -3.37
  1023          C     93    HI2    CE1    416      -0.34     12.011   ; qtot -3.71
  1024         HC     93    HI2    HE1    416        0.1      1.008   ; qtot -3.61
  1025         NR     93    HI2    NE2    416       0.31    14.0067   ; qtot -3.3
  1026          H     93    HI2    HE2    416        0.3      1.008   ; qtot -3
  1027          C     93    HI2      C    417       0.45     12.011   ; qtot -2.55
  1028          O     93    HI2      O    417      -0.45    15.9994   ; qtot -3
; residue  94 GLY rtp GLY  q  0.0
  1029          N     94    GLY      N    418      -0.31    14.0067   ; qtot -3.31
  1030          H     94    GLY      H    418       0.31      1.008   ; qtot -3
  1031        CH2     94    GLY     CA    419          0     14.027   ; qtot -3
  1032          C     94    GLY      C    420       0.45     12.011   ; qtot -2.55
  1033          O     94    GLY      O    420      -0.45    15.9994   ; qtot -3
; residue  95 THR rtp THR  q  0.0
  1034          N     95    THR      N    421      -0.31    14.0067   ; qtot -3.31
  1035          H     95    THR      H    421       0.31      1.008   ; qtot -3
  1036        CH1     95    THR     CA    422          0     13.019   ; qtot -3
  1037        CH1     95    THR     CB    423      0.266     13.019   ; qtot -2.734
  1038         OA     95    THR    OG1    423     -0.674    15.9994   ; qtot -3.408
  1039          H     95    THR    HG1    423      0.408      1.008   ; qtot -3
  1040        CH3     95    THR    CG2    424          0     15.035   ; qtot -3
  1041          C     95    THR      C    425       0.45     12.011   ; qtot -2.55
  1042          O     95    THR      O    425      -0.45    15.9994   ; qtot -3
; residue  96 HI2 rtp HI2  q +1.0
  1043          N     96    HI2      N    426      -0.31    14.0067   ; qtot -3.31
  1044          H     96    HI2      H    426       0.31      1.008   ; qtot -3
  1045        CH1     96    HI2     CA    427          0     13.019   ; qtot -3
  1046        CH2     96    HI2     CB    427          0     14.027   ; qtot -3
  1047          C     96    HI2     CG    428      -0.05     12.011   ; qtot -3.05
  1048         NR     96    HI2    ND1    428       0.38    14.0067   ; qtot -2.67
  1049          H     96    HI2    HD1    428        0.3      1.008   ; qtot -2.37
  1050          C     96    HI2    CD2    428       -0.1     12.011   ; qtot -2.47
  1051         HC     96    HI2    HD2    428        0.1      1.008   ; qtot -2.37
  1052          C     96    HI2    CE1    428      -0.34     12.011   ; qtot -2.71
  1053         HC     96    HI2    HE1    428        0.1      1.008   ; qtot -2.61
  1054         NR     96    HI2    NE2    428       0.31    14.0067   ; qtot -2.3
  1055          H     96    HI2    HE2    428        0.3      1.008   ; qtot -2
  1056          C     96    HI2      C    429       0.45     12.011   ; qtot -1.55
  1057          O     96    HI2      O    429      -0.45    15.9994   ; qtot -2
; residue  97 THR rtp THR  q  0.0
  1058          N     97    THR      N    430      -0.31    14.0067   ; qtot -2.31
  1059          H     97    THR      H    430       0.31      1.008   ; qtot -2
  1060        CH1     97    THR     CA    431          0     13.019   ; qtot -2
  1061        CH1     97    THR     CB    432      0.266     13.019   ; qtot -1.734
  1062         OA     97    THR    OG1    432     -0.674    15.9994   ; qtot -2.408
  1063          H     97    THR    HG1    432      0.408      1.008   ; qtot -2
  1064        CH3     97    THR    CG2    433          0     15.035   ; qtot -2
  1065          C     97    THR      C    434       0.45     12.011   ; qtot -1.55
  1066          O     97    THR      O    434      -0.45    15.9994   ; qtot -2
; residue  98 ALA rtp ALA  q  0.0
  1067          N     98    ALA      N    435      -0.31    14.0067   ; qtot -2.31
  1068          H     98    ALA      H    435       0.31      1.008   ; qtot -2
  1069        CH1     98    ALA     CA    436          0     13.019   ; qtot -2
  1070        CH3     98    ALA     CB    436          0     15.035   ; qtot -2
  1071          C     98    ALA      C    437       0.45     12.011   ; qtot -1.55
  1072          O     98    ALA      O    437      -0.45    15.9994   ; qtot -2
; residue  99 SER rtp SER  q  0.0
  1073          N     99    SER      N    438      -0.31    14.0067   ; qtot -2.31
  1074          H     99    SER      H    438       0.31      1.008   ; qtot -2
  1075        CH1     99    SER     CA    439          0     13.019   ; qtot -2
  1076        CH2     99    SER     CB    440      0.266     14.027   ; qtot -1.734
  1077         OA     99    SER     OG    440     -0.674    15.9994   ; qtot -2.408
  1078          H     99    SER     HG    440      0.408      1.008   ; qtot -2
  1079          C     99    SER      C    441       0.45     12.011   ; qtot -1.55
  1080          O     99    SER      O    441      -0.45    15.9994   ; qtot -2
; residue 100 THR rtp THR  q  0.0
  1081          N    100    THR      N    442      -0.31    14.0067   ; qtot -2.31
  1082          H    100    THR      H    442       0.31      1.008   ; qtot -2
  1083        CH1    100    THR     CA    443          0     13.019   ; qtot -2
  1084        CH1    100    THR     CB    444      0.266     13.019   ; qtot -1.734
  1085         OA    100    THR    OG1    444     -0.674    15.9994   ; qtot -2.408
  1086          H    100    THR    HG1    444      0.408      1.008   ; qtot -2
  1087        CH3    100    THR    CG2    445          0     15.035   ; qtot -2
  1088          C    100    THR      C    446       0.45     12.011   ; qtot -1.55
  1089          O    100    THR      O    446      -0.45    15.9994   ; qtot -2
; residue 101 ALA rtp ALA  q  0.0
  1090          N    101    ALA      N    447      -0.31    14.0067   ; qtot -2.31
  1091          H    101    ALA      H    447       0.31      1.008   ; qtot -2
  1092        CH1    101    ALA     CA    448          0     13.019   ; qtot -2
  1093        CH3    101    ALA     CB    448          0     15.035   ; qtot -2
  1094          C    101    ALA      C    449       0.45     12.011   ; qtot -1.55
  1095          O    101    ALA      O    449      -0.45    15.9994   ; qtot -2
; residue 102 ALA rtp ALA  q  0.0
  1096          N    102    ALA      N    450      -0.31    14.0067   ; qtot -2.31
  1097          H    102    ALA      H    450       0.31      1.008   ; qtot -2
  1098        CH1    102    ALA     CA    451          0     13.019   ; qtot -2
  1099        CH3    102    ALA     CB    451          0     15.035   ; qtot -2
  1100          C    102    ALA      C    452       0.45     12.011   ; qtot -1.55
  1101          O    102    ALA      O    452      -0.45    15.9994   ; qtot -2
; residue 103 GLY rtp GLY  q  0.0
  1102          N    103    GLY      N    453      -0.31    14.0067   ; qtot -2.31
  1103          H    103    GLY      H    453       0.31      1.008   ; qtot -2
  1104        CH2    103    GLY     CA    454          0     14.027   ; qtot -2
  1105          C    103    GLY      C    455       0.45     12.011   ; qtot -1.55
  1106          O    103    GLY      O    455      -0.45    15.9994   ; qtot -2
; residue 104 GLY rtp GLY  q  0.0
  1107          N    104    GLY      N    456      -0.31    14.0067   ; qtot -2.31
  1108          H    104    GLY      H    456       0.31      1.008   ; qtot -2
  1109        CH2    104    GLY     CA    457          0     14.027   ; qtot -2
  1110          C    104    GLY      C    458       0.45     12.011   ; qtot -1.55
  1111          O    104    GLY      O    458      -0.45    15.9994   ; qtot -2
; residue 105 LEU rtp LEU  q  0.0
  1112          N    105    LEU      N    459      -0.31    14.0067   ; qtot -2.31
  1113          H    105    LEU      H    459       0.31      1.008   ; qtot -2
  1114        CH1    105    LEU     CA    460          0     13.019   ; qtot -2
  1115        CH2    105    LEU     CB    460          0     14.027   ; qtot -2
  1116        CH1    105    LEU     CG    461          0     13.019   ; qtot -2
  1117        CH3    105    LEU    CD1    461          0     15.035   ; qtot -2
  1118        CH3    105    LEU    CD2    461          0     15.035   ; qtot -2
  1119          C    105    LEU      C    462       0.45     12.011   ; qtot -1.55
  1120          O    105    LEU      O    462      -0.45    15.9994   ; qtot -2
; residue 106 VAL rtp VAL  q  0.0
  1121          N    106    VAL      N    463      -0.31    14.0067   ; qtot -2.31
  1122          H    106    VAL      H    463       0.31      1.008   ; qtot -2
  1123        CH1    106    VAL     CA    464          0     13.019   ; qtot -2
  1124        CH1    106    VAL     CB    464          0     13.019   ; qtot -2
  1125        CH3    106    VAL    CG1    464          0     15.035   ; qtot -2
  1126        CH3    106    VAL    CG2    464          0     15.035   ; qtot -2
  1127          C    106    VAL      C    465       0.45     12.011   ; qtot -1.55
  1128          O    106    VAL      O    465      -0.45    15.9994   ; qtot -2
; residue 107 SER rtp SER  q  0.0
  1129          N    107    SER      N    466      -0.31    14.0067   ; qtot -2.31
  1130          H    107    SER      H    466       0.31      1.008   ; qtot -2
  1131        CH1    107    SER     CA    467          0     13.019   ; qtot -2
  1132        CH2    107    SER     CB    468      0.266     14.027   ; qtot -1.734
  1133         OA    107    SER     OG    468     -0.674    15.9994   ; qtot -2.408
  1134          H    107    SER     HG    468      0.408      1.008   ; qtot -2
  1135          C    107    SER      C    469       0.45     12.011   ; qtot -1.55
  1136          O    107    SER      O    469      -0.45    15.9994   ; qtot -2
; residue 108 MET rtp MET  q  0.0
  1137          N    108    MET      N    470      -0.31    14.0067   ; qtot -2.31
  1138          H    108    MET      H    470       0.31      1.008   ; qtot -2
  1139        CH1    108    MET     CA    471          0     13.019   ; qtot -2
  1140        CH2    108    MET     CB    471          0     14.027   ; qtot -2
  1141        CH2    108    MET     CG    472      0.241     14.027   ; qtot -1.759
  1142          S    108    MET     SD    472     -0.482      32.06   ; qtot -2.241
  1143        CH3    108    MET     CE    472      0.241     15.035   ; qtot -2
  1144          C    108    MET      C    473       0.45     12.011   ; qtot -1.55
  1145          O    108    MET      O    473      -0.45    15.9994   ; qtot -2
; residue 109 ALA rtp ALA  q  0.0
  1146          N    109    ALA      N    474      -0.31    14.0067   ; qtot -2.31
  1147          H    109    ALA      H    474       0.31      1.008   ; qtot -2
  1148        CH1    109    ALA     CA    475          0     13.019   ; qtot -2
  1149        CH3    109    ALA     CB    475          0     15.035   ; qtot -2
  1150          C    109    ALA      C    476       0.45     12.011   ; qtot -1.55
  1151          O    109    ALA      O    476      -0.45    15.9994   ; qtot -2
; residue 110 SER rtp SER  q  0.0
  1152          N    110    SER      N    477      -0.31    14.0067   ; qtot -2.31
  1153          H    110    SER      H    477       0.31      1.008   ; qtot -2
  1154        CH1    110    SER     CA    478          0     13.019   ; qtot -2
  1155        CH2    110    SER     CB    479      0.266     14.027   ; qtot -1.734
  1156         OA    110    SER     OG    479     -0.674    15.9994   ; qtot -2.408
  1157          H    110    SER     HG    479      0.408      1.008   ; qtot -2
  1158          C    110    SER      C    480       0.45     12.011   ; qtot -1.55
  1159          O    110    SER      O    480      -0.45    15.9994   ; qtot -2
; residue 111 LEU rtp LEU  q  0.0
  1160          N    111    LEU      N    481      -0.31    14.0067   ; qtot -2.31
  1161          H    111    LEU      H    481       0.31      1.008   ; qtot -2
  1162        CH1    111    LEU     CA    482          0     13.019   ; qtot -2
  1163        CH2    111    LEU     CB    482          0     14.027   ; qtot -2
  1164        CH1    111    LEU     CG    483          0     13.019   ; qtot -2
  1165        CH3    111    LEU    CD1    483          0     15.035   ; qtot -2
  1166        CH3    111    LEU    CD2    483          0     15.035   ; qtot -2
  1167          C    111    LEU      C    484       0.45     12.011   ; qtot -1.55
  1168          O    111    LEU      O    484      -0.45    15.9994   ; qtot -2
; residue 112 MET rtp MET  q  0.0
  1169          N    112    MET      N    485      -0.31    14.0067   ; qtot -2.31
  1170          H    112    MET      H    485       0.31      1.008   ; qtot -2
  1171        CH1    112    MET     CA    486          0     13.019   ; qtot -2
  1172        CH2    112    MET     CB    486          0     14.027   ; qtot -2
  1173        CH2    112    MET     CG    487      0.241     14.027   ; qtot -1.759
  1174          S    112    MET     SD    487     -0.482      32.06   ; qtot -2.241
  1175        CH3    112    MET     CE    487      0.241     15.035   ; qtot -2
  1176          C    112    MET      C    488       0.45     12.011   ; qtot -1.55
  1177          O    112    MET      O    488      -0.45    15.9994   ; qtot -2
; residue 113 GLY rtp GLY  q  0.0
  1178          N    113    GLY      N    489      -0.31    14.0067   ; qtot -2.31
  1179          H    113    GLY      H    489       0.31      1.008   ; qtot -2
  1180        CH2    113    GLY     CA    490          0     14.027   ; qtot -2
  1181          C    113    GLY      C    491       0.45     12.011   ; qtot -1.55
  1182          O    113    GLY      O    491      -0.45    15.9994   ; qtot -2
; residue 114 PHE rtp PHE  q  0.0
  1183          N    114    PHE      N    492      -0.31    14.0067   ; qtot -2.31
  1184          H    114    PHE      H    492       0.31      1.008   ; qtot -2
  1185        CH1    114    PHE     CA    493          0     13.019   ; qtot -2
  1186        CH2    114    PHE     CB    493          0     14.027   ; qtot -2
  1187          C    114    PHE     CG    493          0     12.011   ; qtot -2
  1188          C    114    PHE    CD1    494      -0.14     12.011   ; qtot -2.14
  1189         HC    114    PHE    HD1    494       0.14      1.008   ; qtot -2
  1190          C    114    PHE    CD2    495      -0.14     12.011   ; qtot -2.14
  1191         HC    114    PHE    HD2    495       0.14      1.008   ; qtot -2
  1192          C    114    PHE    CE1    496      -0.14     12.011   ; qtot -2.14
  1193         HC    114    PHE    HE1    496       0.14      1.008   ; qtot -2
  1194          C    114    PHE    CE2    497      -0.14     12.011   ; qtot -2.14
  1195         HC    114    PHE    HE2    497       0.14      1.008   ; qtot -2
  1196          C    114    PHE     CZ    498      -0.14     12.011   ; qtot -2.14
  1197         HC    114    PHE     HZ    498       0.14      1.008   ; qtot -2
  1198          C    114    PHE      C    499       0.45     12.011   ; qtot -1.55
  1199          O    114    PHE      O    499      -0.45    15.9994   ; qtot -2
; residue 115 GLY rtp GLY  q  0.0
  1200          N    115    GLY      N    500      -0.31    14.0067   ; qtot -2.31
  1201          H    115    GLY      H    500       0.31      1.008   ; qtot -2
  1202        CH2    115    GLY     CA    501          0     14.027   ; qtot -2
  1203          C    115    GLY      C    502       0.45     12.011   ; qtot -1.55
  1204          O    115    GLY      O    502      -0.45    15.9994   ; qtot -2
; residue 116 LEU rtp LEU  q  0.0
  1205          N    116    LEU      N    503      -0.31    14.0067   ; qtot -2.31
  1206          H    116    LEU      H    503       0.31      1.008   ; qtot -2
  1207        CH1    116    LEU     CA    504          0     13.019   ; qtot -2
  1208        CH2    116    LEU     CB    504          0     14.027   ; qtot -2
  1209        CH1    116    LEU     CG    505          0     13.019   ; qtot -2
  1210        CH3    116    LEU    CD1    505          0     15.035   ; qtot -2
  1211        CH3    116    LEU    CD2    505          0     15.035   ; qtot -2
  1212          C    116    LEU      C    506       0.45     12.011   ; qtot -1.55
  1213          O    116    LEU      O    506      -0.45    15.9994   ; qtot -2
; residue 117 GLY rtp GLY  q  0.0
  1214          N    117    GLY      N    507      -0.31    14.0067   ; qtot -2.31
  1215          H    117    GLY      H    507       0.31      1.008   ; qtot -2
  1216        CH2    117    GLY     CA    508          0     14.027   ; qtot -2
  1217          C    117    GLY      C    509       0.45     12.011   ; qtot -1.55
  1218          O    117    GLY      O    509      -0.45    15.9994   ; qtot -2
; residue 118 THR rtp THR  q  0.0
  1219          N    118    THR      N    510      -0.31    14.0067   ; qtot -2.31
  1220          H    118    THR      H    510       0.31      1.008   ; qtot -2
  1221        CH1    118    THR     CA    511          0     13.019   ; qtot -2
  1222        CH1    118    THR     CB    512      0.266     13.019   ; qtot -1.734
  1223         OA    118    THR    OG1    512     -0.674    15.9994   ; qtot -2.408
  1224          H    118    THR    HG1    512      0.408      1.008   ; qtot -2
  1225        CH3    118    THR    CG2    513          0     15.035   ; qtot -2
  1226          C    118    THR      C    514       0.45     12.011   ; qtot -1.55
  1227          O    118    THR      O    514      -0.45    15.9994   ; qtot -2
; residue 119 ALA rtp ALA  q  0.0
  1228          N    119    ALA      N    515      -0.31    14.0067   ; qtot -2.31
  1229          H    119    ALA      H    515       0.31      1.008   ; qtot -2
  1230        CH1    119    ALA     CA    516          0     13.019   ; qtot -2
  1231        CH3    119    ALA     CB    516          0     15.035   ; qtot -2
  1232          C    119    ALA      C    517       0.45     12.011   ; qtot -1.55
  1233          O    119    ALA      O    517      -0.45    15.9994   ; qtot -2
; residue 120 ARG rtp ARG  q +1.0
  1234          N    120    ARG      N    518      -0.31    14.0067   ; qtot -2.31
  1235          H    120    ARG      H    518       0.31      1.008   ; qtot -2
  1236        CH1    120    ARG     CA    519          0     13.019   ; qtot -2
  1237        CH2    120    ARG     CB    519          0     14.027   ; qtot -2
  1238        CH2    120    ARG     CG    519          0     14.027   ; qtot -2
  1239        CH2    120    ARG     CD    520       0.09     14.027   ; qtot -1.91
  1240         NE    120    ARG     NE    520      -0.11    14.0067   ; qtot -2.02
  1241          H    120    ARG     HE    520       0.24      1.008   ; qtot -1.78
  1242          C    120    ARG     CZ    520       0.34     12.011   ; qtot -1.44
  1243         NZ    120    ARG    NH1    520      -0.26    14.0067   ; qtot -1.7
  1244          H    120    ARG   HH11    520       0.24      1.008   ; qtot -1.46
  1245          H    120    ARG   HH12    520       0.24      1.008   ; qtot -1.22
  1246         NZ    120    ARG    NH2    520      -0.26    14.0067   ; qtot -1.48
  1247          H    120    ARG   HH21    520       0.24      1.008   ; qtot -1.24
  1248          H    120    ARG   HH22    520       0.24      1.008   ; qtot -1
  1249          C    120    ARG      C    521       0.45     12.011   ; qtot -0.55
  1250          O    120    ARG      O    521      -0.45    15.9994   ; qtot -1
; residue 121 GLY rtp GLY  q  0.0
  1251          N    121    GLY      N    522      -0.31    14.0067   ; qtot -1.31
  1252          H    121    GLY      H    522       0.31      1.008   ; qtot -1
  1253        CH2    121    GLY     CA    523          0     14.027   ; qtot -1
  1254          C    121    GLY      C    524       0.45     12.011   ; qtot -0.55
  1255          O    121    GLY      O    524      -0.45    15.9994   ; qtot -1
; residue 122 GLY rtp GLY  q  0.0
  1256          N    122    GLY      N    525      -0.31    14.0067   ; qtot -1.31
  1257          H    122    GLY      H    525       0.31      1.008   ; qtot -1
  1258        CH2    122    GLY     CA    526          0     14.027   ; qtot -1
  1259          C    122    GLY      C    527       0.45     12.011   ; qtot -0.55
  1260          O    122    GLY      O    527      -0.45    15.9994   ; qtot -1
; residue 123 VAL rtp VAL  q  0.0
  1261          N    123    VAL      N    528      -0.31    14.0067   ; qtot -1.31
  1262          H    123    VAL      H    528       0.31      1.008   ; qtot -1
  1263        CH1    123    VAL     CA    529          0     13.019   ; qtot -1
  1264        CH1    123    VAL     CB    529          0     13.019   ; qtot -1
  1265        CH3    123    VAL    CG1    529          0     15.035   ; qtot -1
  1266        CH3    123    VAL    CG2    529          0     15.035   ; qtot -1
  1267          C    123    VAL      C    530       0.45     12.011   ; qtot -0.55
  1268          O    123    VAL      O    530      -0.45    15.9994   ; qtot -1
; residue 124 PRO rtp PRO  q  0.0
  1269          N    124    PRO      N    531          0    14.0067   ; qtot -1
  1270        CH1    124    PRO     CA    532          0     13.019   ; qtot -1
  1271       CH2r    124    PRO     CB    532          0     14.027   ; qtot -1
  1272       CH2r    124    PRO     CG    533          0     14.027   ; qtot -1
  1273       CH2r    124    PRO     CD    533          0     14.027   ; qtot -1
  1274          C    124    PRO      C    534       0.45     12.011   ; qtot -0.55
  1275          O    124    PRO      O    534      -0.45    15.9994   ; qtot -1
; residue 125 SER rtp SER  q  0.0
  1276          N    125    SER      N    535      -0.31    14.0067   ; qtot -1.31
  1277          H    125    SER      H    535       0.31      1.008   ; qtot -1
  1278        CH1    125    SER     CA    536          0     13.019   ; qtot -1
  1279        CH2    125    SER     CB    537      0.266     14.027   ; qtot -0.734
  1280         OA    125    SER     OG    537     -0.674    15.9994   ; qtot -1.408
  1281          H    125    SER     HG    537      0.408      1.008   ; qtot -1
  1282          C    125    SER      C    538       0.45     12.011   ; qtot -0.55
  1283          O    125    SER      O    538      -0.45    15.9994   ; qtot -1
; residue 126 ALA rtp ALA  q  0.0
  1284          N    126    ALA      N    539      -0.31    14.0067   ; qtot -1.31
  1285          H    126    ALA      H    539       0.31      1.008   ; qtot -1
  1286        CH1    126    ALA     CA    540          0     13.019   ; qtot -1
  1287        CH3    126    ALA     CB    540          0     15.035   ; qtot -1
  1288          C    126    ALA      C    541       0.45     12.011   ; qtot -0.55
  1289          O    126    ALA      O    541      -0.45    15.9994   ; qtot -1
; residue 127 ARG rtp ARG  q +1.0
  1290          N    127    ARG      N    542      -0.31    14.0067   ; qtot -1.31
  1291          H    127    ARG      H    542       0.31      1.008   ; qtot -1
  1292        CH1    127    ARG     CA    543          0     13.019   ; qtot -1
  1293        CH2    127    ARG     CB    543          0     14.027   ; qtot -1
  1294        CH2    127    ARG     CG    543          0     14.027   ; qtot -1
  1295        CH2    127    ARG     CD    544       0.09     14.027   ; qtot -0.91
  1296         NE    127    ARG     NE    544      -0.11    14.0067   ; qtot -1.02
  1297          H    127    ARG     HE    544       0.24      1.008   ; qtot -0.78
  1298          C    127    ARG     CZ    544       0.34     12.011   ; qtot -0.44
  1299         NZ    127    ARG    NH1    544      -0.26    14.0067   ; qtot -0.7
  1300          H    127    ARG   HH11    544       0.24      1.008   ; qtot -0.46
  1301          H    127    ARG   HH12    544       0.24      1.008   ; qtot -0.22
  1302         NZ    127    ARG    NH2    544      -0.26    14.0067   ; qtot -0.48
  1303          H    127    ARG   HH21    544       0.24      1.008   ; qtot -0.24
  1304          H    127    ARG   HH22    544       0.24      1.008   ; qtot -4.992e-07
  1305          C    127    ARG      C    545       0.45     12.011   ; qtot 0.45
  1306          O    127    ARG      O    545      -0.45    15.9994   ; qtot -4.992e-07
; residue 128 ILE rtp ILE  q  0.0
  1307          N    128    ILE      N    546      -0.31    14.0067   ; qtot -0.31
  1308          H    128    ILE      H    546       0.31      1.008   ; qtot -4.992e-07
  1309        CH1    128    ILE     CA    547          0     13.019   ; qtot -4.992e-07
  1310        CH1    128    ILE     CB    548          0     13.019   ; qtot -4.992e-07
  1311        CH2    128    ILE    CG1    548          0     14.027   ; qtot -4.992e-07
  1312        CH3    128    ILE    CG2    548          0     15.035   ; qtot -4.992e-07
  1313        CH3    128    ILE     CD    548          0     15.035   ; qtot -4.992e-07
  1314          C    128    ILE      C    549       0.45     12.011   ; qtot 0.45
  1315          O    128    ILE      O    549      -0.45    15.9994   ; qtot -4.992e-07
; residue 129 ALA rtp ALA  q  0.0
  1316          N    129    ALA      N    550      -0.31    14.0067   ; qtot -0.31
  1317          H    129    ALA      H    550       0.31      1.008   ; qtot -4.992e-07
  1318        CH1    129    ALA     CA    551          0     13.019   ; qtot -4.992e-07
  1319        CH3    129    ALA     CB    551          0     15.035   ; qtot -4.992e-07
  1320          C    129    ALA      C    552       0.45     12.011   ; qtot 0.45
  1321          O    129    ALA      O    552      -0.45    15.9994   ; qtot -4.992e-07
; residue 130 VAL rtp VAL  q  0.0
  1322          N    130    VAL      N    553      -0.31    14.0067   ; qtot -0.31
  1323          H    130    VAL      H    553       0.31      1.008   ; qtot -4.992e-07
  1324        CH1    130    VAL     CA    554          0     13.019   ; qtot -4.992e-07
  1325        CH1    130    VAL     CB    554          0     13.019   ; qtot -4.992e-07
  1326        CH3    130    VAL    CG1    554          0     15.035   ; qtot -4.992e-07
  1327        CH3    130    VAL    CG2    554          0     15.035   ; qtot -4.992e-07
  1328          C    130    VAL      C    555       0.45     12.011   ; qtot 0.45
  1329          O    130    VAL      O    555      -0.45    15.9994   ; qtot -4.992e-07
; residue 131 TY0 rtp TY0  q  0.0
  1330          N    131    TY0      N    556      -0.31    14.0067   ; qtot -0.31
  1331          H    131    TY0      H    556       0.31      1.008   ; qtot -4.992e-07
  1332        CH1    131    TY0     CA    557          0     13.019   ; qtot -4.992e-07
  1333        CH2    131    TY0     CB    557          0     14.027   ; qtot -4.992e-07
  1334          C    131    TY0     CG    557          0     12.011   ; qtot -4.992e-07
  1335          C    131    TY0    CD1    558      -0.14     12.011   ; qtot -0.14
  1336         HC    131    TY0    HD1    558       0.14      1.008   ; qtot -4.992e-07
  1337          C    131    TY0    CD2    559      -0.14     12.011   ; qtot -0.14
  1338         HC    131    TY0    HD2    559       0.14      1.008   ; qtot -4.992e-07
  1339          C    131    TY0    CE1    560      -0.14     12.011   ; qtot -0.14
  1340         HC    131    TY0    HE1    560       0.14      1.008   ; qtot -4.992e-07
  1341          C    131    TY0    CE2    561      -0.14     12.011   ; qtot -0.14
  1342         HC    131    TY0    HE2    561       0.14      1.008   ; qtot -4.992e-07
  1343          C    131    TY0     CZ    562      0.203     12.011   ; qtot 0.203
  1344         OA    131    TY0     OH    562     -0.611    15.9994   ; qtot -0.408
  1345          H    131    TY0    HH1    562      0.408      1.008   ; qtot -5.141e-07
  1346          H    131    TY0    HH2    562          0      1.008   ; qtot -5.141e-07
  1347          C    131    TY0      C    563       0.45     12.011   ; qtot 0.45
  1348          O    131    TY0      O    563      -0.45    15.9994   ; qtot -5.141e-07
; residue 132 LY3 rtp LY3  q +1.0
  1349          N    132    LY3      N    564      -0.31    14.0067   ; qtot -0.31
  1350          H    132    LY3      H    564       0.31      1.008   ; qtot -5.141e-07
  1351        CH1    132    LY3     CA    565          0     13.019   ; qtot -5.141e-07
  1352        CH2    132    LY3     CB    565          0     14.027   ; qtot -5.141e-07
  1353        CH2    132    LY3     CG    566          0     14.027   ; qtot -5.141e-07
  1354        CH2    132    LY3     CD    566          0     14.027   ; qtot -5.141e-07
  1355        CH2    132    LY3     CE    567      0.127     14.027   ; qtot 0.127
  1356         NL    132    LY3     NZ    567      0.129    14.0067   ; qtot 0.256
  1357          H    132    LY3    HZ1    567      0.248      1.008   ; qtot 0.504
  1358          H    132    LY3    HZ2    567      0.248      1.008   ; qtot 0.752
  1359          H    132    LY3    HZ3    567      0.248      1.008   ; qtot 1
  1360          C    132    LY3      C    568       0.45     12.011   ; qtot 1.45
  1361          O    132    LY3      O    568      -0.45    15.9994   ; qtot 1
; residue 133 ILE rtp ILE  q  0.0
  1362          N    133    ILE      N    569      -0.31    14.0067   ; qtot 0.69
  1363          H    133    ILE      H    569       0.31      1.008   ; qtot 1
  1364        CH1    133    ILE     CA    570          0     13.019   ; qtot 1
  1365        CH1    133    ILE     CB    571          0     13.019   ; qtot 1
  1366        CH2    133    ILE    CG1    571          0     14.027   ; qtot 1
  1367        CH3    133    ILE    CG2    571          0     15.035   ; qtot 1
  1368        CH3    133    ILE     CD    571          0     15.035   ; qtot 1
  1369          C    133    ILE      C    572       0.45     12.011   ; qtot 1.45
  1370          O    133    ILE      O    572      -0.45    15.9994   ; qtot 1
; residue 134 CYS rtp CYS2 q  0.0
  1371          N    134    CYS      N    573      -0.31    14.0067   ; qtot 0.69
  1372          H    134    CYS      H    573       0.31      1.008   ; qtot 1
  1373        CH1    134    CYS     CA    574          0     13.019   ; qtot 1
  1374        CH2    134    CYS     CB    574          0     14.027   ; qtot 1
  1375          S    134    CYS     SG    574          0      32.06   ; qtot 1
  1376          C    134    CYS      C    575       0.45     12.011   ; qtot 1.45
  1377          O    134    CYS      O    575      -0.45    15.9994   ; qtot 1
; residue 135 TRP rtp TRP  q  0.0
  1378          N    135    TRP      N    576      -0.31    14.0067   ; qtot 0.69
  1379          H    135    TRP      H    576       0.31      1.008   ; qtot 1
  1380        CH1    135    TRP     CA    577          0     13.019   ; qtot 1
  1381        CH2    135    TRP     CB    577          0     14.027   ; qtot 1
  1382          C    135    TRP     CG    578      -0.21     12.011   ; qtot 0.79
  1383          C    135    TRP    CD1    578      -0.14     12.011   ; qtot 0.65
  1384         HC    135    TRP    HD1    578       0.14      1.008   ; qtot 0.79
  1385          C    135    TRP    CD2    578          0     12.011   ; qtot 0.79
  1386         NR    135    TRP    NE1    578       -0.1    14.0067   ; qtot 0.69
  1387          H    135    TRP    HE1    578       0.31      1.008   ; qtot 1
  1388          C    135    TRP    CE2    578          0     12.011   ; qtot 1
  1389          C    135    TRP    CE3    579      -0.14     12.011   ; qtot 0.86
  1390         HC    135    TRP    HE3    579       0.14      1.008   ; qtot 1
  1391          C    135    TRP    CZ2    580      -0.14     12.011   ; qtot 0.86
  1392         HC    135    TRP    HZ2    580       0.14      1.008   ; qtot 1
  1393          C    135    TRP    CZ3    581      -0.14     12.011   ; qtot 0.86
  1394         HC    135    TRP    HZ3    581       0.14      1.008   ; qtot 1
  1395          C    135    TRP    CH2    582      -0.14     12.011   ; qtot 0.86
  1396         HC    135    TRP    HH2    582       0.14      1.008   ; qtot 1
  1397          C    135    TRP      C    583       0.45     12.011   ; qtot 1.45
  1398          O    135    TRP      O    583      -0.45    15.9994   ; qtot 1
; residue 136 SER rtp SER  q  0.0
  1399          N    136    SER      N    584      -0.31    14.0067   ; qtot 0.69
  1400          H    136    SER      H    584       0.31      1.008   ; qtot 1
  1401        CH1    136    SER     CA    585          0     13.019   ; qtot 1
  1402        CH2    136    SER     CB    586      0.266     14.027   ; qtot 1.266
  1403         OA    136    SER     OG    586     -0.674    15.9994   ; qtot 0.592
  1404          H    136    SER     HG    586      0.408      1.008   ; qtot 1
  1405          C    136    SER      C    587       0.45     12.011   ; qtot 1.45
  1406          O    136    SER      O    587      -0.45    15.9994   ; qtot 1
; residue 137 AS4 rtp AS4  q -1.0
  1407          N    137    AS4      N    588      -0.31    14.0067   ; qtot 0.69
  1408          H    137    AS4      H    588       0.31      1.008   ; qtot 1
  1409        CH1    137    AS4     CA    589          0     13.019   ; qtot 1
  1410        CH2    137    AS4     CB    589          0     14.027   ; qtot 1
  1411          C    137    AS4     CG    590       0.27     12.011   ; qtot 1.27
  1412         OM    137    AS4    OD1    590     -0.635    15.9994   ; qtot 0.635
  1413          H    137    AS4   HD11    590          0      1.008   ; qtot 0.635
  1414          H    137    AS4   HD12    590          0      1.008   ; qtot 0.635
  1415         OM    137    AS4    OD2    590     -0.635    15.9994   ; qtot -5.215e-07
  1416          H    137    AS4   HD21    590          0      1.008   ; qtot -5.215e-07
  1417          H    137    AS4   HD22    590          0      1.008   ; qtot -5.215e-07
  1418          C    137    AS4      C    591       0.45     12.011   ; qtot 0.45
  1419          O    137    AS4      O    591      -0.45    15.9994   ; qtot -5.215e-07
; residue 138 GLY rtp GLY  q  0.0
  1420          N    138    GLY      N    592      -0.31    14.0067   ; qtot -0.31
  1421          H    138    GLY      H    592       0.31      1.008   ; qtot -5.215e-07
  1422        CH2    138    GLY     CA    593          0     14.027   ; qtot -5.215e-07
  1423          C    138    GLY      C    594       0.45     12.011   ; qtot 0.45
  1424          O    138    GLY      O    594      -0.45    15.9994   ; qtot -5.215e-07
; residue 139 CYS rtp CYS2 q  0.0
  1425          N    139    CYS      N    595      -0.31    14.0067   ; qtot -0.31
  1426          H    139    CYS      H    595       0.31      1.008   ; qtot -5.215e-07
  1427        CH1    139    CYS     CA    596          0     13.019   ; qtot -5.215e-07
  1428        CH2    139    CYS     CB    596          0     14.027   ; qtot -5.215e-07
  1429          S    139    CYS     SG    596          0      32.06   ; qtot -5.215e-07
  1430          C    139    CYS      C    597       0.45     12.011   ; qtot 0.45
  1431          O    139    CYS      O    597      -0.45    15.9994   ; qtot -5.215e-07
; residue 140 PHE rtp PHE  q  0.0
  1432          N    140    PHE      N    598      -0.31    14.0067   ; qtot -0.31
  1433          H    140    PHE      H    598       0.31      1.008   ; qtot -5.215e-07
  1434        CH1    140    PHE     CA    599          0     13.019   ; qtot -5.215e-07
  1435        CH2    140    PHE     CB    599          0     14.027   ; qtot -5.215e-07
  1436          C    140    PHE     CG    599          0     12.011   ; qtot -5.215e-07
  1437          C    140    PHE    CD1    600      -0.14     12.011   ; qtot -0.14
  1438         HC    140    PHE    HD1    600       0.14      1.008   ; qtot -5.215e-07
  1439          C    140    PHE    CD2    601      -0.14     12.011   ; qtot -0.14
  1440         HC    140    PHE    HD2    601       0.14      1.008   ; qtot -5.215e-07
  1441          C    140    PHE    CE1    602      -0.14     12.011   ; qtot -0.14
  1442         HC    140    PHE    HE1    602       0.14      1.008   ; qtot -5.215e-07
  1443          C    140    PHE    CE2    603      -0.14     12.011   ; qtot -0.14
  1444         HC    140    PHE    HE2    603       0.14      1.008   ; qtot -5.215e-07
  1445          C    140    PHE     CZ    604      -0.14     12.011   ; qtot -0.14
  1446         HC    140    PHE     HZ    604       0.14      1.008   ; qtot -5.215e-07
  1447          C    140    PHE      C    605       0.45     12.011   ; qtot 0.45
  1448          O    140    PHE      O    605      -0.45    15.9994   ; qtot -5.215e-07
; residue 141 GLY rtp GLY  q  0.0
  1449          N    141    GLY      N    606      -0.31    14.0067   ; qtot -0.31
  1450          H    141    GLY      H    606       0.31      1.008   ; qtot -5.215e-07
  1451        CH2    141    GLY     CA    607          0     14.027   ; qtot -5.215e-07
  1452          C    141    GLY      C    608       0.45     12.011   ; qtot 0.45
  1453          O    141    GLY      O    608      -0.45    15.9994   ; qtot -5.215e-07
; residue 142 ALA rtp ALA  q  0.0
  1454          N    142    ALA      N    609      -0.31    14.0067   ; qtot -0.31
  1455          H    142    ALA      H    609       0.31      1.008   ; qtot -5.215e-07
  1456        CH1    142    ALA     CA    610          0     13.019   ; qtot -5.215e-07
  1457        CH3    142    ALA     CB    610          0     15.035   ; qtot -5.215e-07
  1458          C    142    ALA      C    611       0.45     12.011   ; qtot 0.45
  1459          O    142    ALA      O    611      -0.45    15.9994   ; qtot -5.215e-07
; residue 143 AS4 rtp AS4  q -1.0
  1460          N    143    AS4      N    612      -0.31    14.0067   ; qtot -0.31
  1461          H    143    AS4      H    612       0.31      1.008   ; qtot -5.215e-07
  1462        CH1    143    AS4     CA    613          0     13.019   ; qtot -5.215e-07
  1463        CH2    143    AS4     CB    613          0     14.027   ; qtot -5.215e-07
  1464          C    143    AS4     CG    614       0.27     12.011   ; qtot 0.27
  1465         OM    143    AS4    OD1    614     -0.635    15.9994   ; qtot -0.365
  1466          H    143    AS4   HD11    614          0      1.008   ; qtot -0.365
  1467          H    143    AS4   HD12    614          0      1.008   ; qtot -0.365
  1468         OM    143    AS4    OD2    614     -0.635    15.9994   ; qtot -1
  1469          H    143    AS4   HD21    614          0      1.008   ; qtot -1
  1470          H    143    AS4   HD22    614          0      1.008   ; qtot -1
  1471          C    143    AS4      C    615       0.45     12.011   ; qtot -0.55
  1472          O    143    AS4      O    615      -0.45    15.9994   ; qtot -1
; residue 144 ILE rtp ILE  q  0.0
  1473          N    144    ILE      N    616      -0.31    14.0067   ; qtot -1.31
  1474          H    144    ILE      H    616       0.31      1.008   ; qtot -1
  1475        CH1    144    ILE     CA    617          0     13.019   ; qtot -1
  1476        CH1    144    ILE     CB    618          0     13.019   ; qtot -1
  1477        CH2    144    ILE    CG1    618          0     14.027   ; qtot -1
  1478        CH3    144    ILE    CG2    618          0     15.035   ; qtot -1
  1479        CH3    144    ILE     CD    618          0     15.035   ; qtot -1
  1480          C    144    ILE      C    619       0.45     12.011   ; qtot -0.55
  1481          O    144    ILE      O    619      -0.45    15.9994   ; qtot -1
; residue 145 LEU rtp LEU  q  0.0
  1482          N    145    LEU      N    620      -0.31    14.0067   ; qtot -1.31
  1483          H    145    LEU      H    620       0.31      1.008   ; qtot -1
  1484        CH1    145    LEU     CA    621          0     13.019   ; qtot -1
  1485        CH2    145    LEU     CB    621          0     14.027   ; qtot -1
  1486        CH1    145    LEU     CG    622          0     13.019   ; qtot -1
  1487        CH3    145    LEU    CD1    622          0     15.035   ; qtot -1
  1488        CH3    145    LEU    CD2    622          0     15.035   ; qtot -1
  1489          C    145    LEU      C    623       0.45     12.011   ; qtot -0.55
  1490          O    145    LEU      O    623      -0.45    15.9994   ; qtot -1
; residue 146 ALA rtp ALA  q  0.0
  1491          N    146    ALA      N    624      -0.31    14.0067   ; qtot -1.31
  1492          H    146    ALA      H    624       0.31      1.008   ; qtot -1
  1493        CH1    146    ALA     CA    625          0     13.019   ; qtot -1
  1494        CH3    146    ALA     CB    625          0     15.035   ; qtot -1
  1495          C    146    ALA      C    626       0.45     12.011   ; qtot -0.55
  1496          O    146    ALA      O    626      -0.45    15.9994   ; qtot -1
; residue 147 ALA rtp ALA  q  0.0
  1497          N    147    ALA      N    627      -0.31    14.0067   ; qtot -1.31
  1498          H    147    ALA      H    627       0.31      1.008   ; qtot -1
  1499        CH1    147    ALA     CA    628          0     13.019   ; qtot -1
  1500        CH3    147    ALA     CB    628          0     15.035   ; qtot -1
  1501          C    147    ALA      C    629       0.45     12.011   ; qtot -0.55
  1502          O    147    ALA      O    629      -0.45    15.9994   ; qtot -1
; residue 148 PHE rtp PHE  q  0.0
  1503          N    148    PHE      N    630      -0.31    14.0067   ; qtot -1.31
  1504          H    148    PHE      H    630       0.31      1.008   ; qtot -1
  1505        CH1    148    PHE     CA    631          0     13.019   ; qtot -1
  1506        CH2    148    PHE     CB    631          0     14.027   ; qtot -1
  1507          C    148    PHE     CG    631          0     12.011   ; qtot -1
  1508          C    148    PHE    CD1    632      -0.14     12.011   ; qtot -1.14
  1509         HC    148    PHE    HD1    632       0.14      1.008   ; qtot -1
  1510          C    148    PHE    CD2    633      -0.14     12.011   ; qtot -1.14
  1511         HC    148    PHE    HD2    633       0.14      1.008   ; qtot -1
  1512          C    148    PHE    CE1    634      -0.14     12.011   ; qtot -1.14
  1513         HC    148    PHE    HE1    634       0.14      1.008   ; qtot -1
  1514          C    148    PHE    CE2    635      -0.14     12.011   ; qtot -1.14
  1515         HC    148    PHE    HE2    635       0.14      1.008   ; qtot -1
  1516          C    148    PHE     CZ    636      -0.14     12.011   ; qtot -1.14
  1517         HC    148    PHE     HZ    636       0.14      1.008   ; qtot -1
  1518          C    148    PHE      C    637       0.45     12.011   ; qtot -0.55
  1519          O    148    PHE      O    637      -0.45    15.9994   ; qtot -1
; residue 149 AS4 rtp AS4  q -1.0
  1520          N    149    AS4      N    638      -0.31    14.0067   ; qtot -1.31
  1521          H    149    AS4      H    638       0.31      1.008   ; qtot -1
  1522        CH1    149    AS4     CA    639          0     13.019   ; qtot -1
  1523        CH2    149    AS4     CB    639          0     14.027   ; qtot -1
  1524          C    149    AS4     CG    640       0.27     12.011   ; qtot -0.73
  1525         OM    149    AS4    OD1    640     -0.635    15.9994   ; qtot -1.365
  1526          H    149    AS4   HD11    640          0      1.008   ; qtot -1.365
  1527          H    149    AS4   HD12    640          0      1.008   ; qtot -1.365
  1528         OM    149    AS4    OD2    640     -0.635    15.9994   ; qtot -2
  1529          H    149    AS4   HD21    640          0      1.008   ; qtot -2
  1530          H    149    AS4   HD22    640          0      1.008   ; qtot -2
  1531          C    149    AS4      C    641       0.45     12.011   ; qtot -1.55
  1532          O    149    AS4      O    641      -0.45    15.9994   ; qtot -2
; residue 150 AS4 rtp AS4  q -1.0
  1533          N    150    AS4      N    642      -0.31    14.0067   ; qtot -2.31
  1534          H    150    AS4      H    642       0.31      1.008   ; qtot -2
  1535        CH1    150    AS4     CA    643          0     13.019   ; qtot -2
  1536        CH2    150    AS4     CB    643          0     14.027   ; qtot -2
  1537          C    150    AS4     CG    644       0.27     12.011   ; qtot -1.73
  1538         OM    150    AS4    OD1    644     -0.635    15.9994   ; qtot -2.365
  1539          H    150    AS4   HD11    644          0      1.008   ; qtot -2.365
  1540          H    150    AS4   HD12    644          0      1.008   ; qtot -2.365
  1541         OM    150    AS4    OD2    644     -0.635    15.9994   ; qtot -3
  1542          H    150    AS4   HD21    644          0      1.008   ; qtot -3
  1543          H    150    AS4   HD22    644          0      1.008   ; qtot -3
  1544          C    150    AS4      C    645       0.45     12.011   ; qtot -2.55
  1545          O    150    AS4      O    645      -0.45    15.9994   ; qtot -3
; residue 151 ALA rtp ALA  q  0.0
  1546          N    151    ALA      N    646      -0.31    14.0067   ; qtot -3.31
  1547          H    151    ALA      H    646       0.31      1.008   ; qtot -3
  1548        CH1    151    ALA     CA    647          0     13.019   ; qtot -3
  1549        CH3    151    ALA     CB    647          0     15.035   ; qtot -3
  1550          C    151    ALA      C    648       0.45     12.011   ; qtot -2.55
  1551          O    151    ALA      O    648      -0.45    15.9994   ; qtot -3
; residue 152 ILE rtp ILE  q  0.0
  1552          N    152    ILE      N    649      -0.31    14.0067   ; qtot -3.31
  1553          H    152    ILE      H    649       0.31      1.008   ; qtot -3
  1554        CH1    152    ILE     CA    650          0     13.019   ; qtot -3
  1555        CH1    152    ILE     CB    651          0     13.019   ; qtot -3
  1556        CH2    152    ILE    CG1    651          0     14.027   ; qtot -3
  1557        CH3    152    ILE    CG2    651          0     15.035   ; qtot -3
  1558        CH3    152    ILE     CD    651          0     15.035   ; qtot -3
  1559          C    152    ILE      C    652       0.45     12.011   ; qtot -2.55
  1560          O    152    ILE      O    652      -0.45    15.9994   ; qtot -3
; residue 153 ALA rtp ALA  q  0.0
  1561          N    153    ALA      N    653      -0.31    14.0067   ; qtot -3.31
  1562          H    153    ALA      H    653       0.31      1.008   ; qtot -3
  1563        CH1    153    ALA     CA    654          0     13.019   ; qtot -3
  1564        CH3    153    ALA     CB    654          0     15.035   ; qtot -3
  1565          C    153    ALA      C    655       0.45     12.011   ; qtot -2.55
  1566          O    153    ALA      O    655      -0.45    15.9994   ; qtot -3
; residue 154 AS4 rtp AS4  q -1.0
  1567          N    154    AS4      N    656      -0.31    14.0067   ; qtot -3.31
  1568          H    154    AS4      H    656       0.31      1.008   ; qtot -3
  1569        CH1    154    AS4     CA    657          0     13.019   ; qtot -3
  1570        CH2    154    AS4     CB    657          0     14.027   ; qtot -3
  1571          C    154    AS4     CG    658       0.27     12.011   ; qtot -2.73
  1572         OM    154    AS4    OD1    658     -0.635    15.9994   ; qtot -3.365
  1573          H    154    AS4   HD11    658          0      1.008   ; qtot -3.365
  1574          H    154    AS4   HD12    658          0      1.008   ; qtot -3.365
  1575         OM    154    AS4    OD2    658     -0.635    15.9994   ; qtot -4
  1576          H    154    AS4   HD21    658          0      1.008   ; qtot -4
  1577          H    154    AS4   HD22    658          0      1.008   ; qtot -4
  1578          C    154    AS4      C    659       0.45     12.011   ; qtot -3.55
  1579          O    154    AS4      O    659      -0.45    15.9994   ; qtot -4
; residue 155 GLY rtp GLY  q  0.0
  1580          N    155    GLY      N    660      -0.31    14.0067   ; qtot -4.31
  1581          H    155    GLY      H    660       0.31      1.008   ; qtot -4
  1582        CH2    155    GLY     CA    661          0     14.027   ; qtot -4
  1583          C    155    GLY      C    662       0.45     12.011   ; qtot -3.55
  1584          O    155    GLY      O    662      -0.45    15.9994   ; qtot -4
; residue 156 VAL rtp VAL  q  0.0
  1585          N    156    VAL      N    663      -0.31    14.0067   ; qtot -4.31
  1586          H    156    VAL      H    663       0.31      1.008   ; qtot -4
  1587        CH1    156    VAL     CA    664          0     13.019   ; qtot -4
  1588        CH1    156    VAL     CB    664          0     13.019   ; qtot -4
  1589        CH3    156    VAL    CG1    664          0     15.035   ; qtot -4
  1590        CH3    156    VAL    CG2    664          0     15.035   ; qtot -4
  1591          C    156    VAL      C    665       0.45     12.011   ; qtot -3.55
  1592          O    156    VAL      O    665      -0.45    15.9994   ; qtot -4
; residue 157 AS4 rtp AS4  q -1.0
  1593          N    157    AS4      N    666      -0.31    14.0067   ; qtot -4.31
  1594          H    157    AS4      H    666       0.31      1.008   ; qtot -4
  1595        CH1    157    AS4     CA    667          0     13.019   ; qtot -4
  1596        CH2    157    AS4     CB    667          0     14.027   ; qtot -4
  1597          C    157    AS4     CG    668       0.27     12.011   ; qtot -3.73
  1598         OM    157    AS4    OD1    668     -0.635    15.9994   ; qtot -4.365
  1599          H    157    AS4   HD11    668          0      1.008   ; qtot -4.365
  1600          H    157    AS4   HD12    668          0      1.008   ; qtot -4.365
  1601         OM    157    AS4    OD2    668     -0.635    15.9994   ; qtot -5
  1602          H    157    AS4   HD21    668          0      1.008   ; qtot -5
  1603          H    157    AS4   HD22    668          0      1.008   ; qtot -5
  1604          C    157    AS4      C    669       0.45     12.011   ; qtot -4.55
  1605          O    157    AS4      O    669      -0.45    15.9994   ; qtot -5
; residue 158 ILE rtp ILE  q  0.0
  1606          N    158    ILE      N    670      -0.31    14.0067   ; qtot -5.31
  1607          H    158    ILE      H    670       0.31      1.008   ; qtot -5
  1608        CH1    158    ILE     CA    671          0     13.019   ; qtot -5
  1609        CH1    158    ILE     CB    672          0     13.019   ; qtot -5
  1610        CH2    158    ILE    CG1    672          0     14.027   ; qtot -5
  1611        CH3    158    ILE    CG2    672          0     15.035   ; qtot -5
  1612        CH3    158    ILE     CD    672          0     15.035   ; qtot -5
  1613          C    158    ILE      C    673       0.45     12.011   ; qtot -4.55
  1614          O    158    ILE      O    673      -0.45    15.9994   ; qtot -5
; residue 159 ILE rtp ILE  q  0.0
  1615          N    159    ILE      N    674      -0.31    14.0067   ; qtot -5.31
  1616          H    159    ILE      H    674       0.31      1.008   ; qtot -5
  1617        CH1    159    ILE     CA    675          0     13.019   ; qtot -5
  1618        CH1    159    ILE     CB    676          0     13.019   ; qtot -5
  1619        CH2    159    ILE    CG1    676          0     14.027   ; qtot -5
  1620        CH3    159    ILE    CG2    676          0     15.035   ; qtot -5
  1621        CH3    159    ILE     CD    676          0     15.035   ; qtot -5
  1622          C    159    ILE      C    677       0.45     12.011   ; qtot -4.55
  1623          O    159    ILE      O    677      -0.45    15.9994   ; qtot -5
; residue 160 SER rtp SER  q  0.0
  1624          N    160    SER      N    678      -0.31    14.0067   ; qtot -5.31
  1625          H    160    SER      H    678       0.31      1.008   ; qtot -5
  1626        CH1    160    SER     CA    679          0     13.019   ; qtot -5
  1627        CH2    160    SER     CB    680      0.266     14.027   ; qtot -4.734
  1628         OA    160    SER     OG    680     -0.674    15.9994   ; qtot -5.408
  1629          H    160    SER     HG    680      0.408      1.008   ; qtot -5
  1630          C    160    SER      C    681       0.45     12.011   ; qtot -4.55
  1631          O    160    SER      O    681      -0.45    15.9994   ; qtot -5
; residue 161 ILE rtp ILE  q  0.0
  1632          N    161    ILE      N    682      -0.31    14.0067   ; qtot -5.31
  1633          H    161    ILE      H    682       0.31      1.008   ; qtot -5
  1634        CH1    161    ILE     CA    683          0     13.019   ; qtot -5
  1635        CH1    161    ILE     CB    684          0     13.019   ; qtot -5
  1636        CH2    161    ILE    CG1    684          0     14.027   ; qtot -5
  1637        CH3    161    ILE    CG2    684          0     15.035   ; qtot -5
  1638        CH3    161    ILE     CD    684          0     15.035   ; qtot -5
  1639          C    161    ILE      C    685       0.45     12.011   ; qtot -4.55
  1640          O    161    ILE      O    685      -0.45    15.9994   ; qtot -5
; residue 162 SER rtp SER  q  0.0
  1641          N    162    SER      N    686      -0.31    14.0067   ; qtot -5.31
  1642          H    162    SER      H    686       0.31      1.008   ; qtot -5
  1643        CH1    162    SER     CA    687          0     13.019   ; qtot -5
  1644        CH2    162    SER     CB    688      0.266     14.027   ; qtot -4.734
  1645         OA    162    SER     OG    688     -0.674    15.9994   ; qtot -5.408
  1646          H    162    SER     HG    688      0.408      1.008   ; qtot -5
  1647          C    162    SER      C    689       0.45     12.011   ; qtot -4.55
  1648          O    162    SER      O    689      -0.45    15.9994   ; qtot -5
; residue 163 VAL rtp VAL  q  0.0
  1649          N    163    VAL      N    690      -0.31    14.0067   ; qtot -5.31
  1650          H    163    VAL      H    690       0.31      1.008   ; qtot -5
  1651        CH1    163    VAL     CA    691          0     13.019   ; qtot -5
  1652        CH1    163    VAL     CB    691          0     13.019   ; qtot -5
  1653        CH3    163    VAL    CG1    691          0     15.035   ; qtot -5
  1654        CH3    163    VAL    CG2    691          0     15.035   ; qtot -5
  1655          C    163    VAL      C    692       0.45     12.011   ; qtot -4.55
  1656          O    163    VAL      O    692      -0.45    15.9994   ; qtot -5
; residue 164 GLY rtp GLY  q  0.0
  1657          N    164    GLY      N    693      -0.31    14.0067   ; qtot -5.31
  1658          H    164    GLY      H    693       0.31      1.008   ; qtot -5
  1659        CH2    164    GLY     CA    694          0     14.027   ; qtot -5
  1660          C    164    GLY      C    695       0.45     12.011   ; qtot -4.55
  1661          O    164    GLY      O    695      -0.45    15.9994   ; qtot -5
; residue 165 GLY rtp GLY  q  0.0
  1662          N    165    GLY      N    696      -0.31    14.0067   ; qtot -5.31
  1663          H    165    GLY      H    696       0.31      1.008   ; qtot -5
  1664        CH2    165    GLY     CA    697          0     14.027   ; qtot -5
  1665          C    165    GLY      C    698       0.45     12.011   ; qtot -4.55
  1666          O    165    GLY      O    698      -0.45    15.9994   ; qtot -5
; residue 166 LY3 rtp LY3  q +1.0
  1667          N    166    LY3      N    699      -0.31    14.0067   ; qtot -5.31
  1668          H    166    LY3      H    699       0.31      1.008   ; qtot -5
  1669        CH1    166    LY3     CA    700          0     13.019   ; qtot -5
  1670        CH2    166    LY3     CB    700          0     14.027   ; qtot -5
  1671        CH2    166    LY3     CG    701          0     14.027   ; qtot -5
  1672        CH2    166    LY3     CD    701          0     14.027   ; qtot -5
  1673        CH2    166    LY3     CE    702      0.127     14.027   ; qtot -4.873
  1674         NL    166    LY3     NZ    702      0.129    14.0067   ; qtot -4.744
  1675          H    166    LY3    HZ1    702      0.248      1.008   ; qtot -4.496
  1676          H    166    LY3    HZ2    702      0.248      1.008   ; qtot -4.248
  1677          H    166    LY3    HZ3    702      0.248      1.008   ; qtot -4
  1678          C    166    LY3      C    703       0.45     12.011   ; qtot -3.55
  1679          O    166    LY3      O    703      -0.45    15.9994   ; qtot -4
; residue 167 THR rtp THR  q  0.0
  1680          N    167    THR      N    704      -0.31    14.0067   ; qtot -4.31
  1681          H    167    THR      H    704       0.31      1.008   ; qtot -4
  1682        CH1    167    THR     CA    705          0     13.019   ; qtot -4
  1683        CH1    167    THR     CB    706      0.266     13.019   ; qtot -3.734
  1684         OA    167    THR    OG1    706     -0.674    15.9994   ; qtot -4.408
  1685          H    167    THR    HG1    706      0.408      1.008   ; qtot -4
  1686        CH3    167    THR    CG2    707          0     15.035   ; qtot -4
  1687          C    167    THR      C    708       0.45     12.011   ; qtot -3.55
  1688          O    167    THR      O    708      -0.45    15.9994   ; qtot -4
; residue 168 PRO rtp PRO  q  0.0
  1689          N    168    PRO      N    709          0    14.0067   ; qtot -4
  1690        CH1    168    PRO     CA    710          0     13.019   ; qtot -4
  1691       CH2r    168    PRO     CB    710          0     14.027   ; qtot -4
  1692       CH2r    168    PRO     CG    711          0     14.027   ; qtot -4
  1693       CH2r    168    PRO     CD    711          0     14.027   ; qtot -4
  1694          C    168    PRO      C    712       0.45     12.011   ; qtot -3.55
  1695          O    168    PRO      O    712      -0.45    15.9994   ; qtot -4
; residue 169 THR rtp THR  q  0.0
  1696          N    169    THR      N    713      -0.31    14.0067   ; qtot -4.31
  1697          H    169    THR      H    713       0.31      1.008   ; qtot -4
  1698        CH1    169    THR     CA    714          0     13.019   ; qtot -4
  1699        CH1    169    THR     CB    715      0.266     13.019   ; qtot -3.734
  1700         OA    169    THR    OG1    715     -0.674    15.9994   ; qtot -4.408
  1701          H    169    THR    HG1    715      0.408      1.008   ; qtot -4
  1702        CH3    169    THR    CG2    716          0     15.035   ; qtot -4
  1703          C    169    THR      C    717       0.45     12.011   ; qtot -3.55
  1704          O    169    THR      O    717      -0.45    15.9994   ; qtot -4
; residue 170 ASN rtp ASN  q  0.0
  1705          N    170    ASN      N    718      -0.31    14.0067   ; qtot -4.31
  1706          H    170    ASN      H    718       0.31      1.008   ; qtot -4
  1707        CH1    170    ASN     CA    719          0     13.019   ; qtot -4
  1708        CH2    170    ASN     CB    719          0     14.027   ; qtot -4
  1709          C    170    ASN     CG    720       0.29     12.011   ; qtot -3.71
  1710          O    170    ASN    OD1    720      -0.45    15.9994   ; qtot -4.16
  1711         NT    170    ASN    ND2    720      -0.72    14.0067   ; qtot -4.88
  1712          H    170    ASN   HD21    720       0.44      1.008   ; qtot -4.44
  1713          H    170    ASN   HD22    720       0.44      1.008   ; qtot -4
  1714          C    170    ASN      C    721       0.45     12.011   ; qtot -3.55
  1715          O    170    ASN      O    721      -0.45    15.9994   ; qtot -4
; residue 171 TY0 rtp TY0  q  0.0
  1716          N    171    TY0      N    722      -0.31    14.0067   ; qtot -4.31
  1717          H    171    TY0      H    722       0.31      1.008   ; qtot -4
  1718        CH1    171    TY0     CA    723          0     13.019   ; qtot -4
  1719        CH2    171    TY0     CB    723          0     14.027   ; qtot -4
  1720          C    171    TY0     CG    723          0     12.011   ; qtot -4
  1721          C    171    TY0    CD1    724      -0.14     12.011   ; qtot -4.14
  1722         HC    171    TY0    HD1    724       0.14      1.008   ; qtot -4
  1723          C    171    TY0    CD2    725      -0.14     12.011   ; qtot -4.14
  1724         HC    171    TY0    HD2    725       0.14      1.008   ; qtot -4
  1725          C    171    TY0    CE1    726      -0.14     12.011   ; qtot -4.14
  1726         HC    171    TY0    HE1    726       0.14      1.008   ; qtot -4
  1727          C    171    TY0    CE2    727      -0.14     12.011   ; qtot -4.14
  1728         HC    171    TY0    HE2    727       0.14      1.008   ; qtot -4
  1729          C    171    TY0     CZ    728      0.203     12.011   ; qtot -3.797
  1730         OA    171    TY0     OH    728     -0.611    15.9994   ; qtot -4.408
  1731          H    171    TY0    HH1    728      0.408      1.008   ; qtot -4
  1732          H    171    TY0    HH2    728          0      1.008   ; qtot -4
  1733          C    171    TY0      C    729       0.45     12.011   ; qtot -3.55
  1734          O    171    TY0      O    729      -0.45    15.9994   ; qtot -4
; residue 172 PHE rtp PHE  q  0.0
  1735          N    172    PHE      N    730      -0.31    14.0067   ; qtot -4.31
  1736          H    172    PHE      H    730       0.31      1.008   ; qtot -4
  1737        CH1    172    PHE     CA    731          0     13.019   ; qtot -4
  1738        CH2    172    PHE     CB    731          0     14.027   ; qtot -4
  1739          C    172    PHE     CG    731          0     12.011   ; qtot -4
  1740          C    172    PHE    CD1    732      -0.14     12.011   ; qtot -4.14
  1741         HC    172    PHE    HD1    732       0.14      1.008   ; qtot -4
  1742          C    172    PHE    CD2    733      -0.14     12.011   ; qtot -4.14
  1743         HC    172    PHE    HD2    733       0.14      1.008   ; qtot -4
  1744          C    172    PHE    CE1    734      -0.14     12.011   ; qtot -4.14
  1745         HC    172    PHE    HE1    734       0.14      1.008   ; qtot -4
  1746          C    172    PHE    CE2    735      -0.14     12.011   ; qtot -4.14
  1747         HC    172    PHE    HE2    735       0.14      1.008   ; qtot -4
  1748          C    172    PHE     CZ    736      -0.14     12.011   ; qtot -4.14
  1749         HC    172    PHE     HZ    736       0.14      1.008   ; qtot -4
  1750          C    172    PHE      C    737       0.45     12.011   ; qtot -3.55
  1751          O    172    PHE      O    737      -0.45    15.9994   ; qtot -4
; residue 173 GL4 rtp GL4  q -1.0
  1752          N    173    GL4      N    738      -0.31    14.0067   ; qtot -4.31
  1753          H    173    GL4      H    738       0.31      1.008   ; qtot -4
  1754        CH1    173    GL4     CA    739          0     13.019   ; qtot -4
  1755        CH2    173    GL4     CB    739          0     14.027   ; qtot -4
  1756        CH2    173    GL4     CG    739          0     14.027   ; qtot -4
  1757          C    173    GL4     CD    740       0.27     12.011   ; qtot -3.73
  1758         OM    173    GL4    OE1    740     -0.635    15.9994   ; qtot -4.365
  1759          H    173    GL4   HE11    740          0      1.008   ; qtot -4.365
  1760          H    173    GL4   HE12    740          0      1.008   ; qtot -4.365
  1761         OM    173    GL4    OE2    740     -0.635    15.9994   ; qtot -5
  1762          H    173    GL4   HE21    740          0      1.008   ; qtot -5
  1763          H    173    GL4   HE22    740          0      1.008   ; qtot -5
  1764          C    173    GL4      C    741       0.45     12.011   ; qtot -4.55
  1765          O    173    GL4      O    741      -0.45    15.9994   ; qtot -5
; residue 174 AS4 rtp AS4  q -1.0
  1766          N    174    AS4      N    742      -0.31    14.0067   ; qtot -5.31
  1767          H    174    AS4      H    742       0.31      1.008   ; qtot -5
  1768        CH1    174    AS4     CA    743          0     13.019   ; qtot -5
  1769        CH2    174    AS4     CB    743          0     14.027   ; qtot -5
  1770          C    174    AS4     CG    744       0.27     12.011   ; qtot -4.73
  1771         OM    174    AS4    OD1    744     -0.635    15.9994   ; qtot -5.365
  1772          H    174    AS4   HD11    744          0      1.008   ; qtot -5.365
  1773          H    174    AS4   HD12    744          0      1.008   ; qtot -5.365
  1774         OM    174    AS4    OD2    744     -0.635    15.9994   ; qtot -6
  1775          H    174    AS4   HD21    744          0      1.008   ; qtot -6
  1776          H    174    AS4   HD22    744          0      1.008   ; qtot -6
  1777          C    174    AS4      C    745       0.45     12.011   ; qtot -5.55
  1778          O    174    AS4      O    745      -0.45    15.9994   ; qtot -6
; residue 175 PRO rtp PRO  q  0.0
  1779          N    175    PRO      N    746          0    14.0067   ; qtot -6
  1780        CH1    175    PRO     CA    747          0     13.019   ; qtot -6
  1781       CH2r    175    PRO     CB    747          0     14.027   ; qtot -6
  1782       CH2r    175    PRO     CG    748          0     14.027   ; qtot -6
  1783       CH2r    175    PRO     CD    748          0     14.027   ; qtot -6
  1784          C    175    PRO      C    749       0.45     12.011   ; qtot -5.55
  1785          O    175    PRO      O    749      -0.45    15.9994   ; qtot -6
; residue 176 ILE rtp ILE  q  0.0
  1786          N    176    ILE      N    750      -0.31    14.0067   ; qtot -6.31
  1787          H    176    ILE      H    750       0.31      1.008   ; qtot -6
  1788        CH1    176    ILE     CA    751          0     13.019   ; qtot -6
  1789        CH1    176    ILE     CB    752          0     13.019   ; qtot -6
  1790        CH2    176    ILE    CG1    752          0     14.027   ; qtot -6
  1791        CH3    176    ILE    CG2    752          0     15.035   ; qtot -6
  1792        CH3    176    ILE     CD    752          0     15.035   ; qtot -6
  1793          C    176    ILE      C    753       0.45     12.011   ; qtot -5.55
  1794          O    176    ILE      O    753      -0.45    15.9994   ; qtot -6
; residue 177 ALA rtp ALA  q  0.0
  1795          N    177    ALA      N    754      -0.31    14.0067   ; qtot -6.31
  1796          H    177    ALA      H    754       0.31      1.008   ; qtot -6
  1797        CH1    177    ALA     CA    755          0     13.019   ; qtot -6
  1798        CH3    177    ALA     CB    755          0     15.035   ; qtot -6
  1799          C    177    ALA      C    756       0.45     12.011   ; qtot -5.55
  1800          O    177    ALA      O    756      -0.45    15.9994   ; qtot -6
; residue 178 ILE rtp ILE  q  0.0
  1801          N    178    ILE      N    757      -0.31    14.0067   ; qtot -6.31
  1802          H    178    ILE      H    757       0.31      1.008   ; qtot -6
  1803        CH1    178    ILE     CA    758          0     13.019   ; qtot -6
  1804        CH1    178    ILE     CB    759          0     13.019   ; qtot -6
  1805        CH2    178    ILE    CG1    759          0     14.027   ; qtot -6
  1806        CH3    178    ILE    CG2    759          0     15.035   ; qtot -6
  1807        CH3    178    ILE     CD    759          0     15.035   ; qtot -6
  1808          C    178    ILE      C    760       0.45     12.011   ; qtot -5.55
  1809          O    178    ILE      O    760      -0.45    15.9994   ; qtot -6
; residue 179 GLY rtp GLY  q  0.0
  1810          N    179    GLY      N    761      -0.31    14.0067   ; qtot -6.31
  1811          H    179    GLY      H    761       0.31      1.008   ; qtot -6
  1812        CH2    179    GLY     CA    762          0     14.027   ; qtot -6
  1813          C    179    GLY      C    763       0.45     12.011   ; qtot -5.55
  1814          O    179    GLY      O    763      -0.45    15.9994   ; qtot -6
; residue 180 ALA rtp ALA  q  0.0
  1815          N    180    ALA      N    764      -0.31    14.0067   ; qtot -6.31
  1816          H    180    ALA      H    764       0.31      1.008   ; qtot -6
  1817        CH1    180    ALA     CA    765          0     13.019   ; qtot -6
  1818        CH3    180    ALA     CB    765          0     15.035   ; qtot -6
  1819          C    180    ALA      C    766       0.45     12.011   ; qtot -5.55
  1820          O    180    ALA      O    766      -0.45    15.9994   ; qtot -6
; residue 181 PHE rtp PHE  q  0.0
  1821          N    181    PHE      N    767      -0.31    14.0067   ; qtot -6.31
  1822          H    181    PHE      H    767       0.31      1.008   ; qtot -6
  1823        CH1    181    PHE     CA    768          0     13.019   ; qtot -6
  1824        CH2    181    PHE     CB    768          0     14.027   ; qtot -6
  1825          C    181    PHE     CG    768          0     12.011   ; qtot -6
  1826          C    181    PHE    CD1    769      -0.14     12.011   ; qtot -6.14
  1827         HC    181    PHE    HD1    769       0.14      1.008   ; qtot -6
  1828          C    181    PHE    CD2    770      -0.14     12.011   ; qtot -6.14
  1829         HC    181    PHE    HD2    770       0.14      1.008   ; qtot -6
  1830          C    181    PHE    CE1    771      -0.14     12.011   ; qtot -6.14
  1831         HC    181    PHE    HE1    771       0.14      1.008   ; qtot -6
  1832          C    181    PHE    CE2    772      -0.14     12.011   ; qtot -6.14
  1833         HC    181    PHE    HE2    772       0.14      1.008   ; qtot -6
  1834          C    181    PHE     CZ    773      -0.14     12.011   ; qtot -6.14
  1835         HC    181    PHE     HZ    773       0.14      1.008   ; qtot -6
  1836          C    181    PHE      C    774       0.45     12.011   ; qtot -5.55
  1837          O    181    PHE      O    774      -0.45    15.9994   ; qtot -6
; residue 182 HI2 rtp HI2  q +1.0
  1838          N    182    HI2      N    775      -0.31    14.0067   ; qtot -6.31
  1839          H    182    HI2      H    775       0.31      1.008   ; qtot -6
  1840        CH1    182    HI2     CA    776          0     13.019   ; qtot -6
  1841        CH2    182    HI2     CB    776          0     14.027   ; qtot -6
  1842          C    182    HI2     CG    777      -0.05     12.011   ; qtot -6.05
  1843         NR    182    HI2    ND1    777       0.38    14.0067   ; qtot -5.67
  1844          H    182    HI2    HD1    777        0.3      1.008   ; qtot -5.37
  1845          C    182    HI2    CD2    777       -0.1     12.011   ; qtot -5.47
  1846         HC    182    HI2    HD2    777        0.1      1.008   ; qtot -5.37
  1847          C    182    HI2    CE1    777      -0.34     12.011   ; qtot -5.71
  1848         HC    182    HI2    HE1    777        0.1      1.008   ; qtot -5.61
  1849         NR    182    HI2    NE2    777       0.31    14.0067   ; qtot -5.3
  1850          H    182    HI2    HE2    777        0.3      1.008   ; qtot -5
  1851          C    182    HI2      C    778       0.45     12.011   ; qtot -4.55
  1852          O    182    HI2      O    778      -0.45    15.9994   ; qtot -5
; residue 183 ALA rtp ALA  q  0.0
  1853          N    183    ALA      N    779      -0.31    14.0067   ; qtot -5.31
  1854          H    183    ALA      H    779       0.31      1.008   ; qtot -5
  1855        CH1    183    ALA     CA    780          0     13.019   ; qtot -5
  1856        CH3    183    ALA     CB    780          0     15.035   ; qtot -5
  1857          C    183    ALA      C    781       0.45     12.011   ; qtot -4.55
  1858          O    183    ALA      O    781      -0.45    15.9994   ; qtot -5
; residue 184 MET rtp MET  q  0.0
  1859          N    184    MET      N    782      -0.31    14.0067   ; qtot -5.31
  1860          H    184    MET      H    782       0.31      1.008   ; qtot -5
  1861        CH1    184    MET     CA    783          0     13.019   ; qtot -5
  1862        CH2    184    MET     CB    783          0     14.027   ; qtot -5
  1863        CH2    184    MET     CG    784      0.241     14.027   ; qtot -4.759
  1864          S    184    MET     SD    784     -0.482      32.06   ; qtot -5.241
  1865        CH3    184    MET     CE    784      0.241     15.035   ; qtot -5
  1866          C    184    MET      C    785       0.45     12.011   ; qtot -4.55
  1867          O    184    MET      O    785      -0.45    15.9994   ; qtot -5
; residue 185 LY3 rtp LY3  q +1.0
  1868          N    185    LY3      N    786      -0.31    14.0067   ; qtot -5.31
  1869          H    185    LY3      H    786       0.31      1.008   ; qtot -5
  1870        CH1    185    LY3     CA    787          0     13.019   ; qtot -5
  1871        CH2    185    LY3     CB    787          0     14.027   ; qtot -5
  1872        CH2    185    LY3     CG    788          0     14.027   ; qtot -5
  1873        CH2    185    LY3     CD    788          0     14.027   ; qtot -5
  1874        CH2    185    LY3     CE    789      0.127     14.027   ; qtot -4.873
  1875         NL    185    LY3     NZ    789      0.129    14.0067   ; qtot -4.744
  1876          H    185    LY3    HZ1    789      0.248      1.008   ; qtot -4.496
  1877          H    185    LY3    HZ2    789      0.248      1.008   ; qtot -4.248
  1878          H    185    LY3    HZ3    789      0.248      1.008   ; qtot -4
  1879          C    185    LY3      C    790       0.45     12.011   ; qtot -3.55
  1880          O    185    LY3      O    790      -0.45    15.9994   ; qtot -4
; residue 186 LY3 rtp LY3  q +1.0
  1881          N    186    LY3      N    791      -0.31    14.0067   ; qtot -4.31
  1882          H    186    LY3      H    791       0.31      1.008   ; qtot -4
  1883        CH1    186    LY3     CA    792          0     13.019   ; qtot -4
  1884        CH2    186    LY3     CB    792          0     14.027   ; qtot -4
  1885        CH2    186    LY3     CG    793          0     14.027   ; qtot -4
  1886        CH2    186    LY3     CD    793          0     14.027   ; qtot -4
  1887        CH2    186    LY3     CE    794      0.127     14.027   ; qtot -3.873
  1888         NL    186    LY3     NZ    794      0.129    14.0067   ; qtot -3.744
  1889          H    186    LY3    HZ1    794      0.248      1.008   ; qtot -3.496
  1890          H    186    LY3    HZ2    794      0.248      1.008   ; qtot -3.248
  1891          H    186    LY3    HZ3    794      0.248      1.008   ; qtot -3
  1892          C    186    LY3      C    795       0.45     12.011   ; qtot -2.55
  1893          O    186    LY3      O    795      -0.45    15.9994   ; qtot -3
; residue 187 ARG rtp ARG  q +1.0
  1894          N    187    ARG      N    796      -0.31    14.0067   ; qtot -3.31
  1895          H    187    ARG      H    796       0.31      1.008   ; qtot -3
  1896        CH1    187    ARG     CA    797          0     13.019   ; qtot -3
  1897        CH2    187    ARG     CB    797          0     14.027   ; qtot -3
  1898        CH2    187    ARG     CG    797          0     14.027   ; qtot -3
  1899        CH2    187    ARG     CD    798       0.09     14.027   ; qtot -2.91
  1900         NE    187    ARG     NE    798      -0.11    14.0067   ; qtot -3.02
  1901          H    187    ARG     HE    798       0.24      1.008   ; qtot -2.78
  1902          C    187    ARG     CZ    798       0.34     12.011   ; qtot -2.44
  1903         NZ    187    ARG    NH1    798      -0.26    14.0067   ; qtot -2.7
  1904          H    187    ARG   HH11    798       0.24      1.008   ; qtot -2.46
  1905          H    187    ARG   HH12    798       0.24      1.008   ; qtot -2.22
  1906         NZ    187    ARG    NH2    798      -0.26    14.0067   ; qtot -2.48
  1907          H    187    ARG   HH21    798       0.24      1.008   ; qtot -2.24
  1908          H    187    ARG   HH22    798       0.24      1.008   ; qtot -2
  1909          C    187    ARG      C    799       0.45     12.011   ; qtot -1.55
  1910          O    187    ARG      O    799      -0.45    15.9994   ; qtot -2
; residue 188 ILE rtp ILE  q  0.0
  1911          N    188    ILE      N    800      -0.31    14.0067   ; qtot -2.31
  1912          H    188    ILE      H    800       0.31      1.008   ; qtot -2
  1913        CH1    188    ILE     CA    801          0     13.019   ; qtot -2
  1914        CH1    188    ILE     CB    802          0     13.019   ; qtot -2
  1915        CH2    188    ILE    CG1    802          0     14.027   ; qtot -2
  1916        CH3    188    ILE    CG2    802          0     15.035   ; qtot -2
  1917        CH3    188    ILE     CD    802          0     15.035   ; qtot -2
  1918          C    188    ILE      C    803       0.45     12.011   ; qtot -1.55
  1919          O    188    ILE      O    803      -0.45    15.9994   ; qtot -2
; residue 189 LEU rtp LEU  q  0.0
  1920          N    189    LEU      N    804      -0.31    14.0067   ; qtot -2.31
  1921          H    189    LEU      H    804       0.31      1.008   ; qtot -2
  1922        CH1    189    LEU     CA    805          0     13.019   ; qtot -2
  1923        CH2    189    LEU     CB    805          0     14.027   ; qtot -2
  1924        CH1    189    LEU     CG    806          0     13.019   ; qtot -2
  1925        CH3    189    LEU    CD1    806          0     15.035   ; qtot -2
  1926        CH3    189    LEU    CD2    806          0     15.035   ; qtot -2
  1927          C    189    LEU      C    807       0.45     12.011   ; qtot -1.55
  1928          O    189    LEU      O    807      -0.45    15.9994   ; qtot -2
; residue 190 THR rtp THR  q  0.0
  1929          N    190    THR      N    808      -0.31    14.0067   ; qtot -2.31
  1930          H    190    THR      H    808       0.31      1.008   ; qtot -2
  1931        CH1    190    THR     CA    809          0     13.019   ; qtot -2
  1932        CH1    190    THR     CB    810      0.266     13.019   ; qtot -1.734
  1933         OA    190    THR    OG1    810     -0.674    15.9994   ; qtot -2.408
  1934          H    190    THR    HG1    810      0.408      1.008   ; qtot -2
  1935        CH3    190    THR    CG2    811          0     15.035   ; qtot -2
  1936          C    190    THR      C    812       0.45     12.011   ; qtot -1.55
  1937          O    190    THR      O    812      -0.45    15.9994   ; qtot -2
; residue 191 SER rtp SER  q  0.0
  1938          N    191    SER      N    813      -0.31    14.0067   ; qtot -2.31
  1939          H    191    SER      H    813       0.31      1.008   ; qtot -2
  1940        CH1    191    SER     CA    814          0     13.019   ; qtot -2
  1941        CH2    191    SER     CB    815      0.266     14.027   ; qtot -1.734
  1942         OA    191    SER     OG    815     -0.674    15.9994   ; qtot -2.408
  1943          H    191    SER     HG    815      0.408      1.008   ; qtot -2
  1944          C    191    SER      C    816       0.45     12.011   ; qtot -1.55
  1945          O    191    SER      O    816      -0.45    15.9994   ; qtot -2
; residue 192 ALA rtp ALA  q  0.0
  1946          N    192    ALA      N    817      -0.31    14.0067   ; qtot -2.31
  1947          H    192    ALA      H    817       0.31      1.008   ; qtot -2
  1948        CH1    192    ALA     CA    818          0     13.019   ; qtot -2
  1949        CH3    192    ALA     CB    818          0     15.035   ; qtot -2
  1950          C    192    ALA      C    819       0.45     12.011   ; qtot -1.55
  1951          O    192    ALA      O    819      -0.45    15.9994   ; qtot -2
; residue 193 SER rtp SER  q  0.0
  1952          N    193    SER      N    820      -0.31    14.0067   ; qtot -2.31
  1953          H    193    SER      H    820       0.31      1.008   ; qtot -2
  1954        CH1    193    SER     CA    821          0     13.019   ; qtot -2
  1955        CH2    193    SER     CB    822      0.266     14.027   ; qtot -1.734
  1956         OA    193    SER     OG    822     -0.674    15.9994   ; qtot -2.408
  1957          H    193    SER     HG    822      0.408      1.008   ; qtot -2
  1958          C    193    SER      C    823       0.45     12.011   ; qtot -1.55
  1959          O    193    SER      O    823      -0.45    15.9994   ; qtot -2
; residue 194 ALA rtp ALA  q  0.0
  1960          N    194    ALA      N    824      -0.31    14.0067   ; qtot -2.31
  1961          H    194    ALA      H    824       0.31      1.008   ; qtot -2
  1962        CH1    194    ALA     CA    825          0     13.019   ; qtot -2
  1963        CH3    194    ALA     CB    825          0     15.035   ; qtot -2
  1964          C    194    ALA      C    826       0.45     12.011   ; qtot -1.55
  1965          O    194    ALA      O    826      -0.45    15.9994   ; qtot -2
; residue 195 GLY rtp GLY  q  0.0
  1966          N    195    GLY      N    827      -0.31    14.0067   ; qtot -2.31
  1967          H    195    GLY      H    827       0.31      1.008   ; qtot -2
  1968        CH2    195    GLY     CA    828          0     14.027   ; qtot -2
  1969          C    195    GLY      C    829       0.45     12.011   ; qtot -1.55
  1970          O    195    GLY      O    829      -0.45    15.9994   ; qtot -2
; residue 196 ASN rtp ASN  q  0.0
  1971          N    196    ASN      N    830      -0.31    14.0067   ; qtot -2.31
  1972          H    196    ASN      H    830       0.31      1.008   ; qtot -2
  1973        CH1    196    ASN     CA    831          0     13.019   ; qtot -2
  1974        CH2    196    ASN     CB    831          0     14.027   ; qtot -2
  1975          C    196    ASN     CG    832       0.29     12.011   ; qtot -1.71
  1976          O    196    ASN    OD1    832      -0.45    15.9994   ; qtot -2.16
  1977         NT    196    ASN    ND2    832      -0.72    14.0067   ; qtot -2.88
  1978          H    196    ASN   HD21    832       0.44      1.008   ; qtot -2.44
  1979          H    196    ASN   HD22    832       0.44      1.008   ; qtot -2
  1980          C    196    ASN      C    833       0.45     12.011   ; qtot -1.55
  1981          O    196    ASN      O    833      -0.45    15.9994   ; qtot -2
; residue 197 AS4 rtp AS4  q -1.0
  1982          N    197    AS4      N    834      -0.31    14.0067   ; qtot -2.31
  1983          H    197    AS4      H    834       0.31      1.008   ; qtot -2
  1984        CH1    197    AS4     CA    835          0     13.019   ; qtot -2
  1985        CH2    197    AS4     CB    835          0     14.027   ; qtot -2
  1986          C    197    AS4     CG    836       0.27     12.011   ; qtot -1.73
  1987         OM    197    AS4    OD1    836     -0.635    15.9994   ; qtot -2.365
  1988          H    197    AS4   HD11    836          0      1.008   ; qtot -2.365
  1989          H    197    AS4   HD12    836          0      1.008   ; qtot -2.365
  1990         OM    197    AS4    OD2    836     -0.635    15.9994   ; qtot -3
  1991          H    197    AS4   HD21    836          0      1.008   ; qtot -3
  1992          H    197    AS4   HD22    836          0      1.008   ; qtot -3
  1993          C    197    AS4      C    837       0.45     12.011   ; qtot -2.55
  1994          O    197    AS4      O    837      -0.45    15.9994   ; qtot -3
; residue 198 GLY rtp GLY  q  0.0
  1995          N    198    GLY      N    838      -0.31    14.0067   ; qtot -3.31
  1996          H    198    GLY      H    838       0.31      1.008   ; qtot -3
  1997        CH2    198    GLY     CA    839          0     14.027   ; qtot -3
  1998          C    198    GLY      C    840       0.45     12.011   ; qtot -2.55
  1999          O    198    GLY      O    840      -0.45    15.9994   ; qtot -3
; residue 199 PRO rtp PRO  q  0.0
  2000          N    199    PRO      N    841          0    14.0067   ; qtot -3
  2001        CH1    199    PRO     CA    842          0     13.019   ; qtot -3
  2002       CH2r    199    PRO     CB    842          0     14.027   ; qtot -3
  2003       CH2r    199    PRO     CG    843          0     14.027   ; qtot -3
  2004       CH2r    199    PRO     CD    843          0     14.027   ; qtot -3
  2005          C    199    PRO      C    844       0.45     12.011   ; qtot -2.55
  2006          O    199    PRO      O    844      -0.45    15.9994   ; qtot -3
; residue 200 VAL rtp VAL  q  0.0
  2007          N    200    VAL      N    845      -0.31    14.0067   ; qtot -3.31
  2008          H    200    VAL      H    845       0.31      1.008   ; qtot -3
  2009        CH1    200    VAL     CA    846          0     13.019   ; qtot -3
  2010        CH1    200    VAL     CB    846          0     13.019   ; qtot -3
  2011        CH3    200    VAL    CG1    846          0     15.035   ; qtot -3
  2012        CH3    200    VAL    CG2    846          0     15.035   ; qtot -3
  2013          C    200    VAL      C    847       0.45     12.011   ; qtot -2.55
  2014          O    200    VAL      O    847      -0.45    15.9994   ; qtot -3
; residue 201 LEU rtp LEU  q  0.0
  2015          N    201    LEU      N    848      -0.31    14.0067   ; qtot -3.31
  2016          H    201    LEU      H    848       0.31      1.008   ; qtot -3
  2017        CH1    201    LEU     CA    849          0     13.019   ; qtot -3
  2018        CH2    201    LEU     CB    849          0     14.027   ; qtot -3
  2019        CH1    201    LEU     CG    850          0     13.019   ; qtot -3
  2020        CH3    201    LEU    CD1    850          0     15.035   ; qtot -3
  2021        CH3    201    LEU    CD2    850          0     15.035   ; qtot -3
  2022          C    201    LEU      C    851       0.45     12.011   ; qtot -2.55
  2023          O    201    LEU      O    851      -0.45    15.9994   ; qtot -3
; residue 202 ALA rtp ALA  q  0.0
  2024          N    202    ALA      N    852      -0.31    14.0067   ; qtot -3.31
  2025          H    202    ALA      H    852       0.31      1.008   ; qtot -3
  2026        CH1    202    ALA     CA    853          0     13.019   ; qtot -3
  2027        CH3    202    ALA     CB    853          0     15.035   ; qtot -3
  2028          C    202    ALA      C    854       0.45     12.011   ; qtot -2.55
  2029          O    202    ALA      O    854      -0.45    15.9994   ; qtot -3
; residue 203 SER rtp SER  q  0.0
  2030          N    203    SER      N    855      -0.31    14.0067   ; qtot -3.31
  2031          H    203    SER      H    855       0.31      1.008   ; qtot -3
  2032        CH1    203    SER     CA    856          0     13.019   ; qtot -3
  2033        CH2    203    SER     CB    857      0.266     14.027   ; qtot -2.734
  2034         OA    203    SER     OG    857     -0.674    15.9994   ; qtot -3.408
  2035          H    203    SER     HG    857      0.408      1.008   ; qtot -3
  2036          C    203    SER      C    858       0.45     12.011   ; qtot -2.55
  2037          O    203    SER      O    858      -0.45    15.9994   ; qtot -3
; residue 204 ILE rtp ILE  q  0.0
  2038          N    204    ILE      N    859      -0.31    14.0067   ; qtot -3.31
  2039          H    204    ILE      H    859       0.31      1.008   ; qtot -3
  2040        CH1    204    ILE     CA    860          0     13.019   ; qtot -3
  2041        CH1    204    ILE     CB    861          0     13.019   ; qtot -3
  2042        CH2    204    ILE    CG1    861          0     14.027   ; qtot -3
  2043        CH3    204    ILE    CG2    861          0     15.035   ; qtot -3
  2044        CH3    204    ILE     CD    861          0     15.035   ; qtot -3
  2045          C    204    ILE      C    862       0.45     12.011   ; qtot -2.55
  2046          O    204    ILE      O    862      -0.45    15.9994   ; qtot -3
; residue 205 THR rtp THR  q  0.0
  2047          N    205    THR      N    863      -0.31    14.0067   ; qtot -3.31
  2048          H    205    THR      H    863       0.31      1.008   ; qtot -3
  2049        CH1    205    THR     CA    864          0     13.019   ; qtot -3
  2050        CH1    205    THR     CB    865      0.266     13.019   ; qtot -2.734
  2051         OA    205    THR    OG1    865     -0.674    15.9994   ; qtot -3.408
  2052          H    205    THR    HG1    865      0.408      1.008   ; qtot -3
  2053        CH3    205    THR    CG2    866          0     15.035   ; qtot -3
  2054          C    205    THR      C    867       0.45     12.011   ; qtot -2.55
  2055          O    205    THR      O    867      -0.45    15.9994   ; qtot -3
; residue 206 ASN rtp ASN  q  0.0
  2056          N    206    ASN      N    868      -0.31    14.0067   ; qtot -3.31
  2057          H    206    ASN      H    868       0.31      1.008   ; qtot -3
  2058        CH1    206    ASN     CA    869          0     13.019   ; qtot -3
  2059        CH2    206    ASN     CB    869          0     14.027   ; qtot -3
  2060          C    206    ASN     CG    870       0.29     12.011   ; qtot -2.71
  2061          O    206    ASN    OD1    870      -0.45    15.9994   ; qtot -3.16
  2062         NT    206    ASN    ND2    870      -0.72    14.0067   ; qtot -3.88
  2063          H    206    ASN   HD21    870       0.44      1.008   ; qtot -3.44
  2064          H    206    ASN   HD22    870       0.44      1.008   ; qtot -3
  2065          C    206    ASN      C    871       0.45     12.011   ; qtot -2.55
  2066          O    206    ASN      O    871      -0.45    15.9994   ; qtot -3
; residue 207 PHE rtp PHE  q  0.0
  2067          N    207    PHE      N    872      -0.31    14.0067   ; qtot -3.31
  2068          H    207    PHE      H    872       0.31      1.008   ; qtot -3
  2069        CH1    207    PHE     CA    873          0     13.019   ; qtot -3
  2070        CH2    207    PHE     CB    873          0     14.027   ; qtot -3
  2071          C    207    PHE     CG    873          0     12.011   ; qtot -3
  2072          C    207    PHE    CD1    874      -0.14     12.011   ; qtot -3.14
  2073         HC    207    PHE    HD1    874       0.14      1.008   ; qtot -3
  2074          C    207    PHE    CD2    875      -0.14     12.011   ; qtot -3.14
  2075         HC    207    PHE    HD2    875       0.14      1.008   ; qtot -3
  2076          C    207    PHE    CE1    876      -0.14     12.011   ; qtot -3.14
  2077         HC    207    PHE    HE1    876       0.14      1.008   ; qtot -3
  2078          C    207    PHE    CE2    877      -0.14     12.011   ; qtot -3.14
  2079         HC    207    PHE    HE2    877       0.14      1.008   ; qtot -3
  2080          C    207    PHE     CZ    878      -0.14     12.011   ; qtot -3.14
  2081         HC    207    PHE     HZ    878       0.14      1.008   ; qtot -3
  2082          C    207    PHE      C    879       0.45     12.011   ; qtot -2.55
  2083          O    207    PHE      O    879      -0.45    15.9994   ; qtot -3
; residue 208 SER rtp SER  q  0.0
  2084          N    208    SER      N    880      -0.31    14.0067   ; qtot -3.31
  2085          H    208    SER      H    880       0.31      1.008   ; qtot -3
  2086        CH1    208    SER     CA    881          0     13.019   ; qtot -3
  2087        CH2    208    SER     CB    882      0.266     14.027   ; qtot -2.734
  2088         OA    208    SER     OG    882     -0.674    15.9994   ; qtot -3.408
  2089          H    208    SER     HG    882      0.408      1.008   ; qtot -3
  2090          C    208    SER      C    883       0.45     12.011   ; qtot -2.55
  2091          O    208    SER      O    883      -0.45    15.9994   ; qtot -3
; residue 209 PRO rtp PRO  q  0.0
  2092          N    209    PRO      N    884          0    14.0067   ; qtot -3
  2093        CH1    209    PRO     CA    885          0     13.019   ; qtot -3
  2094       CH2r    209    PRO     CB    885          0     14.027   ; qtot -3
  2095       CH2r    209    PRO     CG    886          0     14.027   ; qtot -3
  2096       CH2r    209    PRO     CD    886          0     14.027   ; qtot -3
  2097          C    209    PRO      C    887       0.45     12.011   ; qtot -2.55
  2098          O    209    PRO      O    887      -0.45    15.9994   ; qtot -3
; residue 210 TRP rtp TRP  q  0.0
  2099          N    210    TRP      N    888      -0.31    14.0067   ; qtot -3.31
  2100          H    210    TRP      H    888       0.31      1.008   ; qtot -3
  2101        CH1    210    TRP     CA    889          0     13.019   ; qtot -3
  2102        CH2    210    TRP     CB    889          0     14.027   ; qtot -3
  2103          C    210    TRP     CG    890      -0.21     12.011   ; qtot -3.21
  2104          C    210    TRP    CD1    890      -0.14     12.011   ; qtot -3.35
  2105         HC    210    TRP    HD1    890       0.14      1.008   ; qtot -3.21
  2106          C    210    TRP    CD2    890          0     12.011   ; qtot -3.21
  2107         NR    210    TRP    NE1    890       -0.1    14.0067   ; qtot -3.31
  2108          H    210    TRP    HE1    890       0.31      1.008   ; qtot -3
  2109          C    210    TRP    CE2    890          0     12.011   ; qtot -3
  2110          C    210    TRP    CE3    891      -0.14     12.011   ; qtot -3.14
  2111         HC    210    TRP    HE3    891       0.14      1.008   ; qtot -3
  2112          C    210    TRP    CZ2    892      -0.14     12.011   ; qtot -3.14
  2113         HC    210    TRP    HZ2    892       0.14      1.008   ; qtot -3
  2114          C    210    TRP    CZ3    893      -0.14     12.011   ; qtot -3.14
  2115         HC    210    TRP    HZ3    893       0.14      1.008   ; qtot -3
  2116          C    210    TRP    CH2    894      -0.14     12.011   ; qtot -3.14
  2117         HC    210    TRP    HH2    894       0.14      1.008   ; qtot -3
  2118          C    210    TRP      C    895       0.45     12.011   ; qtot -2.55
  2119          O    210    TRP      O    895      -0.45    15.9994   ; qtot -3
; residue 211 SER rtp SER  q  0.0
  2120          N    211    SER      N    896      -0.31    14.0067   ; qtot -3.31
  2121          H    211    SER      H    896       0.31      1.008   ; qtot -3
  2122        CH1    211    SER     CA    897          0     13.019   ; qtot -3
  2123        CH2    211    SER     CB    898      0.266     14.027   ; qtot -2.734
  2124         OA    211    SER     OG    898     -0.674    15.9994   ; qtot -3.408
  2125          H    211    SER     HG    898      0.408      1.008   ; qtot -3
  2126          C    211    SER      C    899       0.45     12.011   ; qtot -2.55
  2127          O    211    SER      O    899      -0.45    15.9994   ; qtot -3
; residue 212 LEU rtp LEU  q  0.0
  2128          N    212    LEU      N    900      -0.31    14.0067   ; qtot -3.31
  2129          H    212    LEU      H    900       0.31      1.008   ; qtot -3
  2130        CH1    212    LEU     CA    901          0     13.019   ; qtot -3
  2131        CH2    212    LEU     CB    901          0     14.027   ; qtot -3
  2132        CH1    212    LEU     CG    902          0     13.019   ; qtot -3
  2133        CH3    212    LEU    CD1    902          0     15.035   ; qtot -3
  2134        CH3    212    LEU    CD2    902          0     15.035   ; qtot -3
  2135          C    212    LEU      C    903       0.45     12.011   ; qtot -2.55
  2136          O    212    LEU      O    903      -0.45    15.9994   ; qtot -3
; residue 213 SER rtp SER  q  0.0
  2137          N    213    SER      N    904      -0.31    14.0067   ; qtot -3.31
  2138          H    213    SER      H    904       0.31      1.008   ; qtot -3
  2139        CH1    213    SER     CA    905          0     13.019   ; qtot -3
  2140        CH2    213    SER     CB    906      0.266     14.027   ; qtot -2.734
  2141         OA    213    SER     OG    906     -0.674    15.9994   ; qtot -3.408
  2142          H    213    SER     HG    906      0.408      1.008   ; qtot -3
  2143          C    213    SER      C    907       0.45     12.011   ; qtot -2.55
  2144          O    213    SER      O    907      -0.45    15.9994   ; qtot -3
; residue 214 VAL rtp VAL  q  0.0
  2145          N    214    VAL      N    908      -0.31    14.0067   ; qtot -3.31
  2146          H    214    VAL      H    908       0.31      1.008   ; qtot -3
  2147        CH1    214    VAL     CA    909          0     13.019   ; qtot -3
  2148        CH1    214    VAL     CB    909          0     13.019   ; qtot -3
  2149        CH3    214    VAL    CG1    909          0     15.035   ; qtot -3
  2150        CH3    214    VAL    CG2    909          0     15.035   ; qtot -3
  2151          C    214    VAL      C    910       0.45     12.011   ; qtot -2.55
  2152          O    214    VAL      O    910      -0.45    15.9994   ; qtot -3
; residue 215 ALA rtp ALA  q  0.0
  2153          N    215    ALA      N    911      -0.31    14.0067   ; qtot -3.31
  2154          H    215    ALA      H    911       0.31      1.008   ; qtot -3
  2155        CH1    215    ALA     CA    912          0     13.019   ; qtot -3
  2156        CH3    215    ALA     CB    912          0     15.035   ; qtot -3
  2157          C    215    ALA      C    913       0.45     12.011   ; qtot -2.55
  2158          O    215    ALA      O    913      -0.45    15.9994   ; qtot -3
; residue 216 ALA rtp ALA  q  0.0
  2159          N    216    ALA      N    914      -0.31    14.0067   ; qtot -3.31
  2160          H    216    ALA      H    914       0.31      1.008   ; qtot -3
  2161        CH1    216    ALA     CA    915          0     13.019   ; qtot -3
  2162        CH3    216    ALA     CB    915          0     15.035   ; qtot -3
  2163          C    216    ALA      C    916       0.45     12.011   ; qtot -2.55
  2164          O    216    ALA      O    916      -0.45    15.9994   ; qtot -3
; residue 217 SER rtp SER  q  0.0
  2165          N    217    SER      N    917      -0.31    14.0067   ; qtot -3.31
  2166          H    217    SER      H    917       0.31      1.008   ; qtot -3
  2167        CH1    217    SER     CA    918          0     13.019   ; qtot -3
  2168        CH2    217    SER     CB    919      0.266     14.027   ; qtot -2.734
  2169         OA    217    SER     OG    919     -0.674    15.9994   ; qtot -3.408
  2170          H    217    SER     HG    919      0.408      1.008   ; qtot -3
  2171          C    217    SER      C    920       0.45     12.011   ; qtot -2.55
  2172          O    217    SER      O    920      -0.45    15.9994   ; qtot -3
; residue 218 THR rtp THR  q  0.0
  2173          N    218    THR      N    921      -0.31    14.0067   ; qtot -3.31
  2174          H    218    THR      H    921       0.31      1.008   ; qtot -3
  2175        CH1    218    THR     CA    922          0     13.019   ; qtot -3
  2176        CH1    218    THR     CB    923      0.266     13.019   ; qtot -2.734
  2177         OA    218    THR    OG1    923     -0.674    15.9994   ; qtot -3.408
  2178          H    218    THR    HG1    923      0.408      1.008   ; qtot -3
  2179        CH3    218    THR    CG2    924          0     15.035   ; qtot -3
  2180          C    218    THR      C    925       0.45     12.011   ; qtot -2.55
  2181          O    218    THR      O    925      -0.45    15.9994   ; qtot -3
; residue 219 ILE rtp ILE  q  0.0
  2182          N    219    ILE      N    926      -0.31    14.0067   ; qtot -3.31
  2183          H    219    ILE      H    926       0.31      1.008   ; qtot -3
  2184        CH1    219    ILE     CA    927          0     13.019   ; qtot -3
  2185        CH1    219    ILE     CB    928          0     13.019   ; qtot -3
  2186        CH2    219    ILE    CG1    928          0     14.027   ; qtot -3
  2187        CH3    219    ILE    CG2    928          0     15.035   ; qtot -3
  2188        CH3    219    ILE     CD    928          0     15.035   ; qtot -3
  2189          C    219    ILE      C    929       0.45     12.011   ; qtot -2.55
  2190          O    219    ILE      O    929      -0.45    15.9994   ; qtot -3
; residue 220 AS4 rtp AS4  q -1.0
  2191          N    220    AS4      N    930      -0.31    14.0067   ; qtot -3.31
  2192          H    220    AS4      H    930       0.31      1.008   ; qtot -3
  2193        CH1    220    AS4     CA    931          0     13.019   ; qtot -3
  2194        CH2    220    AS4     CB    931          0     14.027   ; qtot -3
  2195          C    220    AS4     CG    932       0.27     12.011   ; qtot -2.73
  2196         OM    220    AS4    OD1    932     -0.635    15.9994   ; qtot -3.365
  2197          H    220    AS4   HD11    932          0      1.008   ; qtot -3.365
  2198          H    220    AS4   HD12    932          0      1.008   ; qtot -3.365
  2199         OM    220    AS4    OD2    932     -0.635    15.9994   ; qtot -4
  2200          H    220    AS4   HD21    932          0      1.008   ; qtot -4
  2201          H    220    AS4   HD22    932          0      1.008   ; qtot -4
  2202          C    220    AS4      C    933       0.45     12.011   ; qtot -3.55
  2203          O    220    AS4      O    933      -0.45    15.9994   ; qtot -4
; residue 221 ARG rtp ARG  q +1.0
  2204          N    221    ARG      N    934      -0.31    14.0067   ; qtot -4.31
  2205          H    221    ARG      H    934       0.31      1.008   ; qtot -4
  2206        CH1    221    ARG     CA    935          0     13.019   ; qtot -4
  2207        CH2    221    ARG     CB    935          0     14.027   ; qtot -4
  2208        CH2    221    ARG     CG    935          0     14.027   ; qtot -4
  2209        CH2    221    ARG     CD    936       0.09     14.027   ; qtot -3.91
  2210         NE    221    ARG     NE    936      -0.11    14.0067   ; qtot -4.02
  2211          H    221    ARG     HE    936       0.24      1.008   ; qtot -3.78
  2212          C    221    ARG     CZ    936       0.34     12.011   ; qtot -3.44
  2213         NZ    221    ARG    NH1    936      -0.26    14.0067   ; qtot -3.7
  2214          H    221    ARG   HH11    936       0.24      1.008   ; qtot -3.46
  2215          H    221    ARG   HH12    936       0.24      1.008   ; qtot -3.22
  2216         NZ    221    ARG    NH2    936      -0.26    14.0067   ; qtot -3.48
  2217          H    221    ARG   HH21    936       0.24      1.008   ; qtot -3.24
  2218          H    221    ARG   HH22    936       0.24      1.008   ; qtot -3
  2219          C    221    ARG      C    937       0.45     12.011   ; qtot -2.55
  2220          O    221    ARG      O    937      -0.45    15.9994   ; qtot -3
; residue 222 AS4 rtp AS4  q -1.0
  2221          N    222    AS4      N    938      -0.31    14.0067   ; qtot -3.31
  2222          H    222    AS4      H    938       0.31      1.008   ; qtot -3
  2223        CH1    222    AS4     CA    939          0     13.019   ; qtot -3
  2224        CH2    222    AS4     CB    939          0     14.027   ; qtot -3
  2225          C    222    AS4     CG    940       0.27     12.011   ; qtot -2.73
  2226         OM    222    AS4    OD1    940     -0.635    15.9994   ; qtot -3.365
  2227          H    222    AS4   HD11    940          0      1.008   ; qtot -3.365
  2228          H    222    AS4   HD12    940          0      1.008   ; qtot -3.365
  2229         OM    222    AS4    OD2    940     -0.635    15.9994   ; qtot -4
  2230          H    222    AS4   HD21    940          0      1.008   ; qtot -4
  2231          H    222    AS4   HD22    940          0      1.008   ; qtot -4
  2232          C    222    AS4      C    941       0.45     12.011   ; qtot -3.55
  2233          O    222    AS4      O    941      -0.45    15.9994   ; qtot -4
; residue 223 PHE rtp PHE  q  0.0
  2234          N    223    PHE      N    942      -0.31    14.0067   ; qtot -4.31
  2235          H    223    PHE      H    942       0.31      1.008   ; qtot -4
  2236        CH1    223    PHE     CA    943          0     13.019   ; qtot -4
  2237        CH2    223    PHE     CB    943          0     14.027   ; qtot -4
  2238          C    223    PHE     CG    943          0     12.011   ; qtot -4
  2239          C    223    PHE    CD1    944      -0.14     12.011   ; qtot -4.14
  2240         HC    223    PHE    HD1    944       0.14      1.008   ; qtot -4
  2241          C    223    PHE    CD2    945      -0.14     12.011   ; qtot -4.14
  2242         HC    223    PHE    HD2    945       0.14      1.008   ; qtot -4
  2243          C    223    PHE    CE1    946      -0.14     12.011   ; qtot -4.14
  2244         HC    223    PHE    HE1    946       0.14      1.008   ; qtot -4
  2245          C    223    PHE    CE2    947      -0.14     12.011   ; qtot -4.14
  2246         HC    223    PHE    HE2    947       0.14      1.008   ; qtot -4
  2247          C    223    PHE     CZ    948      -0.14     12.011   ; qtot -4.14
  2248         HC    223    PHE     HZ    948       0.14      1.008   ; qtot -4
  2249          C    223    PHE      C    949       0.45     12.011   ; qtot -3.55
  2250          O    223    PHE      O    949      -0.45    15.9994   ; qtot -4
; residue 224 PHE rtp PHE  q  0.0
  2251          N    224    PHE      N    950      -0.31    14.0067   ; qtot -4.31
  2252          H    224    PHE      H    950       0.31      1.008   ; qtot -4
  2253        CH1    224    PHE     CA    951          0     13.019   ; qtot -4
  2254        CH2    224    PHE     CB    951          0     14.027   ; qtot -4
  2255          C    224    PHE     CG    951          0     12.011   ; qtot -4
  2256          C    224    PHE    CD1    952      -0.14     12.011   ; qtot -4.14
  2257         HC    224    PHE    HD1    952       0.14      1.008   ; qtot -4
  2258          C    224    PHE    CD2    953      -0.14     12.011   ; qtot -4.14
  2259         HC    224    PHE    HD2    953       0.14      1.008   ; qtot -4
  2260          C    224    PHE    CE1    954      -0.14     12.011   ; qtot -4.14
  2261         HC    224    PHE    HE1    954       0.14      1.008   ; qtot -4
  2262          C    224    PHE    CE2    955      -0.14     12.011   ; qtot -4.14
  2263         HC    224    PHE    HE2    955       0.14      1.008   ; qtot -4
  2264          C    224    PHE     CZ    956      -0.14     12.011   ; qtot -4.14
  2265         HC    224    PHE     HZ    956       0.14      1.008   ; qtot -4
  2266          C    224    PHE      C    957       0.45     12.011   ; qtot -3.55
  2267          O    224    PHE      O    957      -0.45    15.9994   ; qtot -4
; residue 225 THR rtp THR  q  0.0
  2268          N    225    THR      N    958      -0.31    14.0067   ; qtot -4.31
  2269          H    225    THR      H    958       0.31      1.008   ; qtot -4
  2270        CH1    225    THR     CA    959          0     13.019   ; qtot -4
  2271        CH1    225    THR     CB    960      0.266     13.019   ; qtot -3.734
  2272         OA    225    THR    OG1    960     -0.674    15.9994   ; qtot -4.408
  2273          H    225    THR    HG1    960      0.408      1.008   ; qtot -4
  2274        CH3    225    THR    CG2    961          0     15.035   ; qtot -4
  2275          C    225    THR      C    962       0.45     12.011   ; qtot -3.55
  2276          O    225    THR      O    962      -0.45    15.9994   ; qtot -4
; residue 226 LY3 rtp LY3  q +1.0
  2277          N    226    LY3      N    963      -0.31    14.0067   ; qtot -4.31
  2278          H    226    LY3      H    963       0.31      1.008   ; qtot -4
  2279        CH1    226    LY3     CA    964          0     13.019   ; qtot -4
  2280        CH2    226    LY3     CB    964          0     14.027   ; qtot -4
  2281        CH2    226    LY3     CG    965          0     14.027   ; qtot -4
  2282        CH2    226    LY3     CD    965          0     14.027   ; qtot -4
  2283        CH2    226    LY3     CE    966      0.127     14.027   ; qtot -3.873
  2284         NL    226    LY3     NZ    966      0.129    14.0067   ; qtot -3.744
  2285          H    226    LY3    HZ1    966      0.248      1.008   ; qtot -3.496
  2286          H    226    LY3    HZ2    966      0.248      1.008   ; qtot -3.248
  2287          H    226    LY3    HZ3    966      0.248      1.008   ; qtot -3
  2288          C    226    LY3      C    967       0.45     12.011   ; qtot -2.55
  2289          O    226    LY3      O    967      -0.45    15.9994   ; qtot -3
; residue 227 VAL rtp VAL  q  0.0
  2290          N    227    VAL      N    968      -0.31    14.0067   ; qtot -3.31
  2291          H    227    VAL      H    968       0.31      1.008   ; qtot -3
  2292        CH1    227    VAL     CA    969          0     13.019   ; qtot -3
  2293        CH1    227    VAL     CB    969          0     13.019   ; qtot -3
  2294        CH3    227    VAL    CG1    969          0     15.035   ; qtot -3
  2295        CH3    227    VAL    CG2    969          0     15.035   ; qtot -3
  2296          C    227    VAL      C    970       0.45     12.011   ; qtot -2.55
  2297          O    227    VAL      O    970      -0.45    15.9994   ; qtot -3
; residue 228 GLN rtp GLN  q  0.0
  2298          N    228    GLN      N    971      -0.31    14.0067   ; qtot -3.31
  2299          H    228    GLN      H    971       0.31      1.008   ; qtot -3
  2300        CH1    228    GLN     CA    972          0     13.019   ; qtot -3
  2301        CH2    228    GLN     CB    972          0     14.027   ; qtot -3
  2302        CH2    228    GLN     CG    972          0     14.027   ; qtot -3
  2303          C    228    GLN     CD    973       0.29     12.011   ; qtot -2.71
  2304          O    228    GLN    OE1    973      -0.45    15.9994   ; qtot -3.16
  2305         NT    228    GLN    NE2    973      -0.72    14.0067   ; qtot -3.88
  2306          H    228    GLN   HE21    973       0.44      1.008   ; qtot -3.44
  2307          H    228    GLN   HE22    973       0.44      1.008   ; qtot -3
  2308          C    228    GLN      C    974       0.45     12.011   ; qtot -2.55
  2309          O    228    GLN      O    974      -0.45    15.9994   ; qtot -3
; residue 229 LEU rtp LEU  q  0.0
  2310          N    229    LEU      N    975      -0.31    14.0067   ; qtot -3.31
  2311          H    229    LEU      H    975       0.31      1.008   ; qtot -3
  2312        CH1    229    LEU     CA    976          0     13.019   ; qtot -3
  2313        CH2    229    LEU     CB    976          0     14.027   ; qtot -3
  2314        CH1    229    LEU     CG    977          0     13.019   ; qtot -3
  2315        CH3    229    LEU    CD1    977          0     15.035   ; qtot -3
  2316        CH3    229    LEU    CD2    977          0     15.035   ; qtot -3
  2317          C    229    LEU      C    978       0.45     12.011   ; qtot -2.55
  2318          O    229    LEU      O    978      -0.45    15.9994   ; qtot -3
; residue 230 GLY rtp GLY  q  0.0
  2319          N    230    GLY      N    979      -0.31    14.0067   ; qtot -3.31
  2320          H    230    GLY      H    979       0.31      1.008   ; qtot -3
  2321        CH2    230    GLY     CA    980          0     14.027   ; qtot -3
  2322          C    230    GLY      C    981       0.45     12.011   ; qtot -2.55
  2323          O    230    GLY      O    981      -0.45    15.9994   ; qtot -3
; residue 231 AS4 rtp AS4  q -1.0
  2324          N    231    AS4      N    982      -0.31    14.0067   ; qtot -3.31
  2325          H    231    AS4      H    982       0.31      1.008   ; qtot -3
  2326        CH1    231    AS4     CA    983          0     13.019   ; qtot -3
  2327        CH2    231    AS4     CB    983          0     14.027   ; qtot -3
  2328          C    231    AS4     CG    984       0.27     12.011   ; qtot -2.73
  2329         OM    231    AS4    OD1    984     -0.635    15.9994   ; qtot -3.365
  2330          H    231    AS4   HD11    984          0      1.008   ; qtot -3.365
  2331          H    231    AS4   HD12    984          0      1.008   ; qtot -3.365
  2332         OM    231    AS4    OD2    984     -0.635    15.9994   ; qtot -4
  2333          H    231    AS4   HD21    984          0      1.008   ; qtot -4
  2334          H    231    AS4   HD22    984          0      1.008   ; qtot -4
  2335          C    231    AS4      C    985       0.45     12.011   ; qtot -3.55
  2336          O    231    AS4      O    985      -0.45    15.9994   ; qtot -4
; residue 232 SER rtp SER  q  0.0
  2337          N    232    SER      N    986      -0.31    14.0067   ; qtot -4.31
  2338          H    232    SER      H    986       0.31      1.008   ; qtot -4
  2339        CH1    232    SER     CA    987          0     13.019   ; qtot -4
  2340        CH2    232    SER     CB    988      0.266     14.027   ; qtot -3.734
  2341         OA    232    SER     OG    988     -0.674    15.9994   ; qtot -4.408
  2342          H    232    SER     HG    988      0.408      1.008   ; qtot -4
  2343          C    232    SER      C    989       0.45     12.011   ; qtot -3.55
  2344          O    232    SER      O    989      -0.45    15.9994   ; qtot -4
; residue 233 ASN rtp ASN  q  0.0
  2345          N    233    ASN      N    990      -0.31    14.0067   ; qtot -4.31
  2346          H    233    ASN      H    990       0.31      1.008   ; qtot -4
  2347        CH1    233    ASN     CA    991          0     13.019   ; qtot -4
  2348        CH2    233    ASN     CB    991          0     14.027   ; qtot -4
  2349          C    233    ASN     CG    992       0.29     12.011   ; qtot -3.71
  2350          O    233    ASN    OD1    992      -0.45    15.9994   ; qtot -4.16
  2351         NT    233    ASN    ND2    992      -0.72    14.0067   ; qtot -4.88
  2352          H    233    ASN   HD21    992       0.44      1.008   ; qtot -4.44
  2353          H    233    ASN   HD22    992       0.44      1.008   ; qtot -4
  2354          C    233    ASN      C    993       0.45     12.011   ; qtot -3.55
  2355          O    233    ASN      O    993      -0.45    15.9994   ; qtot -4
; residue 234 VAL rtp VAL  q  0.0
  2356          N    234    VAL      N    994      -0.31    14.0067   ; qtot -4.31
  2357          H    234    VAL      H    994       0.31      1.008   ; qtot -4
  2358        CH1    234    VAL     CA    995          0     13.019   ; qtot -4
  2359        CH1    234    VAL     CB    995          0     13.019   ; qtot -4
  2360        CH3    234    VAL    CG1    995          0     15.035   ; qtot -4
  2361        CH3    234    VAL    CG2    995          0     15.035   ; qtot -4
  2362          C    234    VAL      C    996       0.45     12.011   ; qtot -3.55
  2363          O    234    VAL      O    996      -0.45    15.9994   ; qtot -4
; residue 235 PHE rtp PHE  q  0.0
  2364          N    235    PHE      N    997      -0.31    14.0067   ; qtot -4.31
  2365          H    235    PHE      H    997       0.31      1.008   ; qtot -4
  2366        CH1    235    PHE     CA    998          0     13.019   ; qtot -4
  2367        CH2    235    PHE     CB    998          0     14.027   ; qtot -4
  2368          C    235    PHE     CG    998          0     12.011   ; qtot -4
  2369          C    235    PHE    CD1    999      -0.14     12.011   ; qtot -4.14
  2370         HC    235    PHE    HD1    999       0.14      1.008   ; qtot -4
  2371          C    235    PHE    CD2   1000      -0.14     12.011   ; qtot -4.14
  2372         HC    235    PHE    HD2   1000       0.14      1.008   ; qtot -4
  2373          C    235    PHE    CE1   1001      -0.14     12.011   ; qtot -4.14
  2374         HC    235    PHE    HE1   1001       0.14      1.008   ; qtot -4
  2375          C    235    PHE    CE2   1002      -0.14     12.011   ; qtot -4.14
  2376         HC    235    PHE    HE2   1002       0.14      1.008   ; qtot -4
  2377          C    235    PHE     CZ   1003      -0.14     12.011   ; qtot -4.14
  2378         HC    235    PHE     HZ   1003       0.14      1.008   ; qtot -4
  2379          C    235    PHE      C   1004       0.45     12.011   ; qtot -3.55
  2380          O    235    PHE      O   1004      -0.45    15.9994   ; qtot -4
; residue 236 GL4 rtp GL4  q -1.0
  2381          N    236    GL4      N   1005      -0.31    14.0067   ; qtot -4.31
  2382          H    236    GL4      H   1005       0.31      1.008   ; qtot -4
  2383        CH1    236    GL4     CA   1006          0     13.019   ; qtot -4
  2384        CH2    236    GL4     CB   1006          0     14.027   ; qtot -4
  2385        CH2    236    GL4     CG   1006          0     14.027   ; qtot -4
  2386          C    236    GL4     CD   1007       0.27     12.011   ; qtot -3.73
  2387         OM    236    GL4    OE1   1007     -0.635    15.9994   ; qtot -4.365
  2388          H    236    GL4   HE11   1007          0      1.008   ; qtot -4.365
  2389          H    236    GL4   HE12   1007          0      1.008   ; qtot -4.365
  2390         OM    236    GL4    OE2   1007     -0.635    15.9994   ; qtot -5
  2391          H    236    GL4   HE21   1007          0      1.008   ; qtot -5
  2392          H    236    GL4   HE22   1007          0      1.008   ; qtot -5
  2393          C    236    GL4      C   1008       0.45     12.011   ; qtot -4.55
  2394          O    236    GL4      O   1008      -0.45    15.9994   ; qtot -5
; residue 237 GLY rtp GLY  q  0.0
  2395          N    237    GLY      N   1009      -0.31    14.0067   ; qtot -5.31
  2396          H    237    GLY      H   1009       0.31      1.008   ; qtot -5
  2397        CH2    237    GLY     CA   1010          0     14.027   ; qtot -5
  2398          C    237    GLY      C   1011       0.45     12.011   ; qtot -4.55
  2399          O    237    GLY      O   1011      -0.45    15.9994   ; qtot -5
; residue 238 VAL rtp VAL  q  0.0
  2400          N    238    VAL      N   1012      -0.31    14.0067   ; qtot -5.31
  2401          H    238    VAL      H   1012       0.31      1.008   ; qtot -5
  2402        CH1    238    VAL     CA   1013          0     13.019   ; qtot -5
  2403        CH1    238    VAL     CB   1013          0     13.019   ; qtot -5
  2404        CH3    238    VAL    CG1   1013          0     15.035   ; qtot -5
  2405        CH3    238    VAL    CG2   1013          0     15.035   ; qtot -5
  2406          C    238    VAL      C   1014       0.45     12.011   ; qtot -4.55
  2407          O    238    VAL      O   1014      -0.45    15.9994   ; qtot -5
; residue 239 SER rtp SER  q  0.0
  2408          N    239    SER      N   1015      -0.31    14.0067   ; qtot -5.31
  2409          H    239    SER      H   1015       0.31      1.008   ; qtot -5
  2410        CH1    239    SER     CA   1016          0     13.019   ; qtot -5
  2411        CH2    239    SER     CB   1017      0.266     14.027   ; qtot -4.734
  2412         OA    239    SER     OG   1017     -0.674    15.9994   ; qtot -5.408
  2413          H    239    SER     HG   1017      0.408      1.008   ; qtot -5
  2414          C    239    SER      C   1018       0.45     12.011   ; qtot -4.55
  2415          O    239    SER      O   1018      -0.45    15.9994   ; qtot -5
; residue 240 ILE rtp ILE  q  0.0
  2416          N    240    ILE      N   1019      -0.31    14.0067   ; qtot -5.31
  2417          H    240    ILE      H   1019       0.31      1.008   ; qtot -5
  2418        CH1    240    ILE     CA   1020          0     13.019   ; qtot -5
  2419        CH1    240    ILE     CB   1021          0     13.019   ; qtot -5
  2420        CH2    240    ILE    CG1   1021          0     14.027   ; qtot -5
  2421        CH3    240    ILE    CG2   1021          0     15.035   ; qtot -5
  2422        CH3    240    ILE     CD   1021          0     15.035   ; qtot -5
  2423          C    240    ILE      C   1022       0.45     12.011   ; qtot -4.55
  2424          O    240    ILE      O   1022      -0.45    15.9994   ; qtot -5
; residue 241 ASN rtp ASN  q  0.0
  2425          N    241    ASN      N   1023      -0.31    14.0067   ; qtot -5.31
  2426          H    241    ASN      H   1023       0.31      1.008   ; qtot -5
  2427        CH1    241    ASN     CA   1024          0     13.019   ; qtot -5
  2428        CH2    241    ASN     CB   1024          0     14.027   ; qtot -5
  2429          C    241    ASN     CG   1025       0.29     12.011   ; qtot -4.71
  2430          O    241    ASN    OD1   1025      -0.45    15.9994   ; qtot -5.16
  2431         NT    241    ASN    ND2   1025      -0.72    14.0067   ; qtot -5.88
  2432          H    241    ASN   HD21   1025       0.44      1.008   ; qtot -5.44
  2433          H    241    ASN   HD22   1025       0.44      1.008   ; qtot -5
  2434          C    241    ASN      C   1026       0.45     12.011   ; qtot -4.55
  2435          O    241    ASN      O   1026      -0.45    15.9994   ; qtot -5
; residue 242 THR rtp THR  q  0.0
  2436          N    242    THR      N   1027      -0.31    14.0067   ; qtot -5.31
  2437          H    242    THR      H   1027       0.31      1.008   ; qtot -5
  2438        CH1    242    THR     CA   1028          0     13.019   ; qtot -5
  2439        CH1    242    THR     CB   1029      0.266     13.019   ; qtot -4.734
  2440         OA    242    THR    OG1   1029     -0.674    15.9994   ; qtot -5.408
  2441          H    242    THR    HG1   1029      0.408      1.008   ; qtot -5
  2442        CH3    242    THR    CG2   1030          0     15.035   ; qtot -5
  2443          C    242    THR      C   1031       0.45     12.011   ; qtot -4.55
  2444          O    242    THR      O   1031      -0.45    15.9994   ; qtot -5
; residue 243 PHE rtp PHE  q  0.0
  2445          N    243    PHE      N   1032      -0.31    14.0067   ; qtot -5.31
  2446          H    243    PHE      H   1032       0.31      1.008   ; qtot -5
  2447        CH1    243    PHE     CA   1033          0     13.019   ; qtot -5
  2448        CH2    243    PHE     CB   1033          0     14.027   ; qtot -5
  2449          C    243    PHE     CG   1033          0     12.011   ; qtot -5
  2450          C    243    PHE    CD1   1034      -0.14     12.011   ; qtot -5.14
  2451         HC    243    PHE    HD1   1034       0.14      1.008   ; qtot -5
  2452          C    243    PHE    CD2   1035      -0.14     12.011   ; qtot -5.14
  2453         HC    243    PHE    HD2   1035       0.14      1.008   ; qtot -5
  2454          C    243    PHE    CE1   1036      -0.14     12.011   ; qtot -5.14
  2455         HC    243    PHE    HE1   1036       0.14      1.008   ; qtot -5
  2456          C    243    PHE    CE2   1037      -0.14     12.011   ; qtot -5.14
  2457         HC    243    PHE    HE2   1037       0.14      1.008   ; qtot -5
  2458          C    243    PHE     CZ   1038      -0.14     12.011   ; qtot -5.14
  2459         HC    243    PHE     HZ   1038       0.14      1.008   ; qtot -5
  2460          C    243    PHE      C   1039       0.45     12.011   ; qtot -4.55
  2461          O    243    PHE      O   1039      -0.45    15.9994   ; qtot -5
; residue 244 GL4 rtp GL4  q -1.0
  2462          N    244    GL4      N   1040      -0.31    14.0067   ; qtot -5.31
  2463          H    244    GL4      H   1040       0.31      1.008   ; qtot -5
  2464        CH1    244    GL4     CA   1041          0     13.019   ; qtot -5
  2465        CH2    244    GL4     CB   1041          0     14.027   ; qtot -5
  2466        CH2    244    GL4     CG   1041          0     14.027   ; qtot -5
  2467          C    244    GL4     CD   1042       0.27     12.011   ; qtot -4.73
  2468         OM    244    GL4    OE1   1042     -0.635    15.9994   ; qtot -5.365
  2469          H    244    GL4   HE11   1042          0      1.008   ; qtot -5.365
  2470          H    244    GL4   HE12   1042          0      1.008   ; qtot -5.365
  2471         OM    244    GL4    OE2   1042     -0.635    15.9994   ; qtot -6
  2472          H    244    GL4   HE21   1042          0      1.008   ; qtot -6
  2473          H    244    GL4   HE22   1042          0      1.008   ; qtot -6
  2474          C    244    GL4      C   1043       0.45     12.011   ; qtot -5.55
  2475          O    244    GL4      O   1043      -0.45    15.9994   ; qtot -6
; residue 245 LEU rtp LEU  q  0.0
  2476          N    245    LEU      N   1044      -0.31    14.0067   ; qtot -6.31
  2477          H    245    LEU      H   1044       0.31      1.008   ; qtot -6
  2478        CH1    245    LEU     CA   1045          0     13.019   ; qtot -6
  2479        CH2    245    LEU     CB   1045          0     14.027   ; qtot -6
  2480        CH1    245    LEU     CG   1046          0     13.019   ; qtot -6
  2481        CH3    245    LEU    CD1   1046          0     15.035   ; qtot -6
  2482        CH3    245    LEU    CD2   1046          0     15.035   ; qtot -6
  2483          C    245    LEU      C   1047       0.45     12.011   ; qtot -5.55
  2484          O    245    LEU      O   1047      -0.45    15.9994   ; qtot -6
; residue 246 ASN rtp ASN  q  0.0
  2485          N    246    ASN      N   1048      -0.31    14.0067   ; qtot -6.31
  2486          H    246    ASN      H   1048       0.31      1.008   ; qtot -6
  2487        CH1    246    ASN     CA   1049          0     13.019   ; qtot -6
  2488        CH2    246    ASN     CB   1049          0     14.027   ; qtot -6
  2489          C    246    ASN     CG   1050       0.29     12.011   ; qtot -5.71
  2490          O    246    ASN    OD1   1050      -0.45    15.9994   ; qtot -6.16
  2491         NT    246    ASN    ND2   1050      -0.72    14.0067   ; qtot -6.88
  2492          H    246    ASN   HD21   1050       0.44      1.008   ; qtot -6.44
  2493          H    246    ASN   HD22   1050       0.44      1.008   ; qtot -6
  2494          C    246    ASN      C   1051       0.45     12.011   ; qtot -5.55
  2495          O    246    ASN      O   1051      -0.45    15.9994   ; qtot -6
; residue 247 AS4 rtp AS4  q -1.0
  2496          N    247    AS4      N   1052      -0.31    14.0067   ; qtot -6.31
  2497          H    247    AS4      H   1052       0.31      1.008   ; qtot -6
  2498        CH1    247    AS4     CA   1053          0     13.019   ; qtot -6
  2499        CH2    247    AS4     CB   1053          0     14.027   ; qtot -6
  2500          C    247    AS4     CG   1054       0.27     12.011   ; qtot -5.73
  2501         OM    247    AS4    OD1   1054     -0.635    15.9994   ; qtot -6.365
  2502          H    247    AS4   HD11   1054          0      1.008   ; qtot -6.365
  2503          H    247    AS4   HD12   1054          0      1.008   ; qtot -6.365
  2504         OM    247    AS4    OD2   1054     -0.635    15.9994   ; qtot -7
  2505          H    247    AS4   HD21   1054          0      1.008   ; qtot -7
  2506          H    247    AS4   HD22   1054          0      1.008   ; qtot -7
  2507          C    247    AS4      C   1055       0.45     12.011   ; qtot -6.55
  2508          O    247    AS4      O   1055      -0.45    15.9994   ; qtot -7
; residue 248 MET rtp MET  q  0.0
  2509          N    248    MET      N   1056      -0.31    14.0067   ; qtot -7.31
  2510          H    248    MET      H   1056       0.31      1.008   ; qtot -7
  2511        CH1    248    MET     CA   1057          0     13.019   ; qtot -7
  2512        CH2    248    MET     CB   1057          0     14.027   ; qtot -7
  2513        CH2    248    MET     CG   1058      0.241     14.027   ; qtot -6.759
  2514          S    248    MET     SD   1058     -0.482      32.06   ; qtot -7.241
  2515        CH3    248    MET     CE   1058      0.241     15.035   ; qtot -7
  2516          C    248    MET      C   1059       0.45     12.011   ; qtot -6.55
  2517          O    248    MET      O   1059      -0.45    15.9994   ; qtot -7
; residue 249 TY0 rtp TY0  q  0.0
  2518          N    249    TY0      N   1060      -0.31    14.0067   ; qtot -7.31
  2519          H    249    TY0      H   1060       0.31      1.008   ; qtot -7
  2520        CH1    249    TY0     CA   1061          0     13.019   ; qtot -7
  2521        CH2    249    TY0     CB   1061          0     14.027   ; qtot -7
  2522          C    249    TY0     CG   1061          0     12.011   ; qtot -7
  2523          C    249    TY0    CD1   1062      -0.14     12.011   ; qtot -7.14
  2524         HC    249    TY0    HD1   1062       0.14      1.008   ; qtot -7
  2525          C    249    TY0    CD2   1063      -0.14     12.011   ; qtot -7.14
  2526         HC    249    TY0    HD2   1063       0.14      1.008   ; qtot -7
  2527          C    249    TY0    CE1   1064      -0.14     12.011   ; qtot -7.14
  2528         HC    249    TY0    HE1   1064       0.14      1.008   ; qtot -7
  2529          C    249    TY0    CE2   1065      -0.14     12.011   ; qtot -7.14
  2530         HC    249    TY0    HE2   1065       0.14      1.008   ; qtot -7
  2531          C    249    TY0     CZ   1066      0.203     12.011   ; qtot -6.797
  2532         OA    249    TY0     OH   1066     -0.611    15.9994   ; qtot -7.408
  2533          H    249    TY0    HH1   1066      0.408      1.008   ; qtot -7
  2534          H    249    TY0    HH2   1066          0      1.008   ; qtot -7
  2535          C    249    TY0      C   1067       0.45     12.011   ; qtot -6.55
  2536          O    249    TY0      O   1067      -0.45    15.9994   ; qtot -7
; residue 250 PRO rtp PRO  q  0.0
  2537          N    250    PRO      N   1068          0    14.0067   ; qtot -7
  2538        CH1    250    PRO     CA   1069          0     13.019   ; qtot -7
  2539       CH2r    250    PRO     CB   1069          0     14.027   ; qtot -7
  2540       CH2r    250    PRO     CG   1070          0     14.027   ; qtot -7
  2541       CH2r    250    PRO     CD   1070          0     14.027   ; qtot -7
  2542          C    250    PRO      C   1071       0.45     12.011   ; qtot -6.55
  2543          O    250    PRO      O   1071      -0.45    15.9994   ; qtot -7
; residue 251 LEU rtp LEU  q  0.0
  2544          N    251    LEU      N   1072      -0.31    14.0067   ; qtot -7.31
  2545          H    251    LEU      H   1072       0.31      1.008   ; qtot -7
  2546        CH1    251    LEU     CA   1073          0     13.019   ; qtot -7
  2547        CH2    251    LEU     CB   1073          0     14.027   ; qtot -7
  2548        CH1    251    LEU     CG   1074          0     13.019   ; qtot -7
  2549        CH3    251    LEU    CD1   1074          0     15.035   ; qtot -7
  2550        CH3    251    LEU    CD2   1074          0     15.035   ; qtot -7
  2551          C    251    LEU      C   1075       0.45     12.011   ; qtot -6.55
  2552          O    251    LEU      O   1075      -0.45    15.9994   ; qtot -7
; residue 252 ILE rtp ILE  q  0.0
  2553          N    252    ILE      N   1076      -0.31    14.0067   ; qtot -7.31
  2554          H    252    ILE      H   1076       0.31      1.008   ; qtot -7
  2555        CH1    252    ILE     CA   1077          0     13.019   ; qtot -7
  2556        CH1    252    ILE     CB   1078          0     13.019   ; qtot -7
  2557        CH2    252    ILE    CG1   1078          0     14.027   ; qtot -7
  2558        CH3    252    ILE    CG2   1078          0     15.035   ; qtot -7
  2559        CH3    252    ILE     CD   1078          0     15.035   ; qtot -7
  2560          C    252    ILE      C   1079       0.45     12.011   ; qtot -6.55
  2561          O    252    ILE      O   1079      -0.45    15.9994   ; qtot -7
; residue 253 TY0 rtp TY0  q  0.0
  2562          N    253    TY0      N   1080      -0.31    14.0067   ; qtot -7.31
  2563          H    253    TY0      H   1080       0.31      1.008   ; qtot -7
  2564        CH1    253    TY0     CA   1081          0     13.019   ; qtot -7
  2565        CH2    253    TY0     CB   1081          0     14.027   ; qtot -7
  2566          C    253    TY0     CG   1081          0     12.011   ; qtot -7
  2567          C    253    TY0    CD1   1082      -0.14     12.011   ; qtot -7.14
  2568         HC    253    TY0    HD1   1082       0.14      1.008   ; qtot -7
  2569          C    253    TY0    CD2   1083      -0.14     12.011   ; qtot -7.14
  2570         HC    253    TY0    HD2   1083       0.14      1.008   ; qtot -7
  2571          C    253    TY0    CE1   1084      -0.14     12.011   ; qtot -7.14
  2572         HC    253    TY0    HE1   1084       0.14      1.008   ; qtot -7
  2573          C    253    TY0    CE2   1085      -0.14     12.011   ; qtot -7.14
  2574         HC    253    TY0    HE2   1085       0.14      1.008   ; qtot -7
  2575          C    253    TY0     CZ   1086      0.203     12.011   ; qtot -6.797
  2576         OA    253    TY0     OH   1086     -0.611    15.9994   ; qtot -7.408
  2577          H    253    TY0    HH1   1086      0.408      1.008   ; qtot -7
  2578          H    253    TY0    HH2   1086          0      1.008   ; qtot -7
  2579          C    253    TY0      C   1087       0.45     12.011   ; qtot -6.55
  2580          O    253    TY0      O   1087      -0.45    15.9994   ; qtot -7
; residue 254 GLY rtp GLY  q  0.0
  2581          N    254    GLY      N   1088      -0.31    14.0067   ; qtot -7.31
  2582          H    254    GLY      H   1088       0.31      1.008   ; qtot -7
  2583        CH2    254    GLY     CA   1089          0     14.027   ; qtot -7
  2584          C    254    GLY      C   1090       0.45     12.011   ; qtot -6.55
  2585          O    254    GLY      O   1090      -0.45    15.9994   ; qtot -7
; residue 255 GLY rtp GLY  q  0.0
  2586          N    255    GLY      N   1091      -0.31    14.0067   ; qtot -7.31
  2587          H    255    GLY      H   1091       0.31      1.008   ; qtot -7
  2588        CH2    255    GLY     CA   1092          0     14.027   ; qtot -7
  2589          C    255    GLY      C   1093       0.45     12.011   ; qtot -6.55
  2590          O    255    GLY      O   1093      -0.45    15.9994   ; qtot -7
; residue 256 AS4 rtp AS4  q -1.0
  2591          N    256    AS4      N   1094      -0.31    14.0067   ; qtot -7.31
  2592          H    256    AS4      H   1094       0.31      1.008   ; qtot -7
  2593        CH1    256    AS4     CA   1095          0     13.019   ; qtot -7
  2594        CH2    256    AS4     CB   1095          0     14.027   ; qtot -7
  2595          C    256    AS4     CG   1096       0.27     12.011   ; qtot -6.73
  2596         OM    256    AS4    OD1   1096     -0.635    15.9994   ; qtot -7.365
  2597          H    256    AS4   HD11   1096          0      1.008   ; qtot -7.365
  2598          H    256    AS4   HD12   1096          0      1.008   ; qtot -7.365
  2599         OM    256    AS4    OD2   1096     -0.635    15.9994   ; qtot -8
  2600          H    256    AS4   HD21   1096          0      1.008   ; qtot -8
  2601          H    256    AS4   HD22   1096          0      1.008   ; qtot -8
  2602          C    256    AS4      C   1097       0.45     12.011   ; qtot -7.55
  2603          O    256    AS4      O   1097      -0.45    15.9994   ; qtot -8
; residue 257 ALA rtp ALA  q  0.0
  2604          N    257    ALA      N   1098      -0.31    14.0067   ; qtot -8.31
  2605          H    257    ALA      H   1098       0.31      1.008   ; qtot -8
  2606        CH1    257    ALA     CA   1099          0     13.019   ; qtot -8
  2607        CH3    257    ALA     CB   1099          0     15.035   ; qtot -8
  2608          C    257    ALA      C   1100       0.45     12.011   ; qtot -7.55
  2609          O    257    ALA      O   1100      -0.45    15.9994   ; qtot -8
; residue 258 PRO rtp PRO  q  0.0
  2610          N    258    PRO      N   1101          0    14.0067   ; qtot -8
  2611        CH1    258    PRO     CA   1102          0     13.019   ; qtot -8
  2612       CH2r    258    PRO     CB   1102          0     14.027   ; qtot -8
  2613       CH2r    258    PRO     CG   1103          0     14.027   ; qtot -8
  2614       CH2r    258    PRO     CD   1103          0     14.027   ; qtot -8
  2615          C    258    PRO      C   1104       0.45     12.011   ; qtot -7.55
  2616          O    258    PRO      O   1104      -0.45    15.9994   ; qtot -8
; residue 259 ASN rtp ASN  q  0.0
  2617          N    259    ASN      N   1105      -0.31    14.0067   ; qtot -8.31
  2618          H    259    ASN      H   1105       0.31      1.008   ; qtot -8
  2619        CH1    259    ASN     CA   1106          0     13.019   ; qtot -8
  2620        CH2    259    ASN     CB   1106          0     14.027   ; qtot -8
  2621          C    259    ASN     CG   1107       0.29     12.011   ; qtot -7.71
  2622          O    259    ASN    OD1   1107      -0.45    15.9994   ; qtot -8.16
  2623         NT    259    ASN    ND2   1107      -0.72    14.0067   ; qtot -8.88
  2624          H    259    ASN   HD21   1107       0.44      1.008   ; qtot -8.44
  2625          H    259    ASN   HD22   1107       0.44      1.008   ; qtot -8
  2626          C    259    ASN      C   1108       0.45     12.011   ; qtot -7.55
  2627          O    259    ASN      O   1108      -0.45    15.9994   ; qtot -8
; residue 260 THR rtp THR  q  0.0
  2628          N    260    THR      N   1109      -0.31    14.0067   ; qtot -8.31
  2629          H    260    THR      H   1109       0.31      1.008   ; qtot -8
  2630        CH1    260    THR     CA   1110          0     13.019   ; qtot -8
  2631        CH1    260    THR     CB   1111      0.266     13.019   ; qtot -7.734
  2632         OA    260    THR    OG1   1111     -0.674    15.9994   ; qtot -8.408
  2633          H    260    THR    HG1   1111      0.408      1.008   ; qtot -8
  2634        CH3    260    THR    CG2   1112          0     15.035   ; qtot -8
  2635          C    260    THR      C   1113       0.45     12.011   ; qtot -7.55
  2636          O    260    THR      O   1113      -0.45    15.9994   ; qtot -8
; residue 261 ALA rtp ALA  q  0.0
  2637          N    261    ALA      N   1114      -0.31    14.0067   ; qtot -8.31
  2638          H    261    ALA      H   1114       0.31      1.008   ; qtot -8
  2639        CH1    261    ALA     CA   1115          0     13.019   ; qtot -8
  2640        CH3    261    ALA     CB   1115          0     15.035   ; qtot -8
  2641          C    261    ALA      C   1116       0.45     12.011   ; qtot -7.55
  2642          O    261    ALA      O   1116      -0.45    15.9994   ; qtot -8
; residue 262 ALA rtp ALA  q  0.0
  2643          N    262    ALA      N   1117      -0.31    14.0067   ; qtot -8.31
  2644          H    262    ALA      H   1117       0.31      1.008   ; qtot -8
  2645        CH1    262    ALA     CA   1118          0     13.019   ; qtot -8
  2646        CH3    262    ALA     CB   1118          0     15.035   ; qtot -8
  2647          C    262    ALA      C   1119       0.45     12.011   ; qtot -7.55
  2648          O    262    ALA      O   1119      -0.45    15.9994   ; qtot -8
; residue 263 GLY rtp GLY  q  0.0
  2649          N    263    GLY      N   1120      -0.31    14.0067   ; qtot -8.31
  2650          H    263    GLY      H   1120       0.31      1.008   ; qtot -8
  2651        CH2    263    GLY     CA   1121          0     14.027   ; qtot -8
  2652          C    263    GLY      C   1122       0.45     12.011   ; qtot -7.55
  2653          O    263    GLY      O   1122      -0.45    15.9994   ; qtot -8
; residue 264 PHE rtp PHE  q  0.0
  2654          N    264    PHE      N   1123      -0.31    14.0067   ; qtot -8.31
  2655          H    264    PHE      H   1123       0.31      1.008   ; qtot -8
  2656        CH1    264    PHE     CA   1124          0     13.019   ; qtot -8
  2657        CH2    264    PHE     CB   1124          0     14.027   ; qtot -8
  2658          C    264    PHE     CG   1124          0     12.011   ; qtot -8
  2659          C    264    PHE    CD1   1125      -0.14     12.011   ; qtot -8.14
  2660         HC    264    PHE    HD1   1125       0.14      1.008   ; qtot -8
  2661          C    264    PHE    CD2   1126      -0.14     12.011   ; qtot -8.14
  2662         HC    264    PHE    HD2   1126       0.14      1.008   ; qtot -8
  2663          C    264    PHE    CE1   1127      -0.14     12.011   ; qtot -8.14
  2664         HC    264    PHE    HE1   1127       0.14      1.008   ; qtot -8
  2665          C    264    PHE    CE2   1128      -0.14     12.011   ; qtot -8.14
  2666         HC    264    PHE    HE2   1128       0.14      1.008   ; qtot -8
  2667          C    264    PHE     CZ   1129      -0.14     12.011   ; qtot -8.14
  2668         HC    264    PHE     HZ   1129       0.14      1.008   ; qtot -8
  2669          C    264    PHE      C   1130       0.45     12.011   ; qtot -7.55
  2670          O    264    PHE      O   1130      -0.45    15.9994   ; qtot -8
; residue 265 SER rtp SER  q  0.0
  2671          N    265    SER      N   1131      -0.31    14.0067   ; qtot -8.31
  2672          H    265    SER      H   1131       0.31      1.008   ; qtot -8
  2673        CH1    265    SER     CA   1132          0     13.019   ; qtot -8
  2674        CH2    265    SER     CB   1133      0.266     14.027   ; qtot -7.734
  2675         OA    265    SER     OG   1133     -0.674    15.9994   ; qtot -8.408
  2676          H    265    SER     HG   1133      0.408      1.008   ; qtot -8
  2677          C    265    SER      C   1134       0.45     12.011   ; qtot -7.55
  2678          O    265    SER      O   1134      -0.45    15.9994   ; qtot -8
; residue 266 GLY rtp GLY  q  0.0
  2679          N    266    GLY      N   1135      -0.31    14.0067   ; qtot -8.31
  2680          H    266    GLY      H   1135       0.31      1.008   ; qtot -8
  2681        CH2    266    GLY     CA   1136          0     14.027   ; qtot -8
  2682          C    266    GLY      C   1137       0.45     12.011   ; qtot -7.55
  2683          O    266    GLY      O   1137      -0.45    15.9994   ; qtot -8
; residue 267 ASN rtp ASN  q  0.0
  2684          N    267    ASN      N   1138      -0.31    14.0067   ; qtot -8.31
  2685          H    267    ASN      H   1138       0.31      1.008   ; qtot -8
  2686        CH1    267    ASN     CA   1139          0     13.019   ; qtot -8
  2687        CH2    267    ASN     CB   1139          0     14.027   ; qtot -8
  2688          C    267    ASN     CG   1140       0.29     12.011   ; qtot -7.71
  2689          O    267    ASN    OD1   1140      -0.45    15.9994   ; qtot -8.16
  2690         NT    267    ASN    ND2   1140      -0.72    14.0067   ; qtot -8.88
  2691          H    267    ASN   HD21   1140       0.44      1.008   ; qtot -8.44
  2692          H    267    ASN   HD22   1140       0.44      1.008   ; qtot -8
  2693          C    267    ASN      C   1141       0.45     12.011   ; qtot -7.55
  2694          O    267    ASN      O   1141      -0.45    15.9994   ; qtot -8
; residue 268 ARG rtp ARG  q +1.0
  2695          N    268    ARG      N   1142      -0.31    14.0067   ; qtot -8.31
  2696          H    268    ARG      H   1142       0.31      1.008   ; qtot -8
  2697        CH1    268    ARG     CA   1143          0     13.019   ; qtot -8
  2698        CH2    268    ARG     CB   1143          0     14.027   ; qtot -8
  2699        CH2    268    ARG     CG   1143          0     14.027   ; qtot -8
  2700        CH2    268    ARG     CD   1144       0.09     14.027   ; qtot -7.91
  2701         NE    268    ARG     NE   1144      -0.11    14.0067   ; qtot -8.02
  2702          H    268    ARG     HE   1144       0.24      1.008   ; qtot -7.78
  2703          C    268    ARG     CZ   1144       0.34     12.011   ; qtot -7.44
  2704         NZ    268    ARG    NH1   1144      -0.26    14.0067   ; qtot -7.7
  2705          H    268    ARG   HH11   1144       0.24      1.008   ; qtot -7.46
  2706          H    268    ARG   HH12   1144       0.24      1.008   ; qtot -7.22
  2707         NZ    268    ARG    NH2   1144      -0.26    14.0067   ; qtot -7.48
  2708          H    268    ARG   HH21   1144       0.24      1.008   ; qtot -7.24
  2709          H    268    ARG   HH22   1144       0.24      1.008   ; qtot -7
  2710          C    268    ARG      C   1145       0.45     12.011   ; qtot -6.55
  2711          O    268    ARG      O   1145      -0.45    15.9994   ; qtot -7
; residue 269 SER rtp SER  q  0.0
  2712          N    269    SER      N   1146      -0.31    14.0067   ; qtot -7.31
  2713          H    269    SER      H   1146       0.31      1.008   ; qtot -7
  2714        CH1    269    SER     CA   1147          0     13.019   ; qtot -7
  2715        CH2    269    SER     CB   1148      0.266     14.027   ; qtot -6.734
  2716         OA    269    SER     OG   1148     -0.674    15.9994   ; qtot -7.408
  2717          H    269    SER     HG   1148      0.408      1.008   ; qtot -7
  2718          C    269    SER      C   1149       0.45     12.011   ; qtot -6.55
  2719          O    269    SER      O   1149      -0.45    15.9994   ; qtot -7
; residue 270 ARG rtp ARG  q +1.0
  2720          N    270    ARG      N   1150      -0.31    14.0067   ; qtot -7.31
  2721          H    270    ARG      H   1150       0.31      1.008   ; qtot -7
  2722        CH1    270    ARG     CA   1151          0     13.019   ; qtot -7
  2723        CH2    270    ARG     CB   1151          0     14.027   ; qtot -7
  2724        CH2    270    ARG     CG   1151          0     14.027   ; qtot -7
  2725        CH2    270    ARG     CD   1152       0.09     14.027   ; qtot -6.91
  2726         NE    270    ARG     NE   1152      -0.11    14.0067   ; qtot -7.02
  2727          H    270    ARG     HE   1152       0.24      1.008   ; qtot -6.78
  2728          C    270    ARG     CZ   1152       0.34     12.011   ; qtot -6.44
  2729         NZ    270    ARG    NH1   1152      -0.26    14.0067   ; qtot -6.7
  2730          H    270    ARG   HH11   1152       0.24      1.008   ; qtot -6.46
  2731          H    270    ARG   HH12   1152       0.24      1.008   ; qtot -6.22
  2732         NZ    270    ARG    NH2   1152      -0.26    14.0067   ; qtot -6.48
  2733          H    270    ARG   HH21   1152       0.24      1.008   ; qtot -6.24
  2734          H    270    ARG   HH22   1152       0.24      1.008   ; qtot -6
  2735          C    270    ARG      C   1153       0.45     12.011   ; qtot -5.55
  2736          O    270    ARG      O   1153      -0.45    15.9994   ; qtot -6
; residue 271 PHE rtp PHE  q  0.0
  2737          N    271    PHE      N   1154      -0.31    14.0067   ; qtot -6.31
  2738          H    271    PHE      H   1154       0.31      1.008   ; qtot -6
  2739        CH1    271    PHE     CA   1155          0     13.019   ; qtot -6
  2740        CH2    271    PHE     CB   1155          0     14.027   ; qtot -6
  2741          C    271    PHE     CG   1155          0     12.011   ; qtot -6
  2742          C    271    PHE    CD1   1156      -0.14     12.011   ; qtot -6.14
  2743         HC    271    PHE    HD1   1156       0.14      1.008   ; qtot -6
  2744          C    271    PHE    CD2   1157      -0.14     12.011   ; qtot -6.14
  2745         HC    271    PHE    HD2   1157       0.14      1.008   ; qtot -6
  2746          C    271    PHE    CE1   1158      -0.14     12.011   ; qtot -6.14
  2747         HC    271    PHE    HE1   1158       0.14      1.008   ; qtot -6
  2748          C    271    PHE    CE2   1159      -0.14     12.011   ; qtot -6.14
  2749         HC    271    PHE    HE2   1159       0.14      1.008   ; qtot -6
  2750          C    271    PHE     CZ   1160      -0.14     12.011   ; qtot -6.14
  2751         HC    271    PHE     HZ   1160       0.14      1.008   ; qtot -6
  2752          C    271    PHE      C   1161       0.45     12.011   ; qtot -5.55
  2753          O    271    PHE      O   1161      -0.45    15.9994   ; qtot -6
; residue 272 CYS rtp CYS2 q  0.0
  2754          N    272    CYS      N   1162      -0.31    14.0067   ; qtot -6.31
  2755          H    272    CYS      H   1162       0.31      1.008   ; qtot -6
  2756        CH1    272    CYS     CA   1163          0     13.019   ; qtot -6
  2757        CH2    272    CYS     CB   1163          0     14.027   ; qtot -6
  2758          S    272    CYS     SG   1163          0      32.06   ; qtot -6
  2759          C    272    CYS      C   1164       0.45     12.011   ; qtot -5.55
  2760          O    272    CYS      O   1164      -0.45    15.9994   ; qtot -6
; residue 273 PHE rtp PHE  q  0.0
  2761          N    273    PHE      N   1165      -0.31    14.0067   ; qtot -6.31
  2762          H    273    PHE      H   1165       0.31      1.008   ; qtot -6
  2763        CH1    273    PHE     CA   1166          0     13.019   ; qtot -6
  2764        CH2    273    PHE     CB   1166          0     14.027   ; qtot -6
  2765          C    273    PHE     CG   1166          0     12.011   ; qtot -6
  2766          C    273    PHE    CD1   1167      -0.14     12.011   ; qtot -6.14
  2767         HC    273    PHE    HD1   1167       0.14      1.008   ; qtot -6
  2768          C    273    PHE    CD2   1168      -0.14     12.011   ; qtot -6.14
  2769         HC    273    PHE    HD2   1168       0.14      1.008   ; qtot -6
  2770          C    273    PHE    CE1   1169      -0.14     12.011   ; qtot -6.14
  2771         HC    273    PHE    HE1   1169       0.14      1.008   ; qtot -6
  2772          C    273    PHE    CE2   1170      -0.14     12.011   ; qtot -6.14
  2773         HC    273    PHE    HE2   1170       0.14      1.008   ; qtot -6
  2774          C    273    PHE     CZ   1171      -0.14     12.011   ; qtot -6.14
  2775         HC    273    PHE     HZ   1171       0.14      1.008   ; qtot -6
  2776          C    273    PHE      C   1172       0.45     12.011   ; qtot -5.55
  2777          O    273    PHE      O   1172      -0.45    15.9994   ; qtot -6
; residue 274 PRO rtp PRO  q  0.0
  2778          N    274    PRO      N   1173          0    14.0067   ; qtot -6
  2779        CH1    274    PRO     CA   1174          0     13.019   ; qtot -6
  2780       CH2r    274    PRO     CB   1174          0     14.027   ; qtot -6
  2781       CH2r    274    PRO     CG   1175          0     14.027   ; qtot -6
  2782       CH2r    274    PRO     CD   1175          0     14.027   ; qtot -6
  2783          C    274    PRO      C   1176       0.45     12.011   ; qtot -5.55
  2784          O    274    PRO      O   1176      -0.45    15.9994   ; qtot -6
; residue 275 SER rtp SER  q  0.0
  2785          N    275    SER      N   1177      -0.31    14.0067   ; qtot -6.31
  2786          H    275    SER      H   1177       0.31      1.008   ; qtot -6
  2787        CH1    275    SER     CA   1178          0     13.019   ; qtot -6
  2788        CH2    275    SER     CB   1179      0.266     14.027   ; qtot -5.734
  2789         OA    275    SER     OG   1179     -0.674    15.9994   ; qtot -6.408
  2790          H    275    SER     HG   1179      0.408      1.008   ; qtot -6
  2791          C    275    SER      C   1180       0.45     12.011   ; qtot -5.55
  2792          O    275    SER      O   1180      -0.45    15.9994   ; qtot -6
; residue 276 THR rtp THR  q  0.0
  2793          N    276    THR      N   1181      -0.31    14.0067   ; qtot -6.31
  2794          H    276    THR      H   1181       0.31      1.008   ; qtot -6
  2795        CH1    276    THR     CA   1182          0     13.019   ; qtot -6
  2796        CH1    276    THR     CB   1183      0.266     13.019   ; qtot -5.734
  2797         OA    276    THR    OG1   1183     -0.674    15.9994   ; qtot -6.408
  2798          H    276    THR    HG1   1183      0.408      1.008   ; qtot -6
  2799        CH3    276    THR    CG2   1184          0     15.035   ; qtot -6
  2800          C    276    THR      C   1185       0.45     12.011   ; qtot -5.55
  2801          O    276    THR      O   1185      -0.45    15.9994   ; qtot -6
; residue 277 LEU rtp LEU  q  0.0
  2802          N    277    LEU      N   1186      -0.31    14.0067   ; qtot -6.31
  2803          H    277    LEU      H   1186       0.31      1.008   ; qtot -6
  2804        CH1    277    LEU     CA   1187          0     13.019   ; qtot -6
  2805        CH2    277    LEU     CB   1187          0     14.027   ; qtot -6
  2806        CH1    277    LEU     CG   1188          0     13.019   ; qtot -6
  2807        CH3    277    LEU    CD1   1188          0     15.035   ; qtot -6
  2808        CH3    277    LEU    CD2   1188          0     15.035   ; qtot -6
  2809          C    277    LEU      C   1189       0.45     12.011   ; qtot -5.55
  2810          O    277    LEU      O   1189      -0.45    15.9994   ; qtot -6
; residue 278 ASN rtp ASN  q  0.0
  2811          N    278    ASN      N   1190      -0.31    14.0067   ; qtot -6.31
  2812          H    278    ASN      H   1190       0.31      1.008   ; qtot -6
  2813        CH1    278    ASN     CA   1191          0     13.019   ; qtot -6
  2814        CH2    278    ASN     CB   1191          0     14.027   ; qtot -6
  2815          C    278    ASN     CG   1192       0.29     12.011   ; qtot -5.71
  2816          O    278    ASN    OD1   1192      -0.45    15.9994   ; qtot -6.16
  2817         NT    278    ASN    ND2   1192      -0.72    14.0067   ; qtot -6.88
  2818          H    278    ASN   HD21   1192       0.44      1.008   ; qtot -6.44
  2819          H    278    ASN   HD22   1192       0.44      1.008   ; qtot -6
  2820          C    278    ASN      C   1193       0.45     12.011   ; qtot -5.55
  2821          O    278    ASN      O   1193      -0.45    15.9994   ; qtot -6
; residue 279 PRO rtp PRO  q  0.0
  2822          N    279    PRO      N   1194          0    14.0067   ; qtot -6
  2823        CH1    279    PRO     CA   1195          0     13.019   ; qtot -6
  2824       CH2r    279    PRO     CB   1195          0     14.027   ; qtot -6
  2825       CH2r    279    PRO     CG   1196          0     14.027   ; qtot -6
  2826       CH2r    279    PRO     CD   1196          0     14.027   ; qtot -6
  2827          C    279    PRO      C   1197       0.45     12.011   ; qtot -5.55
  2828          O    279    PRO      O   1197      -0.45    15.9994   ; qtot -6
; residue 280 ASN rtp ASN  q  0.0
  2829          N    280    ASN      N   1198      -0.31    14.0067   ; qtot -6.31
  2830          H    280    ASN      H   1198       0.31      1.008   ; qtot -6
  2831        CH1    280    ASN     CA   1199          0     13.019   ; qtot -6
  2832        CH2    280    ASN     CB   1199          0     14.027   ; qtot -6
  2833          C    280    ASN     CG   1200       0.29     12.011   ; qtot -5.71
  2834          O    280    ASN    OD1   1200      -0.45    15.9994   ; qtot -6.16
  2835         NT    280    ASN    ND2   1200      -0.72    14.0067   ; qtot -6.88
  2836          H    280    ASN   HD21   1200       0.44      1.008   ; qtot -6.44
  2837          H    280    ASN   HD22   1200       0.44      1.008   ; qtot -6
  2838          C    280    ASN      C   1201       0.45     12.011   ; qtot -5.55
  2839          O    280    ASN      O   1201      -0.45    15.9994   ; qtot -6
; residue 281 LEU rtp LEU  q  0.0
  2840          N    281    LEU      N   1202      -0.31    14.0067   ; qtot -6.31
  2841          H    281    LEU      H   1202       0.31      1.008   ; qtot -6
  2842        CH1    281    LEU     CA   1203          0     13.019   ; qtot -6
  2843        CH2    281    LEU     CB   1203          0     14.027   ; qtot -6
  2844        CH1    281    LEU     CG   1204          0     13.019   ; qtot -6
  2845        CH3    281    LEU    CD1   1204          0     15.035   ; qtot -6
  2846        CH3    281    LEU    CD2   1204          0     15.035   ; qtot -6
  2847          C    281    LEU      C   1205       0.45     12.011   ; qtot -5.55
  2848          O    281    LEU      O   1205      -0.45    15.9994   ; qtot -6
; residue 282 VAL rtp VAL  q  0.0
  2849          N    282    VAL      N   1206      -0.31    14.0067   ; qtot -6.31
  2850          H    282    VAL      H   1206       0.31      1.008   ; qtot -6
  2851        CH1    282    VAL     CA   1207          0     13.019   ; qtot -6
  2852        CH1    282    VAL     CB   1207          0     13.019   ; qtot -6
  2853        CH3    282    VAL    CG1   1207          0     15.035   ; qtot -6
  2854        CH3    282    VAL    CG2   1207          0     15.035   ; qtot -6
  2855          C    282    VAL      C   1208       0.45     12.011   ; qtot -5.55
  2856          O    282    VAL      O   1208      -0.45    15.9994   ; qtot -6
; residue 283 LY3 rtp LY3  q +1.0
  2857          N    283    LY3      N   1209      -0.31    14.0067   ; qtot -6.31
  2858          H    283    LY3      H   1209       0.31      1.008   ; qtot -6
  2859        CH1    283    LY3     CA   1210          0     13.019   ; qtot -6
  2860        CH2    283    LY3     CB   1210          0     14.027   ; qtot -6
  2861        CH2    283    LY3     CG   1211          0     14.027   ; qtot -6
  2862        CH2    283    LY3     CD   1211          0     14.027   ; qtot -6
  2863        CH2    283    LY3     CE   1212      0.127     14.027   ; qtot -5.873
  2864         NL    283    LY3     NZ   1212      0.129    14.0067   ; qtot -5.744
  2865          H    283    LY3    HZ1   1212      0.248      1.008   ; qtot -5.496
  2866          H    283    LY3    HZ2   1212      0.248      1.008   ; qtot -5.248
  2867          H    283    LY3    HZ3   1212      0.248      1.008   ; qtot -5
  2868          C    283    LY3      C   1213       0.45     12.011   ; qtot -4.55
  2869          O    283    LY3      O   1213      -0.45    15.9994   ; qtot -5
; residue 284 GLY rtp GLY  q  0.0
  2870          N    284    GLY      N   1214      -0.31    14.0067   ; qtot -5.31
  2871          H    284    GLY      H   1214       0.31      1.008   ; qtot -5
  2872        CH2    284    GLY     CA   1215          0     14.027   ; qtot -5
  2873          C    284    GLY      C   1216       0.45     12.011   ; qtot -4.55
  2874          O    284    GLY      O   1216      -0.45    15.9994   ; qtot -5
; residue 285 LY3 rtp LY3  q +1.0
  2875          N    285    LY3      N   1217      -0.31    14.0067   ; qtot -5.31
  2876          H    285    LY3      H   1217       0.31      1.008   ; qtot -5
  2877        CH1    285    LY3     CA   1218          0     13.019   ; qtot -5
  2878        CH2    285    LY3     CB   1218          0     14.027   ; qtot -5
  2879        CH2    285    LY3     CG   1219          0     14.027   ; qtot -5
  2880        CH2    285    LY3     CD   1219          0     14.027   ; qtot -5
  2881        CH2    285    LY3     CE   1220      0.127     14.027   ; qtot -4.873
  2882         NL    285    LY3     NZ   1220      0.129    14.0067   ; qtot -4.744
  2883          H    285    LY3    HZ1   1220      0.248      1.008   ; qtot -4.496
  2884          H    285    LY3    HZ2   1220      0.248      1.008   ; qtot -4.248
  2885          H    285    LY3    HZ3   1220      0.248      1.008   ; qtot -4
  2886          C    285    LY3      C   1221       0.45     12.011   ; qtot -3.55
  2887          O    285    LY3      O   1221      -0.45    15.9994   ; qtot -4
; residue 286 ILE rtp ILE  q  0.0
  2888          N    286    ILE      N   1222      -0.31    14.0067   ; qtot -4.31
  2889          H    286    ILE      H   1222       0.31      1.008   ; qtot -4
  2890        CH1    286    ILE     CA   1223          0     13.019   ; qtot -4
  2891        CH1    286    ILE     CB   1224          0     13.019   ; qtot -4
  2892        CH2    286    ILE    CG1   1224          0     14.027   ; qtot -4
  2893        CH3    286    ILE    CG2   1224          0     15.035   ; qtot -4
  2894        CH3    286    ILE     CD   1224          0     15.035   ; qtot -4
  2895          C    286    ILE      C   1225       0.45     12.011   ; qtot -3.55
  2896          O    286    ILE      O   1225      -0.45    15.9994   ; qtot -4
; residue 287 VAL rtp VAL  q  0.0
  2897          N    287    VAL      N   1226      -0.31    14.0067   ; qtot -4.31
  2898          H    287    VAL      H   1226       0.31      1.008   ; qtot -4
  2899        CH1    287    VAL     CA   1227          0     13.019   ; qtot -4
  2900        CH1    287    VAL     CB   1227          0     13.019   ; qtot -4
  2901        CH3    287    VAL    CG1   1227          0     15.035   ; qtot -4
  2902        CH3    287    VAL    CG2   1227          0     15.035   ; qtot -4
  2903          C    287    VAL      C   1228       0.45     12.011   ; qtot -3.55
  2904          O    287    VAL      O   1228      -0.45    15.9994   ; qtot -4
; residue 288 LEU rtp LEU  q  0.0
  2905          N    288    LEU      N   1229      -0.31    14.0067   ; qtot -4.31
  2906          H    288    LEU      H   1229       0.31      1.008   ; qtot -4
  2907        CH1    288    LEU     CA   1230          0     13.019   ; qtot -4
  2908        CH2    288    LEU     CB   1230          0     14.027   ; qtot -4
  2909        CH1    288    LEU     CG   1231          0     13.019   ; qtot -4
  2910        CH3    288    LEU    CD1   1231          0     15.035   ; qtot -4
  2911        CH3    288    LEU    CD2   1231          0     15.035   ; qtot -4
  2912          C    288    LEU      C   1232       0.45     12.011   ; qtot -3.55
  2913          O    288    LEU      O   1232      -0.45    15.9994   ; qtot -4
; residue 289 CYS rtp CYS2 q  0.0
  2914          N    289    CYS      N   1233      -0.31    14.0067   ; qtot -4.31
  2915          H    289    CYS      H   1233       0.31      1.008   ; qtot -4
  2916        CH1    289    CYS     CA   1234          0     13.019   ; qtot -4
  2917        CH2    289    CYS     CB   1234          0     14.027   ; qtot -4
  2918          S    289    CYS     SG   1234          0      32.06   ; qtot -4
  2919          C    289    CYS      C   1235       0.45     12.011   ; qtot -3.55
  2920          O    289    CYS      O   1235      -0.45    15.9994   ; qtot -4
; residue 290 AS4 rtp AS4  q -1.0
  2921          N    290    AS4      N   1236      -0.31    14.0067   ; qtot -4.31
  2922          H    290    AS4      H   1236       0.31      1.008   ; qtot -4
  2923        CH1    290    AS4     CA   1237          0     13.019   ; qtot -4
  2924        CH2    290    AS4     CB   1237          0     14.027   ; qtot -4
  2925          C    290    AS4     CG   1238       0.27     12.011   ; qtot -3.73
  2926         OM    290    AS4    OD1   1238     -0.635    15.9994   ; qtot -4.365
  2927          H    290    AS4   HD11   1238          0      1.008   ; qtot -4.365
  2928          H    290    AS4   HD12   1238          0      1.008   ; qtot -4.365
  2929         OM    290    AS4    OD2   1238     -0.635    15.9994   ; qtot -5
  2930          H    290    AS4   HD21   1238          0      1.008   ; qtot -5
  2931          H    290    AS4   HD22   1238          0      1.008   ; qtot -5
  2932          C    290    AS4      C   1239       0.45     12.011   ; qtot -4.55
  2933          O    290    AS4      O   1239      -0.45    15.9994   ; qtot -5
; residue 291 VAL rtp VAL  q  0.0
  2934          N    291    VAL      N   1240      -0.31    14.0067   ; qtot -5.31
  2935          H    291    VAL      H   1240       0.31      1.008   ; qtot -5
  2936        CH1    291    VAL     CA   1241          0     13.019   ; qtot -5
  2937        CH1    291    VAL     CB   1241          0     13.019   ; qtot -5
  2938        CH3    291    VAL    CG1   1241          0     15.035   ; qtot -5
  2939        CH3    291    VAL    CG2   1241          0     15.035   ; qtot -5
  2940          C    291    VAL      C   1242       0.45     12.011   ; qtot -4.55
  2941          O    291    VAL      O   1242      -0.45    15.9994   ; qtot -5
; residue 292 LY3 rtp LY3  q +1.0
  2942          N    292    LY3      N   1243      -0.31    14.0067   ; qtot -5.31
  2943          H    292    LY3      H   1243       0.31      1.008   ; qtot -5
  2944        CH1    292    LY3     CA   1244          0     13.019   ; qtot -5
  2945        CH2    292    LY3     CB   1244          0     14.027   ; qtot -5
  2946        CH2    292    LY3     CG   1245          0     14.027   ; qtot -5
  2947        CH2    292    LY3     CD   1245          0     14.027   ; qtot -5
  2948        CH2    292    LY3     CE   1246      0.127     14.027   ; qtot -4.873
  2949         NL    292    LY3     NZ   1246      0.129    14.0067   ; qtot -4.744
  2950          H    292    LY3    HZ1   1246      0.248      1.008   ; qtot -4.496
  2951          H    292    LY3    HZ2   1246      0.248      1.008   ; qtot -4.248
  2952          H    292    LY3    HZ3   1246      0.248      1.008   ; qtot -4
  2953          C    292    LY3      C   1247       0.45     12.011   ; qtot -3.55
  2954          O    292    LY3      O   1247      -0.45    15.9994   ; qtot -4
; residue 293 THR rtp THR  q  0.0
  2955          N    293    THR      N   1248      -0.31    14.0067   ; qtot -4.31
  2956          H    293    THR      H   1248       0.31      1.008   ; qtot -4
  2957        CH1    293    THR     CA   1249          0     13.019   ; qtot -4
  2958        CH1    293    THR     CB   1250      0.266     13.019   ; qtot -3.734
  2959         OA    293    THR    OG1   1250     -0.674    15.9994   ; qtot -4.408
  2960          H    293    THR    HG1   1250      0.408      1.008   ; qtot -4
  2961        CH3    293    THR    CG2   1251          0     15.035   ; qtot -4
  2962          C    293    THR      C   1252       0.45     12.011   ; qtot -3.55
  2963          O    293    THR      O   1252      -0.45    15.9994   ; qtot -4
; residue 294 ASN rtp ASN  q  0.0
  2964          N    294    ASN      N   1253      -0.31    14.0067   ; qtot -4.31
  2965          H    294    ASN      H   1253       0.31      1.008   ; qtot -4
  2966        CH1    294    ASN     CA   1254          0     13.019   ; qtot -4
  2967        CH2    294    ASN     CB   1254          0     14.027   ; qtot -4
  2968          C    294    ASN     CG   1255       0.29     12.011   ; qtot -3.71
  2969          O    294    ASN    OD1   1255      -0.45    15.9994   ; qtot -4.16
  2970         NT    294    ASN    ND2   1255      -0.72    14.0067   ; qtot -4.88
  2971          H    294    ASN   HD21   1255       0.44      1.008   ; qtot -4.44
  2972          H    294    ASN   HD22   1255       0.44      1.008   ; qtot -4
  2973          C    294    ASN      C   1256       0.45     12.011   ; qtot -3.55
  2974          O    294    ASN      O   1256      -0.45    15.9994   ; qtot -4
; residue 295 GLY rtp GLY  q  0.0
  2975          N    295    GLY      N   1257      -0.31    14.0067   ; qtot -4.31
  2976          H    295    GLY      H   1257       0.31      1.008   ; qtot -4
  2977        CH2    295    GLY     CA   1258          0     14.027   ; qtot -4
  2978          C    295    GLY      C   1259       0.45     12.011   ; qtot -3.55
  2979          O    295    GLY      O   1259      -0.45    15.9994   ; qtot -4
; residue 296 ALA rtp ALA  q  0.0
  2980          N    296    ALA      N   1260      -0.31    14.0067   ; qtot -4.31
  2981          H    296    ALA      H   1260       0.31      1.008   ; qtot -4
  2982        CH1    296    ALA     CA   1261          0     13.019   ; qtot -4
  2983        CH3    296    ALA     CB   1261          0     15.035   ; qtot -4
  2984          C    296    ALA      C   1262       0.45     12.011   ; qtot -3.55
  2985          O    296    ALA      O   1262      -0.45    15.9994   ; qtot -4
; residue 297 GLY rtp GLY  q  0.0
  2986          N    297    GLY      N   1263      -0.31    14.0067   ; qtot -4.31
  2987          H    297    GLY      H   1263       0.31      1.008   ; qtot -4
  2988        CH2    297    GLY     CA   1264          0     14.027   ; qtot -4
  2989          C    297    GLY      C   1265       0.45     12.011   ; qtot -3.55
  2990          O    297    GLY      O   1265      -0.45    15.9994   ; qtot -4
; residue 298 ALA rtp ALA  q  0.0
  2991          N    298    ALA      N   1266      -0.31    14.0067   ; qtot -4.31
  2992          H    298    ALA      H   1266       0.31      1.008   ; qtot -4
  2993        CH1    298    ALA     CA   1267          0     13.019   ; qtot -4
  2994        CH3    298    ALA     CB   1267          0     15.035   ; qtot -4
  2995          C    298    ALA      C   1268       0.45     12.011   ; qtot -3.55
  2996          O    298    ALA      O   1268      -0.45    15.9994   ; qtot -4
; residue 299 PHE rtp PHE  q  0.0
  2997          N    299    PHE      N   1269      -0.31    14.0067   ; qtot -4.31
  2998          H    299    PHE      H   1269       0.31      1.008   ; qtot -4
  2999        CH1    299    PHE     CA   1270          0     13.019   ; qtot -4
  3000        CH2    299    PHE     CB   1270          0     14.027   ; qtot -4
  3001          C    299    PHE     CG   1270          0     12.011   ; qtot -4
  3002          C    299    PHE    CD1   1271      -0.14     12.011   ; qtot -4.14
  3003         HC    299    PHE    HD1   1271       0.14      1.008   ; qtot -4
  3004          C    299    PHE    CD2   1272      -0.14     12.011   ; qtot -4.14
  3005         HC    299    PHE    HD2   1272       0.14      1.008   ; qtot -4
  3006          C    299    PHE    CE1   1273      -0.14     12.011   ; qtot -4.14
  3007         HC    299    PHE    HE1   1273       0.14      1.008   ; qtot -4
  3008          C    299    PHE    CE2   1274      -0.14     12.011   ; qtot -4.14
  3009         HC    299    PHE    HE2   1274       0.14      1.008   ; qtot -4
  3010          C    299    PHE     CZ   1275      -0.14     12.011   ; qtot -4.14
  3011         HC    299    PHE     HZ   1275       0.14      1.008   ; qtot -4
  3012          C    299    PHE      C   1276       0.45     12.011   ; qtot -3.55
  3013          O    299    PHE      O   1276      -0.45    15.9994   ; qtot -4
; residue 300 LEU rtp LEU  q  0.0
  3014          N    300    LEU      N   1277      -0.31    14.0067   ; qtot -4.31
  3015          H    300    LEU      H   1277       0.31      1.008   ; qtot -4
  3016        CH1    300    LEU     CA   1278          0     13.019   ; qtot -4
  3017        CH2    300    LEU     CB   1278          0     14.027   ; qtot -4
  3018        CH1    300    LEU     CG   1279          0     13.019   ; qtot -4
  3019        CH3    300    LEU    CD1   1279          0     15.035   ; qtot -4
  3020        CH3    300    LEU    CD2   1279          0     15.035   ; qtot -4
  3021          C    300    LEU      C   1280       0.45     12.011   ; qtot -3.55
  3022          O    300    LEU      O   1280      -0.45    15.9994   ; qtot -4
; residue 301 ALA rtp ALA  q  0.0
  3023          N    301    ALA      N   1281      -0.31    14.0067   ; qtot -4.31
  3024          H    301    ALA      H   1281       0.31      1.008   ; qtot -4
  3025        CH1    301    ALA     CA   1282          0     13.019   ; qtot -4
  3026        CH3    301    ALA     CB   1282          0     15.035   ; qtot -4
  3027          C    301    ALA      C   1283       0.45     12.011   ; qtot -3.55
  3028          O    301    ALA      O   1283      -0.45    15.9994   ; qtot -4
; residue 302 GLY rtp GLY  q  0.0
  3029          N    302    GLY      N   1284      -0.31    14.0067   ; qtot -4.31
  3030          H    302    GLY      H   1284       0.31      1.008   ; qtot -4
  3031        CH2    302    GLY     CA   1285          0     14.027   ; qtot -4
  3032          C    302    GLY      C   1286       0.45     12.011   ; qtot -3.55
  3033          O    302    GLY      O   1286      -0.45    15.9994   ; qtot -4
; residue 303 ALA rtp ALA  q  0.0
  3034          N    303    ALA      N   1287      -0.31    14.0067   ; qtot -4.31
  3035          H    303    ALA      H   1287       0.31      1.008   ; qtot -4
  3036        CH1    303    ALA     CA   1288          0     13.019   ; qtot -4
  3037        CH3    303    ALA     CB   1288          0     15.035   ; qtot -4
  3038          C    303    ALA      C   1289       0.45     12.011   ; qtot -3.55
  3039          O    303    ALA      O   1289      -0.45    15.9994   ; qtot -4
; residue 304 VAL rtp VAL  q  0.0
  3040          N    304    VAL      N   1290      -0.31    14.0067   ; qtot -4.31
  3041          H    304    VAL      H   1290       0.31      1.008   ; qtot -4
  3042        CH1    304    VAL     CA   1291          0     13.019   ; qtot -4
  3043        CH1    304    VAL     CB   1291          0     13.019   ; qtot -4
  3044        CH3    304    VAL    CG1   1291          0     15.035   ; qtot -4
  3045        CH3    304    VAL    CG2   1291          0     15.035   ; qtot -4
  3046          C    304    VAL      C   1292       0.45     12.011   ; qtot -3.55
  3047          O    304    VAL      O   1292      -0.45    15.9994   ; qtot -4
; residue 305 GLY rtp GLY  q  0.0
  3048          N    305    GLY      N   1293      -0.31    14.0067   ; qtot -4.31
  3049          H    305    GLY      H   1293       0.31      1.008   ; qtot -4
  3050        CH2    305    GLY     CA   1294          0     14.027   ; qtot -4
  3051          C    305    GLY      C   1295       0.45     12.011   ; qtot -3.55
  3052          O    305    GLY      O   1295      -0.45    15.9994   ; qtot -4
; residue 306 ALA rtp ALA  q  0.0
  3053          N    306    ALA      N   1296      -0.31    14.0067   ; qtot -4.31
  3054          H    306    ALA      H   1296       0.31      1.008   ; qtot -4
  3055        CH1    306    ALA     CA   1297          0     13.019   ; qtot -4
  3056        CH3    306    ALA     CB   1297          0     15.035   ; qtot -4
  3057          C    306    ALA      C   1298       0.45     12.011   ; qtot -3.55
  3058          O    306    ALA      O   1298      -0.45    15.9994   ; qtot -4
; residue 307 LEU rtp LEU  q  0.0
  3059          N    307    LEU      N   1299      -0.31    14.0067   ; qtot -4.31
  3060          H    307    LEU      H   1299       0.31      1.008   ; qtot -4
  3061        CH1    307    LEU     CA   1300          0     13.019   ; qtot -4
  3062        CH2    307    LEU     CB   1300          0     14.027   ; qtot -4
  3063        CH1    307    LEU     CG   1301          0     13.019   ; qtot -4
  3064        CH3    307    LEU    CD1   1301          0     15.035   ; qtot -4
  3065        CH3    307    LEU    CD2   1301          0     15.035   ; qtot -4
  3066          C    307    LEU      C   1302       0.45     12.011   ; qtot -3.55
  3067          O    307    LEU      O   1302      -0.45    15.9994   ; qtot -4
; residue 308 MET rtp MET  q  0.0
  3068          N    308    MET      N   1303      -0.31    14.0067   ; qtot -4.31
  3069          H    308    MET      H   1303       0.31      1.008   ; qtot -4
  3070        CH1    308    MET     CA   1304          0     13.019   ; qtot -4
  3071        CH2    308    MET     CB   1304          0     14.027   ; qtot -4
  3072        CH2    308    MET     CG   1305      0.241     14.027   ; qtot -3.759
  3073          S    308    MET     SD   1305     -0.482      32.06   ; qtot -4.241
  3074        CH3    308    MET     CE   1305      0.241     15.035   ; qtot -4
  3075          C    308    MET      C   1306       0.45     12.011   ; qtot -3.55
  3076          O    308    MET      O   1306      -0.45    15.9994   ; qtot -4
; residue 309 ALA rtp ALA  q  0.0
  3077          N    309    ALA      N   1307      -0.31    14.0067   ; qtot -4.31
  3078          H    309    ALA      H   1307       0.31      1.008   ; qtot -4
  3079        CH1    309    ALA     CA   1308          0     13.019   ; qtot -4
  3080        CH3    309    ALA     CB   1308          0     15.035   ; qtot -4
  3081          C    309    ALA      C   1309       0.45     12.011   ; qtot -3.55
  3082          O    309    ALA      O   1309      -0.45    15.9994   ; qtot -4
; residue 310 AS4 rtp AS4  q -1.0
  3083          N    310    AS4      N   1310      -0.31    14.0067   ; qtot -4.31
  3084          H    310    AS4      H   1310       0.31      1.008   ; qtot -4
  3085        CH1    310    AS4     CA   1311          0     13.019   ; qtot -4
  3086        CH2    310    AS4     CB   1311          0     14.027   ; qtot -4
  3087          C    310    AS4     CG   1312       0.27     12.011   ; qtot -3.73
  3088         OM    310    AS4    OD1   1312     -0.635    15.9994   ; qtot -4.365
  3089          H    310    AS4   HD11   1312          0      1.008   ; qtot -4.365
  3090          H    310    AS4   HD12   1312          0      1.008   ; qtot -4.365
  3091         OM    310    AS4    OD2   1312     -0.635    15.9994   ; qtot -5
  3092          H    310    AS4   HD21   1312          0      1.008   ; qtot -5
  3093          H    310    AS4   HD22   1312          0      1.008   ; qtot -5
  3094          C    310    AS4      C   1313       0.45     12.011   ; qtot -4.55
  3095          O    310    AS4      O   1313      -0.45    15.9994   ; qtot -5
; residue 311 THR rtp THR  q  0.0
  3096          N    311    THR      N   1314      -0.31    14.0067   ; qtot -5.31
  3097          H    311    THR      H   1314       0.31      1.008   ; qtot -5
  3098        CH1    311    THR     CA   1315          0     13.019   ; qtot -5
  3099        CH1    311    THR     CB   1316      0.266     13.019   ; qtot -4.734
  3100         OA    311    THR    OG1   1316     -0.674    15.9994   ; qtot -5.408
  3101          H    311    THR    HG1   1316      0.408      1.008   ; qtot -5
  3102        CH3    311    THR    CG2   1317          0     15.035   ; qtot -5
  3103          C    311    THR      C   1318       0.45     12.011   ; qtot -4.55
  3104          O    311    THR      O   1318      -0.45    15.9994   ; qtot -5
; residue 312 LEU rtp LEU  q  0.0
  3105          N    312    LEU      N   1319      -0.31    14.0067   ; qtot -5.31
  3106          H    312    LEU      H   1319       0.31      1.008   ; qtot -5
  3107        CH1    312    LEU     CA   1320          0     13.019   ; qtot -5
  3108        CH2    312    LEU     CB   1320          0     14.027   ; qtot -5
  3109        CH1    312    LEU     CG   1321          0     13.019   ; qtot -5
  3110        CH3    312    LEU    CD1   1321          0     15.035   ; qtot -5
  3111        CH3    312    LEU    CD2   1321          0     15.035   ; qtot -5
  3112          C    312    LEU      C   1322       0.45     12.011   ; qtot -4.55
  3113          O    312    LEU      O   1322      -0.45    15.9994   ; qtot -5
; residue 313 PRO rtp PRO  q  0.0
  3114          N    313    PRO      N   1323          0    14.0067   ; qtot -5
  3115        CH1    313    PRO     CA   1324          0     13.019   ; qtot -5
  3116       CH2r    313    PRO     CB   1324          0     14.027   ; qtot -5
  3117       CH2r    313    PRO     CG   1325          0     14.027   ; qtot -5
  3118       CH2r    313    PRO     CD   1325          0     14.027   ; qtot -5
  3119          C    313    PRO      C   1326       0.45     12.011   ; qtot -4.55
  3120          O    313    PRO      O   1326      -0.45    15.9994   ; qtot -5
; residue 314 LY3 rtp LY3  q +1.0
  3121          N    314    LY3      N   1327      -0.31    14.0067   ; qtot -5.31
  3122          H    314    LY3      H   1327       0.31      1.008   ; qtot -5
  3123        CH1    314    LY3     CA   1328          0     13.019   ; qtot -5
  3124        CH2    314    LY3     CB   1328          0     14.027   ; qtot -5
  3125        CH2    314    LY3     CG   1329          0     14.027   ; qtot -5
  3126        CH2    314    LY3     CD   1329          0     14.027   ; qtot -5
  3127        CH2    314    LY3     CE   1330      0.127     14.027   ; qtot -4.873
  3128         NL    314    LY3     NZ   1330      0.129    14.0067   ; qtot -4.744
  3129          H    314    LY3    HZ1   1330      0.248      1.008   ; qtot -4.496
  3130          H    314    LY3    HZ2   1330      0.248      1.008   ; qtot -4.248
  3131          H    314    LY3    HZ3   1330      0.248      1.008   ; qtot -4
  3132          C    314    LY3      C   1331       0.45     12.011   ; qtot -3.55
  3133          O    314    LY3      O   1331      -0.45    15.9994   ; qtot -4
; residue 315 AS4 rtp AS4  q -1.0
  3134          N    315    AS4      N   1332      -0.31    14.0067   ; qtot -4.31
  3135          H    315    AS4      H   1332       0.31      1.008   ; qtot -4
  3136        CH1    315    AS4     CA   1333          0     13.019   ; qtot -4
  3137        CH2    315    AS4     CB   1333          0     14.027   ; qtot -4
  3138          C    315    AS4     CG   1334       0.27     12.011   ; qtot -3.73
  3139         OM    315    AS4    OD1   1334     -0.635    15.9994   ; qtot -4.365
  3140          H    315    AS4   HD11   1334          0      1.008   ; qtot -4.365
  3141          H    315    AS4   HD12   1334          0      1.008   ; qtot -4.365
  3142         OM    315    AS4    OD2   1334     -0.635    15.9994   ; qtot -5
  3143          H    315    AS4   HD21   1334          0      1.008   ; qtot -5
  3144          H    315    AS4   HD22   1334          0      1.008   ; qtot -5
  3145          C    315    AS4      C   1335       0.45     12.011   ; qtot -4.55
  3146          O    315    AS4      O   1335      -0.45    15.9994   ; qtot -5
; residue 316 SER rtp SER  q  0.0
  3147          N    316    SER      N   1336      -0.31    14.0067   ; qtot -5.31
  3148          H    316    SER      H   1336       0.31      1.008   ; qtot -5
  3149        CH1    316    SER     CA   1337          0     13.019   ; qtot -5
  3150        CH2    316    SER     CB   1338      0.266     14.027   ; qtot -4.734
  3151         OA    316    SER     OG   1338     -0.674    15.9994   ; qtot -5.408
  3152          H    316    SER     HG   1338      0.408      1.008   ; qtot -5
  3153          C    316    SER      C   1339       0.45     12.011   ; qtot -4.55
  3154          O    316    SER      O   1339      -0.45    15.9994   ; qtot -5
; residue 317 SER rtp SER  q  0.0
  3155          N    317    SER      N   1340      -0.31    14.0067   ; qtot -5.31
  3156          H    317    SER      H   1340       0.31      1.008   ; qtot -5
  3157        CH1    317    SER     CA   1341          0     13.019   ; qtot -5
  3158        CH2    317    SER     CB   1342      0.266     14.027   ; qtot -4.734
  3159         OA    317    SER     OG   1342     -0.674    15.9994   ; qtot -5.408
  3160          H    317    SER     HG   1342      0.408      1.008   ; qtot -5
  3161          C    317    SER      C   1343       0.45     12.011   ; qtot -4.55
  3162          O    317    SER      O   1343      -0.45    15.9994   ; qtot -5
; residue 318 ARG rtp ARG  q +1.0
  3163          N    318    ARG      N   1344      -0.31    14.0067   ; qtot -5.31
  3164          H    318    ARG      H   1344       0.31      1.008   ; qtot -5
  3165        CH1    318    ARG     CA   1345          0     13.019   ; qtot -5
  3166        CH2    318    ARG     CB   1345          0     14.027   ; qtot -5
  3167        CH2    318    ARG     CG   1345          0     14.027   ; qtot -5
  3168        CH2    318    ARG     CD   1346       0.09     14.027   ; qtot -4.91
  3169         NE    318    ARG     NE   1346      -0.11    14.0067   ; qtot -5.02
  3170          H    318    ARG     HE   1346       0.24      1.008   ; qtot -4.78
  3171          C    318    ARG     CZ   1346       0.34     12.011   ; qtot -4.44
  3172         NZ    318    ARG    NH1   1346      -0.26    14.0067   ; qtot -4.7
  3173          H    318    ARG   HH11   1346       0.24      1.008   ; qtot -4.46
  3174          H    318    ARG   HH12   1346       0.24      1.008   ; qtot -4.22
  3175         NZ    318    ARG    NH2   1346      -0.26    14.0067   ; qtot -4.48
  3176          H    318    ARG   HH21   1346       0.24      1.008   ; qtot -4.24
  3177          H    318    ARG   HH22   1346       0.24      1.008   ; qtot -4
  3178          C    318    ARG      C   1347       0.45     12.011   ; qtot -3.55
  3179          O    318    ARG      O   1347      -0.45    15.9994   ; qtot -4
; residue 319 SER rtp SER  q  0.0
  3180          N    319    SER      N   1348      -0.31    14.0067   ; qtot -4.31
  3181          H    319    SER      H   1348       0.31      1.008   ; qtot -4
  3182        CH1    319    SER     CA   1349          0     13.019   ; qtot -4
  3183        CH2    319    SER     CB   1350      0.266     14.027   ; qtot -3.734
  3184         OA    319    SER     OG   1350     -0.674    15.9994   ; qtot -4.408
  3185          H    319    SER     HG   1350      0.408      1.008   ; qtot -4
  3186          C    319    SER      C   1351       0.45     12.011   ; qtot -3.55
  3187          O    319    SER      O   1351      -0.45    15.9994   ; qtot -4
; residue 320 PHE rtp PHE  q  0.0
  3188          N    320    PHE      N   1352      -0.31    14.0067   ; qtot -4.31
  3189          H    320    PHE      H   1352       0.31      1.008   ; qtot -4
  3190        CH1    320    PHE     CA   1353          0     13.019   ; qtot -4
  3191        CH2    320    PHE     CB   1353          0     14.027   ; qtot -4
  3192          C    320    PHE     CG   1353          0     12.011   ; qtot -4
  3193          C    320    PHE    CD1   1354      -0.14     12.011   ; qtot -4.14
  3194         HC    320    PHE    HD1   1354       0.14      1.008   ; qtot -4
  3195          C    320    PHE    CD2   1355      -0.14     12.011   ; qtot -4.14
  3196         HC    320    PHE    HD2   1355       0.14      1.008   ; qtot -4
  3197          C    320    PHE    CE1   1356      -0.14     12.011   ; qtot -4.14
  3198         HC    320    PHE    HE1   1356       0.14      1.008   ; qtot -4
  3199          C    320    PHE    CE2   1357      -0.14     12.011   ; qtot -4.14
  3200         HC    320    PHE    HE2   1357       0.14      1.008   ; qtot -4
  3201          C    320    PHE     CZ   1358      -0.14     12.011   ; qtot -4.14
  3202         HC    320    PHE     HZ   1358       0.14      1.008   ; qtot -4
  3203          C    320    PHE      C   1359       0.45     12.011   ; qtot -3.55
  3204          O    320    PHE      O   1359      -0.45    15.9994   ; qtot -4
; residue 321 PRO rtp PRO  q  0.0
  3205          N    321    PRO      N   1360          0    14.0067   ; qtot -4
  3206        CH1    321    PRO     CA   1361          0     13.019   ; qtot -4
  3207       CH2r    321    PRO     CB   1361          0     14.027   ; qtot -4
  3208       CH2r    321    PRO     CG   1362          0     14.027   ; qtot -4
  3209       CH2r    321    PRO     CD   1362          0     14.027   ; qtot -4
  3210          C    321    PRO      C   1363       0.45     12.011   ; qtot -3.55
  3211          O    321    PRO      O   1363      -0.45    15.9994   ; qtot -4
; residue 322 LEU rtp LEU  q  0.0
  3212          N    322    LEU      N   1364      -0.31    14.0067   ; qtot -4.31
  3213          H    322    LEU      H   1364       0.31      1.008   ; qtot -4
  3214        CH1    322    LEU     CA   1365          0     13.019   ; qtot -4
  3215        CH2    322    LEU     CB   1365          0     14.027   ; qtot -4
  3216        CH1    322    LEU     CG   1366          0     13.019   ; qtot -4
  3217        CH3    322    LEU    CD1   1366          0     15.035   ; qtot -4
  3218        CH3    322    LEU    CD2   1366          0     15.035   ; qtot -4
  3219          C    322    LEU      C   1367       0.45     12.011   ; qtot -3.55
  3220          O    322    LEU      O   1367      -0.45    15.9994   ; qtot -4
; residue 323 PRO rtp PRO  q  0.0
  3221          N    323    PRO      N   1368          0    14.0067   ; qtot -4
  3222        CH1    323    PRO     CA   1369          0     13.019   ; qtot -4
  3223       CH2r    323    PRO     CB   1369          0     14.027   ; qtot -4
  3224       CH2r    323    PRO     CG   1370          0     14.027   ; qtot -4
  3225       CH2r    323    PRO     CD   1370          0     14.027   ; qtot -4
  3226          C    323    PRO      C   1371       0.45     12.011   ; qtot -3.55
  3227          O    323    PRO      O   1371      -0.45    15.9994   ; qtot -4
; residue 324 ALA rtp ALA  q  0.0
  3228          N    324    ALA      N   1372      -0.31    14.0067   ; qtot -4.31
  3229          H    324    ALA      H   1372       0.31      1.008   ; qtot -4
  3230        CH1    324    ALA     CA   1373          0     13.019   ; qtot -4
  3231        CH3    324    ALA     CB   1373          0     15.035   ; qtot -4
  3232          C    324    ALA      C   1374       0.45     12.011   ; qtot -3.55
  3233          O    324    ALA      O   1374      -0.45    15.9994   ; qtot -4
; residue 325 SER rtp SER  q  0.0
  3234          N    325    SER      N   1375      -0.31    14.0067   ; qtot -4.31
  3235          H    325    SER      H   1375       0.31      1.008   ; qtot -4
  3236        CH1    325    SER     CA   1376          0     13.019   ; qtot -4
  3237        CH2    325    SER     CB   1377      0.266     14.027   ; qtot -3.734
  3238         OA    325    SER     OG   1377     -0.674    15.9994   ; qtot -4.408
  3239          H    325    SER     HG   1377      0.408      1.008   ; qtot -4
  3240          C    325    SER      C   1378       0.45     12.011   ; qtot -3.55
  3241          O    325    SER      O   1378      -0.45    15.9994   ; qtot -4
; residue 326 HI2 rtp HI2  q +1.0
  3242          N    326    HI2      N   1379      -0.31    14.0067   ; qtot -4.31
  3243          H    326    HI2      H   1379       0.31      1.008   ; qtot -4
  3244        CH1    326    HI2     CA   1380          0     13.019   ; qtot -4
  3245        CH2    326    HI2     CB   1380          0     14.027   ; qtot -4
  3246          C    326    HI2     CG   1381      -0.05     12.011   ; qtot -4.05
  3247         NR    326    HI2    ND1   1381       0.38    14.0067   ; qtot -3.67
  3248          H    326    HI2    HD1   1381        0.3      1.008   ; qtot -3.37
  3249          C    326    HI2    CD2   1381       -0.1     12.011   ; qtot -3.47
  3250         HC    326    HI2    HD2   1381        0.1      1.008   ; qtot -3.37
  3251          C    326    HI2    CE1   1381      -0.34     12.011   ; qtot -3.71
  3252         HC    326    HI2    HE1   1381        0.1      1.008   ; qtot -3.61
  3253         NR    326    HI2    NE2   1381       0.31    14.0067   ; qtot -3.3
  3254          H    326    HI2    HE2   1381        0.3      1.008   ; qtot -3
  3255          C    326    HI2      C   1382       0.45     12.011   ; qtot -2.55
  3256          O    326    HI2      O   1382      -0.45    15.9994   ; qtot -3
; residue 327 LEU rtp LEU  q  0.0
  3257          N    327    LEU      N   1383      -0.31    14.0067   ; qtot -3.31
  3258          H    327    LEU      H   1383       0.31      1.008   ; qtot -3
  3259        CH1    327    LEU     CA   1384          0     13.019   ; qtot -3
  3260        CH2    327    LEU     CB   1384          0     14.027   ; qtot -3
  3261        CH1    327    LEU     CG   1385          0     13.019   ; qtot -3
  3262        CH3    327    LEU    CD1   1385          0     15.035   ; qtot -3
  3263        CH3    327    LEU    CD2   1385          0     15.035   ; qtot -3
  3264          C    327    LEU      C   1386       0.45     12.011   ; qtot -2.55
  3265          O    327    LEU      O   1386      -0.45    15.9994   ; qtot -3
; residue 328 SER rtp SER  q  0.0
  3266          N    328    SER      N   1387      -0.31    14.0067   ; qtot -3.31
  3267          H    328    SER      H   1387       0.31      1.008   ; qtot -3
  3268        CH1    328    SER     CA   1388          0     13.019   ; qtot -3
  3269        CH2    328    SER     CB   1389      0.266     14.027   ; qtot -2.734
  3270         OA    328    SER     OG   1389     -0.674    15.9994   ; qtot -3.408
  3271          H    328    SER     HG   1389      0.408      1.008   ; qtot -3
  3272          C    328    SER      C   1390       0.45     12.011   ; qtot -2.55
  3273          O    328    SER      O   1390      -0.45    15.9994   ; qtot -3
; residue 329 ALA rtp ALA  q  0.0
  3274          N    329    ALA      N   1391      -0.31    14.0067   ; qtot -3.31
  3275          H    329    ALA      H   1391       0.31      1.008   ; qtot -3
  3276        CH1    329    ALA     CA   1392          0     13.019   ; qtot -3
  3277        CH3    329    ALA     CB   1392          0     15.035   ; qtot -3
  3278          C    329    ALA      C   1393       0.45     12.011   ; qtot -2.55
  3279          O    329    ALA      O   1393      -0.45    15.9994   ; qtot -3
; residue 330 ARG rtp ARG  q +1.0
  3280          N    330    ARG      N   1394      -0.31    14.0067   ; qtot -3.31
  3281          H    330    ARG      H   1394       0.31      1.008   ; qtot -3
  3282        CH1    330    ARG     CA   1395          0     13.019   ; qtot -3
  3283        CH2    330    ARG     CB   1395          0     14.027   ; qtot -3
  3284        CH2    330    ARG     CG   1395          0     14.027   ; qtot -3
  3285        CH2    330    ARG     CD   1396       0.09     14.027   ; qtot -2.91
  3286         NE    330    ARG     NE   1396      -0.11    14.0067   ; qtot -3.02
  3287          H    330    ARG     HE   1396       0.24      1.008   ; qtot -2.78
  3288          C    330    ARG     CZ   1396       0.34     12.011   ; qtot -2.44
  3289         NZ    330    ARG    NH1   1396      -0.26    14.0067   ; qtot -2.7
  3290          H    330    ARG   HH11   1396       0.24      1.008   ; qtot -2.46
  3291          H    330    ARG   HH12   1396       0.24      1.008   ; qtot -2.22
  3292         NZ    330    ARG    NH2   1396      -0.26    14.0067   ; qtot -2.48
  3293          H    330    ARG   HH21   1396       0.24      1.008   ; qtot -2.24
  3294          H    330    ARG   HH22   1396       0.24      1.008   ; qtot -2
  3295          C    330    ARG      C   1397       0.45     12.011   ; qtot -1.55
  3296          O    330    ARG      O   1397      -0.45    15.9994   ; qtot -2
; residue 331 AS4 rtp AS4  q -1.0
  3297          N    331    AS4      N   1398      -0.31    14.0067   ; qtot -2.31
  3298          H    331    AS4      H   1398       0.31      1.008   ; qtot -2
  3299        CH1    331    AS4     CA   1399          0     13.019   ; qtot -2
  3300        CH2    331    AS4     CB   1399          0     14.027   ; qtot -2
  3301          C    331    AS4     CG   1400       0.27     12.011   ; qtot -1.73
  3302         OM    331    AS4    OD1   1400     -0.635    15.9994   ; qtot -2.365
  3303          H    331    AS4   HD11   1400          0      1.008   ; qtot -2.365
  3304          H    331    AS4   HD12   1400          0      1.008   ; qtot -2.365
  3305         OM    331    AS4    OD2   1400     -0.635    15.9994   ; qtot -3
  3306          H    331    AS4   HD21   1400          0      1.008   ; qtot -3
  3307          H    331    AS4   HD22   1400          0      1.008   ; qtot -3
  3308          C    331    AS4      C   1401       0.45     12.011   ; qtot -2.55
  3309          O    331    AS4      O   1401      -0.45    15.9994   ; qtot -3
; residue 332 GLY rtp GLY  q  0.0
  3310          N    332    GLY      N   1402      -0.31    14.0067   ; qtot -3.31
  3311          H    332    GLY      H   1402       0.31      1.008   ; qtot -3
  3312        CH2    332    GLY     CA   1403          0     14.027   ; qtot -3
  3313          C    332    GLY      C   1404       0.45     12.011   ; qtot -2.55
  3314          O    332    GLY      O   1404      -0.45    15.9994   ; qtot -3
; residue 333 SER rtp SER  q  0.0
  3315          N    333    SER      N   1405      -0.31    14.0067   ; qtot -3.31
  3316          H    333    SER      H   1405       0.31      1.008   ; qtot -3
  3317        CH1    333    SER     CA   1406          0     13.019   ; qtot -3
  3318        CH2    333    SER     CB   1407      0.266     14.027   ; qtot -2.734
  3319         OA    333    SER     OG   1407     -0.674    15.9994   ; qtot -3.408
  3320          H    333    SER     HG   1407      0.408      1.008   ; qtot -3
  3321          C    333    SER      C   1408       0.45     12.011   ; qtot -2.55
  3322          O    333    SER      O   1408      -0.45    15.9994   ; qtot -3
; residue 334 SER rtp SER  q  0.0
  3323          N    334    SER      N   1409      -0.31    14.0067   ; qtot -3.31
  3324          H    334    SER      H   1409       0.31      1.008   ; qtot -3
  3325        CH1    334    SER     CA   1410          0     13.019   ; qtot -3
  3326        CH2    334    SER     CB   1411      0.266     14.027   ; qtot -2.734
  3327         OA    334    SER     OG   1411     -0.674    15.9994   ; qtot -3.408
  3328          H    334    SER     HG   1411      0.408      1.008   ; qtot -3
  3329          C    334    SER      C   1412       0.45     12.011   ; qtot -2.55
  3330          O    334    SER      O   1412      -0.45    15.9994   ; qtot -3
; residue 335 ILE rtp ILE  q  0.0
  3331          N    335    ILE      N   1413      -0.31    14.0067   ; qtot -3.31
  3332          H    335    ILE      H   1413       0.31      1.008   ; qtot -3
  3333        CH1    335    ILE     CA   1414          0     13.019   ; qtot -3
  3334        CH1    335    ILE     CB   1415          0     13.019   ; qtot -3
  3335        CH2    335    ILE    CG1   1415          0     14.027   ; qtot -3
  3336        CH3    335    ILE    CG2   1415          0     15.035   ; qtot -3
  3337        CH3    335    ILE     CD   1415          0     15.035   ; qtot -3
  3338          C    335    ILE      C   1416       0.45     12.011   ; qtot -2.55
  3339          O    335    ILE      O   1416      -0.45    15.9994   ; qtot -3
; residue 336 ALA rtp ALA  q  0.0
  3340          N    336    ALA      N   1417      -0.31    14.0067   ; qtot -3.31
  3341          H    336    ALA      H   1417       0.31      1.008   ; qtot -3
  3342        CH1    336    ALA     CA   1418          0     13.019   ; qtot -3
  3343        CH3    336    ALA     CB   1418          0     15.035   ; qtot -3
  3344          C    336    ALA      C   1419       0.45     12.011   ; qtot -2.55
  3345          O    336    ALA      O   1419      -0.45    15.9994   ; qtot -3
; residue 337 ASN rtp ASN  q  0.0
  3346          N    337    ASN      N   1420      -0.31    14.0067   ; qtot -3.31
  3347          H    337    ASN      H   1420       0.31      1.008   ; qtot -3
  3348        CH1    337    ASN     CA   1421          0     13.019   ; qtot -3
  3349        CH2    337    ASN     CB   1421          0     14.027   ; qtot -3
  3350          C    337    ASN     CG   1422       0.29     12.011   ; qtot -2.71
  3351          O    337    ASN    OD1   1422      -0.45    15.9994   ; qtot -3.16
  3352         NT    337    ASN    ND2   1422      -0.72    14.0067   ; qtot -3.88
  3353          H    337    ASN   HD21   1422       0.44      1.008   ; qtot -3.44
  3354          H    337    ASN   HD22   1422       0.44      1.008   ; qtot -3
  3355          C    337    ASN      C   1423       0.45     12.011   ; qtot -2.55
  3356          O    337    ASN      O   1423      -0.45    15.9994   ; qtot -3
; residue 338 TY0 rtp TY0  q  0.0
  3357          N    338    TY0      N   1424      -0.31    14.0067   ; qtot -3.31
  3358          H    338    TY0      H   1424       0.31      1.008   ; qtot -3
  3359        CH1    338    TY0     CA   1425          0     13.019   ; qtot -3
  3360        CH2    338    TY0     CB   1425          0     14.027   ; qtot -3
  3361          C    338    TY0     CG   1425          0     12.011   ; qtot -3
  3362          C    338    TY0    CD1   1426      -0.14     12.011   ; qtot -3.14
  3363         HC    338    TY0    HD1   1426       0.14      1.008   ; qtot -3
  3364          C    338    TY0    CD2   1427      -0.14     12.011   ; qtot -3.14
  3365         HC    338    TY0    HD2   1427       0.14      1.008   ; qtot -3
  3366          C    338    TY0    CE1   1428      -0.14     12.011   ; qtot -3.14
  3367         HC    338    TY0    HE1   1428       0.14      1.008   ; qtot -3
  3368          C    338    TY0    CE2   1429      -0.14     12.011   ; qtot -3.14
  3369         HC    338    TY0    HE2   1429       0.14      1.008   ; qtot -3
  3370          C    338    TY0     CZ   1430      0.203     12.011   ; qtot -2.797
  3371         OA    338    TY0     OH   1430     -0.611    15.9994   ; qtot -3.408
  3372          H    338    TY0    HH1   1430      0.408      1.008   ; qtot -3
  3373          H    338    TY0    HH2   1430          0      1.008   ; qtot -3
  3374          C    338    TY0      C   1431       0.45     12.011   ; qtot -2.55
  3375          O    338    TY0      O   1431      -0.45    15.9994   ; qtot -3
; residue 339 ILE rtp ILE  q  0.0
  3376          N    339    ILE      N   1432      -0.31    14.0067   ; qtot -3.31
  3377          H    339    ILE      H   1432       0.31      1.008   ; qtot -3
  3378        CH1    339    ILE     CA   1433          0     13.019   ; qtot -3
  3379        CH1    339    ILE     CB   1434          0     13.019   ; qtot -3
  3380        CH2    339    ILE    CG1   1434          0     14.027   ; qtot -3
  3381        CH3    339    ILE    CG2   1434          0     15.035   ; qtot -3
  3382        CH3    339    ILE     CD   1434          0     15.035   ; qtot -3
  3383          C    339    ILE      C   1435       0.45     12.011   ; qtot -2.55
  3384          O    339    ILE      O   1435      -0.45    15.9994   ; qtot -3
; residue 340 ASN rtp ASN  q  0.0
  3385          N    340    ASN      N   1436      -0.31    14.0067   ; qtot -3.31
  3386          H    340    ASN      H   1436       0.31      1.008   ; qtot -3
  3387        CH1    340    ASN     CA   1437          0     13.019   ; qtot -3
  3388        CH2    340    ASN     CB   1437          0     14.027   ; qtot -3
  3389          C    340    ASN     CG   1438       0.29     12.011   ; qtot -2.71
  3390          O    340    ASN    OD1   1438      -0.45    15.9994   ; qtot -3.16
  3391         NT    340    ASN    ND2   1438      -0.72    14.0067   ; qtot -3.88
  3392          H    340    ASN   HD21   1438       0.44      1.008   ; qtot -3.44
  3393          H    340    ASN   HD22   1438       0.44      1.008   ; qtot -3
  3394          C    340    ASN      C   1439       0.45     12.011   ; qtot -2.55
  3395          O    340    ASN      O   1439      -0.45    15.9994   ; qtot -3
; residue 341 SER rtp SER  q  0.0
  3396          N    341    SER      N   1440      -0.31    14.0067   ; qtot -3.31
  3397          H    341    SER      H   1440       0.31      1.008   ; qtot -3
  3398        CH1    341    SER     CA   1441          0     13.019   ; qtot -3
  3399        CH2    341    SER     CB   1442      0.266     14.027   ; qtot -2.734
  3400         OA    341    SER     OG   1442     -0.674    15.9994   ; qtot -3.408
  3401          H    341    SER     HG   1442      0.408      1.008   ; qtot -3
  3402          C    341    SER      C   1443       0.45     12.011   ; qtot -2.55
  3403          O    341    SER      O   1443      -0.45    15.9994   ; qtot -3
; residue 342 THR rtp THR  q  0.0
  3404          N    342    THR      N   1444      -0.31    14.0067   ; qtot -3.31
  3405          H    342    THR      H   1444       0.31      1.008   ; qtot -3
  3406        CH1    342    THR     CA   1445          0     13.019   ; qtot -3
  3407        CH1    342    THR     CB   1446      0.266     13.019   ; qtot -2.734
  3408         OA    342    THR    OG1   1446     -0.674    15.9994   ; qtot -3.408
  3409          H    342    THR    HG1   1446      0.408      1.008   ; qtot -3
  3410        CH3    342    THR    CG2   1447          0     15.035   ; qtot -3
  3411          C    342    THR      C   1448       0.45     12.011   ; qtot -2.55
  3412          O    342    THR      O   1448      -0.45    15.9994   ; qtot -3
; residue 343 SER rtp SER  q  0.0
  3413          N    343    SER      N   1449      -0.31    14.0067   ; qtot -3.31
  3414          H    343    SER      H   1449       0.31      1.008   ; qtot -3
  3415        CH1    343    SER     CA   1450          0     13.019   ; qtot -3
  3416        CH2    343    SER     CB   1451      0.266     14.027   ; qtot -2.734
  3417         OA    343    SER     OG   1451     -0.674    15.9994   ; qtot -3.408
  3418          H    343    SER     HG   1451      0.408      1.008   ; qtot -3
  3419          C    343    SER      C   1452       0.45     12.011   ; qtot -2.55
  3420          O    343    SER      O   1452      -0.45    15.9994   ; qtot -3
; residue 344 ASN rtp ASN  q  0.0
  3421          N    344    ASN      N   1453      -0.31    14.0067   ; qtot -3.31
  3422          H    344    ASN      H   1453       0.31      1.008   ; qtot -3
  3423        CH1    344    ASN     CA   1454          0     13.019   ; qtot -3
  3424        CH2    344    ASN     CB   1454          0     14.027   ; qtot -3
  3425          C    344    ASN     CG   1455       0.29     12.011   ; qtot -2.71
  3426          O    344    ASN    OD1   1455      -0.45    15.9994   ; qtot -3.16
  3427         NT    344    ASN    ND2   1455      -0.72    14.0067   ; qtot -3.88
  3428          H    344    ASN   HD21   1455       0.44      1.008   ; qtot -3.44
  3429          H    344    ASN   HD22   1455       0.44      1.008   ; qtot -3
  3430          C    344    ASN      C   1456       0.45     12.011   ; qtot -2.55
  3431          O    344    ASN      O   1456      -0.45    15.9994   ; qtot -3
; residue 345 PRO rtp PRO  q  0.0
  3432          N    345    PRO      N   1457          0    14.0067   ; qtot -3
  3433        CH1    345    PRO     CA   1458          0     13.019   ; qtot -3
  3434       CH2r    345    PRO     CB   1458          0     14.027   ; qtot -3
  3435       CH2r    345    PRO     CG   1459          0     14.027   ; qtot -3
  3436       CH2r    345    PRO     CD   1459          0     14.027   ; qtot -3
  3437          C    345    PRO      C   1460       0.45     12.011   ; qtot -2.55
  3438          O    345    PRO      O   1460      -0.45    15.9994   ; qtot -3
; residue 346 THR rtp THR  q  0.0
  3439          N    346    THR      N   1461      -0.31    14.0067   ; qtot -3.31
  3440          H    346    THR      H   1461       0.31      1.008   ; qtot -3
  3441        CH1    346    THR     CA   1462          0     13.019   ; qtot -3
  3442        CH1    346    THR     CB   1463      0.266     13.019   ; qtot -2.734
  3443         OA    346    THR    OG1   1463     -0.674    15.9994   ; qtot -3.408
  3444          H    346    THR    HG1   1463      0.408      1.008   ; qtot -3
  3445        CH3    346    THR    CG2   1464          0     15.035   ; qtot -3
  3446          C    346    THR      C   1465       0.45     12.011   ; qtot -2.55
  3447          O    346    THR      O   1465      -0.45    15.9994   ; qtot -3
; residue 347 ALA rtp ALA  q  0.0
  3448          N    347    ALA      N   1466      -0.31    14.0067   ; qtot -3.31
  3449          H    347    ALA      H   1466       0.31      1.008   ; qtot -3
  3450        CH1    347    ALA     CA   1467          0     13.019   ; qtot -3
  3451        CH3    347    ALA     CB   1467          0     15.035   ; qtot -3
  3452          C    347    ALA      C   1468       0.45     12.011   ; qtot -2.55
  3453          O    347    ALA      O   1468      -0.45    15.9994   ; qtot -3
; residue 348 SER rtp SER  q  0.0
  3454          N    348    SER      N   1469      -0.31    14.0067   ; qtot -3.31
  3455          H    348    SER      H   1469       0.31      1.008   ; qtot -3
  3456        CH1    348    SER     CA   1470          0     13.019   ; qtot -3
  3457        CH2    348    SER     CB   1471      0.266     14.027   ; qtot -2.734
  3458         OA    348    SER     OG   1471     -0.674    15.9994   ; qtot -3.408
  3459          H    348    SER     HG   1471      0.408      1.008   ; qtot -3
  3460          C    348    SER      C   1472       0.45     12.011   ; qtot -2.55
  3461          O    348    SER      O   1472      -0.45    15.9994   ; qtot -3
; residue 349 ILE rtp ILE  q  0.0
  3462          N    349    ILE      N   1473      -0.31    14.0067   ; qtot -3.31
  3463          H    349    ILE      H   1473       0.31      1.008   ; qtot -3
  3464        CH1    349    ILE     CA   1474          0     13.019   ; qtot -3
  3465        CH1    349    ILE     CB   1475          0     13.019   ; qtot -3
  3466        CH2    349    ILE    CG1   1475          0     14.027   ; qtot -3
  3467        CH3    349    ILE    CG2   1475          0     15.035   ; qtot -3
  3468        CH3    349    ILE     CD   1475          0     15.035   ; qtot -3
  3469          C    349    ILE      C   1476       0.45     12.011   ; qtot -2.55
  3470          O    349    ILE      O   1476      -0.45    15.9994   ; qtot -3
; residue 350 PHE rtp PHE  q  0.0
  3471          N    350    PHE      N   1477      -0.31    14.0067   ; qtot -3.31
  3472          H    350    PHE      H   1477       0.31      1.008   ; qtot -3
  3473        CH1    350    PHE     CA   1478          0     13.019   ; qtot -3
  3474        CH2    350    PHE     CB   1478          0     14.027   ; qtot -3
  3475          C    350    PHE     CG   1478          0     12.011   ; qtot -3
  3476          C    350    PHE    CD1   1479      -0.14     12.011   ; qtot -3.14
  3477         HC    350    PHE    HD1   1479       0.14      1.008   ; qtot -3
  3478          C    350    PHE    CD2   1480      -0.14     12.011   ; qtot -3.14
  3479         HC    350    PHE    HD2   1480       0.14      1.008   ; qtot -3
  3480          C    350    PHE    CE1   1481      -0.14     12.011   ; qtot -3.14
  3481         HC    350    PHE    HE1   1481       0.14      1.008   ; qtot -3
  3482          C    350    PHE    CE2   1482      -0.14     12.011   ; qtot -3.14
  3483         HC    350    PHE    HE2   1482       0.14      1.008   ; qtot -3
  3484          C    350    PHE     CZ   1483      -0.14     12.011   ; qtot -3.14
  3485         HC    350    PHE     HZ   1483       0.14      1.008   ; qtot -3
  3486          C    350    PHE      C   1484       0.45     12.011   ; qtot -2.55
  3487          O    350    PHE      O   1484      -0.45    15.9994   ; qtot -3
; residue 351 LY3 rtp LY3  q +1.0
  3488          N    351    LY3      N   1485      -0.31    14.0067   ; qtot -3.31
  3489          H    351    LY3      H   1485       0.31      1.008   ; qtot -3
  3490        CH1    351    LY3     CA   1486          0     13.019   ; qtot -3
  3491        CH2    351    LY3     CB   1486          0     14.027   ; qtot -3
  3492        CH2    351    LY3     CG   1487          0     14.027   ; qtot -3
  3493        CH2    351    LY3     CD   1487          0     14.027   ; qtot -3
  3494        CH2    351    LY3     CE   1488      0.127     14.027   ; qtot -2.873
  3495         NL    351    LY3     NZ   1488      0.129    14.0067   ; qtot -2.744
  3496          H    351    LY3    HZ1   1488      0.248      1.008   ; qtot -2.496
  3497          H    351    LY3    HZ2   1488      0.248      1.008   ; qtot -2.248
  3498          H    351    LY3    HZ3   1488      0.248      1.008   ; qtot -2
  3499          C    351    LY3      C   1489       0.45     12.011   ; qtot -1.55
  3500          O    351    LY3      O   1489      -0.45    15.9994   ; qtot -2
; residue 352 SER rtp SER  q  0.0
  3501          N    352    SER      N   1490      -0.31    14.0067   ; qtot -2.31
  3502          H    352    SER      H   1490       0.31      1.008   ; qtot -2
  3503        CH1    352    SER     CA   1491          0     13.019   ; qtot -2
  3504        CH2    352    SER     CB   1492      0.266     14.027   ; qtot -1.734
  3505         OA    352    SER     OG   1492     -0.674    15.9994   ; qtot -2.408
  3506          H    352    SER     HG   1492      0.408      1.008   ; qtot -2
  3507          C    352    SER      C   1493       0.45     12.011   ; qtot -1.55
  3508          O    352    SER      O   1493      -0.45    15.9994   ; qtot -2
; residue 353 THR rtp THR  q  0.0
  3509          N    353    THR      N   1494      -0.31    14.0067   ; qtot -2.31
  3510          H    353    THR      H   1494       0.31      1.008   ; qtot -2
  3511        CH1    353    THR     CA   1495          0     13.019   ; qtot -2
  3512        CH1    353    THR     CB   1496      0.266     13.019   ; qtot -1.734
  3513         OA    353    THR    OG1   1496     -0.674    15.9994   ; qtot -2.408
  3514          H    353    THR    HG1   1496      0.408      1.008   ; qtot -2
  3515        CH3    353    THR    CG2   1497          0     15.035   ; qtot -2
  3516          C    353    THR      C   1498       0.45     12.011   ; qtot -1.55
  3517          O    353    THR      O   1498      -0.45    15.9994   ; qtot -2
; residue 354 GL4 rtp GL4  q -1.0
  3518          N    354    GL4      N   1499      -0.31    14.0067   ; qtot -2.31
  3519          H    354    GL4      H   1499       0.31      1.008   ; qtot -2
  3520        CH1    354    GL4     CA   1500          0     13.019   ; qtot -2
  3521        CH2    354    GL4     CB   1500          0     14.027   ; qtot -2
  3522        CH2    354    GL4     CG   1500          0     14.027   ; qtot -2
  3523          C    354    GL4     CD   1501       0.27     12.011   ; qtot -1.73
  3524         OM    354    GL4    OE1   1501     -0.635    15.9994   ; qtot -2.365
  3525          H    354    GL4   HE11   1501          0      1.008   ; qtot -2.365
  3526          H    354    GL4   HE12   1501          0      1.008   ; qtot -2.365
  3527         OM    354    GL4    OE2   1501     -0.635    15.9994   ; qtot -3
  3528          H    354    GL4   HE21   1501          0      1.008   ; qtot -3
  3529          H    354    GL4   HE22   1501          0      1.008   ; qtot -3
  3530          C    354    GL4      C   1502       0.45     12.011   ; qtot -2.55
  3531          O    354    GL4      O   1502      -0.45    15.9994   ; qtot -3
; residue 355 VAL rtp VAL  q  0.0
  3532          N    355    VAL      N   1503      -0.31    14.0067   ; qtot -3.31
  3533          H    355    VAL      H   1503       0.31      1.008   ; qtot -3
  3534        CH1    355    VAL     CA   1504          0     13.019   ; qtot -3
  3535        CH1    355    VAL     CB   1504          0     13.019   ; qtot -3
  3536        CH3    355    VAL    CG1   1504          0     15.035   ; qtot -3
  3537        CH3    355    VAL    CG2   1504          0     15.035   ; qtot -3
  3538          C    355    VAL      C   1505       0.45     12.011   ; qtot -2.55
  3539          O    355    VAL      O   1505      -0.45    15.9994   ; qtot -3
; residue 356 SER rtp SER  q  0.0
  3540          N    356    SER      N   1506      -0.31    14.0067   ; qtot -3.31
  3541          H    356    SER      H   1506       0.31      1.008   ; qtot -3
  3542        CH1    356    SER     CA   1507          0     13.019   ; qtot -3
  3543        CH2    356    SER     CB   1508      0.266     14.027   ; qtot -2.734
  3544         OA    356    SER     OG   1508     -0.674    15.9994   ; qtot -3.408
  3545          H    356    SER     HG   1508      0.408      1.008   ; qtot -3
  3546          C    356    SER      C   1509       0.45     12.011   ; qtot -2.55
  3547          O    356    SER      O   1509      -0.45    15.9994   ; qtot -3
; residue 357 AS4 rtp AS4  q -1.0
  3548          N    357    AS4      N   1510      -0.31    14.0067   ; qtot -3.31
  3549          H    357    AS4      H   1510       0.31      1.008   ; qtot -3
  3550        CH1    357    AS4     CA   1511          0     13.019   ; qtot -3
  3551        CH2    357    AS4     CB   1511          0     14.027   ; qtot -3
  3552          C    357    AS4     CG   1512       0.27     12.011   ; qtot -2.73
  3553         OM    357    AS4    OD1   1512     -0.635    15.9994   ; qtot -3.365
  3554          H    357    AS4   HD11   1512          0      1.008   ; qtot -3.365
  3555          H    357    AS4   HD12   1512          0      1.008   ; qtot -3.365
  3556         OM    357    AS4    OD2   1512     -0.635    15.9994   ; qtot -4
  3557          H    357    AS4   HD21   1512          0      1.008   ; qtot -4
  3558          H    357    AS4   HD22   1512          0      1.008   ; qtot -4
  3559          C    357    AS4      C   1513       0.45     12.011   ; qtot -3.55
  3560          O    357    AS4      O   1513      -0.45    15.9994   ; qtot -4
; residue 358 ALA rtp ALA  q  0.0
  3561          N    358    ALA      N   1514      -0.31    14.0067   ; qtot -4.31
  3562          H    358    ALA      H   1514       0.31      1.008   ; qtot -4
  3563        CH1    358    ALA     CA   1515          0     13.019   ; qtot -4
  3564        CH3    358    ALA     CB   1515          0     15.035   ; qtot -4
  3565          C    358    ALA      C   1516       0.45     12.011   ; qtot -3.55
  3566          O    358    ALA      O   1516      -0.45    15.9994   ; qtot -4
; residue 359 LEU rtp LEU  q  0.0
  3567          N    359    LEU      N   1517      -0.31    14.0067   ; qtot -4.31
  3568          H    359    LEU      H   1517       0.31      1.008   ; qtot -4
  3569        CH1    359    LEU     CA   1518          0     13.019   ; qtot -4
  3570        CH2    359    LEU     CB   1518          0     14.027   ; qtot -4
  3571        CH1    359    LEU     CG   1519          0     13.019   ; qtot -4
  3572        CH3    359    LEU    CD1   1519          0     15.035   ; qtot -4
  3573        CH3    359    LEU    CD2   1519          0     15.035   ; qtot -4
  3574          C    359    LEU      C   1520       0.45     12.011   ; qtot -3.55
  3575          O    359    LEU      O   1520      -0.45    15.9994   ; qtot -4
; residue 360 ALA rtp ALA  q  0.0
  3576          N    360    ALA      N   1521      -0.31    14.0067   ; qtot -4.31
  3577          H    360    ALA      H   1521       0.31      1.008   ; qtot -4
  3578        CH1    360    ALA     CA   1522          0     13.019   ; qtot -4
  3579        CH3    360    ALA     CB   1522          0     15.035   ; qtot -4
  3580          C    360    ALA      C   1523       0.45     12.011   ; qtot -3.55
  3581          O    360    ALA      O   1523      -0.45    15.9994   ; qtot -4
; residue 361 PRO rtp PRO  q  0.0
  3582          N    361    PRO      N   1524          0    14.0067   ; qtot -4
  3583        CH1    361    PRO     CA   1525          0     13.019   ; qtot -4
  3584       CH2r    361    PRO     CB   1525          0     14.027   ; qtot -4
  3585       CH2r    361    PRO     CG   1526          0     14.027   ; qtot -4
  3586       CH2r    361    PRO     CD   1526          0     14.027   ; qtot -4
  3587          C    361    PRO      C   1527       0.45     12.011   ; qtot -3.55
  3588          O    361    PRO      O   1527      -0.45    15.9994   ; qtot -4
; residue 362 TY0 rtp TY0  q  0.0
  3589          N    362    TY0      N   1528      -0.31    14.0067   ; qtot -4.31
  3590          H    362    TY0      H   1528       0.31      1.008   ; qtot -4
  3591        CH1    362    TY0     CA   1529          0     13.019   ; qtot -4
  3592        CH2    362    TY0     CB   1529          0     14.027   ; qtot -4
  3593          C    362    TY0     CG   1529          0     12.011   ; qtot -4
  3594          C    362    TY0    CD1   1530      -0.14     12.011   ; qtot -4.14
  3595         HC    362    TY0    HD1   1530       0.14      1.008   ; qtot -4
  3596          C    362    TY0    CD2   1531      -0.14     12.011   ; qtot -4.14
  3597         HC    362    TY0    HD2   1531       0.14      1.008   ; qtot -4
  3598          C    362    TY0    CE1   1532      -0.14     12.011   ; qtot -4.14
  3599         HC    362    TY0    HE1   1532       0.14      1.008   ; qtot -4
  3600          C    362    TY0    CE2   1533      -0.14     12.011   ; qtot -4.14
  3601         HC    362    TY0    HE2   1533       0.14      1.008   ; qtot -4
  3602          C    362    TY0     CZ   1534      0.203     12.011   ; qtot -3.797
  3603         OA    362    TY0     OH   1534     -0.611    15.9994   ; qtot -4.408
  3604          H    362    TY0    HH1   1534      0.408      1.008   ; qtot -4
  3605          H    362    TY0    HH2   1534          0      1.008   ; qtot -4
  3606          C    362    TY0      C   1535       0.45     12.011   ; qtot -3.55
  3607          O    362    TY0      O   1535      -0.45    15.9994   ; qtot -4
; residue 363 VAL rtp VAL  q  0.0
  3608          N    363    VAL      N   1536      -0.31    14.0067   ; qtot -4.31
  3609          H    363    VAL      H   1536       0.31      1.008   ; qtot -4
  3610        CH1    363    VAL     CA   1537          0     13.019   ; qtot -4
  3611        CH1    363    VAL     CB   1537          0     13.019   ; qtot -4
  3612        CH3    363    VAL    CG1   1537          0     15.035   ; qtot -4
  3613        CH3    363    VAL    CG2   1537          0     15.035   ; qtot -4
  3614          C    363    VAL      C   1538       0.45     12.011   ; qtot -3.55
  3615          O    363    VAL      O   1538      -0.45    15.9994   ; qtot -4
; residue 364 VAL rtp VAL  q  0.0
  3616          N    364    VAL      N   1539      -0.31    14.0067   ; qtot -4.31
  3617          H    364    VAL      H   1539       0.31      1.008   ; qtot -4
  3618        CH1    364    VAL     CA   1540          0     13.019   ; qtot -4
  3619        CH1    364    VAL     CB   1540          0     13.019   ; qtot -4
  3620        CH3    364    VAL    CG1   1540          0     15.035   ; qtot -4
  3621        CH3    364    VAL    CG2   1540          0     15.035   ; qtot -4
  3622          C    364    VAL      C   1541       0.45     12.011   ; qtot -3.55
  3623          O    364    VAL      O   1541      -0.45    15.9994   ; qtot -4
; residue 365 SER rtp SER  q  0.0
  3624          N    365    SER      N   1542      -0.31    14.0067   ; qtot -4.31
  3625          H    365    SER      H   1542       0.31      1.008   ; qtot -4
  3626        CH1    365    SER     CA   1543          0     13.019   ; qtot -4
  3627        CH2    365    SER     CB   1544      0.266     14.027   ; qtot -3.734
  3628         OA    365    SER     OG   1544     -0.674    15.9994   ; qtot -4.408
  3629          H    365    SER     HG   1544      0.408      1.008   ; qtot -4
  3630          C    365    SER      C   1545       0.45     12.011   ; qtot -3.55
  3631          O    365    SER      O   1545      -0.45    15.9994   ; qtot -4
; residue 366 PHE rtp PHE  q  0.0
  3632          N    366    PHE      N   1546      -0.31    14.0067   ; qtot -4.31
  3633          H    366    PHE      H   1546       0.31      1.008   ; qtot -4
  3634        CH1    366    PHE     CA   1547          0     13.019   ; qtot -4
  3635        CH2    366    PHE     CB   1547          0     14.027   ; qtot -4
  3636          C    366    PHE     CG   1547          0     12.011   ; qtot -4
  3637          C    366    PHE    CD1   1548      -0.14     12.011   ; qtot -4.14
  3638         HC    366    PHE    HD1   1548       0.14      1.008   ; qtot -4
  3639          C    366    PHE    CD2   1549      -0.14     12.011   ; qtot -4.14
  3640         HC    366    PHE    HD2   1549       0.14      1.008   ; qtot -4
  3641          C    366    PHE    CE1   1550      -0.14     12.011   ; qtot -4.14
  3642         HC    366    PHE    HE1   1550       0.14      1.008   ; qtot -4
  3643          C    366    PHE    CE2   1551      -0.14     12.011   ; qtot -4.14
  3644         HC    366    PHE    HE2   1551       0.14      1.008   ; qtot -4
  3645          C    366    PHE     CZ   1552      -0.14     12.011   ; qtot -4.14
  3646         HC    366    PHE     HZ   1552       0.14      1.008   ; qtot -4
  3647          C    366    PHE      C   1553       0.45     12.011   ; qtot -3.55
  3648          O    366    PHE      O   1553      -0.45    15.9994   ; qtot -4
; residue 367 SER rtp SER  q  0.0
  3649          N    367    SER      N   1554      -0.31    14.0067   ; qtot -4.31
  3650          H    367    SER      H   1554       0.31      1.008   ; qtot -4
  3651        CH1    367    SER     CA   1555          0     13.019   ; qtot -4
  3652        CH2    367    SER     CB   1556      0.266     14.027   ; qtot -3.734
  3653         OA    367    SER     OG   1556     -0.674    15.9994   ; qtot -4.408
  3654          H    367    SER     HG   1556      0.408      1.008   ; qtot -4
  3655          C    367    SER      C   1557       0.45     12.011   ; qtot -3.55
  3656          O    367    SER      O   1557      -0.45    15.9994   ; qtot -4
; residue 368 SER rtp SER  q  0.0
  3657          N    368    SER      N   1558      -0.31    14.0067   ; qtot -4.31
  3658          H    368    SER      H   1558       0.31      1.008   ; qtot -4
  3659        CH1    368    SER     CA   1559          0     13.019   ; qtot -4
  3660        CH2    368    SER     CB   1560      0.266     14.027   ; qtot -3.734
  3661         OA    368    SER     OG   1560     -0.674    15.9994   ; qtot -4.408
  3662          H    368    SER     HG   1560      0.408      1.008   ; qtot -4
  3663          C    368    SER      C   1561       0.45     12.011   ; qtot -3.55
  3664          O    368    SER      O   1561      -0.45    15.9994   ; qtot -4
; residue 369 ARG rtp ARG  q +1.0
  3665          N    369    ARG      N   1562      -0.31    14.0067   ; qtot -4.31
  3666          H    369    ARG      H   1562       0.31      1.008   ; qtot -4
  3667        CH1    369    ARG     CA   1563          0     13.019   ; qtot -4
  3668        CH2    369    ARG     CB   1563          0     14.027   ; qtot -4
  3669        CH2    369    ARG     CG   1563          0     14.027   ; qtot -4
  3670        CH2    369    ARG     CD   1564       0.09     14.027   ; qtot -3.91
  3671         NE    369    ARG     NE   1564      -0.11    14.0067   ; qtot -4.02
  3672          H    369    ARG     HE   1564       0.24      1.008   ; qtot -3.78
  3673          C    369    ARG     CZ   1564       0.34     12.011   ; qtot -3.44
  3674         NZ    369    ARG    NH1   1564      -0.26    14.0067   ; qtot -3.7
  3675          H    369    ARG   HH11   1564       0.24      1.008   ; qtot -3.46
  3676          H    369    ARG   HH12   1564       0.24      1.008   ; qtot -3.22
  3677         NZ    369    ARG    NH2   1564      -0.26    14.0067   ; qtot -3.48
  3678          H    369    ARG   HH21   1564       0.24      1.008   ; qtot -3.24
  3679          H    369    ARG   HH22   1564       0.24      1.008   ; qtot -3
  3680          C    369    ARG      C   1565       0.45     12.011   ; qtot -2.55
  3681          O    369    ARG      O   1565      -0.45    15.9994   ; qtot -3
; residue 370 GLY rtp GLY  q  0.0
  3682          N    370    GLY      N   1566      -0.31    14.0067   ; qtot -3.31
  3683          H    370    GLY      H   1566       0.31      1.008   ; qtot -3
  3684        CH2    370    GLY     CA   1567          0     14.027   ; qtot -3
  3685          C    370    GLY      C   1568       0.45     12.011   ; qtot -2.55
  3686          O    370    GLY      O   1568      -0.45    15.9994   ; qtot -3
; residue 371 PRO rtp PRO  q  0.0
  3687          N    371    PRO      N   1569          0    14.0067   ; qtot -3
  3688        CH1    371    PRO     CA   1570          0     13.019   ; qtot -3
  3689       CH2r    371    PRO     CB   1570          0     14.027   ; qtot -3
  3690       CH2r    371    PRO     CG   1571          0     14.027   ; qtot -3
  3691       CH2r    371    PRO     CD   1571          0     14.027   ; qtot -3
  3692          C    371    PRO      C   1572       0.45     12.011   ; qtot -2.55
  3693          O    371    PRO      O   1572      -0.45    15.9994   ; qtot -3
; residue 372 ASN rtp ASN  q  0.0
  3694          N    372    ASN      N   1573      -0.31    14.0067   ; qtot -3.31
  3695          H    372    ASN      H   1573       0.31      1.008   ; qtot -3
  3696        CH1    372    ASN     CA   1574          0     13.019   ; qtot -3
  3697        CH2    372    ASN     CB   1574          0     14.027   ; qtot -3
  3698          C    372    ASN     CG   1575       0.29     12.011   ; qtot -2.71
  3699          O    372    ASN    OD1   1575      -0.45    15.9994   ; qtot -3.16
  3700         NT    372    ASN    ND2   1575      -0.72    14.0067   ; qtot -3.88
  3701          H    372    ASN   HD21   1575       0.44      1.008   ; qtot -3.44
  3702          H    372    ASN   HD22   1575       0.44      1.008   ; qtot -3
  3703          C    372    ASN      C   1576       0.45     12.011   ; qtot -2.55
  3704          O    372    ASN      O   1576      -0.45    15.9994   ; qtot -3
; residue 373 PRO rtp PRO  q  0.0
  3705          N    373    PRO      N   1577          0    14.0067   ; qtot -3
  3706        CH1    373    PRO     CA   1578          0     13.019   ; qtot -3
  3707       CH2r    373    PRO     CB   1578          0     14.027   ; qtot -3
  3708       CH2r    373    PRO     CG   1579          0     14.027   ; qtot -3
  3709       CH2r    373    PRO     CD   1579          0     14.027   ; qtot -3
  3710          C    373    PRO      C   1580       0.45     12.011   ; qtot -2.55
  3711          O    373    PRO      O   1580      -0.45    15.9994   ; qtot -3
; residue 374 ALA rtp ALA  q  0.0
  3712          N    374    ALA      N   1581      -0.31    14.0067   ; qtot -3.31
  3713          H    374    ALA      H   1581       0.31      1.008   ; qtot -3
  3714        CH1    374    ALA     CA   1582          0     13.019   ; qtot -3
  3715        CH3    374    ALA     CB   1582          0     15.035   ; qtot -3
  3716          C    374    ALA      C   1583       0.45     12.011   ; qtot -2.55
  3717          O    374    ALA      O   1583      -0.45    15.9994   ; qtot -3
; residue 375 SER rtp SER  q  0.0
  3718          N    375    SER      N   1584      -0.31    14.0067   ; qtot -3.31
  3719          H    375    SER      H   1584       0.31      1.008   ; qtot -3
  3720        CH1    375    SER     CA   1585          0     13.019   ; qtot -3
  3721        CH2    375    SER     CB   1586      0.266     14.027   ; qtot -2.734
  3722         OA    375    SER     OG   1586     -0.674    15.9994   ; qtot -3.408
  3723          H    375    SER     HG   1586      0.408      1.008   ; qtot -3
  3724          C    375    SER      C   1587       0.45     12.011   ; qtot -2.55
  3725          O    375    SER      O   1587      -0.45    15.9994   ; qtot -3
; residue 376 PHE rtp PHE  q  0.0
  3726          N    376    PHE      N   1588      -0.31    14.0067   ; qtot -3.31
  3727          H    376    PHE      H   1588       0.31      1.008   ; qtot -3
  3728        CH1    376    PHE     CA   1589          0     13.019   ; qtot -3
  3729        CH2    376    PHE     CB   1589          0     14.027   ; qtot -3
  3730          C    376    PHE     CG   1589          0     12.011   ; qtot -3
  3731          C    376    PHE    CD1   1590      -0.14     12.011   ; qtot -3.14
  3732         HC    376    PHE    HD1   1590       0.14      1.008   ; qtot -3
  3733          C    376    PHE    CD2   1591      -0.14     12.011   ; qtot -3.14
  3734         HC    376    PHE    HD2   1591       0.14      1.008   ; qtot -3
  3735          C    376    PHE    CE1   1592      -0.14     12.011   ; qtot -3.14
  3736         HC    376    PHE    HE1   1592       0.14      1.008   ; qtot -3
  3737          C    376    PHE    CE2   1593      -0.14     12.011   ; qtot -3.14
  3738         HC    376    PHE    HE2   1593       0.14      1.008   ; qtot -3
  3739          C    376    PHE     CZ   1594      -0.14     12.011   ; qtot -3.14
  3740         HC    376    PHE     HZ   1594       0.14      1.008   ; qtot -3
  3741          C    376    PHE      C   1595       0.45     12.011   ; qtot -2.55
  3742          O    376    PHE      O   1595      -0.45    15.9994   ; qtot -3
; residue 377 AS4 rtp AS4  q -1.0
  3743          N    377    AS4      N   1596      -0.31    14.0067   ; qtot -3.31
  3744          H    377    AS4      H   1596       0.31      1.008   ; qtot -3
  3745        CH1    377    AS4     CA   1597          0     13.019   ; qtot -3
  3746        CH2    377    AS4     CB   1597          0     14.027   ; qtot -3
  3747          C    377    AS4     CG   1598       0.27     12.011   ; qtot -2.73
  3748         OM    377    AS4    OD1   1598     -0.635    15.9994   ; qtot -3.365
  3749          H    377    AS4   HD11   1598          0      1.008   ; qtot -3.365
  3750          H    377    AS4   HD12   1598          0      1.008   ; qtot -3.365
  3751         OM    377    AS4    OD2   1598     -0.635    15.9994   ; qtot -4
  3752          H    377    AS4   HD21   1598          0      1.008   ; qtot -4
  3753          H    377    AS4   HD22   1598          0      1.008   ; qtot -4
  3754          C    377    AS4      C   1599       0.45     12.011   ; qtot -3.55
  3755          O    377    AS4      O   1599      -0.45    15.9994   ; qtot -4
; residue 378 LEU rtp LEU  q  0.0
  3756          N    378    LEU      N   1600      -0.31    14.0067   ; qtot -4.31
  3757          H    378    LEU      H   1600       0.31      1.008   ; qtot -4
  3758        CH1    378    LEU     CA   1601          0     13.019   ; qtot -4
  3759        CH2    378    LEU     CB   1601          0     14.027   ; qtot -4
  3760        CH1    378    LEU     CG   1602          0     13.019   ; qtot -4
  3761        CH3    378    LEU    CD1   1602          0     15.035   ; qtot -4
  3762        CH3    378    LEU    CD2   1602          0     15.035   ; qtot -4
  3763          C    378    LEU      C   1603       0.45     12.011   ; qtot -3.55
  3764          O    378    LEU      O   1603      -0.45    15.9994   ; qtot -4
; residue 379 LEU rtp LEU  q  0.0
  3765          N    379    LEU      N   1604      -0.31    14.0067   ; qtot -4.31
  3766          H    379    LEU      H   1604       0.31      1.008   ; qtot -4
  3767        CH1    379    LEU     CA   1605          0     13.019   ; qtot -4
  3768        CH2    379    LEU     CB   1605          0     14.027   ; qtot -4
  3769        CH1    379    LEU     CG   1606          0     13.019   ; qtot -4
  3770        CH3    379    LEU    CD1   1606          0     15.035   ; qtot -4
  3771        CH3    379    LEU    CD2   1606          0     15.035   ; qtot -4
  3772          C    379    LEU      C   1607       0.45     12.011   ; qtot -3.55
  3773          O    379    LEU      O   1607      -0.45    15.9994   ; qtot -4
; residue 380 LY3 rtp LY3  q +1.0
  3774          N    380    LY3      N   1608      -0.31    14.0067   ; qtot -4.31
  3775          H    380    LY3      H   1608       0.31      1.008   ; qtot -4
  3776        CH1    380    LY3     CA   1609          0     13.019   ; qtot -4
  3777        CH2    380    LY3     CB   1609          0     14.027   ; qtot -4
  3778        CH2    380    LY3     CG   1610          0     14.027   ; qtot -4
  3779        CH2    380    LY3     CD   1610          0     14.027   ; qtot -4
  3780        CH2    380    LY3     CE   1611      0.127     14.027   ; qtot -3.873
  3781         NL    380    LY3     NZ   1611      0.129    14.0067   ; qtot -3.744
  3782          H    380    LY3    HZ1   1611      0.248      1.008   ; qtot -3.496
  3783          H    380    LY3    HZ2   1611      0.248      1.008   ; qtot -3.248
  3784          H    380    LY3    HZ3   1611      0.248      1.008   ; qtot -3
  3785          C    380    LY3      C   1612       0.45     12.011   ; qtot -2.55
  3786          O    380    LY3      O   1612      -0.45    15.9994   ; qtot -3
; residue 381 PRO rtp PRO  q  0.0
  3787          N    381    PRO      N   1613          0    14.0067   ; qtot -3
  3788        CH1    381    PRO     CA   1614          0     13.019   ; qtot -3
  3789       CH2r    381    PRO     CB   1614          0     14.027   ; qtot -3
  3790       CH2r    381    PRO     CG   1615          0     14.027   ; qtot -3
  3791       CH2r    381    PRO     CD   1615          0     14.027   ; qtot -3
  3792          C    381    PRO      C   1616       0.45     12.011   ; qtot -2.55
  3793          O    381    PRO      O   1616      -0.45    15.9994   ; qtot -3
; residue 382 AS4 rtp AS4  q -1.0
  3794          N    382    AS4      N   1617      -0.31    14.0067   ; qtot -3.31
  3795          H    382    AS4      H   1617       0.31      1.008   ; qtot -3
  3796        CH1    382    AS4     CA   1618          0     13.019   ; qtot -3
  3797        CH2    382    AS4     CB   1618          0     14.027   ; qtot -3
  3798          C    382    AS4     CG   1619       0.27     12.011   ; qtot -2.73
  3799         OM    382    AS4    OD1   1619     -0.635    15.9994   ; qtot -3.365
  3800          H    382    AS4   HD11   1619          0      1.008   ; qtot -3.365
  3801          H    382    AS4   HD12   1619          0      1.008   ; qtot -3.365
  3802         OM    382    AS4    OD2   1619     -0.635    15.9994   ; qtot -4
  3803          H    382    AS4   HD21   1619          0      1.008   ; qtot -4
  3804          H    382    AS4   HD22   1619          0      1.008   ; qtot -4
  3805          C    382    AS4      C   1620       0.45     12.011   ; qtot -3.55
  3806          O    382    AS4      O   1620      -0.45    15.9994   ; qtot -4
; residue 383 ILE rtp ILE  q  0.0
  3807          N    383    ILE      N   1621      -0.31    14.0067   ; qtot -4.31
  3808          H    383    ILE      H   1621       0.31      1.008   ; qtot -4
  3809        CH1    383    ILE     CA   1622          0     13.019   ; qtot -4
  3810        CH1    383    ILE     CB   1623          0     13.019   ; qtot -4
  3811        CH2    383    ILE    CG1   1623          0     14.027   ; qtot -4
  3812        CH3    383    ILE    CG2   1623          0     15.035   ; qtot -4
  3813        CH3    383    ILE     CD   1623          0     15.035   ; qtot -4
  3814          C    383    ILE      C   1624       0.45     12.011   ; qtot -3.55
  3815          O    383    ILE      O   1624      -0.45    15.9994   ; qtot -4
; residue 384 ALA rtp ALA  q  0.0
  3816          N    384    ALA      N   1625      -0.31    14.0067   ; qtot -4.31
  3817          H    384    ALA      H   1625       0.31      1.008   ; qtot -4
  3818        CH1    384    ALA     CA   1626          0     13.019   ; qtot -4
  3819        CH3    384    ALA     CB   1626          0     15.035   ; qtot -4
  3820          C    384    ALA      C   1627       0.45     12.011   ; qtot -3.55
  3821          O    384    ALA      O   1627      -0.45    15.9994   ; qtot -4
; residue 385 ALA rtp ALA  q  0.0
  3822          N    385    ALA      N   1628      -0.31    14.0067   ; qtot -4.31
  3823          H    385    ALA      H   1628       0.31      1.008   ; qtot -4
  3824        CH1    385    ALA     CA   1629          0     13.019   ; qtot -4
  3825        CH3    385    ALA     CB   1629          0     15.035   ; qtot -4
  3826          C    385    ALA      C   1630       0.45     12.011   ; qtot -3.55
  3827          O    385    ALA      O   1630      -0.45    15.9994   ; qtot -4
; residue 386 PRO rtp PRO  q  0.0
  3828          N    386    PRO      N   1631          0    14.0067   ; qtot -4
  3829        CH1    386    PRO     CA   1632          0     13.019   ; qtot -4
  3830       CH2r    386    PRO     CB   1632          0     14.027   ; qtot -4
  3831       CH2r    386    PRO     CG   1633          0     14.027   ; qtot -4
  3832       CH2r    386    PRO     CD   1633          0     14.027   ; qtot -4
  3833          C    386    PRO      C   1634       0.45     12.011   ; qtot -3.55
  3834          O    386    PRO      O   1634      -0.45    15.9994   ; qtot -4
; residue 387 GLY rtp GLY  q  0.0
  3835          N    387    GLY      N   1635      -0.31    14.0067   ; qtot -4.31
  3836          H    387    GLY      H   1635       0.31      1.008   ; qtot -4
  3837        CH2    387    GLY     CA   1636          0     14.027   ; qtot -4
  3838          C    387    GLY      C   1637       0.45     12.011   ; qtot -3.55
  3839          O    387    GLY      O   1637      -0.45    15.9994   ; qtot -4
; residue 388 VAL rtp VAL  q  0.0
  3840          N    388    VAL      N   1638      -0.31    14.0067   ; qtot -4.31
  3841          H    388    VAL      H   1638       0.31      1.008   ; qtot -4
  3842        CH1    388    VAL     CA   1639          0     13.019   ; qtot -4
  3843        CH1    388    VAL     CB   1639          0     13.019   ; qtot -4
  3844        CH3    388    VAL    CG1   1639          0     15.035   ; qtot -4
  3845        CH3    388    VAL    CG2   1639          0     15.035   ; qtot -4
  3846          C    388    VAL      C   1640       0.45     12.011   ; qtot -3.55
  3847          O    388    VAL      O   1640      -0.45    15.9994   ; qtot -4
; residue 389 ARG rtp ARG  q +1.0
  3848          N    389    ARG      N   1641      -0.31    14.0067   ; qtot -4.31
  3849          H    389    ARG      H   1641       0.31      1.008   ; qtot -4
  3850        CH1    389    ARG     CA   1642          0     13.019   ; qtot -4
  3851        CH2    389    ARG     CB   1642          0     14.027   ; qtot -4
  3852        CH2    389    ARG     CG   1642          0     14.027   ; qtot -4
  3853        CH2    389    ARG     CD   1643       0.09     14.027   ; qtot -3.91
  3854         NE    389    ARG     NE   1643      -0.11    14.0067   ; qtot -4.02
  3855          H    389    ARG     HE   1643       0.24      1.008   ; qtot -3.78
  3856          C    389    ARG     CZ   1643       0.34     12.011   ; qtot -3.44
  3857         NZ    389    ARG    NH1   1643      -0.26    14.0067   ; qtot -3.7
  3858          H    389    ARG   HH11   1643       0.24      1.008   ; qtot -3.46
  3859          H    389    ARG   HH12   1643       0.24      1.008   ; qtot -3.22
  3860         NZ    389    ARG    NH2   1643      -0.26    14.0067   ; qtot -3.48
  3861          H    389    ARG   HH21   1643       0.24      1.008   ; qtot -3.24
  3862          H    389    ARG   HH22   1643       0.24      1.008   ; qtot -3
  3863          C    389    ARG      C   1644       0.45     12.011   ; qtot -2.55
  3864          O    389    ARG      O   1644      -0.45    15.9994   ; qtot -3
; residue 390 ILE rtp ILE  q  0.0
  3865          N    390    ILE      N   1645      -0.31    14.0067   ; qtot -3.31
  3866          H    390    ILE      H   1645       0.31      1.008   ; qtot -3
  3867        CH1    390    ILE     CA   1646          0     13.019   ; qtot -3
  3868        CH1    390    ILE     CB   1647          0     13.019   ; qtot -3
  3869        CH2    390    ILE    CG1   1647          0     14.027   ; qtot -3
  3870        CH3    390    ILE    CG2   1647          0     15.035   ; qtot -3
  3871        CH3    390    ILE     CD   1647          0     15.035   ; qtot -3
  3872          C    390    ILE      C   1648       0.45     12.011   ; qtot -2.55
  3873          O    390    ILE      O   1648      -0.45    15.9994   ; qtot -3
; residue 391 LEU rtp LEU  q  0.0
  3874          N    391    LEU      N   1649      -0.31    14.0067   ; qtot -3.31
  3875          H    391    LEU      H   1649       0.31      1.008   ; qtot -3
  3876        CH1    391    LEU     CA   1650          0     13.019   ; qtot -3
  3877        CH2    391    LEU     CB   1650          0     14.027   ; qtot -3
  3878        CH1    391    LEU     CG   1651          0     13.019   ; qtot -3
  3879        CH3    391    LEU    CD1   1651          0     15.035   ; qtot -3
  3880        CH3    391    LEU    CD2   1651          0     15.035   ; qtot -3
  3881          C    391    LEU      C   1652       0.45     12.011   ; qtot -2.55
  3882          O    391    LEU      O   1652      -0.45    15.9994   ; qtot -3
; residue 392 ALA rtp ALA  q  0.0
  3883          N    392    ALA      N   1653      -0.31    14.0067   ; qtot -3.31
  3884          H    392    ALA      H   1653       0.31      1.008   ; qtot -3
  3885        CH1    392    ALA     CA   1654          0     13.019   ; qtot -3
  3886        CH3    392    ALA     CB   1654          0     15.035   ; qtot -3
  3887          C    392    ALA      C   1655       0.45     12.011   ; qtot -2.55
  3888          O    392    ALA      O   1655      -0.45    15.9994   ; qtot -3
; residue 393 ALA rtp ALA  q  0.0
  3889          N    393    ALA      N   1656      -0.31    14.0067   ; qtot -3.31
  3890          H    393    ALA      H   1656       0.31      1.008   ; qtot -3
  3891        CH1    393    ALA     CA   1657          0     13.019   ; qtot -3
  3892        CH3    393    ALA     CB   1657          0     15.035   ; qtot -3
  3893          C    393    ALA      C   1658       0.45     12.011   ; qtot -2.55
  3894          O    393    ALA      O   1658      -0.45    15.9994   ; qtot -3
; residue 394 TRP rtp TRP  q  0.0
  3895          N    394    TRP      N   1659      -0.31    14.0067   ; qtot -3.31
  3896          H    394    TRP      H   1659       0.31      1.008   ; qtot -3
  3897        CH1    394    TRP     CA   1660          0     13.019   ; qtot -3
  3898        CH2    394    TRP     CB   1660          0     14.027   ; qtot -3
  3899          C    394    TRP     CG   1661      -0.21     12.011   ; qtot -3.21
  3900          C    394    TRP    CD1   1661      -0.14     12.011   ; qtot -3.35
  3901         HC    394    TRP    HD1   1661       0.14      1.008   ; qtot -3.21
  3902          C    394    TRP    CD2   1661          0     12.011   ; qtot -3.21
  3903         NR    394    TRP    NE1   1661       -0.1    14.0067   ; qtot -3.31
  3904          H    394    TRP    HE1   1661       0.31      1.008   ; qtot -3
  3905          C    394    TRP    CE2   1661          0     12.011   ; qtot -3
  3906          C    394    TRP    CE3   1662      -0.14     12.011   ; qtot -3.14
  3907         HC    394    TRP    HE3   1662       0.14      1.008   ; qtot -3
  3908          C    394    TRP    CZ2   1663      -0.14     12.011   ; qtot -3.14
  3909         HC    394    TRP    HZ2   1663       0.14      1.008   ; qtot -3
  3910          C    394    TRP    CZ3   1664      -0.14     12.011   ; qtot -3.14
  3911         HC    394    TRP    HZ3   1664       0.14      1.008   ; qtot -3
  3912          C    394    TRP    CH2   1665      -0.14     12.011   ; qtot -3.14
  3913         HC    394    TRP    HH2   1665       0.14      1.008   ; qtot -3
  3914          C    394    TRP      C   1666       0.45     12.011   ; qtot -2.55
  3915          O    394    TRP      O   1666      -0.45    15.9994   ; qtot -3
; residue 395 PRO rtp PRO  q  0.0
  3916          N    395    PRO      N   1667          0    14.0067   ; qtot -3
  3917        CH1    395    PRO     CA   1668          0     13.019   ; qtot -3
  3918       CH2r    395    PRO     CB   1668          0     14.027   ; qtot -3
  3919       CH2r    395    PRO     CG   1669          0     14.027   ; qtot -3
  3920       CH2r    395    PRO     CD   1669          0     14.027   ; qtot -3
  3921          C    395    PRO      C   1670       0.45     12.011   ; qtot -2.55
  3922          O    395    PRO      O   1670      -0.45    15.9994   ; qtot -3
; residue 396 PRO rtp PRO  q  0.0
  3923          N    396    PRO      N   1671          0    14.0067   ; qtot -3
  3924        CH1    396    PRO     CA   1672          0     13.019   ; qtot -3
  3925       CH2r    396    PRO     CB   1672          0     14.027   ; qtot -3
  3926       CH2r    396    PRO     CG   1673          0     14.027   ; qtot -3
  3927       CH2r    396    PRO     CD   1673          0     14.027   ; qtot -3
  3928          C    396    PRO      C   1674       0.45     12.011   ; qtot -2.55
  3929          O    396    PRO      O   1674      -0.45    15.9994   ; qtot -3
; residue 397 ILE rtp ILE  q  0.0
  3930          N    397    ILE      N   1675      -0.31    14.0067   ; qtot -3.31
  3931          H    397    ILE      H   1675       0.31      1.008   ; qtot -3
  3932        CH1    397    ILE     CA   1676          0     13.019   ; qtot -3
  3933        CH1    397    ILE     CB   1677          0     13.019   ; qtot -3
  3934        CH2    397    ILE    CG1   1677          0     14.027   ; qtot -3
  3935        CH3    397    ILE    CG2   1677          0     15.035   ; qtot -3
  3936        CH3    397    ILE     CD   1677          0     15.035   ; qtot -3
  3937          C    397    ILE      C   1678       0.45     12.011   ; qtot -2.55
  3938          O    397    ILE      O   1678      -0.45    15.9994   ; qtot -3
; residue 398 ALA rtp ALA  q  0.0
  3939          N    398    ALA      N   1679      -0.31    14.0067   ; qtot -3.31
  3940          H    398    ALA      H   1679       0.31      1.008   ; qtot -3
  3941        CH1    398    ALA     CA   1680          0     13.019   ; qtot -3
  3942        CH3    398    ALA     CB   1680          0     15.035   ; qtot -3
  3943          C    398    ALA      C   1681       0.45     12.011   ; qtot -2.55
  3944          O    398    ALA      O   1681      -0.45    15.9994   ; qtot -3
; residue 399 PRO rtp PRO  q  0.0
  3945          N    399    PRO      N   1682          0    14.0067   ; qtot -3
  3946        CH1    399    PRO     CA   1683          0     13.019   ; qtot -3
  3947       CH2r    399    PRO     CB   1683          0     14.027   ; qtot -3
  3948       CH2r    399    PRO     CG   1684          0     14.027   ; qtot -3
  3949       CH2r    399    PRO     CD   1684          0     14.027   ; qtot -3
  3950          C    399    PRO      C   1685       0.45     12.011   ; qtot -2.55
  3951          O    399    PRO      O   1685      -0.45    15.9994   ; qtot -3
; residue 400 VAL rtp VAL  q  0.0
  3952          N    400    VAL      N   1686      -0.31    14.0067   ; qtot -3.31
  3953          H    400    VAL      H   1686       0.31      1.008   ; qtot -3
  3954        CH1    400    VAL     CA   1687          0     13.019   ; qtot -3
  3955        CH1    400    VAL     CB   1687          0     13.019   ; qtot -3
  3956        CH3    400    VAL    CG1   1687          0     15.035   ; qtot -3
  3957        CH3    400    VAL    CG2   1687          0     15.035   ; qtot -3
  3958          C    400    VAL      C   1688       0.45     12.011   ; qtot -2.55
  3959          O    400    VAL      O   1688      -0.45    15.9994   ; qtot -3
; residue 401 SER rtp SER  q  0.0
  3960          N    401    SER      N   1689      -0.31    14.0067   ; qtot -3.31
  3961          H    401    SER      H   1689       0.31      1.008   ; qtot -3
  3962        CH1    401    SER     CA   1690          0     13.019   ; qtot -3
  3963        CH2    401    SER     CB   1691      0.266     14.027   ; qtot -2.734
  3964         OA    401    SER     OG   1691     -0.674    15.9994   ; qtot -3.408
  3965          H    401    SER     HG   1691      0.408      1.008   ; qtot -3
  3966          C    401    SER      C   1692       0.45     12.011   ; qtot -2.55
  3967          O    401    SER      O   1692      -0.45    15.9994   ; qtot -3
; residue 402 GLY rtp GLY  q  0.0
  3968          N    402    GLY      N   1693      -0.31    14.0067   ; qtot -3.31
  3969          H    402    GLY      H   1693       0.31      1.008   ; qtot -3
  3970        CH2    402    GLY     CA   1694          0     14.027   ; qtot -3
  3971          C    402    GLY      C   1695       0.45     12.011   ; qtot -2.55
  3972          O    402    GLY      O   1695      -0.45    15.9994   ; qtot -3
; residue 403 VAL rtp VAL  q  0.0
  3973          N    403    VAL      N   1696      -0.31    14.0067   ; qtot -3.31
  3974          H    403    VAL      H   1696       0.31      1.008   ; qtot -3
  3975        CH1    403    VAL     CA   1697          0     13.019   ; qtot -3
  3976        CH1    403    VAL     CB   1697          0     13.019   ; qtot -3
  3977        CH3    403    VAL    CG1   1697          0     15.035   ; qtot -3
  3978        CH3    403    VAL    CG2   1697          0     15.035   ; qtot -3
  3979          C    403    VAL      C   1698       0.45     12.011   ; qtot -2.55
  3980          O    403    VAL      O   1698      -0.45    15.9994   ; qtot -3
; residue 404 LY3 rtp LY3  q +1.0
  3981          N    404    LY3      N   1699      -0.31    14.0067   ; qtot -3.31
  3982          H    404    LY3      H   1699       0.31      1.008   ; qtot -3
  3983        CH1    404    LY3     CA   1700          0     13.019   ; qtot -3
  3984        CH2    404    LY3     CB   1700          0     14.027   ; qtot -3
  3985        CH2    404    LY3     CG   1701          0     14.027   ; qtot -3
  3986        CH2    404    LY3     CD   1701          0     14.027   ; qtot -3
  3987        CH2    404    LY3     CE   1702      0.127     14.027   ; qtot -2.873
  3988         NL    404    LY3     NZ   1702      0.129    14.0067   ; qtot -2.744
  3989          H    404    LY3    HZ1   1702      0.248      1.008   ; qtot -2.496
  3990          H    404    LY3    HZ2   1702      0.248      1.008   ; qtot -2.248
  3991          H    404    LY3    HZ3   1702      0.248      1.008   ; qtot -2
  3992          C    404    LY3      C   1703       0.45     12.011   ; qtot -1.55
  3993          O    404    LY3      O   1703      -0.45    15.9994   ; qtot -2
; residue 405 GLY rtp GLY  q  0.0
  3994          N    405    GLY      N   1704      -0.31    14.0067   ; qtot -2.31
  3995          H    405    GLY      H   1704       0.31      1.008   ; qtot -2
  3996        CH2    405    GLY     CA   1705          0     14.027   ; qtot -2
  3997          C    405    GLY      C   1706       0.45     12.011   ; qtot -1.55
  3998          O    405    GLY      O   1706      -0.45    15.9994   ; qtot -2
; residue 406 AS4 rtp AS4  q -1.0
  3999          N    406    AS4      N   1707      -0.31    14.0067   ; qtot -2.31
  4000          H    406    AS4      H   1707       0.31      1.008   ; qtot -2
  4001        CH1    406    AS4     CA   1708          0     13.019   ; qtot -2
  4002        CH2    406    AS4     CB   1708          0     14.027   ; qtot -2
  4003          C    406    AS4     CG   1709       0.27     12.011   ; qtot -1.73
  4004         OM    406    AS4    OD1   1709     -0.635    15.9994   ; qtot -2.365
  4005          H    406    AS4   HD11   1709          0      1.008   ; qtot -2.365
  4006          H    406    AS4   HD12   1709          0      1.008   ; qtot -2.365
  4007         OM    406    AS4    OD2   1709     -0.635    15.9994   ; qtot -3
  4008          H    406    AS4   HD21   1709          0      1.008   ; qtot -3
  4009          H    406    AS4   HD22   1709          0      1.008   ; qtot -3
  4010          C    406    AS4      C   1710       0.45     12.011   ; qtot -2.55
  4011          O    406    AS4      O   1710      -0.45    15.9994   ; qtot -3
; residue 407 ASN rtp ASN  q  0.0
  4012          N    407    ASN      N   1711      -0.31    14.0067   ; qtot -3.31
  4013          H    407    ASN      H   1711       0.31      1.008   ; qtot -3
  4014        CH1    407    ASN     CA   1712          0     13.019   ; qtot -3
  4015        CH2    407    ASN     CB   1712          0     14.027   ; qtot -3
  4016          C    407    ASN     CG   1713       0.29     12.011   ; qtot -2.71
  4017          O    407    ASN    OD1   1713      -0.45    15.9994   ; qtot -3.16
  4018         NT    407    ASN    ND2   1713      -0.72    14.0067   ; qtot -3.88
  4019          H    407    ASN   HD21   1713       0.44      1.008   ; qtot -3.44
  4020          H    407    ASN   HD22   1713       0.44      1.008   ; qtot -3
  4021          C    407    ASN      C   1714       0.45     12.011   ; qtot -2.55
  4022          O    407    ASN      O   1714      -0.45    15.9994   ; qtot -3
; residue 408 ARG rtp ARG  q +1.0
  4023          N    408    ARG      N   1715      -0.31    14.0067   ; qtot -3.31
  4024          H    408    ARG      H   1715       0.31      1.008   ; qtot -3
  4025        CH1    408    ARG     CA   1716          0     13.019   ; qtot -3
  4026        CH2    408    ARG     CB   1716          0     14.027   ; qtot -3
  4027        CH2    408    ARG     CG   1716          0     14.027   ; qtot -3
  4028        CH2    408    ARG     CD   1717       0.09     14.027   ; qtot -2.91
  4029         NE    408    ARG     NE   1717      -0.11    14.0067   ; qtot -3.02
  4030          H    408    ARG     HE   1717       0.24      1.008   ; qtot -2.78
  4031          C    408    ARG     CZ   1717       0.34     12.011   ; qtot -2.44
  4032         NZ    408    ARG    NH1   1717      -0.26    14.0067   ; qtot -2.7
  4033          H    408    ARG   HH11   1717       0.24      1.008   ; qtot -2.46
  4034          H    408    ARG   HH12   1717       0.24      1.008   ; qtot -2.22
  4035         NZ    408    ARG    NH2   1717      -0.26    14.0067   ; qtot -2.48
  4036          H    408    ARG   HH21   1717       0.24      1.008   ; qtot -2.24
  4037          H    408    ARG   HH22   1717       0.24      1.008   ; qtot -2
  4038          C    408    ARG      C   1718       0.45     12.011   ; qtot -1.55
  4039          O    408    ARG      O   1718      -0.45    15.9994   ; qtot -2
; residue 409 GL4 rtp GL4  q -1.0
  4040          N    409    GL4      N   1719      -0.31    14.0067   ; qtot -2.31
  4041          H    409    GL4      H   1719       0.31      1.008   ; qtot -2
  4042        CH1    409    GL4     CA   1720          0     13.019   ; qtot -2
  4043        CH2    409    GL4     CB   1720          0     14.027   ; qtot -2
  4044        CH2    409    GL4     CG   1720          0     14.027   ; qtot -2
  4045          C    409    GL4     CD   1721       0.27     12.011   ; qtot -1.73
  4046         OM    409    GL4    OE1   1721     -0.635    15.9994   ; qtot -2.365
  4047          H    409    GL4   HE11   1721          0      1.008   ; qtot -2.365
  4048          H    409    GL4   HE12   1721          0      1.008   ; qtot -2.365
  4049         OM    409    GL4    OE2   1721     -0.635    15.9994   ; qtot -3
  4050          H    409    GL4   HE21   1721          0      1.008   ; qtot -3
  4051          H    409    GL4   HE22   1721          0      1.008   ; qtot -3
  4052          C    409    GL4      C   1722       0.45     12.011   ; qtot -2.55
  4053          O    409    GL4      O   1722      -0.45    15.9994   ; qtot -3
; residue 410 VAL rtp VAL  q  0.0
  4054          N    410    VAL      N   1723      -0.31    14.0067   ; qtot -3.31
  4055          H    410    VAL      H   1723       0.31      1.008   ; qtot -3
  4056        CH1    410    VAL     CA   1724          0     13.019   ; qtot -3
  4057        CH1    410    VAL     CB   1724          0     13.019   ; qtot -3
  4058        CH3    410    VAL    CG1   1724          0     15.035   ; qtot -3
  4059        CH3    410    VAL    CG2   1724          0     15.035   ; qtot -3
  4060          C    410    VAL      C   1725       0.45     12.011   ; qtot -2.55
  4061          O    410    VAL      O   1725      -0.45    15.9994   ; qtot -3
; residue 411 LEU rtp LEU  q  0.0
  4062          N    411    LEU      N   1726      -0.31    14.0067   ; qtot -3.31
  4063          H    411    LEU      H   1726       0.31      1.008   ; qtot -3
  4064        CH1    411    LEU     CA   1727          0     13.019   ; qtot -3
  4065        CH2    411    LEU     CB   1727          0     14.027   ; qtot -3
  4066        CH1    411    LEU     CG   1728          0     13.019   ; qtot -3
  4067        CH3    411    LEU    CD1   1728          0     15.035   ; qtot -3
  4068        CH3    411    LEU    CD2   1728          0     15.035   ; qtot -3
  4069          C    411    LEU      C   1729       0.45     12.011   ; qtot -2.55
  4070          O    411    LEU      O   1729      -0.45    15.9994   ; qtot -3
; residue 412 TY0 rtp TY0  q  0.0
  4071          N    412    TY0      N   1730      -0.31    14.0067   ; qtot -3.31
  4072          H    412    TY0      H   1730       0.31      1.008   ; qtot -3
  4073        CH1    412    TY0     CA   1731          0     13.019   ; qtot -3
  4074        CH2    412    TY0     CB   1731          0     14.027   ; qtot -3
  4075          C    412    TY0     CG   1731          0     12.011   ; qtot -3
  4076          C    412    TY0    CD1   1732      -0.14     12.011   ; qtot -3.14
  4077         HC    412    TY0    HD1   1732       0.14      1.008   ; qtot -3
  4078          C    412    TY0    CD2   1733      -0.14     12.011   ; qtot -3.14
  4079         HC    412    TY0    HD2   1733       0.14      1.008   ; qtot -3
  4080          C    412    TY0    CE1   1734      -0.14     12.011   ; qtot -3.14
  4081         HC    412    TY0    HE1   1734       0.14      1.008   ; qtot -3
  4082          C    412    TY0    CE2   1735      -0.14     12.011   ; qtot -3.14
  4083         HC    412    TY0    HE2   1735       0.14      1.008   ; qtot -3
  4084          C    412    TY0     CZ   1736      0.203     12.011   ; qtot -2.797
  4085         OA    412    TY0     OH   1736     -0.611    15.9994   ; qtot -3.408
  4086          H    412    TY0    HH1   1736      0.408      1.008   ; qtot -3
  4087          H    412    TY0    HH2   1736          0      1.008   ; qtot -3
  4088          C    412    TY0      C   1737       0.45     12.011   ; qtot -2.55
  4089          O    412    TY0      O   1737      -0.45    15.9994   ; qtot -3
; residue 413 ASN rtp ASN  q  0.0
  4090          N    413    ASN      N   1738      -0.31    14.0067   ; qtot -3.31
  4091          H    413    ASN      H   1738       0.31      1.008   ; qtot -3
  4092        CH1    413    ASN     CA   1739          0     13.019   ; qtot -3
  4093        CH2    413    ASN     CB   1739          0     14.027   ; qtot -3
  4094          C    413    ASN     CG   1740       0.29     12.011   ; qtot -2.71
  4095          O    413    ASN    OD1   1740      -0.45    15.9994   ; qtot -3.16
  4096         NT    413    ASN    ND2   1740      -0.72    14.0067   ; qtot -3.88
  4097          H    413    ASN   HD21   1740       0.44      1.008   ; qtot -3.44
  4098          H    413    ASN   HD22   1740       0.44      1.008   ; qtot -3
  4099          C    413    ASN      C   1741       0.45     12.011   ; qtot -2.55
  4100          O    413    ASN      O   1741      -0.45    15.9994   ; qtot -3
; residue 414 ILE rtp ILE  q  0.0
  4101          N    414    ILE      N   1742      -0.31    14.0067   ; qtot -3.31
  4102          H    414    ILE      H   1742       0.31      1.008   ; qtot -3
  4103        CH1    414    ILE     CA   1743          0     13.019   ; qtot -3
  4104        CH1    414    ILE     CB   1744          0     13.019   ; qtot -3
  4105        CH2    414    ILE    CG1   1744          0     14.027   ; qtot -3
  4106        CH3    414    ILE    CG2   1744          0     15.035   ; qtot -3
  4107        CH3    414    ILE     CD   1744          0     15.035   ; qtot -3
  4108          C    414    ILE      C   1745       0.45     12.011   ; qtot -2.55
  4109          O    414    ILE      O   1745      -0.45    15.9994   ; qtot -3
; residue 415 ILE rtp ILE  q  0.0
  4110          N    415    ILE      N   1746      -0.31    14.0067   ; qtot -3.31
  4111          H    415    ILE      H   1746       0.31      1.008   ; qtot -3
  4112        CH1    415    ILE     CA   1747          0     13.019   ; qtot -3
  4113        CH1    415    ILE     CB   1748          0     13.019   ; qtot -3
  4114        CH2    415    ILE    CG1   1748          0     14.027   ; qtot -3
  4115        CH3    415    ILE    CG2   1748          0     15.035   ; qtot -3
  4116        CH3    415    ILE     CD   1748          0     15.035   ; qtot -3
  4117          C    415    ILE      C   1749       0.45     12.011   ; qtot -2.55
  4118          O    415    ILE      O   1749      -0.45    15.9994   ; qtot -3
; residue 416 SER rtp SER  q  0.0
  4119          N    416    SER      N   1750      -0.31    14.0067   ; qtot -3.31
  4120          H    416    SER      H   1750       0.31      1.008   ; qtot -3
  4121        CH1    416    SER     CA   1751          0     13.019   ; qtot -3
  4122        CH2    416    SER     CB   1752      0.266     14.027   ; qtot -2.734
  4123         OA    416    SER     OG   1752     -0.674    15.9994   ; qtot -3.408
  4124          H    416    SER     HG   1752      0.408      1.008   ; qtot -3
  4125          C    416    SER      C   1753       0.45     12.011   ; qtot -2.55
  4126          O    416    SER      O   1753      -0.45    15.9994   ; qtot -3
; residue 417 GLY rtp GLY  q  0.0
  4127          N    417    GLY      N   1754      -0.31    14.0067   ; qtot -3.31
  4128          H    417    GLY      H   1754       0.31      1.008   ; qtot -3
  4129        CH2    417    GLY     CA   1755          0     14.027   ; qtot -3
  4130          C    417    GLY      C   1756       0.45     12.011   ; qtot -2.55
  4131          O    417    GLY      O   1756      -0.45    15.9994   ; qtot -3
; residue 418 THR rtp THR  q  0.0
  4132          N    418    THR      N   1757      -0.31    14.0067   ; qtot -3.31
  4133          H    418    THR      H   1757       0.31      1.008   ; qtot -3
  4134        CH1    418    THR     CA   1758          0     13.019   ; qtot -3
  4135        CH1    418    THR     CB   1759      0.266     13.019   ; qtot -2.734
  4136         OA    418    THR    OG1   1759     -0.674    15.9994   ; qtot -3.408
  4137          H    418    THR    HG1   1759      0.408      1.008   ; qtot -3
  4138        CH3    418    THR    CG2   1760          0     15.035   ; qtot -3
  4139          C    418    THR      C   1761       0.45     12.011   ; qtot -2.55
  4140          O    418    THR      O   1761      -0.45    15.9994   ; qtot -3
; residue 419 SER rtp SER  q  0.0
  4141          N    419    SER      N   1762      -0.31    14.0067   ; qtot -3.31
  4142          H    419    SER      H   1762       0.31      1.008   ; qtot -3
  4143        CH1    419    SER     CA   1763          0     13.019   ; qtot -3
  4144        CH2    419    SER     CB   1764      0.266     14.027   ; qtot -2.734
  4145         OA    419    SER     OG   1764     -0.674    15.9994   ; qtot -3.408
  4146          H    419    SER     HG   1764      0.408      1.008   ; qtot -3
  4147          C    419    SER      C   1765       0.45     12.011   ; qtot -2.55
  4148          O    419    SER      O   1765      -0.45    15.9994   ; qtot -3
; residue 420 MET rtp MET  q  0.0
  4149          N    420    MET      N   1766      -0.31    14.0067   ; qtot -3.31
  4150          H    420    MET      H   1766       0.31      1.008   ; qtot -3
  4151        CH1    420    MET     CA   1767          0     13.019   ; qtot -3
  4152        CH2    420    MET     CB   1767          0     14.027   ; qtot -3
  4153        CH2    420    MET     CG   1768      0.241     14.027   ; qtot -2.759
  4154          S    420    MET     SD   1768     -0.482      32.06   ; qtot -3.241
  4155        CH3    420    MET     CE   1768      0.241     15.035   ; qtot -3
  4156          C    420    MET      C   1769       0.45     12.011   ; qtot -2.55
  4157          O    420    MET      O   1769      -0.45    15.9994   ; qtot -3
; residue 421 SER rtp SER  q  0.0
  4158          N    421    SER      N   1770      -0.31    14.0067   ; qtot -3.31
  4159          H    421    SER      H   1770       0.31      1.008   ; qtot -3
  4160        CH1    421    SER     CA   1771          0     13.019   ; qtot -3
  4161        CH2    421    SER     CB   1772      0.266     14.027   ; qtot -2.734
  4162         OA    421    SER     OG   1772     -0.674    15.9994   ; qtot -3.408
  4163          H    421    SER     HG   1772      0.408      1.008   ; qtot -3
  4164          C    421    SER      C   1773       0.45     12.011   ; qtot -2.55
  4165          O    421    SER      O   1773      -0.45    15.9994   ; qtot -3
; residue 422 CY0 rtp CY0  q  0.0
  4166          N    422    CY0      N   1774      -0.31    14.0067   ; qtot -3.31
  4167          H    422    CY0      H   1774       0.31      1.008   ; qtot -3
  4168        CH1    422    CY0     CA   1775          0     13.019   ; qtot -3
  4169        CH2    422    CY0     CB   1776       0.15     14.027   ; qtot -2.85
  4170          S    422    CY0     SG   1776      -0.37      32.06   ; qtot -3.22
  4171          H    422    CY0    HG1   1776       0.22      1.008   ; qtot -3
  4172          H    422    CY0    HG2   1776          0      1.008   ; qtot -3
  4173          H    422    CY0    HG3   1776          0      1.008   ; qtot -3
  4174          C    422    CY0      C   1777       0.45     12.011   ; qtot -2.55
  4175          O    422    CY0      O   1777      -0.45    15.9994   ; qtot -3
; residue 423 PRO rtp PRO  q  0.0
  4176          N    423    PRO      N   1778          0    14.0067   ; qtot -3
  4177        CH1    423    PRO     CA   1779          0     13.019   ; qtot -3
  4178       CH2r    423    PRO     CB   1779          0     14.027   ; qtot -3
  4179       CH2r    423    PRO     CG   1780          0     14.027   ; qtot -3
  4180       CH2r    423    PRO     CD   1780          0     14.027   ; qtot -3
  4181          C    423    PRO      C   1781       0.45     12.011   ; qtot -2.55
  4182          O    423    PRO      O   1781      -0.45    15.9994   ; qtot -3
; residue 424 HI2 rtp HI2  q +1.0
  4183          N    424    HI2      N   1782      -0.31    14.0067   ; qtot -3.31
  4184          H    424    HI2      H   1782       0.31      1.008   ; qtot -3
  4185        CH1    424    HI2     CA   1783          0     13.019   ; qtot -3
  4186        CH2    424    HI2     CB   1783          0     14.027   ; qtot -3
  4187          C    424    HI2     CG   1784      -0.05     12.011   ; qtot -3.05
  4188         NR    424    HI2    ND1   1784       0.38    14.0067   ; qtot -2.67
  4189          H    424    HI2    HD1   1784        0.3      1.008   ; qtot -2.37
  4190          C    424    HI2    CD2   1784       -0.1     12.011   ; qtot -2.47
  4191         HC    424    HI2    HD2   1784        0.1      1.008   ; qtot -2.37
  4192          C    424    HI2    CE1   1784      -0.34     12.011   ; qtot -2.71
  4193         HC    424    HI2    HE1   1784        0.1      1.008   ; qtot -2.61
  4194         NR    424    HI2    NE2   1784       0.31    14.0067   ; qtot -2.3
  4195          H    424    HI2    HE2   1784        0.3      1.008   ; qtot -2
  4196          C    424    HI2      C   1785       0.45     12.011   ; qtot -1.55
  4197          O    424    HI2      O   1785      -0.45    15.9994   ; qtot -2
; residue 425 ALA rtp ALA  q  0.0
  4198          N    425    ALA      N   1786      -0.31    14.0067   ; qtot -2.31
  4199          H    425    ALA      H   1786       0.31      1.008   ; qtot -2
  4200        CH1    425    ALA     CA   1787          0     13.019   ; qtot -2
  4201        CH3    425    ALA     CB   1787          0     15.035   ; qtot -2
  4202          C    425    ALA      C   1788       0.45     12.011   ; qtot -1.55
  4203          O    425    ALA      O   1788      -0.45    15.9994   ; qtot -2
; residue 426 SER rtp SER  q  0.0
  4204          N    426    SER      N   1789      -0.31    14.0067   ; qtot -2.31
  4205          H    426    SER      H   1789       0.31      1.008   ; qtot -2
  4206        CH1    426    SER     CA   1790          0     13.019   ; qtot -2
  4207        CH2    426    SER     CB   1791      0.266     14.027   ; qtot -1.734
  4208         OA    426    SER     OG   1791     -0.674    15.9994   ; qtot -2.408
  4209          H    426    SER     HG   1791      0.408      1.008   ; qtot -2
  4210          C    426    SER      C   1792       0.45     12.011   ; qtot -1.55
  4211          O    426    SER      O   1792      -0.45    15.9994   ; qtot -2
; residue 427 GLY rtp GLY  q  0.0
  4212          N    427    GLY      N   1793      -0.31    14.0067   ; qtot -2.31
  4213          H    427    GLY      H   1793       0.31      1.008   ; qtot -2
  4214        CH2    427    GLY     CA   1794          0     14.027   ; qtot -2
  4215          C    427    GLY      C   1795       0.45     12.011   ; qtot -1.55
  4216          O    427    GLY      O   1795      -0.45    15.9994   ; qtot -2
; residue 428 ALA rtp ALA  q  0.0
  4217          N    428    ALA      N   1796      -0.31    14.0067   ; qtot -2.31
  4218          H    428    ALA      H   1796       0.31      1.008   ; qtot -2
  4219        CH1    428    ALA     CA   1797          0     13.019   ; qtot -2
  4220        CH3    428    ALA     CB   1797          0     15.035   ; qtot -2
  4221          C    428    ALA      C   1798       0.45     12.011   ; qtot -1.55
  4222          O    428    ALA      O   1798      -0.45    15.9994   ; qtot -2
; residue 429 ALA rtp ALA  q  0.0
  4223          N    429    ALA      N   1799      -0.31    14.0067   ; qtot -2.31
  4224          H    429    ALA      H   1799       0.31      1.008   ; qtot -2
  4225        CH1    429    ALA     CA   1800          0     13.019   ; qtot -2
  4226        CH3    429    ALA     CB   1800          0     15.035   ; qtot -2
  4227          C    429    ALA      C   1801       0.45     12.011   ; qtot -1.55
  4228          O    429    ALA      O   1801      -0.45    15.9994   ; qtot -2
; residue 430 ALA rtp ALA  q  0.0
  4229          N    430    ALA      N   1802      -0.31    14.0067   ; qtot -2.31
  4230          H    430    ALA      H   1802       0.31      1.008   ; qtot -2
  4231        CH1    430    ALA     CA   1803          0     13.019   ; qtot -2
  4232        CH3    430    ALA     CB   1803          0     15.035   ; qtot -2
  4233          C    430    ALA      C   1804       0.45     12.011   ; qtot -1.55
  4234          O    430    ALA      O   1804      -0.45    15.9994   ; qtot -2
; residue 431 TY0 rtp TY0  q  0.0
  4235          N    431    TY0      N   1805      -0.31    14.0067   ; qtot -2.31
  4236          H    431    TY0      H   1805       0.31      1.008   ; qtot -2
  4237        CH1    431    TY0     CA   1806          0     13.019   ; qtot -2
  4238        CH2    431    TY0     CB   1806          0     14.027   ; qtot -2
  4239          C    431    TY0     CG   1806          0     12.011   ; qtot -2
  4240          C    431    TY0    CD1   1807      -0.14     12.011   ; qtot -2.14
  4241         HC    431    TY0    HD1   1807       0.14      1.008   ; qtot -2
  4242          C    431    TY0    CD2   1808      -0.14     12.011   ; qtot -2.14
  4243         HC    431    TY0    HD2   1808       0.14      1.008   ; qtot -2
  4244          C    431    TY0    CE1   1809      -0.14     12.011   ; qtot -2.14
  4245         HC    431    TY0    HE1   1809       0.14      1.008   ; qtot -2
  4246          C    431    TY0    CE2   1810      -0.14     12.011   ; qtot -2.14
  4247         HC    431    TY0    HE2   1810       0.14      1.008   ; qtot -2
  4248          C    431    TY0     CZ   1811      0.203     12.011   ; qtot -1.797
  4249         OA    431    TY0     OH   1811     -0.611    15.9994   ; qtot -2.408
  4250          H    431    TY0    HH1   1811      0.408      1.008   ; qtot -2
  4251          H    431    TY0    HH2   1811          0      1.008   ; qtot -2
  4252          C    431    TY0      C   1812       0.45     12.011   ; qtot -1.55
  4253          O    431    TY0      O   1812      -0.45    15.9994   ; qtot -2
; residue 432 ILE rtp ILE  q  0.0
  4254          N    432    ILE      N   1813      -0.31    14.0067   ; qtot -2.31
  4255          H    432    ILE      H   1813       0.31      1.008   ; qtot -2
  4256        CH1    432    ILE     CA   1814          0     13.019   ; qtot -2
  4257        CH1    432    ILE     CB   1815          0     13.019   ; qtot -2
  4258        CH2    432    ILE    CG1   1815          0     14.027   ; qtot -2
  4259        CH3    432    ILE    CG2   1815          0     15.035   ; qtot -2
  4260        CH3    432    ILE     CD   1815          0     15.035   ; qtot -2
  4261          C    432    ILE      C   1816       0.45     12.011   ; qtot -1.55
  4262          O    432    ILE      O   1816      -0.45    15.9994   ; qtot -2
; residue 433 LY3 rtp LY3  q +1.0
  4263          N    433    LY3      N   1817      -0.31    14.0067   ; qtot -2.31
  4264          H    433    LY3      H   1817       0.31      1.008   ; qtot -2
  4265        CH1    433    LY3     CA   1818          0     13.019   ; qtot -2
  4266        CH2    433    LY3     CB   1818          0     14.027   ; qtot -2
  4267        CH2    433    LY3     CG   1819          0     14.027   ; qtot -2
  4268        CH2    433    LY3     CD   1819          0     14.027   ; qtot -2
  4269        CH2    433    LY3     CE   1820      0.127     14.027   ; qtot -1.873
  4270         NL    433    LY3     NZ   1820      0.129    14.0067   ; qtot -1.744
  4271          H    433    LY3    HZ1   1820      0.248      1.008   ; qtot -1.496
  4272          H    433    LY3    HZ2   1820      0.248      1.008   ; qtot -1.248
  4273          H    433    LY3    HZ3   1820      0.248      1.008   ; qtot -1
  4274          C    433    LY3      C   1821       0.45     12.011   ; qtot -0.55
  4275          O    433    LY3      O   1821      -0.45    15.9994   ; qtot -1
; residue 434 SER rtp SER  q  0.0
  4276          N    434    SER      N   1822      -0.31    14.0067   ; qtot -1.31
  4277          H    434    SER      H   1822       0.31      1.008   ; qtot -1
  4278        CH1    434    SER     CA   1823          0     13.019   ; qtot -1
  4279        CH2    434    SER     CB   1824      0.266     14.027   ; qtot -0.734
  4280         OA    434    SER     OG   1824     -0.674    15.9994   ; qtot -1.408
  4281          H    434    SER     HG   1824      0.408      1.008   ; qtot -1
  4282          C    434    SER      C   1825       0.45     12.011   ; qtot -0.55
  4283          O    434    SER      O   1825      -0.45    15.9994   ; qtot -1
; residue 435 PHE rtp PHE  q  0.0
  4284          N    435    PHE      N   1826      -0.31    14.0067   ; qtot -1.31
  4285          H    435    PHE      H   1826       0.31      1.008   ; qtot -1
  4286        CH1    435    PHE     CA   1827          0     13.019   ; qtot -1
  4287        CH2    435    PHE     CB   1827          0     14.027   ; qtot -1
  4288          C    435    PHE     CG   1827          0     12.011   ; qtot -1
  4289          C    435    PHE    CD1   1828      -0.14     12.011   ; qtot -1.14
  4290         HC    435    PHE    HD1   1828       0.14      1.008   ; qtot -1
  4291          C    435    PHE    CD2   1829      -0.14     12.011   ; qtot -1.14
  4292         HC    435    PHE    HD2   1829       0.14      1.008   ; qtot -1
  4293          C    435    PHE    CE1   1830      -0.14     12.011   ; qtot -1.14
  4294         HC    435    PHE    HE1   1830       0.14      1.008   ; qtot -1
  4295          C    435    PHE    CE2   1831      -0.14     12.011   ; qtot -1.14
  4296         HC    435    PHE    HE2   1831       0.14      1.008   ; qtot -1
  4297          C    435    PHE     CZ   1832      -0.14     12.011   ; qtot -1.14
  4298         HC    435    PHE     HZ   1832       0.14      1.008   ; qtot -1
  4299          C    435    PHE      C   1833       0.45     12.011   ; qtot -0.55
  4300          O    435    PHE      O   1833      -0.45    15.9994   ; qtot -1
; residue 436 ASN rtp ASN  q  0.0
  4301          N    436    ASN      N   1834      -0.31    14.0067   ; qtot -1.31
  4302          H    436    ASN      H   1834       0.31      1.008   ; qtot -1
  4303        CH1    436    ASN     CA   1835          0     13.019   ; qtot -1
  4304        CH2    436    ASN     CB   1835          0     14.027   ; qtot -1
  4305          C    436    ASN     CG   1836       0.29     12.011   ; qtot -0.71
  4306          O    436    ASN    OD1   1836      -0.45    15.9994   ; qtot -1.16
  4307         NT    436    ASN    ND2   1836      -0.72    14.0067   ; qtot -1.88
  4308          H    436    ASN   HD21   1836       0.44      1.008   ; qtot -1.44
  4309          H    436    ASN   HD22   1836       0.44      1.008   ; qtot -1
  4310          C    436    ASN      C   1837       0.45     12.011   ; qtot -0.55
  4311          O    436    ASN      O   1837      -0.45    15.9994   ; qtot -1
; residue 437 PRO rtp PRO  q  0.0
  4312          N    437    PRO      N   1838          0    14.0067   ; qtot -1
  4313        CH1    437    PRO     CA   1839          0     13.019   ; qtot -1
  4314       CH2r    437    PRO     CB   1839          0     14.027   ; qtot -1
  4315       CH2r    437    PRO     CG   1840          0     14.027   ; qtot -1
  4316       CH2r    437    PRO     CD   1840          0     14.027   ; qtot -1
  4317          C    437    PRO      C   1841       0.45     12.011   ; qtot -0.55
  4318          O    437    PRO      O   1841      -0.45    15.9994   ; qtot -1
; residue 438 THR rtp THR  q  0.0
  4319          N    438    THR      N   1842      -0.31    14.0067   ; qtot -1.31
  4320          H    438    THR      H   1842       0.31      1.008   ; qtot -1
  4321        CH1    438    THR     CA   1843          0     13.019   ; qtot -1
  4322        CH1    438    THR     CB   1844      0.266     13.019   ; qtot -0.734
  4323         OA    438    THR    OG1   1844     -0.674    15.9994   ; qtot -1.408
  4324          H    438    THR    HG1   1844      0.408      1.008   ; qtot -1
  4325        CH3    438    THR    CG2   1845          0     15.035   ; qtot -1
  4326          C    438    THR      C   1846       0.45     12.011   ; qtot -0.55
  4327          O    438    THR      O   1846      -0.45    15.9994   ; qtot -1
; residue 439 TRP rtp TRP  q  0.0
  4328          N    439    TRP      N   1847      -0.31    14.0067   ; qtot -1.31
  4329          H    439    TRP      H   1847       0.31      1.008   ; qtot -1
  4330        CH1    439    TRP     CA   1848          0     13.019   ; qtot -1
  4331        CH2    439    TRP     CB   1848          0     14.027   ; qtot -1
  4332          C    439    TRP     CG   1849      -0.21     12.011   ; qtot -1.21
  4333          C    439    TRP    CD1   1849      -0.14     12.011   ; qtot -1.35
  4334         HC    439    TRP    HD1   1849       0.14      1.008   ; qtot -1.21
  4335          C    439    TRP    CD2   1849          0     12.011   ; qtot -1.21
  4336         NR    439    TRP    NE1   1849       -0.1    14.0067   ; qtot -1.31
  4337          H    439    TRP    HE1   1849       0.31      1.008   ; qtot -1
  4338          C    439    TRP    CE2   1849          0     12.011   ; qtot -1
  4339          C    439    TRP    CE3   1850      -0.14     12.011   ; qtot -1.14
  4340         HC    439    TRP    HE3   1850       0.14      1.008   ; qtot -1
  4341          C    439    TRP    CZ2   1851      -0.14     12.011   ; qtot -1.14
  4342         HC    439    TRP    HZ2   1851       0.14      1.008   ; qtot -1
  4343          C    439    TRP    CZ3   1852      -0.14     12.011   ; qtot -1.14
  4344         HC    439    TRP    HZ3   1852       0.14      1.008   ; qtot -1
  4345          C    439    TRP    CH2   1853      -0.14     12.011   ; qtot -1.14
  4346         HC    439    TRP    HH2   1853       0.14      1.008   ; qtot -1
  4347          C    439    TRP      C   1854       0.45     12.011   ; qtot -0.55
  4348          O    439    TRP      O   1854      -0.45    15.9994   ; qtot -1
; residue 440 SER rtp SER  q  0.0
  4349          N    440    SER      N   1855      -0.31    14.0067   ; qtot -1.31
  4350          H    440    SER      H   1855       0.31      1.008   ; qtot -1
  4351        CH1    440    SER     CA   1856          0     13.019   ; qtot -1
  4352        CH2    440    SER     CB   1857      0.266     14.027   ; qtot -0.734
  4353         OA    440    SER     OG   1857     -0.674    15.9994   ; qtot -1.408
  4354          H    440    SER     HG   1857      0.408      1.008   ; qtot -1
  4355          C    440    SER      C   1858       0.45     12.011   ; qtot -0.55
  4356          O    440    SER      O   1858      -0.45    15.9994   ; qtot -1
; residue 441 PRO rtp PRO  q  0.0
  4357          N    441    PRO      N   1859          0    14.0067   ; qtot -1
  4358        CH1    441    PRO     CA   1860          0     13.019   ; qtot -1
  4359       CH2r    441    PRO     CB   1860          0     14.027   ; qtot -1
  4360       CH2r    441    PRO     CG   1861          0     14.027   ; qtot -1
  4361       CH2r    441    PRO     CD   1861          0     14.027   ; qtot -1
  4362          C    441    PRO      C   1862       0.45     12.011   ; qtot -0.55
  4363          O    441    PRO      O   1862      -0.45    15.9994   ; qtot -1
; residue 442 ALA rtp ALA  q  0.0
  4364          N    442    ALA      N   1863      -0.31    14.0067   ; qtot -1.31
  4365          H    442    ALA      H   1863       0.31      1.008   ; qtot -1
  4366        CH1    442    ALA     CA   1864          0     13.019   ; qtot -1
  4367        CH3    442    ALA     CB   1864          0     15.035   ; qtot -1
  4368          C    442    ALA      C   1865       0.45     12.011   ; qtot -0.55
  4369          O    442    ALA      O   1865      -0.45    15.9994   ; qtot -1
; residue 443 ALA rtp ALA  q  0.0
  4370          N    443    ALA      N   1866      -0.31    14.0067   ; qtot -1.31
  4371          H    443    ALA      H   1866       0.31      1.008   ; qtot -1
  4372        CH1    443    ALA     CA   1867          0     13.019   ; qtot -1
  4373        CH3    443    ALA     CB   1867          0     15.035   ; qtot -1
  4374          C    443    ALA      C   1868       0.45     12.011   ; qtot -0.55
  4375          O    443    ALA      O   1868      -0.45    15.9994   ; qtot -1
; residue 444 ILE rtp ILE  q  0.0
  4376          N    444    ILE      N   1869      -0.31    14.0067   ; qtot -1.31
  4377          H    444    ILE      H   1869       0.31      1.008   ; qtot -1
  4378        CH1    444    ILE     CA   1870          0     13.019   ; qtot -1
  4379        CH1    444    ILE     CB   1871          0     13.019   ; qtot -1
  4380        CH2    444    ILE    CG1   1871          0     14.027   ; qtot -1
  4381        CH3    444    ILE    CG2   1871          0     15.035   ; qtot -1
  4382        CH3    444    ILE     CD   1871          0     15.035   ; qtot -1
  4383          C    444    ILE      C   1872       0.45     12.011   ; qtot -0.55
  4384          O    444    ILE      O   1872      -0.45    15.9994   ; qtot -1
; residue 445 LY3 rtp LY3  q +1.0
  4385          N    445    LY3      N   1873      -0.31    14.0067   ; qtot -1.31
  4386          H    445    LY3      H   1873       0.31      1.008   ; qtot -1
  4387        CH1    445    LY3     CA   1874          0     13.019   ; qtot -1
  4388        CH2    445    LY3     CB   1874          0     14.027   ; qtot -1
  4389        CH2    445    LY3     CG   1875          0     14.027   ; qtot -1
  4390        CH2    445    LY3     CD   1875          0     14.027   ; qtot -1
  4391        CH2    445    LY3     CE   1876      0.127     14.027   ; qtot -0.873
  4392         NL    445    LY3     NZ   1876      0.129    14.0067   ; qtot -0.744
  4393          H    445    LY3    HZ1   1876      0.248      1.008   ; qtot -0.496
  4394          H    445    LY3    HZ2   1876      0.248      1.008   ; qtot -0.248
  4395          H    445    LY3    HZ3   1876      0.248      1.008   ; qtot -2.142e-06
  4396          C    445    LY3      C   1877       0.45     12.011   ; qtot 0.45
  4397          O    445    LY3      O   1877      -0.45    15.9994   ; qtot -2.142e-06
; residue 446 SER rtp SER  q  0.0
  4398          N    446    SER      N   1878      -0.31    14.0067   ; qtot -0.31
  4399          H    446    SER      H   1878       0.31      1.008   ; qtot -2.142e-06
  4400        CH1    446    SER     CA   1879          0     13.019   ; qtot -2.142e-06
  4401        CH2    446    SER     CB   1880      0.266     14.027   ; qtot 0.266
  4402         OA    446    SER     OG   1880     -0.674    15.9994   ; qtot -0.408
  4403          H    446    SER     HG   1880      0.408      1.008   ; qtot -2.172e-06
  4404          C    446    SER      C   1881       0.45     12.011   ; qtot 0.45
  4405          O    446    SER      O   1881      -0.45    15.9994   ; qtot -2.172e-06
; residue 447 ALA rtp ALA  q  0.0
  4406          N    447    ALA      N   1882      -0.31    14.0067   ; qtot -0.31
  4407          H    447    ALA      H   1882       0.31      1.008   ; qtot -2.172e-06
  4408        CH1    447    ALA     CA   1883          0     13.019   ; qtot -2.172e-06
  4409        CH3    447    ALA     CB   1883          0     15.035   ; qtot -2.172e-06
  4410          C    447    ALA      C   1884       0.45     12.011   ; qtot 0.45
  4411          O    447    ALA      O   1884      -0.45    15.9994   ; qtot -2.172e-06
; residue 448 LEU rtp LEU  q  0.0
  4412          N    448    LEU      N   1885      -0.31    14.0067   ; qtot -0.31
  4413          H    448    LEU      H   1885       0.31      1.008   ; qtot -2.172e-06
  4414        CH1    448    LEU     CA   1886          0     13.019   ; qtot -2.172e-06
  4415        CH2    448    LEU     CB   1886          0     14.027   ; qtot -2.172e-06
  4416        CH1    448    LEU     CG   1887          0     13.019   ; qtot -2.172e-06
  4417        CH3    448    LEU    CD1   1887          0     15.035   ; qtot -2.172e-06
  4418        CH3    448    LEU    CD2   1887          0     15.035   ; qtot -2.172e-06
  4419          C    448    LEU      C   1888       0.45     12.011   ; qtot 0.45
  4420          O    448    LEU      O   1888      -0.45    15.9994   ; qtot -2.172e-06
; residue 449 MET rtp MET  q  0.0
  4421          N    449    MET      N   1889      -0.31    14.0067   ; qtot -0.31
  4422          H    449    MET      H   1889       0.31      1.008   ; qtot -2.172e-06
  4423        CH1    449    MET     CA   1890          0     13.019   ; qtot -2.172e-06
  4424        CH2    449    MET     CB   1890          0     14.027   ; qtot -2.172e-06
  4425        CH2    449    MET     CG   1891      0.241     14.027   ; qtot 0.241
  4426          S    449    MET     SD   1891     -0.482      32.06   ; qtot -0.241
  4427        CH3    449    MET     CE   1891      0.241     15.035   ; qtot -2.172e-06
  4428          C    449    MET      C   1892       0.45     12.011   ; qtot 0.45
  4429          O    449    MET      O   1892      -0.45    15.9994   ; qtot -2.172e-06
; residue 450 THR rtp THR  q  0.0
  4430          N    450    THR      N   1893      -0.31    14.0067   ; qtot -0.31
  4431          H    450    THR      H   1893       0.31      1.008   ; qtot -2.172e-06
  4432        CH1    450    THR     CA   1894          0     13.019   ; qtot -2.172e-06
  4433        CH1    450    THR     CB   1895      0.266     13.019   ; qtot 0.266
  4434         OA    450    THR    OG1   1895     -0.674    15.9994   ; qtot -0.408
  4435          H    450    THR    HG1   1895      0.408      1.008   ; qtot -2.202e-06
  4436        CH3    450    THR    CG2   1896          0     15.035   ; qtot -2.202e-06
  4437          C    450    THR      C   1897       0.45     12.011   ; qtot 0.45
  4438          O    450    THR      O   1897      -0.45    15.9994   ; qtot -2.202e-06
; residue 451 THR rtp THR  q  0.0
  4439          N    451    THR      N   1898      -0.31    14.0067   ; qtot -0.31
  4440          H    451    THR      H   1898       0.31      1.008   ; qtot -2.202e-06
  4441        CH1    451    THR     CA   1899          0     13.019   ; qtot -2.202e-06
  4442        CH1    451    THR     CB   1900      0.266     13.019   ; qtot 0.266
  4443         OA    451    THR    OG1   1900     -0.674    15.9994   ; qtot -0.408
  4444          H    451    THR    HG1   1900      0.408      1.008   ; qtot -2.231e-06
  4445        CH3    451    THR    CG2   1901          0     15.035   ; qtot -2.231e-06
  4446          C    451    THR      C   1902       0.45     12.011   ; qtot 0.45
  4447          O    451    THR      O   1902      -0.45    15.9994   ; qtot -2.231e-06
; residue 452 ALA rtp ALA  q  0.0
  4448          N    452    ALA      N   1903      -0.31    14.0067   ; qtot -0.31
  4449          H    452    ALA      H   1903       0.31      1.008   ; qtot -2.231e-06
  4450        CH1    452    ALA     CA   1904          0     13.019   ; qtot -2.231e-06
  4451        CH3    452    ALA     CB   1904          0     15.035   ; qtot -2.231e-06
  4452          C    452    ALA      C   1905       0.45     12.011   ; qtot 0.45
  4453          O    452    ALA      O   1905      -0.45    15.9994   ; qtot -2.231e-06
; residue 453 THR rtp THR  q  0.0
  4454          N    453    THR      N   1906      -0.31    14.0067   ; qtot -0.31
  4455          H    453    THR      H   1906       0.31      1.008   ; qtot -2.231e-06
  4456        CH1    453    THR     CA   1907          0     13.019   ; qtot -2.231e-06
  4457        CH1    453    THR     CB   1908      0.266     13.019   ; qtot 0.266
  4458         OA    453    THR    OG1   1908     -0.674    15.9994   ; qtot -0.408
  4459          H    453    THR    HG1   1908      0.408      1.008   ; qtot -2.261e-06
  4460        CH3    453    THR    CG2   1909          0     15.035   ; qtot -2.261e-06
  4461          C    453    THR      C   1910       0.45     12.011   ; qtot 0.45
  4462          O    453    THR      O   1910      -0.45    15.9994   ; qtot -2.261e-06
; residue 454 PRO rtp PRO  q  0.0
  4463          N    454    PRO      N   1911          0    14.0067   ; qtot -2.261e-06
  4464        CH1    454    PRO     CA   1912          0     13.019   ; qtot -2.261e-06
  4465       CH2r    454    PRO     CB   1912          0     14.027   ; qtot -2.261e-06
  4466       CH2r    454    PRO     CG   1913          0     14.027   ; qtot -2.261e-06
  4467       CH2r    454    PRO     CD   1913          0     14.027   ; qtot -2.261e-06
  4468          C    454    PRO      C   1914       0.45     12.011   ; qtot 0.45
  4469          O    454    PRO      O   1914      -0.45    15.9994   ; qtot -2.261e-06
; residue 455 MET rtp MET  q  0.0
  4470          N    455    MET      N   1915      -0.31    14.0067   ; qtot -0.31
  4471          H    455    MET      H   1915       0.31      1.008   ; qtot -2.261e-06
  4472        CH1    455    MET     CA   1916          0     13.019   ; qtot -2.261e-06
  4473        CH2    455    MET     CB   1916          0     14.027   ; qtot -2.261e-06
  4474        CH2    455    MET     CG   1917      0.241     14.027   ; qtot 0.241
  4475          S    455    MET     SD   1917     -0.482      32.06   ; qtot -0.241
  4476        CH3    455    MET     CE   1917      0.241     15.035   ; qtot -2.261e-06
  4477          C    455    MET      C   1918       0.45     12.011   ; qtot 0.45
  4478          O    455    MET      O   1918      -0.45    15.9994   ; qtot -2.261e-06
; residue 456 SER rtp SER  q  0.0
  4479          N    456    SER      N   1919      -0.31    14.0067   ; qtot -0.31
  4480          H    456    SER      H   1919       0.31      1.008   ; qtot -2.261e-06
  4481        CH1    456    SER     CA   1920          0     13.019   ; qtot -2.261e-06
  4482        CH2    456    SER     CB   1921      0.266     14.027   ; qtot 0.266
  4483         OA    456    SER     OG   1921     -0.674    15.9994   ; qtot -0.408
  4484          H    456    SER     HG   1921      0.408      1.008   ; qtot -2.291e-06
  4485          C    456    SER      C   1922       0.45     12.011   ; qtot 0.45
  4486          O    456    SER      O   1922      -0.45    15.9994   ; qtot -2.291e-06
; residue 457 ALA rtp ALA  q  0.0
  4487          N    457    ALA      N   1923      -0.31    14.0067   ; qtot -0.31
  4488          H    457    ALA      H   1923       0.31      1.008   ; qtot -2.291e-06
  4489        CH1    457    ALA     CA   1924          0     13.019   ; qtot -2.291e-06
  4490        CH3    457    ALA     CB   1924          0     15.035   ; qtot -2.291e-06
  4491          C    457    ALA      C   1925       0.45     12.011   ; qtot 0.45
  4492          O    457    ALA      O   1925      -0.45    15.9994   ; qtot -2.291e-06
; residue 458 LY3 rtp LY3  q +1.0
  4493          N    458    LY3      N   1926      -0.31    14.0067   ; qtot -0.31
  4494          H    458    LY3      H   1926       0.31      1.008   ; qtot -2.291e-06
  4495        CH1    458    LY3     CA   1927          0     13.019   ; qtot -2.291e-06
  4496        CH2    458    LY3     CB   1927          0     14.027   ; qtot -2.291e-06
  4497        CH2    458    LY3     CG   1928          0     14.027   ; qtot -2.291e-06
  4498        CH2    458    LY3     CD   1928          0     14.027   ; qtot -2.291e-06
  4499        CH2    458    LY3     CE   1929      0.127     14.027   ; qtot 0.127
  4500         NL    458    LY3     NZ   1929      0.129    14.0067   ; qtot 0.256
  4501          H    458    LY3    HZ1   1929      0.248      1.008   ; qtot 0.504
  4502          H    458    LY3    HZ2   1929      0.248      1.008   ; qtot 0.752
  4503          H    458    LY3    HZ3   1929      0.248      1.008   ; qtot 1
  4504          C    458    LY3      C   1930       0.45     12.011   ; qtot 1.45
  4505          O    458    LY3      O   1930      -0.45    15.9994   ; qtot 1
; residue 459 LY3 rtp LY3  q +1.0
  4506          N    459    LY3      N   1931      -0.31    14.0067   ; qtot 0.69
  4507          H    459    LY3      H   1931       0.31      1.008   ; qtot 1
  4508        CH1    459    LY3     CA   1932          0     13.019   ; qtot 1
  4509        CH2    459    LY3     CB   1932          0     14.027   ; qtot 1
  4510        CH2    459    LY3     CG   1933          0     14.027   ; qtot 1
  4511        CH2    459    LY3     CD   1933          0     14.027   ; qtot 1
  4512        CH2    459    LY3     CE   1934      0.127     14.027   ; qtot 1.127
  4513         NL    459    LY3     NZ   1934      0.129    14.0067   ; qtot 1.256
  4514          H    459    LY3    HZ1   1934      0.248      1.008   ; qtot 1.504
  4515          H    459    LY3    HZ2   1934      0.248      1.008   ; qtot 1.752
  4516          H    459    LY3    HZ3   1934      0.248      1.008   ; qtot 2
  4517          C    459    LY3      C   1935       0.45     12.011   ; qtot 2.45
  4518          O    459    LY3      O   1935      -0.45    15.9994   ; qtot 2
; residue 460 ASN rtp ASN  q  0.0
  4519          N    460    ASN      N   1936      -0.31    14.0067   ; qtot 1.69
  4520          H    460    ASN      H   1936       0.31      1.008   ; qtot 2
  4521        CH1    460    ASN     CA   1937          0     13.019   ; qtot 2
  4522        CH2    460    ASN     CB   1937          0     14.027   ; qtot 2
  4523          C    460    ASN     CG   1938       0.29     12.011   ; qtot 2.29
  4524          O    460    ASN    OD1   1938      -0.45    15.9994   ; qtot 1.84
  4525         NT    460    ASN    ND2   1938      -0.72    14.0067   ; qtot 1.12
  4526          H    460    ASN   HD21   1938       0.44      1.008   ; qtot 1.56
  4527          H    460    ASN   HD22   1938       0.44      1.008   ; qtot 2
  4528          C    460    ASN      C   1939       0.45     12.011   ; qtot 2.45
  4529          O    460    ASN      O   1939      -0.45    15.9994   ; qtot 2
; residue 461 PRO rtp PRO  q  0.0
  4530          N    461    PRO      N   1940          0    14.0067   ; qtot 2
  4531        CH1    461    PRO     CA   1941          0     13.019   ; qtot 2
  4532       CH2r    461    PRO     CB   1941          0     14.027   ; qtot 2
  4533       CH2r    461    PRO     CG   1942          0     14.027   ; qtot 2
  4534       CH2r    461    PRO     CD   1942          0     14.027   ; qtot 2
  4535          C    461    PRO      C   1943       0.45     12.011   ; qtot 2.45
  4536          O    461    PRO      O   1943      -0.45    15.9994   ; qtot 2
; residue 462 GL4 rtp GL4  q -1.0
  4537          N    462    GL4      N   1944      -0.31    14.0067   ; qtot 1.69
  4538          H    462    GL4      H   1944       0.31      1.008   ; qtot 2
  4539        CH1    462    GL4     CA   1945          0     13.019   ; qtot 2
  4540        CH2    462    GL4     CB   1945          0     14.027   ; qtot 2
  4541        CH2    462    GL4     CG   1945          0     14.027   ; qtot 2
  4542          C    462    GL4     CD   1946       0.27     12.011   ; qtot 2.27
  4543         OM    462    GL4    OE1   1946     -0.635    15.9994   ; qtot 1.635
  4544          H    462    GL4   HE11   1946          0      1.008   ; qtot 1.635
  4545          H    462    GL4   HE12   1946          0      1.008   ; qtot 1.635
  4546         OM    462    GL4    OE2   1946     -0.635    15.9994   ; qtot 1
  4547          H    462    GL4   HE21   1946          0      1.008   ; qtot 1
  4548          H    462    GL4   HE22   1946          0      1.008   ; qtot 1
  4549          C    462    GL4      C   1947       0.45     12.011   ; qtot 1.45
  4550          O    462    GL4      O   1947      -0.45    15.9994   ; qtot 1
; residue 463 ALA rtp ALA  q  0.0
  4551          N    463    ALA      N   1948      -0.31    14.0067   ; qtot 0.69
  4552          H    463    ALA      H   1948       0.31      1.008   ; qtot 1
  4553        CH1    463    ALA     CA   1949          0     13.019   ; qtot 1
  4554        CH3    463    ALA     CB   1949          0     15.035   ; qtot 1
  4555          C    463    ALA      C   1950       0.45     12.011   ; qtot 1.45
  4556          O    463    ALA      O   1950      -0.45    15.9994   ; qtot 1
; residue 464 GL4 rtp GL4  q -1.0
  4557          N    464    GL4      N   1951      -0.31    14.0067   ; qtot 0.69
  4558          H    464    GL4      H   1951       0.31      1.008   ; qtot 1
  4559        CH1    464    GL4     CA   1952          0     13.019   ; qtot 1
  4560        CH2    464    GL4     CB   1952          0     14.027   ; qtot 1
  4561        CH2    464    GL4     CG   1952          0     14.027   ; qtot 1
  4562          C    464    GL4     CD   1953       0.27     12.011   ; qtot 1.27
  4563         OM    464    GL4    OE1   1953     -0.635    15.9994   ; qtot 0.635
  4564          H    464    GL4   HE11   1953          0      1.008   ; qtot 0.635
  4565          H    464    GL4   HE12   1953          0      1.008   ; qtot 0.635
  4566         OM    464    GL4    OE2   1953     -0.635    15.9994   ; qtot -2.291e-06
  4567          H    464    GL4   HE21   1953          0      1.008   ; qtot -2.291e-06
  4568          H    464    GL4   HE22   1953          0      1.008   ; qtot -2.291e-06
  4569          C    464    GL4      C   1954       0.45     12.011   ; qtot 0.45
  4570          O    464    GL4      O   1954      -0.45    15.9994   ; qtot -2.291e-06
; residue 465 PHE rtp PHE  q  0.0
  4571          N    465    PHE      N   1955      -0.31    14.0067   ; qtot -0.31
  4572          H    465    PHE      H   1955       0.31      1.008   ; qtot -2.291e-06
  4573        CH1    465    PHE     CA   1956          0     13.019   ; qtot -2.291e-06
  4574        CH2    465    PHE     CB   1956          0     14.027   ; qtot -2.291e-06
  4575          C    465    PHE     CG   1956          0     12.011   ; qtot -2.291e-06
  4576          C    465    PHE    CD1   1957      -0.14     12.011   ; qtot -0.14
  4577         HC    465    PHE    HD1   1957       0.14      1.008   ; qtot -2.291e-06
  4578          C    465    PHE    CD2   1958      -0.14     12.011   ; qtot -0.14
  4579         HC    465    PHE    HD2   1958       0.14      1.008   ; qtot -2.291e-06
  4580          C    465    PHE    CE1   1959      -0.14     12.011   ; qtot -0.14
  4581         HC    465    PHE    HE1   1959       0.14      1.008   ; qtot -2.291e-06
  4582          C    465    PHE    CE2   1960      -0.14     12.011   ; qtot -0.14
  4583         HC    465    PHE    HE2   1960       0.14      1.008   ; qtot -2.291e-06
  4584          C    465    PHE     CZ   1961      -0.14     12.011   ; qtot -0.14
  4585         HC    465    PHE     HZ   1961       0.14      1.008   ; qtot -2.291e-06
  4586          C    465    PHE      C   1962       0.45     12.011   ; qtot 0.45
  4587          O    465    PHE      O   1962      -0.45    15.9994   ; qtot -2.291e-06
; residue 466 ALA rtp ALA  q  0.0
  4588          N    466    ALA      N   1963      -0.31    14.0067   ; qtot -0.31
  4589          H    466    ALA      H   1963       0.31      1.008   ; qtot -2.291e-06
  4590        CH1    466    ALA     CA   1964          0     13.019   ; qtot -2.291e-06
  4591        CH3    466    ALA     CB   1964          0     15.035   ; qtot -2.291e-06
  4592          C    466    ALA      C   1965       0.45     12.011   ; qtot 0.45
  4593          O    466    ALA      O   1965      -0.45    15.9994   ; qtot -2.291e-06
; residue 467 TY0 rtp TY0  q  0.0
  4594          N    467    TY0      N   1966      -0.31    14.0067   ; qtot -0.31
  4595          H    467    TY0      H   1966       0.31      1.008   ; qtot -2.291e-06
  4596        CH1    467    TY0     CA   1967          0     13.019   ; qtot -2.291e-06
  4597        CH2    467    TY0     CB   1967          0     14.027   ; qtot -2.291e-06
  4598          C    467    TY0     CG   1967          0     12.011   ; qtot -2.291e-06
  4599          C    467    TY0    CD1   1968      -0.14     12.011   ; qtot -0.14
  4600         HC    467    TY0    HD1   1968       0.14      1.008   ; qtot -2.291e-06
  4601          C    467    TY0    CD2   1969      -0.14     12.011   ; qtot -0.14
  4602         HC    467    TY0    HD2   1969       0.14      1.008   ; qtot -2.291e-06
  4603          C    467    TY0    CE1   1970      -0.14     12.011   ; qtot -0.14
  4604         HC    467    TY0    HE1   1970       0.14      1.008   ; qtot -2.291e-06
  4605          C    467    TY0    CE2   1971      -0.14     12.011   ; qtot -0.14
  4606         HC    467    TY0    HE2   1971       0.14      1.008   ; qtot -2.291e-06
  4607          C    467    TY0     CZ   1972      0.203     12.011   ; qtot 0.203
  4608         OA    467    TY0     OH   1972     -0.611    15.9994   ; qtot -0.408
  4609          H    467    TY0    HH1   1972      0.408      1.008   ; qtot -2.306e-06
  4610          H    467    TY0    HH2   1972          0      1.008   ; qtot -2.306e-06
  4611          C    467    TY0      C   1973       0.45     12.011   ; qtot 0.45
  4612          O    467    TY0      O   1973      -0.45    15.9994   ; qtot -2.306e-06
; residue 468 GLY rtp GLY  q  0.0
  4613          N    468    GLY      N   1974      -0.31    14.0067   ; qtot -0.31
  4614          H    468    GLY      H   1974       0.31      1.008   ; qtot -2.306e-06
  4615        CH2    468    GLY     CA   1975          0     14.027   ; qtot -2.306e-06
  4616          C    468    GLY      C   1976       0.45     12.011   ; qtot 0.45
  4617          O    468    GLY      O   1976      -0.45    15.9994   ; qtot -2.306e-06
; residue 469 ALA rtp ALA  q  0.0
  4618          N    469    ALA      N   1977      -0.31    14.0067   ; qtot -0.31
  4619          H    469    ALA      H   1977       0.31      1.008   ; qtot -2.306e-06
  4620        CH1    469    ALA     CA   1978          0     13.019   ; qtot -2.306e-06
  4621        CH3    469    ALA     CB   1978          0     15.035   ; qtot -2.306e-06
  4622          C    469    ALA      C   1979       0.45     12.011   ; qtot 0.45
  4623          O    469    ALA      O   1979      -0.45    15.9994   ; qtot -2.306e-06
; residue 470 GLY rtp GLY  q  0.0
  4624          N    470    GLY      N   1980      -0.31    14.0067   ; qtot -0.31
  4625          H    470    GLY      H   1980       0.31      1.008   ; qtot -2.306e-06
  4626        CH2    470    GLY     CA   1981          0     14.027   ; qtot -2.306e-06
  4627          C    470    GLY      C   1982       0.45     12.011   ; qtot 0.45
  4628          O    470    GLY      O   1982      -0.45    15.9994   ; qtot -2.306e-06
; residue 471 ASN rtp ASN  q  0.0
  4629          N    471    ASN      N   1983      -0.31    14.0067   ; qtot -0.31
  4630          H    471    ASN      H   1983       0.31      1.008   ; qtot -2.306e-06
  4631        CH1    471    ASN     CA   1984          0     13.019   ; qtot -2.306e-06
  4632        CH2    471    ASN     CB   1984          0     14.027   ; qtot -2.306e-06
  4633          C    471    ASN     CG   1985       0.29     12.011   ; qtot 0.29
  4634          O    471    ASN    OD1   1985      -0.45    15.9994   ; qtot -0.16
  4635         NT    471    ASN    ND2   1985      -0.72    14.0067   ; qtot -0.88
  4636          H    471    ASN   HD21   1985       0.44      1.008   ; qtot -0.44
  4637          H    471    ASN   HD22   1985       0.44      1.008   ; qtot -2.336e-06
  4638          C    471    ASN      C   1986       0.45     12.011   ; qtot 0.45
  4639          O    471    ASN      O   1986      -0.45    15.9994   ; qtot -2.336e-06
; residue 472 ILE rtp ILE  q  0.0
  4640          N    472    ILE      N   1987      -0.31    14.0067   ; qtot -0.31
  4641          H    472    ILE      H   1987       0.31      1.008   ; qtot -2.336e-06
  4642        CH1    472    ILE     CA   1988          0     13.019   ; qtot -2.336e-06
  4643        CH1    472    ILE     CB   1989          0     13.019   ; qtot -2.336e-06
  4644        CH2    472    ILE    CG1   1989          0     14.027   ; qtot -2.336e-06
  4645        CH3    472    ILE    CG2   1989          0     15.035   ; qtot -2.336e-06
  4646        CH3    472    ILE     CD   1989          0     15.035   ; qtot -2.336e-06
  4647          C    472    ILE      C   1990       0.45     12.011   ; qtot 0.45
  4648          O    472    ILE      O   1990      -0.45    15.9994   ; qtot -2.336e-06
; residue 473 AS4 rtp AS4  q -1.0
  4649          N    473    AS4      N   1991      -0.31    14.0067   ; qtot -0.31
  4650          H    473    AS4      H   1991       0.31      1.008   ; qtot -2.336e-06
  4651        CH1    473    AS4     CA   1992          0     13.019   ; qtot -2.336e-06
  4652        CH2    473    AS4     CB   1992          0     14.027   ; qtot -2.336e-06
  4653          C    473    AS4     CG   1993       0.27     12.011   ; qtot 0.27
  4654         OM    473    AS4    OD1   1993     -0.635    15.9994   ; qtot -0.365
  4655          H    473    AS4   HD11   1993          0      1.008   ; qtot -0.365
  4656          H    473    AS4   HD12   1993          0      1.008   ; qtot -0.365
  4657         OM    473    AS4    OD2   1993     -0.635    15.9994   ; qtot -1
  4658          H    473    AS4   HD21   1993          0      1.008   ; qtot -1
  4659          H    473    AS4   HD22   1993          0      1.008   ; qtot -1
  4660          C    473    AS4      C   1994       0.45     12.011   ; qtot -0.55
  4661          O    473    AS4      O   1994      -0.45    15.9994   ; qtot -1
; residue 474 PRO rtp PRO  q  0.0
  4662          N    474    PRO      N   1995          0    14.0067   ; qtot -1
  4663        CH1    474    PRO     CA   1996          0     13.019   ; qtot -1
  4664       CH2r    474    PRO     CB   1996          0     14.027   ; qtot -1
  4665       CH2r    474    PRO     CG   1997          0     14.027   ; qtot -1
  4666       CH2r    474    PRO     CD   1997          0     14.027   ; qtot -1
  4667          C    474    PRO      C   1998       0.45     12.011   ; qtot -0.55
  4668          O    474    PRO      O   1998      -0.45    15.9994   ; qtot -1
; residue 475 VAL rtp VAL  q  0.0
  4669          N    475    VAL      N   1999      -0.31    14.0067   ; qtot -1.31
  4670          H    475    VAL      H   1999       0.31      1.008   ; qtot -1
  4671        CH1    475    VAL     CA   2000          0     13.019   ; qtot -1
  4672        CH1    475    VAL     CB   2000          0     13.019   ; qtot -1
  4673        CH3    475    VAL    CG1   2000          0     15.035   ; qtot -1
  4674        CH3    475    VAL    CG2   2000          0     15.035   ; qtot -1
  4675          C    475    VAL      C   2001       0.45     12.011   ; qtot -0.55
  4676          O    475    VAL      O   2001      -0.45    15.9994   ; qtot -1
; residue 476 LY3 rtp LY3  q +1.0
  4677          N    476    LY3      N   2002      -0.31    14.0067   ; qtot -1.31
  4678          H    476    LY3      H   2002       0.31      1.008   ; qtot -1
  4679        CH1    476    LY3     CA   2003          0     13.019   ; qtot -1
  4680        CH2    476    LY3     CB   2003          0     14.027   ; qtot -1
  4681        CH2    476    LY3     CG   2004          0     14.027   ; qtot -1
  4682        CH2    476    LY3     CD   2004          0     14.027   ; qtot -1
  4683        CH2    476    LY3     CE   2005      0.127     14.027   ; qtot -0.873
  4684         NL    476    LY3     NZ   2005      0.129    14.0067   ; qtot -0.744
  4685          H    476    LY3    HZ1   2005      0.248      1.008   ; qtot -0.496
  4686          H    476    LY3    HZ2   2005      0.248      1.008   ; qtot -0.248
  4687          H    476    LY3    HZ3   2005      0.248      1.008   ; qtot -2.321e-06
  4688          C    476    LY3      C   2006       0.45     12.011   ; qtot 0.45
  4689          O    476    LY3      O   2006      -0.45    15.9994   ; qtot -2.321e-06
; residue 477 ALA rtp ALA  q  0.0
  4690          N    477    ALA      N   2007      -0.31    14.0067   ; qtot -0.31
  4691          H    477    ALA      H   2007       0.31      1.008   ; qtot -2.321e-06
  4692        CH1    477    ALA     CA   2008          0     13.019   ; qtot -2.321e-06
  4693        CH3    477    ALA     CB   2008          0     15.035   ; qtot -2.321e-06
  4694          C    477    ALA      C   2009       0.45     12.011   ; qtot 0.45
  4695          O    477    ALA      O   2009      -0.45    15.9994   ; qtot -2.321e-06
; residue 478 ILE rtp ILE  q  0.0
[truncated: 1,093,236 more chars]
