# Supplementary material for: In Silico Structural Analysis of the Grapevine Serine Protease VviSBT4.19 Involved in Defense against P. viticola
Source: J Agric Food Chem. 2025 Dec 24;74(1):1724–32. doi: 10.1021/acs.jafc.5c11183 (PMC12818760; doi:10.1021/acs.jafc.5c11183)
Supplement: Supplementary file 2 [file jf5c11183_si_002.zip › Supporting-Information/wt_ini.gro]

Protein in water
80055
    1THR      N    1   7.426   7.770   6.560
    1THR     H1    2   7.387   7.783   6.651
    1THR     H2    3   7.484   7.694   6.530
    1THR     H3    4   7.522   7.741   6.569
    1THR     CA    5   7.327   7.797   6.460
    1THR     CB    6   7.222   7.904   6.473
    1THR    OG1    7   7.280   8.031   6.446
    1THR    HG1    8   7.210   8.102   6.455
    1THR    CG2    9   7.171   7.905   6.617
    1THR      C   10   7.378   7.778   6.324
    1THR      O   11   7.500   7.776   6.307
    2THR      N   12   7.294   7.763   6.219
    2THR      H   13   7.194   7.756   6.226
    2THR     CA   14   7.369   7.760   6.099
    2THR     CB   15   7.422   7.636   6.034
    2THR    OG1   16   7.320   7.559   5.975
    2THR    HG1   17   7.360   7.477   5.932
    2THR    CG2   18   7.490   7.555   6.146
    2THR      C   19   7.396   7.892   6.055
    2THR      O   20   7.316   7.959   5.989
    3ARG      N   21   7.511   7.935   6.105
    3ARG      H   22   7.565   7.880   6.168
    3ARG     CA   23   7.551   8.061   6.064
    3ARG     CB   24   7.542   8.098   5.916
    3ARG     CG   25   7.661   8.038   5.841
    3ARG     CD   26   7.628   7.979   5.704
    3ARG     NE   27   7.557   7.852   5.733
    3ARG     HE   28   7.609   7.766   5.738
    3ARG     CZ   29   7.422   7.850   5.751
    3ARG    NH1   30   7.348   7.963   5.733
    3ARG   HH11   31   7.393   8.049   5.707
    3ARG   HH12   32   7.249   7.961   5.747
    3ARG    NH2   33   7.360   7.732   5.780
    3ARG   HH21   34   7.414   7.648   5.789
    3ARG   HH22   35   7.261   7.730   5.794
    3ARG      C   36   7.596   8.150   6.169
    3ARG      O   37   7.707   8.128   6.218
    4SER      N   38   7.516   8.254   6.195
    4SER      H   39   7.437   8.272   6.137
    4SER     CA   40   7.544   8.340   6.304
    4SER     CB   41   7.690   8.376   6.320
    4SER     OG   42   7.733   8.441   6.202
    4SER     HG   43   7.830   8.465   6.211
    4SER      C   44   7.477   8.471   6.290
    4SER      O   45   7.476   8.529   6.182
    5TRP      N   46   7.426   8.520   6.405
    5TRP      H   47   7.432   8.463   6.487
    5TRP     CA   48   7.364   8.649   6.418
    5TRP     CB   49   7.216   8.640   6.460
    5TRP     CG   50   7.151   8.774   6.489
    5TRP    CD1   51   7.124   8.832   6.609
    5TRP    HD1   52   7.146   8.792   6.698
    5TRP    CD2   53   7.104   8.866   6.389
    5TRP    NE1   54   7.063   8.953   6.591
    5TRP    HE1   55   7.032   9.015   6.663
    5TRP    CE2   56   7.050   8.975   6.455
    5TRP    CE3   57   7.107   8.859   6.252
    5TRP    HE3   58   7.145   8.780   6.205
    5TRP    CZ2   59   6.998   9.081   6.386
    5TRP    HZ2   60   6.959   9.160   6.433
    5TRP    CZ3   61   7.054   8.965   6.183
    5TRP    HZ3   62   7.054   8.964   6.083
    5TRP    CH2   63   7.000   9.074   6.248
    5TRP    HH2   64   6.962   9.150   6.195
    5TRP      C   65   7.440   8.719   6.526
    5TRP      O   66   7.477   8.658   6.626
    6AS4      N   67   7.467   8.849   6.507
    6AS4      H   68   7.433   8.896   6.426
    6AS4     CA   69   7.545   8.922   6.603
    6AS4     CB   70   7.619   9.041   6.539
    6AS4     CG   71   7.706   9.113   6.641
    6AS4    OD1   72   7.650   9.189   6.724
    6AS4   HD11   73   7.705   9.238   6.792
    6AS4   HD12   74   7.551   9.202   6.722
    6AS4    OD2   75   7.830   9.091   6.638
    6AS4   HD21   76   7.891   9.137   6.703
    6AS4   HD22   77   7.868   9.029   6.569
    6AS4      C   78   7.455   8.973   6.712
    6AS4      O   79   7.334   8.988   6.693
    7PHE      N   80   7.514   8.999   6.831
    7PHE      H   81   7.612   8.980   6.841
    7PHE     CA   82   7.442   9.052   6.942
    7PHE     CB   83   7.432   8.957   7.062
    7PHE     CG   84   7.339   8.846   7.029
    7PHE    CD1   85   7.377   8.743   6.947
    7PHE    HD1   86   7.469   8.742   6.908
    7PHE    CD2   87   7.212   8.845   7.083
    7PHE    HD2   88   7.184   8.920   7.144
    7PHE    CE1   89   7.290   8.641   6.918
    7PHE    HE1   90   7.318   8.566   6.858
    7PHE    CE2   91   7.124   8.744   7.054
    7PHE    HE2   92   7.033   8.744   7.094
    7PHE     CZ   93   7.163   8.641   6.971
    7PHE     HZ   94   7.099   8.567   6.950
    7PHE      C   95   7.516   9.172   6.991
    7PHE      O   96   7.638   9.180   6.978
    8VAL      N   97   7.443   9.269   7.050
    8VAL      H   98   7.344   9.259   7.056
    8VAL     CA   99   7.507   9.386   7.102
    8VAL     CB  100   7.409   9.485   7.160
    8VAL    CG1  101   7.488   9.599   7.226
    8VAL    CG2  102   7.319   9.533   7.045
    8VAL      C  103   7.597   9.339   7.212
    8VAL      O  104   7.712   9.383   7.222
    9GLY      N  105   7.548   9.246   7.295
    9GLY      H  106   7.454   9.214   7.284
    9GLY     CA  107   7.630   9.192   7.399
    9GLY      C  108   7.596   9.261   7.528
    9GLY      O  109   7.530   9.365   7.529
   10PHE      N  110   7.643   9.201   7.639
   10PHE      H  111   7.696   9.117   7.630
   10PHE     CA  112   7.618   9.254   7.770
   10PHE     CB  113   7.555   9.152   7.866
   10PHE     CG  114   7.421   9.116   7.813
   10PHE    CD1  115   7.310   9.190   7.848
   10PHE    HD1  116   7.320   9.268   7.909
   10PHE    CD2  117   7.406   9.009   7.728
   10PHE    HD2  118   7.485   8.955   7.702
   10PHE    CE1  119   7.186   9.157   7.799
   10PHE    HE1  120   7.106   9.211   7.825
   10PHE    CE2  121   7.282   8.976   7.679
   10PHE    HE2  122   7.272   8.898   7.617
   10PHE     CZ  123   7.172   9.050   7.714
   10PHE     HZ  124   7.081   9.026   7.679
   10PHE      C  125   7.752   9.292   7.824
   10PHE      O  126   7.855   9.247   7.774
   11PRO      N  127   7.752   9.373   7.926
   11PRO     CA  128   7.873   9.423   7.986
   11PRO     CB  129   7.828   9.499   8.110
   11PRO     CG  130   7.678   9.524   8.088
   11PRO     CD  131   7.635   9.402   8.006
   11PRO      C  132   7.952   9.302   8.024
   11PRO      O  133   7.893   9.201   8.060
   12GLN      N  134   8.086   9.310   8.015
   12GLN      H  135   8.130   9.395   7.984
   12GLN     CA  136   8.166   9.197   8.050
   12GLN     CB  137   8.155   9.131   8.189
   12GLN     CG  138   8.277   9.047   8.227
   12GLN     CD  139   8.396   9.141   8.242
   12GLN    OE1  140   8.511   9.099   8.241
   12GLN    NE2  141   8.366   9.273   8.255
   12GLN   HE21  142   8.271   9.304   8.255
   12GLN   HE22  143   8.440   9.340   8.265
   12GLN      C  144   8.221   9.123   7.932
   12GLN      O  145   8.170   9.138   7.821
   13GLN      N  146   8.326   9.042   7.951
   13GLN      H  147   8.366   9.031   8.042
   13GLN     CA  148   8.379   8.971   7.839
   13GLN     CB  149   8.512   8.899   7.869
   13GLN     CG  150   8.569   8.824   7.749
   13GLN     CD  151   8.699   8.758   7.793
   13GLN    OE1  152   8.722   8.735   7.911
   13GLN    NE2  153   8.788   8.726   7.694
   13GLN   HE21  154   8.765   8.746   7.599
   13GLN   HE22  155   8.875   8.683   7.717
   13GLN      C  156   8.280   8.867   7.799
   13GLN      O  157   8.239   8.784   7.881
   14VAL      N  158   8.238   8.871   7.672
   14VAL      H  159   8.271   8.944   7.612
   14VAL     CA  160   8.147   8.773   7.621
   14VAL     CB  161   8.011   8.828   7.588
   14VAL    CG1  162   7.944   8.874   7.719
   14VAL    CG2  163   8.028   8.941   7.486
   14VAL      C  164   8.207   8.724   7.494
   14VAL      O  165   8.270   8.800   7.421
   15LY3      N  166   8.193   8.593   7.466
   15LY3      H  167   8.143   8.533   7.528
   15LY3     CA  168   8.249   8.543   7.345
   15LY3     CB  169   8.269   8.390   7.346
   15LY3     CG  170   8.393   8.353   7.428
   15LY3     CD  171   8.410   8.204   7.460
   15LY3     CE  172   8.318   8.156   7.573
   15LY3     NZ  173   8.357   8.018   7.613
   15LY3    HZ1  174   8.296   7.987   7.687
   15LY3    HZ2  175   8.348   7.957   7.535
   15LY3    HZ3  176   8.451   8.018   7.645
   15LY3      C  177   8.159   8.582   7.233
   15LY3      O  178   8.036   8.572   7.243
   16ARG      N  179   8.220   8.631   7.124
   16ARG      H  180   8.320   8.636   7.122
   16ARG     CA  181   8.146   8.675   7.009
   16ARG     CB  182   8.214   8.793   6.937
   16ARG     CG  183   8.139   8.844   6.814
   16ARG     CD  184   8.026   8.943   6.844
   16ARG     NE  185   7.931   8.882   6.941
   16ARG     HE  186   7.865   8.813   6.911
   16ARG     CZ  187   7.935   8.921   7.072
   16ARG    NH1  188   8.026   9.015   7.112
   16ARG   HH11  189   8.089   9.055   7.046
   16ARG   HH12  190   8.029   9.043   7.208
   16ARG    NH2  191   7.848   8.867   7.162
   16ARG   HH21  192   7.781   8.800   7.133
   16ARG   HH22  193   7.851   8.896   7.258
   16ARG      C  194   8.147   8.561   6.913
   16ARG      O  195   8.247   8.538   6.845
   17THR      N  196   8.036   8.485   6.905
   17THR      H  197   7.956   8.503   6.962
   17THR     CA  198   8.038   8.377   6.811
   17THR     CB  199   8.012   8.242   6.877
   17THR    OG1  200   8.023   8.128   6.794
   17THR    HG1  201   8.004   8.046   6.848
   17THR    CG2  202   7.928   8.235   7.006
   17THR      C  203   7.934   8.406   6.707
   17THR      O  204   7.815   8.377   6.722
   18SER      N  205   7.979   8.469   6.597
   18SER      H  206   8.075   8.497   6.592
   18SER     CA  207   7.893   8.496   6.488
   18SER     CB  208   7.845   8.642   6.481
   18SER     OG  209   7.768   8.673   6.596
   18SER     HG  210   7.737   8.768   6.591
   18SER      C  211   7.977   8.469   6.369
   18SER      O  212   8.035   8.561   6.311
   19ILE      N  213   7.988   8.341   6.330
   19ILE      H  214   7.933   8.269   6.372
   19ILE     CA  215   8.081   8.312   6.226
   19ILE     CB  216   8.118   8.166   6.213
   19ILE    CG1  217   8.007   8.061   6.198
   19ILE    CG2  218   8.259   8.135   6.267
   19ILE     CD  219   7.937   8.034   6.330
   19ILE      C  220   8.042   8.366   6.093
   19ILE      O  221   8.124   8.432   6.029
   20GL4      N  222   7.916   8.347   6.046
   20GL4      H  223   7.848   8.302   6.104
   20GL4     CA  224   7.881   8.390   5.913
   20GL4     CB  225   7.738   8.349   5.873
   20GL4     CG  226   7.707   8.383   5.726
   20GL4     CD  227   7.569   8.331   5.691
   20GL4    OE1  228   7.561   8.233   5.613
   20GL4   HE11  229   7.472   8.197   5.587
   20GL4   HE12  230   7.644   8.192   5.576
   20GL4    OE2  231   7.468   8.389   5.742
   20GL4   HE21  232   7.376   8.357   5.720
   20GL4   HE22  233   7.481   8.466   5.804
   20GL4      C  234   7.892   8.539   5.904
   20GL4      O  235   7.939   8.593   5.803
   21SER      N  236   7.850   8.612   6.009
   21SER      H  237   7.811   8.564   6.088
   21SER     CA  238   7.858   8.755   6.012
   21SER     CB  239   7.751   8.841   6.081
   21SER     OG  240   7.754   8.817   6.221
   21SER     HG  241   7.685   8.874   6.266
   21SER      C  242   7.996   8.811   6.007
   21SER      O  243   8.017   8.926   5.969
   22AS4      N  244   8.092   8.731   6.057
   22AS4      H  245   8.064   8.643   6.094
   22AS4     CA  246   8.232   8.765   6.062
   22AS4     CB  247   8.304   8.692   6.177
   22AS4     CG  248   8.252   8.752   6.306
   22AS4    OD1  249   8.181   8.856   6.299
   22AS4   HD11  250   8.145   8.898   6.382
   22AS4   HD12  251   8.161   8.896   6.209
   22AS4    OD2  252   8.282   8.695   6.414
   22AS4   HD21  253   8.249   8.732   6.501
   22AS4   HD22  254   8.338   8.612   6.413
   22AS4      C  255   8.306   8.733   5.936
   22AS4      O  256   8.418   8.780   5.919
   23ILE      N  257   8.251   8.647   5.847
   23ILE      H  258   8.158   8.613   5.863
   23ILE     CA  259   8.324   8.603   5.730
   23ILE     CB  260   8.267   8.477   5.671
   23ILE    CG1  261   8.279   8.360   5.770
   23ILE    CG2  262   8.343   8.450   5.539
   23ILE     CD  263   8.425   8.327   5.804
   23ILE      C  264   8.319   8.707   5.623
   23ILE      O  265   8.219   8.777   5.607
   24ILE      N  266   8.431   8.724   5.549
   24ILE      H  267   8.513   8.669   5.566
   24ILE     CA  268   8.429   8.822   5.444
   24ILE     CB  269   8.523   8.935   5.468
   24ILE    CG1  270   8.667   8.885   5.475
   24ILE    CG2  271   8.479   9.005   5.598
   24ILE     CD  272   8.762   9.002   5.492
   24ILE      C  273   8.460   8.756   5.312
   24ILE      O  274   8.557   8.681   5.298
   25ILE      N  275   8.374   8.784   5.212
   25ILE      H  276   8.298   8.847   5.229
   25ILE     CA  277   8.387   8.726   5.081
   25ILE     CB  278   8.258   8.672   5.027
   25ILE    CG1  279   8.285   8.599   4.893
   25ILE    CG2  280   8.157   8.787   5.015
   25ILE     CD  281   8.164   8.520   4.843
   25ILE      C  282   8.439   8.832   4.989
   25ILE      O  283   8.381   8.939   4.974
   26GLY      N  284   8.553   8.803   4.926
   26GLY      H  285   8.597   8.715   4.940
   26GLY     CA  286   8.613   8.899   4.838
   26GLY      C  287   8.565   8.871   4.699
   26GLY      O  288   8.566   8.756   4.655
   27VAL      N  289   8.520   8.976   4.628
   27VAL      H  290   8.518   9.067   4.671
   27VAL     CA  291   8.475   8.960   4.494
   27VAL     CB  292   8.330   8.930   4.463
   27VAL    CG1  293   8.312   8.919   4.311
   27VAL    CG2  294   8.288   8.806   4.543
   27VAL      C  295   8.555   9.037   4.393
   27VAL      O  296   8.550   9.160   4.393
   28LEU      N  297   8.631   8.967   4.307
   28LEU      H  298   8.637   8.868   4.315
   28LEU     CA  299   8.705   9.034   4.203
   28LEU     CB  300   8.858   9.025   4.187
   28LEU     CG  301   8.933   8.990   4.317
   28LEU    CD1  302   8.901   9.068   4.445
   28LEU    CD2  303   9.006   8.856   4.323
   28LEU      C  304   8.624   9.041   4.079
   28LEU      O  305   8.606   8.940   4.010
   29AS4      N  306   8.571   9.160   4.048
   29AS4      H  307   8.597   9.241   4.102
   29AS4     CA  308   8.478   9.175   3.941
   29AS4     CB  309   8.348   9.090   3.947
   29AS4     CG  310   8.279   9.077   3.813
   29AS4    OD1  311   8.330   9.127   3.710
   29AS4   HD11  312   8.284   9.118   3.622
   29AS4   HD12  313   8.416   9.177   3.716
   29AS4    OD2  314   8.171   9.012   3.815
   29AS4   HD21  315   8.120   8.999   3.731
   29AS4   HD22  316   8.137   8.975   3.901
   29AS4      C  317   8.478   9.311   3.879
   29AS4      O  318   8.580   9.379   3.873
   30SER      N  319   8.360   9.354   3.829
   30SER      H  320   8.282   9.291   3.834
   30SER     CA  321   8.338   9.483   3.771
   30SER     CB  322   8.218   9.482   3.674
   30SER     OG  323   8.199   9.611   3.618
   30SER     HG  324   8.121   9.608   3.556
   30SER      C  325   8.310   9.586   3.877
   30SER      O  326   8.272   9.699   3.845
   31GLY      N  327   8.325   9.552   4.007
   31GLY      H  328   8.356   9.461   4.032
   31GLY     CA  329   8.294   9.650   4.108
   31GLY      C  330   8.159   9.618   4.165
   31GLY      O  331   8.105   9.510   4.140
   32ILE      N  332   8.103   9.711   4.246
   32ILE      H  333   8.151   9.797   4.258
   32ILE     CA  334   7.978   9.691   4.315
   32ILE     CB  335   7.976   9.598   4.434
   32ILE    CG1  336   7.836   9.552   4.474
   32ILE    CG2  337   8.045   9.675   4.548
   32ILE     CD  338   7.844   9.452   4.589
   32ILE      C  339   7.885   9.810   4.317
   32ILE      O  340   7.933   9.923   4.319
   33TRP      N  341   7.751   9.789   4.318
   33TRP      H  342   7.715   9.696   4.313
   33TRP     CA  343   7.660   9.902   4.325
   33TRP     CB  344   7.549   9.893   4.217
   33TRP     CG  345   7.457  10.014   4.208
   33TRP    CD1  346   7.484  10.138   4.159
   33TRP    HD1  347   7.573  10.168   4.125
   33TRP    CD2  348   7.318  10.014   4.244
   33TRP    NE1  349   7.371  10.216   4.163
   33TRP    HE1  350   7.364  10.311   4.133
   33TRP    CE2  351   7.268  10.140   4.215
   33TRP    CE3  352   7.238   9.916   4.297
   33TRP    HE3  353   7.274   9.825   4.317
   33TRP    CZ2  354   7.136  10.171   4.238
   33TRP    HZ2  355   7.100  10.262   4.216
   33TRP    CZ3  356   7.106   9.948   4.321
   33TRP    HZ3  357   7.046   9.879   4.360
   33TRP    CH2  358   7.056  10.073   4.292
   33TRP    HH2  359   6.960  10.093   4.311
   33TRP      C  360   7.599   9.898   4.463
   33TRP      O  361   7.503   9.824   4.488
   34PRO      N  362   7.650   9.979   4.552
   34PRO     CA  363   7.613   9.980   4.693
   34PRO     CB  364   7.699  10.091   4.753
   34PRO     CG  365   7.714  10.191   4.637
   34PRO     CD  366   7.722  10.099   4.513
   34PRO      C  367   7.468  10.009   4.719
   34PRO      O  368   7.419   9.976   4.827
   35GL4      N  369   7.398  10.072   4.623
   35GL4      H  370   7.443  10.090   4.536
   35GL4     CA  371   7.262  10.114   4.640
   35GL4     CB  372   7.214  10.199   4.521
   35GL4     CG  373   7.311  10.309   4.474
   35GL4     CD  374   7.368  10.384   4.592
   35GL4    OE1  375   7.446  10.321   4.668
   35GL4   HE11  376   7.489  10.367   4.746
   35GL4   HE12  377   7.465  10.224   4.650
   35GL4    OE2  378   7.339  10.506   4.607
   35GL4   HE21  379   7.378  10.558   4.683
   35GL4   HE22  380   7.276  10.550   4.543
   35GL4      C  381   7.170   9.995   4.645
   35GL4      O  382   7.057  10.005   4.692
   36SER      N  383   7.213   9.879   4.590
   36SER      H  384   7.307   9.874   4.557
   36SER     CA  385   7.127   9.764   4.577
   36SER     CB  386   7.198   9.643   4.514
   36SER     OG  387   7.110   9.533   4.503
   36SER     HG  388   7.158   9.455   4.463
   36SER      C  389   7.073   9.718   4.709
   36SER      O  390   7.141   9.720   4.811
   37AS4      N  391   6.946   9.672   4.708
   37AS4      H  392   6.899   9.668   4.620
   37AS4     CA  393   6.875   9.626   4.824
   37AS4     CB  394   6.730   9.583   4.792
   37AS4     CG  395   6.653   9.706   4.747
   37AS4    OD1  396   6.532   9.691   4.714
   37AS4   HD11  397   6.478   9.770   4.684
   37AS4   HD12  398   6.490   9.600   4.718
   37AS4    OD2  399   6.713   9.817   4.746
   37AS4   HD21  400   6.664   9.900   4.717
   37AS4   HD22  401   6.809   9.822   4.773
   37AS4      C  402   6.945   9.506   4.878
   37AS4      O  403   6.941   9.478   4.998
   38SER      N  404   7.010   9.430   4.790
   38SER      H  405   7.010   9.456   4.693
   38SER     CA  406   7.078   9.312   4.831
   38SER     CB  407   7.079   9.191   4.736
   38SER     OG  408   7.127   9.077   4.804
   38SER     HG  409   7.127   8.999   4.741
   38SER      C  410   7.190   9.334   4.928
   38SER      O  411   7.233   9.244   5.000
   39PHE      N  412   7.247   9.455   4.923
   39PHE      H  413   7.208   9.520   4.858
   39PHE     CA  414   7.357   9.501   5.003
   39PHE     CB  415   7.451   9.589   4.921
   39PHE     CG  416   7.487   9.499   4.808
   39PHE    CD1  417   7.548   9.378   4.832
   39PHE    HD1  418   7.568   9.351   4.927
   39PHE    CD2  419   7.461   9.534   4.677
   39PHE    HD2  420   7.417   9.622   4.658
   39PHE    CE1  421   7.581   9.293   4.729
   39PHE    HE1  422   7.625   9.205   4.749
   39PHE    CE2  423   7.494   9.450   4.574
   39PHE    HE2  424   7.475   9.477   4.479
   39PHE     CZ  425   7.554   9.328   4.599
   39PHE     HZ  426   7.577   9.267   4.524
   39PHE      C  427   7.319   9.567   5.134
   39PHE      O  428   7.407   9.620   5.201
   40AS4      N  429   7.189   9.580   5.167
   40AS4      H  430   7.119   9.540   5.107
   40AS4     CA  431   7.147   9.652   5.286
   40AS4     CB  432   6.995   9.646   5.308
   40AS4     CG  433   6.959   9.737   5.425
   40AS4    OD1  434   6.995   9.858   5.418
   40AS4   HD11  435   6.974   9.920   5.494
   40AS4   HD12  436   7.044   9.891   5.338
   40AS4    OD2  437   6.897   9.687   5.522
   40AS4   HD21  438   6.873   9.744   5.601
   40AS4   HD22  439   6.871   9.590   5.521
   40AS4      C  440   7.212   9.597   5.412
   40AS4      O  441   7.229   9.477   5.429
   41AS4      N  442   7.257   9.692   5.497
   41AS4      H  443   7.244   9.786   5.467
   41AS4     CA  444   7.321   9.676   5.625
   41AS4     CB  445   7.464   9.729   5.643
   41AS4     CG  446   7.460   9.881   5.642
   41AS4    OD1  447   7.383   9.938   5.560
   41AS4   HD11  448   7.378  10.038   5.558
   41AS4   HD12  449   7.328   9.884   5.496
   41AS4    OD2  450   7.533   9.942   5.724
   41AS4   HD21  451   7.532  10.042   5.727
   41AS4   HD22  452   7.591   9.891   5.787
   41AS4      C  453   7.243   9.661   5.753
   41AS4      O  454   7.301   9.629   5.856
   42GL4      N  455   7.113   9.694   5.753
   42GL4      H  456   7.066   9.710   5.666
   42GL4     CA  457   7.039   9.706   5.876
   42GL4     CB  458   6.889   9.732   5.851
   42GL4     CG  459   6.811   9.783   5.973
   42GL4     CD  460   6.799   9.674   6.078
   42GL4    OE1  461   6.752   9.562   6.043
   42GL4   HE11  462   6.743   9.488   6.110
   42GL4   HE12  463   6.725   9.547   5.948
   42GL4    OE2  464   6.836   9.701   6.196
   42GL4   HE21  465   6.829   9.631   6.267
   42GL4   HE22  466   6.872   9.792   6.217
   42GL4      C  467   7.054   9.584   5.963
   42GL4      O  468   7.036   9.471   5.919
   43GLY      N  469   7.090   9.608   6.092
   43GLY      H  470   7.109   9.702   6.120
   43GLY     CA  471   7.100   9.503   6.191
   43GLY      C  472   7.241   9.451   6.199
   43GLY      O  473   7.272   9.373   6.289
   44PHE      N  474   7.330   9.492   6.107
   44PHE      H  475   7.302   9.558   6.037
   44PHE     CA  476   7.464   9.441   6.109
   44PHE     CB  477   7.539   9.456   5.974
   44PHE     CG  478   7.490   9.355   5.876
   44PHE    CD1  479   7.364   9.360   5.822
   44PHE    HD1  480   7.301   9.434   5.849
   44PHE    CD2  481   7.574   9.254   5.836
   44PHE    HD2  482   7.667   9.249   5.873
   44PHE    CE1  483   7.322   9.266   5.731
   44PHE    HE1  484   7.229   9.271   5.693
   44PHE    CE2  485   7.533   9.159   5.745
   44PHE    HE2  486   7.595   9.086   5.717
   44PHE     CZ  487   7.406   9.165   5.693
   44PHE     HZ  488   7.376   9.096   5.627
   44PHE      C  489   7.544   9.514   6.212
   44PHE      O  490   7.520   9.631   6.241
   45GLY      N  491   7.643   9.443   6.271
   45GLY      H  492   7.655   9.347   6.247
   45GLY     CA  493   7.729   9.504   6.368
   45GLY      C  494   7.848   9.557   6.294
   45GLY      O  495   7.857   9.545   6.172
   46PRO      N  496   7.941   9.612   6.367
   46PRO     CA  497   8.057   9.660   6.298
   46PRO     CB  498   8.087   9.804   6.337
   46PRO     CG  499   8.016   9.813   6.474
   46PRO     CD  500   7.897   9.715   6.460
   46PRO      C  501   8.148   9.566   6.227
   46PRO      O  502   8.139   9.446   6.253
   47PRO      N  503   8.235   9.613   6.142
   47PRO     CA  504   8.319   9.524   6.065
   47PRO     CB  505   8.395   9.617   5.971
   47PRO     CG  506   8.295   9.730   5.945
   47PRO     CD  507   8.218   9.742   6.077
   47PRO      C  508   8.406   9.446   6.159
   47PRO      O  509   8.432   9.493   6.269
   48PRO      N  510   8.449   9.329   6.118
   48PRO     CA  511   8.529   9.248   6.206
   48PRO     CB  512   8.543   9.114   6.133
   48PRO     CG  513   8.410   9.103   6.057
   48PRO     CD  514   8.375   9.249   6.022
   48PRO      C  515   8.660   9.315   6.235
   48PRO      O  516   8.712   9.386   6.149
   49SER      N  517   8.715   9.291   6.356
   49SER      H  518   8.669   9.226   6.417
   49SER     CA  519   8.835   9.355   6.403
   49SER     CB  520   8.875   9.308   6.544
   49SER     OG  521   8.901   9.169   6.543
   49SER     HG  522   8.927   9.139   6.634
   49SER      C  523   8.947   9.319   6.311
   49SER      O  524   9.039   9.398   6.290
   50LY3      N  525   8.941   9.198   6.256
   50LY3      H  526   8.863   9.139   6.277
   50LY3     CA  527   9.041   9.148   6.166
   50LY3     CB  528   9.075   8.998   6.165
   50LY3     CG  529   8.954   8.917   6.117
   50LY3     CD  530   8.984   8.769   6.094
   50LY3     CE  531   8.861   8.693   6.044
   50LY3     NZ  532   8.894   8.550   6.023
   50LY3    HZ1  533   8.813   8.501   5.991
   50LY3    HZ2  534   8.967   8.542   5.955
   50LY3    HZ3  535   8.924   8.510   6.110
   50LY3      C  536   9.061   9.224   6.039
   50LY3      O  537   9.171   9.231   5.985
   51TRP      N  538   8.950   9.280   5.986
   51TRP      H  539   8.865   9.277   6.039
   51TRP     CA  540   8.948   9.345   5.858
   51TRP     CB  541   8.804   9.386   5.821
   51TRP     CG  542   8.789   9.464   5.694
   51TRP    CD1  543   8.758   9.596   5.676
   51TRP    HD1  544   8.742   9.661   5.750
   51TRP    CD2  545   8.808   9.409   5.563
   51TRP    NE1  546   8.753   9.625   5.542
   51TRP    HE1  547   8.731   9.714   5.503
   51TRP    CE2  548   8.784   9.511   5.471
   51TRP    CE3  549   8.842   9.284   5.522
   51TRP    HE3  550   8.859   9.210   5.588
   51TRP    CZ2  551   8.794   9.489   5.337
   51TRP    HZ2  552   8.777   9.562   5.271
   51TRP    CZ3  553   8.851   9.261   5.386
   51TRP    HZ3  554   8.876   9.170   5.353
   51TRP    CH2  555   8.828   9.362   5.295
   51TRP    HH2  556   8.835   9.343   5.197
   51TRP      C  557   9.036   9.467   5.851
   51TRP      O  558   9.015   9.566   5.921
   52ILE      N  559   9.143   9.456   5.770
   52ILE      H  560   9.161   9.367   5.729
   52ILE     CA  561   9.235   9.562   5.738
   52ILE     CB  562   9.379   9.519   5.729
   52ILE    CG1  563   9.469   9.642   5.714
   52ILE    CG2  564   9.395   9.417   5.617
   52ILE     CD  565   9.618   9.609   5.725
   52ILE      C  566   9.195   9.646   5.618
   52ILE      O  567   9.247   9.756   5.600
   53GLY      N  568   9.110   9.595   5.526
   53GLY      H  569   9.064   9.508   5.546
   53GLY     CA  570   9.083   9.661   5.400
   53GLY      C  571   9.032   9.802   5.414
   53GLY      O  572   8.983   9.843   5.519
   54THR      N  573   9.042   9.881   5.304
   54THR      H  574   9.078   9.842   5.220
   54THR     CA  575   9.003  10.020   5.306
   54THR     CB  576   9.116  10.113   5.272
   54THR    OG1  577   9.228  10.086   5.355
   54THR    HG1  578   9.302  10.148   5.332
   54THR    CG2  579   9.071  10.257   5.297
   54THR      C  580   8.896  10.040   5.202
   54THR      O  581   8.869   9.949   5.123
   55CYS      N  582   8.830  10.158   5.201
   55CYS      H  583   8.853  10.228   5.269
   55CYS     CA  584   8.728  10.184   5.103
   55CYS     CB  585   8.587  10.197   5.160
   55CYS     SG  586   8.520  10.035   5.205
   55CYS      C  587   8.755  10.311   5.030
   55CYS      O  588   8.773  10.417   5.089
   56GLN      N  589   8.754  10.303   4.895
   56GLN      H  590   8.738  10.214   4.852
   56GLN     CA  591   8.776  10.418   4.814
   56GLN     CB  592   8.837  10.381   4.678
   56GLN     CG  593   8.977  10.323   4.698
   56GLN     CD  594   9.028  10.265   4.567
   56GLN    OE1  595   8.973  10.167   4.518
   56GLN    NE2  596   9.134  10.327   4.510
   56GLN   HE21  597   9.176  10.406   4.555
   56GLN   HE22  598   9.171  10.293   4.424
   56GLN      C  599   8.646  10.491   4.796
   56GLN      O  600   8.540  10.430   4.782
   57GLY      N  601   8.654  10.625   4.809
   57GLY      H  602   8.744  10.663   4.827
   57GLY     CA  603   8.545  10.720   4.799
   57GLY      C  604   8.500  10.754   4.659
   57GLY      O  605   8.385  10.791   4.639
   58PHE      N  606   8.592  10.750   4.561
   58PHE      H  607   8.681  10.708   4.579
   58PHE     CA  608   8.566  10.803   4.429
   58PHE     CB  609   8.680  10.772   4.331
   58PHE     CG  610   8.799  10.844   4.385
   58PHE    CD1  611   8.873  10.788   4.486
   58PHE    HD1  612   8.848  10.699   4.523
   58PHE    CD2  613   8.835  10.968   4.336
   58PHE    HD2  614   8.781  11.010   4.263
   58PHE    CE1  615   8.983  10.854   4.538
   58PHE    HE1  616   9.036  10.812   4.611
   58PHE    CE2  617   8.944  11.034   4.387
   58PHE    HE2  618   8.970  11.123   4.351
   58PHE     CZ  619   9.018  10.977   4.488
   58PHE     HZ  620   9.098  11.025   4.525
   58PHE      C  621   8.436  10.753   4.372
   58PHE      O  622   8.386  10.647   4.408
   59SER      N  623   8.379  10.837   4.282
   59SER      H  624   8.428  10.921   4.261
   59SER     CA  625   8.254  10.815   4.213
   59SER     CB  626   8.255  10.698   4.114
   59SER     OG  627   8.129  10.687   4.049
   59SER     HG  628   8.131  10.610   3.985
   59SER      C  629   8.144  10.791   4.311
   59SER      O  630   8.062  10.701   4.293
   60ASN      N  631   8.136  10.874   4.417
   60ASN      H  632   8.206  10.945   4.431
   60ASN     CA  633   8.027  10.860   4.509
   60ASN     CB  634   7.913  10.965   4.513
   60ASN     CG  635   7.808  10.928   4.617
   60ASN    OD1  636   7.688  10.940   4.591
   60ASN    ND2  637   7.852  10.882   4.737
   60ASN   HD21  638   7.950  10.873   4.754
   60ASN   HD22  639   7.786  10.856   4.808
   60ASN      C  640   8.007  10.725   4.568
   60ASN      O  641   7.896  10.673   4.572
   61PHE      N  642   8.117  10.662   4.616
   61PHE      H  643   8.206  10.708   4.614
   61PHE     CA  644   8.104  10.531   4.671
   61PHE     CB  645   8.217  10.437   4.624
   61PHE     CG  646   8.187  10.296   4.663
   61PHE    CD1  647   8.215  10.249   4.790
   61PHE    HD1  648   8.255  10.311   4.858
   61PHE    CD2  649   8.132  10.210   4.571
   61PHE    HD2  650   8.113  10.242   4.478
   61PHE    CE1  651   8.186  10.119   4.824
   61PHE    HE1  652   8.206  10.086   4.916
   61PHE    CE2  653   8.104  10.079   4.604
   61PHE    HE2  654   8.064  10.018   4.536
   61PHE     CZ  655   8.131  10.034   4.731
   61PHE     HZ  656   8.110   9.939   4.756
   61PHE      C  657   8.111  10.541   4.821
   61PHE      O  658   8.188  10.621   4.875
   62THR      N  659   8.028  10.463   4.892
   62THR      H  660   7.962  10.404   4.845
   62THR     CA  661   8.032  10.466   5.036
   62THR     CB  662   7.922  10.548   5.097
   62THR    OG1  663   7.933  10.574   5.236
   62THR    HG1  664   7.855  10.629   5.266
   62THR    CG2  665   7.783  10.547   5.032
   62THR      C  666   8.014  10.326   5.086
   62THR      O  667   7.919  10.257   5.049
   63CYS      N  668   8.107  10.280   5.172
   63CYS      H  669   8.184  10.338   5.197
   63CYS     CA  670   8.097  10.148   5.226
   63CYS     CB  671   8.231  10.089   5.272
   63CYS     SG  672   8.333  10.043   5.129
   63CYS      C  673   8.005  10.151   5.344
   63CYS      O  674   7.971  10.257   5.397
   64ASN      N  675   7.962  10.031   5.385
   64ASN      H  676   7.995   9.950   5.335
   64ASN     CA  677   7.873  10.009   5.494
   64ASN     CB  678   7.722  10.038   5.485
   64ASN     CG  679   7.660   9.934   5.392
   64ASN    OD1  680   7.690   9.815   5.398
   64ASN    ND2  681   7.569   9.981   5.302
   64ASN   HD21  682   7.547  10.078   5.299
   64ASN   HD22  683   7.525   9.917   5.238
   64ASN      C  684   7.912   9.893   5.579
   64ASN      O  685   8.023   9.842   5.568
   65ASN      N  686   7.821   9.850   5.668
   65ASN      H  687   7.736   9.900   5.683
   65ASN     CA  688   7.849   9.730   5.741
   65ASN     CB  689   7.847   9.721   5.896
   65ASN     CG  690   7.712   9.762   5.953
   65ASN    OD1  691   7.609   9.762   5.885
   65ASN    ND2  692   7.711   9.800   6.083
   65ASN   HD21  693   7.796   9.800   6.136
   65ASN   HD22  694   7.626   9.828   6.127
   65ASN      C  695   7.851   9.606   5.657
   65ASN      O  696   7.920   9.509   5.689
   66LY3      N  697   7.766   9.603   5.552
   66LY3      H  698   7.701   9.679   5.541
   66LY3     CA  699   7.764   9.497   5.456
   66LY3     CB  700   7.628   9.440   5.409
   66LY3     CG  701   7.638   9.315   5.323
   66LY3     CD  702   7.501   9.255   5.294
   66LY3     CE  703   7.506   9.129   5.207
   66LY3     NZ  704   7.578   9.021   5.279
   66LY3    HZ1  705   7.581   8.939   5.221
   66LY3    HZ2  706   7.671   9.051   5.299
   66LY3    HZ3  707   7.530   9.000   5.364
   66LY3      C  708   7.880   9.490   5.361
   66LY3      O  709   7.956   9.394   5.358
   67ILE      N  710   7.898   9.600   5.284
   67ILE      H  711   7.830   9.674   5.289
   67ILE     CA  712   8.010   9.615   5.197
   67ILE     CB  713   8.002   9.629   5.046
   67ILE    CG1  714   7.918   9.527   4.969
   67ILE    CG2  715   8.120   9.708   4.987
   67ILE     CD  716   7.769   9.561   4.973
   67ILE      C  717   8.120   9.687   5.267
   67ILE      O  718   8.123   9.809   5.272
   68ILE      N  719   8.207   9.607   5.329
   68ILE      H  720   8.192   9.509   5.320
   68ILE     CA  721   8.319   9.648   5.408
   68ILE     CB  722   8.348   9.579   5.538
   68ILE    CG1  723   8.385   9.432   5.509
   68ILE    CG2  724   8.223   9.591   5.628
   68ILE     CD  725   8.435   9.357   5.633
   68ILE      C  726   8.436   9.708   5.338
   68ILE      O  727   8.510   9.787   5.396
   69GLY      N  728   8.462   9.663   5.214
   69GLY      H  729   8.401   9.596   5.171
   69GLY     CA  730   8.578   9.710   5.145
   69GLY      C  731   8.542   9.738   5.002
   69GLY      O  732   8.452   9.675   4.946
   70ALA      N  733   8.611   9.836   4.941
   70ALA      H  734   8.680   9.888   4.993
   70ALA     CA  735   8.588   9.867   4.803
   70ALA     CB  736   8.479   9.974   4.782
   70ALA      C  737   8.715   9.923   4.746
   70ALA      O  738   8.760  10.032   4.783
   71LY3      N  739   8.772   9.850   4.648
   71LY3      H  740   8.725   9.766   4.620
   71LY3     CA  741   8.895   9.883   4.582
   71LY3     CB  742   9.030   9.829   4.633
   71LY3     CG  743   9.055   9.840   4.784
   71LY3     CD  744   9.082   9.982   4.833
   71LY3     CE  745   9.211  10.037   4.772
   71LY3     NZ  746   9.248  10.165   4.834
   71LY3    HZ1  747   9.332  10.200   4.793
   71LY3    HZ2  748   9.174  10.231   4.820
   71LY3    HZ3  749   9.262  10.152   4.932
   71LY3      C  750   8.882   9.888   4.433
   71LY3      O  751   8.791   9.824   4.379
   72TY0      N  752   8.969   9.962   4.362
   72TY0      H  753   9.036  10.019   4.409
   72TY0     CA  754   8.964   9.959   4.218
   72TY0     CB  755   8.888  10.076   4.153
   72TY0     CG  756   8.948  10.207   4.193
   72TY0    CD1  757   9.064  10.253   4.135
   72TY0    HD1  758   9.109  10.197   4.065
   72TY0    CD2  759   8.885  10.286   4.287
   72TY0    HD2  760   8.800  10.255   4.329
   72TY0    CE1  761   9.118  10.374   4.171
   72TY0    HE1  762   9.203  10.405   4.129
   72TY0    CE2  763   8.939  10.407   4.324
   72TY0    HE2  764   8.893  10.463   4.393
   72TY0     CZ  765   9.056  10.451   4.267
   72TY0     OH  766   9.111  10.575   4.305
   72TY0    HH1  767   9.196  10.607   4.262
   72TY0    HH2  768   9.065  10.631   4.374
   72TY0      C  769   9.106   9.963   4.168
   72TY0      O  770   9.192  10.027   4.229
   73TY0      N  771   9.134   9.893   4.056
   73TY0      H  772   9.063   9.841   4.010
   73TY0     CA  773   9.269   9.894   4.005
   73TY0     CB  774   9.343   9.763   4.032
   73TY0     CG  775   9.340   9.739   4.179
   73TY0    CD1  776   9.229   9.681   4.236
   73TY0    HD1  777   9.152   9.655   4.178
   73TY0    CD2  778   9.446   9.775   4.260
   73TY0    HD2  779   9.527   9.817   4.220
   73TY0    CE1  780   9.223   9.659   4.372
   73TY0    HE1  781   9.142   9.616   4.412
   73TY0    CE2  782   9.440   9.752   4.396
   73TY0    HE2  783   9.518   9.778   4.454
   73TY0     CZ  784   9.329   9.694   4.452
   73TY0     OH  785   9.322   9.671   4.591
   73TY0    HH1  786   9.241   9.629   4.630
   73TY0    HH2  787   9.399   9.697   4.649
   73TY0      C  788   9.263   9.911   3.856
   73TY0      O  789   9.182   9.847   3.790
   74ARG      N  790   9.348  10.000   3.801
   74ARG      H  791   9.406  10.056   3.859
   74ARG     CA  792   9.356  10.014   3.658
   74ARG     CB  793   9.268  10.126   3.601
   74ARG     CG  794   9.274  10.134   3.449
   74ARG     CD  795   9.212  10.263   3.395
   74ARG     NE  796   9.075  10.275   3.452
   74ARG     HE  797   9.014  10.196   3.453
   74ARG     CZ  798   9.034  10.396   3.502
   74ARG    NH1  799   9.119  10.502   3.500
   74ARG   HH11  800   9.212  10.492   3.463
   74ARG   HH12  801   9.090  10.590   3.537
   74ARG    NH2  802   8.908  10.410   3.551
   74ARG   HH21  803   8.845  10.333   3.550
   74ARG   HH22  804   8.878  10.498   3.587
   74ARG      C  805   9.497  10.055   3.627
   74ARG      O  806   9.525  10.174   3.613
   75SER      N  807   9.589   9.958   3.610
   75SER      H  808   9.562   9.862   3.611
   75SER     CA  809   9.726   9.994   3.591
   75SER     CB  810   9.824   9.900   3.664
   75SER     OG  811   9.958   9.942   3.641
   75SER     HG  812  10.021   9.881   3.688
   75SER      C  813   9.766   9.991   3.446
   75SER      O  814   9.708   9.920   3.364
   76SER      N  815   9.870  10.071   3.415
   76SER      H  816   9.903  10.132   3.487
   76SER     CA  817   9.939  10.074   3.289
   76SER     CB  818   9.989   9.934   3.249
   76SER     OG  819  10.064   9.938   3.128
   76SER     HG  820  10.095   9.845   3.105
   76SER      C  821   9.859  10.131   3.174
   76SER      O  822   9.904  10.123   3.060
   77GLY      N  823   9.742  10.195   3.195
   77GLY      H  824   9.702  10.203   3.287
   77GLY     CA  825   9.679  10.249   3.078
   77GLY      C  826   9.565  10.337   3.119
   77GLY      O  827   9.510  10.323   3.228
   78GLN      N  828   9.525  10.431   3.031
   78GLN      H  829   9.572  10.442   2.944
   78GLN     CA  830   9.415  10.515   3.067
   78GLN     CB  831   9.412  10.653   2.999
   78GLN     CG  832   9.523  10.745   3.051
   78GLN     CD  833   9.504  10.883   2.990
   78GLN    OE1  834   9.494  10.982   3.062
   78GLN    NE2  835   9.499  10.890   2.855
   78GLN   HE21  836   9.508  10.807   2.800
   78GLN   HE22  837   9.487  10.979   2.810
   78GLN      C  838   9.289  10.441   3.035
   78GLN      O  839   9.286  10.348   2.954
   79PHE      N  840   9.180  10.481   3.102
   79PHE      H  841   9.187  10.561   3.163
   79PHE     CA  842   9.053  10.415   3.091
   79PHE     CB  843   8.951  10.458   3.196
   79PHE     CG  844   8.934  10.606   3.186
   79PHE    CD1  845   8.843  10.661   3.098
   79PHE    HD1  846   8.787  10.602   3.041
   79PHE    CD2  847   9.011  10.689   3.264
   79PHE    HD2  848   9.078  10.650   3.327
   79PHE    CE1  849   8.829  10.798   3.090
   79PHE    HE1  850   8.763  10.837   3.026
   79PHE    CE2  851   8.997  10.826   3.255
   79PHE    HE2  852   9.053  10.885   3.313
   79PHE     CZ  853   8.906  10.880   3.168
   79PHE     HZ  854   8.896  10.979   3.162
   79PHE      C  855   8.990  10.439   2.958
   79PHE      O  856   9.016  10.538   2.890
   80ARG      N  857   8.906  10.341   2.920
   80ARG      H  858   8.898  10.260   2.979
   80ARG     CA  859   8.828  10.344   2.800
   80ARG     CB  860   8.841  10.233   2.694
   80ARG     CG  861   8.786  10.271   2.556
   80ARG     CD  862   8.796  10.157   2.455
   80ARG     NE  863   8.939  10.118   2.443
   80ARG     HE  864   8.976  10.046   2.502
   80ARG     CZ  865   9.020  10.180   2.352
   80ARG    NH1  866   8.972  10.281   2.275
   80ARG   HH11  867   8.876  10.310   2.285
   80ARG   HH12  868   9.031  10.326   2.208
   80ARG    NH2  869   9.150  10.139   2.338
   80ARG   HH21  870   9.185  10.065   2.394
   80ARG   HH22  871   9.209  10.184   2.271
   80ARG      C  872   8.699  10.417   2.814
   80ARG      O  873   8.655  10.444   2.926
   81GLN      N  874   8.633  10.454   2.703
   81GLN      H  875   8.670  10.434   2.612
   81GLN     CA  876   8.509  10.523   2.721
   81GLN     CB  877   8.444  10.569   2.589
   81GLN     CG  878   8.312  10.643   2.613
   81GLN     CD  879   8.343  10.768   2.695
   81GLN    OE1  880   8.459  10.799   2.722
   81GLN    NE2  881   8.237  10.842   2.735
   81GLN   HE21  882   8.144  10.814   2.711
   81GLN   HE22  883   8.251  10.925   2.789
   81GLN      C  884   8.417  10.427   2.789
   81GLN      O  885   8.429  10.306   2.773
   82GL4      N  886   8.322  10.482   2.868
   82GL4      H  887   8.318  10.582   2.873
   82GL4     CA  888   8.225  10.408   2.944
   82GL4     CB  889   8.173  10.286   2.865
   82GL4     CG  890   8.065  10.206   2.937
   82GL4     CD  891   8.029  10.089   2.847
   82GL4    OE1  892   8.121  10.010   2.814
   82GL4   HE11  893   8.102   9.932   2.754
   82GL4   HE12  894   8.214  10.024   2.848
   82GL4    OE2  895   7.909  10.077   2.808
   82GL4   HE21  896   7.883  10.002   2.748
   82GL4   HE22  897   7.841  10.144   2.838
   82GL4      C  898   8.284  10.357   3.073
   82GL4      O  899   8.212  10.297   3.153
   83AS4      N  900   8.413  10.385   3.102
   83AS4      H  901   8.469  10.435   3.036
   83AS4     CA  902   8.468  10.344   3.228
   83AS4     CB  903   8.615  10.297   3.221
   83AS4     CG  904   8.622  10.166   3.143
   83AS4    OD1  905   8.539  10.075   3.170
   83AS4   HD11  906   8.541   9.989   3.120
   83AS4   HD12  907   8.470  10.090   3.241
   83AS4    OD2  908   8.712  10.155   3.055
   83AS4   HD21  909   8.720  10.070   3.002
   83AS4   HD22  910   8.775  10.230   3.039
   83AS4      C  911   8.469  10.466   3.316
   83AS4      O  912   8.484  10.578   3.268
   84PHE      N  913   8.449  10.448   3.449
   84PHE      H  914   8.426  10.358   3.486
   84PHE     CA  915   8.460  10.562   3.535
   84PHE     CB  916   8.328  10.617   3.590
   84PHE     CG  917   8.364  10.740   3.665
   84PHE    CD1  918   8.396  10.855   3.596
   84PHE    HD1  919   8.394  10.855   3.496
   84PHE    CD2  920   8.366  10.743   3.803
   84PHE    HD2  921   8.343  10.660   3.854
   84PHE    CE1  922   8.430  10.970   3.663
   84PHE    HE1  923   8.454  11.053   3.612
   84PHE    CE2  924   8.400  10.857   3.870
   84PHE    HE2  925   8.402  10.858   3.970
   84PHE     CZ  926   8.432  10.971   3.800
   84PHE     HZ  927   8.457  11.055   3.849
   84PHE      C  928   8.545  10.523   3.652
   84PHE      O  929   8.523  10.420   3.715
   85GLN      N  930   8.646  10.607   3.685
   85GLN      H  931   8.660  10.691   3.633
   85GLN     CA  932   8.732  10.574   3.794
   85GLN     CB  933   8.885  10.594   3.790
   85GLN     CG  934   8.927  10.741   3.793
   85GLN     CD  935   8.901  10.793   3.934
   85GLN    OE1  936   8.976  10.763   4.026
   85GLN    NE2  937   8.792  10.872   3.951
   85GLN   HE21  938   8.733  10.893   3.873
   85GLN   HE22  939   8.771  10.909   4.042
   85GLN      C  940   8.665  10.571   3.926
   85GLN      O  941   8.605  10.670   3.967
   86SER      N  942   8.674  10.455   3.995
   86SER      H  943   8.728  10.380   3.956
   86SER     CA  944   8.607  10.435   4.120
   86SER     CB  945   8.468  10.498   4.127
   86SER     OG  946   8.396  10.458   4.242
   86SER     HG  947   8.306  10.501   4.243
   86SER      C  948   8.580  10.288   4.132
   86SER      O  949   8.597  10.213   4.036
   87PRO      N  950   8.542  10.247   4.250
   87PRO     CA  951   8.502  10.111   4.278
   87PRO     CB  952   8.507  10.098   4.431
   87PRO     CG  953   8.610  10.203   4.474
   87PRO     CD  954   8.593  10.314   4.370
   87PRO      C  955   8.361  10.082   4.232
   87PRO      O  956   8.316   9.969   4.251
   88ARG      N  957   8.287  10.181   4.178
   88ARG      H  958   8.330  10.269   4.159
   88ARG     CA  959   8.147  10.163   4.148
   88ARG     CB  960   8.077  10.298   4.127
   88ARG     CG  961   7.924  10.293   4.129
   88ARG     CD  962   7.864  10.433   4.114
   88ARG     NE  963   7.717  10.428   4.139
   88ARG     HE  964   7.654  10.414   4.063
   88ARG     CZ  965   7.669  10.443   4.266
   88ARG    NH1  966   7.755  10.456   4.371
   88ARG   HH11  967   7.854  10.455   4.355
   88ARG   HH12  968   7.720  10.467   4.464
   88ARG    NH2  969   7.535  10.445   4.289
   88ARG   HH21  970   7.470  10.436   4.213
   88ARG   HH22  971   7.500  10.456   4.383
   88ARG      C  972   8.128  10.079   4.025
   88ARG      O  973   8.204  10.087   3.928
   89AS4      N  974   8.021   9.995   4.026
   89AS4      H  975   7.964   9.994   4.108
   89AS4     CA  976   7.986   9.907   3.919
   89AS4     CB  977   7.987   9.754   3.942
   89AS4     CG  978   7.932   9.681   3.821
   89AS4    OD1  979   7.977   9.711   3.707
   89AS4   HD11  980   7.942   9.665   3.625
   89AS4   HD12  981   8.049   9.780   3.699
   89AS4    OD2  982   7.842   9.595   3.841
   89AS4   HD21  983   7.802   9.546   3.764
   89AS4   HD22  984   7.810   9.576   3.934
   89AS4      C  985   7.897   9.965   3.812
   89AS4      O  986   7.777   9.984   3.834
   90SER      N  987   7.955  10.004   3.696
   90SER      H  988   8.054   9.994   3.688
   90SER     CA  989   7.881  10.058   3.584
   90SER     CB  990   7.969  10.149   3.497
   90SER     OG  991   8.015  10.260   3.573
   90SER     HG  992   8.072  10.318   3.515
   90SER      C  993   7.830   9.949   3.493
   90SER      O  994   7.736   9.973   3.417
   91GL4      N  995   7.899   9.833   3.488
   91GL4      H  996   7.978   9.822   3.548
   91GL4     CA  997   7.862   9.724   3.401
   91GL4     CB  998   7.974   9.619   3.389
   91GL4     CG  999   7.935   9.498   3.304
   91GL4     CD 1000   7.910   9.545   3.161
   91GL4    OE1 1001   7.875   9.459   3.076
   91GL4   HE11 1002   7.858   9.486   2.982
   91GL4   HE12 1003   7.866   9.363   3.103
   91GL4    OE2 1004   7.924   9.668   3.135
   91GL4   HE21 1005   7.908   9.701   3.043
   91GL4   HE22 1006   7.952   9.731   3.208
   91GL4      C 1007   7.741   9.649   3.449
   91GL4      O 1008   7.647   9.625   3.372
   92GLY      N 1009   7.739   9.611   3.579
   92GLY      H 1010   7.817   9.635   3.638
   92GLY     CA 1011   7.629   9.538   3.635
   92GLY      C 1012   7.670   9.397   3.671
   92GLY      O 1013   7.610   9.335   3.759
   93HI2      N 1014   7.775   9.342   3.606
   93HI2      H 1015   7.826   9.397   3.541
   93HI2     CA 1016   7.816   9.206   3.630
   93HI2     CB 1017   7.930   9.164   3.537
   93HI2     CG 1018   7.979   9.024   3.564
   93HI2    ND1 1019   8.112   8.989   3.565
   93HI2    HD1 1020   8.190   9.049   3.547
   93HI2    CD2 1021   7.910   8.911   3.595
   93HI2    HD2 1022   7.811   8.905   3.602
   93HI2    CE1 1023   8.117   8.857   3.596
   93HI2    HE1 1024   8.202   8.805   3.603
   93HI2    NE2 1025   7.997   8.805   3.615
   93HI2    HE2 1026   7.975   8.711   3.639
   93HI2      C 1027   7.861   9.182   3.772
   93HI2      O 1028   7.827   9.082   3.833
   94GLY      N 1029   7.942   9.272   3.830
   94GLY      H 1030   7.967   9.356   3.780
   94GLY     CA 1031   7.992   9.251   3.963
   94GLY      C 1032   7.883   9.252   4.066
   94GLY      O 1033   7.892   9.182   4.167
   95THR      N 1034   7.780   9.337   4.047
   95THR      H 1035   7.778   9.393   3.965
   95THR     CA 1036   7.674   9.349   4.144
   95THR     CB 1037   7.581   9.462   4.109
   95THR    OG1 1038   7.653   9.584   4.102
   95THR    HG1 1039   7.591   9.659   4.079
   95THR    CG2 1040   7.472   9.472   4.217
   95THR      C 1041   7.595   9.222   4.148
   95THR      O 1042   7.554   9.172   4.252
   96HI2      N 1043   7.568   9.168   4.029
   96HI2      H 1044   7.602   9.212   3.946
   96HI2     CA 1045   7.492   9.049   4.018
   96HI2     CB 1046   7.415   9.064   3.886
   96HI2     CG 1047   7.463   9.009   3.762
   96HI2    ND1 1048   7.596   9.000   3.734
   96HI2    HD1 1049   7.671   9.013   3.798
   96HI2    CD2 1050   7.398   8.981   3.647
   96HI2    HD2 1051   7.298   8.980   3.636
   96HI2    CE1 1052   7.605   8.968   3.604
   96HI2    HE1 1053   7.692   8.957   3.555
   96HI2    NE2 1054   7.488   8.955   3.546
   96HI2    HE2 1055   7.468   8.931   3.451
   96HI2      C 1056   7.566   8.926   4.067
   96HI2      O 1057   7.507   8.846   4.139
   97THR      N 1058   7.697   8.909   4.041
   97THR      H 1059   7.745   8.975   3.982
   97THR     CA 1060   7.769   8.797   4.098
   97THR     CB 1061   7.909   8.785   4.044
   97THR    OG1 1062   7.983   8.903   4.073
   97THR    HG1 1063   8.076   8.893   4.036
   97THR    CG2 1064   7.901   8.763   3.892
   97THR      C 1065   7.780   8.810   4.248
   97THR      O 1066   7.766   8.713   4.321
   98ALA      N 1067   7.808   8.932   4.299
   98ALA      H 1068   7.820   9.010   4.238
   98ALA     CA 1069   7.819   8.949   4.441
   98ALA     CB 1070   7.919   9.046   4.506
   98ALA      C 1071   7.695   8.914   4.517
   98ALA      O 1072   7.699   8.853   4.623
   99SER      N 1073   7.581   8.955   4.459
   99SER      H 1074   7.586   9.004   4.372
   99SER     CA 1075   7.453   8.930   4.517
   99SER     CB 1076   7.343   9.000   4.436
   99SER     OG 1077   7.216   8.959   4.481
   99SER     HG 1078   7.145   9.005   4.428
   99SER      C 1079   7.422   8.783   4.515
   99SER      O 1080   7.352   8.734   4.603
  100THR      N 1081   7.469   8.710   4.412
  100THR      H 1082   7.524   8.753   4.341
  100THR     CA 1083   7.439   8.569   4.405
  100THR     CB 1084   7.480   8.506   4.274
  100THR    OG1 1085   7.432   8.570   4.156
  100THR    HG1 1086   7.465   8.521   4.076
  100THR    CG2 1087   7.508   8.355   4.271
  100THR      C 1088   7.511   8.499   4.516
  100THR      O 1089   7.458   8.406   4.578
  101ALA      N 1090   7.638   8.535   4.540
  101ALA      H 1091   7.683   8.604   4.482
  101ALA     CA 1092   7.708   8.475   4.649
  101ALA     CB 1093   7.852   8.420   4.631
  101ALA      C 1094   7.666   8.510   4.790
  101ALA      O 1095   7.644   8.424   4.874
  102ALA      N 1096   7.672   8.642   4.818
  102ALA      H 1097   7.701   8.700   4.742
  102ALA     CA 1098   7.644   8.712   4.942
  102ALA     CB 1099   7.752   8.818   4.970
  102ALA      C 1100   7.513   8.783   4.960
  102ALA      O 1101   7.493   8.842   5.066
  103GLY      N 1102   7.431   8.801   4.855
  103GLY      H 1103   7.447   8.751   4.770
  103GLY     CA 1104   7.321   8.894   4.865
  103GLY      C 1105   7.231   8.863   4.980
  103GLY      O 1106   7.214   8.749   5.022
  104GLY      N 1107   7.170   8.970   5.035
  104GLY      H 1108   7.188   9.061   4.997
  104GLY     CA 1109   7.082   8.957   5.146
  104GLY      C 1110   6.951   8.916   5.088
  104GLY      O 1111   6.930   8.919   4.967
  105LEU      N 1112   6.859   8.875   5.176
  105LEU      H 1113   6.883   8.872   5.273
  105LEU     CA 1114   6.729   8.835   5.137
  105LEU     CB 1115   6.671   8.718   5.220
  105LEU     CG 1116   6.533   8.665   5.187
  105LEU    CD1 1117   6.497   8.564   5.297
  105LEU    CD2 1118   6.427   8.775   5.176
  105LEU      C 1119   6.647   8.947   5.083
  105LEU      O 1120   6.628   9.047   5.153
  106VAL      N 1121   6.598   8.939   4.958
  106VAL      H 1122   6.618   8.859   4.901
  106VAL     CA 1123   6.517   9.047   4.910
  106VAL     CB 1124   6.580   9.124   4.797
  106VAL    CG1 1125   6.481   9.233   4.753
  106VAL    CG2 1126   6.714   9.182   4.847
  106VAL      C 1127   6.391   8.985   4.859
  106VAL      O 1128   6.393   8.907   4.764
  107SER      N 1129   6.278   9.020   4.922
  107SER      H 1130   6.281   9.085   4.997
  107SER     CA 1131   6.152   8.965   4.882
  107SER     CB 1132   6.046   8.969   4.993
  107SER     OG 1133   6.018   9.103   5.030
  107SER     HG 1134   5.949   9.105   5.102
  107SER      C 1135   6.101   9.044   4.767
  107SER      O 1136   6.146   9.156   4.741
  108MET      N 1137   6.006   8.985   4.692
  108MET      H 1138   5.976   8.893   4.716
  108MET     CA 1139   5.945   9.050   4.580
  108MET     CB 1140   5.871   9.180   4.615
  108MET     CG 1141   5.751   9.156   4.708
  108MET     SD 1142   5.655   9.306   4.744
  108MET     CE 1143   5.785   9.390   4.839
  108MET      C 1144   6.050   9.084   4.478
  108MET      O 1145   6.029   9.172   4.395
  109ALA      N 1146   6.165   9.014   4.480
  109ALA      H 1147   6.183   8.947   4.552
  109ALA     CA 1148   6.260   9.038   4.376
  109ALA     CB 1149   6.411   9.055   4.402
  109ALA      C 1150   6.215   8.994   4.242
  109ALA      O 1151   6.168   8.881   4.227
  110SER      N 1152   6.226   9.083   4.140
  110SER      H 1153   6.265   9.174   4.155
  110SER     CA 1154   6.180   9.042   4.011
  110SER     CB 1155   6.027   9.043   3.997
  110SER     OG 1156   5.968   8.951   4.087
  110SER     HG 1157   5.869   8.953   4.077
  110SER      C 1158   6.233   9.134   3.906
  110SER      O 1159   6.289   9.240   3.932
  111LEU      N 1160   6.217   9.087   3.780
  111LEU      H 1161   6.180   8.995   3.771
  111LEU     CA 1162   6.247   9.156   3.659
  111LEU     CB 1163   6.381   9.130   3.585
  111LEU     CG 1164   6.396   9.191   3.444
  111LEU    CD1 1165   6.404   9.344   3.447
  111LEU    CD2 1166   6.518   9.130   3.373
  111LEU      C 1167   6.121   9.182   3.586
  111LEU      O 1168   6.079   9.099   3.506
  112MET      N 1169   6.053   9.295   3.616
  112MET      H 1170   6.094   9.361   3.680
  112MET     CA 1171   5.925   9.323   3.560
  112MET     CB 1172   5.929   9.352   3.409
  112MET     CG 1173   6.012   9.478   3.379
  112MET     SD 1174   6.012   9.529   3.204
  112MET     CE 1175   5.843   9.595   3.207
  112MET      C 1176   5.833   9.208   3.590
  112MET      O 1177   5.746   9.173   3.510
  113GLY      N 1178   5.847   9.148   3.710
  113GLY      H 1179   5.922   9.177   3.770
  113GLY     CA 1180   5.759   9.043   3.753
  113GLY      C 1181   5.819   8.907   3.727
  113GLY      O 1182   5.776   8.808   3.784
  114PHE      N 1183   5.922   8.898   3.640
  114PHE      H 1184   5.957   8.980   3.596
  114PHE     CA 1185   5.983   8.770   3.612
  114PHE     CB 1186   6.101   8.771   3.515
  114PHE     CG 1187   6.059   8.774   3.374
  114PHE    CD1 1188   6.006   8.659   3.322
  114PHE    HD1 1189   5.996   8.578   3.380
  114PHE    CD2 1190   6.075   8.885   3.295
  114PHE    HD2 1191   6.115   8.969   3.333
  114PHE    CE1 1192   5.966   8.654   3.192
  114PHE    HE1 1193   5.926   8.570   3.154
  114PHE    CE2 1194   6.035   8.881   3.164
  114PHE    HE2 1195   6.046   8.961   3.106
  114PHE     CZ 1196   5.981   8.765   3.113
  114PHE     HZ 1197   5.952   8.762   3.018
  114PHE      C 1198   6.052   8.716   3.731
  114PHE      O 1199   6.130   8.786   3.796
  115GLY      N 1200   6.030   8.587   3.758
  115GLY      H 1201   5.961   8.537   3.706
  115GLY     CA 1202   6.103   8.519   3.861
  115GLY      C 1203   6.069   8.576   3.995
  115GLY      O 1204   6.157   8.576   4.081
  116LEU      N 1205   5.943   8.622   4.020
  116LEU      H 1206   5.872   8.617   3.950
  116LEU     CA 1207   5.915   8.678   4.150
  116LEU     CB 1208   5.770   8.709   4.195
  116LEU     CG 1209   5.694   8.825   4.128
  116LEU    CD1 1210   5.615   8.791   4.003
  116LEU    CD2 1211   5.658   8.944   4.219
  116LEU      C 1212   5.946   8.575   4.253
  116LEU      O 1213   5.924   8.456   4.234
  117GLY      N 1214   5.998   8.623   4.368
  117GLY      H 1215   6.014   8.721   4.378
  117GLY     CA 1216   6.030   8.533   4.474
  117GLY      C 1217   6.128   8.602   4.562
  117GLY      O 1218   6.144   8.724   4.556
  118THR      N 1219   6.198   8.523   4.647
  118THR      H 1220   6.184   8.424   4.646
  118THR     CA 1221   6.292   8.580   4.739
  118THR     CB 1222   6.282   8.519   4.876
  118THR    OG1 1223   6.155   8.527   4.939
  118THR    HG1 1224   6.160   8.484   5.029
  118THR    CG2 1225   6.408   8.507   4.962
  118THR      C 1226   6.429   8.554   4.687
  118THR      O 1227   6.475   8.439   4.683
  119ALA      N 1228   6.498   8.661   4.643
  119ALA      H 1229   6.455   8.752   4.648
  119ALA     CA 1230   6.630   8.649   4.592
  119ALA     CB 1231   6.667   8.762   4.494
  119ALA      C 1232   6.724   8.653   4.706
  119ALA      O 1233   6.695   8.712   4.809
  120ARG      N 1234   6.839   8.584   4.693
  120ARG      H 1235   6.855   8.524   4.614
  120ARG     CA 1236   6.938   8.600   4.795
  120ARG     CB 1237   6.895   8.564   4.938
  120ARG     CG 1238   6.873   8.416   4.956
  120ARG     CD 1239   6.747   8.363   4.890
  120ARG     NE 1240   6.772   8.218   4.885
  120ARG     HE 1241   6.743   8.157   4.959
  120ARG     CZ 1242   6.836   8.173   4.775
  120ARG    NH1 1243   6.848   8.253   4.665
  120ARG   HH11 1244   6.809   8.345   4.666
  120ARG   HH12 1245   6.896   8.220   4.584
  120ARG    NH2 1246   6.892   8.050   4.774
  120ARG   HH21 1247   6.885   7.992   4.855
  120ARG   HH22 1248   6.939   8.017   4.693
  120ARG      C 1249   7.055   8.516   4.759
  120ARG      O 1250   7.051   8.435   4.666
  121GLY      N 1251   7.166   8.537   4.832
  121GLY      H 1252   7.163   8.606   4.905
  121GLY     CA 1253   7.288   8.466   4.809
  121GLY      C 1254   7.298   8.351   4.904
  121GLY      O 1255   7.207   8.324   4.983
  122GLY      N 1256   7.411   8.278   4.896
  122GLY      H 1257   7.482   8.305   4.831
  122GLY     CA 1258   7.433   8.163   4.980
  122GLY      C 1259   7.446   8.203   5.125
  122GLY      O 1260   7.393   8.134   5.213
  123VAL      N 1261   7.522   8.311   5.152
  123VAL      H 1262   7.565   8.361   5.077
  123VAL     CA 1263   7.542   8.358   5.288
  123VAL     CB 1264   7.685   8.342   5.334
  123VAL    CG1 1265   7.713   8.191   5.345
  123VAL    CG2 1266   7.780   8.412   5.235
  123VAL      C 1267   7.502   8.503   5.299
  123VAL      O 1268   7.583   8.594   5.283
  124PRO      N 1269   7.378   8.527   5.336
  124PRO     CA 1270   7.328   8.662   5.344
  124PRO     CB 1271   7.178   8.645   5.370
  124PRO     CG 1272   7.143   8.511   5.303
  124PRO     CD 1273   7.271   8.429   5.321
  124PRO      C 1274   7.393   8.745   5.450
  124PRO      O 1275   7.389   8.868   5.439
  125SER      N 1276   7.446   8.681   5.556
  125SER      H 1277   7.444   8.581   5.556
  125SER     CA 1278   7.505   8.748   5.670
  125SER     CB 1279   7.503   8.656   5.793
  125SER     OG 1280   7.560   8.722   5.904
  125SER     HG 1281   7.558   8.661   5.984
  125SER      C 1282   7.648   8.788   5.647
  125SER      O 1283   7.702   8.870   5.721
  126ALA      N 1284   7.714   8.728   5.546
  126ALA      H 1285   7.666   8.662   5.488
  126ALA     CA 1286   7.852   8.759   5.523
  126ALA     CB 1287   7.956   8.648   5.498
  126ALA      C 1288   7.885   8.896   5.475
  126ALA      O 1289   7.803   8.964   5.413
  127ARG      N 1290   8.007   8.944   5.507
  127ARG      H 1291   8.066   8.890   5.567
  127ARG     CA 1292   8.054   9.070   5.457
  127ARG     CB 1293   8.111   9.185   5.543
  127ARG     CG 1294   8.021   9.234   5.657
  127ARG     CD 1295   8.017   9.142   5.779
  127ARG     NE 1296   7.934   9.210   5.882
  127ARG     HE 1297   7.845   9.247   5.857
  127ARG     CZ 1298   7.979   9.224   6.010
  127ARG    NH1 1299   8.098   9.168   6.048
  127ARG   HH11 1300   8.152   9.116   5.981
  127ARG   HH12 1301   8.130   9.177   6.142
  127ARG    NH2 1302   7.906   9.294   6.101
  127ARG   HH21 1303   7.819   9.336   6.074
  127ARG   HH22 1304   7.938   9.304   6.195
  127ARG      C 1305   8.105   9.060   5.317
  127ARG      O 1306   8.144   8.951   5.275
  128ILE      N 1307   8.105   9.171   5.239
  128ILE      H 1308   8.069   9.258   5.274
  128ILE     CA 1309   8.158   9.164   5.105
  128ILE     CB 1310   8.061   9.194   4.993
  128ILE    CG1 1311   7.939   9.101   4.993
  128ILE    CG2 1312   8.141   9.182   4.863
  128ILE     CD 1313   7.838   9.134   5.103
  128ILE      C 1314   8.265   9.268   5.089
  128ILE      O 1315   8.253   9.380   5.137
  129ALA      N 1316   8.375   9.229   5.020
  129ALA      H 1317   8.383   9.134   4.990
  129ALA     CA 1318   8.479   9.323   4.991
  129ALA     CB 1319   8.615   9.286   5.054
  129ALA      C 1320   8.496   9.318   4.842
  129ALA      O 1321   8.535   9.215   4.787
  130VAL      N 1322   8.467   9.430   4.773
  130VAL      H 1323   8.439   9.512   4.822
  130VAL     CA 1324   8.476   9.432   4.630
  130VAL     CB 1325   8.352   9.435   4.543
  130VAL    CG1 1326   8.395   9.440   4.396
  130VAL    CG2 1327   8.266   9.312   4.578
  130VAL      C 1328   8.604   9.486   4.574
  130VAL      O 1329   8.654   9.588   4.621
  131TY0      N 1330   8.661   9.416   4.474
  131TY0      H 1331   8.620   9.330   4.444
  131TY0     CA 1332   8.782   9.464   4.412
  131TY0     CB 1333   8.902   9.370   4.429
  131TY0     CG 1334   8.930   9.353   4.574
  131TY0    CD1 1335   8.850   9.272   4.651
  131TY0    HD1 1336   8.772   9.225   4.609
  131TY0    CD2 1337   9.037   9.417   4.634
  131TY0    HD2 1338   9.097   9.476   4.580
  131TY0    CE1 1339   8.874   9.255   4.785
  131TY0    HE1 1340   8.815   9.196   4.840
  131TY0    CE2 1341   9.062   9.400   4.769
  131TY0    HE2 1342   9.139   9.447   4.811
  131TY0     CZ 1343   8.980   9.319   4.844
  131TY0     OH 1344   9.005   9.301   4.982
  131TY0    HH1 1345   8.946   9.242   5.036
  131TY0    HH2 1346   9.083   9.347   5.025
  131TY0      C 1347   8.752   9.471   4.265
  131TY0      O 1348   8.730   9.370   4.199
  132LY3      N 1349   8.755   9.594   4.208
  132LY3      H 1350   8.784   9.672   4.264
  132LY3     CA 1351   8.720   9.617   4.071
  132LY3     CB 1352   8.665   9.759   4.050
  132LY3     CG 1353   8.623   9.792   3.907
  132LY3     CD 1354   8.556   9.929   3.896
  132LY3     CE 1355   8.513   9.966   3.754
  132LY3     NZ 1356   8.452  10.100   3.753
  132LY3    HZ1 1357   8.424  10.123   3.660
  132LY3    HZ2 1358   8.371  10.101   3.813
  132LY3    HZ3 1359   8.518  10.168   3.786
  132LY3      C 1360   8.841   9.602   3.982
  132LY3      O 1361   8.925   9.691   3.974
  133ILE      N 1362   8.855   9.481   3.926
  133ILE      H 1363   8.790   9.411   3.956
  133ILE     CA 1364   8.951   9.439   3.828
  133ILE     CB 1365   9.048   9.329   3.866
  133ILE    CG1 1366   9.123   9.351   3.998
  133ILE    CG2 1367   9.098   9.248   3.745
  133ILE     CD 1368   9.203   9.480   4.003
  133ILE      C 1369   8.922   9.458   3.683
  133ILE      O 1370   9.011   9.464   3.599
  134CYS      N 1371   8.791   9.451   3.650
  134CYS      H 1372   8.723   9.447   3.724
  134CYS     CA 1373   8.744   9.448   3.514
  134CYS     CB 1374   8.681   9.319   3.459
  134CYS     SG 1375   8.762   9.173   3.529
  134CYS      C 1376   8.693   9.575   3.455
  134CYS      O 1377   8.612   9.644   3.517
  135TRP      N 1378   8.736   9.607   3.331
  135TRP      H 1379   8.795   9.544   3.282
  135TRP     CA 1380   8.696   9.730   3.270
  135TRP     CB 1381   8.812   9.830   3.262
  135TRP     CG 1382   8.869   9.858   3.399
  135TRP    CD1 1383   8.964   9.788   3.466
  135TRP    HD1 1384   9.010   9.706   3.430
  135TRP    CD2 1385   8.831   9.967   3.485
  135TRP    NE1 1386   8.987   9.844   3.589
  135TRP    HE1 1387   9.051   9.810   3.657
  135TRP    CE2 1388   8.906   9.954   3.602
  135TRP    CE3 1389   8.740  10.068   3.469
  135TRP    HE3 1390   8.686  10.076   3.385
  135TRP    CZ2 1391   8.892  10.043   3.705
  135TRP    HZ2 1392   8.946  10.035   3.789
  135TRP    CZ3 1393   8.726  10.157   3.573
  135TRP    HZ3 1394   8.661  10.232   3.564
  135TRP    CH2 1395   8.801  10.145   3.689
  135TRP    HH2 1396   8.788  10.212   3.762
  135TRP      C 1397   8.653   9.701   3.129
  135TRP      O 1398   8.647   9.586   3.087
  136SER      N 1399   8.621   9.808   3.052
  136SER      H 1400   8.631   9.900   3.090
  136SER     CA 1401   8.572   9.793   2.918
  136SER     CB 1402   8.545   9.928   2.849
  136SER     OG 1403   8.497   9.907   2.717
  136SER     HG 1404   8.479   9.995   2.674
  136SER      C 1405   8.676   9.723   2.836
  136SER      O 1406   8.644   9.648   2.744
  137AS4      N 1407   8.805   9.750   2.866
  137AS4      H 1408   8.824   9.818   2.937
  137AS4     CA 1409   8.916   9.686   2.801
  137AS4     CB 1410   9.039   9.768   2.757
  137AS4     CG 1411   9.108   9.823   2.882
  137AS4    OD1 1412   9.038   9.862   2.979
  137AS4   HD11 1413   9.082   9.897   3.061
  137AS4   HD12 1414   8.938   9.856   2.974
  137AS4    OD2 1415   9.234   9.826   2.881
  137AS4   HD21 1416   9.284   9.861   2.961
  137AS4   HD22 1417   9.285   9.794   2.801
  137AS4      C 1418   8.937   9.542   2.834
  137AS4      O 1419   8.998   9.467   2.758
  138GLY      N 1420   8.892   9.501   2.954
  138GLY      H 1421   8.847   9.567   3.015
  138GLY     CA 1422   8.909   9.365   2.995
  138GLY      C 1423   8.960   9.368   3.135
  138GLY      O 1424   8.956   9.471   3.202
  139CYS      N 1425   9.010   9.252   3.182
  139CYS      H 1426   9.010   9.172   3.122
  139CYS     CA 1427   9.063   9.237   3.315
  139CYS     CB 1428   9.016   9.107   3.382
  139CYS     SG 1429   8.838   9.080   3.367
  139CYS      C 1430   9.211   9.214   3.298
  139CYS      O 1431   9.252   9.105   3.259
  140PHE      N 1432   9.296   9.314   3.330
  140PHE      H 1433   9.260   9.398   3.370
  140PHE     CA 1434   9.438   9.302   3.307
  140PHE     CB 1435   9.504   9.442   3.307
  140PHE     CG 1436   9.651   9.435   3.283
  140PHE    CD1 1437   9.701   9.386   3.165
  140PHE    HD1 1438   9.638   9.354   3.094
  140PHE    CD2 1439   9.738   9.482   3.378
  140PHE    HD2 1440   9.702   9.520   3.464
  140PHE    CE1 1441   9.836   9.381   3.143
  140PHE    HE1 1442   9.872   9.344   3.057
  140PHE    CE2 1443   9.874   9.477   3.357
  140PHE    HE2 1444   9.936   9.511   3.428
  140PHE     CZ 1445   9.923   9.426   3.240
  140PHE     HZ 1446  10.022   9.422   3.224
  140PHE      C 1447   9.501   9.215   3.411
  140PHE      O 1448   9.456   9.206   3.525
  141GLY      N 1449   9.610   9.145   3.372
  141GLY      H 1450   9.644   9.156   3.278
  141GLY     CA 1451   9.679   9.055   3.461
  141GLY      C 1452   9.730   9.135   3.576
  141GLY      O 1453   9.726   9.090   3.691
  142ALA      N 1454   9.780   9.257   3.549
  142ALA      H 1455   9.782   9.290   3.454
  142ALA     CA 1456   9.832   9.339   3.654
  142ALA     CB 1457   9.956   9.427   3.636
  142ALA      C 1458   9.734   9.376   3.762
  142ALA      O 1459   9.768   9.376   3.880
  143AS4      N 1460   9.610   9.409   3.722
  143AS4      H 1461   9.588   9.407   3.624
  143AS4     CA 1462   9.508   9.448   3.815
  143AS4     CB 1463   9.386   9.508   3.743
  143AS4     CG 1464   9.431   9.639   3.680
  143AS4    OD1 1465   9.548   9.680   3.706
  143AS4   HD11 1466   9.580   9.766   3.666
  143AS4   HD12 1467   9.607   9.627   3.766
  143AS4    OD2 1468   9.350   9.700   3.605
  143AS4   HD21 1469   9.377   9.786   3.562
  143AS4   HD22 1470   9.259   9.662   3.589
  143AS4      C 1471   9.464   9.330   3.897
  143AS4      O 1472   9.440   9.343   4.017
  144ILE      N 1473   9.454   9.211   3.834
  144ILE      H 1474   9.477   9.204   3.737
  144ILE     CA 1475   9.410   9.095   3.907
  144ILE     CB 1476   9.403   8.971   3.822
  144ILE    CG1 1477   9.299   8.989   3.710
  144ILE    CG2 1478   9.372   8.852   3.914
  144ILE     CD 1479   9.298   8.872   3.612
  144ILE      C 1480   9.508   9.069   4.015
  144ILE      O 1481   9.471   9.039   4.129
  145LEU      N 1482   9.638   9.078   3.983
  145LEU      H 1483   9.665   9.101   3.889
  145LEU     CA 1484   9.738   9.056   4.082
  145LEU     CB 1485   9.866   8.977   4.049
  145LEU     CG 1486   9.947   8.932   4.173
  145LEU    CD1 1487  10.014   9.042   4.257
  145LEU    CD2 1488   9.908   8.796   4.232
  145LEU      C 1489   9.736   9.156   4.193
  145LEU      O 1490   9.757   9.123   4.310
  146ALA      N 1491   9.709   9.283   4.157
  146ALA      H 1492   9.692   9.304   4.061
  146ALA     CA 1493   9.705   9.389   4.254
  146ALA     CB 1494   9.676   9.526   4.191
  146ALA      C 1495   9.595   9.359   4.351
  146ALA      O 1496   9.611   9.377   4.472
  147ALA      N 1497   9.479   9.313   4.300
  147ALA      H 1498   9.472   9.299   4.201
  147ALA     CA 1499   9.366   9.284   4.383
  147ALA     CB 1500   9.242   9.241   4.302
  147ALA      C 1501   9.400   9.172   4.476
  147ALA      O 1502   9.365   9.177   4.594
  148PHE      N 1503   9.468   9.066   4.428
  148PHE      H 1504   9.496   9.065   4.332
  148PHE     CA 1505   9.499   8.955   4.514
  148PHE     CB 1506   9.559   8.833   4.442
  148PHE     CG 1507   9.446   8.756   4.382
  148PHE    CD1 1508   9.381   8.662   4.459
  148PHE    HD1 1509   9.411   8.647   4.554
  148PHE    CD2 1510   9.403   8.777   4.253
  148PHE    HD2 1511   9.449   8.845   4.196
  148PHE    CE1 1512   9.276   8.589   4.409
  148PHE    HE1 1513   9.230   8.521   4.466
  148PHE    CE2 1514   9.299   8.704   4.202
  148PHE    HE2 1515   9.268   8.720   4.108
  148PHE     CZ 1516   9.235   8.610   4.280
  148PHE     HZ 1517   9.158   8.557   4.242
  148PHE      C 1518   9.595   8.996   4.621
  148PHE      O 1519   9.581   8.952   4.736
  149AS4      N 1520   9.694   9.080   4.590
  149AS4      H 1521   9.701   9.118   4.498
  149AS4     CA 1522   9.790   9.115   4.690
  149AS4     CB 1523   9.895   9.215   4.638
  149AS4     CG 1524  10.000   9.239   4.747
  149AS4    OD1 1525   9.989   9.177   4.856
  149AS4   HD11 1526  10.056   9.191   4.928
  149AS4   HD12 1527   9.913   9.114   4.870
  149AS4    OD2 1528  10.093   9.320   4.721
  149AS4   HD21 1529  10.164   9.338   4.790
  149AS4   HD22 1530  10.096   9.366   4.633
  149AS4      C 1531   9.719   9.180   4.805
  149AS4      O 1532   9.745   9.146   4.921
  150AS4      N 1533   9.628   9.275   4.777
  150AS4      H 1534   9.608   9.298   4.682
  150AS4     CA 1535   9.559   9.343   4.883
  150AS4     CB 1536   9.482   9.467   4.834
  150AS4     CG 1537   9.584   9.574   4.796
  150AS4    OD1 1538   9.706   9.545   4.805
  150AS4   HD11 1539   9.776   9.613   4.783
  150AS4   HD12 1540   9.733   9.453   4.835
  150AS4    OD2 1541   9.542   9.687   4.760
  150AS4   HD21 1542   9.606   9.759   4.736
  150AS4   HD22 1543   9.443   9.704   4.755
  150AS4      C 1544   9.460   9.255   4.953
  150AS4      O 1545   9.454   9.258   5.075
  151ALA      N 1546   9.382   9.174   4.879
  151ALA      H 1547   9.400   9.168   4.781
  151ALA     CA 1548   9.276   9.094   4.934
  151ALA     CB 1549   9.200   9.014   4.827
  151ALA      C 1550   9.328   8.996   5.034
  151ALA      O 1551   9.268   8.975   5.139
  152ILE      N 1552   9.442   8.931   5.003
  152ILE      H 1553   9.489   8.952   4.918
  152ILE     CA 1554   9.496   8.832   5.092
  152ILE     CB 1555   9.618   8.768   5.035
  152ILE    CG1 1556   9.582   8.692   4.905
  152ILE    CG2 1557   9.679   8.677   5.143
  152ILE     CD 1558   9.704   8.638   4.831
  152ILE      C 1559   9.534   8.898   5.221
  152ILE      O 1560   9.504   8.846   5.329
  153ALA      N 1561   9.602   9.013   5.212
  153ALA      H 1562   9.623   9.049   5.121
  153ALA     CA 1563   9.646   9.089   5.326
  153ALA     CB 1564   9.737   9.207   5.287
  153ALA      C 1565   9.529   9.146   5.401
  153ALA      O 1566   9.533   9.160   5.523
  154AS4      N 1567   9.423   9.183   5.327
  154AS4      H 1568   9.424   9.162   5.229
  154AS4     CA 1569   9.309   9.252   5.381
  154AS4     CB 1570   9.206   9.294   5.275
  154AS4     CG 1571   9.265   9.412   5.199
  154AS4    OD1 1572   9.380   9.451   5.231
  154AS4   HD11 1573   9.422   9.528   5.184
  154AS4   HD12 1574   9.430   9.403   5.304
  154AS4    OD2 1575   9.196   9.466   5.108
  154AS4   HD21 1576   9.232   9.545   5.058
  154AS4   HD22 1577   9.104   9.431   5.087
  154AS4      C 1578   9.240   9.164   5.480
  154AS4      O 1579   9.184   9.214   5.577
  155GLY      N 1580   9.243   9.031   5.459
  155GLY      H 1581   9.290   8.993   5.379
  155GLY     CA 1582   9.179   8.943   5.553
  155GLY      C 1583   9.057   8.876   5.496
  155GLY      O 1584   8.973   8.829   5.572
  156VAL      N 1585   9.041   8.872   5.362
  156VAL      H 1586   9.108   8.915   5.302
  156VAL     CA 1587   8.926   8.805   5.306
  156VAL     CB 1588   8.913   8.822   5.157
  156VAL    CG1 1589   8.896   8.972   5.127
  156VAL    CG2 1590   9.038   8.759   5.091
  156VAL      C 1591   8.939   8.658   5.333
  156VAL      O 1592   9.049   8.603   5.334
  157AS4      N 1593   8.825   8.592   5.364
  157AS4      H 1594   8.742   8.646   5.373
  157AS4     CA 1595   8.815   8.450   5.387
  157AS4     CB 1596   8.742   8.398   5.513
  157AS4     CG 1597   8.814   8.449   5.637
  157AS4    OD1 1598   8.936   8.419   5.652
  157AS4   HD11 1599   8.986   8.452   5.732
  157AS4   HD12 1600   8.982   8.362   5.585
  157AS4    OD2 1601   8.749   8.521   5.717
  157AS4   HD21 1602   8.793   8.557   5.799
  157AS4   HD22 1603   8.653   8.541   5.699
  157AS4      C 1604   8.812   8.360   5.267
  157AS4      O 1605   8.854   8.245   5.272
  158ILE      N 1606   8.753   8.413   5.159
  158ILE      H 1607   8.722   8.507   5.164
  158ILE     CA 1608   8.732   8.342   5.036
  158ILE     CB 1609   8.650   8.216   5.035
  158ILE    CG1 1610   8.672   8.132   4.908
  158ILE    CG2 1611   8.503   8.260   5.051
  158ILE     CD 1612   8.590   8.003   4.910
  158ILE      C 1613   8.729   8.434   4.918
  158ILE      O 1614   8.694   8.551   4.935
  159ILE      N 1615   8.762   8.387   4.797
  159ILE      H 1616   8.786   8.290   4.790
  159ILE     CA 1617   8.763   8.468   4.678
  159ILE     CB 1618   8.893   8.523   4.625
  159ILE    CG1 1619   8.974   8.601   4.729
  159ILE    CG2 1620   8.858   8.609   4.502
  159ILE     CD 1621   8.912   8.734   4.769
  159ILE      C 1622   8.668   8.422   4.572
  159ILE      O 1623   8.667   8.303   4.539
  160SER      N 1624   8.586   8.512   4.513
  160SER      H 1625   8.586   8.607   4.543
  160SER     CA 1626   8.499   8.470   4.405
  160SER     CB 1627   8.351   8.509   4.428
  160SER     OG 1628   8.271   8.462   4.320
  160SER     HG 1629   8.176   8.488   4.336
  160SER      C 1630   8.549   8.539   4.281
  160SER      O 1631   8.553   8.662   4.276
  161ILE      N 1632   8.591   8.462   4.178
  161ILE      H 1633   8.585   8.362   4.186
  161ILE     CA 1634   8.645   8.521   4.059
  161ILE     CB 1635   8.794   8.502   4.048
  161ILE    CG1 1636   8.847   8.581   3.927
  161ILE    CG2 1637   8.826   8.351   4.044
  161ILE     CD 1638   8.829   8.732   3.945
  161ILE      C 1639   8.576   8.469   3.934
  161ILE      O 1640   8.607   8.362   3.882
  162SER      N 1641   8.481   8.549   3.882
  162SER      H 1642   8.464   8.636   3.928
  162SER     CA 1643   8.403   8.519   3.765
  162SER     CB 1644   8.269   8.595   3.763
  162SER     OG 1645   8.192   8.562   3.878
  162SER     HG 1646   8.105   8.612   3.875
  162SER      C 1647   8.475   8.563   3.641
  162SER      O 1648   8.411   8.611   3.547
  163VAL      N 1649   8.610   8.557   3.637
  163VAL      H 1650   8.662   8.523   3.716
  163VAL     CA 1651   8.678   8.600   3.518
  163VAL     CB 1652   8.749   8.732   3.534
  163VAL    CG1 1653   8.643   8.839   3.568
  163VAL    CG2 1654   8.857   8.716   3.642
  163VAL      C 1655   8.783   8.499   3.484
  163VAL      O 1656   8.820   8.416   3.568
  164GLY      N 1657   8.835   8.501   3.359
  164GLY      H 1658   8.804   8.569   3.293
  164GLY     CA 1659   8.935   8.404   3.323
  164GLY      C 1660   8.996   8.439   3.191
  164GLY      O 1661   8.943   8.521   3.116
  165GLY      N 1662   9.111   8.376   3.160
  165GLY      H 1663   9.150   8.311   3.225
  165GLY     CA 1664   9.179   8.401   3.037
  165GLY      C 1665   9.120   8.315   2.930
  165GLY      O 1666   9.056   8.213   2.957
  166LY3      N 1667   9.138   8.358   2.804
  166LY3      H 1668   9.188   8.444   2.790
  166LY3     CA 1669   9.091   8.288   2.688
  166LY3     CB 1670   9.096   8.377   2.562
  166LY3     CG 1671   9.000   8.497   2.575
  166LY3     CD 1672   9.018   8.604   2.467
  166LY3     CE 1673   9.155   8.672   2.473
  166LY3     NZ 1674   9.162   8.782   2.375
  166LY3    HZ1 1675   9.252   8.826   2.380
  166LY3    HZ2 1676   9.148   8.746   2.283
  166LY3    HZ3 1677   9.091   8.850   2.395
  166LY3      C 1678   9.174   8.165   2.661
  166LY3      O 1679   9.120   8.062   2.621
  167THR      N 1680   9.308   8.172   2.682
  167THR      H 1681   9.348   8.255   2.721
  167THR     CA 1682   9.391   8.060   2.647
  167THR     CB 1683   9.491   8.093   2.540
  167THR    OG1 1684   9.563   7.976   2.503
  167THR    HG1 1685   9.629   7.999   2.432
  167THR    CG2 1686   9.586   8.200   2.595
  167THR      C 1687   9.469   8.013   2.767
  167THR      O 1688   9.498   8.089   2.859
  168PRO      N 1689   9.502   7.886   2.766
  168PRO     CA 1690   9.575   7.827   2.876
  168PRO     CB 1691   9.560   7.676   2.856
  168PRO     CG 1692   9.424   7.662   2.786
  168PRO     CD 1693   9.416   7.789   2.700
  168PRO      C 1694   9.718   7.870   2.877
  168PRO      O 1695   9.777   7.887   2.770
  169THR      N 1696   9.776   7.887   2.997
  169THR      H 1697   9.721   7.876   3.081
  169THR     CA 1698   9.914   7.921   3.007
  169THR     CB 1699   9.940   8.067   3.013
  169THR    OG1 1700  10.079   8.094   3.018
  169THR    HG1 1701  10.094   8.192   3.022
  169THR    CG2 1702   9.870   8.121   3.137
  169THR      C 1703   9.968   7.856   3.130
  169THR      O 1704   9.892   7.805   3.214
  170ASN      N 1705  10.101   7.856   3.145
  170ASN      H 1706  10.158   7.901   3.076
  170ASN     CA 1707  10.164   7.792   3.257
  170ASN     CB 1708  10.318   7.795   3.251
  170ASN     CG 1709  10.371   7.721   3.373
  170ASN    OD1 1710  10.310   7.626   3.421
  170ASN    ND2 1711  10.489   7.766   3.424
  170ASN   HD21 1712  10.535   7.844   3.382
  170ASN   HD22 1713  10.529   7.721   3.504
  170ASN      C 1714  10.122   7.865   3.380
  170ASN      O 1715  10.091   7.984   3.375
  171TY0      N 1716  10.122   7.795   3.495
  171TY0      H 1717  10.157   7.701   3.494
  171TY0     CA 1718  10.075   7.850   3.619
  171TY0     CB 1719  10.102   7.758   3.739
  171TY0     CG 1720  10.022   7.634   3.728
  171TY0    CD1 1721  10.058   7.535   3.640
  171TY0    HD1 1722  10.139   7.547   3.582
  171TY0    CD2 1723   9.912   7.617   3.807
  171TY0    HD2 1724   9.886   7.689   3.872
  171TY0    CE1 1725   9.984   7.420   3.631
  171TY0    HE1 1726  10.011   7.348   3.567
  171TY0    CE2 1727   9.838   7.502   3.799
  171TY0    HE2 1728   9.757   7.490   3.858
  171TY0     CZ 1729   9.874   7.403   3.711
  171TY0     OH 1730   9.800   7.284   3.702
  171TY0    HH1 1731   9.828   7.213   3.637
  171TY0    HH2 1732   9.719   7.271   3.759
  171TY0      C 1733  10.149   7.974   3.657
  171TY0      O 1734  10.089   8.074   3.695
  172PHE      N 1735  10.283   7.970   3.651
  172PHE      H 1736  10.327   7.889   3.614
  172PHE     CA 1737  10.365   8.080   3.696
  172PHE     CB 1738  10.508   8.034   3.728
  172PHE     CG 1739  10.484   7.943   3.843
  172PHE    CD1 1740  10.450   7.995   3.966
  172PHE    HD1 1741  10.443   8.094   3.977
  172PHE    CD2 1742  10.494   7.806   3.830
  172PHE    HD2 1743  10.519   7.766   3.742
  172PHE    CE1 1744  10.427   7.913   4.074
  172PHE    HE1 1745  10.402   7.953   4.162
  172PHE    CE2 1746  10.471   7.724   3.938
  172PHE    HE2 1747  10.479   7.625   3.928
  172PHE     CZ 1748  10.437   7.777   4.060
  172PHE     HZ 1749  10.420   7.717   4.139
  172PHE      C 1750  10.361   8.195   3.600
  172PHE      O 1751  10.405   8.305   3.632
  173GL4      N 1752  10.322   8.167   3.474
  173GL4      H 1753  10.305   8.072   3.451
  173GL4     CA 1754  10.303   8.266   3.371
  173GL4     CB 1755  10.301   8.204   3.230
  173GL4     CG 1756  10.282   8.308   3.119
  173GL4     CD 1757  10.404   8.398   3.116
  173GL4    OE1 1758  10.517   8.344   3.103
  173GL4   HE11 1759  10.600   8.400   3.100
  173GL4   HE12 1760  10.524   8.244   3.095
  173GL4    OE2 1761  10.386   8.522   3.127
  173GL4   HE21 1762  10.465   8.584   3.125
  173GL4   HE22 1763  10.294   8.559   3.137
  173GL4      C 1764  10.172   8.339   3.387
  173GL4      O 1765  10.155   8.445   3.326
  174AS4      N 1766  10.073   8.281   3.458
  174AS4      H 1767  10.092   8.195   3.506
  174AS4     CA 1768   9.941   8.339   3.467
  174AS4     CB 1769   9.830   8.286   3.375
  174AS4     CG 1770   9.698   8.357   3.396
  174AS4    OD1 1771   9.654   8.430   3.303
  174AS4   HD11 1772   9.566   8.476   3.313
  174AS4   HD12 1773   9.708   8.443   3.220
  174AS4    OD2 1774   9.637   8.335   3.504
  174AS4   HD21 1775   9.548   8.378   3.520
  174AS4   HD22 1776   9.677   8.276   3.574
  174AS4      C 1777   9.905   8.411   3.594
  174AS4      O 1778   9.929   8.362   3.703
  175PRO      N 1779   9.848   8.529   3.583
  175PRO     CA 1780   9.817   8.606   3.701
  175PRO     CB 1781   9.776   8.743   3.650
  175PRO     CG 1782   9.860   8.758   3.522
  175PRO     CD 1783   9.871   8.615   3.468
  175PRO      C 1784   9.713   8.542   3.790
  175PRO      O 1785   9.727   8.552   3.911
  176ILE      N 1786   9.609   8.477   3.734
  176ILE      H 1787   9.602   8.471   3.634
  176ILE     CA 1788   9.507   8.416   3.815
  176ILE     CB 1789   9.394   8.362   3.732
  176ILE    CG1 1790   9.326   8.477   3.656
  176ILE    CG2 1791   9.298   8.287   3.827
  176ILE     CD 1792   9.224   8.427   3.553
  176ILE      C 1793   9.566   8.302   3.892
  176ILE      O 1794   9.540   8.286   4.011
  177ALA      N 1795   9.648   8.219   3.825
  177ALA      H 1796   9.668   8.238   3.729
  177ALA     CA 1797   9.708   8.106   3.889
  177ALA     CB 1798   9.795   8.024   3.791
  177ALA      C 1799   9.797   8.152   4.000
  177ALA      O 1800   9.799   8.094   4.108
  178ILE      N 1801   9.875   8.259   3.975
  178ILE      H 1802   9.867   8.306   3.887
  178ILE     CA 1803   9.970   8.308   4.072
  178ILE     CB 1804  10.054   8.420   4.019
  178ILE    CG1 1805  10.139   8.373   3.900
  178ILE    CG2 1806  10.138   8.475   4.135
  178ILE     CD 1807  10.210   8.488   3.830
  178ILE      C 1808   9.899   8.363   4.193
  178ILE      O 1809   9.937   8.334   4.306
  179GLY      N 1810   9.795   8.445   4.172
  179GLY      H 1811   9.763   8.462   4.079
  179GLY     CA 1812   9.729   8.510   4.282
  179GLY      C 1813   9.662   8.408   4.369
  179GLY      O 1814   9.672   8.414   4.491
  180ALA      N 1815   9.592   8.312   4.306
  180ALA      H 1816   9.591   8.309   4.206
  180ALA     CA 1817   9.518   8.212   4.379
  180ALA     CB 1818   9.437   8.120   4.287
  180ALA      C 1819   9.613   8.127   4.458
  180ALA      O 1820   9.580   8.084   4.569
  181PHE      N 1821   9.732   8.098   4.403
  181PHE      H 1822   9.754   8.136   4.313
  181PHE     CA 1823   9.829   8.014   4.468
  181PHE     CB 1824   9.957   8.001   4.383
  181PHE     CG 1825  10.057   7.914   4.451
  181PHE    CD1 1826  10.055   7.778   4.434
  181PHE    HD1 1827   9.986   7.736   4.375
  181PHE    CD2 1828  10.154   7.970   4.532
  181PHE    HD2 1829  10.156   8.069   4.545
  181PHE    CE1 1830  10.148   7.698   4.497
  181PHE    HE1 1831  10.146   7.599   4.483
  181PHE    CE2 1832  10.247   7.891   4.595
  181PHE    HE2 1833  10.316   7.932   4.653
  181PHE     CZ 1834  10.244   7.755   4.577
  181PHE     HZ 1835  10.311   7.697   4.623
  181PHE      C 1836   9.867   8.076   4.599
  181PHE      O 1837   9.869   8.009   4.703
  182HI2      N 1838   9.899   8.206   4.598
  182HI2      H 1839   9.893   8.257   4.512
  182HI2     CA 1840   9.940   8.275   4.717
  182HI2     CB 1841   9.984   8.420   4.691
  182HI2     CG 1842  10.105   8.427   4.603
  182HI2    ND1 1843  10.231   8.389   4.642
  182HI2    HD1 1844  10.257   8.353   4.731
  182HI2    CD2 1845  10.116   8.470   4.474
  182HI2    HD2 1846  10.041   8.504   4.418
  182HI2    CE1 1847  10.313   8.410   4.536
  182HI2    HE1 1848  10.411   8.391   4.536
  182HI2    NE2 1849  10.248   8.459   4.431
  182HI2    HE2 1850  10.285   8.483   4.342
  182HI2      C 1851   9.824   8.280   4.813
  182HI2      O 1852   9.843   8.276   4.934
  183ALA      N 1853   9.702   8.293   4.759
  183ALA      H 1854   9.691   8.298   4.660
  183ALA     CA 1855   9.585   8.299   4.843
  183ALA     CB 1856   9.456   8.317   4.762
  183ALA      C 1857   9.576   8.169   4.918
  183ALA      O 1858   9.550   8.165   5.037
  184MET      N 1859   9.603   8.058   4.848
  184MET      H 1860   9.628   8.066   4.751
  184MET     CA 1861   9.596   7.928   4.906
  184MET     CB 1862   9.547   7.807   4.825
  184MET     CG 1863   9.400   7.816   4.790
  184MET     SD 1864   9.349   7.685   4.675
  184MET     CE 1865   9.385   7.544   4.783
  184MET      C 1866   9.689   7.901   5.020
  184MET      O 1867   9.653   7.831   5.116
  185LY3      N 1868   9.812   7.954   5.012
  185LY3      H 1869   9.838   8.007   4.931
  185LY3     CA 1870   9.907   7.934   5.118
  185LY3     CB 1871  10.047   7.989   5.086
  185LY3     CG 1872  10.049   8.138   5.052
  185LY3     CD 1873  10.191   8.194   5.041
  185LY3     CE 1874  10.193   8.341   5.000
  185LY3     NZ 1875  10.332   8.393   5.004
  185LY3    HZ1 1876  10.332   8.490   4.977
  185LY3    HZ2 1877  10.367   8.385   5.097
  185LY3    HZ3 1878  10.389   8.341   4.941
  185LY3      C 1879   9.854   8.003   5.241
  185LY3      O 1880   9.884   7.964   5.353
  186LY3      N 1881   9.780   8.114   5.219
  186LY3      H 1882   9.771   8.145   5.125
  186LY3     CA 1883   9.715   8.191   5.321
  186LY3     CB 1884   9.678   8.334   5.279
  186LY3     CG 1885   9.796   8.431   5.295
  186LY3     CD 1886   9.915   8.407   5.202
  186LY3     CE 1887  10.026   8.510   5.226
  186LY3     NZ 1888  10.078   8.497   5.364
  186LY3    HZ1 1889  10.151   8.565   5.378
  186LY3    HZ2 1890  10.004   8.513   5.429
  186LY3    HZ3 1891  10.115   8.405   5.377
  186LY3      C 1892   9.589   8.123   5.368
  186LY3      O 1893   9.526   8.170   5.462
  187ARG      N 1894   9.548   8.014   5.300
  187ARG      H 1895   9.601   7.984   5.221
  187ARG     CA 1896   9.431   7.939   5.337
  187ARG     CB 1897   9.433   7.915   5.489
  187ARG     CG 1898   9.316   7.839   5.550
  187ARG     CD 1899   9.354   7.798   5.693
  187ARG     NE 1900   9.233   7.756   5.767
  187ARG     HE 1901   9.180   7.676   5.738
  187ARG     CZ 1902   9.196   7.829   5.875
  187ARG    NH1 1903   9.269   7.938   5.912
  187ARG   HH11 1904   9.351   7.963   5.860
  187ARG   HH12 1905   9.243   7.992   5.992
  187ARG    NH2 1906   9.086   7.794   5.948
  187ARG   HH21 1907   9.032   7.714   5.921
  187ARG   HH22 1908   9.059   7.849   6.027
  187ARG      C 1909   9.305   8.006   5.290
  187ARG      O 1910   9.199   7.992   5.351
  188ILE      N 1911   9.314   8.077   5.176
  188ILE      H 1912   9.404   8.091   5.134
  188ILE     CA 1913   9.197   8.134   5.113
  188ILE     CB 1914   9.197   8.284   5.091
  188ILE    CG1 1915   9.319   8.353   5.031
  188ILE    CG2 1916   9.090   8.358   5.171
  188ILE     CD 1917   9.425   8.387   5.136
  188ILE      C 1918   9.174   8.069   4.980
  188ILE      O 1919   9.260   8.067   4.892
  189LEU      N 1920   9.053   8.011   4.965
  189LEU      H 1921   8.990   8.013   5.043
  189LEU     CA 1922   9.008   7.946   4.845
  189LEU     CB 1923   8.948   7.803   4.854
  189LEU     CG 1924   8.903   7.742   4.720
  189LEU    CD1 1925   9.024   7.708   4.631
  189LEU    CD2 1926   8.815   7.618   4.746
  189LEU      C 1927   8.959   8.038   4.738
  189LEU      O 1928   8.907   8.145   4.768
  190THR      N 1929   8.975   8.001   4.609
  190THR      H 1930   9.024   7.917   4.587
  190THR     CA 1931   8.922   8.084   4.504
  190THR     CB 1932   9.027   8.139   4.411
  190THR    OG1 1933   9.119   8.219   4.482
  190THR    HG1 1934   9.188   8.255   4.419
  190THR    CG2 1935   8.957   8.222   4.302
  190THR      C 1936   8.828   8.001   4.422
  190THR      O 1937   8.863   7.892   4.377
  191SER      N 1938   8.704   8.050   4.401
  191SER      H 1939   8.678   8.136   4.445
  191SER     CA 1940   8.609   7.982   4.318
  191SER     CB 1941   8.463   7.997   4.367
  191SER     OG 1942   8.374   7.929   4.280
  191SER     HG 1943   8.281   7.939   4.313
  191SER      C 1944   8.619   8.052   4.186
  191SER      O 1945   8.609   8.174   4.181
  192ALA      N 1946   8.642   7.978   4.075
  192ALA      H 1947   8.646   7.878   4.080
  192ALA     CA 1948   8.658   8.045   3.949
  192ALA     CB 1949   8.803   8.043   3.899
  192ALA      C 1950   8.573   7.982   3.843
  192ALA      O 1951   8.557   7.860   3.836
  193SER      N 1952   8.516   8.067   3.755
  193SER      H 1953   8.528   8.165   3.766
  193SER     CA 1954   8.438   8.018   3.645
  193SER     CB 1955   8.301   8.078   3.609
  193SER     OG 1956   8.317   8.215   3.572
  193SER     HG 1957   8.228   8.253   3.549
  193SER      C 1958   8.518   7.947   3.540
  193SER      O 1959   8.631   7.986   3.512
  194ALA      N 1960   8.460   7.840   3.482
  194ALA      H 1961   8.367   7.816   3.510
  194ALA     CA 1962   8.524   7.757   3.383
  194ALA     CB 1963   8.441   7.632   3.350
  194ALA      C 1964   8.544   7.831   3.253
  194ALA      O 1965   8.638   7.801   3.180
  195GLY      N 1966   8.453   7.924   3.219
  195GLY      H 1967   8.377   7.945   3.280
  195GLY     CA 1968   8.464   7.995   3.094
  195GLY      C 1969   8.347   7.959   3.008
  195GLY      O 1970   8.282   7.857   3.030
  196ASN      N 1971   8.314   8.046   2.909
  196ASN      H 1972   8.368   8.129   2.898
  196ASN     CA 1973   8.204   8.021   2.819
  196ASN     CB 1974   8.068   8.092   2.837
  196ASN     CG 1975   8.006   8.044   2.966
  196ASN    OD1 1976   8.027   7.930   3.007
  196ASN    ND2 1977   7.925   8.131   3.032
  196ASN   HD21 1978   7.909   8.223   2.994
  196ASN   HD22 1979   7.881   8.104   3.118
  196ASN      C 1980   8.240   7.982   2.678
  196ASN      O 1981   8.172   8.021   2.583
  197AS4      N 1982   8.350   7.908   2.664
  197AS4      H 1983   8.397   7.880   2.748
  197AS4     CA 1984   8.409   7.864   2.539
  197AS4     CB 1985   8.559   7.834   2.558
  197AS4     CG 1986   8.628   7.821   2.423
  197AS4    OD1 1987   8.568   7.861   2.320
  197AS4   HD11 1988   8.612   7.855   2.230
  197AS4   HD12 1989   8.475   7.899   2.327
  197AS4    OD2 1990   8.744   7.772   2.421
  197AS4   HD21 1991   8.794   7.764   2.335
  197AS4   HD22 1992   8.787   7.742   2.506
  197AS4      C 1993   8.345   7.739   2.480
  197AS4      O 1994   8.375   7.704   2.367
  198GLY      N 1995   8.261   7.665   2.555
  198GLY      H 1996   8.230   7.701   2.644
  198GLY     CA 1997   8.214   7.535   2.511
  198GLY      C 1998   8.131   7.546   2.388
  198GLY      O 1999   8.112   7.656   2.335
  199PRO      N 2000   8.078   7.436   2.335
  199PRO     CA 2001   8.094   7.302   2.386
  199PRO     CB 2002   7.956   7.242   2.409
  199PRO     CG 2003   7.877   7.311   2.296
  199PRO     CD 2004   7.941   7.451   2.285
  199PRO      C 2005   8.215   7.213   2.368
  199PRO      O 2006   8.218   7.104   2.424
  200VAL      N 2007   8.312   7.255   2.285
  200VAL      H 2008   8.307   7.348   2.249
  200VAL     CA 2009   8.424   7.172   2.245
  200VAL     CB 2010   8.503   7.235   2.133
  200VAL    CG1 2011   8.622   7.145   2.097
  200VAL    CG2 2012   8.407   7.259   2.016
  200VAL      C 2013   8.518   7.146   2.359
  200VAL      O 2014   8.525   7.223   2.455
  201LEU      N 2015   8.592   7.034   2.349
  201LEU      H 2016   8.580   6.976   2.269
  201LEU     CA 2017   8.687   6.993   2.449
  201LEU     CB 2018   8.741   6.851   2.430
  201LEU     CG 2019   8.630   6.747   2.452
  201LEU    CD1 2020   8.515   6.766   2.352
  201LEU    CD2 2021   8.689   6.606   2.447
  201LEU      C 2022   8.805   7.086   2.446
  201LEU      O 2023   8.831   7.151   2.346
  202ALA      N 2024   8.877   7.092   2.561
  202ALA      H 2025   8.848   7.036   2.638
  202ALA     CA 2026   8.994   7.175   2.576
  202ALA     CB 2027   9.104   7.141   2.475
  202ALA      C 2028   8.962   7.322   2.560
  202ALA      O 2029   9.042   7.396   2.503
  203SER      N 2030   8.842   7.366   2.604
  203SER      H 2031   8.777   7.300   2.642
  203SER     CA 2032   8.803   7.506   2.599
  203SER     CB 2033   8.652   7.523   2.579
  203SER     OG 2034   8.611   7.462   2.457
  203SER     HG 2035   8.513   7.474   2.445
  203SER      C 2036   8.835   7.584   2.725
  203SER      O 2037   8.840   7.707   2.721
  204ILE      N 2038   8.855   7.516   2.840
  204ILE      H 2039   8.860   7.417   2.838
  204ILE     CA 2040   8.868   7.583   2.969
  204ILE     CB 2041   8.825   7.496   3.083
  204ILE    CG1 2042   8.833   7.573   3.215
  204ILE    CG2 2043   8.915   7.371   3.082
  204ILE     CD 2044   8.780   7.493   3.334
  204ILE      C 2045   9.010   7.624   3.000
  204ILE      O 2046   9.105   7.551   2.977
  205THR      N 2047   9.023   7.750   3.047
  205THR      H 2048   8.940   7.806   3.050
  205THR     CA 2049   9.144   7.813   3.094
  205THR     CB 2050   9.143   7.962   3.073
  205THR    OG1 2051   9.270   8.017   3.102
  205THR    HG1 2052   9.268   8.116   3.088
  205THR    CG2 2053   9.036   8.022   3.166
  205THR      C 2054   9.169   7.793   3.241
  205THR      O 2055   9.279   7.822   3.288
  206ASN      N 2056   9.067   7.755   3.321
  206ASN      H 2057   8.977   7.731   3.283
  206ASN     CA 2058   9.090   7.749   3.464
  206ASN     CB 2059   8.966   7.775   3.549
  206ASN     CG 2060   9.018   7.822   3.684
  206ASN    OD1 2061   8.987   7.933   3.728
  206ASN    ND2 2062   9.101   7.738   3.751
  206ASN   HD21 2063   9.125   7.649   3.711
  206ASN   HD22 2064   9.138   7.764   3.840
  206ASN      C 2065   9.148   7.615   3.496
  206ASN      O 2066   9.079   7.515   3.516
  207PHE      N 2067   9.282   7.613   3.488
  207PHE      H 2068   9.327   7.700   3.467
  207PHE     CA 2069   9.366   7.499   3.507
  207PHE     CB 2070   9.491   7.511   3.417
  207PHE     CG 2071   9.566   7.633   3.456
  207PHE    CD1 2072   9.662   7.629   3.556
  207PHE    HD1 2073   9.680   7.543   3.603
  207PHE    CD2 2074   9.542   7.753   3.393
  207PHE    HD2 2075   9.473   7.757   3.320
  207PHE    CE1 2076   9.731   7.742   3.591
  207PHE    HE1 2077   9.799   7.738   3.664
  207PHE    CE2 2078   9.611   7.866   3.428
  207PHE    HE2 2079   9.592   7.953   3.381
  207PHE     CZ 2080   9.706   7.861   3.527
  207PHE     HZ 2081   9.756   7.944   3.553
  207PHE      C 2082   9.418   7.467   3.646
  207PHE      O 2083   9.433   7.351   3.684
  208SER      N 2084   9.453   7.567   3.729
  208SER      H 2085   9.428   7.661   3.708
  208SER     CA 2086   9.527   7.534   3.849
  208SER     CB 2087   9.561   7.659   3.932
  208SER     OG 2088   9.639   7.749   3.855
  208SER     HG 2089   9.660   7.830   3.909
  208SER      C 2090   9.453   7.437   3.937
  208SER      O 2091   9.331   7.443   3.950
  209PRO      N 2092   9.525   7.342   3.991
  209PRO     CA 2093   9.471   7.235   4.072
  209PRO     CB 2094   9.591   7.146   4.105
  209PRO     CG 2095   9.692   7.178   3.995
  209PRO     CD 2096   9.667   7.327   3.967
  209PRO      C 2097   9.415   7.294   4.197
  209PRO      O 2098   9.322   7.237   4.254
  210TRP      N 2099   9.476   7.404   4.244
  210TRP      H 2100   9.553   7.442   4.193
  210TRP     CA 2101   9.435   7.469   4.365
  210TRP     CB 2102   9.542   7.566   4.421
  210TRP     CG 2103   9.596   7.669   4.325
  210TRP    CD1 2104   9.546   7.790   4.288
  210TRP    HD1 2105   9.459   7.829   4.320
  210TRP    CD2 2106   9.721   7.654   4.256
  210TRP    NE1 2107   9.632   7.852   4.201
  210TRP    HE1 2108   9.618   7.942   4.159
  210TRP    CE2 2109   9.740   7.769   4.180
  210TRP    CE3 2110   9.813   7.553   4.256
  210TRP    HE3 2111   9.799   7.470   4.311
  210TRP    CZ2 2112   9.852   7.785   4.103
  210TRP    HZ2 2113   9.867   7.867   4.049
  210TRP    CZ3 2114   9.925   7.568   4.178
  210TRP    HZ3 2115   9.994   7.496   4.176
  210TRP    CH2 2116   9.945   7.682   4.103
  210TRP    HH2 2117  10.027   7.691   4.047
  210TRP      C 2118   9.306   7.542   4.347
  210TRP      O 2119   9.237   7.570   4.445
  211SER      N 2120   9.271   7.581   4.223
  211SER      H 2121   9.330   7.559   4.145
  211SER     CA 2122   9.149   7.655   4.202
  211SER     CB 2123   9.148   7.732   4.069
  211SER     OG 2124   9.025   7.801   4.054
  211SER     HG 2125   9.025   7.851   3.968
  211SER      C 2126   9.031   7.562   4.201
  211SER      O 2127   9.041   7.445   4.165
  212LEU      N 2128   8.913   7.614   4.242
  212LEU      H 2129   8.910   7.707   4.278
  212LEU     CA 2130   8.793   7.537   4.234
  212LEU     CB 2131   8.698   7.558   4.353
  212LEU     CG 2132   8.567   7.478   4.342
  212LEU    CD1 2133   8.595   7.328   4.331
  212LEU    CD2 2134   8.475   7.510   4.461
  212LEU      C 2135   8.723   7.585   4.110
  212LEU      O 2136   8.664   7.693   4.110
  213SER      N 2137   8.728   7.504   4.003
  213SER      H 2138   8.773   7.415   4.012
  213SER     CA 2139   8.672   7.538   3.875
  213SER     CB 2140   8.760   7.542   3.749
  213SER     OG 2141   8.884   7.604   3.780
  213SER     HG 2142   8.941   7.606   3.699
  213SER      C 2143   8.528   7.501   3.855
  213SER      O 2144   8.493   7.384   3.871
  214VAL      N 2145   8.442   7.598   3.817
  214VAL      H 2146   8.477   7.689   3.797
  214VAL     CA 2147   8.300   7.573   3.805
  214VAL     CB 2148   8.210   7.589   3.926
  214VAL    CG1 2149   8.061   7.569   3.897
  214VAL    CG2 2150   8.282   7.566   4.060
  214VAL      C 2151   8.234   7.583   3.670
  214VAL      O 2152   8.249   7.682   3.599
  215ALA      N 2153   8.158   7.478   3.631
  215ALA      H 2154   8.151   7.400   3.693
  215ALA     CA 2155   8.086   7.473   3.506
  215ALA     CB 2156   8.072   7.331   3.450
  215ALA      C 2157   7.947   7.527   3.528
  215ALA      O 2158   7.905   7.549   3.641
  216ALA      N 2159   7.871   7.550   3.418
  216ALA      H 2160   7.906   7.530   3.327
  216ALA     CA 2161   7.738   7.605   3.433
  216ALA     CB 2162   7.717   7.734   3.352
  216ALA      C 2163   7.636   7.505   3.384
  216ALA      O 2164   7.648   7.448   3.276
  217SER      N 2165   7.531   7.486   3.466
  217SER      H 2166   7.526   7.538   3.551
  217SER     CA 2167   7.426   7.394   3.437
  217SER     CB 2168   7.452   7.242   3.448
  217SER     OG 2169   7.330   7.171   3.461
  217SER     HG 2170   7.350   7.073   3.468
  217SER      C 2171   7.288   7.450   3.447
  217SER      O 2172   7.268   7.557   3.505
  218THR      N 2173   7.190   7.380   3.388
  218THR      H 2174   7.213   7.296   3.339
  218THR     CA 2175   7.053   7.422   3.393
  218THR     CB 2176   6.969   7.429   3.267
  218THR    OG1 2177   6.937   7.304   3.208
  218THR    HG1 2178   6.881   7.319   3.127
  218THR    CG2 2179   6.972   7.555   3.179
  218THR      C 2180   6.983   7.396   3.522
  218THR      O 2181   7.029   7.316   3.604
  219ILE      N 2182   6.869   7.463   3.540
  219ILE      H 2183   6.842   7.527   3.468
  219ILE     CA 2184   6.783   7.452   3.654
  219ILE     CB 2185   6.765   7.561   3.755
  219ILE    CG1 2186   6.678   7.669   3.687
  219ILE    CG2 2187   6.903   7.617   3.795
  219ILE     CD 2188   6.646   7.788   3.776
  219ILE      C 2189   6.654   7.392   3.609
  219ILE      O 2190   6.627   7.389   3.489
  220AS4      N 2191   6.571   7.341   3.701
  220AS4      H 2192   6.596   7.341   3.797
  220AS4     CA 2193   6.446   7.286   3.657
  220AS4     CB 2194   6.377   7.213   3.773
  220AS4     CG 2195   6.376   7.302   3.896
  220AS4    OD1 2196   6.337   7.247   4.002
  220AS4   HD11 2197   6.337   7.298   4.087
  220AS4   HD12 2198   6.308   7.151   4.001
  220AS4    OD2 2199   6.414   7.421   3.889
  220AS4   HD21 2200   6.416   7.478   3.971
  220AS4   HD22 2201   6.444   7.459   3.801
  220AS4      C 2202   6.359   7.394   3.598
  220AS4      O 2203   6.292   7.372   3.498
  221ARG      N 2204   6.359   7.515   3.656
  221ARG      H 2205   6.416   7.532   3.736
  221ARG     CA 2206   6.279   7.622   3.603
  221ARG     CB 2207   6.270   7.735   3.705
  221ARG     CG 2208   6.210   7.869   3.662
  221ARG     CD 2209   6.300   7.949   3.567
  221ARG     NE 2210   6.250   8.088   3.571
  221ARG     HE 2211   6.164   8.113   3.526
  221ARG     CZ 2212   6.322   8.183   3.638
  221ARG    NH1 2213   6.451   8.158   3.675
  221ARG   HH11 2214   6.493   8.069   3.654
  221ARG   HH12 2215   6.503   8.228   3.724
  221ARG    NH2 2216   6.263   8.301   3.673
  221ARG   HH21 2217   6.167   8.318   3.651
  221ARG   HH22 2218   6.316   8.371   3.722
  221ARG      C 2219   6.340   7.671   3.477
  221ARG      O 2220   6.461   7.693   3.469
  222AS4      N 2221   6.256   7.687   3.374
  222AS4      H 2222   6.159   7.666   3.385
  222AS4     CA 2223   6.305   7.737   3.249
  222AS4     CB 2224   6.306   7.629   3.139
  222AS4     CG 2225   6.366   7.690   3.012
  222AS4    OD1 2226   6.372   7.616   2.910
  222AS4   HD11 2227   6.411   7.652   2.825
  222AS4   HD12 2228   6.338   7.522   2.914
  222AS4    OD2 2229   6.406   7.809   3.015
  222AS4   HD21 2230   6.446   7.850   2.933
  222AS4   HD22 2231   6.399   7.862   3.099
  222AS4      C 2232   6.213   7.846   3.206
  222AS4      O 2233   6.092   7.828   3.206
  223PHE      N 2234   6.269   7.963   3.170
  223PHE      H 2235   6.368   7.977   3.179
  223PHE     CA 2236   6.187   8.069   3.118
  223PHE     CB 2237   6.255   8.205   3.092
  223PHE     CG 2238   6.275   8.285   3.215
  223PHE    CD1 2239   6.169   8.353   3.269
  223PHE    HD1 2240   6.079   8.346   3.226
  223PHE    CD2 2241   6.400   8.296   3.272
  223PHE    HD2 2242   6.478   8.248   3.232
  223PHE    CE1 2243   6.185   8.430   3.381
  223PHE    HE1 2244   6.107   8.479   3.420
  223PHE    CE2 2245   6.416   8.373   3.384
  223PHE    HE2 2246   6.507   8.381   3.427
  223PHE     CZ 2247   6.309   8.440   3.438
  223PHE     HZ 2248   6.322   8.497   3.520
  223PHE      C 2249   6.146   8.034   2.980
  223PHE      O 2250   6.228   7.994   2.898
  224PHE      N 2251   6.016   8.053   2.950
  224PHE      H 2252   5.950   8.078   3.021
  224PHE     CA 2253   5.976   8.037   2.815
  224PHE     CB 2254   5.909   7.903   2.777
  224PHE     CG 2255   5.776   7.884   2.840
  224PHE    CD1 2256   5.666   7.949   2.790
  224PHE    HD1 2257   5.676   8.010   2.712
  224PHE    CD2 2258   5.761   7.799   2.948
  224PHE    HD2 2259   5.841   7.750   2.984
  224PHE    CE1 2260   5.542   7.930   2.847
  224PHE    HE1 2261   5.463   7.978   2.810
  224PHE    CE2 2262   5.637   7.780   3.004
  224PHE    HE2 2263   5.627   7.718   3.082
  224PHE     CZ 2264   5.528   7.846   2.954
  224PHE     HZ 2265   5.438   7.832   2.995
  224PHE      C 2266   5.884   8.150   2.787
  224PHE      O 2267   5.839   8.220   2.878
  225THR      N 2268   5.861   8.176   2.657
  225THR      H 2269   5.904   8.119   2.588
  225THR     CA 2270   5.774   8.283   2.616
  225THR     CB 2271   5.842   8.380   2.523
  225THR    OG1 2272   5.961   8.430   2.581
  225THR    HG1 2273   6.005   8.495   2.517
  225THR    CG2 2274   5.746   8.496   2.495
  225THR      C 2275   5.668   8.218   2.534
  225THR      O 2276   5.692   8.180   2.420
  226LY3      N 2277   5.546   8.206   2.589
  226LY3      H 2278   5.526   8.246   2.678
  226LY3     CA 2279   5.445   8.136   2.517
  226LY3     CB 2280   5.331   8.090   2.608
  226LY3     CG 2281   5.272   7.960   2.558
  226LY3     CD 2282   5.369   7.842   2.577
  226LY3     CE 2283   5.313   7.709   2.525
  226LY3     NZ 2284   5.387   7.592   2.579
  226LY3    HZ1 2285   5.347   7.508   2.542
  226LY3    HZ2 2286   5.483   7.598   2.552
  226LY3    HZ3 2287   5.380   7.591   2.679
  226LY3      C 2288   5.391   8.228   2.412
  226LY3      O 2289   5.378   8.348   2.433
  227VAL      N 2290   5.363   8.172   2.293
  227VAL      H 2291   5.381   8.075   2.277
  227VAL     CA 2292   5.305   8.253   2.191
  227VAL     CB 2293   5.394   8.270   2.070
  227VAL    CG1 2294   5.325   8.340   1.953
  227VAL    CG2 2295   5.543   8.273   2.105
  227VAL      C 2296   5.181   8.183   2.148
  227VAL      O 2297   5.185   8.065   2.113
  228GLN      N 2298   5.067   8.253   2.151
  228GLN      H 2299   5.067   8.349   2.180
  228GLN     CA 2300   4.945   8.189   2.112
  228GLN     CB 2301   4.833   8.195   2.216
  228GLN     CG 2302   4.864   8.113   2.341
  228GLN     CD 2303   4.744   8.122   2.433
  228GLN    OE1 2304   4.745   8.069   2.544
  228GLN    NE2 2305   4.636   8.192   2.387
  228GLN   HE21 2306   4.639   8.233   2.296
  228GLN   HE22 2307   4.554   8.201   2.443
  228GLN      C 2308   4.894   8.258   1.991
  228GLN      O 2309   4.865   8.378   1.992
  229LEU      N 2310   4.881   8.181   1.883
  229LEU      H 2311   4.910   8.086   1.886
  229LEU     CA 2312   4.825   8.233   1.763
  229LEU     CB 2313   4.899   8.220   1.628
  229LEU     CG 2314   5.037   8.287   1.635
  229LEU    CD1 2315   5.134   8.230   1.740
  229LEU    CD2 2316   5.084   8.357   1.508
  229LEU      C 2317   4.676   8.245   1.768
  229LEU      O 2318   4.614   8.198   1.863
  230GLY      N 2319   4.615   8.307   1.665
  230GLY      H 2320   4.671   8.336   1.587
  230GLY     CA 2321   4.474   8.334   1.663
  230GLY      C 2322   4.395   8.206   1.675
  230GLY      O 2323   4.287   8.205   1.735
  231AS4      N 2324   4.446   8.097   1.617
  231AS4      H 2325   4.532   8.106   1.568
  231AS4     CA 2326   4.384   7.967   1.620
  231AS4     CB 2327   4.399   7.866   1.503
  231AS4     CG 2328   4.539   7.802   1.495
  231AS4    OD1 2329   4.629   7.825   1.581
  231AS4   HD11 2330   4.718   7.781   1.573
  231AS4   HD12 2331   4.611   7.888   1.657
  231AS4    OD2 2332   4.556   7.724   1.398
  231AS4   HD21 2333   4.644   7.678   1.386
  231AS4   HD22 2334   4.483   7.709   1.332
  231AS4      C 2335   4.367   7.906   1.754
  231AS4      O 2336   4.294   7.809   1.772
  232SER      N 2337   4.437   7.964   1.853
  232SER      H 2338   4.483   8.051   1.834
  232SER     CA 2339   4.447   7.908   1.984
  232SER     CB 2340   4.329   7.910   2.083
  232SER     OG 2341   4.364   7.849   2.206
  232SER     HG 2342   4.286   7.851   2.268
  232SER      C 2343   4.559   7.811   2.003
  232SER      O 2344   4.584   7.763   2.113
  233ASN      N 2345   4.635   7.783   1.895
  233ASN      H 2346   4.611   7.816   1.804
  233ASN     CA 2347   4.753   7.703   1.914
  233ASN     CB 2348   4.797   7.593   1.816
  233ASN     CG 2349   4.692   7.482   1.817
  233ASN    OD1 2350   4.599   7.484   1.898
  233ASN    ND2 2351   4.709   7.383   1.726
  233ASN   HD21 2352   4.786   7.385   1.663
  233ASN   HD22 2353   4.643   7.308   1.722
  233ASN      C 2354   4.854   7.771   2.001
  233ASN      O 2355   4.872   7.892   1.991
  234VAL      N 2356   4.921   7.695   2.090
  234VAL      H 2357   4.909   7.596   2.093
  234VAL     CA 2358   5.010   7.761   2.181
  234VAL     CB 2359   4.966   7.739   2.322
  234VAL    CG1 2360   5.062   7.813   2.415
  234VAL    CG2 2361   4.821   7.787   2.337
  234VAL      C 2362   5.148   7.702   2.162
  234VAL      O 2363   5.164   7.580   2.168
  235PHE      N 2364   5.251   7.786   2.142
  235PHE      H 2365   5.235   7.885   2.144
  235PHE     CA 2366   5.384   7.736   2.117
  235PHE     CB 2367   5.446   7.790   1.986
  235PHE     CG 2368   5.351   7.764   1.874
  235PHE    CD1 2369   5.323   7.636   1.832
  235PHE    HD1 2370   5.366   7.558   1.878
  235PHE    CD2 2371   5.292   7.870   1.809
  235PHE    HD2 2372   5.313   7.964   1.838
  235PHE    CE1 2373   5.235   7.615   1.728
  235PHE    HE1 2374   5.215   7.522   1.699
  235PHE    CE2 2375   5.205   7.849   1.706
  235PHE    HE2 2376   5.162   7.927   1.659
  235PHE     CZ 2377   5.176   7.721   1.665
  235PHE     HZ 2378   5.112   7.706   1.590
  235PHE      C 2379   5.474   7.784   2.226
  235PHE      O 2380   5.462   7.897   2.273
  236GL4      N 2381   5.567   7.698   2.271
  236GL4      H 2382   5.572   7.604   2.236
  236GL4     CA 2383   5.660   7.743   2.370
  236GL4     CB 2384   5.652   7.705   2.519
  236GL4     CG 2385   5.693   7.560   2.545
  236GL4     CD 2386   5.843   7.547   2.525
  236GL4    OE1 2387   5.918   7.628   2.586
  236GL4   HE11 2388   6.017   7.623   2.575
  236GL4   HE12 2389   5.878   7.698   2.646
  236GL4    OE2 2390   5.885   7.457   2.448
  236GL4   HE21 2391   5.984   7.446   2.433
  236GL4   HE22 2392   5.821   7.396   2.403
  236GL4      C 2393   5.792   7.789   2.317
  236GL4      O 2394   5.875   7.708   2.278
  237GLY      N 2395   5.812   7.922   2.314
  237GLY      H 2396   5.740   7.983   2.347
  237GLY     CA 2397   5.935   7.976   2.266
  237GLY      C 2398   6.026   8.004   2.383
  237GLY      O 2399   5.991   7.975   2.497
  238VAL      N 2400   6.145   8.061   2.355
  238VAL      H 2401   6.168   8.083   2.260
  238VAL     CA 2402   6.240   8.090   2.458
  238VAL     CB 2403   6.363   8.004   2.453
  238VAL    CG1 2404   6.476   8.052   2.546
  238VAL    CG2 2405   6.333   7.859   2.411
  238VAL      C 2406   6.286   8.232   2.446
  238VAL      O 2407   6.331   8.274   2.339
  239SER      N 2408   6.278   8.307   2.558
  239SER      H 2409   6.243   8.261   2.640
  239SER     CA 2410   6.314   8.445   2.571
  239SER     CB 2411   6.280   8.560   2.473
  239SER     OG 2412   6.288   8.523   2.337
  239SER     HG 2413   6.265   8.601   2.279
  239SER      C 2414   6.296   8.496   2.709
  239SER      O 2415   6.223   8.437   2.788
  240ILE      N 2416   6.361   8.610   2.741
  240ILE      H 2417   6.428   8.648   2.678
  240ILE     CA 2418   6.334   8.677   2.865
  240ILE     CB 2419   6.458   8.736   2.926
  240ILE    CG1 2420   6.562   8.626   2.956
  240ILE    CG2 2421   6.417   8.816   3.051
  240ILE     CD 2422   6.512   8.523   3.057
  240ILE      C 2423   6.249   8.792   2.821
  240ILE      O 2424   6.303   8.897   2.787
  241ASN      N 2425   6.115   8.775   2.820
  241ASN      H 2426   6.075   8.692   2.858
  241ASN     CA 2427   6.029   8.877   2.763
  241ASN     CB 2428   5.932   8.816   2.660
  241ASN     CG 2429   5.856   8.929   2.592
  241ASN    OD1 2430   5.916   9.021   2.537
  241ASN    ND2 2431   5.720   8.922   2.596
  241ASN   HD21 2432   5.676   8.845   2.641
  241ASN   HD22 2433   5.665   8.994   2.552
  241ASN      C 2434   5.948   8.947   2.868
  241ASN      O 2435   5.847   8.897   2.917
  242THR      N 2436   5.991   9.070   2.902
  242THR      H 2437   6.072   9.105   2.855
  242THR     CA 2438   5.930   9.156   3.001
  242THR     CB 2439   6.019   9.270   3.040
  242THR    OG1 2440   6.042   9.354   2.928
  242THR    HG1 2441   6.102   9.430   2.955
  242THR    CG2 2442   6.152   9.213   3.091
  242THR      C 2443   5.802   9.218   2.952
  242THR      O 2444   5.715   9.252   3.033
  243PHE      N 2445   5.789   9.239   2.820
  243PHE      H 2446   5.859   9.206   2.757
  243PHE     CA 2447   5.675   9.311   2.769
  243PHE     CB 2448   5.680   9.328   2.617
  243PHE     CG 2449   5.796   9.419   2.593
  243PHE    CD1 2450   5.923   9.368   2.578
  243PHE    HD1 2451   5.937   9.269   2.584
  243PHE    CD2 2452   5.778   9.555   2.587
  243PHE    HD2 2453   5.686   9.594   2.598
  243PHE    CE1 2454   6.030   9.451   2.557
  243PHE    HE1 2455   6.122   9.413   2.546
  243PHE    CE2 2456   5.884   9.639   2.565
  243PHE    HE2 2457   5.870   9.738   2.561
  243PHE     CZ 2458   6.011   9.587   2.550
  243PHE     HZ 2459   6.089   9.648   2.534
  243PHE      C 2460   5.552   9.241   2.813
  243PHE      O 2461   5.520   9.129   2.775
  244GL4      N 2462   5.484   9.315   2.900
  244GL4      H 2463   5.519   9.407   2.918
  244GL4     CA 2464   5.368   9.277   2.970
  244GL4     CB 2465   5.359   9.320   3.118
  244GL4     CG 2466   5.483   9.281   3.199
  244GL4     CD 2467   5.471   9.345   3.337
  244GL4    OE1 2468   5.550   9.438   3.365
  244GL4   HE11 2469   5.545   9.483   3.455
  244GL4   HE12 2470   5.618   9.468   3.299
  244GL4    OE2 2471   5.382   9.301   3.415
  244GL4   HE21 2472   5.371   9.341   3.506
  244GL4   HE22 2473   5.322   9.226   3.385
  244GL4      C 2474   5.242   9.267   2.899
  244GL4      O 2475   5.169   9.170   2.913
  245LEU      N 2476   5.227   9.364   2.809
  245LEU      H 2477   5.309   9.413   2.778
  245LEU     CA 2478   5.103   9.404   2.753
  245LEU     CB 2479   5.128   9.505   2.640
  245LEU     CG 2480   5.003   9.576   2.585
  245LEU    CD1 2481   4.906   9.633   2.689
  245LEU    CD2 2482   5.020   9.637   2.445
  245LEU      C 2483   5.030   9.282   2.711
  245LEU      O 2484   4.908   9.278   2.730
  246ASN      N 2485   5.104   9.177   2.666
  246ASN      H 2486   5.203   9.184   2.660
  246ASN     CA 2487   5.037   9.056   2.626
  246ASN     CB 2488   4.952   8.986   2.733
  246ASN     CG 2489   5.035   8.923   2.842
  246ASN    OD1 2490   5.157   8.912   2.831
  246ASN    ND2 2491   4.964   8.876   2.948
  246ASN   HD21 2492   4.865   8.886   2.950
  246ASN   HD22 2493   5.012   8.833   3.025
  246ASN      C 2494   4.935   9.101   2.530
  246ASN      O 2495   4.816   9.083   2.554
  247AS4      N 2496   4.976   9.171   2.424
  247AS4      H 2497   5.072   9.190   2.405
  247AS4     CA 2498   4.870   9.217   2.341
  247AS4     CB 2499   4.869   9.366   2.304
  247AS4     CG 2500   4.803   9.439   2.419
  247AS4    OD1 2501   4.762   9.557   2.399
  247AS4   HD11 2502   4.717   9.608   2.472
  247AS4   HD12 2503   4.775   9.600   2.309
  247AS4    OD2 2504   4.790   9.378   2.528
  247AS4   HD21 2505   4.745   9.423   2.606
  247AS4   HD22 2506   4.824   9.285   2.538
  247AS4      C 2507   4.867   9.142   2.215
  247AS4      O 2508   4.969   9.094   2.164
  248MET      N 2509   4.744   9.128   2.165
  248MET      H 2510   4.666   9.168   2.214
  248MET     CA 2511   4.722   9.058   2.044
  248MET     CB 2512   4.578   9.007   2.033
  248MET     CG 2513   4.563   8.888   1.938
  248MET     SD 2514   4.642   8.739   2.005
  248MET     CE 2515   4.587   8.626   1.875
  248MET      C 2516   4.751   9.155   1.934
  248MET      O 2517   4.701   9.267   1.934
  249TY0      N 2518   4.836   9.113   1.838
  249TY0      H 2519   4.874   9.021   1.841
  249TY0     CA 2520   4.871   9.201   1.730
  249TY0     CB 2521   5.018   9.248   1.734
  249TY0     CG 2522   5.041   9.329   1.856
  249TY0    CD1 2523   5.005   9.462   1.861
  249TY0    HD1 2524   4.961   9.504   1.781
  249TY0    CD2 2525   5.101   9.272   1.966
  249TY0    HD2 2526   5.127   9.176   1.964
  249TY0    CE1 2527   5.027   9.536   1.974
  249TY0    HE1 2528   5.000   9.633   1.977
  249TY0    CE2 2529   5.123   9.346   2.080
  249TY0    HE2 2530   5.166   9.304   2.160
  249TY0     CZ 2531   5.087   9.478   2.083
  249TY0     OH 2532   5.110   9.555   2.200
  249TY0    HH1 2533   5.083   9.651   2.202
  249TY0    HH2 2534   5.153   9.513   2.279
  249TY0      C 2535   4.858   9.123   1.603
  249TY0      O 2536   4.867   9.001   1.600
  250PRO      N 2537   4.835   9.195   1.496
  250PRO     CA 2538   4.822   9.136   1.365
  250PRO     CB 2539   4.804   9.255   1.271
  250PRO     CG 2540   4.883   9.366   1.342
  250PRO     CD 2541   4.861   9.337   1.490
  250PRO      C 2542   4.951   9.064   1.338
  250PRO      O 2543   5.056   9.108   1.385
  251LEU      N 2544   4.946   8.952   1.262
  251LEU      H 2545   4.858   8.924   1.223
  251LEU     CA 2546   5.062   8.872   1.238
  251LEU     CB 2547   5.034   8.723   1.263
  251LEU     CG 2548   5.156   8.631   1.250
  251LEU    CD1 2549   5.254   8.655   1.366
  251LEU    CD2 2550   5.110   8.484   1.243
  251LEU      C 2551   5.100   8.885   1.094
  251LEU      O 2552   5.013   8.893   1.007
  252ILE      N 2553   5.231   8.889   1.063
  252ILE      H 2554   5.300   8.886   1.136
  252ILE     CA 2555   5.273   8.899   0.926
  252ILE     CB 2556   5.286   9.041   0.881
  252ILE    CG1 2557   5.389   9.117   0.967
  252ILE    CG2 2558   5.146   9.104   0.887
  252ILE     CD 2559   5.403   9.262   0.922
  252ILE      C 2560   5.402   8.824   0.907
  252ILE      O 2561   5.485   8.814   0.998
  253TY0      N 2562   5.422   8.772   0.785
  253TY0      H 2563   5.356   8.791   0.712
  253TY0     CA 2564   5.536   8.689   0.758
  253TY0     CB 2565   5.493   8.560   0.685
  253TY0     CG 2566   5.610   8.471   0.660
  253TY0    CD1 2567   5.678   8.414   0.765
  253TY0    HD1 2568   5.649   8.433   0.859
  253TY0    CD2 2569   5.649   8.442   0.531
  253TY0    HD2 2570   5.599   8.481   0.454
  253TY0    CE1 2571   5.786   8.331   0.742
  253TY0    HE1 2572   5.835   8.291   0.819
  253TY0    CE2 2573   5.757   8.359   0.508
  253TY0    HE2 2574   5.785   8.339   0.414
  253TY0     CZ 2575   5.825   8.304   0.614
  253TY0     OH 2576   5.936   8.219   0.590
  253TY0    HH1 2577   5.985   8.179   0.667
  253TY0    HH2 2578   5.964   8.200   0.496
  253TY0      C 2579   5.629   8.768   0.672
  253TY0      O 2580   5.588   8.841   0.581
  254GLY      N 2581   5.760   8.755   0.699
  254GLY      H 2582   5.788   8.692   0.772
  254GLY     CA 2583   5.862   8.828   0.629
  254GLY      C 2584   5.852   8.794   0.484
  254GLY      O 2585   5.886   8.875   0.398
  255GLY      N 2586   5.808   8.672   0.453
  255GLY      H 2587   5.780   8.610   0.526
  255GLY     CA 2588   5.799   8.627   0.317
  255GLY      C 2589   5.706   8.715   0.237
  255GLY      O 2590   5.732   8.743   0.121
  256AS4      N 2591   5.592   8.754   0.296
  256AS4      H 2592   5.573   8.725   0.390
  256AS4     CA 2593   5.495   8.838   0.230
  256AS4     CB 2594   5.345   8.802   0.239
  256AS4     CG 2595   5.329   8.660   0.188
  256AS4    OD1 2596   5.381   8.630   0.077
  256AS4   HD11 2597   5.373   8.537   0.042
  256AS4   HD12 2598   5.430   8.700   0.025
  256AS4    OD2 2599   5.265   8.578   0.260
  256AS4   HD21 2600   5.254   8.484   0.231
  256AS4   HD22 2601   5.226   8.609   0.347
  256AS4      C 2602   5.531   8.982   0.208
  256AS4      O 2603   5.481   9.050   0.119
  257ALA      N 2604   5.613   9.030   0.303
  257ALA      H 2605   5.640   8.960   0.370
  257ALA     CA 2606   5.670   9.159   0.331
  257ALA     CB 2607   5.714   9.171   0.478
  257ALA      C 2608   5.788   9.204   0.250
  257ALA      O 2609   5.840   9.307   0.291
  258PRO      N 2610   5.846   9.134   0.154
  258PRO     CA 2611   5.975   9.173   0.097
  258PRO     CB 2612   5.987   9.093  -0.032
  258PRO     CG 2613   5.841   9.082  -0.079
  258PRO     CD 2614   5.765   9.068   0.054
  258PRO      C 2615   5.986   9.320   0.067
  258PRO      O 2616   5.892   9.382   0.018
  259ASN      N 2617   6.103   9.375   0.103
  259ASN      H 2618   6.173   9.316   0.143
  259ASN     CA 2619   6.133   9.514   0.088
  259ASN     CB 2620   6.180   9.597   0.209
  259ASN     CG 2621   6.205   9.742   0.170
  259ASN    OD1 2622   6.116   9.826   0.178
  259ASN    ND2 2623   6.330   9.772   0.127
  259ASN   HD21 2624   6.400   9.701   0.123
  259ASN   HD22 2625   6.353   9.866   0.100
  259ASN      C 2626   6.165   9.552  -0.051
  259ASN      O 2627   6.212   9.467  -0.127
  260THR      N 2628   6.136   9.677  -0.090
  260THR      H 2629   6.088   9.741  -0.029
  260THR     CA 2630   6.175   9.717  -0.221
  260THR     CB 2631   6.145   9.862  -0.251
  260THR    OG1 2632   6.009   9.900  -0.240
  260THR    HG1 2633   6.000   9.997  -0.261
  260THR    CG2 2634   6.238   9.939  -0.346
  260THR      C 2635   6.322   9.698  -0.219
  260THR      O 2636   6.371   9.609  -0.288
  261ALA      N 2637   6.390   9.772  -0.128
  261ALA      H 2638   6.340   9.839  -0.073
  261ALA     CA 2639   6.531   9.759  -0.109
  261ALA     CB 2640   6.597   9.753   0.030
  261ALA      C 2641   6.609   9.725  -0.231
  261ALA      O 2642   6.568   9.760  -0.341
  262ALA      N 2643   6.725   9.661  -0.216
  262ALA      H 2644   6.766   9.642  -0.127
  262ALA     CA 2645   6.786   9.621  -0.339
  262ALA     CB 2646   6.935   9.587  -0.326
  262ALA      C 2647   6.714   9.496  -0.380
  262ALA      O 2648   6.765   9.385  -0.362
  263GLY      N 2649   6.593   9.513  -0.438
  263GLY      H 2650   6.553   9.604  -0.440
  263GLY     CA 2651   6.521   9.403  -0.495
  263GLY      C 2652   6.511   9.288  -0.401
  263GLY      O 2653   6.577   9.186  -0.421
  264PHE      N 2654   6.430   9.301  -0.294
  264PHE      H 2655   6.381   9.386  -0.277
  264PHE     CA 2656   6.418   9.189  -0.207
  264PHE     CB 2657   6.399   9.226  -0.060
  264PHE     CG 2658   6.528   9.282  -0.013
  264PHE    CD1 2659   6.557   9.416  -0.028
  264PHE    HD1 2660   6.490   9.477  -0.069
  264PHE    CD2 2661   6.622   9.199   0.043
  264PHE    HD2 2662   6.602   9.101   0.053
  264PHE    CE1 2663   6.678   9.465   0.015
  264PHE    HE1 2664   6.699   9.563   0.004
  264PHE    CE2 2665   6.743   9.248   0.086
  264PHE    HE2 2666   6.810   9.187   0.128
  264PHE     CZ 2667   6.771   9.382   0.072
  264PHE     HZ 2668   6.859   9.418   0.103
  264PHE      C 2669   6.301   9.107  -0.250
  264PHE      O 2670   6.203   9.159  -0.303
  265SER      N 2671   6.311   8.975  -0.230
  265SER      H 2672   6.395   8.938  -0.189
  265SER     CA 2673   6.205   8.885  -0.265
  265SER     CB 2674   6.232   8.804  -0.393
  265SER     OG 2675   6.123   8.717  -0.422
  265SER     HG 2676   6.143   8.666  -0.505
  265SER      C 2677   6.190   8.789  -0.151
  265SER      O 2678   6.263   8.796  -0.052
  266GLY      N 2679   6.095   8.695  -0.164
  266GLY      H 2680   6.046   8.689  -0.251
  266GLY     CA 2681   6.061   8.603  -0.060
  266GLY      C 2682   6.179   8.523  -0.018
  266GLY      O 2683   6.190   8.484   0.098
  267ASN      N 2684   6.271   8.492  -0.112
  267ASN      H 2685   6.262   8.529  -0.204
  267ASN     CA 2686   6.381   8.407  -0.078
  267ASN     CB 2687   6.480   8.392  -0.195
  267ASN     CG 2688   6.589   8.293  -0.155
  267ASN    OD1 2689   6.592   8.180  -0.203
  267ASN    ND2 2690   6.680   8.336  -0.064
  267ASN   HD21 2691   6.675   8.429  -0.027
  267ASN   HD22 2692   6.754   8.275  -0.034
  267ASN      C 2693   6.456   8.466   0.038
  267ASN      O 2694   6.491   8.394   0.131
  268ARG      N 2695   6.490   8.597   0.029
  268ARG      H 2696   6.465   8.644  -0.056
  268ARG     CA 2697   6.559   8.673   0.130
  268ARG     CB 2698   6.684   8.749   0.083
  268ARG     CG 2699   6.647   8.857  -0.019
  268ARG     CD 2700   6.752   8.876  -0.129
  268ARG     NE 2701   6.746   8.753  -0.214
  268ARG     HE 2702   6.810   8.678  -0.199
  268ARG     CZ 2703   6.651   8.744  -0.313
  268ARG    NH1 2704   6.567   8.848  -0.337
  268ARG   HH11 2705   6.573   8.931  -0.282
  268ARG   HH12 2706   6.498   8.841  -0.409
  268ARG    NH2 2707   6.641   8.629  -0.387
  268ARG   HH21 2708   6.702   8.552  -0.369
  268ARG   HH22 2709   6.572   8.623  -0.459
  268ARG      C 2710   6.484   8.726   0.249
  268ARG      O 2711   6.529   8.718   0.363
  269SER      N 2712   6.364   8.781   0.222
  269SER      H 2713   6.329   8.771   0.129
  269SER     CA 2714   6.284   8.852   0.317
  269SER     CB 2715   6.158   8.912   0.252
  269SER     OG 2716   6.075   8.809   0.201
  269SER     HG 2717   5.994   8.849   0.159
  269SER      C 2718   6.238   8.762   0.427
  269SER      O 2719   6.202   8.808   0.536
  270ARG      N 2720   6.238   8.631   0.403
  270ARG      H 2721   6.273   8.597   0.316
  270ARG     CA 2722   6.191   8.538   0.501
  270ARG     CB 2723   6.191   8.394   0.445
  270ARG     CG 2724   6.328   8.346   0.398
  270ARG     CD 2725   6.319   8.221   0.309
  270ARG     NE 2726   6.250   8.113   0.384
  270ARG     HE 2727   6.303   8.046   0.435
  270ARG     CZ 2728   6.113   8.106   0.384
  270ARG    NH1 2729   6.040   8.199   0.317
  270ARG   HH11 2730   6.086   8.273   0.268
  270ARG   HH12 2731   5.940   8.193   0.316
  270ARG    NH2 2732   6.050   8.005   0.450
  270ARG   HH21 2733   6.104   7.936   0.499
  270ARG   HH22 2734   5.950   7.999   0.449
  270ARG      C 2735   6.275   8.548   0.625
  270ARG      O 2736   6.229   8.520   0.736
  271PHE      N 2737   6.404   8.583   0.608
  271PHE      H 2738   6.436   8.602   0.515
  271PHE     CA 2739   6.499   8.596   0.716
  271PHE     CB 2740   6.644   8.595   0.666
  271PHE     CG 2741   6.667   8.464   0.599
  271PHE    CD1 2742   6.672   8.348   0.672
  271PHE    HD1 2743   6.659   8.351   0.771
  271PHE    CD2 2744   6.686   8.459   0.463
  271PHE    HD2 2745   6.684   8.543   0.409
  271PHE    CE1 2746   6.693   8.227   0.609
  271PHE    HE1 2747   6.696   8.143   0.663
  271PHE    CE2 2748   6.708   8.338   0.400
  271PHE    HE2 2749   6.722   8.335   0.301
  271PHE     CZ 2750   6.712   8.222   0.473
  271PHE     HZ 2751   6.727   8.135   0.428
  271PHE      C 2752   6.480   8.722   0.798
  271PHE      O 2753   6.516   8.725   0.915
  272CYS      N 2754   6.432   8.830   0.734
  272CYS      H 2755   6.407   8.818   0.638
  272CYS     CA 2756   6.412   8.963   0.789
  272CYS     CB 2757   6.311   8.972   0.906
  272CYS     SG 2758   6.362   8.905   1.066
  272CYS      C 2759   6.543   9.030   0.822
  272CYS      O 2760   6.544   9.142   0.874
  273PHE      N 2761   6.656   8.970   0.779
  273PHE      H 2762   6.645   8.885   0.727
  273PHE     CA 2763   6.791   9.017   0.802
  273PHE     CB 2764   6.889   8.900   0.774
  273PHE     CG 2765   7.019   8.913   0.848
  273PHE    CD1 2766   7.019   8.940   0.983
  273PHE    HD1 2767   6.933   8.953   1.031
  273PHE    CD2 2768   7.140   8.890   0.785
  273PHE    HD2 2769   7.141   8.866   0.688
  273PHE    CE1 2770   7.138   8.951   1.052
  273PHE    HE1 2771   7.137   8.972   1.150
  273PHE    CE2 2772   7.258   8.901   0.853
  273PHE    HE2 2773   7.345   8.886   0.806
  273PHE     CZ 2774   7.258   8.932   0.987
  273PHE     HZ 2775   7.344   8.940   1.037
  273PHE      C 2776   6.808   9.139   0.714
  273PHE      O 2777   6.713   9.173   0.644
  274PRO      N 2778   6.926   9.200   0.707
  274PRO     CA 2779   6.942   9.340   0.670
  274PRO     CB 2780   7.082   9.353   0.613
  274PRO     CG 2781   7.104   9.218   0.547
  274PRO     CD 2782   7.032   9.123   0.643
  274PRO      C 2783   6.846   9.399   0.571
  274PRO      O 2784   6.865   9.386   0.450
  275SER      N 2785   6.747   9.471   0.628
  275SER      H 2786   6.740   9.466   0.727
  275SER     CA 2787   6.652   9.554   0.560
  275SER     CB 2788   6.717   9.676   0.493
  275SER     OG 2789   6.805   9.634   0.390
  275SER     HG 2790   6.847   9.715   0.347
  275SER      C 2791   6.577   9.481   0.454
  275SER      O 2792   6.530   9.543   0.359
  276THR      N 2793   6.560   9.348   0.467
  276THR      H 2794   6.597   9.303   0.548
  276THR     CA 2795   6.492   9.270   0.369
  276THR     CB 2796   6.519   9.123   0.383
  276THR    OG1 2797   6.465   9.053   0.272
  276THR    HG1 2798   6.484   8.955   0.282
  276THR    CG2 2799   6.454   9.073   0.514
  276THR      C 2800   6.343   9.289   0.378
  276THR      O 2801   6.272   9.251   0.286
  277LEU      N 2802   6.288   9.340   0.491
  277LEU      H 2803   6.347   9.368   0.567
  277LEU     CA 2804   6.145   9.352   0.502
  277LEU     CB 2805   6.087   9.296   0.633
  277LEU     CG 2806   6.102   9.144   0.644
  277LEU    CD1 2807   6.038   9.077   0.765
  277LEU    CD2 2808   6.129   9.071   0.512
  277LEU      C 2809   6.104   9.496   0.498
  277LEU      O 2810   6.174   9.584   0.549
  278ASN      N 2811   5.986   9.519   0.437
  278ASN      H 2812   5.935   9.440   0.404
  278ASN     CA 2813   5.926   9.649   0.416
  278ASN     CB 2814   5.802   9.636   0.325
  278ASN     CG 2815   5.739   9.771   0.295
  278ASN    OD1 2816   5.693   9.841   0.385
  278ASN    ND2 2817   5.734   9.807   0.164
  278ASN   HD21 2818   5.771   9.747   0.094
  278ASN   HD22 2819   5.694   9.895   0.138
  278ASN      C 2820   5.885   9.705   0.550
  278ASN      O 2821   5.800   9.648   0.618
  279PRO      N 2822   5.944   9.815   0.587
  279PRO     CA 2823   5.920   9.882   0.713
  279PRO     CB 2824   6.009  10.005   0.708
  279PRO     CG 2825   6.012  10.039   0.558
  279PRO     CD 2826   6.010   9.902   0.491
  279PRO      C 2827   5.776   9.924   0.726
  279PRO      O 2828   5.727   9.933   0.839
  280ASN      N 2829   5.709   9.956   0.615
  280ASN      H 2830   5.757   9.948   0.527
  280ASN     CA 2831   5.573  10.002   0.614
  280ASN     CB 2832   5.530  10.053   0.475
  280ASN     CG 2833   5.615  10.174   0.441
  280ASN    OD1 2834   5.686  10.175   0.341
  280ASN    ND2 2835   5.609  10.278   0.528
  280ASN   HD21 2836   5.550  10.273   0.608
  280ASN   HD22 2837   5.663  10.360   0.510
  280ASN      C 2838   5.478   9.891   0.649
  280ASN      O 2839   5.376   9.915   0.713
  281LEU      N 2840   5.507   9.769   0.601
  281LEU      H 2841   5.593   9.756   0.551
  281LEU     CA 2842   5.420   9.655   0.619
  281LEU     CB 2843   5.455   9.538   0.526
  281LEU     CG 2844   5.432   9.571   0.378
  281LEU    CD1 2845   5.464   9.449   0.290
  281LEU    CD2 2846   5.288   9.620   0.355
  281LEU      C 2847   5.422   9.601   0.759
  281LEU      O 2848   5.328   9.532   0.798
  282VAL      N 2849   5.537   9.617   0.828
  282VAL      H 2850   5.611   9.667   0.784
  282VAL     CA 2851   5.562   9.569   0.961
  282VAL     CB 2852   5.687   9.486   0.978
  282VAL    CG1 2853   5.696   9.431   1.121
  282VAL    CG2 2854   5.689   9.377   0.870
  282VAL      C 2855   5.508   9.647   1.078
  282VAL      O 2856   5.487   9.595   1.187
  283LY3      N 2857   5.491   9.779   1.058
  283LY3      H 2858   5.506   9.816   0.967
  283LY3     CA 2859   5.453   9.868   1.164
  283LY3     CB 2860   5.416  10.008   1.109
  283LY3     CG 2861   5.373  10.107   1.217
  283LY3     CD 2862   5.355  10.250   1.163
  283LY3     CE 2863   5.253  10.260   1.049
  283LY3     NZ 2864   5.304  10.193   0.927
  283LY3    HZ1 2865   5.236  10.201   0.854
  283LY3    HZ2 2866   5.389  10.236   0.898
  283LY3    HZ3 2867   5.320  10.096   0.947
  283LY3      C 2868   5.334   9.817   1.239
  283LY3      O 2869   5.227   9.792   1.183
  284GLY      N 2870   5.352   9.801   1.372
  284GLY      H 2871   5.443   9.817   1.411
  284GLY     CA 2872   5.244   9.763   1.459
  284GLY      C 2873   5.211   9.618   1.443
  284GLY      O 2874   5.100   9.577   1.477
  285LY3      N 2875   5.304   9.535   1.392
  285LY3      H 2876   5.395   9.568   1.368
  285LY3     CA 2877   5.267   9.397   1.373
  285LY3     CB 2878   5.251   9.356   1.226
  285LY3     CG 2879   5.137   9.430   1.155
  285LY3     CD 2880   5.125   9.396   1.007
  285LY3     CE 2881   5.007   9.466   0.939
  285LY3     NZ 2882   4.880   9.425   1.002
  285LY3    HZ1 2883   4.804   9.472   0.957
  285LY3    HZ2 2884   4.868   9.326   0.993
  285LY3    HZ3 2885   4.881   9.450   1.099
  285LY3      C 2886   5.376   9.309   1.429
  285LY3      O 2887   5.486   9.354   1.459
  286ILE      N 2888   5.345   9.178   1.443
  286ILE      H 2889   5.252   9.148   1.420
  286ILE     CA 2890   5.439   9.081   1.490
  286ILE     CB 2891   5.375   8.972   1.572
  286ILE    CG1 2892   5.306   9.031   1.696
  286ILE    CG2 2893   5.484   8.869   1.606
  286ILE     CD 2894   5.218   8.929   1.767
  286ILE      C 2895   5.489   9.014   1.365
  286ILE      O 2896   5.410   8.957   1.291
  287VAL      N 2897   5.621   9.021   1.339
  287VAL      H 2898   5.683   9.064   1.404
  287VAL     CA 2899   5.672   8.964   1.217
  287VAL     CB 2900   5.776   9.051   1.151
  287VAL    CG1 2901   5.893   9.072   1.248
  287VAL    CG2 2902   5.819   8.982   1.020
  287VAL      C 2903   5.736   8.831   1.245
  287VAL      O 2904   5.805   8.813   1.345
  288LEU      N 2905   5.713   8.735   1.154
  288LEU      H 2906   5.657   8.755   1.073
  288LEU     CA 2907   5.768   8.602   1.169
  288LEU     CB 2908   5.672   8.492   1.120
  288LEU     CG 2909   5.719   8.347   1.144
  288LEU    CD1 2910   5.641   8.238   1.069
  288LEU    CD2 2911   5.862   8.324   1.196
  288LEU      C 2912   5.892   8.596   1.086
  288LEU      O 2913   5.890   8.623   0.966
  289CYS      N 2914   6.005   8.558   1.149
  289CYS      H 2915   6.001   8.534   1.246
  289CYS     CA 2916   6.131   8.552   1.080
  289CYS     CB 2917   6.238   8.643   1.141
  289CYS     SG 2918   6.192   8.818   1.134
  289CYS      C 2919   6.184   8.413   1.092
  289CYS      O 2920   6.189   8.357   1.201
  290AS4      N 2921   6.226   8.354   0.978
  290AS4      H 2922   6.225   8.404   0.892
  290AS4     CA 2923   6.274   8.219   0.984
  290AS4     CB 2924   6.246   8.139   0.855
  290AS4     CG 2925   6.320   8.200   0.737
  290AS4    OD1 2926   6.323   8.133   0.631
  290AS4   HD11 2927   6.371   8.168   0.550
  290AS4   HD12 2928   6.278   8.044   0.627
  290AS4    OD2 2929   6.375   8.313   0.750
  290AS4   HD21 2930   6.424   8.354   0.673
  290AS4   HD22 2931   6.370   8.362   0.837
  290AS4      C 2932   6.421   8.222   1.003
  290AS4      O 2933   6.494   8.142   0.945
  291VAL      N 2934   6.469   8.311   1.091
  291VAL      H 2935   6.409   8.370   1.144
  291VAL     CA 2936   6.611   8.317   1.104
  291VAL     CB 2937   6.668   8.455   1.089
  291VAL    CG1 2938   6.816   8.457   1.127
  291VAL    CG2 2939   6.653   8.490   0.941
  291VAL      C 2940   6.647   8.265   1.234
  291VAL      O 2941   6.577   8.287   1.333
  292LY3      N 2942   6.767   8.203   1.231
  292LY3      H 2943   6.819   8.212   1.146
  292LY3     CA 2944   6.827   8.128   1.334
  292LY3     CB 2945   6.975   8.104   1.300
  292LY3     CG 2946   7.046   7.998   1.383
  292LY3     CD 2947   7.179   7.954   1.322
  292LY3     CE 2948   7.244   7.838   1.397
  292LY3     NZ 2949   7.156   7.719   1.394
  292LY3    HZ1 2950   7.200   7.644   1.444
  292LY3    HZ2 2951   7.069   7.741   1.438
  292LY3    HZ3 2952   7.139   7.692   1.300
  292LY3      C 2953   6.811   8.213   1.454
  292LY3      O 2954   6.783   8.163   1.563
  293THR      N 2955   6.827   8.344   1.432
  293THR      H 2956   6.860   8.375   1.343
  293THR     CA 2957   6.797   8.441   1.531
  293THR     CB 2958   6.724   8.411   1.661
  293THR    OG1 2959   6.596   8.351   1.647
  293THR    HG1 2960   6.557   8.335   1.737
  293THR    CG2 2961   6.756   8.491   1.788
  293THR      C 2962   6.877   8.565   1.518
  293THR      O 2963   6.974   8.570   1.443
  294ASN      N 2964   6.836   8.669   1.590
  294ASN      H 2965   6.753   8.661   1.646
  294ASN     CA 2966   6.909   8.791   1.591
  294ASN     CB 2967   6.914   8.886   1.469
  294ASN     CG 2968   6.774   8.943   1.446
  294ASN    OD1 2969   6.709   8.992   1.539
  294ASN    ND2 2970   6.726   8.938   1.319
  294ASN   HD21 2971   6.782   8.899   1.246
  294ASN   HD22 2972   6.635   8.974   1.298
  294ASN      C 2973   6.922   8.849   1.727
  294ASN      O 2974   6.844   8.816   1.816
  295GLY      N 2975   7.023   8.935   1.750
  295GLY      H 2976   7.088   8.957   1.676
  295GLY     CA 2977   7.038   8.993   1.879
  295GLY      C 2978   6.963   9.122   1.877
  295GLY      O 2979   6.887   9.150   1.784
  296ALA      N 2980   6.987   9.206   1.980
  296ALA      H 2981   7.054   9.179   2.049
  296ALA     CA 2982   6.920   9.332   1.995
  296ALA     CB 2983   6.885   9.387   2.135
  296ALA      C 2984   6.935   9.432   1.884
  296ALA      O 2985   6.841   9.505   1.853
  297GLY      N 2986   7.054   9.441   1.823
  297GLY      H 2987   7.127   9.377   1.848
  297GLY     CA 2988   7.079   9.539   1.721
  297GLY      C 2989   6.993   9.520   1.599
  297GLY      O 2990   6.950   9.616   1.536
  298ALA      N 2991   6.967   9.393   1.560
  298ALA      H 2992   6.995   9.318   1.620
  298ALA     CA 2993   6.899   9.362   1.437
  298ALA     CB 2994   6.893   9.211   1.412
  298ALA      C 2995   6.757   9.413   1.429
  298ALA      O 2996   6.716   9.453   1.320
  299PHE      N 2997   6.679   9.413   1.540
  299PHE      H 2998   6.723   9.394   1.628
  299PHE     CA 2999   6.536   9.439   1.540
  299PHE     CB 3000   6.483   9.480   1.679
  299PHE     CG 3001   6.471   9.355   1.758
  299PHE    CD1 3002   6.582   9.283   1.796
  299PHE    HD1 3003   6.673   9.314   1.771
  299PHE    CD2 3004   6.346   9.311   1.796
  299PHE    HD2 3005   6.265   9.363   1.769
  299PHE    CE1 3006   6.567   9.167   1.870
  299PHE    HE1 3007   6.648   9.115   1.897
  299PHE    CE2 3008   6.331   9.196   1.869
  299PHE    HE2 3009   6.240   9.164   1.896
  299PHE     CZ 3010   6.442   9.123   1.906
  299PHE     HZ 3011   6.432   9.039   1.960
  299PHE      C 3012   6.487   9.542   1.437
  299PHE      O 3013   6.528   9.658   1.443
  300LEU      N 3014   6.394   9.502   1.342
  300LEU      H 3015   6.358   9.409   1.345
  300LEU     CA 3016   6.347   9.590   1.238
  300LEU     CB 3017   6.240   9.524   1.149
  300LEU     CG 3018   6.295   9.407   1.067
  300LEU    CD1 3019   6.349   9.296   1.159
  300LEU    CD2 3020   6.188   9.353   0.971
  300LEU      C 3021   6.290   9.719   1.288
  300LEU      O 3022   6.358   9.818   1.300
  301ALA      N 3023   6.170   9.732   1.339
  301ALA      H 3024   6.108   9.659   1.368
  301ALA     CA 3025   6.146   9.874   1.346
  301ALA     CB 3026   6.132   9.940   1.207
  301ALA      C 3027   6.019   9.890   1.415
  301ALA      O 3028   6.000   9.830   1.519
  302GLY      N 3029   5.925   9.964   1.355
  302GLY      H 3030   5.946   9.999   1.264
  302GLY     CA 3031   5.797   9.995   1.409
  302GLY      C 3032   5.731   9.870   1.459
  302GLY      O 3033   5.629   9.879   1.528
  303ALA      N 3034   5.779   9.751   1.418
  303ALA      H 3035   5.854   9.748   1.353
  303ALA     CA 3036   5.723   9.629   1.468
  303ALA     CB 3037   5.751   9.493   1.402
  303ALA      C 3038   5.687   9.622   1.612
  303ALA      O 3039   5.759   9.672   1.699
  304VAL      N 3040   5.568   9.565   1.639
  304VAL      H 3041   5.511   9.536   1.563
  304VAL     CA 3042   5.519   9.544   1.772
  304VAL     CB 3043   5.373   9.512   1.776
  304VAL    CG1 3044   5.337   9.473   1.921
  304VAL    CG2 3045   5.297   9.636   1.727
  304VAL      C 3046   5.592   9.428   1.834
  304VAL      O 3047   5.612   9.426   1.955
  305GLY      N 3048   5.630   9.327   1.754
  305GLY      H 3049   5.613   9.331   1.655
  305GLY     CA 3050   5.694   9.213   1.812
  305GLY      C 3051   5.765   9.134   1.707
  305GLY      O 3052   5.746   9.156   1.587
  306ALA      N 3053   5.850   9.039   1.751
  306ALA      H 3054   5.864   9.028   1.849
  306ALA     CA 3055   5.921   8.954   1.660
  306ALA     CB 3056   6.029   9.006   1.563
  306ALA      C 3057   5.925   8.810   1.699
  306ALA      O 3058   5.947   8.777   1.815
  307LEU      N 3059   5.902   8.719   1.602
  307LEU      H 3060   5.879   8.750   1.509
  307LEU     CA 3061   5.909   8.579   1.632
  307LEU     CB 3062   5.784   8.500   1.587
  307LEU     CG 3063   5.655   8.541   1.660
  307LEU    CD1 3064   5.536   8.458   1.610
  307LEU    CD2 3065   5.672   8.528   1.812
  307LEU      C 3066   6.025   8.528   1.553
  307LEU      O 3067   6.031   8.544   1.432
  308MET      N 3068   6.122   8.465   1.622
  308MET      H 3069   6.114   8.456   1.721
  308MET     CA 3070   6.237   8.412   1.556
  308MET     CB 3071   6.360   8.498   1.522
  308MET     CG 3072   6.425   8.565   1.643
  308MET     SD 3073   6.325   8.695   1.721
  308MET     CE 3074   6.455   8.749   1.836
  308MET      C 3075   6.247   8.263   1.566
  308MET      O 3076   6.160   8.201   1.625
  309ALA      N 3077   6.349   8.201   1.504
  309ALA      H 3078   6.415   8.254   1.450
  309ALA     CA 3079   6.362   8.059   1.516
  309ALA     CB 3080   6.247   7.963   1.478
  309ALA      C 3081   6.502   8.008   1.516
  309ALA      O 3082   6.585   8.059   1.442
  310AS4      N 3083   6.536   7.906   1.597
  310AS4      H 3084   6.469   7.865   1.659
  310AS4     CA 3085   6.672   7.860   1.594
  310AS4     CB 3086   6.764   7.927   1.700
  310AS4     CG 3087   6.913   7.906   1.678
  310AS4    OD1 3088   6.954   7.836   1.582
  310AS4   HD11 3089   7.052   7.822   1.569
  310AS4   HD12 3090   6.889   7.793   1.520
  310AS4    OD2 3091   6.990   7.962   1.761
  310AS4   HD21 3092   7.089   7.952   1.752
  310AS4   HD22 3093   6.952   8.017   1.835
  310AS4      C 3094   6.668   7.714   1.623
  310AS4      O 3095   6.571   7.663   1.679
  311THR      N 3096   6.778   7.644   1.588
  311THR      H 3097   6.854   7.693   1.547
  311THR     CA 3098   6.790   7.503   1.606
  311THR     CB 3099   6.924   7.451   1.560
  311THR    OG1 3100   6.936   7.310   1.549
  311THR    HG1 3101   7.028   7.286   1.519
  311THR    CG2 3102   7.050   7.535   1.589
  311THR      C 3103   6.777   7.471   1.750
  311THR      O 3104   6.753   7.559   1.832
  312LEU      N 3105   6.804   7.343   1.780
  312LEU      H 3106   6.840   7.285   1.707
  312LEU     CA 3107   6.784   7.282   1.908
  312LEU     CB 3108   6.862   7.149   1.916
  312LEU     CG 3109   6.840   7.065   2.044
  312LEU    CD1 3110   6.948   6.960   2.072
  312LEU    CD2 3111   6.747   7.118   2.153
  312LEU      C 3112   6.840   7.376   2.009
  312LEU      O 3113   6.789   7.386   2.120
  313PRO      N 3114   6.943   7.447   1.974
  313PRO     CA 3115   6.993   7.538   2.072
  313PRO     CB 3116   7.122   7.592   2.011
  313PRO     CG 3117   7.177   7.469   1.938
  313PRO     CD 3118   7.051   7.395   1.891
  313PRO      C 3119   6.897   7.643   2.114
  313PRO      O 3120   6.888   7.748   2.051
  314LY3      N 3121   6.831   7.617   2.228
  314LY3      H 3122   6.844   7.527   2.269
  314LY3     CA 3123   6.744   7.708   2.293
  314LY3     CB 3124   6.595   7.688   2.260
  314LY3     CG 3125   6.557   7.732   2.119
  314LY3     CD 3126   6.417   7.690   2.076
  314LY3     CE 3127   6.403   7.539   2.056
  314LY3     NZ 3128   6.495   7.494   1.948
  314LY3    HZ1 3129   6.486   7.395   1.936
  314LY3    HZ2 3130   6.471   7.541   1.863
  314LY3    HZ3 3131   6.589   7.516   1.974
  314LY3      C 3132   6.757   7.672   2.437
  314LY3      O 3133   6.659   7.669   2.510
  315AS4      N 3134   6.882   7.640   2.477
  315AS4      H 3135   6.956   7.651   2.411
  315AS4     CA 3136   6.916   7.593   2.608
  315AS4     CB 3137   7.054   7.526   2.613
  315AS4     CG 3138   7.163   7.625   2.573
  315AS4    OD1 3139   7.128   7.740   2.537
  315AS4   HD11 3140   7.197   7.807   2.510
  315AS4   HD12 3141   7.031   7.765   2.534
  315AS4    OD2 3142   7.283   7.586   2.579
  315AS4   HD21 3143   7.357   7.648   2.553
  315AS4   HD22 3144   7.304   7.493   2.609
  315AS4      C 3145   6.913   7.703   2.710
  315AS4      O 3146   6.918   7.674   2.830
  316SER      N 3147   6.914   7.830   2.667
  316SER      H 3148   6.917   7.848   2.568
  316SER     CA 3149   6.912   7.941   2.759
  316SER     CB 3150   7.053   7.995   2.790
  316SER     OG 3151   7.046   8.104   2.880
  316SER     HG 3152   7.139   8.138   2.898
  316SER      C 3153   6.835   8.051   2.692
  316SER      O 3154   6.825   8.054   2.570
  317SER      N 3155   6.779   8.147   2.770
  317SER      H 3156   6.791   8.143   2.869
  317SER     CA 3157   6.702   8.253   2.711
  317SER     CB 3158   6.561   8.267   2.770
  317SER     OG 3159   6.569   8.300   2.908
  317SER     HG 3160   6.477   8.308   2.946
  317SER      C 3161   6.771   8.385   2.734
  317SER      O 3162   6.842   8.404   2.833
  318ARG      N 3163   6.748   8.479   2.639
  318ARG      H 3164   6.688   8.456   2.563
  318ARG     CA 3165   6.805   8.612   2.641
  318ARG     CB 3166   6.904   8.636   2.525
  318ARG     CG 3167   6.951   8.781   2.516
  318ARG     CD 3168   7.049   8.805   2.400
  318ARG     NE 3169   7.174   8.730   2.429
  318ARG     HE 3170   7.229   8.754   2.510
  318ARG     CZ 3171   7.215   8.629   2.347
  318ARG    NH1 3172   7.139   8.594   2.239
  318ARG   HH11 3173   7.054   8.642   2.220
  318ARG   HH12 3174   7.169   8.520   2.179
  318ARG    NH2 3175   7.331   8.563   2.373
  318ARG   HH21 3176   7.387   8.588   2.453
  318ARG   HH22 3177   7.361   8.489   2.313
  318ARG      C 3178   6.694   8.712   2.624
  318ARG      O 3179   6.587   8.680   2.573
  319SER      N 3180   6.717   8.837   2.670
  319SER      H 3181   6.805   8.859   2.712
  319SER     CA 3182   6.616   8.939   2.660
  319SER     CB 3183   6.616   9.031   2.784
  319SER     OG 3184   6.507   9.122   2.780
  319SER     HG 3185   6.510   9.180   2.861
  319SER      C 3186   6.636   9.020   2.533
  319SER      O 3187   6.745   9.019   2.475
  320PHE      N 3188   6.530   9.092   2.485
  320PHE      H 3189   6.444   9.093   2.537
  320PHE     CA 3190   6.537   9.168   2.361
  320PHE     CB 3191   6.468   9.097   2.243
  320PHE     CG 3192   6.535   8.965   2.223
  320PHE    CD1 3193   6.652   8.955   2.152
  320PHE    HD1 3194   6.694   9.037   2.113
  320PHE    CD2 3195   6.478   8.850   2.275
  320PHE    HD2 3196   6.393   8.856   2.326
  320PHE    CE1 3197   6.713   8.832   2.134
  320PHE    HE1 3198   6.798   8.826   2.082
  320PHE    CE2 3199   6.539   8.728   2.257
  320PHE    HE2 3200   6.497   8.646   2.296
  320PHE     CZ 3201   6.656   8.719   2.187
  320PHE     HZ 3202   6.700   8.630   2.174
  320PHE      C 3203   6.466   9.301   2.377
  320PHE      O 3204   6.387   9.320   2.470
  321PRO      N 3205   6.494   9.397   2.290
  321PRO     CA 3206   6.439   9.531   2.292
  321PRO     CB 3207   6.516   9.605   2.183
  321PRO     CG 3208   6.551   9.494   2.082
  321PRO     CD 3209   6.576   9.372   2.173
  321PRO      C 3210   6.290   9.536   2.261
  321PRO      O 3211   6.231   9.642   2.284
  322LEU      N 3212   6.229   9.431   2.202
  322LEU      H 3213   6.282   9.349   2.181
  322LEU     CA 3214   6.087   9.433   2.171
  322LEU     CB 3215   6.057   9.449   2.021
  322LEU     CG 3216   6.087   9.589   1.963
  322LEU    CD1 3217   6.070   9.604   1.811
  322LEU    CD2 3218   6.070   9.709   2.057
  322LEU      C 3219   6.029   9.301   2.210
  322LEU      O 3220   6.102   9.205   2.231
  323PRO      N 3221   5.898   9.292   2.219
  323PRO     CA 3222   5.843   9.164   2.250
  323PRO     CB 3223   5.719   9.178   2.338
  323PRO     CG 3224   5.682   9.326   2.314
  323PRO     CD 3225   5.818   9.395   2.284
  323PRO      C 3226   5.885   9.054   2.159
  323PRO      O 3227   5.874   9.073   2.037
  324ALA      N 3228   5.934   8.941   2.211
  324ALA      H 3229   5.931   8.925   2.310
  324ALA     CA 3230   5.990   8.844   2.123
  324ALA     CB 3231   6.094   8.886   2.017
  324ALA      C 3232   5.999   8.705   2.179
  324ALA      O 3233   5.990   8.687   2.299
  325SER      N 3234   6.016   8.604   2.090
  325SER      H 3235   6.020   8.624   1.992
  325SER     CA 3236   6.030   8.469   2.136
  325SER     CB 3237   5.896   8.400   2.162
  325SER     OG 3238   5.917   8.267   2.207
  325SER     HG 3239   5.829   8.223   2.224
  325SER      C 3240   6.099   8.393   2.026
  325SER      O 3241   6.078   8.417   1.908
  326HI2      N 3242   6.184   8.296   2.066
  326HI2      H 3243   6.195   8.282   2.165
  326HI2     CA 3244   6.261   8.213   1.979
  326HI2     CB 3245   6.400   8.198   2.044
  326HI2     CG 3246   6.488   8.090   1.993
  326HI2    ND1 3247   6.619   8.078   2.033
  326HI2    HD1 3248   6.669   8.141   2.092
  326HI2    CD2 3249   6.464   7.984   1.912
  326HI2    HD2 3250   6.377   7.965   1.866
  326HI2    CE1 3251   6.667   7.966   1.976
  326HI2    HE1 3252   6.760   7.932   1.989
  326HI2    NE2 3253   6.576   7.904   1.902
  326HI2    HE2 3254   6.587   7.820   1.850
  326HI2      C 3255   6.193   8.080   1.973
  326HI2      O 3256   6.200   8.002   2.068
  327LEU      N 3257   6.124   8.050   1.861
  327LEU      H 3258   6.123   8.115   1.785
  327LEU     CA 3259   6.053   7.927   1.850
  327LEU     CB 3260   5.923   7.938   1.768
  327LEU     CG 3261   5.823   8.034   1.833
  327LEU    CD1 3262   5.877   8.177   1.835
  327LEU    CD2 3263   5.688   8.030   1.761
  327LEU      C 3264   6.135   7.818   1.788
  327LEU      O 3265   6.236   7.840   1.722
  328SER      N 3266   6.091   7.693   1.813
  328SER      H 3267   6.017   7.677   1.878
  328SER     CA 3268   6.152   7.583   1.746
  328SER     CB 3269   6.197   7.454   1.817
  328SER     OG 3270   6.255   7.364   1.723
  328SER     HG 3271   6.284   7.281   1.771
  328SER      C 3272   6.112   7.581   1.603
  328SER      O 3273   6.009   7.639   1.568
  329ALA      N 3274   6.187   7.513   1.515
  329ALA      H 3275   6.264   7.458   1.548
  329ALA     CA 3276   6.157   7.521   1.375
  329ALA     CB 3277   6.254   7.437   1.290
  329ALA      C 3278   6.018   7.469   1.350
  329ALA      O 3279   5.944   7.527   1.270
  330ARG      N 3280   5.978   7.361   1.418
  330ARG      H 3281   6.039   7.322   1.488
  330ARG     CA 3282   5.851   7.298   1.394
  330ARG     CB 3283   5.828   7.181   1.490
  330ARG     CG 3284   5.943   7.079   1.486
  330ARG     CD 3285   5.926   6.964   1.586
  330ARG     NE 3286   6.047   6.877   1.578
  330ARG     HE 3287   6.047   6.798   1.517
  330ARG     CZ 3288   6.156   6.906   1.654
  330ARG    NH1 3289   6.155   7.014   1.738
  330ARG   HH11 3290   6.073   7.072   1.744
  330ARG   HH12 3291   6.235   7.035   1.794
  330ARG    NH2 3292   6.268   6.828   1.647
  330ARG   HH21 3293   6.269   6.748   1.586
  330ARG   HH22 3294   6.348   6.849   1.702
  330ARG      C 3295   5.742   7.398   1.420
  330ARG      O 3296   5.649   7.412   1.340
  331AS4      N 3297   5.753   7.471   1.531
  331AS4      H 3298   5.831   7.457   1.592
  331AS4     CA 3299   5.655   7.570   1.567
  331AS4     CB 3300   5.620   7.597   1.714
  331AS4     CG 3301   5.565   7.468   1.775
  331AS4    OD1 3302   5.477   7.405   1.711
  331AS4   HD11 3303   5.440   7.320   1.747
  331AS4   HD12 3304   5.444   7.441   1.623
  331AS4    OD2 3305   5.612   7.431   1.885
  331AS4   HD21 3306   5.580   7.346   1.928
  331AS4   HD22 3307   5.682   7.486   1.931
  331AS4      C 3308   5.641   7.681   1.469
  331AS4      O 3309   5.532   7.733   1.445
  332GLY      N 3310   5.755   7.720   1.410
  332GLY      H 3311   5.841   7.676   1.435
  332GLY     CA 3312   5.757   7.825   1.313
  332GLY      C 3313   5.676   7.779   1.195
  332GLY      O 3314   5.604   7.855   1.131
  333SER      N 3315   5.688   7.650   1.159
  333SER      H 3316   5.747   7.589   1.212
  333SER     CA 3317   5.617   7.600   1.045
  333SER     CB 3318   5.649   7.453   1.015
  333SER     OG 3319   5.575   7.409   0.902
  333SER     HG 3320   5.596   7.313   0.883
  333SER      C 3321   5.470   7.609   1.072
  333SER      O 3322   5.392   7.645   0.984
  334SER      N 3323   5.429   7.577   1.196
  334SER      H 3324   5.496   7.553   1.266
  334SER     CA 3325   5.289   7.576   1.229
  334SER     CB 3326   5.263   7.528   1.372
  334SER     OG 3327   5.307   7.394   1.388
  334SER     HG 3328   5.290   7.364   1.482
  334SER      C 3329   5.234   7.715   1.218
  334SER      O 3330   5.120   7.733   1.174
  335ILE      N 3331   5.313   7.817   1.257
  335ILE      H 3332   5.406   7.799   1.288
  335ILE     CA 3333   5.262   7.951   1.253
  335ILE     CB 3334   5.349   8.054   1.323
  335ILE    CG1 3335   5.274   8.187   1.332
  335ILE    CG2 3336   5.482   8.068   1.251
  335ILE     CD 3337   5.354   8.291   1.412
  335ILE      C 3338   5.238   7.991   1.111
  335ILE      O 3339   5.142   8.062   1.082
  336ALA      N 3340   5.326   7.950   1.018
  336ALA      H 3341   5.404   7.893   1.047
  336ALA     CA 3342   5.311   7.985   0.880
  336ALA     CB 3343   5.427   7.932   0.793
  336ALA      C 3344   5.185   7.925   0.827
  336ALA      O 3345   5.111   7.990   0.753
  337ASN      N 3346   5.156   7.798   0.862
  337ASN      H 3347   5.218   7.747   0.922
  337ASN     CA 3348   5.035   7.738   0.814
  337ASN     CB 3349   5.028   7.589   0.775
  337ASN     CG 3350   5.104   7.571   0.644
  337ASN    OD1 3351   5.067   7.629   0.542
  337ASN    ND2 3352   5.213   7.490   0.648
  337ASN   HD21 3353   5.239   7.446   0.733
  337ASN   HD22 3354   5.266   7.475   0.565
  337ASN      C 3355   4.912   7.810   0.854
  337ASN      O 3356   4.818   7.824   0.777
  338TY0      N 3357   4.912   7.859   0.980
  338TY0      H 3358   4.992   7.842   1.037
  338TY0     CA 3359   4.803   7.932   1.034
  338TY0     CB 3360   4.828   7.971   1.181
  338TY0     CG 3361   4.726   8.071   1.224
  338TY0    CD1 3362   4.596   8.034   1.250
  338TY0    HD1 3363   4.568   7.939   1.241
  338TY0    CD2 3364   4.762   8.203   1.237
  338TY0    HD2 3365   4.856   8.230   1.219
  338TY0    CE1 3366   4.504   8.129   1.290
  338TY0    HE1 3367   4.410   8.101   1.309
  338TY0    CE2 3368   4.671   8.297   1.277
  338TY0    HE2 3369   4.698   8.393   1.287
  338TY0     CZ 3370   4.541   8.260   1.303
  338TY0     OH 3371   4.447   8.357   1.344
  338TY0    HH1 3372   4.352   8.330   1.363
  338TY0    HH2 3373   4.474   8.453   1.353
  338TY0      C 3374   4.784   8.059   0.957
  338TY0      O 3375   4.672   8.096   0.922
  339ILE      N 3376   4.895   8.127   0.924
  339ILE      H 3377   4.985   8.089   0.947
  339ILE     CA 3378   4.886   8.253   0.856
  339ILE     CB 3379   5.022   8.309   0.827
  339ILE    CG1 3380   5.098   8.331   0.959
  339ILE    CG2 3381   5.005   8.438   0.745
  339ILE     CD 3382   5.246   8.365   0.939
  339ILE      C 3383   4.814   8.234   0.726
  339ILE      O 3384   4.733   8.317   0.687
  340ASN      N 3385   4.845   8.123   0.656
  340ASN      H 3386   4.912   8.060   0.694
  340ASN     CA 3387   4.787   8.091   0.528
  340ASN     CB 3388   4.855   7.970   0.462
  340ASN     CG 3389   5.000   8.007   0.435
  340ASN    OD1 3390   5.028   8.105   0.366
  340ASN    ND2 3391   5.095   7.927   0.491
  340ASN   HD21 3392   5.067   7.849   0.547
  340ASN   HD22 3393   5.192   7.946   0.476
  340ASN      C 3394   4.642   8.056   0.544
  340ASN      O 3395   4.565   8.068   0.449
  341SER      N 3396   4.604   8.004   0.662
  341SER      H 3397   4.673   7.995   0.735
  341SER     CA 3398   4.471   7.960   0.690
  341SER     CB 3399   4.448   7.838   0.781
  341SER     OG 3400   4.536   7.733   0.745
  341SER     HG 3401   4.521   7.654   0.805
  341SER      C 3402   4.359   8.059   0.690
  341SER      O 3403   4.249   8.030   0.644
  342THR      N 3404   4.384   8.180   0.744
  342THR      H 3405   4.476   8.204   0.774
  342THR     CA 3406   4.276   8.274   0.759
  342THR     CB 3407   4.239   8.293   0.904
  342THR    OG1 3408   4.204   8.168   0.961
  342THR    HG1 3409   4.179   8.180   1.057
  342THR    CG2 3410   4.119   8.389   0.916
  342THR      C 3411   4.319   8.407   0.704
  342THR      O 3412   4.437   8.431   0.681
  343SER      N 3413   4.219   8.495   0.680
  343SER      H 3414   4.125   8.467   0.699
  343SER     CA 3415   4.243   8.626   0.627
  343SER     CB 3416   4.146   8.687   0.524
  343SER     OG 3417   4.190   8.817   0.486
  343SER     HG 3418   4.127   8.855   0.419
  343SER      C 3419   4.324   8.721   0.709
  343SER      O 3420   4.418   8.781   0.659
  344ASN      N 3421   4.288   8.737   0.838
  344ASN      H 3422   4.210   8.687   0.876
  344ASN     CA 3423   4.363   8.828   0.921
  344ASN     CB 3424   4.277   8.943   0.976
  344ASN     CG 3425   4.366   9.039   1.053
  344ASN    OD1 3426   4.435   9.001   1.147
  344ASN    ND2 3427   4.365   9.169   1.011
  344ASN   HD21 3428   4.308   9.196   0.933
  344ASN   HD22 3429   4.422   9.237   1.057
  344ASN      C 3430   4.415   8.750   1.038
  344ASN      O 3431   4.345   8.732   1.138
  345PRO      N 3432   4.537   8.705   1.028
  345PRO     CA 3433   4.600   8.629   1.133
  345PRO     CB 3434   4.716   8.556   1.065
  345PRO     CG 3435   4.744   8.639   0.939
  345PRO     CD 3436   4.604   8.690   0.901
  345PRO      C 3437   4.648   8.721   1.241
  345PRO      O 3438   4.673   8.838   1.214
  346THR      N 3439   4.661   8.668   1.364
  346THR      H 3440   4.639   8.572   1.379
  346THR     CA 3441   4.706   8.748   1.474
  346THR     CB 3442   4.593   8.816   1.546
  346THR    OG1 3443   4.643   8.896   1.652
  346THR    HG1 3444   4.566   8.940   1.699
  346THR    CG2 3445   4.500   8.707   1.600
  346THR      C 3446   4.773   8.658   1.573
  346THR      O 3447   4.766   8.535   1.562
  347ALA      N 3448   4.841   8.717   1.673
  347ALA      H 3449   4.846   8.816   1.679
  347ALA     CA 3450   4.907   8.635   1.771
  347ALA     CB 3451   5.044   8.583   1.725
  347ALA      C 3452   4.931   8.718   1.892
  347ALA      O 3453   4.926   8.841   1.887
  348SER      N 3454   4.955   8.651   2.006
  348SER      H 3455   4.954   8.551   2.007
  348SER     CA 3456   4.984   8.724   2.126
  348SER     CB 3457   4.874   8.710   2.232
  348SER     OG 3458   4.908   8.785   2.347
  348SER     HG 3459   4.835   8.776   2.416
  348SER      C 3460   5.110   8.667   2.181
  348SER      O 3461   5.127   8.545   2.188
  349ILE      N 3462   5.204   8.755   2.219
  349ILE      H 3463   5.190   8.853   2.206
  349ILE     CA 3464   5.325   8.709   2.280
  349ILE     CB 3465   5.451   8.777   2.233
  349ILE    CG1 3466   5.475   8.750   2.084
  349ILE    CG2 3467   5.566   8.725   2.321
  349ILE     CD 3468   5.371   8.816   1.993
  349ILE      C 3469   5.306   8.741   2.423
  349ILE      O 3470   5.287   8.857   2.460
  350PHE      N 3471   5.306   8.637   2.507
  350PHE      H 3472   5.324   8.545   2.474
  350PHE     CA 3473   5.280   8.662   2.644
  350PHE     CB 3474   5.215   8.544   2.720
  350PHE     CG 3475   5.074   8.532   2.673
  350PHE    CD1 3476   4.976   8.607   2.733
  350PHE    HD1 3477   5.000   8.669   2.808
  350PHE    CD2 3478   5.040   8.447   2.571
  350PHE    HD2 3479   5.111   8.392   2.526
  350PHE    CE1 3480   4.845   8.598   2.692
  350PHE    HE1 3481   4.774   8.653   2.737
  350PHE    CE2 3482   4.909   8.437   2.529
  350PHE    HE2 3483   4.885   8.375   2.455
  350PHE     CZ 3484   4.812   8.512   2.590
  350PHE     HZ 3485   4.717   8.505   2.560
  350PHE      C 3486   5.406   8.695   2.713
  350PHE      O 3487   5.516   8.668   2.665
  351LY3      N 3488   5.391   8.763   2.828
  351LY3      H 3489   5.301   8.797   2.855
  351LY3     CA 3490   5.503   8.785   2.910
  351LY3     CB 3491   5.532   8.919   2.982
  351LY3     CG 3492   5.632   8.909   3.098
  351LY3     CD 3493   5.582   8.823   3.213
  351LY3     CE 3494   5.684   8.811   3.327
  351LY3     NZ 3495   5.705   8.943   3.391
  351LY3    HZ1 3496   5.772   8.933   3.465
  351LY3    HZ2 3497   5.739   9.008   3.324
  351LY3    HZ3 3498   5.618   8.976   3.429
  351LY3      C 3499   5.560   8.655   2.953
  351LY3      O 3500   5.484   8.561   2.974
  352SER      N 3501   5.693   8.643   2.964
  352SER      H 3502   5.753   8.722   2.948
  352SER     CA 3503   5.750   8.517   3.000
  352SER     CB 3504   5.893   8.477   2.959
  352SER     OG 3505   5.912   8.497   2.819
  352SER     HG 3506   6.005   8.471   2.794
  352SER      C 3507   5.690   8.449   3.118
  352SER      O 3508   5.637   8.514   3.208
  353THR      N 3509   5.694   8.315   3.118
  353THR      H 3510   5.736   8.269   3.040
  353THR     CA 3511   5.643   8.234   3.225
  353THR     CB 3512   5.512   8.171   3.189
  353THR    OG1 3513   5.529   8.090   3.074
  353THR    HG1 3514   5.441   8.048   3.050
  353THR    CG2 3515   5.410   8.281   3.160
  353THR      C 3516   5.743   8.124   3.244
  353THR      O 3517   5.849   8.126   3.181
  354GL4      N 3518   5.714   8.027   3.333
  354GL4      H 3519   5.627   8.027   3.381
  354GL4     CA 3520   5.811   7.924   3.359
  354GL4     CB 3521   5.866   7.923   3.503
  354GL4     CG 3522   5.949   8.045   3.545
  354GL4     CD 3523   5.855   8.159   3.586
  354GL4    OE1 3524   5.784   8.215   3.498
  354GL4   HE11 3525   5.723   8.290   3.523
  354GL4   HE12 3526   5.790   8.184   3.403
  354GL4    OE2 3527   5.854   8.192   3.708
  354GL4   HE21 3528   5.794   8.266   3.739
  354GL4   HE22 3529   5.912   8.144   3.773
  354GL4      C 3530   5.748   7.789   3.342
  354GL4      O 3531   5.627   7.772   3.352
  355VAL      N 3532   5.834   7.688   3.316
  355VAL      H 3533   5.932   7.708   3.310
  355VAL     CA 3534   5.791   7.552   3.296
  355VAL     CB 3535   5.786   7.514   3.151
  355VAL    CG1 3536   5.930   7.519   3.096
  355VAL    CG2 3537   5.719   7.376   3.139
  355VAL      C 3538   5.893   7.466   3.362
  355VAL      O 3539   5.998   7.515   3.403
  356SER      N 3540   5.864   7.335   3.378
  356SER      H 3541   5.778   7.297   3.344
  356SER     CA 3542   5.961   7.251   3.443
  356SER     CB 3543   5.901   7.155   3.546
  356SER     OG 3544   5.844   7.228   3.654
  356SER     HG 3545   5.805   7.165   3.721
  356SER      C 3546   6.029   7.167   3.341
  356SER      O 3547   5.966   7.101   3.258
  357AS4      N 3548   6.164   7.167   3.346
  357AS4      H 3549   6.210   7.224   3.414
  357AS4     CA 3550   6.243   7.089   3.256
  357AS4     CB 3551   6.362   7.167   3.196
  357AS4     CG 3552   6.439   7.079   3.098
  357AS4    OD1 3553   6.404   6.958   3.086
  357AS4   HD11 3554   6.453   6.898   3.023
  357AS4   HD12 3555   6.327   6.922   3.139
  357AS4    OD2 3556   6.534   7.131   3.035
  357AS4   HD21 3557   6.587   7.076   2.970
  357AS4   HD22 3558   6.557   7.227   3.049
  357AS4      C 3559   6.294   6.974   3.336
  357AS4      O 3560   6.374   6.989   3.429
  358ALA      N 3561   6.246   6.854   3.299
  358ALA      H 3562   6.186   6.851   3.219
  358ALA     CA 3563   6.274   6.732   3.367
  358ALA     CB 3564   6.200   6.613   3.304
  358ALA      C 3565   6.421   6.700   3.360
  358ALA      O 3566   6.476   6.641   3.452
  359LEU      N 3567   6.485   6.736   3.248
  359LEU      H 3568   6.436   6.792   3.180
  359LEU     CA 3569   6.621   6.699   3.220
  359LEU     CB 3570   6.662   6.739   3.077
  359LEU     CG 3571   6.796   6.679   3.029
  359LEU    CD1 3572   6.924   6.724   3.100
  359LEU    CD2 3573   6.789   6.544   2.955
  359LEU      C 3574   6.719   6.761   3.318
  359LEU      O 3575   6.817   6.696   3.355
  360ALA      N 3576   6.696   6.886   3.363
  360ALA      H 3577   6.610   6.931   3.340
  360ALA     CA 3578   6.794   6.956   3.443
  360ALA     CB 3579   6.744   7.092   3.496
  360ALA      C 3580   6.833   6.874   3.563
  360ALA      O 3581   6.753   6.797   3.615
  361PRO      N 3582   6.956   6.888   3.612
  361PRO     CA 3583   7.058   6.975   3.558
  361PRO     CB 3584   7.156   6.999   3.673
  361PRO     CG 3585   7.135   6.877   3.764
  361PRO     CD 3586   6.986   6.848   3.748
  361PRO      C 3587   7.130   6.914   3.441
  361PRO      O 3588   7.156   6.794   3.441
  362TY0      N 3589   7.168   6.999   3.343
  362TY0      H 3590   7.146   7.096   3.357
  362TY0     CA 3591   7.235   6.963   3.222
  362TY0     CB 3592   7.134   6.968   3.106
  362TY0     CG 3593   7.196   6.955   2.971
  362TY0    CD1 3594   7.231   6.833   2.919
  362TY0    HD1 3595   7.216   6.750   2.974
  362TY0    CD2 3596   7.214   7.068   2.894
  362TY0    HD2 3597   7.188   7.157   2.930
  362TY0    CE1 3598   7.285   6.824   2.794
  362TY0    HE1 3599   7.311   6.735   2.757
  362TY0    CE2 3600   7.269   7.059   2.768
  362TY0    HE2 3601   7.282   7.142   2.713
  362TY0     CZ 3602   7.305   6.937   2.718
  362TY0     OH 3603   7.362   6.927   2.589
  362TY0    HH1 3604   7.387   6.838   2.552
  362TY0    HH2 3605   7.376   7.010   2.534
  362TY0      C 3606   7.338   7.069   3.198
  362TY0      O 3607   7.308   7.187   3.210
  363VAL      N 3608   7.463   7.031   3.162
  363VAL      H 3609   7.487   6.935   3.152
  363VAL     CA 3610   7.561   7.134   3.138
  363VAL     CB 3611   7.699   7.080   3.116
  363VAL    CG1 3612   7.793   7.199   3.089
  363VAL    CG2 3613   7.739   6.998   3.240
  363VAL      C 3614   7.518   7.205   3.013
  363VAL      O 3615   7.485   7.142   2.913
  364VAL      N 3616   7.517   7.340   3.015
  364VAL      H 3617   7.551   7.387   3.097
  364VAL     CA 3618   7.470   7.420   2.904
  364VAL     CB 3619   7.439   7.562   2.943
  364VAL    CG1 3620   7.559   7.634   3.006
  364VAL    CG2 3621   7.326   7.625   2.860
  364VAL      C 3622   7.571   7.426   2.794
  364VAL      O 3623   7.690   7.409   2.816
  365SER      N 3624   7.523   7.455   2.671
  365SER      H 3625   7.426   7.475   2.660
  365SER     CA 3626   7.609   7.456   2.557
  365SER     CB 3627   7.554   7.432   2.415
  365SER     OG 3628   7.473   7.543   2.377
  365SER     HG 3629   7.438   7.527   2.284
  365SER      C 3630   7.737   7.533   2.570
  365SER      O 3631   7.844   7.483   2.538
  366PHE      N 3632   7.729   7.658   2.620
  366PHE      H 3633   7.640   7.691   2.652
  366PHE     CA 3634   7.843   7.745   2.628
  366PHE     CB 3635   7.804   7.893   2.650
  366PHE     CG 3636   7.712   7.908   2.766
  366PHE    CD1 3637   7.758   7.901   2.895
  366PHE    HD1 3638   7.855   7.885   2.913
  366PHE    CD2 3639   7.578   7.932   2.744
  366PHE    HD2 3640   7.544   7.937   2.651
  366PHE    CE1 3641   7.672   7.916   3.001
  366PHE    HE1 3642   7.706   7.910   3.095
  366PHE    CE2 3643   7.491   7.947   2.850
  366PHE    HE2 3644   7.394   7.964   2.833
  366PHE     CZ 3645   7.538   7.939   2.979
  366PHE     HZ 3646   7.475   7.951   3.055
  366PHE      C 3647   7.948   7.707   2.732
  366PHE      O 3648   8.064   7.747   2.718
  367SER      N 3649   7.914   7.634   2.840
  367SER      H 3650   7.821   7.598   2.849
  367SER     CA 3651   8.012   7.609   2.944
  367SER     CB 3652   7.958   7.517   3.055
  367SER     OG 3653   8.057   7.496   3.154
  367SER     HG 3654   8.021   7.436   3.226
  367SER      C 3655   8.137   7.544   2.888
  367SER      O 3656   8.131   7.449   2.811
  368SER      N 3657   8.256   7.596   2.928
  368SER      H 3658   8.256   7.672   2.993
  368SER     CA 3659   8.382   7.543   2.882
  368SER     CB 3660   8.491   7.634   2.824
  368SER     OG 3661   8.533   7.728   2.921
  368SER     HG 3662   8.604   7.787   2.882
  368SER      C 3663   8.418   7.406   2.932
  368SER      O 3664   8.390   7.373   3.047
  369ARG      N 3665   8.485   7.324   2.847
  369ARG      H 3666   8.514   7.358   2.758
  369ARG     CA 3667   8.514   7.188   2.886
  369ARG     CB 3668   8.463   7.084   2.785
  369ARG     CG 3669   8.310   7.074   2.770
  369ARG     CD 3670   8.243   7.193   2.703
  369ARG     NE 3671   8.107   7.149   2.661
  369ARG     HE 3672   8.092   7.116   2.568
  369ARG     CZ 3673   8.002   7.153   2.748
  369ARG    NH1 3674   8.020   7.199   2.875
  369ARG   HH11 3675   8.111   7.230   2.905
  369ARG   HH12 3676   7.944   7.202   2.939
  369ARG    NH2 3677   7.878   7.111   2.708
  369ARG   HH21 3678   7.865   7.078   2.615
  369ARG   HH22 3679   7.801   7.114   2.772
  369ARG      C 3680   8.662   7.163   2.895
  369ARG      O 3681   8.744   7.235   2.839
  370GLY      N 3682   8.697   7.056   2.971
  370GLY      H 3683   8.626   7.006   3.020
  370GLY     CA 3684   8.834   7.011   2.984
  370GLY      C 3685   8.850   6.917   2.870
  370GLY      O 3686   8.767   6.921   2.780
  371PRO      N 3687   8.950   6.837   2.854
  371PRO     CA 3688   9.070   6.822   2.930
  371PRO     CB 3689   9.149   6.718   2.856
  371PRO     CG 3690   9.056   6.650   2.758
  371PRO     CD 3691   8.953   6.758   2.731
  371PRO      C 3692   9.149   6.935   2.986
  371PRO      O 3693   9.144   7.038   2.921
  372ASN      N 3694   9.220   6.930   3.101
  372ASN      H 3695   9.215   6.855   3.167
  372ASN     CA 3696   9.302   7.045   3.115
  372ASN     CB 3697   9.269   7.152   3.220
  372ASN     CG 3698   9.338   7.285   3.188
  372ASN    OD1 3699   9.460   7.295   3.170
  372ASN    ND2 3700   9.258   7.394   3.194
  372ASN   HD21 3701   9.161   7.384   3.217
  372ASN   HD22 3702   9.295   7.485   3.174
  372ASN      C 3703   9.436   7.042   3.048
  372ASN      O 3704   9.523   6.957   3.074
  373PRO      N 3705   9.458   7.141   2.967
  373PRO     CA 3706   9.581   7.144   2.899
  373PRO     CB 3707   9.561   7.193   2.756
  373PRO     CG 3708   9.432   7.274   2.770
  373PRO     CD 3709   9.356   7.198   2.881
  373PRO      C 3710   9.712   7.146   2.968
  373PRO      O 3711   9.811   7.104   2.909
  374ALA      N 3712   9.719   7.207   3.088
  374ALA      H 3713   9.639   7.248   3.130
  374ALA     CA 3714   9.846   7.209   3.154
  374ALA     CB 3715   9.852   7.314   3.266
  374ALA      C 3716   9.885   7.076   3.212
  374ALA      O 3717   9.993   7.023   3.185
  375SER      N 3718   9.795   7.016   3.291
  375SER      H 3719   9.705   7.059   3.299
  375SER     CA 3720   9.817   6.896   3.364
  375SER     CB 3721   9.803   6.914   3.515
  375SER     OG 3722   9.890   7.018   3.556
  375SER     HG 3723   9.881   7.031   3.655
  375SER      C 3724   9.711   6.800   3.329
  375SER      O 3725   9.612   6.787   3.396
  376PHE      N 3726   9.731   6.721   3.227
  376PHE      H 3727   9.822   6.715   3.185
  376PHE     CA 3728   9.624   6.643   3.179
  376PHE     CB 3729   9.674   6.574   3.055
  376PHE     CG 3730   9.744   6.676   2.970
  376PHE    CD1 3731   9.676   6.766   2.892
  376PHE    HD1 3732   9.576   6.767   2.891
  376PHE    CD2 3733   9.881   6.678   2.971
  376PHE    HD2 3734   9.931   6.613   3.029
  376PHE    CE1 3735   9.745   6.856   2.815
  376PHE    HE1 3736   9.695   6.922   2.758
  376PHE    CE2 3737   9.951   6.768   2.894
  376PHE    HE2 3738  10.051   6.769   2.896
  376PHE     CZ 3739   9.883   6.857   2.815
  376PHE     HZ 3740   9.933   6.922   2.758
  376PHE      C 3741   9.582   6.544   3.286
  376PHE      O 3742   9.476   6.488   3.289
  377AS4      N 3743   9.664   6.513   3.383
  377AS4      H 3744   9.755   6.555   3.390
  377AS4     CA 3745   9.618   6.418   3.479
  377AS4     CB 3746   9.740   6.389   3.571
  377AS4     CG 3747   9.721   6.276   3.670
  377AS4    OD1 3748   9.607   6.226   3.688
  377AS4   HD11 3749   9.595   6.151   3.752
  377AS4   HD12 3750   9.529   6.262   3.637
  377AS4    OD2 3751   9.825   6.236   3.730
  377AS4   HD21 3752   9.818   6.161   3.796
  377AS4   HD22 3753   9.913   6.279   3.712
  377AS4      C 3754   9.502   6.468   3.563
  377AS4      O 3755   9.426   6.387   3.615
  378LEU      N 3756   9.486   6.601   3.585
  378LEU      H 3757   9.545   6.669   3.542
  378LEU     CA 3758   9.378   6.637   3.675
  378LEU     CB 3759   9.399   6.635   3.826
  378LEU     CG 3760   9.280   6.682   3.915
  378LEU    CD1 3761   9.231   6.825   3.886
  378LEU    CD2 3762   9.166   6.579   3.909
  378LEU      C 3763   9.255   6.698   3.622
  378LEU      O 3764   9.248   6.816   3.597
  379LEU      N 3765   9.148   6.620   3.620
  379LEU      H 3766   9.156   6.530   3.664
  379LEU     CA 3767   9.022   6.654   3.561
  379LEU     CB 3768   8.919   6.555   3.617
  379LEU     CG 3769   8.775   6.564   3.566
  379LEU    CD1 3770   8.673   6.491   3.655
  379LEU    CD2 3771   8.735   6.668   3.461
  379LEU      C 3772   8.976   6.795   3.595
  379LEU      O 3773   8.985   6.842   3.708
  380LY3      N 3774   8.928   6.867   3.490
  380LY3      H 3775   8.937   6.830   3.398
  380LY3     CA 3776   8.864   6.994   3.508
  380LY3     CB 3777   8.953   7.119   3.499
  380LY3     CG 3778   9.028   7.136   3.631
  380LY3     CD 3779   9.112   7.263   3.639
  380LY3     CE 3780   9.176   7.283   3.777
  380LY3     NZ 3781   9.072   7.293   3.881
  380LY3    HZ1 3782   9.115   7.306   3.971
  380LY3    HZ2 3783   9.013   7.371   3.862
  380LY3    HZ3 3784   9.017   7.209   3.882
  380LY3      C 3785   8.755   7.002   3.405
  380LY3      O 3786   8.767   6.939   3.300
  381PRO      N 3787   8.647   7.073   3.430
  381PRO     CA 3788   8.625   7.148   3.552
  381PRO     CB 3789   8.502   7.233   3.524
  381PRO     CG 3790   8.506   7.254   3.373
  381PRO     CD 3791   8.567   7.124   3.320
  381PRO      C 3792   8.601   7.057   3.668
  381PRO      O 3793   8.591   6.936   3.649
  382AS4      N 3794   8.604   7.113   3.790
  382AS4      H 3795   8.623   7.211   3.797
  382AS4     CA 3796   8.581   7.039   3.909
  382AS4     CB 3797   8.697   7.014   4.006
  382AS4     CG 3798   8.772   7.145   4.018
  382AS4    OD1 3799   8.772   7.200   4.130
  382AS4   HD11 3800   8.821   7.287   4.143
  382AS4   HD12 3801   8.725   7.158   4.207
  382AS4    OD2 3802   8.829   7.192   3.916
  382AS4   HD21 3803   8.879   7.279   3.923
  382AS4   HD22 3804   8.825   7.143   3.829
  382AS4      C 3805   8.439   7.008   3.948
  382AS4      O 3806   8.413   6.903   4.007
  383ILE      N 3807   8.344   7.100   3.921
  383ILE      H 3808   8.367   7.186   3.877
  383ILE     CA 3809   8.208   7.071   3.958
  383ILE     CB 3810   8.190   7.079   4.107
  383ILE    CG1 3811   8.062   7.004   4.147
  383ILE    CG2 3812   8.194   7.227   4.149
  383ILE     CD 3813   8.065   6.962   4.294
  383ILE      C 3814   8.116   7.164   3.883
  383ILE      O 3815   8.161   7.254   3.813
  384ALA      N 3816   7.983   7.140   3.892
  384ALA      H 3817   7.951   7.064   3.949
  384ALA     CA 3818   7.886   7.222   3.824
  384ALA     CB 3819   7.853   7.204   3.674
  384ALA      C 3820   7.781   7.283   3.913
  384ALA      O 3821   7.753   7.230   4.020
  385ALA      N 3822   7.721   7.397   3.870
  385ALA      H 3823   7.747   7.436   3.782
  385ALA     CA 3824   7.621   7.463   3.950
  385ALA     CB 3825   7.680   7.562   4.052
  385ALA      C 3826   7.532   7.544   3.858
  385ALA      O 3827   7.561   7.559   3.740
  386PRO      N 3828   7.423   7.597   3.911
  386PRO     CA 3829   7.330   7.673   3.831
  386PRO     CB 3830   7.217   7.707   3.928
  386PRO     CG 3831   7.213   7.584   4.020
  386PRO     CD 3832   7.360   7.539   4.028
  386PRO      C 3833   7.398   7.792   3.771
  386PRO      O 3834   7.462   7.866   3.844
  387GLY      N 3835   7.374   7.820   3.641
  387GLY      H 3836   7.304   7.768   3.592
  387GLY     CA 3837   7.446   7.924   3.573
  387GLY      C 3838   7.362   7.965   3.456
  387GLY      O 3839   7.407   8.039   3.369
  388VAL      N 3840   7.237   7.915   3.451
  388VAL      H 3841   7.207   7.852   3.522
  388VAL     CA 3842   7.147   7.950   3.346
  388VAL     CB 3843   7.132   7.858   3.226
  388VAL    CG1 3844   7.039   7.921   3.122
  388VAL    CG2 3845   7.272   7.822   3.173
  388VAL      C 3846   7.027   8.029   3.390
  388VAL      O 3847   6.952   7.984   3.478
  389ARG      N 3848   7.002   8.148   3.330
  389ARG      H 3849   7.063   8.180   3.258
  389ARG     CA 3850   6.888   8.228   3.369
  389ARG     CB 3851   6.758   8.234   3.287
  389ARG     CG 3852   6.782   8.261   3.139
  389ARG     CD 3853   6.854   8.145   3.071
  389ARG     NE 3854   6.757   8.034   3.046
  389ARG     HE 3855   6.715   8.026   2.956
  389ARG     CZ 3856   6.725   7.944   3.144
  389ARG    NH1 3857   6.775   7.956   3.270
  389ARG   HH11 3858   6.836   8.033   3.293
  389ARG   HH12 3859   6.751   7.890   3.341
  389ARG    NH2 3860   6.642   7.840   3.115
  389ARG   HH21 3861   6.605   7.830   3.022
  389ARG   HH22 3862   6.619   7.773   3.186
  389ARG      C 3863   6.879   8.262   3.512
  389ARG      O 3864   6.779   8.234   3.579
  390ILE      N 3865   6.984   8.325   3.565
  390ILE      H 3866   7.063   8.356   3.511
  390ILE     CA 3867   6.975   8.345   3.705
  390ILE     CB 3868   7.018   8.222   3.780
  390ILE    CG1 3869   6.955   8.201   3.917
  390ILE    CG2 3870   7.170   8.216   3.765
  390ILE     CD 3871   6.811   8.153   3.904
  390ILE      C 3872   6.944   8.488   3.742
  390ILE      O 3873   6.994   8.581   3.679
  391LEU      N 3874   6.852   8.512   3.837
  391LEU      H 3875   6.813   8.436   3.889
  391LEU     CA 3876   6.809   8.647   3.866
  391LEU     CB 3877   6.654   8.655   3.879
  391LEU     CG 3878   6.593   8.794   3.908
  391LEU    CD1 3879   6.440   8.785   3.897
  391LEU    CD2 3880   6.630   8.848   4.047
  391LEU      C 3881   6.875   8.694   3.993
  391LEU      O 3882   6.865   8.630   4.097
  392ALA      N 3883   6.945   8.810   3.984
  392ALA      H 3884   6.942   8.859   3.897
  392ALA     CA 3885   7.023   8.868   4.091
  392ALA     CB 3886   7.174   8.834   4.088
  392ALA      C 3887   7.022   9.018   4.078
  392ALA      O 3888   6.962   9.074   3.986
  393ALA      N 3889   7.091   9.088   4.171
  393ALA      H 3890   7.144   9.037   4.239
  393ALA     CA 3891   7.091   9.233   4.176
  393ALA     CB 3892   7.174   9.287   4.294
  393ALA      C 3893   7.147   9.295   4.051
  393ALA      O 3894   7.232   9.238   3.983
  394TRP      N 3895   7.097   9.415   4.013
  394TRP      H 3896   7.027   9.459   4.069
  394TRP     CA 3897   7.145   9.481   3.893
  394TRP     CB 3898   7.060   9.438   3.771
  394TRP     CG 3899   7.106   9.487   3.635
  394TRP    CD1 3900   7.057   9.588   3.558
  394TRP    HD1 3901   6.981   9.648   3.583
  394TRP    CD2 3902   7.214   9.428   3.562
  394TRP    NE1 3903   7.127   9.594   3.439
  394TRP    HE1 3904   7.110   9.659   3.365
  394TRP    CE2 3905   7.225   9.497   3.441
  394TRP    CE3 3906   7.299   9.326   3.592
  394TRP    HE3 3907   7.291   9.276   3.679
  394TRP    CZ2 3908   7.319   9.464   3.349
  394TRP    HZ2 3909   7.327   9.513   3.262
  394TRP    CZ3 3910   7.395   9.293   3.499
  394TRP    HZ3 3911   7.459   9.218   3.519
  394TRP    CH2 3912   7.405   9.361   3.380
  394TRP    HH2 3913   7.476   9.334   3.314
  394TRP      C 3914   7.135   9.631   3.914
  394TRP      O 3915   7.040   9.677   3.978
  395PRO      N 3916   7.228   9.710   3.865
  395PRO     CA 3917   7.219   9.853   3.887
  395PRO     CB 3918   7.357   9.908   3.851
  395PRO     CG 3919   7.433   9.790   3.788
  395PRO     CD 3920   7.366   9.667   3.850
  395PRO      C 3921   7.105   9.910   3.806
  395PRO      O 3922   7.079   9.867   3.694
  396PRO      N 3923   7.039  10.008   3.861
  396PRO     CA 3924   6.924  10.067   3.796
  396PRO     CB 3925   6.869  10.166   3.898
  396PRO     CG 3926   6.901  10.098   4.032
  396PRO     CD 3927   7.033  10.024   4.005
  396PRO      C 3928   6.965  10.134   3.669
  396PRO      O 3929   6.880  10.159   3.585
  397ILE      N 3930   7.094  10.172   3.661
  397ILE      H 3931   7.152  10.158   3.741
  397ILE     CA 3932   7.154  10.232   3.545
  397ILE     CB 3933   7.234  10.359   3.559
  397ILE    CG1 3934   7.259  10.423   3.422
  397ILE    CG2 3935   7.364  10.324   3.634
  397ILE     CD 3936   7.330  10.558   3.431
  397ILE      C 3937   7.184  10.146   3.427
  397ILE      O 3938   7.170  10.188   3.312
  398ALA      N 3939   7.233  10.023   3.454
  398ALA      H 3940   7.234   9.991   3.548
  398ALA     CA 3941   7.283   9.937   3.350
  398ALA     CB 3942   7.361   9.817   3.405
  398ALA      C 3943   7.172   9.883   3.264
  398ALA      O 3944   7.061   9.855   3.308
  399PRO      N 3945   7.206   9.870   3.138
  399PRO     CA 3946   7.111   9.815   3.046
  399PRO     CB 3947   7.096   9.906   2.925
  399PRO     CG 3948   7.233   9.976   2.925
  399PRO     CD 3949   7.270   9.985   3.075
  399PRO      C 3950   7.071   9.672   3.052
  399PRO      O 3951   7.149   9.591   3.101
  400VAL      N 3952   6.947   9.641   3.009
  400VAL      H 3953   6.885   9.715   2.982
  400VAL     CA 3954   6.904   9.506   3.001
  400VAL     CB 3955   6.879   9.420   3.120
  400VAL    CG1 3956   6.734   9.420   3.171
  400VAL    CG2 3957   6.986   9.313   3.133
  400VAL      C 3958   6.841   9.473   2.869
  400VAL      O 3959   6.748   9.540   2.825
  401SER      N 3960   6.890   9.366   2.804
  401SER      H 3961   6.963   9.314   2.847
  401SER     CA 3962   6.842   9.325   2.675
  401SER     CB 3963   6.691   9.292   2.669
  401SER     OG 3964   6.611   9.409   2.660
  401SER     HG 3965   6.515   9.382   2.656
  401SER      C 3966   6.863   9.434   2.576
  401SER      O 3967   6.786   9.449   2.481
  402GLY      N 3968   6.970   9.512   2.598
  402GLY      H 3969   7.025   9.499   2.680
  402GLY     CA 3970   7.006   9.615   2.505
  402GLY      C 3971   6.937   9.741   2.541
  402GLY      O 3972   6.955   9.843   2.474
  403VAL      N 3973   6.854   9.741   2.647
  403VAL      H 3974   6.840   9.660   2.705
  403VAL     CA 3975   6.788   9.865   2.670
  403VAL     CB 3976   6.651   9.869   2.609
  403VAL    CG1 3977   6.550   9.778   2.680
  403VAL    CG2 3978   6.621   9.999   2.533
  403VAL      C 3979   6.771   9.895   2.816
  403VAL      O 3980   6.740   9.811   2.899
  404LY3      N 3981   6.792  10.025   2.844
  404LY3      H 3982   6.833  10.080   2.771
  404LY3     CA 3983   6.763  10.091   2.967
  404LY3     CB 3984   6.868  10.129   3.074
  404LY3     CG 3985   6.807  10.212   3.187
  404LY3     CD 3986   6.905  10.254   3.296
  404LY3     CE 3987   6.847  10.365   3.384
  404LY3     NZ 3988   6.948  10.412   3.481
  404LY3    HZ1 3989   6.908  10.484   3.538
  404LY3    HZ2 3990   6.976  10.336   3.539
  404LY3    HZ3 3991   7.027  10.448   3.432
  404LY3      C 3992   6.646  10.178   2.942
  404LY3      O 3993   6.544  10.128   2.893
  405GLY      N 3994   6.658  10.309   2.975
  405GLY      H 3995   6.739  10.335   3.028
  405GLY     CA 3996   6.565  10.414   2.942
  405GLY      C 3997   6.425  10.365   2.948
  405GLY      O 3998   6.362  10.362   3.054
  406AS4      N 3999   6.375  10.325   2.830
  406AS4      H 4000   6.433  10.328   2.748
  406AS4     CA 4001   6.241  10.278   2.818
  406AS4     CB 4002   6.203  10.233   2.676
  406AS4     CG 4003   6.202  10.357   2.586
  406AS4    OD1 4004   6.174  10.341   2.464
  406AS4   HD11 4005   6.173  10.420   2.403
  406AS4   HD12 4006   6.155  10.249   2.429
  406AS4    OD2 4007   6.228  10.468   2.639
  406AS4   HD21 4008   6.228  10.551   2.583
  406AS4   HD22 4009   6.248  10.474   2.737
  406AS4      C 4010   6.227  10.159   2.907
  406AS4      O 4011   6.261  10.046   2.870
  407ASN      N 4012   6.177  10.185   3.028
  407ASN      H 4013   6.159  10.280   3.053
  407ASN     CA 4014   6.147  10.082   3.122
  407ASN     CB 4015   6.002  10.034   3.141
  407ASN     CG 4016   5.956   9.975   3.009
  407ASN    OD1 4017   5.943  10.046   2.909
  407ASN    ND2 4018   5.931   9.841   3.007
  407ASN   HD21 4019   5.943   9.787   3.090
  407ASN   HD22 4020   5.900   9.797   2.923
  407ASN      C 4021   6.254   9.992   3.174
  407ASN      O 4022   6.221   9.881   3.217
  408ARG      N 4023   6.384  10.029   3.174
  408ARG      H 4024   6.420  10.111   3.131
  408ARG     CA 4025   6.461   9.934   3.244
  408ARG     CB 4026   6.568   9.846   3.179
  408ARG     CG 4027   6.508   9.761   3.067
  408ARG     CD 4028   6.404   9.660   3.117
  408ARG     NE 4029   6.339   9.599   2.997
  408ARG     HE 4030   6.251   9.634   2.966
  408ARG     CZ 4031   6.397   9.495   2.931
  408ARG    NH1 4032   6.518   9.446   2.973
  408ARG   HH11 4033   6.564   9.487   3.052
  408ARG   HH12 4034   6.561   9.370   2.924
  408ARG    NH2 4035   6.335   9.440   2.823
  408ARG   HH21 4036   6.247   9.476   2.793
  408ARG   HH22 4037   6.378   9.363   2.774
  408ARG      C 4038   6.456   9.965   3.389
  408ARG      O 4039   6.558   9.978   3.456
  409GL4      N 4040   6.332   9.981   3.441
  409GL4      H 4041   6.251   9.969   3.383
  409GL4     CA 4042   6.318  10.014   3.579
  409GL4     CB 4043   6.190  10.093   3.615
  409GL4     CG 4044   6.188  10.235   3.556
  409GL4     CD 4045   6.064  10.305   3.609
  409GL4    OE1 4046   5.978  10.344   3.525
  409GL4   HE11 4047   5.896  10.391   3.557
  409GL4   HE12 4048   5.993  10.329   3.428
  409GL4    OE2 4049   6.053  10.320   3.734
  409GL4   HE21 4050   5.973  10.366   3.772
  409GL4   HE22 4051   6.125  10.286   3.794
  409GL4      C 4052   6.313   9.886   3.651
  409GL4      O 4053   6.207   9.827   3.674
  410VAL      N 4054   6.432   9.839   3.690
  410VAL      H 4055   6.516   9.891   3.670
  410VAL     CA 4056   6.441   9.715   3.758
  410VAL     CB 4057   6.443   9.600   3.663
  410VAL    CG1 4058   6.312   9.587   3.584
  410VAL    CG2 4059   6.584   9.561   3.617
  410VAL      C 4060   6.567   9.714   3.837
  410VAL      O 4061   6.669   9.771   3.798
  411LEU      N 4062   6.554   9.655   3.957
  411LEU      H 4063   6.461   9.632   3.984
  411LEU     CA 4064   6.655   9.621   4.052
  411LEU     CB 4065   6.643   9.666   4.199
  411LEU     CG 4066   6.664   9.817   4.219
  411LEU    CD1 4067   6.641   9.857   4.366
  411LEU    CD2 4068   6.805   9.856   4.175
  411LEU      C 4069   6.733   9.497   4.024
  411LEU      O 4070   6.835   9.471   4.088
  412TY0      N 4071   6.678   9.409   3.938
  412TY0      H 4072   6.594   9.435   3.889
  412TY0     CA 4073   6.736   9.280   3.916
  412TY0     CB 4074   6.656   9.169   3.986
  412TY0     CG 4075   6.659   9.201   4.132
  412TY0    CD1 4076   6.760   9.155   4.213
  412TY0    HD1 4077   6.833   9.099   4.174
  412TY0    CD2 4078   6.559   9.278   4.187
  412TY0    HD2 4079   6.485   9.312   4.129
  412TY0    CE1 4080   6.762   9.186   4.347
  412TY0    HE1 4081   6.836   9.152   4.405
  412TY0    CE2 4082   6.560   9.309   4.321
  412TY0    HE2 4083   6.487   9.365   4.360
  412TY0     CZ 4084   6.662   9.263   4.401
  412TY0     OH 4085   6.663   9.295   4.538
  412TY0    HH1 4086   6.737   9.262   4.597
  412TY0    HH2 4087   6.590   9.351   4.577
  412TY0      C 4088   6.744   9.249   3.769
  412TY0      O 4089   6.681   9.315   3.687
  413ASN      N 4090   6.825   9.146   3.732
  413ASN      H 4091   6.873   9.095   3.803
  413ASN     CA 4092   6.843   9.110   3.594
  413ASN     CB 4093   6.973   9.171   3.538
  413ASN     CG 4094   6.982   9.142   3.389
  413ASN    OD1 4095   6.883   9.106   3.325
  413ASN    ND2 4096   7.104   9.160   3.333
  413ASN   HD21 4097   7.181   9.190   3.389
  413ASN   HD22 4098   7.117   9.143   3.235
  413ASN      C 4099   6.856   8.961   3.587
  413ASN      O 4100   6.894   8.897   3.685
  414ILE      N 4101   6.821   8.901   3.470
  414ILE      H 4102   6.791   8.959   3.394
  414ILE     CA 4103   6.827   8.758   3.451
  414ILE     CB 4104   6.697   8.708   3.396
  414ILE    CG1 4105   6.582   8.744   3.492
  414ILE    CG2 4106   6.711   8.558   3.369
  414ILE     CD 4107   6.445   8.726   3.428
  414ILE      C 4108   6.929   8.730   3.344
  414ILE      O 4109   6.909   8.768   3.228
  415ILE      N 4110   7.041   8.662   3.378
  415ILE      H 4111   7.056   8.631   3.472
  415ILE     CA 4112   7.138   8.636   3.276
  415ILE     CB 4113   7.221   8.758   3.245
  415ILE    CG1 4114   7.296   8.833   3.355
  415ILE    CG2 4115   7.171   8.828   3.118
  415ILE     CD 4116   7.398   8.924   3.287
  415ILE      C 4117   7.212   8.507   3.301
  415ILE      O 4118   7.200   8.448   3.409
  416SER      N 4119   7.284   8.455   3.199
  416SER      H 4120   7.294   8.508   3.115
  416SER     CA 4121   7.346   8.324   3.208
  416SER     CB 4122   7.284   8.230   3.104
  416SER     OG 4123   7.344   8.102   3.113
  416SER     HG 4124   7.303   8.041   3.045
  416SER      C 4125   7.495   8.327   3.181
  416SER      O 4126   7.545   8.409   3.105
  417GLY      N 4127   7.572   8.233   3.243
  417GLY      H 4128   7.528   8.169   3.307
  417GLY     CA 4129   7.714   8.221   3.222
  417GLY      C 4130   7.777   8.145   3.336
  417GLY      O 4131   7.717   8.124   3.441
  418THR      N 4132   7.904   8.102   3.318
  418THR      H 4133   7.949   8.120   3.231
  418THR     CA 4134   7.977   8.033   3.421
  418THR     CB 4135   8.109   7.979   3.376
  418THR    OG1 4136   8.187   8.081   3.316
  418THR    HG1 4137   8.275   8.043   3.286
  418THR    CG2 4138   8.082   7.865   3.277
  418THR      C 4139   8.000   8.130   3.533
  418THR      O 4140   8.030   8.093   3.646
  419SER      N 4141   7.992   8.261   3.501
  419SER      H 4142   7.973   8.288   3.407
  419SER     CA 4143   8.010   8.360   3.602
  419SER     CB 4144   8.013   8.502   3.548
  419SER     OG 4145   8.129   8.515   3.468
  419SER     HG 4146   8.133   8.608   3.431
  419SER      C 4147   7.897   8.354   3.698
  419SER      O 4148   7.908   8.409   3.808
  420MET      N 4149   7.781   8.302   3.655
  420MET      H 4150   7.770   8.277   3.558
  420MET     CA 4151   7.674   8.282   3.748
  420MET     CB 4152   7.533   8.274   3.693
  420MET     CG 4153   7.476   8.413   3.700
  420MET     SD 4154   7.487   8.484   3.870
  420MET     CE 4155   7.654   8.551   3.898
  420MET      C 4156   7.690   8.163   3.835
  420MET      O 4157   7.648   8.166   3.950
  421SER      N 4158   7.743   8.053   3.781
  421SER      H 4159   7.774   8.053   3.686
  421SER     CA 4160   7.755   7.935   3.860
  421SER     CB 4161   7.789   7.811   3.775
  421SER     OG 4162   7.914   7.829   3.709
  421SER     HG 4163   7.935   7.749   3.654
  421SER      C 4164   7.865   7.952   3.961
  421SER      O 4165   7.858   7.898   4.071
  422CY0      N 4166   7.970   8.028   3.926
  422CY0      H 4167   7.971   8.077   3.839
  422CY0     CA 4168   8.081   8.038   4.017
  422CY0     CB 4169   8.202   8.119   3.967
  422CY0     SG 4170   8.179   8.298   3.975
  422CY0    HG1 4171   8.261   8.344   3.941
  422CY0    HG2 4172   8.100   8.324   3.919
  422CY0    HG3 4173   8.163   8.325   4.070
  422CY0      C 4174   8.036   8.098   4.149
  422CY0      O 4175   8.075   8.042   4.252
  423PRO      N 4176   7.961   8.206   4.157
  423PRO     CA 4177   7.922   8.264   4.283
  423PRO     CB 4178   7.848   8.392   4.245
  423PRO     CG 4179   7.783   8.356   4.110
  423PRO     CD 4180   7.887   8.264   4.045
  423PRO      C 4181   7.830   8.173   4.362
  423PRO      O 4182   7.825   8.190   4.484
  424HI2      N 4183   7.753   8.081   4.299
  424HI2      H 4184   7.751   8.076   4.199
  424HI2     CA 4185   7.674   7.992   4.379
  424HI2     CB 4186   7.584   7.891   4.304
  424HI2     CG 4187   7.440   7.929   4.283
  424HI2    ND1 4188   7.348   7.838   4.235
  424HI2    HD1 4189   7.368   7.745   4.205
  424HI2    CD2 4190   7.368   8.041   4.311
  424HI2    HD2 4191   7.407   8.126   4.346
  424HI2    CE1 4192   7.227   7.898   4.237
  424HI2    HE1 4193   7.142   7.854   4.208
  424HI2    NE2 4194   7.234   8.022   4.282
  424HI2    HE2 4195   7.159   8.087   4.293
  424HI2      C 4196   7.770   7.906   4.456
  424HI2      O 4197   7.753   7.882   4.575
  425ALA      N 4198   7.875   7.858   4.388
  425ALA      H 4199   7.886   7.882   4.291
  425ALA     CA 4200   7.973   7.774   4.450
  425ALA     CB 4201   8.084   7.730   4.352
  425ALA      C 4202   8.039   7.850   4.560
  425ALA      O 4203   8.068   7.795   4.666
  426SER      N 4204   8.066   7.980   4.538
  426SER      H 4205   8.039   8.021   4.452
  426SER     CA 4206   8.133   8.060   4.637
  426SER     CB 4207   8.158   8.201   4.581
  426SER     OG 4208   8.228   8.281   4.676
  426SER     HG 4209   8.243   8.372   4.637
  426SER      C 4210   8.047   8.067   4.760
  426SER      O 4211   8.096   8.057   4.872
  427GLY      N 4212   7.915   8.084   4.742
  427GLY      H 4213   7.878   8.089   4.649
  427GLY     CA 4214   7.825   8.095   4.853
  427GLY      C 4215   7.824   7.967   4.931
  427GLY      O 4216   7.820   7.968   5.054
  428ALA      N 4217   7.822   7.852   4.860
  428ALA      H 4218   7.826   7.857   4.760
  428ALA     CA 4219   7.815   7.723   4.923
  428ALA     CB 4220   7.799   7.609   4.821
  428ALA      C 4221   7.941   7.695   5.001
  428ALA      O 4222   7.935   7.645   5.113
  429ALA      N 4223   8.058   7.727   4.943
  429ALA      H 4224   8.057   7.770   4.853
  429ALA     CA 4225   8.184   7.702   5.006
  429ALA     CB 4226   8.304   7.742   4.918
  429ALA      C 4227   8.190   7.784   5.132
  429ALA      O 4228   8.242   7.740   5.234
  430ALA      N 4229   8.139   7.908   5.127
  430ALA      H 4230   8.098   7.941   5.042
  430ALA     CA 4231   8.142   7.994   5.243
  430ALA     CB 4232   8.092   8.136   5.212
  430ALA      C 4233   8.055   7.938   5.351
  430ALA      O 4234   8.088   7.942   5.470
  431TY0      N 4235   7.939   7.884   5.312
  431TY0      H 4236   7.918   7.883   5.214
  431TY0     CA 4237   7.844   7.826   5.402
  431TY0     CB 4238   7.732   7.765   5.317
  431TY0     CG 4239   7.631   7.686   5.392
  431TY0    CD1 4240   7.527   7.746   5.456
  431TY0    HD1 4241   7.517   7.846   5.456
  431TY0    CD2 4242   7.641   7.549   5.393
  431TY0    HD2 4243   7.717   7.504   5.345
  431TY0    CE1 4244   7.434   7.669   5.522
  431TY0    HE1 4245   7.358   7.713   5.569
  431TY0    CE2 4246   7.549   7.472   5.459
  431TY0    HE2 4247   7.558   7.372   5.460
  431TY0     CZ 4248   7.444   7.532   5.524
  431TY0     OH 4249   7.348   7.455   5.593
  431TY0    HH1 4250   7.272   7.499   5.640
  431TY0    HH2 4251   7.356   7.355   5.594
  431TY0      C 4252   7.914   7.718   5.477
  431TY0      O 4253   7.911   7.716   5.600
  432ILE      N 4254   7.985   7.628   5.406
  432ILE      H 4255   7.992   7.639   5.306
  432ILE     CA 4256   8.051   7.518   5.471
  432ILE     CB 4257   8.116   7.415   5.381
  432ILE    CG1 4258   8.161   7.297   5.468
  432ILE    CG2 4259   8.233   7.477   5.304
  432ILE     CD 4260   8.220   7.182   5.387
  432ILE      C 4261   8.155   7.571   5.564
  432ILE      O 4262   8.177   7.514   5.671
  433LY3      N 4263   8.222   7.682   5.526
  433LY3      H 4264   8.198   7.724   5.439
  433LY3     CA 4265   8.326   7.740   5.607
  433LY3     CB 4266   8.387   7.863   5.538
  433LY3     CG 4267   8.506   7.922   5.614
  433LY3     CD 4268   8.579   8.030   5.534
  433LY3     CE 4269   8.702   8.083   5.606
  433LY3     NZ 4270   8.798   7.972   5.630
  433LY3    HZ1 4271   8.879   8.008   5.677
  433LY3    HZ2 4272   8.754   7.902   5.686
  433LY3    HZ3 4273   8.825   7.933   5.542
  433LY3      C 4274   8.269   7.784   5.739
  433LY3      O 4275   8.334   7.771   5.843
  434SER      N 4276   8.145   7.836   5.740
  434SER      H 4277   8.094   7.844   5.655
  434SER     CA 4278   8.087   7.881   5.864
  434SER     CB 4279   7.943   7.928   5.844
  434SER     OG 4280   7.883   7.944   5.971
  434SER     HG 4281   7.789   7.975   5.960
  434SER      C 4282   8.084   7.768   5.961
  434SER      O 4283   8.109   7.787   6.080
  435PHE      N 4284   8.047   7.648   5.912
  435PHE      H 4285   8.024   7.643   5.815
  435PHE     CA 4286   8.039   7.526   5.989
  435PHE     CB 4287   7.973   7.412   5.909
  435PHE     CG 4288   7.832   7.446   5.870
  435PHE    CD1 4289   7.809   7.520   5.757
  435PHE    HD1 4290   7.888   7.551   5.703
  435PHE    CD2 4291   7.724   7.404   5.942
  435PHE    HD2 4292   7.738   7.349   6.025
  435PHE    CE1 4293   7.683   7.553   5.716
  435PHE    HE1 4294   7.669   7.608   5.633
  435PHE    CE2 4295   7.597   7.436   5.901
  435PHE    HE2 4296   7.519   7.404   5.955
  435PHE     CZ 4297   7.575   7.510   5.788
  435PHE     HZ 4298   7.482   7.533   5.760
  435PHE      C 4299   8.177   7.475   6.025
  435PHE      O 4300   8.196   7.415   6.131
  436ASN      N 4301   8.276   7.490   5.934
  436ASN      H 4302   8.258   7.536   5.847
  436ASN     CA 4303   8.408   7.438   5.963
  436ASN     CB 4304   8.444   7.319   5.873
  436ASN     CG 4305   8.340   7.210   5.897
  436ASN    OD1 4306   8.342   7.143   6.000
  436ASN    ND2 4307   8.246   7.194   5.801
  436ASN   HD21 4308   8.248   7.251   5.719
  436ASN   HD22 4309   8.175   7.124   5.811
  436ASN      C 4310   8.510   7.545   5.937
  436ASN      O 4311   8.581   7.542   5.836
  437PRO      N 4312   8.523   7.638   6.028
  437PRO     CA 4313   8.609   7.754   6.015
  437PRO     CB 4314   8.587   7.830   6.145
  437PRO     CG 4315   8.558   7.719   6.247
  437PRO     CD 4316   8.478   7.617   6.165
  437PRO      C 4317   8.754   7.718   6.001
  437PRO      O 4318   8.829   7.801   5.950
  438THR      N 4319   8.798   7.602   6.053
  438THR      H 4320   8.732   7.543   6.099
  438THR     CA 4321   8.935   7.558   6.044
  438THR     CB 4322   9.009   7.515   6.168
  438THR    OG1 4323   8.945   7.402   6.225
  438THR    HG1 4324   8.994   7.373   6.307
  438THR    CG2 4325   9.011   7.631   6.268
  438THR      C 4326   8.986   7.509   5.913
  438THR      O 4327   9.106   7.517   5.885
  439TRP      N 4328   8.895   7.454   5.830
  439TRP      H 4329   8.798   7.462   5.854
  439TRP     CA 4330   8.931   7.385   5.710
  439TRP     CB 4331   8.809   7.329   5.634
  439TRP     CG 4332   8.737   7.220   5.710
  439TRP    CD1 4333   8.758   7.174   5.837
  439TRP    HD1 4334   8.828   7.209   5.899
  439TRP    CD2 4335   8.629   7.143   5.656
  439TRP    NE1 4336   8.670   7.072   5.865
  439TRP    HE1 4337   8.665   7.022   5.951
  439TRP    CE2 4338   8.589   7.052   5.755
  439TRP    CE3 4339   8.567   7.146   5.534
  439TRP    HE3 4340   8.595   7.211   5.464
  439TRP    CZ2 4341   8.488   6.964   5.733
  439TRP    HZ2 4342   8.459   6.899   5.803
  439TRP    CZ3 4343   8.464   7.057   5.512
  439TRP    HZ3 4344   8.417   7.058   5.424
  439TRP    CH2 4345   8.425   6.968   5.610
  439TRP    HH2 4346   8.350   6.905   5.591
  439TRP      C 4347   9.009   7.468   5.613
  439TRP      O 4348   8.994   7.590   5.602
  440SER      N 4349   9.099   7.398   5.541
  440SER      H 4350   9.107   7.300   5.559
  440SER     CA 4351   9.184   7.455   5.441
  440SER     CB 4352   9.310   7.368   5.417
  440SER     OG 4353   9.272   7.240   5.370
  440SER     HG 4354   9.354   7.185   5.355
  440SER      C 4355   9.106   7.460   5.312
  440SER      O 4356   9.002   7.395   5.300
  441PRO      N 4357   9.152   7.536   5.217
  441PRO     CA 4358   9.086   7.550   5.089
  441PRO     CB 4359   9.179   7.639   5.007
  441PRO     CG 4360   9.318   7.611   5.067
  441PRO     CD 4361   9.288   7.589   5.215
  441PRO      C 4362   9.068   7.414   5.026
  441PRO      O 4363   8.961   7.389   4.970
  442ALA      N 4364   9.169   7.326   5.034
  442ALA      H 4365   9.252   7.350   5.084
  442ALA     CA 4366   9.160   7.197   4.971
  442ALA     CB 4367   9.288   7.114   4.988
  442ALA      C 4368   9.048   7.120   5.034
  442ALA      O 4369   8.974   7.049   4.966
  443ALA      N 4370   9.035   7.130   5.168
  443ALA      H 4371   9.099   7.186   5.220
  443ALA     CA 4372   8.930   7.060   5.235
  443ALA     CB 4373   8.949   7.000   5.376
  443ALA      C 4374   8.791   7.100   5.197
  443ALA      O 4375   8.705   7.015   5.174
  444ILE      N 4376   8.768   7.232   5.186
  444ILE      H 4377   8.843   7.296   5.202
  444ILE     CA 4378   8.638   7.283   5.154
  444ILE     CB 4379   8.634   7.434   5.158
  444ILE    CG1 4380   8.672   7.495   5.294
  444ILE    CG2 4381   8.537   7.496   5.056
  444ILE     CD 4382   8.699   7.645   5.287
  444ILE      C 4383   8.603   7.237   5.015
  444ILE      O 4384   8.491   7.194   4.988
  445LY3      N 4385   8.701   7.244   4.924
  445LY3      H 4386   8.791   7.279   4.953
  445LY3     CA 4387   8.684   7.205   4.787
  445LY3     CB 4388   8.816   7.223   4.711
  445LY3     CG 4389   8.809   7.185   4.564
  445LY3     CD 4390   8.941   7.217   4.494
  445LY3     CE 4391   8.939   7.181   4.346
  445LY3     NZ 4392   9.067   7.216   4.283
  445LY3    HZ1 4393   9.064   7.191   4.186
  445LY3    HZ2 4394   9.084   7.314   4.292
  445LY3    HZ3 4395   9.141   7.165   4.327
  445LY3      C 4396   8.648   7.060   4.782
  445LY3      O 4397   8.557   7.019   4.709
  446SER      N 4398   8.719   6.977   4.861
  446SER      H 4399   8.792   7.014   4.919
  446SER     CA 4400   8.690   6.837   4.861
  446SER     CB 4401   8.799   6.730   4.875
  446SER     OG 4402   8.848   6.727   5.008
  446SER     HG 4403   8.919   6.656   5.016
  446SER      C 4404   8.551   6.804   4.901
  446SER      O 4405   8.486   6.719   4.841
  447ALA      N 4406   8.500   6.876   5.003
  447ALA      H 4407   8.555   6.949   5.043
  447ALA     CA 4408   8.369   6.850   5.055
  447ALA     CB 4409   8.333   6.944   5.172
  447ALA      C 4410   8.265   6.870   4.949
  447ALA      O 4411   8.170   6.792   4.939
  448LEU      N 4412   8.277   6.977   4.867
  448LEU      H 4413   8.355   7.039   4.879
  448LEU     CA 4414   8.180   7.002   4.764
  448LEU     CB 4415   8.200   7.138   4.694
  448LEU     CG 4416   8.157   7.258   4.781
  448LEU    CD1 4417   8.232   7.261   4.915
  448LEU    CD2 4418   8.178   7.389   4.704
  448LEU      C 4419   8.186   6.895   4.658
  448LEU      O 4420   8.083   6.855   4.604
  449MET      N 4421   8.308   6.850   4.622
  449MET      H 4422   8.388   6.886   4.670
  449MET     CA 4423   8.329   6.753   4.517
  449MET     CB 4424   8.480   6.731   4.494
  449MET     CG 4425   8.559   6.857   4.456
  449MET     SD 4426   8.535   6.914   4.286
  449MET     CE 4427   8.630   6.777   4.212
  449MET      C 4428   8.277   6.616   4.551
  449MET      O 4429   8.209   6.552   4.470
  450THR      N 4430   8.309   6.566   4.672
  450THR      H 4431   8.356   6.626   4.736
  450THR     CA 4432   8.278   6.431   4.714
  450THR     CB 4433   8.348   6.395   4.843
  450THR    OG1 4434   8.305   6.480   4.948
  450THR    HG1 4435   8.352   6.455   5.033
  450THR    CG2 4436   8.500   6.412   4.822
  450THR      C 4437   8.131   6.411   4.736
  450THR      O 4438   8.082   6.299   4.735
  451THR      N 4439   8.062   6.520   4.772
  451THR      H 4440   8.114   6.604   4.787
  451THR     CA 4441   7.920   6.526   4.793
  451THR     CB 4442   7.864   6.569   4.925
  451THR    OG1 4443   7.897   6.705   4.949
  451THR    HG1 4444   7.859   6.733   5.038
  451THR    CG2 4445   7.926   6.481   5.035
  451THR      C 4446   7.834   6.547   4.673
  451THR      O 4447   7.712   6.529   4.679
  452ALA      N 4448   7.894   6.596   4.563
  452ALA      H 4449   7.994   6.604   4.562
  452ALA     CA 4450   7.819   6.636   4.447
  452ALA     CB 4451   7.908   6.684   4.332
  452ALA      C 4452   7.736   6.523   4.394
  452ALA      O 4453   7.776   6.407   4.396
  453THR      N 4454   7.614   6.558   4.347
  453THR      H 4455   7.585   6.653   4.355
  453THR     CA 4456   7.527   6.463   4.286
  453THR     CB 4457   7.384   6.443   4.332
  453THR    OG1 4458   7.299   6.555   4.313
  453THR    HG1 4459   7.207   6.532   4.346
  453THR    CG2 4460   7.355   6.343   4.444
  453THR      C 4461   7.566   6.423   4.148
  453THR      O 4462   7.592   6.508   4.063
  454PRO      N 4463   7.570   6.295   4.122
  454PRO     CA 4464   7.612   6.245   3.994
  454PRO     CB 4465   7.594   6.093   4.005
  454PRO     CG 4466   7.476   6.079   4.102
  454PRO     CD 4467   7.496   6.197   4.199
  454PRO      C 4468   7.523   6.302   3.888
  454PRO      O 4469   7.404   6.319   3.911
  455MET      N 4470   7.582   6.331   3.770
  455MET      H 4471   7.680   6.312   3.759
  455MET     CA 4472   7.511   6.388   3.659
  455MET     CB 4473   7.590   6.501   3.590
  455MET     CG 4474   7.617   6.622   3.679
  455MET     SD 4475   7.473   6.728   3.708
  455MET     CE 4476   7.467   6.793   3.539
  455MET      C 4477   7.496   6.279   3.557
  455MET      O 4478   7.563   6.177   3.563
  456SER      N 4479   7.407   6.299   3.457
  456SER      H 4480   7.358   6.386   3.450
  456SER     CA 4481   7.382   6.195   3.362
  456SER     CB 4482   7.236   6.193   3.313
  456SER     OG 4483   7.149   6.164   3.420
  456SER     HG 4484   7.054   6.163   3.387
  456SER      C 4485   7.470   6.212   3.243
  456SER      O 4486   7.464   6.311   3.171
  457ALA      N 4487   7.553   6.109   3.218
  457ALA      H 4488   7.553   6.031   3.282
  457ALA     CA 4489   7.641   6.104   3.106
  457ALA     CB 4490   7.785   6.047   3.116
  457ALA      C 4491   7.574   6.105   2.972
  457ALA      O 4492   7.630   6.152   2.873
  458LY3      N 4493   7.453   6.046   2.966
  458LY3      H 4494   7.413   6.007   3.050
  458LY3     CA 4495   7.380   6.039   2.843
  458LY3     CB 4496   7.243   5.971   2.859
  458LY3     CG 4497   7.252   5.828   2.912
  458LY3     CD 4498   7.116   5.767   2.944
  458LY3     CE 4499   7.125   5.629   3.010
  458LY3     NZ 4500   6.989   5.577   3.037
  458LY3    HZ1 4501   6.996   5.487   3.081
  458LY3    HZ2 4502   6.941   5.640   3.099
  458LY3    HZ3 4503   6.938   5.569   2.952
  458LY3      C 4504   7.355   6.178   2.795
  458LY3      O 4505   7.367   6.207   2.676
  459LY3      N 4506   7.314   6.269   2.887
  459LY3      H 4507   7.298   6.240   2.981
  459LY3     CA 4508   7.294   6.406   2.851
  459LY3     CB 4509   7.165   6.483   2.884
  459LY3     CG 4510   7.132   6.485   3.033
  459LY3     CD 4511   7.111   6.345   3.091
  459LY3     CE 4512   6.994   6.269   3.028
  459LY3     NZ 4513   6.981   6.135   3.090
  459LY3    HZ1 4514   6.904   6.087   3.049
  459LY3    HZ2 4515   7.066   6.084   3.074
  459LY3    HZ3 4516   6.966   6.145   3.188
  459LY3      C 4517   7.418   6.482   2.816
  459LY3      O 4518   7.417   6.571   2.731
  460ASN      N 4519   7.528   6.451   2.888
  460ASN      H 4520   7.519   6.387   2.964
  460ASN     CA 4521   7.658   6.506   2.859
  460ASN     CB 4522   7.709   6.639   2.920
  460ASN     CG 4523   7.606   6.749   2.899
  460ASN    OD1 4524   7.531   6.783   2.991
  460ASN    ND2 4525   7.603   6.809   2.777
  460ASN   HD21 4526   7.667   6.779   2.706
  460ASN   HD22 4527   7.538   6.882   2.758
  460ASN      C 4528   7.761   6.399   2.838
  460ASN      O 4529   7.824   6.356   2.934
  461PRO      N 4530   7.782   6.355   2.717
  461PRO     CA 4531   7.872   6.244   2.693
  461PRO     CB 4532   7.851   6.209   2.545
  461PRO     CG 4533   7.704   6.246   2.521
  461PRO     CD 4534   7.681   6.366   2.613
  461PRO      C 4535   8.013   6.280   2.725
  461PRO      O 4536   8.096   6.190   2.739
  462GL4      N 4537   8.042   6.410   2.734
  462GL4      H 4538   7.969   6.477   2.721
  462GL4     CA 4539   8.173   6.455   2.762
  462GL4     CB 4540   8.185   6.606   2.738
  462GL4     CG 4541   8.329   6.651   2.718
  462GL4     CD 4542   8.321   6.786   2.647
  462GL4    OE1 4543   8.207   6.833   2.623
  462GL4   HE11 4544   8.198   6.921   2.576
  462GL4   HE12 4545   8.125   6.782   2.650
  462GL4    OE2 4546   8.429   6.843   2.616
  462GL4   HE21 4547   8.427   6.931   2.569
  462GL4   HE22 4548   8.517   6.801   2.639
  462GL4      C 4549   8.205   6.416   2.902
  462GL4      O 4550   8.322   6.407   2.941
  463ALA      N 4551   8.100   6.399   2.985
  463ALA      H 4552   8.008   6.426   2.957
  463ALA     CA 4553   8.124   6.343   3.115
  463ALA     CB 4554   8.214   6.218   3.109
  463ALA      C 4555   8.187   6.444   3.205
  463ALA      O 4556   8.149   6.560   3.211
  464GL4      N 4557   8.288   6.396   3.281
  464GL4      H 4558   8.316   6.301   3.268
  464GL4     CA 4559   8.355   6.475   3.380
  464GL4     CB 4560   8.466   6.399   3.454
  464GL4     CG 4561   8.414   6.293   3.553
  464GL4     CD 4562   8.359   6.174   3.476
  464GL4    OE1 4563   8.403   6.152   3.360
  464GL4   HE11 4564   8.369   6.074   3.308
  464GL4   HE12 4565   8.472   6.213   3.321
  464GL4    OE2 4566   8.272   6.102   3.533
  464GL4   HE21 4567   8.234   6.023   3.486
  464GL4   HE22 4568   8.241   6.126   3.625
  464GL4      C 4569   8.418   6.596   3.318
  464GL4      O 4570   8.445   6.695   3.386
  465PHE      N 4571   8.451   6.591   3.188
  465PHE      H 4572   8.431   6.509   3.135
  465PHE     CA 4573   8.515   6.702   3.125
  465PHE     CB 4574   8.577   6.656   2.994
  465PHE     CG 4575   8.652   6.539   3.047
  465PHE    CD1 4576   8.726   6.552   3.163
  465PHE    HD1 4577   8.729   6.641   3.209
  465PHE    CD2 4578   8.647   6.416   2.985
  465PHE    HD2 4579   8.593   6.404   2.902
  465PHE    CE1 4580   8.794   6.445   3.217
  465PHE    HE1 4581   8.845   6.456   3.302
  465PHE    CE2 4582   8.717   6.311   3.038
  465PHE    HE2 4583   8.715   6.222   2.991
  465PHE     CZ 4584   8.791   6.325   3.152
  465PHE     HZ 4585   8.842   6.247   3.189
  465PHE      C 4586   8.416   6.816   3.114
  465PHE      O 4587   8.455   6.930   3.086
  466ALA      N 4588   8.285   6.786   3.111
  466ALA      H 4589   8.257   6.690   3.099
  466ALA     CA 4590   8.183   6.887   3.124
  466ALA     CB 4591   8.079   6.907   3.012
  466ALA      C 4592   8.143   6.936   3.262
  466ALA      O 4593   8.134   7.056   3.290
  467TY0      N 4594   8.102   6.839   3.347
  467TY0      H 4595   8.105   6.745   3.313
  467TY0     CA 4596   8.054   6.856   3.483
  467TY0     CB 4597   7.921   6.782   3.511
  467TY0     CG 4598   7.921   6.642   3.459
  467TY0    CD1 4599   7.993   6.541   3.518
  467TY0    HD1 4600   8.050   6.561   3.598
  467TY0    CD2 4601   7.842   6.614   3.350
  467TY0    HD2 4602   7.788   6.687   3.308
  467TY0    CE1 4603   7.989   6.414   3.466
  467TY0    HE1 4604   8.042   6.341   3.509
  467TY0    CE2 4605   7.837   6.487   3.298
  467TY0    HE2 4606   7.780   6.467   3.218
  467TY0     CZ 4607   7.910   6.387   3.357
  467TY0     OH 4608   7.905   6.256   3.304
  467TY0    HH1 4609   7.959   6.183   3.346
  467TY0    HH2 4610   7.848   6.236   3.224
  467TY0      C 4611   8.150   6.833   3.597
  467TY0      O 4612   8.116   6.864   3.712
  468GLY      N 4613   8.262   6.764   3.576
  468GLY      H 4614   8.284   6.730   3.484
  468GLY     CA 4615   8.351   6.737   3.686
  468GLY      C 4616   8.284   6.636   3.775
  468GLY      O 4617   8.226   6.538   3.728
  469ALA      N 4618   8.291   6.657   3.908
  469ALA      H 4619   8.337   6.740   3.939
  469ALA     CA 4620   8.236   6.569   4.008
  469ALA     CB 4621   8.267   6.617   4.151
  469ALA      C 4622   8.086   6.562   3.996
  469ALA      O 4623   8.026   6.462   4.038
  470GLY      N 4624   8.019   6.668   3.948
  470GLY      H 4625   8.067   6.752   3.923
  470GLY     CA 4626   7.876   6.658   3.936
  470GLY      C 4627   7.812   6.785   3.981
  470GLY      O 4628   7.874   6.891   3.984
  471ASN      N 4629   7.682   6.776   4.016
  471ASN      H 4630   7.636   6.688   4.009
  471ASN     CA 4631   7.609   6.890   4.063
  471ASN     CB 4632   7.489   6.947   3.985
  471ASN     CG 4633   7.447   7.078   4.051
  471ASN    OD1 4634   7.404   7.080   4.166
  471ASN    ND2 4635   7.460   7.190   3.975
  471ASN   HD21 4636   7.495   7.183   3.882
  471ASN   HD22 4637   7.434   7.279   4.013
  471ASN      C 4638   7.620   6.918   4.210
  471ASN      O 4639   7.593   6.831   4.292
  472ILE      N 4640   7.660   7.041   4.247
  472ILE      H 4641   7.682   7.108   4.177
  472ILE     CA 4642   7.673   7.078   4.386
  472ILE     CB 4643   7.760   7.192   4.433
  472ILE    CG1 4644   7.910   7.185   4.405
  472ILE    CG2 4645   7.696   7.266   4.552
  472ILE     CD 4646   7.984   7.315   4.438
  472ILE      C 4647   7.556   7.047   4.475
  472ILE      O 4648   7.441   7.069   4.437
  473AS4      N 4649   7.583   6.995   4.597
  473AS4      H 4650   7.678   6.976   4.622
  473AS4     CA 4651   7.478   6.967   4.693
  473AS4     CB 4652   7.458   6.816   4.717
  473AS4     CG 4653   7.340   6.793   4.810
  473AS4    OD1 4654   7.283   6.893   4.861
  473AS4   HD11 4655   7.205   6.880   4.923
  473AS4   HD12 4656   7.315   6.985   4.840
  473AS4    OD2 4657   7.305   6.674   4.831
  473AS4   HD21 4658   7.228   6.654   4.892
  473AS4   HD22 4659   7.355   6.599   4.787
  473AS4      C 4660   7.518   7.030   4.826
  473AS4      O 4661   7.592   6.971   4.905
  474PRO      N 4662   7.466   7.148   4.852
  474PRO     CA 4663   7.499   7.232   4.966
  474PRO     CB 4664   7.397   7.346   4.961
  474PRO     CG 4665   7.343   7.343   4.817
  474PRO     CD 4666   7.350   7.195   4.779
  474PRO      C 4667   7.489   7.166   5.101
  474PRO      O 4668   7.587   7.164   5.176
  475VAL      N 4669   7.371   7.108   5.133
  475VAL      H 4670   7.297   7.109   5.066
  475VAL     CA 4671   7.350   7.046   5.260
  475VAL     CB 4672   7.213   7.048   5.325
  475VAL    CG1 4673   7.220   6.970   5.456
  475VAL    CG2 4674   7.170   7.195   5.342
  475VAL      C 4675   7.442   6.934   5.293
  475VAL      O 4676   7.487   6.918   5.407
  476LY3      N 4677   7.471   6.851   5.191
  476LY3      H 4678   7.429   6.868   5.102
  476LY3     CA 4679   7.561   6.740   5.204
  476LY3     CB 4680   7.541   6.611   5.122
  476LY3     CG 4681   7.395   6.570   5.101
  476LY3     CD 4682   7.316   6.540   5.229
  476LY3     CE 4683   7.172   6.501   5.197
  476LY3     NZ 4684   7.097   6.471   5.321
  476LY3    HZ1 4685   7.003   6.446   5.298
  476LY3    HZ2 4686   7.141   6.396   5.370
  476LY3    HZ3 4687   7.096   6.552   5.380
  476LY3      C 4688   7.703   6.776   5.234
  476LY3      O 4689   7.772   6.710   5.311
  477ALA      N 4690   7.749   6.885   5.170
  477ALA      H 4691   7.683   6.937   5.115
  477ALA     CA 4692   7.884   6.934   5.173
  477ALA     CB 4693   7.904   7.058   5.084
  477ALA      C 4694   7.925   6.974   5.313
  477ALA      O 4695   8.044   6.972   5.345
  478ILE      N 4696   7.830   7.017   5.398
  478ILE      H 4697   7.734   7.017   5.369
  478ILE     CA 4698   7.864   7.063   5.530
  478ILE     CB 4699   7.744   7.094   5.614
  478ILE    CG1 4700   7.657   7.200   5.546
  478ILE    CG2 4701   7.793   7.135   5.753
  478ILE     CD 4702   7.523   7.221   5.616
  478ILE      C 4703   7.934   6.955   5.606
  478ILE      O 4704   8.030   6.983   5.679
  479AS4      N 4705   7.884   6.830   5.598
  479AS4      H 4706   7.802   6.814   5.544
  479AS4     CA 4707   7.947   6.720   5.664
  479AS4     CB 4708   7.940   6.699   5.817
  479AS4     CG 4709   8.038   6.793   5.884
  479AS4    OD1 4710   8.005   6.845   5.994
  479AS4   HD11 4711   8.068   6.907   6.041
  479AS4   HD12 4712   7.916   6.825   6.034
  479AS4    OD2 4713   8.149   6.814   5.827
  479AS4   HD21 4714   8.216   6.874   5.869
  479AS4   HD22 4715   8.169   6.769   5.740
  479AS4      C 4716   7.982   6.603   5.577
  479AS4      O 4717   7.910   6.504   5.571
  480PRO      N 4718   8.090   6.617   5.505
  480PRO     CA 4719   8.139   6.519   5.411
  480PRO     CB 4720   8.255   6.590   5.341
  480PRO     CG 4721   8.310   6.684   5.450
  480PRO     CD 4722   8.183   6.728   5.524
  480PRO      C 4723   8.189   6.395   5.479
  480PRO      O 4724   8.199   6.292   5.412
  481GLY      N 4725   8.230   6.403   5.607
  481GLY      H 4726   8.227   6.491   5.653
  481GLY     CA 4727   8.276   6.287   5.677
  481GLY      C 4728   8.426   6.278   5.662
  481GLY      O 4729   8.498   6.275   5.762
  482LEU      N 4730   8.475   6.275   5.536
  482LEU      H 4731   8.412   6.282   5.460
  482LEU     CA 4732   8.617   6.264   5.508
  482LEU     CB 4733   8.658   6.131   5.441
  482LEU     CG 4734   8.637   6.000   5.519
  482LEU    CD1 4735   8.726   5.989   5.643
  482LEU    CD2 4736   8.491   5.981   5.555
  482LEU      C 4737   8.651   6.363   5.402
  482LEU      O 4738   8.566   6.402   5.321
  483VAL      N 4739   8.780   6.406   5.395
  483VAL      H 4740   8.847   6.372   5.462
  483VAL     CA 4741   8.820   6.500   5.294
  483VAL     CB 4742   8.824   6.641   5.347
  483VAL    CG1 4743   8.685   6.697   5.380
  483VAL    CG2 4744   8.955   6.674   5.418
  483VAL      C 4745   8.959   6.466   5.246
  483VAL      O 4746   9.039   6.406   5.318
  484TY0      N 4747   8.991   6.504   5.120
  484TY0      H 4748   8.921   6.545   5.062
  484TY0     CA 4749   9.124   6.485   5.069
  484TY0     CB 4750   9.135   6.453   4.918
  484TY0     CG 4751   9.083   6.316   4.892
  484TY0    CD1 4752   8.950   6.296   4.865
  484TY0    HD1 4753   8.887   6.374   4.863
  484TY0    CD2 4754   9.168   6.208   4.894
  484TY0    HD2 4755   9.266   6.221   4.914
  484TY0    CE1 4756   8.902   6.169   4.840
  484TY0    HE1 4757   8.805   6.156   4.820
  484TY0    CE2 4758   9.121   6.081   4.869
  484TY0    HE2 4759   9.183   6.003   4.871
  484TY0     CZ 4760   8.987   6.062   4.842
  484TY0     OH 4761   8.938   5.932   4.817
  484TY0    HH1 4762   8.841   5.918   4.797
  484TY0    HH2 4763   9.001   5.854   4.818
  484TY0      C 4764   9.192   6.618   5.085
  484TY0      O 4765   9.172   6.708   5.004
  485AS4      N 4766   9.273   6.633   5.193
  485AS4      H 4767   9.286   6.555   5.255
  485AS4     CA 4768   9.341   6.757   5.219
  485AS4     CB 4769   9.389   6.778   5.364
  485AS4     CG 4770   9.280   6.850   5.440
  485AS4    OD1 4771   9.244   6.960   5.391
  485AS4   HD11 4772   9.173   7.014   5.438
  485AS4   HD12 4773   9.285   6.994   5.307
  485AS4    OD2 4774   9.234   6.799   5.545
  485AS4   HD21 4775   9.163   6.848   5.597
  485AS4   HD22 4776   9.269   6.711   5.578
  485AS4      C 4777   9.465   6.772   5.138
  485AS4      O 4778   9.519   6.676   5.084
  486ALA      N 4779   9.512   6.898   5.131
  486ALA      H 4780   9.462   6.971   5.178
  486ALA     CA 4781   9.632   6.932   5.058
  486ALA     CB 4782   9.613   6.931   4.906
  486ALA      C 4783   9.671   7.073   5.097
  486ALA      O 4784   9.591   7.148   5.153
  487AS4      N 4785   9.798   7.110   5.066
  487AS4      H 4786   9.856   7.043   5.019
  487AS4     CA 4787   9.854   7.239   5.099
  487AS4     CB 4788   9.976   7.235   5.192
  487AS4     CG 4789   9.952   7.148   5.312
  487AS4    OD1 4790   9.866   7.179   5.397
  487AS4   HD11 4791   9.850   7.121   5.477
  487AS4   HD12 4792   9.812   7.263   5.386
  487AS4    OD2 4793  10.025   7.045   5.318
  487AS4   HD21 4794  10.015   6.981   5.394
  487AS4   HD22 4795  10.092   7.027   5.245
  487AS4      C 4796   9.924   7.289   4.976
  487AS4      O 4797   9.930   7.223   4.873
  488GL4      N 4798   9.987   7.408   4.989
  488GL4      H 4799   9.980   7.457   5.076
  488GL4     CA 4800  10.063   7.467   4.883
  488GL4     CB 4801  10.124   7.603   4.920
  488GL4     CG 4802  10.216   7.598   5.042
  488GL4     CD 4803  10.131   7.581   5.167
  488GL4    OE1 4804  10.140   7.472   5.231
  488GL4   HE11 4805  10.085   7.458   5.313
  488GL4   HE12 4806  10.202   7.401   5.198
  488GL4    OE2 4807  10.055   7.676   5.201
  488GL4   HE21 4808   9.997   7.667   5.282
  488GL4   HE22 4809  10.052   7.760   5.147
  488GL4      C 4810  10.176   7.375   4.847
  488GL4      O 4811  10.212   7.365   4.730
  489ILE      N 4812  10.234   7.306   4.947
  489ILE      H 4813  10.196   7.313   5.039
  489ILE     CA 4814  10.349   7.220   4.927
  489ILE     CB 4815  10.388   7.152   5.055
  489ILE    CG1 4816  10.514   7.067   5.037
  489ILE    CG2 4817  10.267   7.070   5.104
  489ILE     CD 4818  10.561   7.004   5.169
  489ILE      C 4819  10.318   7.113   4.826
  489ILE      O 4820  10.399   7.083   4.738
  490AS4      N 4821  10.198   7.053   4.835
  490AS4      H 4822  10.131   7.086   4.901
  490AS4     CA 4823  10.167   6.942   4.750
  490AS4     CB 4824  10.026   6.885   4.776
  490AS4     CG 4825  10.020   6.831   4.919
  490AS4    OD1 4826  10.120   6.846   4.993
  490AS4   HD11 4827  10.118   6.811   5.087
  490AS4   HD12 4828  10.201   6.893   4.959
  490AS4    OD2 4829   9.914   6.773   4.954
  490AS4   HD21 4830   9.906   6.736   5.047
  490AS4   HD22 4831   9.838   6.764   4.890
  490AS4      C 4832  10.171   6.985   4.606
  490AS4      O 4833  10.208   6.907   4.518
  491TY0      N 4834  10.130   7.110   4.578
  491TY0      H 4835  10.101   7.169   4.653
  491TY0     CA 4836  10.128   7.160   4.443
  491TY0     CB 4837  10.066   7.300   4.434
  491TY0     CG 4838   9.927   7.291   4.487
  491TY0    CD1 4839   9.829   7.227   4.417
  491TY0    HD1 4840   9.850   7.185   4.328
  491TY0    CD2 4841   9.896   7.349   4.609
  491TY0    HD2 4842   9.967   7.397   4.661
  491TY0    CE1 4843   9.701   7.219   4.467
  491TY0    HE1 4844   9.630   7.172   4.414
  491TY0    CE2 4845   9.768   7.341   4.659
  491TY0    HE2 4846   9.747   7.383   4.747
  491TY0     CZ 4847   9.670   7.276   4.588
  491TY0     OH 4848   9.539   7.268   4.639
  491TY0    HH1 4849   9.468   7.221   4.587
  491TY0    HH2 4850   9.517   7.310   4.727
  491TY0      C 4851  10.268   7.169   4.393
  491TY0      O 4852  10.295   7.144   4.275
  492VAL      N 4853  10.358   7.213   4.483
  492VAL      H 4854  10.324   7.239   4.573
  492VAL     CA 4855  10.498   7.225   4.459
  492VAL     CB 4856  10.571   7.352   4.496
  492VAL    CG1 4857  10.518   7.465   4.407
  492VAL    CG2 4858  10.551   7.377   4.646
  492VAL      C 4859  10.579   7.101   4.449
  492VAL      O 4860  10.678   7.098   4.378
  493LY3      N 4861  10.541   6.995   4.523
  493LY3      H 4862  10.455   6.998   4.574
  493LY3     CA 4863  10.623   6.877   4.527
  493LY3     CB 4864  10.563   6.763   4.611
  493LY3     CG 4865  10.429   6.713   4.559
  493LY3     CD 4866  10.379   6.586   4.630
  493LY3     CE 4867  10.354   6.606   4.779
  493LY3     NZ 4868  10.301   6.481   4.838
  493LY3    HZ1 4869  10.285   6.495   4.936
  493LY3    HZ2 4870  10.215   6.457   4.793
  493LY3    HZ3 4871  10.367   6.407   4.825
  493LY3      C 4872  10.644   6.827   4.388
  493LY3      O 4873  10.554   6.830   4.304
  494PHE      N 4874  10.768   6.781   4.363
  494PHE      H 4875  10.836   6.785   4.435
  494PHE     CA 4876  10.806   6.727   4.236
  494PHE     CB 4877  10.896   6.816   4.148
  494PHE     CG 4878  10.819   6.930   4.093
  494PHE    CD1 4879  10.740   6.913   3.981
  494PHE    HD1 4880  10.734   6.823   3.938
  494PHE    CD2 4881  10.825   7.054   4.151
  494PHE    HD2 4882  10.882   7.068   4.232
  494PHE    CE1 4883  10.668   7.018   3.929
  494PHE    HE1 4884  10.611   7.005   3.848
  494PHE    CE2 4885  10.753   7.160   4.099
  494PHE    HE2 4886  10.759   7.250   4.143
  494PHE     CZ 4887  10.675   7.142   3.988
  494PHE     HZ 4888  10.623   7.219   3.951
  494PHE      C 4889  10.889   6.607   4.267
  494PHE      O 4890  10.868   6.538   4.366
  495LEU      N 4891  10.987   6.581   4.178
  495LEU      H 4892  10.999   6.640   4.099
  495LEU     CA 4893  11.073   6.468   4.195
  495LEU     CB 4894  11.187   6.472   4.091
  495LEU     CG 4895  11.134   6.488   3.947
  495LEU    CD1 4896  11.248   6.491   3.845
  495LEU    CD2 4897  11.032   6.378   3.913
  495LEU      C 4898  11.134   6.484   4.331
  495LEU      O 4899  11.208   6.580   4.355
  496CY0      N 4900  11.104   6.392   4.426
  496CY0      H 4901  11.045   6.315   4.404
  496CY0     CA 4902  11.160   6.409   4.557
  496CY0     CB 4903  11.127   6.547   4.616
  496CY0     SG 4904  11.207   6.579   4.776
  496CY0    HG1 4905  11.181   6.670   4.809
  496CY0    HG2 4906  11.177   6.511   4.842
  496CY0    HG3 4907  11.306   6.575   4.765
  496CY0      C 4908  11.101   6.303   4.645
  496CY0      O 4909  11.020   6.222   4.601
  497GLY      N 4910  11.144   6.300   4.774
  497GLY      H 4911  11.214   6.364   4.804
  497GLY     CA 4912  11.090   6.206   4.867
  497GLY      C 4913  11.182   6.089   4.875
  497GLY      O 4914  11.270   6.073   4.791
  498GLN      N 4915  11.162   6.003   4.977
  498GLN      H 4916  11.090   6.022   5.044
  498GLN     CA 4917  11.244   5.887   4.991
  498GLN     CB 4918  11.286   5.830   5.128
  498GLN     CG 4919  11.361   5.931   5.215
  498GLN     CD 4920  11.493   5.966   5.148
  498GLN    OE1 4921  11.515   6.079   5.105
  498GLN    NE2 4922  11.585   5.866   5.139
  498GLN   HE21 4923  11.563   5.775   5.176
  498GLN   HE22 4924  11.673   5.883   5.096
  498GLN      C 4925  11.234   5.795   4.875
  498GLN      O 4926  11.334   5.741   4.827
  499GLY      N 4927  11.110   5.777   4.826
  499GLY      H 4928  11.033   5.821   4.870
  499GLY     CA 4929  11.089   5.695   4.711
  499GLY      C 4930  11.122   5.783   4.596
  499GLY      O 4931  11.187   5.886   4.614
  500TY0      N 4932  11.080   5.746   4.474
  500TY0      H 4933  11.025   5.664   4.459
  500TY0     CA 4934  11.119   5.831   4.366
  500TY0     CB 4935  11.252   5.807   4.292
  500TY0     CG 4936  11.279   5.920   4.199
  500TY0    CD1 4937  11.344   6.032   4.245
  500TY0    HD1 4938  11.373   6.037   4.340
  500TY0    CD2 4939  11.239   5.914   4.067
  500TY0    HD2 4940  11.191   5.833   4.033
  500TY0    CE1 4941  11.370   6.137   4.161
  500TY0    HE1 4942  11.417   6.218   4.195
  500TY0    CE2 4943  11.264   6.020   3.983
  500TY0    HE2 4944  11.235   6.015   3.887
  500TY0     CZ 4945  11.330   6.131   4.029
  500TY0     OH 4946  11.356   6.239   3.943
  500TY0    HH1 4947  11.404   6.320   3.977
  500TY0    HH2 4948  11.327   6.235   3.847
  500TY0      C 4949  11.011   5.908   4.298
  500TY0      O 4950  10.916   5.851   4.245
  501SER      N 4951  11.022   6.042   4.301
  501SER      H 4952  11.097   6.084   4.352
  501SER     CA 4953  10.929   6.125   4.231
  501SER     CB 4954  10.947   6.150   4.080
  501SER     OG 4955  10.833   6.215   4.026
  501SER     HG 4956  10.846   6.230   3.928
  501SER      C 4957  10.797   6.153   4.295
  501SER      O 4958  10.729   6.062   4.342
  502THR      N 4959  10.758   6.283   4.300
  502THR      H 4960  10.822   6.353   4.268
  502THR     CA 4961  10.630   6.324   4.350
  502THR     CB 4962  10.583   6.280   4.486
  502THR    OG1 4963  10.444   6.302   4.500
  502THR    HG1 4964  10.414   6.272   4.590
  502THR    CG2 4965  10.660   6.360   4.592
  502THR      C 4966  10.571   6.451   4.294
  502THR      O 4967  10.513   6.526   4.371
  503PRO      N 4968  10.575   6.480   4.165
  503PRO     CA 4969  10.525   6.608   4.120
  503PRO     CB 4970  10.575   6.622   3.977
  503PRO     CG 4971  10.711   6.553   3.982
  503PRO     CD 4972  10.690   6.441   4.084
  503PRO      C 4973  10.377   6.624   4.131
  503PRO      O 4974  10.308   6.529   4.166
  504ALA      N 4975  10.328   6.746   4.105
  504ALA      H 4976  10.391   6.818   4.077
  504ALA     CA 4977  10.188   6.776   4.117
  504ALA     CB 4978  10.154   6.865   4.238
  504ALA      C 4979  10.149   6.852   3.994
  504ALA      O 4980  10.224   6.856   3.897
  505LEU      N 4981  10.025   6.908   3.996
  505LEU      H 4982   9.970   6.891   4.078
  505LEU     CA 4983   9.965   6.990   3.893
  505LEU     CB 4984  10.060   7.039   3.781
  505LEU     CG 4985  10.155   7.156   3.821
  505LEU    CD1 4986  10.244   7.125   3.943
  505LEU    CD2 4987  10.241   7.195   3.700
  505LEU      C 4988   9.849   6.910   3.838
  505LEU      O 4989   9.856   6.788   3.831
  506ARG      N 4990   9.738   6.978   3.802
  506ARG      H 4991   9.739   7.078   3.798
  506ARG     CA 4992   9.617   6.906   3.770
  506ARG     CB 4993   9.538   6.885   3.899
  506ARG     CG 4994   9.613   6.788   3.991
  506ARG     CD 4995   9.533   6.739   4.112
  506ARG     NE 4996   9.609   6.623   4.168
  506ARG     HE 4997   9.683   6.638   4.234
  506ARG     CZ 4998   9.576   6.496   4.128
  506ARG    NH1 4999   9.467   6.476   4.049
  506ARG   HH11 5000   9.411   6.554   4.021
  506ARG   HH12 5001   9.442   6.384   4.020
  506ARG    NH2 5002   9.651   6.388   4.166
  506ARG   HH21 5003   9.732   6.401   4.224
  506ARG   HH22 5004   9.625   6.297   4.136
  506ARG      C 5005   9.533   6.983   3.670
  506ARG      O 5006   9.511   7.102   3.688
  507LEU      N 5007   9.483   6.912   3.563
  507LEU      H 5008   9.493   6.813   3.567
  507LEU     CA 5009   9.416   6.968   3.445
  507LEU     CB 5010   9.509   7.036   3.346
  507LEU     CG 5011   9.557   7.170   3.393
  507LEU    CD1 5012   9.436   7.223   3.456
  507LEU    CD2 5013   9.678   7.177   3.485
  507LEU      C 5014   9.333   6.874   3.358
  507LEU      O 5015   9.212   6.892   3.365
  508VAL      N 5016   9.388   6.789   3.266
  508VAL      H 5017   9.486   6.798   3.249
  508VAL     CA 5018   9.317   6.684   3.189
  508VAL     CB 5019   9.167   6.661   3.228
  508VAL    CG1 5020   9.041   6.751   3.214
  508VAL    CG2 5021   9.141   6.516   3.274
  508VAL      C 5022   9.367   6.681   3.042
  508VAL      O 5023   9.382   6.782   2.976
  509THR      N 5024   9.403   6.566   2.978
  509THR      H 5025   9.398   6.476   3.021
  509THR     CA 5026   9.450   6.585   2.840
  509THR     CB 5027   9.573   6.513   2.786
  509THR    OG1 5028   9.606   6.569   2.660
  509THR    HG1 5029   9.687   6.524   2.623
  509THR    CG2 5030   9.551   6.364   2.767
  509THR      C 5031   9.347   6.539   2.744
  509THR      O 5032   9.259   6.460   2.777
  510GLY      N 5033   9.351   6.599   2.623
  510GLY      H 5034   9.417   6.671   2.605
  510GLY     CA 5035   9.260   6.558   2.521
  510GLY      C 5036   9.210   6.678   2.447
  510GLY      O 5037   9.186   6.783   2.506
  511AS4      N 5038   9.194   6.664   2.314
  511AS4      H 5039   9.218   6.577   2.270
  511AS4     CA 5040   9.143   6.773   2.237
  511AS4     CB 5041   9.253   6.871   2.193
  511AS4     CG 5042   9.189   6.991   2.124
  511AS4    OD1 5043   9.064   6.991   2.110
  511AS4   HD11 5044   9.019   7.068   2.065
  511AS4   HD12 5045   9.009   6.913   2.142
  511AS4    OD2 5046   9.264   7.084   2.086
  511AS4   HD21 5047   9.225   7.165   2.041
  511AS4   HD22 5048   9.363   7.078   2.101
  511AS4      C 5049   9.080   6.717   2.113
  511AS4      O 5050   9.140   6.720   2.006
  512ASN      N 5051   8.956   6.666   2.125
  512ASN      H 5052   8.912   6.661   2.215
  512ASN     CA 5053   8.885   6.618   2.009
  512ASN     CB 5054   8.876   6.465   1.993
  512ASN     CG 5055   9.006   6.412   1.934
  512ASN    OD1 5056   9.106   6.482   1.926
  512ASN    ND2 5057   9.004   6.283   1.891
  512ASN   HD21 5058   8.920   6.229   1.899
  512ASN   HD22 5059   9.086   6.242   1.852
  512ASN      C 5060   8.744   6.663   2.021
  512ASN      O 5061   8.701   6.714   2.125
  513SER      N 5062   8.668   6.646   1.911
  513SER      H 5063   8.710   6.607   1.829
  513SER     CA 5064   8.530   6.683   1.909
  513SER     CB 5065   8.466   6.659   1.772
  513SER     OG 5066   8.470   6.520   1.741
  513SER     HG 5067   8.428   6.505   1.651
  513SER      C 5068   8.461   6.597   2.008
  513SER      O 5069   8.372   6.641   2.081
  514VAL      N 5070   8.502   6.469   2.015
  514VAL      H 5071   8.578   6.439   1.956
  514VAL     CA 5072   8.441   6.374   2.104
  514VAL     CB 5073   8.455   6.232   2.056
  514VAL    CG1 5074   8.393   6.137   2.160
  514VAL    CG2 5075   8.387   6.222   1.918
  514VAL      C 5076   8.508   6.385   2.237
  514VAL      O 5077   8.621   6.432   2.247
  515CY0      N 5078   8.435   6.342   2.343
  515CY0      H 5079   8.343   6.308   2.325
  515CY0     CA 5080   8.480   6.342   2.480
  515CY0     CB 5081   8.388   6.296   2.593
  515CY0     SG 5082   8.358   6.117   2.587
  515CY0    HG1 5083   8.297   6.091   2.662
  515CY0    HG2 5084   8.314   6.094   2.500
  515CY0    HG3 5085   8.445   6.069   2.595
  515CY0      C 5086   8.625   6.325   2.505
  515CY0      O 5087   8.693   6.267   2.423
  516SER      N 5088   8.675   6.381   2.618
  516SER      H 5089   8.615   6.433   2.678
  516SER     CA 5090   8.814   6.367   2.652
  516SER     CB 5091   8.922   6.341   2.547
  516SER     OG 5092   8.906   6.438   2.445
  516SER     HG 5093   8.976   6.424   2.374
  516SER      C 5094   8.862   6.428   2.777
  516SER      O 5095   8.815   6.536   2.812
  517ALA      N 5096   8.963   6.363   2.841
  517ALA      H 5097   8.992   6.275   2.803
  517ALA     CA 5098   9.031   6.411   2.959
  517ALA     CB 5099   8.989   6.541   3.023
  517ALA      C 5100   9.108   6.320   3.054
  517ALA      O 5101   9.049   6.226   3.107
  518ALA      N 5102   9.241   6.348   3.076
  518ALA      H 5103   9.283   6.414   3.013
  518ALA     CA 5104   9.328   6.293   3.181
  518ALA     CB 5105   9.273   6.172   3.250
  518ALA      C 5106   9.475   6.266   3.138
  518ALA      O 5107   9.501   6.276   3.019
  519THR      N 5108   9.575   6.246   3.234
  519THR      H 5109   9.547   6.261   3.329
  519THR     CA 5110   9.719   6.204   3.218
  519THR     CB 5111   9.826   6.293   3.156
  519THR    OG1 5112   9.840   6.413   3.228
  519THR    HG1 5113   9.911   6.470   3.186
  519THR    CG2 5114   9.805   6.317   3.005
  519THR      C 5115   9.785   6.173   3.353
  519THR      O 5116   9.718   6.124   3.443
  520ASN      N 5117   9.922   6.196   3.369
  520ASN      H 5118   9.973   6.238   3.294
  520ASN     CA 5119   9.994   6.163   3.493
  520ASN     CB 5120  10.016   6.012   3.506
  520ASN     CG 5121  10.109   5.970   3.393
  520ASN    OD1 5122  10.229   5.950   3.414
  520ASN    ND2 5123  10.054   5.955   3.270
  520ASN   HD21 5124   9.956   5.972   3.257
  520ASN   HD22 5125  10.110   5.927   3.193
  520ASN      C 5126  10.136   6.223   3.508
  520ASN      O 5127  10.179   6.304   3.426
  521GLY      N 5128  10.212   6.182   3.617
  521GLY      H 5129  10.166   6.120   3.680
  521GLY     CA 5130  10.351   6.217   3.654
  521GLY      C 5131  10.368   6.167   3.791
  521GLY      O 5132  10.320   6.059   3.825
  522THR      N 5133  10.438   6.245   3.874
  522THR      H 5134  10.497   6.318   3.840
  522THR     CA 5135  10.426   6.218   4.012
  522THR     CB 5136  10.535   6.174   4.106
  522THR    OG1 5137  10.612   6.071   4.046
  522THR    HG1 5138  10.684   6.042   4.109
  522THR    CG2 5139  10.466   6.112   4.230
  522THR      C 5140  10.293   6.271   4.055
  522THR      O 5141  10.260   6.281   4.172
  523VAL      N 5142  10.218   6.324   3.957
  523VAL      H 5143  10.258   6.324   3.866
  523VAL     CA 5144  10.088   6.381   3.969
  523VAL     CB 5145  10.039   6.438   3.839
  523VAL    CG1 5146   9.898   6.494   3.859
  523VAL    CG2 5147  10.140   6.545   3.795
  523VAL      C 5148   9.985   6.280   4.016
  523VAL      O 5149   9.883   6.320   4.071
  524TRP      N 5150  10.004   6.148   3.992
  524TRP      H 5151  10.086   6.118   3.944
  524TRP     CA 5152   9.906   6.051   4.037
  524TRP     CB 5153   9.933   5.904   4.005
  524TRP     CG 5154   9.925   5.865   3.860
  524TRP    CD1 5155   9.818   5.865   3.776
  524TRP    HD1 5156   9.727   5.902   3.798
  524TRP    CD2 5157  10.033   5.804   3.789
  524TRP    NE1 5158   9.852   5.808   3.656
  524TRP    HE1 5159   9.791   5.796   3.578
  524TRP    CE2 5160   9.984   5.769   3.663
  524TRP    CE3 5161  10.162   5.778   3.826
  524TRP    HE3 5162  10.196   5.802   3.916
  524TRP    CZ2 5163  10.063   5.707   3.572
  524TRP    HZ2 5164  10.029   5.682   3.481
  524TRP    CZ3 5165  10.242   5.715   3.733
  524TRP    HZ3 5166  10.337   5.695   3.756
  524TRP    CH2 5167  10.194   5.681   3.608
  524TRP    HH2 5168  10.255   5.636   3.543
  524TRP      C 5169   9.900   6.052   4.186
  524TRP      O 5170   9.808   5.997   4.246
  525ASN      N 5171  10.009   6.099   4.250
  525ASN      H 5172  10.087   6.128   4.194
  525ASN     CA 5173  10.020   6.111   4.392
  525ASN     CB 5174  10.166   6.115   4.442
  525ASN     CG 5175  10.222   5.974   4.428
  525ASN    OD1 5176  10.148   5.878   4.412
  525ASN    ND2 5177  10.357   5.962   4.437
  525ASN   HD21 5178  10.414   6.043   4.452
  525ASN   HD22 5179  10.400   5.872   4.428
  525ASN      C 5180   9.950   6.233   4.446
  525ASN      O 5181   9.931   6.242   4.566
  526LEU      N 5182   9.919   6.335   4.364
  526LEU      H 5183   9.941   6.331   4.266
  526LEU     CA 5184   9.852   6.450   4.418
  526LEU     CB 5185   9.870   6.590   4.356
  526LEU     CG 5186   9.795   6.703   4.429
  526LEU    CD1 5187   9.861   6.733   4.565
  526LEU    CD2 5188   9.789   6.829   4.341
  526LEU      C 5189   9.722   6.415   4.484
  526LEU      O 5190   9.638   6.351   4.421
  527ASN      N 5191   9.700   6.453   4.612
  527ASN      H 5192   9.767   6.507   4.662
  527ASN     CA 5193   9.577   6.412   4.674
  527ASN     CB 5194   9.568   6.429   4.826
  527ASN     CG 5195   9.625   6.306   4.893
  527ASN    OD1 5196   9.624   6.197   4.836
  527ASN    ND2 5197   9.671   6.322   5.020
  527ASN   HD21 5198   9.666   6.412   5.064
  527ASN   HD22 5199   9.710   6.245   5.070
  527ASN      C 5200   9.465   6.496   4.622
  527ASN      O 5201   9.431   6.598   4.681
  528TY0      N 5202   9.400   6.448   4.515
  528TY0      H 5203   9.423   6.359   4.477
  528TY0     CA 5204   9.295   6.527   4.455
  528TY0     CB 5205   9.323   6.555   4.306
  528TY0     CG 5206   9.244   6.673   4.258
  528TY0    CD1 5207   9.294   6.799   4.281
  528TY0    HD1 5208   9.381   6.810   4.329
  528TY0    CD2 5209   9.125   6.661   4.191
  528TY0    HD2 5210   9.087   6.570   4.173
  528TY0    CE1 5211   9.226   6.911   4.238
  528TY0    HE1 5212   9.264   7.002   4.256
  528TY0    CE2 5213   9.056   6.773   4.148
  528TY0    HE2 5214   8.970   6.762   4.099
  528TY0     CZ 5215   9.107   6.898   4.171
  528TY0     OH 5216   9.037   7.012   4.127
  528TY0    HH1 5217   9.074   7.103   4.144
  528TY0    HH2 5218   8.950   7.002   4.078
  528TY0      C 5219   9.168   6.447   4.472
  528TY0      O 5220   9.171   6.324   4.479
  529PRO      N 5221   9.055   6.515   4.482
  529PRO     CA 5222   8.926   6.455   4.504
  529PRO     CB 5223   8.833   6.572   4.536
  529PRO     CG 5224   8.909   6.697   4.490
  529PRO     CD 5225   9.055   6.658   4.509
  529PRO      C 5226   8.878   6.375   4.385
  529PRO      O 5227   8.771   6.316   4.394
  530SER      N 5228   8.950   6.375   4.271
  530SER      H 5229   9.034   6.430   4.265
  530SER     CA 5230   8.908   6.296   4.158
  530SER     CB 5231   8.838   6.379   4.049
  530SER     OG 5232   8.927   6.478   3.999
  530SER     HG 5233   8.881   6.531   3.928
  530SER      C 5234   9.029   6.231   4.098
  530SER      O 5235   9.142   6.266   4.131
  531PHE      N 5236   9.008   6.130   4.010
  531PHE      H 5237   8.914   6.104   3.986
  531PHE     CA 5238   9.119   6.060   3.951
  531PHE     CB 5239   9.117   5.908   3.975
  531PHE     CG 5240   9.126   5.879   4.121
  531PHE    CD1 5241   9.249   5.868   4.183
  531PHE    HD1 5242   9.332   5.881   4.129
  531PHE    CD2 5243   9.013   5.861   4.197
  531PHE    HD2 5244   8.923   5.868   4.154
  531PHE    CE1 5245   9.258   5.841   4.317
  531PHE    HE1 5246   9.348   5.833   4.361
  531PHE    CE2 5247   9.021   5.833   4.331
  531PHE    HE2 5248   8.938   5.820   4.385
  531PHE     CZ 5249   9.144   5.823   4.392
  531PHE     HZ 5250   9.151   5.803   4.490
  531PHE      C 5251   9.115   6.077   3.801
  531PHE      O 5252   9.012   6.052   3.737
  532ALA      N 5253   9.228   6.118   3.741
  532ALA      H 5254   9.307   6.142   3.797
  532ALA     CA 5255   9.237   6.128   3.598
  532ALA     CB 5256   9.176   6.245   3.518
  532ALA      C 5257   9.350   6.049   3.538
  532ALA      O 5258   9.460   6.046   3.594
  533LEU      N 5259   9.328   5.977   3.427
  533LEU      H 5260   9.237   5.972   3.386
  533LEU     CA 5261   9.438   5.906   3.368
  533LEU     CB 5262   9.426   5.756   3.400
  533LEU     CG 5263   9.555   5.673   3.390
  533LEU    CD1 5264   9.644   5.690   3.268
  533LEU    CD2 5265   9.609   5.614   3.521
  533LEU      C 5266   9.436   5.924   3.218
  533LEU      O 5267   9.331   5.905   3.156
  534SER      N 5268   9.551   5.959   3.155
  534SER      H 5269   9.632   5.978   3.210
  534SER     CA 5270   9.559   5.970   3.010
  534SER     CB 5271   9.664   6.068   2.955
  534SER     OG 5272   9.796   6.024   2.983
  534SER     HG 5273   9.861   6.090   2.946
  534SER      C 5274   9.614   5.841   2.958
  534SER      O 5275   9.711   5.788   3.012
  535SER      N 5276   9.558   5.790   2.847
  535SER      H 5277   9.483   5.838   2.802
  535SER     CA 5278   9.606   5.665   2.795
  535SER     CB 5279   9.522   5.545   2.844
  535SER     OG 5280   9.572   5.423   2.790
  535SER     HG 5281   9.517   5.347   2.823
  535SER      C 5282   9.596   5.668   2.645
  535SER      O 5283   9.550   5.765   2.585
  536LEU      N 5284   9.642   5.558   2.582
  536LEU      H 5285   9.679   5.484   2.638
  536LEU     CA 5286   9.642   5.541   2.439
  536LEU     CB 5287   9.764   5.460   2.390
  536LEU     CG 5288   9.899   5.512   2.442
  536LEU    CD1 5289   9.943   5.652   2.396
  536LEU    CD2 5290   9.948   5.450   2.574
  536LEU      C 5291   9.524   5.454   2.406
  536LEU      O 5292   9.486   5.368   2.486
  537THR      N 5293   9.464   5.473   2.287
  537THR      H 5294   9.497   5.545   2.226
  537THR     CA 5295   9.353   5.391   2.246
  537THR     CB 5296   9.229   5.455   2.187
  537THR    OG1 5297   9.170   5.543   2.282
  537THR    HG1 5298   9.088   5.585   2.243
  537THR    CG2 5299   9.128   5.347   2.145
  537THR      C 5300   9.385   5.248   2.214
  537THR      O 5301   9.490   5.218   2.157
  538LY3      N 5302   9.296   5.155   2.253
  538LY3      H 5303   9.217   5.185   2.306
  538LY3     CA 5304   9.307   5.014   2.223
  538LY3     CB 5305   9.332   4.986   2.073
  538LY3     CG 5306   9.332   4.836   2.041
  538LY3     CD 5307   9.355   4.803   1.893
  538LY3     CE 5308   9.498   4.834   1.847
  538LY3     NZ 5309   9.518   4.786   1.708
  538LY3    HZ1 5310   9.611   4.807   1.679
  538LY3    HZ2 5311   9.503   4.687   1.705
  538LY3    HZ3 5312   9.453   4.831   1.647
  538LY3      C 5313   9.423   4.954   2.296
  538LY3      O 5314   9.445   4.833   2.291
  539GL4      N 5315   9.498   5.035   2.372
  539GL4      H 5316   9.476   5.132   2.378
  539GL4     CA 5317   9.610   4.982   2.443
  539GL4     CB 5318   9.754   5.012   2.398
  539GL4     CG 5319   9.783   4.964   2.256
  539GL4     CD 5320   9.922   5.011   2.217
  539GL4    OE1 5321  10.020   4.969   2.285
  539GL4   HE11 5322  10.113   4.999   2.262
  539GL4   HE12 5323  10.004   4.907   2.361
  539GL4    OE2 5324   9.932   5.090   2.119
  539GL4   HE21 5325  10.023   5.123   2.091
  539GL4   HE22 5326   9.851   5.119   2.070
  539GL4      C 5327   9.585   4.947   2.586
  539GL4      O 5328   9.499   5.008   2.650
  540SER      N 5329   9.655   4.845   2.640
  540SER      H 5330   9.718   4.792   2.583
  540SER     CA 5331   9.639   4.815   2.779
  540SER     CB 5332   9.588   4.677   2.827
  540SER     OG 5333   9.581   4.674   2.969
  540SER     HG 5334   9.548   4.585   2.999
  540SER      C 5335   9.717   4.903   2.872
  540SER      O 5336   9.823   4.953   2.834
  541ILE      N 5337   9.668   4.927   2.995
  541ILE      H 5338   9.584   4.882   3.026
  541ILE     CA 5339   9.738   5.018   3.081
  541ILE     CB 5340   9.682   5.157   3.066
  541ILE    CG1 5341   9.771   5.269   3.126
  541ILE    CG2 5342   9.541   5.154   3.126
  541ILE     CD 5343   9.782   5.271   3.278
  541ILE      C 5344   9.725   4.974   3.225
  541ILE      O 5345   9.624   4.915   3.263
  542THR      N 5346   9.830   4.999   3.306
  542THR      H 5347   9.915   5.032   3.265
  542THR     CA 5348   9.824   4.979   3.448
  542THR     CB 5349   9.814   4.843   3.511
  542THR    OG1 5350   9.775   4.855   3.647
  542THR    HG1 5351   9.768   4.764   3.688
  542THR    CG2 5352   9.952   4.776   3.502
  542THR      C 5353   9.880   5.093   3.528
  542THR      O 5354  10.000   5.120   3.521
  543GLY      N 5355   9.797   5.163   3.608
  543GLY      H 5356   9.700   5.138   3.614
  543GLY     CA 5357   9.848   5.275   3.683
  543GLY      C 5358   9.783   5.273   3.818
  543GLY      O 5359   9.677   5.213   3.835
  544MET      N 5360   9.846   5.337   3.918
  544MET      H 5361   9.933   5.385   3.901
  544MET     CA 5362   9.789   5.339   4.050
  544MET     CB 5363   9.861   5.245   4.149
  544MET     CG 5364  10.009   5.276   4.174
  544MET     SD 5365  10.040   5.426   4.273
  544MET     CE 5366  10.218   5.397   4.290
  544MET      C 5367   9.796   5.479   4.103
  544MET      O 5368   9.878   5.560   4.058
  545PHE      N 5369   9.707   5.512   4.199
  545PHE      H 5370   9.644   5.443   4.234
  545PHE     CA 5371   9.701   5.645   4.253
  545PHE     CB 5372   9.567   5.715   4.224
  545PHE     CG 5373   9.542   5.716   4.077
  545PHE    CD1 5374   9.498   5.602   4.014
  545PHE    HD1 5375   9.484   5.519   4.068
  545PHE    CD2 5376   9.559   5.831   4.003
  545PHE    HD2 5377   9.590   5.915   4.048
  545PHE    CE1 5378   9.473   5.602   3.879
  545PHE    HE1 5379   9.441   5.518   3.834
  545PHE    CE2 5380   9.534   5.831   3.868
  545PHE    HE2 5381   9.548   5.914   3.814
  545PHE     CZ 5382   9.491   5.716   3.805
  545PHE     HZ 5383   9.473   5.716   3.707
  545PHE      C 5384   9.708   5.635   4.402
  545PHE      O 5385   9.637   5.555   4.462
  546ASN      N 5386   9.792   5.717   4.466
  546ASN      H 5387   9.849   5.779   4.412
  546ASN     CA 5388   9.802   5.719   4.609
  546ASN     CB 5389   9.924   5.657   4.680
  546ASN     CG 5390   9.901   5.652   4.830
  546ASN    OD1 5391   9.876   5.753   4.894
  546ASN    ND2 5392   9.910   5.529   4.887
  546ASN   HD21 5393   9.931   5.449   4.831
  546ASN   HD22 5394   9.895   5.519   4.986
  546ASN      C 5395   9.726   5.833   4.671
  546ASN      O 5396   9.739   5.946   4.623
  547ARG      N 5397   9.643   5.806   4.776
  547ARG      H 5398   9.639   5.713   4.813
  547ARG     CA 5399   9.562   5.911   4.833
  547ARG     CB 5400   9.417   5.907   4.782
  547ARG     CG 5401   9.415   5.913   4.630
  547ARG     CD 5402   9.468   6.046   4.575
  547ARG     NE 5403   9.513   6.018   4.437
  547ARG     HE 5404   9.573   5.940   4.420
  547ARG     CZ 5405   9.477   6.096   4.331
  547ARG    NH1 5406   9.387   6.198   4.346
  547ARG   HH11 5407   9.348   6.217   4.436
  547ARG   HH12 5408   9.362   6.255   4.268
  547ARG    NH2 5409   9.532   6.070   4.209
  547ARG   HH21 5410   9.597   5.995   4.199
  547ARG   HH22 5411   9.506   6.126   4.130
  547ARG      C 5412   9.557   5.897   4.983
  547ARG      O 5413   9.581   5.790   5.038
  548THR      N 5414   9.526   6.009   5.052
  548THR      H 5415   9.510   6.094   5.002
  548THR     CA 5416   9.516   6.010   5.196
  548THR     CB 5417   9.628   6.085   5.262
  548THR    OG1 5418   9.753   6.028   5.227
  548THR    HG1 5419   9.826   6.079   5.272
  548THR    CG2 5420   9.608   6.080   5.415
  548THR      C 5421   9.387   6.078   5.234
  548THR      O 5422   9.357   6.187   5.186
  549VAL      N 5423   9.309   6.015   5.323
  549VAL      H 5424   9.340   5.928   5.362
  549VAL     CA 5425   9.182   6.066   5.365
  549VAL     CB 5426   9.073   5.963   5.362
  549VAL    CG1 5427   8.945   6.025   5.419
  549VAL    CG2 5428   9.058   5.912   5.218
  549VAL      C 5429   9.194   6.112   5.506
  549VAL      O 5430   9.257   6.047   5.589
  550THR      N 5431   9.133   6.229   5.537
  550THR      H 5432   9.085   6.279   5.465
  550THR     CA 5433   9.137   6.281   5.670
  550THR     CB 5434   9.197   6.419   5.677
  550THR    OG1 5435   9.329   6.418   5.626
  550THR    HG1 5436   9.368   6.510   5.632
  550THR    CG2 5437   9.197   6.464   5.824
  550THR      C 5438   8.996   6.292   5.719
  550THR      O 5439   8.908   6.338   5.647
  551ASN      N 5440   8.972   6.247   5.843
  551ASN      H 5441   9.047   6.210   5.898
  551ASN     CA 5442   8.841   6.253   5.899
  551ASN     CB 5443   8.769   6.121   5.935
  551ASN     CG 5444   8.633   6.145   5.994
  551ASN    OD1 5445   8.530   6.101   5.942
  551ASN    ND2 5446   8.632   6.215   6.110
  551ASN   HD21 5447   8.718   6.246   6.151
  551ASN   HD22 5448   8.545   6.235   6.156
  551ASN      C 5449   8.807   6.386   5.960
  551ASN      O 5450   8.881   6.439   6.042
  552VAL      N 5451   8.700   6.450   5.909
  552VAL      H 5452   8.650   6.405   5.835
  552VAL     CA 5453   8.653   6.579   5.952
  552VAL     CB 5454   8.585   6.653   5.840
  552VAL    CG1 5455   8.682   6.685   5.725
  552VAL    CG2 5456   8.434   6.626   5.829
  552VAL      C 5457   8.558   6.572   6.068
  552VAL      O 5458   8.522   6.676   6.123
  553GLY      N 5459   8.504   6.452   6.100
  553GLY      H 5460   8.535   6.369   6.054
  553GLY     CA 5461   8.404   6.444   6.203
  553GLY      C 5462   8.457   6.387   6.331
  553GLY      O 5463   8.550   6.307   6.335
  554SER      N 5464   8.395   6.429   6.443
  554SER      H 5465   8.323   6.498   6.436
  554SER     CA 5466   8.432   6.379   6.572
  554SER     CB 5467   8.445   6.473   6.693
  554SER     OG 5468   8.482   6.399   6.808
  554SER     HG 5469   8.491   6.461   6.886
  554SER      C 5470   8.402   6.235   6.597
  554SER      O 5471   8.474   6.167   6.669
  555SER      N 5472   8.292   6.184   6.538
  555SER      H 5473   8.236   6.240   6.478
  555SER     CA 5474   8.257   6.047   6.564
  555SER     CB 5475   8.111   6.014   6.527
  555SER     OG 5476   8.022   6.091   6.605
  555SER     HG 5477   7.927   6.069   6.581
  555SER      C 5478   8.345   5.958   6.483
  555SER      O 5479   8.389   5.992   6.373
  556VAL      N 5480   8.372   5.838   6.539
  556VAL      H 5481   8.331   5.819   6.629
  556VAL     CA 5482   8.454   5.736   6.480
  556VAL     CB 5483   8.512   5.645   6.585
  556VAL    CG1 5484   8.587   5.522   6.530
  556VAL    CG2 5485   8.539   5.715   6.719
  556VAL      C 5486   8.366   5.650   6.396
  556VAL      O 5487   8.248   5.633   6.427
  557SER      N 5488   8.419   5.594   6.285
  557SER      H 5489   8.515   5.612   6.261
  557SER     CA 5490   8.338   5.509   6.203
  557SER     CB 5491   8.241   5.589   6.115
  557SER     OG 5492   8.314   5.675   6.030
  557SER     HG 5493   8.251   5.727   5.973
  557SER      C 5494   8.427   5.433   6.110
  557SER      O 5495   8.546   5.462   6.097
  558THR      N 5496   8.369   5.331   6.043
  558THR      H 5497   8.272   5.311   6.058
  558THR     CA 5498   8.443   5.250   5.950
  558THR     CB 5499   8.429   5.102   5.977
  558THR    OG1 5500   8.466   5.058   6.107
  558THR    HG1 5501   8.453   4.959   6.113
  558THR    CG2 5502   8.439   5.005   5.858
  558THR      C 5503   8.383   5.273   5.816
  558THR      O 5504   8.261   5.270   5.800
  559TY0      N 5505   8.468   5.295   5.714
  559TY0      H 5506   8.566   5.293   5.732
  559TY0     CA 5507   8.421   5.320   5.581
  559TY0     CB 5508   8.478   5.449   5.518
  559TY0     CG 5509   8.423   5.570   5.587
  559TY0    CD1 5510   8.466   5.607   5.712
  559TY0    HD1 5511   8.536   5.552   5.759
  559TY0    CD2 5512   8.329   5.649   5.524
  559TY0    HD2 5513   8.298   5.624   5.432
  559TY0    CE1 5514   8.415   5.719   5.774
  559TY0    HE1 5515   8.447   5.745   5.865
  559TY0    CE2 5516   8.278   5.761   5.585
  559TY0    HE2 5517   8.209   5.816   5.538
  559TY0     CZ 5518   8.321   5.796   5.710
  559TY0     OH 5519   8.268   5.911   5.773
  559TY0    HH1 5520   8.300   5.937   5.865
  559TY0    HH2 5521   8.200   5.967   5.727
  559TY0      C 5522   8.468   5.208   5.496
  559TY0      O 5523   8.574   5.149   5.518
  560LY3      N 5524   8.386   5.172   5.398
  560LY3      H 5525   8.298   5.218   5.383
  560LY3     CA 5526   8.429   5.066   5.314
  560LY3     CB 5527   8.343   4.941   5.336
  560LY3     CG 5528   8.351   4.902   5.484
  560LY3     CD 5529   8.258   4.789   5.527
  560LY3     CE 5530   8.274   4.759   5.677
  560LY3     NZ 5531   8.185   4.648   5.718
  560LY3    HZ1 5532   8.197   4.630   5.815
  560LY3    HZ2 5533   8.090   4.673   5.700
  560LY3    HZ3 5534   8.208   4.565   5.666
  560LY3      C 5535   8.417   5.117   5.176
  560LY3      O 5536   8.327   5.195   5.147
  561ALA      N 5537   8.514   5.082   5.089
  561ALA      H 5538   8.599   5.039   5.121
  561ALA     CA 5539   8.492   5.108   4.952
  561ALA     CB 5540   8.594   5.172   4.855
  561ALA      C 5541   8.392   5.010   4.909
  561ALA      O 5542   8.419   4.911   4.842
  562THR      N 5543   8.269   5.039   4.950
  562THR      H 5544   8.251   5.123   5.001
  562THR     CA 5545   8.163   4.951   4.922
  562THR     CB 5546   8.033   4.995   4.985
  562THR    OG1 5547   7.923   4.906   4.969
  562THR    HG1 5548   7.843   4.945   5.015
  562THR    CG2 5549   8.007   5.144   5.008
  562THR      C 5550   8.154   4.963   4.777
  562THR      O 5551   8.111   4.871   4.708
  563VAL      N 5552   8.197   5.080   4.726
  563VAL      H 5553   8.246   5.150   4.778
  563VAL     CA 5554   8.165   5.090   4.589
  563VAL     CB 5555   8.058   5.193   4.565
  563VAL    CG1 5556   8.021   5.209   4.417
  563VAL    CG2 5557   7.967   5.216   4.686
  563VAL      C 5558   8.275   5.125   4.498
  563VAL      O 5559   8.336   5.232   4.506
  564ILE      N 5560   8.299   5.032   4.405
  564ILE      H 5561   8.260   4.941   4.415
  564ILE     CA 5562   8.379   5.062   4.291
  564ILE     CB 5563   8.506   4.984   4.279
  564ILE    CG1 5564   8.602   5.024   4.394
  564ILE    CG2 5565   8.565   5.013   4.140
  564ILE     CD 5566   8.734   4.947   4.390
  564ILE      C 5567   8.290   5.027   4.177
  564ILE      O 5568   8.236   4.917   4.171
  565GLY      N 5569   8.268   5.123   4.085
  565GLY      H 5570   8.311   5.213   4.094
  565GLY     CA 5571   8.183   5.094   3.974
  565GLY      C 5572   8.261   5.125   3.851
  565GLY      O 5573   8.302   5.239   3.828
  566ALA      N 5574   8.284   5.022   3.768
  566ALA      H 5575   8.250   4.931   3.791
  566ALA     CA 5576   8.358   5.042   3.648
  566ALA     CB 5577   8.505   5.088   3.646
  566ALA      C 5578   8.304   4.972   3.528
  566ALA      O 5579   8.247   4.864   3.537
  567PRO      N 5580   8.323   5.035   3.415
  567PRO     CA 5581   8.277   4.969   3.297
  567PRO     CB 5582   8.189   5.063   3.215
  567PRO     CG 5583   8.241   5.200   3.263
  567PRO     CD 5584   8.283   5.174   3.409
  567PRO      C 5585   8.345   4.847   3.249
  567PRO      O 5586   8.457   4.821   3.293
  568GL4      N 5587   8.281   4.767   3.162
  568GL4      H 5588   8.188   4.789   3.131
  568GL4     CA 5589   8.349   4.651   3.114
  568GL4     CB 5590   8.274   4.521   3.079
  568GL4     CG 5591   8.195   4.463   3.197
  568GL4     CD 5592   8.294   4.426   3.307
  568GL4    OE1 5593   8.368   4.517   3.353
  568GL4   HE11 5594   8.434   4.496   3.425
  568GL4   HE12 5595   8.360   4.610   3.317
  568GL4    OE2 5596   8.296   4.306   3.346
  568GL4   HE21 5597   8.360   4.279   3.418
  568GL4   HE22 5598   8.235   4.239   3.306
  568GL4      C 5599   8.480   4.680   3.048
  568GL4      O 5600   8.491   4.777   2.973
  569GLY      N 5601   8.583   4.598   3.075
  569GLY      H 5602   8.570   4.521   3.138
  569GLY     CA 5603   8.710   4.620   3.013
  569GLY      C 5604   8.804   4.681   3.113
  569GLY      O 5605   8.924   4.690   3.087
  570LEU      N 5606   8.752   4.726   3.228
  570LEU      H 5607   8.653   4.719   3.243
  570LEU     CA 5608   8.835   4.782   3.330
  570LEU     CB 5609   8.857   4.934   3.348
  570LEU     CG 5610   8.885   5.011   3.219
  570LEU    CD1 5611   8.757   5.026   3.136
  570LEU    CD2 5612   8.948   5.148   3.250
  570LEU      C 5613   8.843   4.703   3.456
  570LEU      O 5614   8.744   4.646   3.500
  571GL4      N 5615   8.963   4.696   3.517
  571GL4      H 5616   9.044   4.732   3.470
  571GL4     CA 5617   8.976   4.638   3.646
  571GL4     CB 5618   8.983   4.486   3.671
  571GL4     CG 5619   8.848   4.418   3.648
  571GL4     CD 5620   8.749   4.472   3.751
  571GL4    OE1 5621   8.777   4.458   3.873
  571GL4   HE11 5622   8.714   4.492   3.942
  571GL4   HE12 5623   8.861   4.411   3.900
  571GL4    OE2 5624   8.645   4.529   3.708
  571GL4   HE21 5625   8.579   4.566   3.773
  571GL4   HE22 5626   8.630   4.538   3.610
  571GL4      C 5627   9.024   4.736   3.749
  571GL4      O 5628   9.141   4.774   3.750
  572ILE      N 5629   8.933   4.781   3.837
  572ILE      H 5630   8.839   4.744   3.837
  572ILE     CA 5631   8.970   4.881   3.932
  572ILE     CB 5632   8.889   5.007   3.919
  572ILE    CG1 5633   8.909   5.067   3.779
  572ILE    CG2 5634   8.930   5.103   4.032
  572ILE     CD 5635   8.817   5.186   3.750
  572ILE      C 5636   8.950   4.828   4.071
  572ILE      O 5637   8.845   4.772   4.102
  573GLN      N 5638   9.053   4.842   4.157
  573GLN      H 5639   9.138   4.886   4.127
  573GLN     CA 5640   9.042   4.795   4.292
  573GLN     CB 5641   9.105   4.656   4.314
  573GLN     CG 5642   9.080   4.602   4.455
  573GLN     CD 5643   8.930   4.577   4.468
  573GLN    OE1 5644   8.871   4.500   4.392
  573GLN    NE2 5645   8.865   4.645   4.567
  573GLN   HE21 5646   8.916   4.707   4.627
  573GLN   HE22 5647   8.767   4.632   4.580
  573GLN      C 5648   9.112   4.892   4.383
  573GLN      O 5649   9.197   4.969   4.339
  574VAL      N 5650   9.077   4.890   4.513
  574VAL      H 5651   9.008   4.824   4.544
  574VAL     CA 5652   9.136   4.980   4.608
  574VAL     CB 5653   9.038   5.078   4.665
  574VAL    CG1 5654   8.926   4.999   4.736
  574VAL    CG2 5655   9.113   5.173   4.760
  574VAL      C 5656   9.189   4.898   4.722
  574VAL      O 5657   9.126   4.801   4.764
  575GL4      N 5658   9.308   4.936   4.773
  575GL4      H 5659   9.356   5.015   4.734
  575GL4     CA 5660   9.367   4.865   4.883
  575GL4     CB 5661   9.487   4.779   4.838
  575GL4     CG 5662   9.554   4.701   4.952
  575GL4     CD 5663   9.669   4.622   4.892
  575GL4    OE1 5664   9.740   4.552   4.969
  575GL4   HE11 5665   9.817   4.499   4.933
  575GL4   HE12 5666   9.719   4.549   5.067
  575GL4    OE2 5667   9.689   4.631   4.768
  575GL4   HE21 5668   9.764   4.581   4.725
  575GL4   HE22 5669   9.629   4.689   4.712
  575GL4      C 5670   9.420   4.967   4.979
  575GL4      O 5671   9.502   5.050   4.941
  576PRO      N 5672   9.381   4.964   5.104
  576PRO     CA 5673   9.285   4.868   5.153
  576PRO     CB 5674   9.296   4.875   5.305
  576PRO     CG 5675   9.443   4.915   5.328
  576PRO     CD 5676   9.473   5.006   5.208
  576PRO      C 5677   9.148   4.905   5.106
  576PRO      O 5678   9.128   5.015   5.054
  577SER      N 5679   9.054   4.808   5.114
  577SER      H 5680   9.082   4.718   5.147
  577SER     CA 5681   8.917   4.828   5.080
  577SER     CB 5682   8.848   4.700   5.031
  577SER     OG 5683   8.847   4.603   5.135
  577SER     HG 5684   8.802   4.520   5.102
  577SER      C 5685   8.839   4.877   5.199
  577SER      O 5686   8.722   4.909   5.185
  578ILE      N 5687   8.898   4.876   5.320
  578ILE      H 5688   8.994   4.848   5.330
  578ILE     CA 5689   8.823   4.916   5.436
  578ILE     CB 5690   8.788   4.800   5.523
  578ILE    CG1 5691   8.713   4.693   5.442
  578ILE    CG2 5692   8.706   4.854   5.642
  578ILE     CD 5693   8.579   4.740   5.387
  578ILE      C 5694   8.910   5.006   5.518
  578ILE      O 5695   9.029   4.978   5.535
  579LEU      N 5696   8.855   5.118   5.570
  579LEU      H 5697   8.759   5.139   5.550
  579LEU     CA 5698   8.931   5.206   5.652
  579LEU     CB 5699   9.038   5.302   5.595
  579LEU     CG 5700   9.134   5.236   5.495
  579LEU    CD1 5701   9.065   5.212   5.360
  579LEU    CD2 5702   9.261   5.320   5.477
  579LEU      C 5703   8.865   5.249   5.779
  579LEU      O 5704   8.749   5.288   5.778
  580SER      N 5705   8.936   5.243   5.893
  580SER      H 5706   9.029   5.207   5.893
  580SER     CA 5707   8.876   5.288   6.015
  580SER     CB 5708   8.808   5.191   6.114
  580SER     OG 5709   8.705   5.119   6.048
  580SER     HG 5710   8.662   5.057   6.113
  580SER      C 5711   8.932   5.417   6.067
  580SER      O 5712   9.054   5.433   6.071
  581PHE      N 5713   8.845   5.512   6.107
  581PHE      H 5714   8.747   5.494   6.103
  581PHE     CA 5715   8.894   5.638   6.154
  581PHE     CB 5716   8.828   5.757   6.081
  581PHE     CG 5717   8.864   5.748   5.936
  581PHE    CD1 5718   8.795   5.662   5.853
  581PHE    HD1 5719   8.721   5.607   5.890
  581PHE    CD2 5720   8.966   5.824   5.883
  581PHE    HD2 5721   9.017   5.886   5.943
  581PHE    CE1 5722   8.828   5.653   5.719
  581PHE    HE1 5723   8.777   5.590   5.660
  581PHE    CE2 5724   8.999   5.814   5.750
  581PHE    HE2 5725   9.074   5.870   5.713
  581PHE     CZ 5726   8.930   5.729   5.668
  581PHE     HZ 5727   8.954   5.722   5.571
  581PHE      C 5728   8.860   5.647   6.299
  581PHE      O 5729   8.744   5.637   6.338
  582THR      N 5730   8.964   5.666   6.383
  582THR      H 5731   9.056   5.678   6.345
  582THR     CA 5732   8.947   5.671   6.525
  582THR     CB 5733   9.077   5.669   6.601
  582THR    OG1 5734   9.052   5.651   6.739
  582THR    HG1 5735   9.139   5.650   6.789
  582THR    CG2 5736   9.149   5.803   6.578
  582THR      C 5737   8.874   5.794   6.568
  582THR      O 5738   8.797   5.788   6.663
  583SER      N 5739   8.899   5.908   6.500
  583SER      H 5740   8.958   5.906   6.420
  583SER     CA 5741   8.840   6.033   6.542
  583SER     CB 5742   8.807   6.058   6.691
  583SER     OG 5743   8.723   6.171   6.709
  583SER     HG 5744   8.704   6.184   6.807
  583SER      C 5745   8.873   6.149   6.455
  583SER      O 5746   8.911   6.135   6.339
  584LEU      N 5747   8.859   6.271   6.511
  584LEU      H 5748   8.825   6.278   6.604
  584LEU     CA 5749   8.892   6.389   6.439
  584LEU     CB 5750   8.813   6.520   6.466
  584LEU     CG 5751   8.863   6.646   6.393
  584LEU    CD1 5752   8.837   6.638   6.242
  584LEU    CD2 5753   8.799   6.771   6.454
  584LEU      C 5754   9.034   6.395   6.394
  584LEU      O 5755   9.126   6.368   6.471
  585MET      N 5756   9.052   6.433   6.266
  585MET      H 5757   8.971   6.453   6.212
  585MET     CA 5758   9.180   6.448   6.203
  585MET     CB 5759   9.268   6.547   6.280
  585MET     CG 5760   9.391   6.595   6.203
  585MET     SD 5761   9.489   6.716   6.296
  585MET     CE 5762   9.583   6.777   6.153
  585MET      C 5763   9.256   6.319   6.187
  585MET      O 5764   9.373   6.322   6.150
  586GLN      N 5765   9.195   6.200   6.209
  586GLN      H 5766   9.100   6.194   6.240
  586GLN     CA 5767   9.274   6.082   6.186
  586GLN     CB 5768   9.217   5.949   6.239
  586GLN     CG 5769   9.314   5.835   6.208
  586GLN     CD 5770   9.259   5.703   6.261
  586GLN    OE1 5771   9.186   5.632   6.191
  586GLN    NE2 5772   9.297   5.667   6.386
  586GLN   HE21 5773   9.357   5.726   6.439
  586GLN   HE22 5774   9.263   5.582   6.426
  586GLN      C 5775   9.288   6.066   6.037
  586GLN      O 5776   9.197   6.099   5.961
  587LY3      N 5777   9.405   6.016   5.992
  587LY3      H 5778   9.476   5.990   6.058
  587LY3     CA 5779   9.430   6.000   5.852
  587LY3     CB 5780   9.470   6.121   5.766
  587LY3     CG 5781   9.588   6.196   5.827
  587LY3     CD 5782   9.642   6.309   5.740
  587LY3     CE 5783   9.761   6.381   5.805
  587LY3     NZ 5784   9.810   6.489   5.717
  587LY3    HZ1 5785   9.887   6.535   5.760
  587LY3    HZ2 5786   9.840   6.450   5.629
  587LY3    HZ3 5787   9.737   6.555   5.701
  587LY3      C 5788   9.466   5.862   5.807
  587LY3      O 5789   9.542   5.792   5.873
  588LEU      N 5790   9.408   5.816   5.693
  588LEU      H 5791   9.343   5.872   5.643
  588LEU     CA 5792   9.443   5.684   5.645
  588LEU     CB 5793   9.337   5.575   5.670
  588LEU     CG 5794   9.317   5.540   5.819
  588LEU    CD1 5795   9.450   5.496   5.881
  588LEU    CD2 5796   9.250   5.655   5.897
  588LEU      C 5797   9.466   5.691   5.497
  588LEU      O 5798   9.393   5.760   5.426
  589SER      N 5799   9.566   5.618   5.445
  589SER      H 5800   9.620   5.558   5.503
  589SER     CA 5801   9.595   5.629   5.304
  589SER     CB 5802   9.744   5.654   5.274
  589SER     OG 5803   9.785   5.778   5.331
  589SER     HG 5804   9.881   5.794   5.311
  589SER      C 5805   9.558   5.502   5.235
  589SER      O 5806   9.546   5.396   5.297
  590PHE      N 5807   9.535   5.511   5.101
  590PHE      H 5808   9.542   5.600   5.056
  590PHE     CA 5809   9.501   5.395   5.024
  590PHE     CB 5810   9.349   5.367   5.018
  590PHE     CG 5811   9.282   5.480   4.947
  590PHE    CD1 5812   9.272   5.481   4.810
  590PHE    HD1 5813   9.310   5.405   4.757
  590PHE    CD2 5814   9.229   5.585   5.018
  590PHE    HD2 5815   9.235   5.586   5.118
  590PHE    CE1 5816   9.210   5.584   4.744
  590PHE    HE1 5817   9.203   5.583   4.645
  590PHE    CE2 5818   9.166   5.689   4.953
  590PHE    HE2 5819   9.128   5.765   5.005
  590PHE     CZ 5820   9.157   5.689   4.816
  590PHE     HZ 5821   9.111   5.764   4.768
  590PHE      C 5822   9.550   5.414   4.884
  590PHE      O 5823   9.581   5.525   4.841
  591VAL      N 5824   9.558   5.302   4.810
  591VAL      H 5825   9.535   5.215   4.853
  591VAL     CA 5826   9.599   5.300   4.672
  591VAL     CB 5827   9.744   5.288   4.633
  591VAL    CG1 5828   9.797   5.158   4.696
  591VAL    CG2 5829   9.755   5.287   4.479
  591VAL      C 5830   9.492   5.255   4.579
  591VAL      O 5831   9.417   5.162   4.609
  592LEU      N 5832   9.479   5.321   4.462
  592LEU      H 5833   9.541   5.396   4.441
  592LEU     CA 5834   9.378   5.283   4.369
  592LEU     CB 5835   9.279   5.399   4.345
  592LEU     CG 5836   9.173   5.372   4.238
  592LEU    CD1 5837   9.058   5.472   4.251
  592LEU    CD2 5838   9.233   5.383   4.097
  592LEU      C 5839   9.445   5.240   4.243
  592LEU      O 5840   9.528   5.310   4.186
  593LY3      N 5841   9.411   5.118   4.196
  593LY3      H 5842   9.341   5.065   4.243
  593LY3     CA 5843   9.475   5.065   4.079
  593LY3     CB 5844   9.532   4.925   4.105
  593LY3     CG 5845   9.601   4.860   3.985
  593LY3     CD 5846   9.677   4.733   4.025
  593LY3     CE 5847   9.590   4.635   4.103
  593LY3     NZ 5848   9.669   4.515   4.140
  593LY3    HZ1 5849   9.611   4.451   4.191
  593LY3    HZ2 5850   9.702   4.470   4.057
  593LY3    HZ3 5851   9.747   4.542   4.197
  593LY3      C 5852   9.374   5.054   3.969
  593LY3      O 5853   9.261   5.010   3.991
  594VAL      N 5854   9.413   5.096   3.847
  594VAL      H 5855   9.505   5.133   3.836
  594VAL     CA 5856   9.325   5.090   3.734
  594VAL     CB 5857   9.293   5.226   3.679
  594VAL    CG1 5858   9.210   5.209   3.551
  594VAL    CG2 5859   9.221   5.306   3.789
  594VAL      C 5860   9.395   5.015   3.624
  594VAL      O 5861   9.509   5.045   3.589
  595GL4      N 5862   9.327   4.915   3.565
  595GL4      H 5863   9.234   4.893   3.595
  595GL4     CA 5864   9.386   4.838   3.459
  595GL4     CB 5865   9.426   4.695   3.500
  595GL4     CG 5866   9.537   4.691   3.605
  595GL4     CD 5867   9.568   4.545   3.636
  595GL4    OE1 5868   9.477   4.475   3.688
  595GL4   HE11 5869   9.494   4.379   3.710
  595GL4   HE12 5870   9.388   4.515   3.709
  595GL4    OE2 5871   9.683   4.502   3.608
  595GL4   HE21 5872   9.706   4.407   3.626
  595GL4   HE22 5873   9.750   4.563   3.566
  595GL4      C 5874   9.283   4.823   3.351
  595GL4      O 5875   9.164   4.844   3.375
  596GLY      N 5876   9.325   4.790   3.227
  596GLY      H 5877   9.422   4.782   3.206
  596GLY     CA 5878   9.225   4.767   3.126
  596GLY      C 5879   9.258   4.840   2.999
  596GLY      O 5880   9.373   4.875   2.973
  597LY3      N 5881   9.154   4.861   2.916
  597LY3      H 5882   9.063   4.831   2.945
  597LY3     CA 5883   9.166   4.924   2.787
  597LY3     CB 5884   9.173   4.822   2.673
  597LY3     CG 5885   9.049   4.731   2.678
  597LY3     CD 5886   9.036   4.636   2.559
  597LY3     CE 5887   8.916   4.542   2.576
  597LY3     NZ 5888   8.933   4.460   2.698
  597LY3    HZ1 5889   8.855   4.399   2.708
  597LY3    HZ2 5890   9.017   4.406   2.690
  597LY3    HZ3 5891   8.940   4.520   2.778
  597LY3      C 5892   9.042   5.004   2.761
  597LY3      O 5893   8.939   4.980   2.823
  598VAL      N 5894   9.050   5.102   2.667
  598VAL      H 5895   9.136   5.115   2.617
  598VAL     CA 5896   8.937   5.185   2.638
  598VAL     CB 5897   8.955   5.321   2.699
  598VAL    CG1 5898   9.053   5.412   2.624
  598VAL    CG2 5899   8.840   5.367   2.789
  598VAL      C 5900   8.926   5.205   2.489
  598VAL      O 5901   9.025   5.231   2.421
  599GLY      N 5902   8.805   5.182   2.433
  599GLY      H 5903   8.731   5.145   2.489
  599GLY     CA 5904   8.779   5.209   2.294
  599GLY      C 5905   8.752   5.356   2.271
  599GLY      O 5906   8.801   5.415   2.174
  600AS4      N 5907   8.670   5.416   2.359
  600AS4      H 5908   8.638   5.364   2.439
  600AS4     CA 5909   8.627   5.552   2.344
  600AS4     CB 5910   8.478   5.588   2.324
  600AS4     CG 5911   8.437   5.549   2.183
  600AS4    OD1 5912   8.318   5.567   2.148
  600AS4   HD11 5913   8.288   5.542   2.056
  600AS4   HD12 5914   8.252   5.606   2.213
  600AS4    OD2 5915   8.526   5.500   2.107
  600AS4   HD21 5916   8.502   5.473   2.014
  600AS4   HD22 5917   8.619   5.488   2.141
  600AS4      C 5918   8.718   5.660   2.390
  600AS4      O 5919   8.821   5.636   2.451
  601ASN      N 5920   8.679   5.785   2.357
  601ASN      H 5921   8.594   5.796   2.305
  601ASN     CA 5922   8.754   5.902   2.391
  601ASN     CB 5923   8.698   6.020   2.312
  601ASN     CG 5924   8.713   5.987   2.164
  601ASN    OD1 5925   8.618   5.995   2.087
  601ASN    ND2 5926   8.837   5.948   2.124
  601ASN   HD21 5927   8.911   5.942   2.190
  601ASN   HD22 5928   8.853   5.925   2.028
  601ASN      C 5929   8.747   5.926   2.540
  601ASN      O 5930   8.848   5.959   2.602
  602ILE      N 5931   8.628   5.911   2.602
  602ILE      H 5932   8.546   5.894   2.549
  602ILE     CA 5933   8.621   5.921   2.746
  602ILE     CB 5934   8.670   6.040   2.824
  602ILE    CG1 5935   8.657   6.015   2.976
  602ILE    CG2 5936   8.594   6.164   2.775
  602ILE     CD 5937   8.512   6.013   3.025
  602ILE      C 5938   8.542   5.812   2.812
  602ILE      O 5939   8.432   5.778   2.769
  603VAL      N 5940   8.599   5.751   2.918
  603VAL      H 5941   8.691   5.778   2.948
  603VAL     CA 5942   8.530   5.647   2.989
  603VAL     CB 5943   8.591   5.512   2.972
  603VAL    CG1 5944   8.525   5.413   3.070
  603VAL    CG2 5945   8.569   5.473   2.825
  603VAL      C 5946   8.528   5.684   3.135
  603VAL      O 5947   8.628   5.727   3.191
  604SER      N 5948   8.411   5.666   3.200
  604SER      H 5949   8.333   5.623   3.154
  604SER     CA 5950   8.400   5.709   3.337
  604SER     CB 5951   8.287   5.811   3.358
  604SER     OG 5952   8.313   5.928   3.281
  604SER     HG 5953   8.239   5.994   3.295
  604SER      C 5954   8.371   5.593   3.427
  604SER      O 5955   8.305   5.496   3.390
  605ALA      N 5956   8.423   5.603   3.551
  605ALA      H 5957   8.477   5.685   3.573
  605ALA     CA 5958   8.407   5.504   3.654
  605ALA     CB 5959   8.527   5.408   3.667
  605ALA      C 5960   8.396   5.581   3.782
  605ALA      O 5961   8.404   5.703   3.780
  606SER      N 5962   8.372   5.513   3.896
  606SER      H 5963   8.360   5.413   3.894
  606SER     CA 5964   8.365   5.582   4.022
  606SER     CB 5965   8.275   5.706   4.041
  606SER     OG 5966   8.138   5.667   4.038
  606SER     HG 5967   8.080   5.748   4.050
  606SER      C 5968   8.404   5.506   4.145
  606SER      O 5969   8.393   5.383   4.150
  607LEU      N 5970   8.453   5.578   4.248
  607LEU      H 5971   8.461   5.677   4.236
  607LEU     CA 5972   8.493   5.520   4.373
  607LEU     CB 5973   8.641   5.549   4.406
  607LEU     CG 5974   8.683   5.506   4.548
  607LEU    CD1 5975   8.669   5.355   4.567
  607LEU    CD2 5976   8.826   5.555   4.578
  607LEU      C 5977   8.412   5.586   4.481
  607LEU      O 5978   8.400   5.708   4.483
  608VAL      N 5979   8.353   5.509   4.574
  608VAL      H 5980   8.361   5.409   4.570
  608VAL     CA 5981   8.279   5.572   4.679
  608VAL     CB 5982   8.130   5.563   4.662
  608VAL    CG1 5983   8.050   5.614   4.783
  608VAL    CG2 5984   8.086   5.568   4.515
  608VAL      C 5985   8.313   5.505   4.809
  608VAL      O 5986   8.312   5.382   4.819
  609TRP      N 5987   8.344   5.586   4.913
  609TRP      H 5988   8.345   5.685   4.898
  609TRP     CA 5989   8.373   5.533   5.043
  609TRP     CB 5990   8.495   5.599   5.111
  609TRP     CG 5991   8.627   5.569   5.043
  609TRP    CD1 5992   8.687   5.633   4.938
  609TRP    HD1 5993   8.650   5.712   4.890
  609TRP    CD2 5994   8.716   5.463   5.082
  609TRP    NE1 5995   8.807   5.573   4.909
  609TRP    HE1 5996   8.870   5.600   4.836
  609TRP    CE2 5997   8.826   5.468   4.997
  609TRP    CE3 5998   8.706   5.369   5.180
  609TRP    HE3 5999   8.627   5.366   5.241
  609TRP    CZ2 6000   8.928   5.379   5.009
  609TRP    HZ2 6001   9.008   5.382   4.948
  609TRP    CZ3 6002   8.809   5.279   5.192
  609TRP    HZ3 6003   8.805   5.209   5.263
  609TRP    CH2 6004   8.918   5.284   5.108
  609TRP    HH2 6005   8.992   5.217   5.119
  609TRP      C 6006   8.254   5.563   5.128
  609TRP      O 6007   8.205   5.676   5.128
  610AS4      N 6008   8.202   5.463   5.202
  610AS4      H 6009   8.246   5.373   5.206
  610AS4     CA 6010   8.082   5.489   5.277
  610AS4     CB 6011   7.956   5.435   5.206
  610AS4     CG 6012   7.940   5.502   5.071
  610AS4    OD1 6013   7.938   5.429   4.968
  610AS4   HD11 6014   7.926   5.470   4.878
  610AS4   HD12 6015   7.948   5.330   4.977
  610AS4    OD2 6016   7.928   5.628   5.067
  610AS4   HD21 6017   7.916   5.674   4.980
  610AS4   HD22 6018   7.931   5.680   5.152
  610AS4      C 6019   8.083   5.417   5.409
  610AS4      O 6020   8.114   5.298   5.417
  611AS4      N 6021   8.054   5.493   5.516
  611AS4      H 6022   8.052   5.592   5.503
  611AS4     CA 6023   8.025   5.443   5.648
  611AS4     CB 6024   8.088   5.502   5.777
  611AS4     CG 6025   8.031   5.642   5.814
  611AS4    OD1 6026   7.950   5.704   5.740
  611AS4   HD11 6027   7.916   5.794   5.768
  611AS4   HD12 6028   7.921   5.664   5.653
  611AS4    OD2 6029   8.070   5.688   5.924
  611AS4   HD21 6030   8.038   5.777   5.956
  611AS4   HD22 6031   8.134   5.635   5.980
  611AS4      C 6032   7.886   5.391   5.662
  611AS4      O 6033   7.851   5.320   5.756
  612GLY      N 6034   7.802   5.438   5.569
  612GLY      H 6035   7.840   5.494   5.495
  612GLY     CA 6036   7.661   5.412   5.568
  612GLY      C 6037   7.597   5.547   5.586
  612GLY      O 6038   7.492   5.576   5.529
  613VAL      N 6039   7.658   5.630   5.673
  613VAL      H 6040   7.737   5.597   5.725
  613VAL     CA 6041   7.613   5.765   5.695
  613VAL     CB 6042   7.659   5.818   5.827
  613VAL    CG1 6043   7.611   5.964   5.840
  613VAL    CG2 6044   7.603   5.726   5.936
  613VAL      C 6045   7.663   5.859   5.588
  613VAL      O 6046   7.587   5.938   5.534
  614HI2      N 6047   7.794   5.852   5.555
  614HI2      H 6048   7.851   5.779   5.593
  614HI2     CA 6049   7.853   5.948   5.465
  614HI2     CB 6050   7.985   6.009   5.519
  614HI2     CG 6051   7.969   6.082   5.649
  614HI2    ND1 6052   7.968   6.021   5.772
  614HI2    HD1 6053   7.976   5.923   5.790
  614HI2    CD2 6054   7.955   6.215   5.673
  614HI2    HD2 6055   7.952   6.286   5.602
  614HI2    CE1 6056   7.953   6.119   5.864
  614HI2    HE1 6057   7.949   6.103   5.963
  614HI2    NE2 6058   7.945   6.239   5.809
  614HI2    HE2 6059   7.933   6.327   5.855
  614HI2      C 6060   7.891   5.879   5.338
  614HI2      O 6061   7.912   5.758   5.336
  615GLN      N 6062   7.896   5.956   5.227
  615GLN      H 6063   7.871   6.053   5.232
  615GLN     CA 6064   7.937   5.900   5.101
  615GLN     CB 6065   7.824   5.891   4.997
  615GLN     CG 6066   7.710   5.797   5.037
  615GLN     CD 6067   7.607   5.799   4.925
  615GLN    OE1 6068   7.559   5.695   4.882
  615GLN    NE2 6069   7.573   5.921   4.877
  615GLN   HE21 6070   7.615   6.004   4.915
  615GLN   HE22 6071   7.506   5.929   4.803
  615GLN      C 6072   8.041   5.991   5.043
  615GLN      O 6073   8.013   6.108   5.016
  616VAL      N 6074   8.164   5.940   5.022
  616VAL      H 6075   8.181   5.844   5.046
  616VAL     CA 6076   8.270   6.019   4.967
  616VAL     CB 6077   8.398   6.003   5.043
  616VAL    CG1 6078   8.506   6.090   4.977
  616VAL    CG2 6079   8.371   6.040   5.191
  616VAL      C 6080   8.292   5.968   4.828
  616VAL      O 6081   8.354   5.863   4.808
  617ARG      N 6082   8.247   6.044   4.727
  617ARG      H 6083   8.209   6.135   4.746
  617ARG     CA 6084   8.251   5.997   4.591
  617ARG     CB 6085   8.117   6.020   4.520
  617ARG     CG 6086   8.110   5.969   4.375
  617ARG     CD 6087   7.971   5.991   4.314
  617ARG     NE 6088   7.972   5.940   4.175
  617ARG     HE 6089   7.954   5.844   4.156
  617ARG     CZ 6090   7.996   6.026   4.071
  617ARG    NH1 6091   8.020   6.158   4.097
  617ARG   HH11 6092   8.020   6.191   4.191
  617ARG   HH12 6093   8.039   6.221   4.022
  617ARG    NH2 6094   7.997   5.980   3.943
  617ARG   HH21 6095   7.980   5.883   3.924
  617ARG   HH22 6096   8.016   6.043   3.867
  617ARG      C 6097   8.358   6.069   4.514
  617ARG      O 6098   8.372   6.191   4.520
  618THR      N 6099   8.436   5.989   4.439
  618THR      H 6100   8.418   5.891   4.442
  618THR     CA 6101   8.543   6.034   4.357
  618THR     CB 6102   8.680   6.051   4.418
  618THR    OG1 6103   8.686   6.128   4.538
  618THR    HG1 6104   8.780   6.133   4.569
  618THR    CG2 6105   8.805   6.034   4.330
  618THR      C 6106   8.531   5.982   4.217
  618THR      O 6107   8.537   5.861   4.199
  619PRO      N 6108   8.512   6.065   4.118
  619PRO     CA 6109   8.510   6.007   3.987
  619PRO     CB 6110   8.384   6.048   3.912
  619PRO     CG 6111   8.354   6.182   3.982
  619PRO     CD 6112   8.403   6.160   4.128
  619PRO      C 6113   8.638   5.960   3.930
  619PRO      O 6114   8.742   6.011   3.971
  620ILE      N 6115   8.634   5.862   3.839
  620ILE      H 6116   8.545   5.822   3.816
  620ILE     CA 6117   8.750   5.811   3.773
  620ILE     CB 6118   8.820   5.687   3.823
  620ILE    CG1 6119   8.848   5.681   3.973
  620ILE    CG2 6120   8.904   5.617   3.715
  620ILE     CD 6121   8.871   5.536   4.018
  620ILE      C 6122   8.739   5.831   3.627
  620ILE      O 6123   8.650   5.771   3.566
  621VAL      N 6124   8.824   5.915   3.564
  621VAL      H 6125   8.898   5.960   3.614
  621VAL     CA 6126   8.804   5.935   3.424
  621VAL     CB 6127   8.771   6.078   3.389
  621VAL    CG1 6128   8.881   6.179   3.422
  621VAL    CG2 6129   8.663   6.092   3.281
  621VAL      C 6130   8.925   5.896   3.346
  621VAL      O 6131   9.037   5.939   3.373
  622VAL      N 6132   8.902   5.812   3.243
  622VAL      H 6133   8.810   5.777   3.230
  622VAL     CA 6134   9.006   5.770   3.153
  622VAL     CB 6135   9.084   5.643   3.172
  622VAL    CG1 6136   8.989   5.525   3.148
  622VAL    CG2 6137   9.204   5.645   3.075
  622VAL      C 6138   8.987   5.825   3.016
  622VAL      O 6139   8.878   5.816   2.960
  623LEU      N 6140   9.092   5.888   2.958
  623LEU      H 6141   9.180   5.894   3.004
  623LEU     CA 6142   9.072   5.944   2.827
  623LEU     CB 6143   9.077   6.095   2.823
  623LEU     CG 6144   9.218   6.152   2.845
  623LEU    CD1 6145   9.278   6.094   2.969
  623LEU    CD2 6146   9.290   6.195   2.720
  623LEU      C 6147   9.181   5.906   2.732
  623LEU      O 6148   9.296   5.885   2.770
  624ALA      N 6149   9.140   5.894   2.605
  624ALA      H 6150   9.041   5.897   2.590
  624ALA     CA 6151   9.221   5.878   2.489
  624ALA     CB 6152   9.142   5.817   2.371
  624ALA      C 6153   9.278   6.009   2.439
  624ALA      O 6154   9.378   6.009   2.369
  625LEU      N 6155   9.210   6.122   2.466
  625LEU      H 6156   9.132   6.120   2.529
  625LEU     CA 6157   9.248   6.246   2.404
  625LEU     CB 6158   9.147   6.348   2.351
  625LEU     CG 6159   9.055   6.287   2.247
  625LEU    CD1 6160   9.143   6.242   2.132
  625LEU    CD2 6161   8.973   6.169   2.303
  625LEU      C 6162   9.386   6.300   2.421
  625LEU      O 6163   9.447   6.297   2.526
  626PRO      N 6164   9.438   6.348   2.313
  626PRO     CA 6165   9.567   6.411   2.327
  626PRO     CB 6166   9.647   6.371   2.202
  626PRO     CG 6167   9.581   6.240   2.158
  626PRO     CD 6168   9.434   6.262   2.196
  626PRO      C 6169   9.543   6.558   2.331
  626PRO     O1 6170   9.630   6.606   2.340
  626PRO   HO11 6171   9.614   6.704   2.343
  626PRO   HO12 6172   9.705   6.539   2.344
  626PRO     O2 6173   9.469   6.625   2.327
  626PRO   HO21 6174   9.507   6.717   2.334
  626PRO   HO22 6175   9.381   6.577   2.317
  627SOL     OW 6176   0.230   0.628   0.113
  627SOL    HW1 6177   0.137   0.626   0.150
  627SOL    HW2 6178   0.231   0.589   0.021
  628SOL     OW 6179   0.225   0.275   0.996
  628SOL    HW1 6180   0.260   0.258   1.088
  628SOL    HW2 6181   0.137   0.230   0.984
  629SOL     OW 6182   0.019   0.368   0.647
  629SOL    HW1 6183  -0.063   0.411   0.686
  629SOL    HW2 6184  -0.009   0.295   0.584
  630SOL     OW 6185   0.569   1.275   1.165
  630SOL    HW1 6186   0.476   1.268   1.128
  630SOL    HW2 6187   0.580   1.364   1.209
  631SOL     OW 6188   1.555   1.511   0.703
  631SOL    HW1 6189   1.498   1.495   0.784
  631SOL    HW2 6190   1.496   1.521   0.623
  632SOL     OW 6191   1.135   0.703   0.717
  632SOL    HW1 6192   1.192   0.781   0.692
  632SOL    HW2 6193   1.075   0.729   0.793
  633SOL     OW 6194   1.755   0.607   0.231
  633SOL    HW1 6195   1.743   0.594   0.132
  633SOL    HW2 6196   1.725   0.526   0.280
  634SOL     OW 6197   0.768   1.144   1.023
  634SOL    HW1 6198   0.690   1.161   1.083
  634SOL    HW2 6199   0.802   1.231   0.987
  635SOL     OW 6200   0.850   0.798   1.823
  635SOL    HW1 6201   0.846   0.874   1.888
  635SOL    HW2 6202   0.872   0.834   1.732
  636SOL     OW 6203   0.685   1.012   0.665
  636SOL    HW1 6204   0.754   0.996   0.735
  636SOL    HW2 6205   0.612   1.069   0.703
  637SOL     OW 6206   0.686   1.161   1.803
  637SOL    HW1 6207   0.746   1.240   1.817
  637SOL    HW2 6208   0.600   1.192   1.762
  638SOL     OW 6209   0.335   1.435   1.061
  638SOL    HW1 6210   0.257   1.404   1.008
  638SOL    HW2 6211   0.393   1.493   1.004
  639SOL     OW 6212   1.460   1.505   1.339
  639SOL    HW1 6213   1.484   1.599   1.365
  639SOL    HW2 6214   1.444   1.451   1.421
  640SOL     OW 6215   0.438   0.392   1.499
  640SOL    HW1 6216   0.520   0.336   1.508
  640SOL    HW2 6217   0.357   0.334   1.503
  641SOL     OW 6218   1.603   0.447   0.737
  641SOL    HW1 6219   1.529   0.493   0.687
  641SOL    HW2 6220   1.654   0.515   0.790
  642SOL     OW 6221   0.231   1.713   0.483
  642SOL    HW1 6222   0.265   1.790   0.537
  642SOL    HW2 6223   0.275   1.713   0.393
  643SOL     OW 6224   1.127   1.341   1.690
  643SOL    HW1 6225   1.174   1.341   1.778
  643SOL    HW2 6226   1.079   1.254   1.679
  644SOL     OW 6227   0.230   1.434   0.538
  644SOL    HW1 6228   0.204   1.530   0.538
  644SOL    HW2 6229   0.159   1.380   0.583
  645SOL     OW 6230   0.240   1.091   0.886
  645SOL    HW1 6231   0.254   1.007   0.938
  645SOL    HW2 6232   0.185   1.155   0.941
  646SOL     OW 6233   0.620   1.786   1.439
  646SOL    HW1 6234   0.528   1.769   1.474
  646SOL    HW2 6235   0.648   1.878   1.465
  647SOL     OW 6236   0.606   0.964   0.123
  647SOL    HW1 6237   0.613   1.048   0.069
  647SOL    HW2 6238   0.652   0.977   0.211
  648SOL     OW 6239   1.594   0.114   1.480
  648SOL    HW1 6240   1.576   0.181   1.408
  648SOL    HW2 6241   1.591   0.160   1.569
  649SOL     OW 6242   0.122   0.643   0.563
  649SOL    HW1 6243   0.077   0.555   0.580
  649SOL    HW2 6244   0.121   0.697   0.647
  650SOL     OW 6245   1.842   1.767   0.359
  650SOL    HW1 6246   1.896   1.738   0.439
  650SOL    HW2 6247   1.872   1.857   0.330
  651SOL     OW 6248   0.027   1.596   0.117
  651SOL    HW1 6249   0.008   1.500   0.138
  651SOL    HW2 6250  -0.006   1.654   0.192
  652SOL     OW 6251   1.689   0.922   0.612
  652SOL    HW1 6252   1.784   0.893   0.620
  652SOL    HW2 6253   1.681   0.987   0.537
  653SOL     OW 6254   1.641   1.108   0.432
  653SOL    HW1 6255   1.727   1.110   0.380
  653SOL    HW2 6256   1.655   1.155   0.520
  654SOL     OW 6257   0.113   0.737   1.597
  654SOL    HW1 6258   0.201   0.724   1.642
  654SOL    HW2 6259   0.100   0.834   1.575
  655SOL     OW 6260   0.613   1.365   0.726
  655SOL    HW1 6261   0.564   1.278   0.735
  655SOL    HW2 6262   0.590   1.408   0.639
  656SOL     OW 6263   1.293   1.228   1.423
  656SOL    HW1 6264   1.330   1.155   1.365
  656SOL    HW2 6265   1.345   1.233   1.508
  657SOL     OW 6266   0.809   0.004   0.502
  657SOL    HW1 6267   0.849   0.095   0.493
  657SOL    HW2 6268   0.709   0.012   0.508
  658SOL     OW 6269   0.197   0.976   1.264
  658SOL    HW1 6270   0.286   0.931   1.250
  658SOL    HW2 6271   0.124   0.911   1.245
  659SOL     OW 6272   1.525   0.999   0.190
  659SOL    HW1 6273   1.462   0.923   0.203
  659SOL    HW2 6274   1.573   1.017   0.276
  660SOL     OW 6275   1.187   1.792   1.616
  660SOL    HW1 6276   1.211   1.852   1.540
  660SOL    HW2 6277   1.194   1.697   1.586
  661SOL     OW 6278   0.317   0.251   1.801
  661SOL    HW1 6279   0.388   0.322   1.807
  661SOL    HW2 6280   0.229   0.290   1.829
  662SOL     OW 6281   1.466   1.417   0.953
  662SOL    HW1 6282   1.407   1.423   1.033
  662SOL    HW2 6283   1.451   1.329   0.907
  663SOL     OW 6284   1.667   1.714   0.572
  663SOL    HW1 6285   1.626   1.691   0.484
  663SOL    HW2 6286   1.649   1.640   0.637
  664SOL     OW 6287   0.598   0.729   0.270
  664SOL    HW1 6288   0.622   0.798   0.202
  664SOL    HW2 6289   0.520   0.762   0.324
  665SOL     OW 6290   1.281   0.345   0.944
  665SOL    HW1 6291   1.195   0.295   0.931
  665SOL    HW2 6292   1.343   0.291   1.000
  666SOL     OW 6293   1.576   1.662   0.307
  666SOL    HW1 6294   1.665   1.708   0.310
  666SOL    HW2 6295   1.555   1.638   0.212
  667SOL     OW 6296   0.807   0.605   1.465
  667SOL    HW1 6297   0.760   0.602   1.554
  667SOL    HW2 6298   0.756   0.550   1.399
  668SOL     OW 6299   1.394   0.469   1.674
  668SOL    HW1 6300   1.374   0.512   1.762
  668SOL    HW2 6301   1.472   0.407   1.683
  669SOL     OW 6302   0.973   0.890   1.572
  669SOL    HW1 6303   1.019   0.806   1.543
  669SOL    HW2 6304   0.917   0.924   1.497
  670SOL     OW 6305   0.991   0.410   1.242
  670SOL    HW1 6306   0.914   0.444   1.296
  670SOL    HW2 6307   0.957   0.359   1.163
  671SOL     OW 6308   1.041   0.701   0.429
  671SOL    HW1 6309   1.067   0.697   0.525
  671SOL    HW2 6310   0.956   0.650   0.415
  672SOL     OW 6311   0.076   0.811   0.789
  672SOL    HW1 6312   0.175   0.799   0.798
  672SOL    HW2 6313   0.052   0.906   0.810
  673SOL     OW 6314   0.130   1.821   1.571
  673SOL    HW1 6315   0.120   1.806   1.670
  673SOL    HW2 6316   0.044   1.857   1.535
  674SOL     OW 6317   0.865   0.348   0.195
  674SOL    HW1 6318   0.924   0.411   0.146
  674SOL    HW2 6319   0.884   0.254   0.166
  675SOL     OW 6320   1.719   0.585   1.831
  675SOL    HW1 6321   1.693   0.674   1.795
  675SOL    HW2 6322   1.717   0.517   1.758
  676SOL     OW 6323   1.362   1.144   0.545
  676SOL    HW1 6324   1.445   1.115   0.497
  676SOL    HW2 6325   1.313   1.211   0.489
  677SOL     OW 6326   0.550   0.196   0.885
  677SOL    HW1 6327   0.545   0.191   0.985
  677SOL    HW2 6328   0.552   0.292   0.856
  678SOL     OW 6329   1.008   1.456   0.477
  678SOL    HW1 6330   0.962   1.528   0.425
  678SOL    HW2 6331   1.004   1.476   0.575
  679SOL     OW 6332   0.351   1.801   0.853
  679SOL    HW1 6333   0.401   1.715   0.859
  679SOL    HW2 6334   0.416   1.878   0.850
  680SOL     OW 6335   1.795   1.066   0.873
  680SOL    HW1 6336   1.733   1.051   0.797
  680SOL    HW2 6337   1.743   1.077   0.958
  681SOL     OW 6338   1.227   1.550   1.506
  681SOL    HW1 6339   1.233   1.473   1.570
  681SOL    HW2 6340   1.175   1.524   1.426
  682SOL     OW 6341   0.321   0.943   0.242
  682SOL    HW1 6342   0.403   0.982   0.200
  682SOL    HW2 6343   0.294   0.861   0.193
  683SOL     OW 6344   1.458   0.735   0.728
  683SOL    HW1 6345   1.453   0.670   0.803
  683SOL    HW2 6346   1.538   0.794   0.741
  684SOL     OW 6347   0.461   1.266   1.727
  684SOL    HW1 6348   0.411   1.267   1.641
  684SOL    HW2 6349   0.398   1.248   1.803
  685SOL     OW 6350   1.111   1.776   0.237
  685SOL    HW1 6351   1.051   1.714   0.287
  685SOL    HW2 6352   1.142   1.732   0.152
  686SOL     OW 6353   0.202   0.285   1.498
  686SOL    HW1 6354   0.122   0.345   1.485
  686SOL    HW2 6355   0.192   0.236   1.584
  687SOL     OW 6356   1.632   1.377   0.081
  687SOL    HW1 6357   1.600   1.471   0.071
  687SOL    HW2 6358   1.556   1.314   0.069
  688SOL     OW 6359   0.464   1.743   0.323
  688SOL    HW1 6360   0.497   1.782   0.409
  688SOL    HW2 6361   0.540   1.736   0.258
  689SOL     OW 6362   1.400   0.107   0.426
  689SOL    HW1 6363   1.376   0.070   0.336
  689SOL    HW2 6364   1.499   0.123   0.430
  690SOL     OW 6365   0.249   1.785   1.241
  690SOL    HW1 6366   0.306   1.720   1.291
  690SOL    HW2 6367   0.233   1.752   1.148
  691SOL     OW 6368   0.940   1.698   0.904
  691SOL    HW1 6369   1.020   1.641   0.925
  691SOL    HW2 6370   0.891   1.658   0.827
  692SOL     OW 6371   0.382   0.700   0.480
  692SOL    HW1 6372   0.427   0.610   0.477
  692SOL    HW2 6373   0.288   0.689   0.513
  693SOL     OW 6374   1.547   0.222   1.729
  693SOL    HW1 6375   1.542   0.259   1.821
  693SOL    HW2 6376   1.475   0.153   1.717
  694SOL     OW 6377   0.614   0.122   0.117
  694SOL    HW1 6378   0.712   0.100   0.124
  694SOL    HW2 6379   0.583   0.105   0.024
  695SOL     OW 6380   0.781   0.264   1.749
  695SOL    HW1 6381   0.848   0.203   1.792
  695SOL    HW2 6382   0.708   0.283   1.814
  696SOL     OW 6383   0.888   1.514   1.195
  696SOL    HW1 6384   0.865   1.489   1.101
  696SOL    HW2 6385   0.949   1.445   1.234
  697SOL     OW 6386   1.351   0.590   1.433
  697SOL    HW1 6387   1.379   0.547   1.518
  697SOL    HW2 6388   1.376   0.686   1.434
  698SOL     OW 6389   0.803   1.402   0.924
  698SOL    HW1 6390   0.893   1.416   0.882
  698SOL    HW2 6391   0.732   1.404   0.853
  699SOL     OW 6392   0.922   0.503   0.899
  699SOL    HW1 6393   0.897   0.494   0.803
  699SOL    HW2 6394   0.970   0.421   0.930
  700SOL     OW 6395   0.539   0.064   0.512
  700SOL    HW1 6396   0.458   0.065   0.570
  700SOL    HW2 6397   0.542   0.147   0.457
  701SOL     OW 6398   1.434   1.188   0.041
  701SOL    HW1 6399   1.466   1.112   0.098
  701SOL    HW2 6400   1.342   1.215   0.071
  702SOL     OW 6401   0.297   0.035   0.171
  702SOL    HW1 6402   0.346   0.119   0.150
  702SOL    HW2 6403   0.359  -0.030   0.216
  703SOL     OW 6404   0.935   0.236   0.480
  703SOL    HW1 6405   0.887   0.277   0.402
  703SOL    HW2 6406   1.034   0.234   0.461
  704SOL     OW 6407   1.076   0.683   1.464
  704SOL    HW1 6408   0.996   0.622   1.467
  704SOL    HW2 6409   1.157   0.630   1.440
  705SOL     OW 6410   1.227   1.570   0.793
  705SOL    HW1 6411   1.248   1.644   0.728
  705SOL    HW2 6412   1.295   1.570   0.866
  706SOL     OW 6413   0.459   1.152   0.741
  706SOL    HW1 6414   0.388   1.125   0.806
  706SOL    HW2 6415   0.433   1.124   0.648
  707SOL     OW 6416   1.271   1.797   0.591
  707SOL    HW1 6417   1.315   1.861   0.527
  707SOL    HW2 6418   1.221   1.849   0.661
  708SOL     OW 6419   1.032   0.549   0.016
  708SOL    HW1 6420   0.991   0.631  -0.023
  708SOL    HW2 6421   1.096   0.575   0.089
  709SOL     OW 6422   0.078   0.556   1.386
  709SOL    HW1 6423   0.170   0.555   1.345
  709SOL    HW2 6424   0.072   0.630   1.453
  710SOL     OW 6425   0.561   0.222   1.147
  710SOL    HW1 6426   0.599   0.138   1.184
  710SOL    HW2 6427   0.473   0.241   1.191
  711SOL     OW 6428   0.866   0.454   0.642
  711SOL    HW1 6429   0.834   0.526   0.580
  711SOL    HW2 6430   0.890   0.373   0.589
  712SOL     OW 6431   1.017   0.039   0.753
  712SOL    HW1 6432   0.945   0.044   0.684
  712SOL    HW2 6433   0.993  -0.030   0.822
  713SOL     OW 6434   1.429   1.173   0.867
  713SOL    HW1 6435   1.374   1.089   0.860
  713SOL    HW2 6436   1.455   1.202   0.775
  714SOL     OW 6437   1.466   0.590   0.992
  714SOL    HW1 6438   1.436   0.495   0.999
  714SOL    HW2 6439   1.539   0.606   1.058
  715SOL     OW 6440   1.857   0.833   0.377
  715SOL    HW1 6441   1.899   0.769   0.441
  715SOL    HW2 6442   1.819   0.782   0.299
  716SOL     OW 6443   0.488   1.385   0.174
  716SOL    HW1 6444   0.401   1.370   0.221
  716SOL    HW2 6445   0.471   1.411   0.079
  717SOL     OW 6446   1.664   1.280   0.657
  717SOL    HW1 6447   1.763   1.288   0.671
  717SOL    HW2 6448   1.619   1.364   0.688
  718SOL     OW 6449   1.390   0.575   0.078
  718SOL    HW1 6450   1.336   0.554   0.159
  718SOL    HW2 6451   1.481   0.534   0.087
  719SOL     OW 6452   0.527   0.256   0.328
  719SOL    HW1 6453   0.554   0.197   0.253
  719SOL    HW2 6454   0.527   0.351   0.297
  720SOL     OW 6455   1.754   1.223   1.588
  720SOL    HW1 6456   1.845   1.184   1.575
  720SOL    HW2 6457   1.762   1.319   1.612
  721SOL     OW 6458   1.064   1.347   1.340
  721SOL    HW1 6459   0.984   1.324   1.395
  721SOL    HW2 6460   1.147   1.321   1.389
  722SOL     OW 6461   1.592   1.629   1.625
  722SOL    HW1 6462   1.619   1.663   1.535
  722SOL    HW2 6463   1.671   1.591   1.671
  723SOL     OW 6464   1.111   1.195   1.100
  723SOL    HW1 6465   1.071   1.239   1.181
  723SOL    HW2 6466   1.070   1.232   1.017
  724SOL     OW 6467   1.638   1.099   1.079
  724SOL    HW1 6468   1.643   1.180   1.138
  724SOL    HW2 6469   1.552   1.101   1.028
  725SOL     OW 6470   0.915   0.089   1.402
  725SOL    HW1 6471   0.940   0.069   1.307
  725SOL    HW2 6472   0.987   0.145   1.444
  726SOL     OW 6473   0.980   1.116   1.719
  726SOL    HW1 6474   0.881   1.122   1.729
  726SOL    HW2 6475   1.003   1.036   1.663
  727SOL     OW 6476   0.705   1.050   0.368
  727SOL    HW1 6477   0.691   1.057   0.467
  727SOL    HW2 6478   0.789   0.999   0.350
  728SOL     OW 6479   0.410   0.813   1.251
  728SOL    HW1 6480   0.496   0.825   1.301
  728SOL    HW2 6481   0.368   0.726   1.278
  729SOL     OW 6482   1.274   0.386   1.262
  729SOL    HW1 6483   1.295   0.460   1.326
  729SOL    HW2 6484   1.185   0.403   1.219
  730SOL     OW 6485   0.064   1.564   1.331
  730SOL    HW1 6486   0.018   1.646   1.297
  730SOL    HW2 6487   0.162   1.583   1.340
  731SOL     OW 6488   0.367   1.100   0.501
  731SOL    HW1 6489   0.360   1.183   0.445
  731SOL    HW2 6490   0.371   1.020   0.441
  732SOL     OW 6491   0.566   0.537   0.865
  732SOL    HW1 6492   0.578   0.603   0.791
  732SOL    HW2 6493   0.612   0.571   0.948
  733SOL     OW 6494   1.252   1.348   0.388
  733SOL    HW1 6495   1.302   1.425   0.428
  733SOL    HW2 6496   1.157   1.350   0.420
  734SOL     OW 6497   1.272   1.445   1.142
  734SOL    HW1 6498   1.319   1.458   1.229
  734SOL    HW2 6499   1.206   1.371   1.151
  735SOL     OW 6500   1.582   0.639   0.472
  735SOL    HW1 6501   1.551   0.700   0.545
  735SOL    HW2 6502   1.632   0.691   0.403
  736SOL     OW 6503   0.354   1.510   1.329
  736SOL    HW1 6504   0.333   1.466   1.242
  736SOL    HW2 6505   0.451   1.536   1.332
  737SOL     OW 6506   0.402   0.751   1.598
  737SOL    HW1 6507   0.470   0.806   1.551
  737SOL    HW2 6508   0.442   0.663   1.625
  738SOL     OW 6509   1.587   0.779   1.670
  738SOL    HW1 6510   1.495   0.817   1.665
  738SOL    HW2 6511   1.647   0.826   1.605
  739SOL     OW 6512   1.013   0.105   1.770
  739SOL    HW1 6513   1.019   0.190   1.718
  739SOL    HW2 6514   1.045   0.029   1.713
  740SOL     OW 6515   0.504   0.050   1.740
  740SOL    HW1 6516   0.462  -0.007   1.670
  740SOL    HW2 6517   0.438   0.119   1.772
  741SOL     OW 6518   0.573   0.870   1.029
  741SOL    HW1 6519   0.617   0.959   1.020
  741SOL    HW2 6520   0.510   0.870   1.106
  742SOL     OW 6521   1.360   0.862   1.045
  742SOL    HW1 6522   1.285   0.862   0.979
  742SOL    HW2 6523   1.397   0.770   1.054
  743SOL     OW 6524   1.209   0.525   0.275
  743SOL    HW1 6525   1.222   0.441   0.329
  743SOL    HW2 6526   1.180   0.599   0.335
  744SOL     OW 6527   0.307   0.213   1.231
  744SOL    HW1 6528   0.284   0.250   1.321
  744SOL    HW2 6529   0.277   0.118   1.225
  745SOL     OW 6530   0.037   1.310   1.282
  745SOL    HW1 6531   0.090   1.261   1.350
  745SOL    HW2 6532   0.059   1.408   1.287
  746SOL     OW 6533   0.732   0.634   1.064
  746SOL    HW1 6534   0.791   0.608   0.988
  746SOL    HW2 6535   0.704   0.730   1.053
  747SOL     OW 6536   1.728   0.935   1.854
  747SOL    HW1 6537   1.682   0.928   1.765
  747SOL    HW2 6538   1.666   0.979   1.920
  748SOL     OW 6539   0.307   0.063   0.618
  748SOL    HW1 6540   0.296   0.157   0.651
  748SOL    HW2 6541   0.302   0.000   0.695
  749SOL     OW 6542   1.622   0.367   0.374
  749SOL    HW1 6543   1.624   0.291   0.438
  749SOL    HW2 6544   1.574   0.444   0.414
  750SOL     OW 6545   1.023   0.766   0.966
  750SOL    HW1 6546   1.038   0.787   1.062
  750SOL    HW2 6547   0.993   0.671   0.957
  751SOL     OW 6548   0.980   1.573   1.700
  751SOL    HW1 6549   0.960   1.617   1.612
  751SOL    HW2 6550   1.019   1.482   1.684
  752SOL     OW 6551   1.859   1.518   1.605
  752SOL    HW1 6552   1.873   1.545   1.510
  752SOL    HW2 6553   1.942   1.540   1.658
  753SOL     OW 6554   0.350   0.898   1.804
  753SOL    HW1 6555   0.426   0.942   1.852
  753SOL    HW2 6556   0.385   0.851   1.722
  754SOL     OW 6557   1.540   0.274   0.125
  754SOL    HW1 6558   1.479   0.199   0.148
  754SOL    HW2 6559   1.562   0.326   0.208
  755SOL     OW 6560   1.303   0.838   0.042
  755SOL    HW1 6561   1.337   0.745   0.057
  755SOL    HW2 6562   1.321   0.865  -0.053
  756SOL     OW 6563   1.068   1.333   0.849
  756SOL    HW1 6564   1.075   1.249   0.794
  756SOL    HW2 6565   1.130   1.402   0.813
  757SOL     OW 6566   0.319   0.810   0.949
  757SOL    HW1 6567   0.412   0.846   0.954
  757SOL    HW2 6568   0.313   0.725   1.001
  758SOL     OW 6569   0.339   0.509   1.006
  758SOL    HW1 6570   0.287   0.426   0.989
  758SOL    HW2 6571   0.416   0.514   0.942
  759SOL     OW 6572   1.138   0.380   1.678
  759SOL    HW1 6573   1.093   0.443   1.742
  759SOL    HW2 6574   1.231   0.411   1.661
  760SOL     OW 6575   1.160   0.207   1.477
  760SOL    HW1 6576   1.160   0.271   1.554
  760SOL    HW2 6577   1.188   0.255   1.394
  761SOL     OW 6578   0.008   1.326   0.200
  761SOL    HW1 6579  -0.085   1.347   0.169
  761SOL    HW2 6580   0.018   1.227   0.213
  762SOL     OW 6581   0.088   1.801   0.927
  762SOL    HW1 6582   0.046   1.715   0.900
  762SOL    HW2 6583   0.182   1.804   0.893
  763SOL     OW 6584   0.504   1.568   0.910
  763SOL    HW1 6585   0.570   1.642   0.919
  763SOL    HW2 6586   0.548   1.489   0.868
  764SOL     OW 6587   1.002   0.796   1.238
  764SOL    HW1 6588   1.043   0.764   1.324
  764SOL    HW2 6589   0.906   0.769   1.235
  765SOL     OW 6590   0.040   0.544   1.114
  765SOL    HW1 6591   0.125   0.511   1.073
  765SOL    HW2 6592   0.053   0.559   1.212
  766SOL     OW 6593   0.189   0.520   1.722
  766SOL    HW1 6594   0.248   0.480   1.652
  766SOL    HW2 6595   0.131   0.591   1.681
  767SOL     OW 6596   1.369   0.950   1.660
  767SOL    HW1 6597   1.408   1.039   1.680
  767SOL    HW2 6598   1.379   0.930   1.563
  768SOL     OW 6599   0.815   0.572   0.325
  768SOL    HW1 6600   0.822   0.483   0.279
  768SOL    HW2 6601   0.721   0.606   0.317
  769SOL     OW 6602   1.657   0.604   1.206
  769SOL    HW1 6603   1.619   0.535   1.268
  769SOL    HW2 6604   1.739   0.568   1.162
  770SOL     OW 6605   0.252   1.564   1.744
  770SOL    HW1 6606   0.222   1.621   1.820
  770SOL    HW2 6607   0.245   1.467   1.770
  771SOL     OW 6608   0.671   0.464   1.269
  771SOL    HW1 6609   0.637   0.375   1.239
  771SOL    HW2 6610   0.697   0.518   1.189
  772SOL     OW 6611   0.930   1.678   1.465
  772SOL    HW1 6612   0.906   1.660   1.370
  772SOL    HW2 6613   0.960   1.772   1.475
  773SOL     OW 6614   0.473   0.500   0.191
  773SOL    HW1 6615   0.534   0.580   0.195
  773SOL    HW2 6616   0.378   0.531   0.198
  774SOL     OW 6617   0.159   1.137   1.466
  774SOL    HW1 6618   0.181   1.076   1.542
  774SOL    HW2 6619   0.169   1.088   1.380
  775SOL     OW 6620   1.347   1.059   1.234
  775SOL    HW1 6621   1.371   0.996   1.160
  775SOL    HW2 6622   1.257   1.099   1.216
  776SOL     OW 6623   1.302   0.855   0.309
  776SOL    HW1 6624   1.216   0.824   0.351
  776SOL    HW2 6625   1.298   0.841   0.210
  777SOL     OW 6626   1.759   1.747   1.154
  777SOL    HW1 6627   1.820   1.777   1.081
  777SOL    HW2 6628   1.721   1.658   1.132
  778SOL     OW 6629   1.252   1.731   1.128
  778SOL    HW1 6630   1.336   1.736   1.074
  778SOL    HW2 6631   1.229   1.635   1.146
  779SOL     OW 6632   0.083   1.258   1.022
  779SOL    HW1 6633   0.078   1.257   1.122
  779SOL    HW2 6634   0.000   1.217   0.984
  780SOL     OW 6635   0.688   1.662   1.716
  780SOL    HW1 6636   0.632   1.743   1.725
  780SOL    HW2 6637   0.740   1.666   1.630
  781SOL     OW 6638   0.903   0.086   0.133
  781SOL    HW1 6639   0.954   0.087   0.047
  781SOL    HW2 6640   0.959   0.044   0.204
  782SOL     OW 6641   1.726   0.135   0.523
  782SOL    HW1 6642   1.799   0.118   0.456
  782SOL    HW2 6643   1.695   0.048   0.561
  783SOL     OW 6644   1.388   1.573   0.477
  783SOL    HW1 6645   1.455   1.585   0.403
  783SOL    HW2 6646   1.348   1.662   0.500
  784SOL     OW 6647   0.130   1.794   1.851
  784SOL    HW1 6648   0.089   1.720   1.904
  784SOL    HW2 6649   0.194   1.845   1.909
  785SOL     OW 6650   1.280   0.927   0.672
  785SOL    HW1 6651   1.340   0.846   0.674
  785SOL    HW2 6652   1.320   0.996   0.612
  786SOL     OW 6653   0.830   1.273   1.422
  786SOL    HW1 6654   0.825   1.306   1.517
  786SOL    HW2 6655   0.744   1.292   1.376
  787SOL     OW 6656   0.672   1.616   0.154
  787SOL    HW1 6657   0.681   1.626   0.055
  787SOL    HW2 6658   0.632   1.527   0.175
  788SOL     OW 6659   1.650   1.720   1.394
  788SOL    HW1 6660   1.703   1.730   1.310
  788SOL    HW2 6661   1.623   1.810   1.428
  789SOL     OW 6662   1.841   0.175   0.963
  789SOL    HW1 6663   1.880   0.090   0.927
  789SOL    HW2 6664   1.743   0.177   0.944
  790SOL     OW 6665   0.263   0.326   0.720
  790SOL    HW1 6666   0.184   0.377   0.686
  790SOL    HW2 6667   0.254   0.311   0.818
  791SOL     OW 6668   1.194   1.612   0.031
  791SOL    HW1 6669   1.200   1.519   0.068
  791SOL    HW2 6670   1.135   1.612  -0.049
  792SOL     OW 6671   0.822   1.002   1.372
  792SOL    HW1 6672   0.862   1.001   1.280
  792SOL    HW2 6673   0.832   1.094   1.412
  793SOL     OW 6674   0.916   0.910   0.291
  793SOL    HW1 6675   0.979   0.948   0.223
  793SOL    HW2 6676   0.956   0.827   0.330
  794SOL     OW 6677   1.504   1.607   0.044
  794SOL    HW1 6678   1.412   1.644   0.051
  794SOL    HW2 6679   1.542   1.627  -0.046
  795SOL     OW 6680   0.372   1.288   1.490
  795SOL    HW1 6681   0.359   1.381   1.456
  795SOL    HW2 6682   0.288   1.236   1.477
  796SOL     OW 6683   1.614   1.292   1.289
  796SOL    HW1 6684   1.674   1.295   1.369
  796SOL    HW2 6685   1.539   1.356   1.302
  797SOL     OW 6686   1.039   1.098   0.696
  797SOL    HW1 6687   0.969   1.051   0.750
  797SOL    HW2 6688   1.098   1.030   0.653
  798SOL     OW 6689   1.014   0.236   0.971
  798SOL    HW1 6690   1.006   0.200   0.878
  798SOL    HW2 6691   1.012   0.160   1.036
  799SOL     OW 6692   0.590   1.487   0.491
  799SOL    HW1 6693   0.632   1.429   0.421
  799SOL    HW2 6694   0.546   1.566   0.447
  800SOL     OW 6695   1.709   0.385   1.381
  800SOL    HW1 6696   1.782   0.454   1.385
  800SOL    HW2 6697   1.737   0.310   1.322
  801SOL     OW 6698   0.255   1.348   0.290
  801SOL    HW1 6699   0.159   1.349   0.263
  801SOL    HW2 6700   0.267   1.401   0.374
  802SOL     OW 6701   0.105   1.013   1.726
  802SOL    HW1 6702   0.028   0.980   1.780
  802SOL    HW2 6703   0.190   0.983   1.768
  803SOL     OW 6704   0.672   0.203   1.489
  803SOL    HW1 6705   0.762   0.187   1.449
  803SOL    HW2 6706   0.680   0.208   1.588
  804SOL     OW 6707   0.075   0.345   0.033
  804SOL    HW1 6708  -0.017   0.317   0.004
  804SOL    HW2 6709   0.106   0.422  -0.023
  805SOL     OW 6710   1.440   0.856   1.398
  805SOL    HW1 6711   1.383   0.908   1.335
  805SOL    HW2 6712   1.536   0.868   1.374
  806SOL     OW 6713   0.072   0.166   0.318
  806SOL    HW1 6714   0.055   0.249   0.264
  806SOL    HW2 6715   0.162   0.129   0.296
  807SOL     OW 6716   1.183   1.335   0.119
  807SOL    HW1 6717   1.084   1.324   0.121
  807SOL    HW2 6718   1.217   1.350   0.212
  808SOL     OW 6719   0.613   0.842   1.431
  808SOL    HW1 6720   0.669   0.923   1.414
  808SOL    HW2 6721   0.672   0.762   1.434
  809SOL     OW 6722   1.493   1.767   0.959
  809SOL    HW1 6723   1.526   1.831   0.890
  809SOL    HW2 6724   1.559   1.761   1.034
  810SOL     OW 6725   0.716   0.565   1.708
  810SOL    HW1 6726   0.735   0.630   1.782
  810SOL    HW2 6727   0.776   0.485   1.717
  811SOL     OW 6728   1.450   1.220   1.633
  811SOL    HW1 6729   1.441   1.210   1.732
  811SOL    HW2 6730   1.546   1.213   1.607
  812SOL     OW 6731   0.390   1.741   1.560
  812SOL    HW1 6732   0.299   1.782   1.558
  812SOL    HW2 6733   0.383   1.647   1.592
  813SOL     OW 6734   1.674   0.883   1.254
  813SOL    HW1 6735   1.647   0.794   1.217
  813SOL    HW2 6736   1.675   0.951   1.181
  814SOL     OW 6737   1.225   0.325   0.449
  814SOL    HW1 6738   1.290   0.251   0.438
  814SOL    HW2 6739   1.245   0.375   0.533
  815SOL     OW 6740   0.594   0.745   0.652
  815SOL    HW1 6741   0.644   0.830   0.633
  815SOL    HW2 6742   0.506   0.747   0.604
  816SOL     OW 6743   1.777   0.342   1.642
  816SOL    HW1 6744   1.760   0.373   1.548
  816SOL    HW2 6745   1.693   0.305   1.680
  817SOL     OW 6746   1.730   0.934   1.517
  817SOL    HW1 6747   1.768   1.025   1.532
  817SOL    HW2 6748   1.722   0.917   1.418
  818SOL     OW 6749   0.859   1.374   0.016
  818SOL    HW1 6750   0.813   1.389   0.104
  818SOL    HW2 6751   0.903   1.459  -0.014
  819SOL     OW 6752   0.661   1.790   0.953
  819SOL    HW1 6753   0.615   1.878   0.940
  819SOL    HW2 6754   0.760   1.802   0.946
  820SOL     OW 6755   0.859   0.956   0.861
  820SOL    HW1 6756   0.913   0.887   0.909
  820SOL    HW2 6757   0.827   1.025   0.927
  821SOL     OW 6758   1.083   0.984   0.087
  821SOL    HW1 6759   1.060   1.037   0.005
  821SOL    HW2 6760   1.164   0.928   0.068
  822SOL     OW 6761   1.861   1.569   0.851
  822SOL    HW1 6762   1.790   1.557   0.781
  822SOL    HW2 6763   1.862   1.490   0.911
  823SOL     OW 6764   0.221   1.314   1.844
  823SOL    HW1 6765   0.156   1.241   1.823
  823SOL    HW2 6766   0.225   1.328   1.942
  824SOL     OW 6767   0.079   1.240   0.653
  824SOL    HW1 6768   0.078   1.193   0.741
  824SOL    HW2 6769   0.161   1.212   0.602
  825SOL     OW 6770   0.672   1.391   1.624
  825SOL    HW1 6771   0.594   1.341   1.662
  825SOL    HW2 6772   0.669   1.486   1.655
  826SOL     OW 6773   1.824   0.192   1.227
  826SOL    HW1 6774   1.820   0.102   1.271
  826SOL    HW2 6775   1.827   0.181   1.128
  827SOL     OW 6776   0.428   0.424   0.520
  827SOL    HW1 6777   0.458   0.352   0.458
  827SOL    HW2 6778   0.389   0.384   0.603
  828SOL     OW 6779   1.705   1.487   1.104
  828SOL    HW1 6780   1.612   1.462   1.077
  828SOL    HW2 6781   1.731   1.437   1.186
  829SOL     OW 6782   0.317   0.547   1.280
  829SOL    HW1 6783   0.355   0.488   1.352
  829SOL    HW2 6784   0.357   0.521   1.192
  830SOL     OW 6785   0.812   1.586   0.687
  830SOL    HW1 6786   0.844   1.596   0.593
  830SOL    HW2 6787   0.733   1.524   0.689
  831SOL     OW 6788   1.424   0.214   1.112
  831SOL    HW1 6789   1.476   0.149   1.167
  831SOL    HW2 6790   1.375   0.277   1.173
  832SOL     OW 6791   1.001   0.034   1.154
  832SOL    HW1 6792   0.938  -0.038   1.123
  832SOL    HW2 6793   1.094  -0.002   1.154
  833SOL     OW 6794   0.770   1.330   0.301
  833SOL    HW1 6795   0.724   1.243   0.318
  833SOL    HW2 6796   0.861   1.327   0.342
  834SOL     OW 6797   0.618   1.567   1.284
  834SOL    HW1 6798   0.613   1.649   1.341
  834SOL    HW2 6799   0.707   1.564   1.239
  835SOL     OW 6800   1.352   0.052   0.168
  835SOL    HW1 6801   1.387   0.011   0.084
  835SOL    HW2 6802   1.262   0.014   0.188
  836SOL     OW 6803   1.300   0.453   0.691
  836SOL    HW1 6804   1.241   0.533   0.695
  836SOL    HW2 6805   1.315   0.418   0.784
  837SOL     OW 6806   1.593   0.221   0.882
  837SOL    HW1 6807   1.509   0.220   0.936
  837SOL    HW2 6808   1.595   0.304   0.826
  838SOL     OW 6809   0.039   1.077   0.300
  838SOL    HW1 6810   0.138   1.066   0.291
  838SOL    HW2 6811  -0.001   0.991   0.332
  839SOL     OW 6812   0.875   1.646   0.337
  839SOL    HW1 6813   0.798   1.611   0.283
  839SOL    HW2 6814   0.843   1.717   0.399
  840SOL     OW 6815   0.230   0.628   1.975
  840SOL    HW1 6816   0.137   0.626   2.012
  840SOL    HW2 6817   0.231   0.589   1.883
  841SOL     OW 6818   0.225   0.275   2.858
  841SOL    HW1 6819   0.260   0.258   2.950
  841SOL    HW2 6820   0.137   0.230   2.846
  842SOL     OW 6821   0.019   0.368   2.509
  842SOL    HW1 6822  -0.063   0.411   2.548
  842SOL    HW2 6823  -0.009   0.295   2.446
  843SOL     OW 6824   0.569   1.275   3.027
  843SOL    HW1 6825   0.476   1.268   2.990
  843SOL    HW2 6826   0.580   1.364   3.071
  844SOL     OW 6827   1.555   1.511   2.565
  844SOL    HW1 6828   1.498   1.495   2.646
  844SOL    HW2 6829   1.496   1.521   2.485
  845SOL     OW 6830   1.135   0.703   2.579
  845SOL    HW1 6831   1.192   0.781   2.554
  845SOL    HW2 6832   1.075   0.729   2.655
  846SOL     OW 6833   1.755   0.607   2.093
  846SOL    HW1 6834   1.743   0.594   1.994
  846SOL    HW2 6835   1.725   0.526   2.142
  847SOL     OW 6836   0.768   1.144   2.885
  847SOL    HW1 6837   0.690   1.161   2.945
  847SOL    HW2 6838   0.802   1.231   2.849
  848SOL     OW 6839   0.850   0.798   3.685
  848SOL    HW1 6840   0.846   0.874   3.750
  848SOL    HW2 6841   0.872   0.834   3.594
  849SOL     OW 6842   0.685   1.012   2.527
  849SOL    HW1 6843   0.754   0.996   2.597
  849SOL    HW2 6844   0.612   1.069   2.565
  850SOL     OW 6845   0.686   1.161   3.665
  850SOL    HW1 6846   0.746   1.240   3.679
  850SOL    HW2 6847   0.600   1.192   3.624
  851SOL     OW 6848   0.335   1.435   2.923
  851SOL    HW1 6849   0.257   1.404   2.870
  851SOL    HW2 6850   0.393   1.493   2.866
  852SOL     OW 6851   1.460   1.505   3.201
  852SOL    HW1 6852   1.484   1.599   3.227
  852SOL    HW2 6853   1.444   1.451   3.283
  853SOL     OW 6854   0.438   0.392   3.361
  853SOL    HW1 6855   0.520   0.336   3.370
  853SOL    HW2 6856   0.357   0.334   3.365
  854SOL     OW 6857   1.603   0.447   2.599
  854SOL    HW1 6858   1.529   0.493   2.549
  854SOL    HW2 6859   1.654   0.515   2.652
  855SOL     OW 6860   0.231   1.713   2.345
  855SOL    HW1 6861   0.265   1.790   2.399
  855SOL    HW2 6862   0.275   1.713   2.255
  856SOL     OW 6863   1.127   1.341   3.552
  856SOL    HW1 6864   1.174   1.341   3.640
  856SOL    HW2 6865   1.079   1.254   3.541
  857SOL     OW 6866   0.230   1.434   2.400
  857SOL    HW1 6867   0.204   1.530   2.400
  857SOL    HW2 6868   0.159   1.380   2.445
  858SOL     OW 6869   0.240   1.091   2.748
  858SOL    HW1 6870   0.254   1.007   2.800
  858SOL    HW2 6871   0.185   1.155   2.803
  859SOL     OW 6872   0.620   1.786   3.301
  859SOL    HW1 6873   0.528   1.769   3.336
  859SOL    HW2 6874   0.648   1.878   3.327
  860SOL     OW 6875   0.606   0.964   1.985
  860SOL    HW1 6876   0.613   1.048   1.931
  860SOL    HW2 6877   0.652   0.977   2.073
  861SOL     OW 6878   1.594   0.114   3.342
  861SOL    HW1 6879   1.576   0.181   3.270
  861SOL    HW2 6880   1.591   0.160   3.431
  862SOL     OW 6881   0.122   0.643   2.425
  862SOL    HW1 6882   0.077   0.555   2.442
  862SOL    HW2 6883   0.121   0.697   2.509
  863SOL     OW 6884   1.842   1.767   2.221
  863SOL    HW1 6885   1.896   1.738   2.301
  863SOL    HW2 6886   1.872   1.857   2.192
  864SOL     OW 6887   0.027   1.596   1.979
  864SOL    HW1 6888   0.008   1.500   2.000
  864SOL    HW2 6889  -0.006   1.654   2.054
  865SOL     OW 6890   1.689   0.922   2.474
  865SOL    HW1 6891   1.784   0.893   2.482
  865SOL    HW2 6892   1.681   0.987   2.399
  866SOL     OW 6893   1.641   1.108   2.294
  866SOL    HW1 6894   1.727   1.110   2.242
  866SOL    HW2 6895   1.655   1.155   2.382
  867SOL     OW 6896   0.113   0.737   3.459
  867SOL    HW1 6897   0.201   0.724   3.504
  867SOL    HW2 6898   0.100   0.834   3.437
  868SOL     OW 6899   0.613   1.365   2.588
  868SOL    HW1 6900   0.564   1.278   2.597
  868SOL    HW2 6901   0.590   1.408   2.501
  869SOL     OW 6902   1.293   1.228   3.285
  869SOL    HW1 6903   1.330   1.155   3.227
  869SOL    HW2 6904   1.345   1.233   3.370
  870SOL     OW 6905   0.809   0.004   2.364
  870SOL    HW1 6906   0.849   0.095   2.355
  870SOL    HW2 6907   0.709   0.012   2.370
  871SOL     OW 6908   0.197   0.976   3.126
  871SOL    HW1 6909   0.286   0.931   3.112
  871SOL    HW2 6910   0.124   0.911   3.107
  872SOL     OW 6911   1.525   0.999   2.052
  872SOL    HW1 6912   1.462   0.923   2.065
  872SOL    HW2 6913   1.573   1.017   2.138
  873SOL     OW 6914   1.187   1.792   3.478
  873SOL    HW1 6915   1.211   1.852   3.402
  873SOL    HW2 6916   1.194   1.697   3.448
  874SOL     OW 6917   0.317   0.251   3.663
  874SOL    HW1 6918   0.388   0.322   3.669
  874SOL    HW2 6919   0.229   0.290   3.691
  875SOL     OW 6920   1.466   1.417   2.815
  875SOL    HW1 6921   1.407   1.423   2.895
  875SOL    HW2 6922   1.451   1.329   2.769
  876SOL     OW 6923   1.667   1.714   2.434
  876SOL    HW1 6924   1.626   1.691   2.346
  876SOL    HW2 6925   1.649   1.640   2.499
  877SOL     OW 6926   0.598   0.729   2.132
  877SOL    HW1 6927   0.622   0.798   2.064
  877SOL    HW2 6928   0.520   0.762   2.186
  878SOL     OW 6929   1.281   0.345   2.806
  878SOL    HW1 6930   1.195   0.295   2.793
  878SOL    HW2 6931   1.343   0.291   2.862
  879SOL     OW 6932   1.576   1.662   2.169
  879SOL    HW1 6933   1.665   1.708   2.172
  879SOL    HW2 6934   1.555   1.638   2.074
  880SOL     OW 6935   0.807   0.605   3.327
  880SOL    HW1 6936   0.760   0.602   3.416
  880SOL    HW2 6937   0.756   0.550   3.261
  881SOL     OW 6938   1.394   0.469   3.536
  881SOL    HW1 6939   1.374   0.512   3.624
  881SOL    HW2 6940   1.472   0.407   3.545
  882SOL     OW 6941   0.973   0.890   3.434
  882SOL    HW1 6942   1.019   0.806   3.405
  882SOL    HW2 6943   0.917   0.924   3.359
  883SOL     OW 6944   0.991   0.410   3.104
  883SOL    HW1 6945   0.914   0.444   3.158
  883SOL    HW2 6946   0.957   0.359   3.025
  884SOL     OW 6947   1.041   0.701   2.291
  884SOL    HW1 6948   1.067   0.697   2.387
  884SOL    HW2 6949   0.956   0.650   2.277
  885SOL     OW 6950   0.076   0.811   2.651
  885SOL    HW1 6951   0.175   0.799   2.660
  885SOL    HW2 6952   0.052   0.906   2.672
  886SOL     OW 6953   0.130   1.821   3.433
  886SOL    HW1 6954   0.120   1.806   3.532
  886SOL    HW2 6955   0.044   1.857   3.397
  887SOL     OW 6956   0.865   0.348   2.057
  887SOL    HW1 6957   0.924   0.411   2.008
  887SOL    HW2 6958   0.884   0.254   2.028
  888SOL     OW 6959   1.719   0.585   3.693
  888SOL    HW1 6960   1.693   0.674   3.657
  888SOL    HW2 6961   1.717   0.517   3.620
  889SOL     OW 6962   1.362   1.144   2.407
  889SOL    HW1 6963   1.445   1.115   2.359
  889SOL    HW2 6964   1.313   1.211   2.351
  890SOL     OW 6965   0.550   0.196   2.747
  890SOL    HW1 6966   0.545   0.191   2.847
  890SOL    HW2 6967   0.552   0.292   2.718
  891SOL     OW 6968   1.008   1.456   2.339
  891SOL    HW1 6969   0.962   1.528   2.287
  891SOL    HW2 6970   1.004   1.476   2.437
  892SOL     OW 6971   0.351   1.801   2.715
  892SOL    HW1 6972   0.401   1.715   2.721
  892SOL    HW2 6973   0.416   1.878   2.712
  893SOL     OW 6974   1.795   1.066   2.735
  893SOL    HW1 6975   1.733   1.051   2.659
  893SOL    HW2 6976   1.743   1.077   2.820
  894SOL     OW 6977   1.227   1.550   3.368
  894SOL    HW1 6978   1.233   1.473   3.432
  894SOL    HW2 6979   1.175   1.524   3.288
  895SOL     OW 6980   0.321   0.943   2.104
  895SOL    HW1 6981   0.403   0.982   2.062
  895SOL    HW2 6982   0.294   0.861   2.055
  896SOL     OW 6983   1.458   0.735   2.590
  896SOL    HW1 6984   1.453   0.670   2.665
  896SOL    HW2 6985   1.538   0.794   2.603
  897SOL     OW 6986   0.461   1.266   3.589
  897SOL    HW1 6987   0.411   1.267   3.503
  897SOL    HW2 6988   0.398   1.248   3.665
  898SOL     OW 6989   1.111   1.776   2.099
  898SOL    HW1 6990   1.051   1.714   2.149
  898SOL    HW2 6991   1.142   1.732   2.014
  899SOL     OW 6992   0.202   0.285   3.360
  899SOL    HW1 6993   0.122   0.345   3.347
  899SOL    HW2 6994   0.192   0.236   3.446
  900SOL     OW 6995   1.632   1.377   1.943
  900SOL    HW1 6996   1.600   1.471   1.933
  900SOL    HW2 6997   1.556   1.314   1.931
  901SOL     OW 6998   0.464   1.743   2.185
  901SOL    HW1 6999   0.497   1.782   2.271
  901SOL    HW2 7000   0.540   1.736   2.120
  902SOL     OW 7001   1.400   0.107   2.288
  902SOL    HW1 7002   1.376   0.070   2.198
  902SOL    HW2 7003   1.499   0.123   2.292
  903SOL     OW 7004   0.249   1.785   3.103
  903SOL    HW1 7005   0.306   1.720   3.153
  903SOL    HW2 7006   0.233   1.752   3.010
  904SOL     OW 7007   0.940   1.698   2.766
  904SOL    HW1 7008   1.020   1.641   2.787
  904SOL    HW2 7009   0.891   1.658   2.689
  905SOL     OW 7010   0.382   0.700   2.342
  905SOL    HW1 7011   0.427   0.610   2.339
  905SOL    HW2 7012   0.288   0.689   2.375
  906SOL     OW 7013   1.547   0.222   3.591
  906SOL    HW1 7014   1.542   0.259   3.683
  906SOL    HW2 7015   1.475   0.153   3.579
  907SOL     OW 7016   0.614   0.122   1.979
  907SOL    HW1 7017   0.712   0.100   1.986
  907SOL    HW2 7018   0.583   0.105   1.886
  908SOL     OW 7019   0.781   0.264   3.611
  908SOL    HW1 7020   0.848   0.203   3.654
  908SOL    HW2 7021   0.708   0.283   3.676
  909SOL     OW 7022   0.888   1.514   3.057
  909SOL    HW1 7023   0.865   1.489   2.963
  909SOL    HW2 7024   0.949   1.445   3.096
  910SOL     OW 7025   1.351   0.590   3.295
  910SOL    HW1 7026   1.379   0.547   3.380
  910SOL    HW2 7027   1.376   0.686   3.296
  911SOL     OW 7028   0.803   1.402   2.786
  911SOL    HW1 7029   0.893   1.416   2.744
  911SOL    HW2 7030   0.732   1.404   2.715
  912SOL     OW 7031   0.922   0.503   2.761
  912SOL    HW1 7032   0.897   0.494   2.665
  912SOL    HW2 7033   0.970   0.421   2.792
  913SOL     OW 7034   0.539   0.064   2.374
  913SOL    HW1 7035   0.458   0.065   2.432
  913SOL    HW2 7036   0.542   0.147   2.319
  914SOL     OW 7037   1.434   1.188   1.903
  914SOL    HW1 7038   1.466   1.112   1.960
  914SOL    HW2 7039   1.342   1.215   1.933
  915SOL     OW 7040   0.297   0.035   2.033
  915SOL    HW1 7041   0.346   0.119   2.012
  915SOL    HW2 7042   0.359  -0.030   2.078
  916SOL     OW 7043   0.935   0.236   2.342
  916SOL    HW1 7044   0.887   0.277   2.264
  916SOL    HW2 7045   1.034   0.234   2.323
  917SOL     OW 7046   1.076   0.683   3.326
  917SOL    HW1 7047   0.996   0.622   3.329
  917SOL    HW2 7048   1.157   0.630   3.302
  918SOL     OW 7049   1.227   1.570   2.655
  918SOL    HW1 7050   1.248   1.644   2.590
  918SOL    HW2 7051   1.295   1.570   2.728
  919SOL     OW 7052   0.459   1.152   2.603
  919SOL    HW1 7053   0.388   1.125   2.668
  919SOL    HW2 7054   0.433   1.124   2.510
  920SOL     OW 7055   1.271   1.797   2.453
  920SOL    HW1 7056   1.315   1.861   2.389
  920SOL    HW2 7057   1.221   1.849   2.523
  921SOL     OW 7058   1.032   0.549   1.878
  921SOL    HW1 7059   0.991   0.631   1.839
  921SOL    HW2 7060   1.096   0.575   1.951
  922SOL     OW 7061   0.078   0.556   3.248
  922SOL    HW1 7062   0.170   0.555   3.207
  922SOL    HW2 7063   0.072   0.630   3.315
  923SOL     OW 7064   0.561   0.222   3.009
  923SOL    HW1 7065   0.599   0.138   3.046
  923SOL    HW2 7066   0.473   0.241   3.053
  924SOL     OW 7067   0.866   0.454   2.504
  924SOL    HW1 7068   0.834   0.526   2.442
  924SOL    HW2 7069   0.890   0.373   2.451
  925SOL     OW 7070   1.017   0.039   2.615
  925SOL    HW1 7071   0.945   0.044   2.546
  925SOL    HW2 7072   0.993  -0.030   2.684
  926SOL     OW 7073   1.429   1.173   2.729
  926SOL    HW1 7074   1.374   1.089   2.722
  926SOL    HW2 7075   1.455   1.202   2.637
  927SOL     OW 7076   1.466   0.590   2.854
  927SOL    HW1 7077   1.436   0.495   2.861
  927SOL    HW2 7078   1.539   0.606   2.920
  928SOL     OW 7079   1.857   0.833   2.239
  928SOL    HW1 7080   1.899   0.769   2.303
  928SOL    HW2 7081   1.819   0.782   2.161
  929SOL     OW 7082   0.488   1.385   2.036
  929SOL    HW1 7083   0.401   1.370   2.083
  929SOL    HW2 7084   0.471   1.411   1.941
  930SOL     OW 7085   1.664   1.280   2.519
  930SOL    HW1 7086   1.763   1.288   2.533
  930SOL    HW2 7087   1.619   1.364   2.550
  931SOL     OW 7088   1.390   0.575   1.940
  931SOL    HW1 7089   1.336   0.554   2.021
  931SOL    HW2 7090   1.481   0.534   1.949
  932SOL     OW 7091   0.527   0.256   2.190
  932SOL    HW1 7092   0.554   0.197   2.115
  932SOL    HW2 7093   0.527   0.351   2.159
  933SOL     OW 7094   1.754   1.223   3.450
  933SOL    HW1 7095   1.845   1.184   3.437
  933SOL    HW2 7096   1.762   1.319   3.474
  934SOL     OW 7097   1.064   1.347   3.202
  934SOL    HW1 7098   0.984   1.324   3.257
  934SOL    HW2 7099   1.147   1.321   3.251
  935SOL     OW 7100   1.592   1.629   3.487
  935SOL    HW1 7101   1.619   1.663   3.397
  935SOL    HW2 7102   1.671   1.591   3.533
  936SOL     OW 7103   1.111   1.195   2.962
  936SOL    HW1 7104   1.071   1.239   3.043
  936SOL    HW2 7105   1.070   1.232   2.879
  937SOL     OW 7106   1.638   1.099   2.941
  937SOL    HW1 7107   1.643   1.180   3.000
  937SOL    HW2 7108   1.552   1.101   2.890
  938SOL     OW 7109   0.915   0.089   3.264
  938SOL    HW1 7110   0.940   0.069   3.169
  938SOL    HW2 7111   0.987   0.145   3.306
  939SOL     OW 7112   0.980   1.116   3.581
  939SOL    HW1 7113   0.881   1.122   3.591
  939SOL    HW2 7114   1.003   1.036   3.525
  940SOL     OW 7115   0.705   1.050   2.230
  940SOL    HW1 7116   0.691   1.057   2.329
  940SOL    HW2 7117   0.789   0.999   2.212
  941SOL     OW 7118   0.410   0.813   3.113
  941SOL    HW1 7119   0.496   0.825   3.163
  941SOL    HW2 7120   0.368   0.726   3.140
  942SOL     OW 7121   1.274   0.386   3.124
  942SOL    HW1 7122   1.295   0.460   3.188
  942SOL    HW2 7123   1.185   0.403   3.081
  943SOL     OW 7124   0.064   1.564   3.193
  943SOL    HW1 7125   0.018   1.646   3.159
  943SOL    HW2 7126   0.162   1.583   3.202
  944SOL     OW 7127   0.367   1.100   2.363
  944SOL    HW1 7128   0.360   1.183   2.307
  944SOL    HW2 7129   0.371   1.020   2.303
  945SOL     OW 7130   0.566   0.537   2.727
  945SOL    HW1 7131   0.578   0.603   2.653
  945SOL    HW2 7132   0.612   0.571   2.810
  946SOL     OW 7133   1.252   1.348   2.250
  946SOL    HW1 7134   1.302   1.425   2.290
  946SOL    HW2 7135   1.157   1.350   2.282
  947SOL     OW 7136   1.272   1.445   3.004
  947SOL    HW1 7137   1.319   1.458   3.091
  947SOL    HW2 7138   1.206   1.371   3.013
  948SOL     OW 7139   1.582   0.639   2.334
  948SOL    HW1 7140   1.551   0.700   2.407
  948SOL    HW2 7141   1.632   0.691   2.265
  949SOL     OW 7142   0.354   1.510   3.191
  949SOL    HW1 7143   0.333   1.466   3.104
  949SOL    HW2 7144   0.451   1.536   3.194
  950SOL     OW 7145   0.402   0.751   3.460
  950SOL    HW1 7146   0.470   0.806   3.413
  950SOL    HW2 7147   0.442   0.663   3.487
  951SOL     OW 7148   1.587   0.779   3.532
  951SOL    HW1 7149   1.495   0.817   3.527
  951SOL    HW2 7150   1.647   0.826   3.467
  952SOL     OW 7151   1.013   0.105   3.632
  952SOL    HW1 7152   1.019   0.190   3.580
  952SOL    HW2 7153   1.045   0.029   3.575
  953SOL     OW 7154   0.504   0.050   3.602
  953SOL    HW1 7155   0.462  -0.007   3.532
  953SOL    HW2 7156   0.438   0.119   3.634
  954SOL     OW 7157   0.573   0.870   2.891
  954SOL    HW1 7158   0.617   0.959   2.882
  954SOL    HW2 7159   0.510   0.870   2.968
  955SOL     OW 7160   1.360   0.862   2.907
  955SOL    HW1 7161   1.285   0.862   2.841
  955SOL    HW2 7162   1.397   0.770   2.916
  956SOL     OW 7163   1.209   0.525   2.137
  956SOL    HW1 7164   1.222   0.441   2.191
  956SOL    HW2 7165   1.180   0.599   2.197
  957SOL     OW 7166   0.307   0.213   3.093
  957SOL    HW1 7167   0.284   0.250   3.183
  957SOL    HW2 7168   0.277   0.118   3.087
  958SOL     OW 7169   0.037   1.310   3.144
  958SOL    HW1 7170   0.090   1.261   3.212
  958SOL    HW2 7171   0.059   1.408   3.149
  959SOL     OW 7172   0.732   0.634   2.926
  959SOL    HW1 7173   0.791   0.608   2.850
  959SOL    HW2 7174   0.704   0.730   2.915
  960SOL     OW 7175   1.728   0.935   3.716
  960SOL    HW1 7176   1.682   0.928   3.627
  960SOL    HW2 7177   1.666   0.979   3.782
  961SOL     OW 7178   0.307   0.063   2.480
  961SOL    HW1 7179   0.296   0.157   2.513
  961SOL    HW2 7180   0.302   0.000   2.557
  962SOL     OW 7181   1.622   0.367   2.236
  962SOL    HW1 7182   1.624   0.291   2.300
  962SOL    HW2 7183   1.574   0.444   2.276
  963SOL     OW 7184   1.023   0.766   2.828
  963SOL    HW1 7185   1.038   0.787   2.924
  963SOL    HW2 7186   0.993   0.671   2.819
  964SOL     OW 7187   0.980   1.573   3.562
  964SOL    HW1 7188   0.960   1.617   3.474
  964SOL    HW2 7189   1.019   1.482   3.546
  965SOL     OW 7190   1.859   1.518   3.467
  965SOL    HW1 7191   1.873   1.545   3.372
  965SOL    HW2 7192   1.942   1.540   3.520
  966SOL     OW 7193   0.350   0.898   3.666
  966SOL    HW1 7194   0.426   0.942   3.714
  966SOL    HW2 7195   0.385   0.851   3.584
  967SOL     OW 7196   1.540   0.274   1.987
  967SOL    HW1 7197   1.479   0.199   2.010
  967SOL    HW2 7198   1.562   0.326   2.070
  968SOL     OW 7199   1.303   0.838   1.904
  968SOL    HW1 7200   1.337   0.745   1.919
  968SOL    HW2 7201   1.321   0.865   1.809
  969SOL     OW 7202   1.068   1.333   2.711
  969SOL    HW1 7203   1.075   1.249   2.656
  969SOL    HW2 7204   1.130   1.402   2.675
  970SOL     OW 7205   0.319   0.810   2.811
  970SOL    HW1 7206   0.412   0.846   2.816
  970SOL    HW2 7207   0.313   0.725   2.863
  971SOL     OW 7208   0.339   0.509   2.868
  971SOL    HW1 7209   0.287   0.426   2.851
  971SOL    HW2 7210   0.416   0.514   2.804
  972SOL     OW 7211   1.138   0.380   3.540
  972SOL    HW1 7212   1.093   0.443   3.604
  972SOL    HW2 7213   1.231   0.411   3.523
  973SOL     OW 7214   1.160   0.207   3.339
  973SOL    HW1 7215   1.160   0.271   3.416
  973SOL    HW2 7216   1.188   0.255   3.256
  974SOL     OW 7217   0.008   1.326   2.062
  974SOL    HW1 7218  -0.085   1.347   2.031
  974SOL    HW2 7219   0.018   1.227   2.075
  975SOL     OW 7220   0.088   1.801   2.789
  975SOL    HW1 7221   0.046   1.715   2.762
  975SOL    HW2 7222   0.182   1.804   2.755
  976SOL     OW 7223   0.504   1.568   2.772
  976SOL    HW1 7224   0.570   1.642   2.781
  976SOL    HW2 7225   0.548   1.489   2.730
  977SOL     OW 7226   1.002   0.796   3.100
  977SOL    HW1 7227   1.043   0.764   3.186
  977SOL    HW2 7228   0.906   0.769   3.097
  978SOL     OW 7229   0.040   0.544   2.976
  978SOL    HW1 7230   0.125   0.511   2.935
  978SOL    HW2 7231   0.053   0.559   3.074
  979SOL     OW 7232   0.189   0.520   3.584
  979SOL    HW1 7233   0.248   0.480   3.514
  979SOL    HW2 7234   0.131   0.591   3.543
  980SOL     OW 7235   1.369   0.950   3.522
  980SOL    HW1 7236   1.408   1.039   3.542
  980SOL    HW2 7237   1.379   0.930   3.425
  981SOL     OW 7238   0.815   0.572   2.187
  981SOL    HW1 7239   0.822   0.483   2.141
  981SOL    HW2 7240   0.721   0.606   2.179
  982SOL     OW 7241   1.657   0.604   3.068
  982SOL    HW1 7242   1.619   0.535   3.130
  982SOL    HW2 7243   1.739   0.568   3.024
  983SOL     OW 7244   0.252   1.564   3.606
  983SOL    HW1 7245   0.222   1.621   3.682
  983SOL    HW2 7246   0.245   1.467   3.632
  984SOL     OW 7247   0.671   0.464   3.131
  984SOL    HW1 7248   0.637   0.375   3.101
  984SOL    HW2 7249   0.697   0.518   3.051
  985SOL     OW 7250   0.930   1.678   3.327
  985SOL    HW1 7251   0.906   1.660   3.232
  985SOL    HW2 7252   0.960   1.772   3.337
  986SOL     OW 7253   0.473   0.500   2.053
  986SOL    HW1 7254   0.534   0.580   2.057
  986SOL    HW2 7255   0.378   0.531   2.060
  987SOL     OW 7256   0.159   1.137   3.328
  987SOL    HW1 7257   0.181   1.076   3.404
  987SOL    HW2 7258   0.169   1.088   3.242
  988SOL     OW 7259   1.347   1.059   3.096
  988SOL    HW1 7260   1.371   0.996   3.022
  988SOL    HW2 7261   1.257   1.099   3.078
  989SOL     OW 7262   1.302   0.855   2.171
  989SOL    HW1 7263   1.216   0.824   2.213
  989SOL    HW2 7264   1.298   0.841   2.072
  990SOL     OW 7265   1.759   1.747   3.016
  990SOL    HW1 7266   1.820   1.777   2.943
  990SOL    HW2 7267   1.721   1.658   2.994
  991SOL     OW 7268   1.252   1.731   2.990
  991SOL    HW1 7269   1.336   1.736   2.936
  991SOL    HW2 7270   1.229   1.635   3.008
  992SOL     OW 7271   0.083   1.258   2.884
  992SOL    HW1 7272   0.078   1.257   2.984
  992SOL    HW2 7273   0.000   1.217   2.846
  993SOL     OW 7274   0.688   1.662   3.578
  993SOL    HW1 7275   0.632   1.743   3.587
  993SOL    HW2 7276   0.740   1.666   3.492
  994SOL     OW 7277   1.726   0.135   2.385
  994SOL    HW1 7278   1.799   0.118   2.318
  994SOL    HW2 7279   1.695   0.048   2.423
  995SOL     OW 7280   1.388   1.573   2.339
  995SOL    HW1 7281   1.455   1.585   2.265
  995SOL    HW2 7282   1.348   1.662   2.362
  996SOL     OW 7283   0.130   1.794   3.713
  996SOL    HW1 7284   0.089   1.720   3.766
  996SOL    HW2 7285   0.194   1.845   3.771
  997SOL     OW 7286   1.280   0.927   2.534
  997SOL    HW1 7287   1.340   0.846   2.536
  997SOL    HW2 7288   1.320   0.996   2.474
  998SOL     OW 7289   0.830   1.273   3.284
  998SOL    HW1 7290   0.825   1.306   3.379
  998SOL    HW2 7291   0.744   1.292   3.238
  999SOL     OW 7292   0.672   1.616   2.016
  999SOL    HW1 7293   0.681   1.626   1.917
  999SOL    HW2 7294   0.632   1.527   2.037
 1000SOL     OW 7295   1.650   1.720   3.256
 1000SOL    HW1 7296   1.703   1.730   3.172
 1000SOL    HW2 7297   1.623   1.810   3.290
 1001SOL     OW 7298   1.841   0.175   2.825
 1001SOL    HW1 7299   1.880   0.090   2.789
 1001SOL    HW2 7300   1.743   0.177   2.806
 1002SOL     OW 7301   0.263   0.326   2.582
 1002SOL    HW1 7302   0.184   0.377   2.548
 1002SOL    HW2 7303   0.254   0.311   2.680
 1003SOL     OW 7304   1.194   1.612   1.893
 1003SOL    HW1 7305   1.200   1.519   1.930
 1003SOL    HW2 7306   1.135   1.612   1.813
 1004SOL     OW 7307   0.822   1.002   3.234
 1004SOL    HW1 7308   0.862   1.001   3.142
 1004SOL    HW2 7309   0.832   1.094   3.274
 1005SOL     OW 7310   0.916   0.910   2.153
 1005SOL    HW1 7311   0.979   0.948   2.085
 1005SOL    HW2 7312   0.956   0.827   2.192
 1006SOL     OW 7313   1.504   1.607   1.906
 1006SOL    HW1 7314   1.412   1.644   1.913
 1006SOL    HW2 7315   1.542   1.627   1.816
 1007SOL     OW 7316   0.372   1.288   3.352
 1007SOL    HW1 7317   0.359   1.381   3.318
 1007SOL    HW2 7318   0.288   1.236   3.339
 1008SOL     OW 7319   1.614   1.292   3.151
 1008SOL    HW1 7320   1.674   1.295   3.231
 1008SOL    HW2 7321   1.539   1.356   3.164
 1009SOL     OW 7322   1.039   1.098   2.558
 1009SOL    HW1 7323   0.969   1.051   2.612
 1009SOL    HW2 7324   1.098   1.030   2.515
 1010SOL     OW 7325   1.014   0.236   2.833
 1010SOL    HW1 7326   1.006   0.200   2.740
 1010SOL    HW2 7327   1.012   0.160   2.898
 1011SOL     OW 7328   0.590   1.487   2.353
 1011SOL    HW1 7329   0.632   1.429   2.283
 1011SOL    HW2 7330   0.546   1.566   2.309
 1012SOL     OW 7331   1.709   0.385   3.243
 1012SOL    HW1 7332   1.782   0.454   3.247
 1012SOL    HW2 7333   1.737   0.310   3.184
 1013SOL     OW 7334   0.255   1.348   2.152
 1013SOL    HW1 7335   0.159   1.349   2.125
 1013SOL    HW2 7336   0.267   1.401   2.236
 1014SOL     OW 7337   0.105   1.013   3.588
 1014SOL    HW1 7338   0.028   0.980   3.642
 1014SOL    HW2 7339   0.190   0.983   3.630
 1015SOL     OW 7340   0.672   0.203   3.351
 1015SOL    HW1 7341   0.762   0.187   3.311
 1015SOL    HW2 7342   0.680   0.208   3.450
 1016SOL     OW 7343   0.075   0.345   1.895
 1016SOL    HW1 7344  -0.017   0.317   1.866
 1016SOL    HW2 7345   0.106   0.422   1.839
 1017SOL     OW 7346   1.440   0.856   3.260
 1017SOL    HW1 7347   1.383   0.908   3.197
 1017SOL    HW2 7348   1.536   0.868   3.236
 1018SOL     OW 7349   0.072   0.166   2.180
 1018SOL    HW1 7350   0.055   0.249   2.126
 1018SOL    HW2 7351   0.162   0.129   2.158
 1019SOL     OW 7352   1.183   1.335   1.981
 1019SOL    HW1 7353   1.084   1.324   1.983
 1019SOL    HW2 7354   1.217   1.350   2.074
 1020SOL     OW 7355   0.613   0.842   3.293
 1020SOL    HW1 7356   0.669   0.923   3.276
 1020SOL    HW2 7357   0.672   0.762   3.296
 1021SOL     OW 7358   1.493   1.767   2.821
 1021SOL    HW1 7359   1.526   1.831   2.752
 1021SOL    HW2 7360   1.559   1.761   2.896
 1022SOL     OW 7361   0.716   0.565   3.570
 1022SOL    HW1 7362   0.735   0.630   3.644
 1022SOL    HW2 7363   0.776   0.485   3.579
 1023SOL     OW 7364   1.450   1.220   3.495
 1023SOL    HW1 7365   1.441   1.210   3.594
 1023SOL    HW2 7366   1.546   1.213   3.469
 1024SOL     OW 7367   0.390   1.741   3.422
 1024SOL    HW1 7368   0.299   1.782   3.420
 1024SOL    HW2 7369   0.383   1.647   3.454
 1025SOL     OW 7370   1.674   0.883   3.116
 1025SOL    HW1 7371   1.647   0.794   3.079
 1025SOL    HW2 7372   1.675   0.951   3.043
 1026SOL     OW 7373   1.225   0.325   2.311
 1026SOL    HW1 7374   1.290   0.251   2.300
 1026SOL    HW2 7375   1.245   0.375   2.395
 1027SOL     OW 7376   0.594   0.745   2.514
 1027SOL    HW1 7377   0.644   0.830   2.495
 1027SOL    HW2 7378   0.506   0.747   2.466
 1028SOL     OW 7379   1.777   0.342   3.504
 1028SOL    HW1 7380   1.760   0.373   3.410
 1028SOL    HW2 7381   1.693   0.305   3.542
 1029SOL     OW 7382   1.730   0.934   3.379
 1029SOL    HW1 7383   1.768   1.025   3.394
 1029SOL    HW2 7384   1.722   0.917   3.280
 1030SOL     OW 7385   0.859   1.374   1.878
 1030SOL    HW1 7386   0.813   1.389   1.966
 1030SOL    HW2 7387   0.903   1.459   1.848
 1031SOL     OW 7388   0.661   1.790   2.815
 1031SOL    HW1 7389   0.615   1.878   2.802
 1031SOL    HW2 7390   0.760   1.802   2.808
 1032SOL     OW 7391   0.859   0.956   2.723
 1032SOL    HW1 7392   0.913   0.887   2.771
 1032SOL    HW2 7393   0.827   1.025   2.789
 1033SOL     OW 7394   1.083   0.984   1.949
 1033SOL    HW1 7395   1.060   1.037   1.867
 1033SOL    HW2 7396   1.164   0.928   1.930
 1034SOL     OW 7397   1.861   1.569   2.713
 1034SOL    HW1 7398   1.790   1.557   2.643
 1034SOL    HW2 7399   1.862   1.490   2.773
 1035SOL     OW 7400   0.221   1.314   3.706
 1035SOL    HW1 7401   0.156   1.241   3.685
 1035SOL    HW2 7402   0.225   1.328   3.804
 1036SOL     OW 7403   0.079   1.240   2.515
 1036SOL    HW1 7404   0.078   1.193   2.603
 1036SOL    HW2 7405   0.161   1.212   2.464
 1037SOL     OW 7406   0.672   1.391   3.486
 1037SOL    HW1 7407   0.594   1.341   3.524
 1037SOL    HW2 7408   0.669   1.486   3.517
 1038SOL     OW 7409   1.824   0.192   3.089
 1038SOL    HW1 7410   1.820   0.102   3.133
 1038SOL    HW2 7411   1.827   0.181   2.990
 1039SOL     OW 7412   0.428   0.424   2.382
 1039SOL    HW1 7413   0.458   0.352   2.320
 1039SOL    HW2 7414   0.389   0.384   2.465
 1040SOL     OW 7415   1.705   1.487   2.966
 1040SOL    HW1 7416   1.612   1.462   2.939
 1040SOL    HW2 7417   1.731   1.437   3.048
 1041SOL     OW 7418   0.317   0.547   3.142
 1041SOL    HW1 7419   0.355   0.488   3.214
 1041SOL    HW2 7420   0.357   0.521   3.054
 1042SOL     OW 7421   0.812   1.586   2.549
 1042SOL    HW1 7422   0.844   1.596   2.455
 1042SOL    HW2 7423   0.733   1.524   2.551
 1043SOL     OW 7424   1.424   0.214   2.974
 1043SOL    HW1 7425   1.476   0.149   3.029
 1043SOL    HW2 7426   1.375   0.277   3.035
 1044SOL     OW 7427   1.001   0.034   3.016
 1044SOL    HW1 7428   0.938  -0.038   2.985
 1044SOL    HW2 7429   1.094  -0.002   3.016
 1045SOL     OW 7430   0.770   1.330   2.163
 1045SOL    HW1 7431   0.724   1.243   2.180
 1045SOL    HW2 7432   0.861   1.327   2.204
 1046SOL     OW 7433   0.618   1.567   3.146
 1046SOL    HW1 7434   0.613   1.649   3.203
 1046SOL    HW2 7435   0.707   1.564   3.101
 1047SOL     OW 7436   1.352   0.052   2.030
 1047SOL    HW1 7437   1.387   0.011   1.946
 1047SOL    HW2 7438   1.262   0.014   2.050
 1048SOL     OW 7439   1.300   0.453   2.553
 1048SOL    HW1 7440   1.241   0.533   2.557
 1048SOL    HW2 7441   1.315   0.418   2.646
 1049SOL     OW 7442   1.593   0.221   2.744
 1049SOL    HW1 7443   1.509   0.220   2.798
 1049SOL    HW2 7444   1.595   0.304   2.688
 1050SOL     OW 7445   0.039   1.077   2.162
 1050SOL    HW1 7446   0.138   1.066   2.153
 1050SOL    HW2 7447  -0.001   0.991   2.194
 1051SOL     OW 7448   0.875   1.646   2.199
 1051SOL    HW1 7449   0.798   1.611   2.145
 1051SOL    HW2 7450   0.843   1.717   2.261
 1052SOL     OW 7451   0.230   0.628   3.837
 1052SOL    HW1 7452   0.137   0.626   3.874
 1052SOL    HW2 7453   0.231   0.589   3.745
 1053SOL     OW 7454   0.225   0.275   4.720
 1053SOL    HW1 7455   0.260   0.258   4.812
 1053SOL    HW2 7456   0.137   0.230   4.708
 1054SOL     OW 7457   0.019   0.368   4.371
 1054SOL    HW1 7458  -0.063   0.411   4.410
 1054SOL    HW2 7459  -0.009   0.295   4.308
 1055SOL     OW 7460   0.569   1.275   4.889
 1055SOL    HW1 7461   0.476   1.268   4.852
 1055SOL    HW2 7462   0.580   1.364   4.933
 1056SOL     OW 7463   1.555   1.511   4.427
 1056SOL    HW1 7464   1.498   1.495   4.508
 1056SOL    HW2 7465   1.496   1.521   4.347
 1057SOL     OW 7466   1.135   0.703   4.441
 1057SOL    HW1 7467   1.192   0.781   4.416
 1057SOL    HW2 7468   1.075   0.729   4.517
 1058SOL     OW 7469   1.755   0.607   3.955
 1058SOL    HW1 7470   1.743   0.594   3.856
 1058SOL    HW2 7471   1.725   0.526   4.004
 1059SOL     OW 7472   0.768   1.144   4.747
 1059SOL    HW1 7473   0.690   1.161   4.807
 1059SOL    HW2 7474   0.802   1.231   4.711
 1060SOL     OW 7475   0.850   0.798   5.547
 1060SOL    HW1 7476   0.846   0.874   5.612
 1060SOL    HW2 7477   0.872   0.834   5.456
 1061SOL     OW 7478   0.685   1.012   4.389
 1061SOL    HW1 7479   0.754   0.996   4.459
 1061SOL    HW2 7480   0.612   1.069   4.427
 1062SOL     OW 7481   0.686   1.161   5.527
 1062SOL    HW1 7482   0.746   1.240   5.541
 1062SOL    HW2 7483   0.600   1.192   5.486
 1063SOL     OW 7484   0.335   1.435   4.785
 1063SOL    HW1 7485   0.257   1.404   4.732
 1063SOL    HW2 7486   0.393   1.493   4.728
 1064SOL     OW 7487   1.460   1.505   5.063
 1064SOL    HW1 7488   1.484   1.599   5.089
 1064SOL    HW2 7489   1.444   1.451   5.145
 1065SOL     OW 7490   0.438   0.392   5.223
 1065SOL    HW1 7491   0.520   0.336   5.232
 1065SOL    HW2 7492   0.357   0.334   5.227
 1066SOL     OW 7493   1.603   0.447   4.461
 1066SOL    HW1 7494   1.529   0.493   4.411
 1066SOL    HW2 7495   1.654   0.515   4.514
 1067SOL     OW 7496   0.231   1.713   4.207
 1067SOL    HW1 7497   0.265   1.790   4.261
 1067SOL    HW2 7498   0.275   1.713   4.117
 1068SOL     OW 7499   1.127   1.341   5.414
 1068SOL    HW1 7500   1.174   1.341   5.502
 1068SOL    HW2 7501   1.079   1.254   5.403
 1069SOL     OW 7502   0.230   1.434   4.262
 1069SOL    HW1 7503   0.204   1.530   4.262
 1069SOL    HW2 7504   0.159   1.380   4.307
 1070SOL     OW 7505   0.240   1.091   4.610
 1070SOL    HW1 7506   0.254   1.007   4.662
 1070SOL    HW2 7507   0.185   1.155   4.665
 1071SOL     OW 7508   0.620   1.786   5.163
 1071SOL    HW1 7509   0.528   1.769   5.198
 1071SOL    HW2 7510   0.648   1.878   5.189
 1072SOL     OW 7511   1.594   0.114   5.204
 1072SOL    HW1 7512   1.576   0.181   5.132
 1072SOL    HW2 7513   1.591   0.160   5.293
 1073SOL     OW 7514   0.122   0.643   4.287
 1073SOL    HW1 7515   0.077   0.555   4.304
 1073SOL    HW2 7516   0.121   0.697   4.371
 1074SOL     OW 7517   1.842   1.767   4.083
 1074SOL    HW1 7518   1.896   1.738   4.163
 1074SOL    HW2 7519   1.872   1.857   4.054
 1075SOL     OW 7520   0.027   1.596   3.841
 1075SOL    HW1 7521   0.008   1.500   3.862
 1075SOL    HW2 7522  -0.006   1.654   3.916
 1076SOL     OW 7523   1.689   0.922   4.336
 1076SOL    HW1 7524   1.784   0.893   4.344
 1076SOL    HW2 7525   1.681   0.987   4.261
 1077SOL     OW 7526   1.641   1.108   4.156
 1077SOL    HW1 7527   1.727   1.110   4.104
 1077SOL    HW2 7528   1.655   1.155   4.244
 1078SOL     OW 7529   0.113   0.737   5.321
 1078SOL    HW1 7530   0.201   0.724   5.366
 1078SOL    HW2 7531   0.100   0.834   5.299
 1079SOL     OW 7532   0.613   1.365   4.450
 1079SOL    HW1 7533   0.564   1.278   4.459
 1079SOL    HW2 7534   0.590   1.408   4.363
 1080SOL     OW 7535   1.293   1.228   5.147
 1080SOL    HW1 7536   1.330   1.155   5.089
 1080SOL    HW2 7537   1.345   1.233   5.232
 1081SOL     OW 7538   0.809   0.004   4.226
 1081SOL    HW1 7539   0.849   0.095   4.217
 1081SOL    HW2 7540   0.709   0.012   4.232
 1082SOL     OW 7541   0.197   0.976   4.988
 1082SOL    HW1 7542   0.286   0.931   4.974
 1082SOL    HW2 7543   0.124   0.911   4.969
 1083SOL     OW 7544   1.525   0.999   3.914
 1083SOL    HW1 7545   1.462   0.923   3.927
 1083SOL    HW2 7546   1.573   1.017   4.000
 1084SOL     OW 7547   1.187   1.792   5.340
 1084SOL    HW1 7548   1.211   1.852   5.264
 1084SOL    HW2 7549   1.194   1.697   5.310
 1085SOL     OW 7550   0.317   0.251   5.525
 1085SOL    HW1 7551   0.388   0.322   5.531
 1085SOL    HW2 7552   0.229   0.290   5.553
 1086SOL     OW 7553   1.466   1.417   4.677
 1086SOL    HW1 7554   1.407   1.423   4.757
 1086SOL    HW2 7555   1.451   1.329   4.631
 1087SOL     OW 7556   1.667   1.714   4.296
 1087SOL    HW1 7557   1.626   1.691   4.208
 1087SOL    HW2 7558   1.649   1.640   4.361
 1088SOL     OW 7559   0.598   0.729   3.994
 1088SOL    HW1 7560   0.622   0.798   3.926
 1088SOL    HW2 7561   0.520   0.762   4.048
 1089SOL     OW 7562   1.281   0.345   4.668
 1089SOL    HW1 7563   1.195   0.295   4.655
 1089SOL    HW2 7564   1.343   0.291   4.724
 1090SOL     OW 7565   1.576   1.662   4.031
 1090SOL    HW1 7566   1.665   1.708   4.034
 1090SOL    HW2 7567   1.555   1.638   3.936
 1091SOL     OW 7568   0.807   0.605   5.189
 1091SOL    HW1 7569   0.760   0.602   5.278
 1091SOL    HW2 7570   0.756   0.550   5.123
 1092SOL     OW 7571   1.394   0.469   5.398
 1092SOL    HW1 7572   1.374   0.512   5.486
 1092SOL    HW2 7573   1.472   0.407   5.407
 1093SOL     OW 7574   0.973   0.890   5.296
 1093SOL    HW1 7575   1.019   0.806   5.267
 1093SOL    HW2 7576   0.917   0.924   5.221
 1094SOL     OW 7577   0.991   0.410   4.966
 1094SOL    HW1 7578   0.914   0.444   5.020
 1094SOL    HW2 7579   0.957   0.359   4.887
 1095SOL     OW 7580   1.041   0.701   4.153
 1095SOL    HW1 7581   1.067   0.697   4.249
 1095SOL    HW2 7582   0.956   0.650   4.139
 1096SOL     OW 7583   0.076   0.811   4.513
 1096SOL    HW1 7584   0.175   0.799   4.522
 1096SOL    HW2 7585   0.052   0.906   4.534
 1097SOL     OW 7586   0.130   1.821   5.295
 1097SOL    HW1 7587   0.120   1.806   5.394
 1097SOL    HW2 7588   0.044   1.857   5.259
 1098SOL     OW 7589   0.865   0.348   3.919
 1098SOL    HW1 7590   0.924   0.411   3.870
 1098SOL    HW2 7591   0.884   0.254   3.890
 1099SOL     OW 7592   1.719   0.585   5.555
 1099SOL    HW1 7593   1.693   0.674   5.519
 1099SOL    HW2 7594   1.717   0.517   5.482
 1100SOL     OW 7595   1.362   1.144   4.269
 1100SOL    HW1 7596   1.445   1.115   4.221
 1100SOL    HW2 7597   1.313   1.211   4.213
 1101SOL     OW 7598   0.550   0.196   4.609
 1101SOL    HW1 7599   0.545   0.191   4.709
 1101SOL    HW2 7600   0.552   0.292   4.580
 1102SOL     OW 7601   1.008   1.456   4.201
 1102SOL    HW1 7602   0.962   1.528   4.149
 1102SOL    HW2 7603   1.004   1.476   4.299
 1103SOL     OW 7604   0.351   1.801   4.577
 1103SOL    HW1 7605   0.401   1.715   4.583
 1103SOL    HW2 7606   0.416   1.878   4.574
 1104SOL     OW 7607   1.795   1.066   4.597
 1104SOL    HW1 7608   1.733   1.051   4.521
 1104SOL    HW2 7609   1.743   1.077   4.682
 1105SOL     OW 7610   1.227   1.550   5.230
 1105SOL    HW1 7611   1.233   1.473   5.294
 1105SOL    HW2 7612   1.175   1.524   5.150
 1106SOL     OW 7613   0.321   0.943   3.966
 1106SOL    HW1 7614   0.403   0.982   3.924
 1106SOL    HW2 7615   0.294   0.861   3.917
 1107SOL     OW 7616   1.458   0.735   4.452
 1107SOL    HW1 7617   1.453   0.670   4.527
 1107SOL    HW2 7618   1.538   0.794   4.465
 1108SOL     OW 7619   0.461   1.266   5.451
 1108SOL    HW1 7620   0.411   1.267   5.365
 1108SOL    HW2 7621   0.398   1.248   5.527
 1109SOL     OW 7622   1.111   1.776   3.961
 1109SOL    HW1 7623   1.051   1.714   4.011
 1109SOL    HW2 7624   1.142   1.732   3.876
 1110SOL     OW 7625   0.202   0.285   5.222
 1110SOL    HW1 7626   0.122   0.345   5.209
 1110SOL    HW2 7627   0.192   0.236   5.308
 1111SOL     OW 7628   1.632   1.377   3.805
 1111SOL    HW1 7629   1.600   1.471   3.795
 1111SOL    HW2 7630   1.556   1.314   3.793
 1112SOL     OW 7631   0.464   1.743   4.047
 1112SOL    HW1 7632   0.497   1.782   4.133
 1112SOL    HW2 7633   0.540   1.736   3.982
 1113SOL     OW 7634   1.400   0.107   4.150
 1113SOL    HW1 7635   1.376   0.070   4.060
 1113SOL    HW2 7636   1.499   0.123   4.154
 1114SOL     OW 7637   0.249   1.785   4.965
 1114SOL    HW1 7638   0.306   1.720   5.015
 1114SOL    HW2 7639   0.233   1.752   4.872
 1115SOL     OW 7640   0.940   1.698   4.628
 1115SOL    HW1 7641   1.020   1.641   4.649
 1115SOL    HW2 7642   0.891   1.658   4.551
 1116SOL     OW 7643   0.382   0.700   4.204
 1116SOL    HW1 7644   0.427   0.610   4.201
 1116SOL    HW2 7645   0.288   0.689   4.237
 1117SOL     OW 7646   1.547   0.222   5.453
 1117SOL    HW1 7647   1.542   0.259   5.545
 1117SOL    HW2 7648   1.475   0.153   5.441
 1118SOL     OW 7649   0.614   0.122   3.841
 1118SOL    HW1 7650   0.712   0.100   3.848
 1118SOL    HW2 7651   0.583   0.105   3.748
 1119SOL     OW 7652   0.781   0.264   5.473
 1119SOL    HW1 7653   0.848   0.203   5.516
 1119SOL    HW2 7654   0.708   0.283   5.538
 1120SOL     OW 7655   0.888   1.514   4.919
 1120SOL    HW1 7656   0.865   1.489   4.825
 1120SOL    HW2 7657   0.949   1.445   4.958
 1121SOL     OW 7658   1.351   0.590   5.157
 1121SOL    HW1 7659   1.379   0.547   5.242
 1121SOL    HW2 7660   1.376   0.686   5.158
 1122SOL     OW 7661   0.803   1.402   4.648
 1122SOL    HW1 7662   0.893   1.416   4.606
 1122SOL    HW2 7663   0.732   1.404   4.577
 1123SOL     OW 7664   0.539   0.064   4.236
 1123SOL    HW1 7665   0.458   0.065   4.294
 1123SOL    HW2 7666   0.542   0.147   4.181
 1124SOL     OW 7667   1.434   1.188   3.765
 1124SOL    HW1 7668   1.466   1.112   3.822
 1124SOL    HW2 7669   1.342   1.215   3.795
 1125SOL     OW 7670   0.297   0.035   3.895
 1125SOL    HW1 7671   0.346   0.119   3.874
 1125SOL    HW2 7672   0.359  -0.030   3.940
 1126SOL     OW 7673   0.935   0.236   4.204
 1126SOL    HW1 7674   0.887   0.277   4.126
 1126SOL    HW2 7675   1.034   0.234   4.185
 1127SOL     OW 7676   1.076   0.683   5.188
 1127SOL    HW1 7677   0.996   0.622   5.191
 1127SOL    HW2 7678   1.157   0.630   5.164
 1128SOL     OW 7679   1.227   1.570   4.517
 1128SOL    HW1 7680   1.248   1.644   4.452
 1128SOL    HW2 7681   1.295   1.570   4.590
 1129SOL     OW 7682   0.459   1.152   4.465
 1129SOL    HW1 7683   0.388   1.125   4.530
 1129SOL    HW2 7684   0.433   1.124   4.372
 1130SOL     OW 7685   1.271   1.797   4.315
 1130SOL    HW1 7686   1.315   1.861   4.251
 1130SOL    HW2 7687   1.221   1.849   4.385
 1131SOL     OW 7688   1.032   0.549   3.740
 1131SOL    HW1 7689   0.991   0.631   3.701
 1131SOL    HW2 7690   1.096   0.575   3.813
 1132SOL     OW 7691   0.078   0.556   5.110
 1132SOL    HW1 7692   0.170   0.555   5.069
 1132SOL    HW2 7693   0.072   0.630   5.177
 1133SOL     OW 7694   0.561   0.222   4.871
 1133SOL    HW1 7695   0.599   0.138   4.908
 1133SOL    HW2 7696   0.473   0.241   4.915
 1134SOL     OW 7697   0.866   0.454   4.366
 1134SOL    HW1 7698   0.834   0.526   4.304
 1134SOL    HW2 7699   0.890   0.373   4.313
 1135SOL     OW 7700   1.017   0.039   4.477
 1135SOL    HW1 7701   0.945   0.044   4.408
 1135SOL    HW2 7702   0.993  -0.030   4.546
 1136SOL     OW 7703   1.429   1.173   4.591
 1136SOL    HW1 7704   1.374   1.089   4.584
 1136SOL    HW2 7705   1.455   1.202   4.499
 1137SOL     OW 7706   1.466   0.590   4.716
 1137SOL    HW1 7707   1.436   0.495   4.723
 1137SOL    HW2 7708   1.539   0.606   4.782
 1138SOL     OW 7709   1.857   0.833   4.101
 1138SOL    HW1 7710   1.899   0.769   4.165
 1138SOL    HW2 7711   1.819   0.782   4.023
 1139SOL     OW 7712   0.488   1.385   3.898
 1139SOL    HW1 7713   0.401   1.370   3.945
 1139SOL    HW2 7714   0.471   1.411   3.803
 1140SOL     OW 7715   1.664   1.280   4.381
 1140SOL    HW1 7716   1.763   1.288   4.395
 1140SOL    HW2 7717   1.619   1.364   4.412
 1141SOL     OW 7718   1.390   0.575   3.802
 1141SOL    HW1 7719   1.336   0.554   3.883
 1141SOL    HW2 7720   1.481   0.534   3.811
 1142SOL     OW 7721   0.527   0.256   4.052
 1142SOL    HW1 7722   0.554   0.197   3.977
 1142SOL    HW2 7723   0.527   0.351   4.021
 1143SOL     OW 7724   1.754   1.223   5.312
 1143SOL    HW1 7725   1.845   1.184   5.299
 1143SOL    HW2 7726   1.762   1.319   5.336
 1144SOL     OW 7727   1.064   1.347   5.064
 1144SOL    HW1 7728   0.984   1.324   5.119
 1144SOL    HW2 7729   1.147   1.321   5.113
 1145SOL     OW 7730   1.592   1.629   5.349
 1145SOL    HW1 7731   1.619   1.663   5.259
 1145SOL    HW2 7732   1.671   1.591   5.395
 1146SOL     OW 7733   1.111   1.195   4.824
 1146SOL    HW1 7734   1.071   1.239   4.905
 1146SOL    HW2 7735   1.070   1.232   4.741
 1147SOL     OW 7736   1.638   1.099   4.803
 1147SOL    HW1 7737   1.643   1.180   4.862
 1147SOL    HW2 7738   1.552   1.101   4.752
 1148SOL     OW 7739   0.915   0.089   5.126
 1148SOL    HW1 7740   0.940   0.069   5.031
 1148SOL    HW2 7741   0.987   0.145   5.168
 1149SOL     OW 7742   0.980   1.116   5.443
 1149SOL    HW1 7743   0.881   1.122   5.453
 1149SOL    HW2 7744   1.003   1.036   5.387
 1150SOL     OW 7745   0.705   1.050   4.092
 1150SOL    HW1 7746   0.691   1.057   4.191
 1150SOL    HW2 7747   0.789   0.999   4.074
 1151SOL     OW 7748   0.410   0.813   4.975
 1151SOL    HW1 7749   0.496   0.825   5.025
 1151SOL    HW2 7750   0.368   0.726   5.002
 1152SOL     OW 7751   1.274   0.386   4.986
 1152SOL    HW1 7752   1.295   0.460   5.050
 1152SOL    HW2 7753   1.185   0.403   4.943
 1153SOL     OW 7754   0.064   1.564   5.055
 1153SOL    HW1 7755   0.018   1.646   5.021
 1153SOL    HW2 7756   0.162   1.583   5.064
 1154SOL     OW 7757   0.367   1.100   4.225
 1154SOL    HW1 7758   0.360   1.183   4.169
 1154SOL    HW2 7759   0.371   1.020   4.165
 1155SOL     OW 7760   0.566   0.537   4.589
 1155SOL    HW1 7761   0.578   0.603   4.515
 1155SOL    HW2 7762   0.612   0.571   4.672
 1156SOL     OW 7763   1.252   1.348   4.112
 1156SOL    HW1 7764   1.302   1.425   4.152
 1156SOL    HW2 7765   1.157   1.350   4.144
 1157SOL     OW 7766   1.272   1.445   4.866
 1157SOL    HW1 7767   1.319   1.458   4.953
 1157SOL    HW2 7768   1.206   1.371   4.875
 1158SOL     OW 7769   1.582   0.639   4.196
 1158SOL    HW1 7770   1.551   0.700   4.269
 1158SOL    HW2 7771   1.632   0.691   4.127
 1159SOL     OW 7772   0.354   1.510   5.053
 1159SOL    HW1 7773   0.333   1.466   4.966
 1159SOL    HW2 7774   0.451   1.536   5.056
 1160SOL     OW 7775   0.402   0.751   5.322
 1160SOL    HW1 7776   0.470   0.806   5.275
 1160SOL    HW2 7777   0.442   0.663   5.349
 1161SOL     OW 7778   1.587   0.779   5.394
 1161SOL    HW1 7779   1.495   0.817   5.389
 1161SOL    HW2 7780   1.647   0.826   5.329
 1162SOL     OW 7781   1.013   0.105   5.494
 1162SOL    HW1 7782   1.019   0.190   5.442
 1162SOL    HW2 7783   1.045   0.029   5.437
 1163SOL     OW 7784   0.504   0.050   5.464
 1163SOL    HW1 7785   0.462  -0.007   5.394
 1163SOL    HW2 7786   0.438   0.119   5.496
 1164SOL     OW 7787   0.573   0.870   4.753
 1164SOL    HW1 7788   0.617   0.959   4.744
 1164SOL    HW2 7789   0.510   0.870   4.830
 1165SOL     OW 7790   1.360   0.862   4.769
 1165SOL    HW1 7791   1.285   0.862   4.703
 1165SOL    HW2 7792   1.397   0.770   4.778
 1166SOL     OW 7793   1.209   0.525   3.999
 1166SOL    HW1 7794   1.222   0.441   4.053
 1166SOL    HW2 7795   1.180   0.599   4.059
 1167SOL     OW 7796   0.307   0.213   4.955
 1167SOL    HW1 7797   0.284   0.250   5.045
 1167SOL    HW2 7798   0.277   0.118   4.949
 1168SOL     OW 7799   0.037   1.310   5.006
 1168SOL    HW1 7800   0.090   1.261   5.074
 1168SOL    HW2 7801   0.059   1.408   5.011
 1169SOL     OW 7802   0.732   0.634   4.788
 1169SOL    HW1 7803   0.791   0.608   4.712
 1169SOL    HW2 7804   0.704   0.730   4.777
 1170SOL     OW 7805   1.728   0.935   5.578
 1170SOL    HW1 7806   1.682   0.928   5.489
 1170SOL    HW2 7807   1.666   0.979   5.644
 1171SOL     OW 7808   0.307   0.063   4.342
 1171SOL    HW1 7809   0.296   0.157   4.375
 1171SOL    HW2 7810   0.302   0.000   4.419
 1172SOL     OW 7811   1.622   0.367   4.098
 1172SOL    HW1 7812   1.624   0.291   4.162
 1172SOL    HW2 7813   1.574   0.444   4.138
 1173SOL     OW 7814   1.023   0.766   4.690
 1173SOL    HW1 7815   1.038   0.787   4.786
 1173SOL    HW2 7816   0.993   0.671   4.681
 1174SOL     OW 7817   0.980   1.573   5.424
 1174SOL    HW1 7818   0.960   1.617   5.336
 1174SOL    HW2 7819   1.019   1.482   5.408
 1175SOL     OW 7820   1.859   1.518   5.329
 1175SOL    HW1 7821   1.873   1.545   5.234
 1175SOL    HW2 7822   1.942   1.540   5.382
 1176SOL     OW 7823   0.350   0.898   5.528
 1176SOL    HW1 7824   0.426   0.942   5.576
 1176SOL    HW2 7825   0.385   0.851   5.446
 1177SOL     OW 7826   1.540   0.274   3.849
 1177SOL    HW1 7827   1.479   0.199   3.872
 1177SOL    HW2 7828   1.562   0.326   3.932
 1178SOL     OW 7829   1.303   0.838   3.766
 1178SOL    HW1 7830   1.337   0.745   3.781
 1178SOL    HW2 7831   1.321   0.865   3.671
 1179SOL     OW 7832   1.068   1.333   4.573
 1179SOL    HW1 7833   1.075   1.249   4.518
 1179SOL    HW2 7834   1.130   1.402   4.537
 1180SOL     OW 7835   0.319   0.810   4.673
 1180SOL    HW1 7836   0.412   0.846   4.678
 1180SOL    HW2 7837   0.313   0.725   4.725
 1181SOL     OW 7838   0.339   0.509   4.730
 1181SOL    HW1 7839   0.287   0.426   4.713
 1181SOL    HW2 7840   0.416   0.514   4.666
 1182SOL     OW 7841   1.138   0.380   5.402
 1182SOL    HW1 7842   1.093   0.443   5.466
 1182SOL    HW2 7843   1.231   0.411   5.385
 1183SOL     OW 7844   1.160   0.207   5.201
 1183SOL    HW1 7845   1.160   0.271   5.278
 1183SOL    HW2 7846   1.188   0.255   5.118
 1184SOL     OW 7847   0.008   1.326   3.924
 1184SOL    HW1 7848  -0.085   1.347   3.893
 1184SOL    HW2 7849   0.018   1.227   3.937
 1185SOL     OW 7850   0.088   1.801   4.651
 1185SOL    HW1 7851   0.046   1.715   4.624
 1185SOL    HW2 7852   0.182   1.804   4.617
 1186SOL     OW 7853   0.504   1.568   4.634
 1186SOL    HW1 7854   0.570   1.642   4.643
 1186SOL    HW2 7855   0.548   1.489   4.592
 1187SOL     OW 7856   1.002   0.796   4.962
 1187SOL    HW1 7857   1.043   0.764   5.048
 1187SOL    HW2 7858   0.906   0.769   4.959
 1188SOL     OW 7859   0.040   0.544   4.838
 1188SOL    HW1 7860   0.125   0.511   4.797
 1188SOL    HW2 7861   0.053   0.559   4.936
 1189SOL     OW 7862   0.189   0.520   5.446
 1189SOL    HW1 7863   0.248   0.480   5.376
 1189SOL    HW2 7864   0.131   0.591   5.405
 1190SOL     OW 7865   1.369   0.950   5.384
 1190SOL    HW1 7866   1.408   1.039   5.404
 1190SOL    HW2 7867   1.379   0.930   5.287
 1191SOL     OW 7868   0.815   0.572   4.049
 1191SOL    HW1 7869   0.822   0.483   4.003
 1191SOL    HW2 7870   0.721   0.606   4.041
 1192SOL     OW 7871   1.657   0.604   4.930
 1192SOL    HW1 7872   1.619   0.535   4.992
 1192SOL    HW2 7873   1.739   0.568   4.886
 1193SOL     OW 7874   0.252   1.564   5.468
 1193SOL    HW1 7875   0.222   1.621   5.544
 1193SOL    HW2 7876   0.245   1.467   5.494
 1194SOL     OW 7877   0.671   0.464   4.993
 1194SOL    HW1 7878   0.637   0.375   4.963
 1194SOL    HW2 7879   0.697   0.518   4.913
 1195SOL     OW 7880   0.930   1.678   5.189
 1195SOL    HW1 7881   0.906   1.660   5.094
 1195SOL    HW2 7882   0.960   1.772   5.199
 1196SOL     OW 7883   0.473   0.500   3.915
 1196SOL    HW1 7884   0.534   0.580   3.919
 1196SOL    HW2 7885   0.378   0.531   3.922
 1197SOL     OW 7886   0.159   1.137   5.190
 1197SOL    HW1 7887   0.181   1.076   5.266
 1197SOL    HW2 7888   0.169   1.088   5.104
 1198SOL     OW 7889   1.347   1.059   4.958
 1198SOL    HW1 7890   1.371   0.996   4.884
 1198SOL    HW2 7891   1.257   1.099   4.940
 1199SOL     OW 7892   1.302   0.855   4.033
 1199SOL    HW1 7893   1.216   0.824   4.075
 1199SOL    HW2 7894   1.298   0.841   3.934
 1200SOL     OW 7895   1.759   1.747   4.878
 1200SOL    HW1 7896   1.820   1.777   4.805
 1200SOL    HW2 7897   1.721   1.658   4.856
 1201SOL     OW 7898   1.252   1.731   4.852
 1201SOL    HW1 7899   1.336   1.736   4.798
 1201SOL    HW2 7900   1.229   1.635   4.870
 1202SOL     OW 7901   0.083   1.258   4.746
 1202SOL    HW1 7902   0.078   1.257   4.846
 1202SOL    HW2 7903   0.000   1.217   4.708
 1203SOL     OW 7904   0.688   1.662   5.440
 1203SOL    HW1 7905   0.632   1.743   5.449
 1203SOL    HW2 7906   0.740   1.666   5.354
 1204SOL     OW 7907   1.726   0.135   4.247
 1204SOL    HW1 7908   1.799   0.118   4.180
 1204SOL    HW2 7909   1.695   0.048   4.285
 1205SOL     OW 7910   1.388   1.573   4.201
 1205SOL    HW1 7911   1.455   1.585   4.127
 1205SOL    HW2 7912   1.348   1.662   4.224
 1206SOL     OW 7913   0.130   1.794   5.575
 1206SOL    HW1 7914   0.089   1.720   5.628
 1206SOL    HW2 7915   0.194   1.845   5.633
 1207SOL     OW 7916   1.280   0.927   4.396
 1207SOL    HW1 7917   1.340   0.846   4.398
 1207SOL    HW2 7918   1.320   0.996   4.336
 1208SOL     OW 7919   0.830   1.273   5.146
 1208SOL    HW1 7920   0.825   1.306   5.241
 1208SOL    HW2 7921   0.744   1.292   5.100
 1209SOL     OW 7922   0.672   1.616   3.878
 1209SOL    HW1 7923   0.681   1.626   3.779
 1209SOL    HW2 7924   0.632   1.527   3.899
 1210SOL     OW 7925   1.650   1.720   5.118
 1210SOL    HW1 7926   1.703   1.730   5.034
 1210SOL    HW2 7927   1.623   1.810   5.152
 1211SOL     OW 7928   0.263   0.326   4.444
 1211SOL    HW1 7929   0.184   0.377   4.410
 1211SOL    HW2 7930   0.254   0.311   4.542
 1212SOL     OW 7931   1.194   1.612   3.755
 1212SOL    HW1 7932   1.200   1.519   3.792
 1212SOL    HW2 7933   1.135   1.612   3.675
 1213SOL     OW 7934   0.822   1.002   5.096
 1213SOL    HW1 7935   0.862   1.001   5.004
 1213SOL    HW2 7936   0.832   1.094   5.136
 1214SOL     OW 7937   0.916   0.910   4.015
 1214SOL    HW1 7938   0.979   0.948   3.947
 1214SOL    HW2 7939   0.956   0.827   4.054
 1215SOL     OW 7940   1.504   1.607   3.768
 1215SOL    HW1 7941   1.412   1.644   3.775
 1215SOL    HW2 7942   1.542   1.627   3.678
 1216SOL     OW 7943   0.372   1.288   5.214
 1216SOL    HW1 7944   0.359   1.381   5.180
 1216SOL    HW2 7945   0.288   1.236   5.201
 1217SOL     OW 7946   1.614   1.292   5.013
 1217SOL    HW1 7947   1.674   1.295   5.093
 1217SOL    HW2 7948   1.539   1.356   5.026
 1218SOL     OW 7949   1.039   1.098   4.420
 1218SOL    HW1 7950   0.969   1.051   4.474
 1218SOL    HW2 7951   1.098   1.030   4.377
 1219SOL     OW 7952   1.014   0.236   4.695
 1219SOL    HW1 7953   1.006   0.200   4.602
 1219SOL    HW2 7954   1.012   0.160   4.760
 1220SOL     OW 7955   0.590   1.487   4.215
 1220SOL    HW1 7956   0.632   1.429   4.145
 1220SOL    HW2 7957   0.546   1.566   4.171
 1221SOL     OW 7958   1.709   0.385   5.105
 1221SOL    HW1 7959   1.782   0.454   5.109
 1221SOL    HW2 7960   1.737   0.310   5.046
 1222SOL     OW 7961   0.255   1.348   4.014
 1222SOL    HW1 7962   0.159   1.349   3.987
 1222SOL    HW2 7963   0.267   1.401   4.098
 1223SOL     OW 7964   0.105   1.013   5.450
 1223SOL    HW1 7965   0.028   0.980   5.504
 1223SOL    HW2 7966   0.190   0.983   5.492
 1224SOL     OW 7967   0.672   0.203   5.213
 1224SOL    HW1 7968   0.762   0.187   5.173
 1224SOL    HW2 7969   0.680   0.208   5.312
 1225SOL     OW 7970   0.075   0.345   3.757
 1225SOL    HW1 7971  -0.017   0.317   3.728
 1225SOL    HW2 7972   0.106   0.422   3.701
 1226SOL     OW 7973   1.440   0.856   5.122
 1226SOL    HW1 7974   1.383   0.908   5.059
 1226SOL    HW2 7975   1.536   0.868   5.098
 1227SOL     OW 7976   0.072   0.166   4.042
 1227SOL    HW1 7977   0.055   0.249   3.988
 1227SOL    HW2 7978   0.162   0.129   4.020
 1228SOL     OW 7979   1.183   1.335   3.843
 1228SOL    HW1 7980   1.084   1.324   3.845
 1228SOL    HW2 7981   1.217   1.350   3.936
 1229SOL     OW 7982   0.613   0.842   5.155
 1229SOL    HW1 7983   0.669   0.923   5.138
 1229SOL    HW2 7984   0.672   0.762   5.158
 1230SOL     OW 7985   1.493   1.767   4.683
 1230SOL    HW1 7986   1.526   1.831   4.614
 1230SOL    HW2 7987   1.559   1.761   4.758
 1231SOL     OW 7988   0.716   0.565   5.432
 1231SOL    HW1 7989   0.735   0.630   5.506
 1231SOL    HW2 7990   0.776   0.485   5.441
 1232SOL     OW 7991   1.450   1.220   5.357
 1232SOL    HW1 7992   1.441   1.210   5.456
 1232SOL    HW2 7993   1.546   1.213   5.331
 1233SOL     OW 7994   0.390   1.741   5.284
 1233SOL    HW1 7995   0.299   1.782   5.282
 1233SOL    HW2 7996   0.383   1.647   5.316
 1234SOL     OW 7997   1.674   0.883   4.978
 1234SOL    HW1 7998   1.647   0.794   4.941
 1234SOL    HW2 7999   1.675   0.951   4.905
 1235SOL     OW 8000   1.225   0.325   4.173
 1235SOL    HW1 8001   1.290   0.251   4.162
 1235SOL    HW2 8002   1.245   0.375   4.257
 1236SOL     OW 8003   0.594   0.745   4.376
 1236SOL    HW1 8004   0.644   0.830   4.357
 1236SOL    HW2 8005   0.506   0.747   4.328
 1237SOL     OW 8006   1.777   0.342   5.366
 1237SOL    HW1 8007   1.760   0.373   5.272
 1237SOL    HW2 8008   1.693   0.305   5.404
 1238SOL     OW 8009   1.730   0.934   5.241
 1238SOL    HW1 8010   1.768   1.025   5.256
 1238SOL    HW2 8011   1.722   0.917   5.142
 1239SOL     OW 8012   0.859   1.374   3.740
 1239SOL    HW1 8013   0.813   1.389   3.828
 1239SOL    HW2 8014   0.903   1.459   3.710
 1240SOL     OW 8015   0.661   1.790   4.677
 1240SOL    HW1 8016   0.615   1.878   4.664
 1240SOL    HW2 8017   0.760   1.802   4.670
 1241SOL     OW 8018   0.859   0.956   4.585
 1241SOL    HW1 8019   0.913   0.887   4.633
 1241SOL    HW2 8020   0.827   1.025   4.651
 1242SOL     OW 8021   1.083   0.984   3.811
 1242SOL    HW1 8022   1.060   1.037   3.729
 1242SOL    HW2 8023   1.164   0.928   3.792
 1243SOL     OW 8024   1.861   1.569   4.575
 1243SOL    HW1 8025   1.790   1.557   4.505
 1243SOL    HW2 8026   1.862   1.490   4.635
 1244SOL     OW 8027   0.221   1.314   5.568
 1244SOL    HW1 8028   0.156   1.241   5.547
 1244SOL    HW2 8029   0.225   1.328   5.666
 1245SOL     OW 8030   0.079   1.240   4.377
 1245SOL    HW1 8031   0.078   1.193   4.465
 1245SOL    HW2 8032   0.161   1.212   4.326
 1246SOL     OW 8033   0.672   1.391   5.348
 1246SOL    HW1 8034   0.594   1.341   5.386
 1246SOL    HW2 8035   0.669   1.486   5.379
 1247SOL     OW 8036   1.824   0.192   4.951
 1247SOL    HW1 8037   1.820   0.102   4.995
 1247SOL    HW2 8038   1.827   0.181   4.852
 1248SOL     OW 8039   0.428   0.424   4.244
 1248SOL    HW1 8040   0.458   0.352   4.182
 1248SOL    HW2 8041   0.389   0.384   4.327
 1249SOL     OW 8042   1.705   1.487   4.828
 1249SOL    HW1 8043   1.612   1.462   4.801
 1249SOL    HW2 8044   1.731   1.437   4.910
 1250SOL     OW 8045   0.317   0.547   5.004
 1250SOL    HW1 8046   0.355   0.488   5.076
 1250SOL    HW2 8047   0.357   0.521   4.916
 1251SOL     OW 8048   0.812   1.586   4.411
 1251SOL    HW1 8049   0.844   1.596   4.317
 1251SOL    HW2 8050   0.733   1.524   4.413
 1252SOL     OW 8051   1.424   0.214   4.836
 1252SOL    HW1 8052   1.476   0.149   4.891
 1252SOL    HW2 8053   1.375   0.277   4.897
 1253SOL     OW 8054   1.001   0.034   4.878
 1253SOL    HW1 8055   0.938  -0.038   4.847
 1253SOL    HW2 8056   1.094  -0.002   4.878
 1254SOL     OW 8057   0.770   1.330   4.025
 1254SOL    HW1 8058   0.724   1.243   4.042
 1254SOL    HW2 8059   0.861   1.327   4.066
 1255SOL     OW 8060   0.618   1.567   5.008
 1255SOL    HW1 8061   0.613   1.649   5.065
 1255SOL    HW2 8062   0.707   1.564   4.963
 1256SOL     OW 8063   1.352   0.052   3.892
 1256SOL    HW1 8064   1.387   0.011   3.808
 1256SOL    HW2 8065   1.262   0.014   3.912
 1257SOL     OW 8066   1.300   0.453   4.415
 1257SOL    HW1 8067   1.241   0.533   4.419
 1257SOL    HW2 8068   1.315   0.418   4.508
 1258SOL     OW 8069   1.593   0.221   4.606
 1258SOL    HW1 8070   1.509   0.220   4.660
 1258SOL    HW2 8071   1.595   0.304   4.550
 1259SOL     OW 8072   0.039   1.077   4.024
 1259SOL    HW1 8073   0.138   1.066   4.015
 1259SOL    HW2 8074  -0.001   0.991   4.056
 1260SOL     OW 8075   0.875   1.646   4.061
 1260SOL    HW1 8076   0.798   1.611   4.007
 1260SOL    HW2 8077   0.843   1.717   4.123
 1261SOL     OW 8078   0.230   0.628   5.699
 1261SOL    HW1 8079   0.137   0.626   5.736
 1261SOL    HW2 8080   0.231   0.589   5.607
 1262SOL     OW 8081   0.225   0.275   6.582
 1262SOL    HW1 8082   0.260   0.258   6.674
 1262SOL    HW2 8083   0.137   0.230   6.570
 1263SOL     OW 8084   0.019   0.368   6.233
 1263SOL    HW1 8085  -0.063   0.411   6.272
 1263SOL    HW2 8086  -0.009   0.295   6.170
 1264SOL     OW 8087   0.569   1.275   6.751
 1264SOL    HW1 8088   0.476   1.268   6.714
 1264SOL    HW2 8089   0.580   1.364   6.795
 1265SOL     OW 8090   1.555   1.511   6.289
 1265SOL    HW1 8091   1.498   1.495   6.370
 1265SOL    HW2 8092   1.496   1.521   6.209
 1266SOL     OW 8093   1.135   0.703   6.303
 1266SOL    HW1 8094   1.192   0.781   6.278
 1266SOL    HW2 8095   1.075   0.729   6.379
 1267SOL     OW 8096   1.755   0.607   5.817
 1267SOL    HW1 8097   1.743   0.594   5.718
 1267SOL    HW2 8098   1.725   0.526   5.866
 1268SOL     OW 8099   0.768   1.144   6.609
 1268SOL    HW1 8100   0.690   1.161   6.669
 1268SOL    HW2 8101   0.802   1.231   6.573
 1269SOL     OW 8102   0.850   0.798   7.409
 1269SOL    HW1 8103   0.846   0.874   7.474
 1269SOL    HW2 8104   0.872   0.834   7.318
 1270SOL     OW 8105   0.685   1.012   6.251
 1270SOL    HW1 8106   0.754   0.996   6.321
 1270SOL    HW2 8107   0.612   1.069   6.289
 1271SOL     OW 8108   0.686   1.161   7.389
 1271SOL    HW1 8109   0.746   1.240   7.403
 1271SOL    HW2 8110   0.600   1.192   7.348
 1272SOL     OW 8111   0.335   1.435   6.647
 1272SOL    HW1 8112   0.257   1.404   6.594
 1272SOL    HW2 8113   0.393   1.493   6.590
 1273SOL     OW 8114   1.460   1.505   6.925
 1273SOL    HW1 8115   1.484   1.599   6.951
 1273SOL    HW2 8116   1.444   1.451   7.007
 1274SOL     OW 8117   0.438   0.392   7.085
 1274SOL    HW1 8118   0.520   0.336   7.094
 1274SOL    HW2 8119   0.357   0.334   7.089
 1275SOL     OW 8120   1.603   0.447   6.323
 1275SOL    HW1 8121   1.529   0.493   6.273
 1275SOL    HW2 8122   1.654   0.515   6.376
 1276SOL     OW 8123   0.231   1.713   6.069
 1276SOL    HW1 8124   0.265   1.790   6.123
 1276SOL    HW2 8125   0.275   1.713   5.979
 1277SOL     OW 8126   1.127   1.341   7.276
 1277SOL    HW1 8127   1.174   1.341   7.364
 1277SOL    HW2 8128   1.079   1.254   7.265
 1278SOL     OW 8129   0.230   1.434   6.124
 1278SOL    HW1 8130   0.204   1.530   6.124
 1278SOL    HW2 8131   0.159   1.380   6.169
 1279SOL     OW 8132   0.240   1.091   6.472
 1279SOL    HW1 8133   0.254   1.007   6.524
 1279SOL    HW2 8134   0.185   1.155   6.527
 1280SOL     OW 8135   0.620   1.786   7.025
 1280SOL    HW1 8136   0.528   1.769   7.060
 1280SOL    HW2 8137   0.648   1.878   7.051
 1281SOL     OW 8138   0.606   0.964   5.709
 1281SOL    HW1 8139   0.613   1.048   5.655
 1281SOL    HW2 8140   0.652   0.977   5.797
 1282SOL     OW 8141   1.594   0.114   7.066
 1282SOL    HW1 8142   1.576   0.181   6.994
 1282SOL    HW2 8143   1.591   0.160   7.155
 1283SOL     OW 8144   0.122   0.643   6.149
 1283SOL    HW1 8145   0.077   0.555   6.166
 1283SOL    HW2 8146   0.121   0.697   6.233
 1284SOL     OW 8147   1.842   1.767   5.945
 1284SOL    HW1 8148   1.896   1.738   6.025
 1284SOL    HW2 8149   1.872   1.857   5.916
 1285SOL     OW 8150   0.027   1.596   5.703
 1285SOL    HW1 8151   0.008   1.500   5.724
 1285SOL    HW2 8152  -0.006   1.654   5.778
 1286SOL     OW 8153   1.689   0.922   6.198
 1286SOL    HW1 8154   1.784   0.893   6.206
 1286SOL    HW2 8155   1.681   0.987   6.123
 1287SOL     OW 8156   1.641   1.108   6.018
 1287SOL    HW1 8157   1.727   1.110   5.966
 1287SOL    HW2 8158   1.655   1.155   6.106
 1288SOL     OW 8159   0.113   0.737   7.183
 1288SOL    HW1 8160   0.201   0.724   7.228
 1288SOL    HW2 8161   0.100   0.834   7.161
 1289SOL     OW 8162   0.613   1.365   6.312
 1289SOL    HW1 8163   0.564   1.278   6.321
 1289SOL    HW2 8164   0.590   1.408   6.225
 1290SOL     OW 8165   1.293   1.228   7.009
 1290SOL    HW1 8166   1.330   1.155   6.951
 1290SOL    HW2 8167   1.345   1.233   7.094
 1291SOL     OW 8168   0.809   0.004   6.088
 1291SOL    HW1 8169   0.849   0.095   6.079
 1291SOL    HW2 8170   0.709   0.012   6.094
 1292SOL     OW 8171   0.197   0.976   6.850
 1292SOL    HW1 8172   0.286   0.931   6.836
 1292SOL    HW2 8173   0.124   0.911   6.831
 1293SOL     OW 8174   1.525   0.999   5.776
 1293SOL    HW1 8175   1.462   0.923   5.789
 1293SOL    HW2 8176   1.573   1.017   5.862
 1294SOL     OW 8177   1.187   1.792   7.202
 1294SOL    HW1 8178   1.211   1.852   7.126
 1294SOL    HW2 8179   1.194   1.697   7.172
 1295SOL     OW 8180   0.317   0.251   7.387
 1295SOL    HW1 8181   0.388   0.322   7.393
 1295SOL    HW2 8182   0.229   0.290   7.415
 1296SOL     OW 8183   1.466   1.417   6.539
 1296SOL    HW1 8184   1.407   1.423   6.619
 1296SOL    HW2 8185   1.451   1.329   6.493
 1297SOL     OW 8186   1.667   1.714   6.158
 1297SOL    HW1 8187   1.626   1.691   6.070
 1297SOL    HW2 8188   1.649   1.640   6.223
 1298SOL     OW 8189   0.598   0.729   5.856
 1298SOL    HW1 8190   0.622   0.798   5.788
 1298SOL    HW2 8191   0.520   0.762   5.910
 1299SOL     OW 8192   1.281   0.345   6.530
 1299SOL    HW1 8193   1.195   0.295   6.517
 1299SOL    HW2 8194   1.343   0.291   6.586
 1300SOL     OW 8195   1.576   1.662   5.893
 1300SOL    HW1 8196   1.665   1.708   5.896
 1300SOL    HW2 8197   1.555   1.638   5.798
 1301SOL     OW 8198   0.807   0.605   7.051
 1301SOL    HW1 8199   0.760   0.602   7.140
 1301SOL    HW2 8200   0.756   0.550   6.985
 1302SOL     OW 8201   1.394   0.469   7.260
 1302SOL    HW1 8202   1.374   0.512   7.348
 1302SOL    HW2 8203   1.472   0.407   7.269
 1303SOL     OW 8204   0.973   0.890   7.158
 1303SOL    HW1 8205   1.019   0.806   7.129
 1303SOL    HW2 8206   0.917   0.924   7.083
 1304SOL     OW 8207   0.991   0.410   6.828
 1304SOL    HW1 8208   0.914   0.444   6.882
 1304SOL    HW2 8209   0.957   0.359   6.749
 1305SOL     OW 8210   1.041   0.701   6.015
 1305SOL    HW1 8211   1.067   0.697   6.111
 1305SOL    HW2 8212   0.956   0.650   6.001
 1306SOL     OW 8213   0.076   0.811   6.375
 1306SOL    HW1 8214   0.175   0.799   6.384
 1306SOL    HW2 8215   0.052   0.906   6.396
 1307SOL     OW 8216   0.130   1.821   7.157
 1307SOL    HW1 8217   0.120   1.806   7.256
 1307SOL    HW2 8218   0.044   1.857   7.121
 1308SOL     OW 8219   0.865   0.348   5.781
 1308SOL    HW1 8220   0.924   0.411   5.732
 1308SOL    HW2 8221   0.884   0.254   5.752
 1309SOL     OW 8222   1.719   0.585   7.417
 1309SOL    HW1 8223   1.693   0.674   7.381
 1309SOL    HW2 8224   1.717   0.517   7.344
 1310SOL     OW 8225   1.362   1.144   6.131
 1310SOL    HW1 8226   1.445   1.115   6.083
 1310SOL    HW2 8227   1.313   1.211   6.075
 1311SOL     OW 8228   0.550   0.196   6.471
 1311SOL    HW1 8229   0.545   0.191   6.571
 1311SOL    HW2 8230   0.552   0.292   6.442
 1312SOL     OW 8231   1.008   1.456   6.063
 1312SOL    HW1 8232   0.962   1.528   6.011
 1312SOL    HW2 8233   1.004   1.476   6.161
 1313SOL     OW 8234   0.351   1.801   6.439
 1313SOL    HW1 8235   0.401   1.715   6.445
 1313SOL    HW2 8236   0.416   1.878   6.436
 1314SOL     OW 8237   1.795   1.066   6.459
 1314SOL    HW1 8238   1.733   1.051   6.383
 1314SOL    HW2 8239   1.743   1.077   6.544
 1315SOL     OW 8240   1.227   1.550   7.092
 1315SOL    HW1 8241   1.233   1.473   7.156
 1315SOL    HW2 8242   1.175   1.524   7.012
 1316SOL     OW 8243   0.321   0.943   5.828
 1316SOL    HW1 8244   0.403   0.982   5.786
 1316SOL    HW2 8245   0.294   0.861   5.779
 1317SOL     OW 8246   1.458   0.735   6.314
 1317SOL    HW1 8247   1.453   0.670   6.389
 1317SOL    HW2 8248   1.538   0.794   6.327
 1318SOL     OW 8249   0.461   1.266   7.313
 1318SOL    HW1 8250   0.411   1.267   7.227
 1318SOL    HW2 8251   0.398   1.248   7.389
 1319SOL     OW 8252   1.111   1.776   5.823
 1319SOL    HW1 8253   1.051   1.714   5.873
 1319SOL    HW2 8254   1.142   1.732   5.738
 1320SOL     OW 8255   0.202   0.285   7.084
 1320SOL    HW1 8256   0.122   0.345   7.071
 1320SOL    HW2 8257   0.192   0.236   7.170
 1321SOL     OW 8258   1.632   1.377   5.667
 1321SOL    HW1 8259   1.600   1.471   5.657
 1321SOL    HW2 8260   1.556   1.314   5.655
 1322SOL     OW 8261   0.464   1.743   5.909
 1322SOL    HW1 8262   0.497   1.782   5.995
 1322SOL    HW2 8263   0.540   1.736   5.844
 1323SOL     OW 8264   1.400   0.107   6.012
 1323SOL    HW1 8265   1.376   0.070   5.922
 1323SOL    HW2 8266   1.499   0.123   6.016
 1324SOL     OW 8267   0.249   1.785   6.827
 1324SOL    HW1 8268   0.306   1.720   6.877
 1324SOL    HW2 8269   0.233   1.752   6.734
 1325SOL     OW 8270   0.940   1.698   6.490
 1325SOL    HW1 8271   1.020   1.641   6.511
 1325SOL    HW2 8272   0.891   1.658   6.413
 1326SOL     OW 8273   0.382   0.700   6.066
 1326SOL    HW1 8274   0.427   0.610   6.063
 1326SOL    HW2 8275   0.288   0.689   6.099
 1327SOL     OW 8276   1.547   0.222   7.315
 1327SOL    HW1 8277   1.542   0.259   7.407
 1327SOL    HW2 8278   1.475   0.153   7.303
 1328SOL     OW 8279   0.614   0.122   5.703
 1328SOL    HW1 8280   0.712   0.100   5.710
 1328SOL    HW2 8281   0.583   0.105   5.610
 1329SOL     OW 8282   0.781   0.264   7.335
 1329SOL    HW1 8283   0.848   0.203   7.378
 1329SOL    HW2 8284   0.708   0.283   7.400
 1330SOL     OW 8285   0.888   1.514   6.781
 1330SOL    HW1 8286   0.865   1.489   6.687
 1330SOL    HW2 8287   0.949   1.445   6.820
 1331SOL     OW 8288   1.351   0.590   7.019
 1331SOL    HW1 8289   1.379   0.547   7.104
 1331SOL    HW2 8290   1.376   0.686   7.020
 1332SOL     OW 8291   0.803   1.402   6.510
 1332SOL    HW1 8292   0.893   1.416   6.468
 1332SOL    HW2 8293   0.732   1.404   6.439
 1333SOL     OW 8294   0.922   0.503   6.485
 1333SOL    HW1 8295   0.897   0.494   6.389
 1333SOL    HW2 8296   0.970   0.421   6.516
 1334SOL     OW 8297   0.539   0.064   6.098
 1334SOL    HW1 8298   0.458   0.065   6.156
 1334SOL    HW2 8299   0.542   0.147   6.043
 1335SOL     OW 8300   1.434   1.188   5.627
 1335SOL    HW1 8301   1.466   1.112   5.684
 1335SOL    HW2 8302   1.342   1.215   5.657
 1336SOL     OW 8303   0.297   0.035   5.757
 1336SOL    HW1 8304   0.346   0.119   5.736
 1336SOL    HW2 8305   0.359  -0.030   5.802
 1337SOL     OW 8306   0.935   0.236   6.066
 1337SOL    HW1 8307   0.887   0.277   5.988
 1337SOL    HW2 8308   1.034   0.234   6.047
 1338SOL     OW 8309   1.076   0.683   7.050
 1338SOL    HW1 8310   0.996   0.622   7.053
 1338SOL    HW2 8311   1.157   0.630   7.026
 1339SOL     OW 8312   1.227   1.570   6.379
 1339SOL    HW1 8313   1.248   1.644   6.314
 1339SOL    HW2 8314   1.295   1.570   6.452
 1340SOL     OW 8315   0.459   1.152   6.327
 1340SOL    HW1 8316   0.388   1.125   6.392
 1340SOL    HW2 8317   0.433   1.124   6.234
 1341SOL     OW 8318   1.271   1.797   6.177
 1341SOL    HW1 8319   1.315   1.861   6.113
 1341SOL    HW2 8320   1.221   1.849   6.247
 1342SOL     OW 8321   1.032   0.549   5.602
 1342SOL    HW1 8322   0.991   0.631   5.563
 1342SOL    HW2 8323   1.096   0.575   5.675
 1343SOL     OW 8324   0.078   0.556   6.972
 1343SOL    HW1 8325   0.170   0.555   6.931
 1343SOL    HW2 8326   0.072   0.630   7.039
 1344SOL     OW 8327   0.561   0.222   6.733
 1344SOL    HW1 8328   0.599   0.138   6.770
 1344SOL    HW2 8329   0.473   0.241   6.777
 1345SOL     OW 8330   0.866   0.454   6.228
 1345SOL    HW1 8331   0.834   0.526   6.166
 1345SOL    HW2 8332   0.890   0.373   6.175
 1346SOL     OW 8333   1.017   0.039   6.339
 1346SOL    HW1 8334   0.945   0.044   6.270
 1346SOL    HW2 8335   0.993  -0.030   6.408
 1347SOL     OW 8336   1.429   1.173   6.453
 1347SOL    HW1 8337   1.374   1.089   6.446
 1347SOL    HW2 8338   1.455   1.202   6.361
 1348SOL     OW 8339   1.466   0.590   6.578
 1348SOL    HW1 8340   1.436   0.495   6.585
 1348SOL    HW2 8341   1.539   0.606   6.644
 1349SOL     OW 8342   1.857   0.833   5.963
 1349SOL    HW1 8343   1.899   0.769   6.027
 1349SOL    HW2 8344   1.819   0.782   5.885
 1350SOL     OW 8345   0.488   1.385   5.760
 1350SOL    HW1 8346   0.401   1.370   5.807
 1350SOL    HW2 8347   0.471   1.411   5.665
 1351SOL     OW 8348   1.664   1.280   6.243
 1351SOL    HW1 8349   1.763   1.288   6.257
 1351SOL    HW2 8350   1.619   1.364   6.274
 1352SOL     OW 8351   1.390   0.575   5.664
 1352SOL    HW1 8352   1.336   0.554   5.745
 1352SOL    HW2 8353   1.481   0.534   5.673
 1353SOL     OW 8354   0.527   0.256   5.914
 1353SOL    HW1 8355   0.554   0.197   5.839
 1353SOL    HW2 8356   0.527   0.351   5.883
 1354SOL     OW 8357   1.754   1.223   7.174
 1354SOL    HW1 8358   1.845   1.184   7.161
 1354SOL    HW2 8359   1.762   1.319   7.198
 1355SOL     OW 8360   1.064   1.347   6.926
 1355SOL    HW1 8361   0.984   1.324   6.981
 1355SOL    HW2 8362   1.147   1.321   6.975
 1356SOL     OW 8363   1.592   1.629   7.211
 1356SOL    HW1 8364   1.619   1.663   7.121
 1356SOL    HW2 8365   1.671   1.591   7.257
 1357SOL     OW 8366   1.111   1.195   6.686
 1357SOL    HW1 8367   1.071   1.239   6.767
 1357SOL    HW2 8368   1.070   1.232   6.603
 1358SOL     OW 8369   1.638   1.099   6.665
 1358SOL    HW1 8370   1.643   1.180   6.724
 1358SOL    HW2 8371   1.552   1.101   6.614
 1359SOL     OW 8372   0.915   0.089   6.988
 1359SOL    HW1 8373   0.940   0.069   6.893
 1359SOL    HW2 8374   0.987   0.145   7.030
 1360SOL     OW 8375   0.980   1.116   7.305
 1360SOL    HW1 8376   0.881   1.122   7.315
 1360SOL    HW2 8377   1.003   1.036   7.249
 1361SOL     OW 8378   0.705   1.050   5.954
 1361SOL    HW1 8379   0.691   1.057   6.053
 1361SOL    HW2 8380   0.789   0.999   5.936
 1362SOL     OW 8381   0.410   0.813   6.837
 1362SOL    HW1 8382   0.496   0.825   6.887
 1362SOL    HW2 8383   0.368   0.726   6.864
 1363SOL     OW 8384   1.274   0.386   6.848
 1363SOL    HW1 8385   1.295   0.460   6.912
 1363SOL    HW2 8386   1.185   0.403   6.805
 1364SOL     OW 8387   0.064   1.564   6.917
 1364SOL    HW1 8388   0.018   1.646   6.883
 1364SOL    HW2 8389   0.162   1.583   6.926
 1365SOL     OW 8390   0.367   1.100   6.087
 1365SOL    HW1 8391   0.360   1.183   6.031
 1365SOL    HW2 8392   0.371   1.020   6.027
 1366SOL     OW 8393   0.566   0.537   6.451
 1366SOL    HW1 8394   0.578   0.603   6.377
 1366SOL    HW2 8395   0.612   0.571   6.534
 1367SOL     OW 8396   1.252   1.348   5.974
 1367SOL    HW1 8397   1.302   1.425   6.014
 1367SOL    HW2 8398   1.157   1.350   6.006
 1368SOL     OW 8399   1.272   1.445   6.728
 1368SOL    HW1 8400   1.319   1.458   6.815
 1368SOL    HW2 8401   1.206   1.371   6.737
 1369SOL     OW 8402   1.582   0.639   6.058
 1369SOL    HW1 8403   1.551   0.700   6.131
 1369SOL    HW2 8404   1.632   0.691   5.989
 1370SOL     OW 8405   0.354   1.510   6.915
 1370SOL    HW1 8406   0.333   1.466   6.828
 1370SOL    HW2 8407   0.451   1.536   6.918
 1371SOL     OW 8408   0.402   0.751   7.184
 1371SOL    HW1 8409   0.470   0.806   7.137
 1371SOL    HW2 8410   0.442   0.663   7.211
 1372SOL     OW 8411   1.587   0.779   7.256
 1372SOL    HW1 8412   1.495   0.817   7.251
 1372SOL    HW2 8413   1.647   0.826   7.191
 1373SOL     OW 8414   1.013   0.105   7.356
 1373SOL    HW1 8415   1.019   0.190   7.304
 1373SOL    HW2 8416   1.045   0.029   7.299
 1374SOL     OW 8417   0.504   0.050   7.326
 1374SOL    HW1 8418   0.462  -0.007   7.256
 1374SOL    HW2 8419   0.438   0.119   7.358
 1375SOL     OW 8420   0.573   0.870   6.615
 1375SOL    HW1 8421   0.617   0.959   6.606
 1375SOL    HW2 8422   0.510   0.870   6.692
 1376SOL     OW 8423   1.360   0.862   6.631
 1376SOL    HW1 8424   1.285   0.862   6.565
 1376SOL    HW2 8425   1.397   0.770   6.640
 1377SOL     OW 8426   1.209   0.525   5.861
 1377SOL    HW1 8427   1.222   0.441   5.915
 1377SOL    HW2 8428   1.180   0.599   5.921
 1378SOL     OW 8429   0.307   0.213   6.817
 1378SOL    HW1 8430   0.284   0.250   6.907
 1378SOL    HW2 8431   0.277   0.118   6.811
 1379SOL     OW 8432   0.037   1.310   6.868
 1379SOL    HW1 8433   0.090   1.261   6.936
 1379SOL    HW2 8434   0.059   1.408   6.873
 1380SOL     OW 8435   0.732   0.634   6.650
 1380SOL    HW1 8436   0.791   0.608   6.574
 1380SOL    HW2 8437   0.704   0.730   6.639
 1381SOL     OW 8438   1.728   0.935   7.440
 1381SOL    HW1 8439   1.682   0.928   7.351
 1381SOL    HW2 8440   1.666   0.979   7.506
 1382SOL     OW 8441   0.307   0.063   6.204
 1382SOL    HW1 8442   0.296   0.157   6.237
 1382SOL    HW2 8443   0.302   0.000   6.281
 1383SOL     OW 8444   1.622   0.367   5.960
 1383SOL    HW1 8445   1.624   0.291   6.024
 1383SOL    HW2 8446   1.574   0.444   6.000
 1384SOL     OW 8447   1.023   0.766   6.552
 1384SOL    HW1 8448   1.038   0.787   6.648
 1384SOL    HW2 8449   0.993   0.671   6.543
 1385SOL     OW 8450   0.980   1.573   7.286
 1385SOL    HW1 8451   0.960   1.617   7.198
 1385SOL    HW2 8452   1.019   1.482   7.270
 1386SOL     OW 8453   1.859   1.518   7.191
 1386SOL    HW1 8454   1.873   1.545   7.096
 1386SOL    HW2 8455   1.942   1.540   7.244
 1387SOL     OW 8456   0.350   0.898   7.390
 1387SOL    HW1 8457   0.426   0.942   7.438
 1387SOL    HW2 8458   0.385   0.851   7.308
 1388SOL     OW 8459   1.540   0.274   5.711
 1388SOL    HW1 8460   1.479   0.199   5.734
 1388SOL    HW2 8461   1.562   0.326   5.794
 1389SOL     OW 8462   1.303   0.838   5.628
 1389SOL    HW1 8463   1.337   0.745   5.643
 1389SOL    HW2 8464   1.321   0.865   5.533
 1390SOL     OW 8465   1.068   1.333   6.435
 1390SOL    HW1 8466   1.075   1.249   6.380
 1390SOL    HW2 8467   1.130   1.402   6.399
 1391SOL     OW 8468   0.319   0.810   6.535
 1391SOL    HW1 8469   0.412   0.846   6.540
 1391SOL    HW2 8470   0.313   0.725   6.587
 1392SOL     OW 8471   0.339   0.509   6.592
 1392SOL    HW1 8472   0.287   0.426   6.575
 1392SOL    HW2 8473   0.416   0.514   6.528
 1393SOL     OW 8474   1.138   0.380   7.264
 1393SOL    HW1 8475   1.093   0.443   7.328
 1393SOL    HW2 8476   1.231   0.411   7.247
 1394SOL     OW 8477   1.160   0.207   7.063
 1394SOL    HW1 8478   1.160   0.271   7.140
 1394SOL    HW2 8479   1.188   0.255   6.980
 1395SOL     OW 8480   0.008   1.326   5.786
 1395SOL    HW1 8481  -0.085   1.347   5.755
 1395SOL    HW2 8482   0.018   1.227   5.799
 1396SOL     OW 8483   0.088   1.801   6.513
 1396SOL    HW1 8484   0.046   1.715   6.486
 1396SOL    HW2 8485   0.182   1.804   6.479
 1397SOL     OW 8486   0.504   1.568   6.496
 1397SOL    HW1 8487   0.570   1.642   6.505
 1397SOL    HW2 8488   0.548   1.489   6.454
 1398SOL     OW 8489   1.002   0.796   6.824
 1398SOL    HW1 8490   1.043   0.764   6.910
 1398SOL    HW2 8491   0.906   0.769   6.821
 1399SOL     OW 8492   0.040   0.544   6.700
 1399SOL    HW1 8493   0.125   0.511   6.659
 1399SOL    HW2 8494   0.053   0.559   6.798
 1400SOL     OW 8495   0.189   0.520   7.308
 1400SOL    HW1 8496   0.248   0.480   7.238
 1400SOL    HW2 8497   0.131   0.591   7.267
 1401SOL     OW 8498   1.369   0.950   7.246
 1401SOL    HW1 8499   1.408   1.039   7.266
 1401SOL    HW2 8500   1.379   0.930   7.149
 1402SOL     OW 8501   0.815   0.572   5.911
 1402SOL    HW1 8502   0.822   0.483   5.865
 1402SOL    HW2 8503   0.721   0.606   5.903
 1403SOL     OW 8504   1.657   0.604   6.792
 1403SOL    HW1 8505   1.619   0.535   6.854
 1403SOL    HW2 8506   1.739   0.568   6.748
 1404SOL     OW 8507   0.252   1.564   7.330
 1404SOL    HW1 8508   0.222   1.621   7.406
 1404SOL    HW2 8509   0.245   1.467   7.356
 1405SOL     OW 8510   0.671   0.464   6.855
 1405SOL    HW1 8511   0.637   0.375   6.825
 1405SOL    HW2 8512   0.697   0.518   6.775
 1406SOL     OW 8513   0.930   1.678   7.051
 1406SOL    HW1 8514   0.906   1.660   6.956
 1406SOL    HW2 8515   0.960   1.772   7.061
 1407SOL     OW 8516   0.473   0.500   5.777
 1407SOL    HW1 8517   0.534   0.580   5.781
 1407SOL    HW2 8518   0.378   0.531   5.784
 1408SOL     OW 8519   0.159   1.137   7.052
 1408SOL    HW1 8520   0.181   1.076   7.128
 1408SOL    HW2 8521   0.169   1.088   6.966
 1409SOL     OW 8522   1.347   1.059   6.820
 1409SOL    HW1 8523   1.371   0.996   6.746
 1409SOL    HW2 8524   1.257   1.099   6.802
 1410SOL     OW 8525   1.302   0.855   5.895
 1410SOL    HW1 8526   1.216   0.824   5.937
 1410SOL    HW2 8527   1.298   0.841   5.796
 1411SOL     OW 8528   1.759   1.747   6.740
 1411SOL    HW1 8529   1.820   1.777   6.667
 1411SOL    HW2 8530   1.721   1.658   6.718
 1412SOL     OW 8531   1.252   1.731   6.714
 1412SOL    HW1 8532   1.336   1.736   6.660
 1412SOL    HW2 8533   1.229   1.635   6.732
 1413SOL     OW 8534   0.083   1.258   6.608
 1413SOL    HW1 8535   0.078   1.257   6.708
 1413SOL    HW2 8536   0.000   1.217   6.570
 1414SOL     OW 8537   0.688   1.662   7.302
 1414SOL    HW1 8538   0.632   1.743   7.311
 1414SOL    HW2 8539   0.740   1.666   7.216
 1415SOL     OW 8540   1.726   0.135   6.109
 1415SOL    HW1 8541   1.799   0.118   6.042
 1415SOL    HW2 8542   1.695   0.048   6.147
 1416SOL     OW 8543   1.388   1.573   6.063
 1416SOL    HW1 8544   1.455   1.585   5.989
 1416SOL    HW2 8545   1.348   1.662   6.086
 1417SOL     OW 8546   0.130   1.794   7.437
 1417SOL    HW1 8547   0.089   1.720   7.490
 1417SOL    HW2 8548   0.194   1.845   7.495
 1418SOL     OW 8549   1.280   0.927   6.258
 1418SOL    HW1 8550   1.340   0.846   6.260
 1418SOL    HW2 8551   1.320   0.996   6.198
 1419SOL     OW 8552   0.830   1.273   7.008
 1419SOL    HW1 8553   0.825   1.306   7.103
 1419SOL    HW2 8554   0.744   1.292   6.962
 1420SOL     OW 8555   0.672   1.616   5.740
 1420SOL    HW1 8556   0.681   1.626   5.641
 1420SOL    HW2 8557   0.632   1.527   5.761
 1421SOL     OW 8558   1.650   1.720   6.980
 1421SOL    HW1 8559   1.703   1.730   6.896
 1421SOL    HW2 8560   1.623   1.810   7.014
 1422SOL     OW 8561   1.841   0.175   6.549
 1422SOL    HW1 8562   1.880   0.090   6.513
 1422SOL    HW2 8563   1.743   0.177   6.530
 1423SOL     OW 8564   0.263   0.326   6.306
 1423SOL    HW1 8565   0.184   0.377   6.272
 1423SOL    HW2 8566   0.254   0.311   6.404
 1424SOL     OW 8567   1.194   1.612   5.617
 1424SOL    HW1 8568   1.200   1.519   5.654
 1424SOL    HW2 8569   1.135   1.612   5.537
 1425SOL     OW 8570   0.822   1.002   6.958
 1425SOL    HW1 8571   0.862   1.001   6.866
 1425SOL    HW2 8572   0.832   1.094   6.998
 1426SOL     OW 8573   0.916   0.910   5.877
 1426SOL    HW1 8574   0.979   0.948   5.809
 1426SOL    HW2 8575   0.956   0.827   5.916
 1427SOL     OW 8576   1.504   1.607   5.630
 1427SOL    HW1 8577   1.412   1.644   5.637
 1427SOL    HW2 8578   1.542   1.627   5.540
 1428SOL     OW 8579   0.372   1.288   7.076
 1428SOL    HW1 8580   0.359   1.381   7.042
 1428SOL    HW2 8581   0.288   1.236   7.063
 1429SOL     OW 8582   1.614   1.292   6.875
 1429SOL    HW1 8583   1.674   1.295   6.955
 1429SOL    HW2 8584   1.539   1.356   6.888
 1430SOL     OW 8585   1.039   1.098   6.282
 1430SOL    HW1 8586   0.969   1.051   6.336
 1430SOL    HW2 8587   1.098   1.030   6.239
 1431SOL     OW 8588   1.014   0.236   6.557
 1431SOL    HW1 8589   1.006   0.200   6.464
 1431SOL    HW2 8590   1.012   0.160   6.622
 1432SOL     OW 8591   0.590   1.487   6.077
 1432SOL    HW1 8592   0.632   1.429   6.007
 1432SOL    HW2 8593   0.546   1.566   6.033
 1433SOL     OW 8594   1.709   0.385   6.967
 1433SOL    HW1 8595   1.782   0.454   6.971
 1433SOL    HW2 8596   1.737   0.310   6.908
 1434SOL     OW 8597   0.255   1.348   5.876
 1434SOL    HW1 8598   0.159   1.349   5.849
 1434SOL    HW2 8599   0.267   1.401   5.960
 1435SOL     OW 8600   0.105   1.013   7.312
 1435SOL    HW1 8601   0.028   0.980   7.366
 1435SOL    HW2 8602   0.190   0.983   7.354
 1436SOL     OW 8603   0.672   0.203   7.075
 1436SOL    HW1 8604   0.762   0.187   7.035
 1436SOL    HW2 8605   0.680   0.208   7.174
 1437SOL     OW 8606   1.440   0.856   6.984
 1437SOL    HW1 8607   1.383   0.908   6.921
 1437SOL    HW2 8608   1.536   0.868   6.960
 1438SOL     OW 8609   0.072   0.166   5.904
 1438SOL    HW1 8610   0.055   0.249   5.850
 1438SOL    HW2 8611   0.162   0.129   5.882
 1439SOL     OW 8612   1.183   1.335   5.705
 1439SOL    HW1 8613   1.084   1.324   5.707
 1439SOL    HW2 8614   1.217   1.350   5.798
 1440SOL     OW 8615   0.613   0.842   7.017
 1440SOL    HW1 8616   0.669   0.923   7.000
 1440SOL    HW2 8617   0.672   0.762   7.020
 1441SOL     OW 8618   1.493   1.767   6.545
 1441SOL    HW1 8619   1.526   1.831   6.476
 1441SOL    HW2 8620   1.559   1.761   6.620
 1442SOL     OW 8621   0.716   0.565   7.294
 1442SOL    HW1 8622   0.735   0.630   7.368
 1442SOL    HW2 8623   0.776   0.485   7.303
 1443SOL     OW 8624   1.450   1.220   7.219
 1443SOL    HW1 8625   1.441   1.210   7.318
 1443SOL    HW2 8626   1.546   1.213   7.193
 1444SOL     OW 8627   0.390   1.741   7.146
 1444SOL    HW1 8628   0.299   1.782   7.144
 1444SOL    HW2 8629   0.383   1.647   7.178
 1445SOL     OW 8630   1.674   0.883   6.840
 1445SOL    HW1 8631   1.647   0.794   6.803
 1445SOL    HW2 8632   1.675   0.951   6.767
 1446SOL     OW 8633   1.225   0.325   6.035
 1446SOL    HW1 8634   1.290   0.251   6.024
 1446SOL    HW2 8635   1.245   0.375   6.119
 1447SOL     OW 8636   0.594   0.745   6.238
 1447SOL    HW1 8637   0.644   0.830   6.219
 1447SOL    HW2 8638   0.506   0.747   6.190
 1448SOL     OW 8639   1.777   0.342   7.228
 1448SOL    HW1 8640   1.760   0.373   7.134
 1448SOL    HW2 8641   1.693   0.305   7.266
 1449SOL     OW 8642   1.730   0.934   7.103
 1449SOL    HW1 8643   1.768   1.025   7.118
 1449SOL    HW2 8644   1.722   0.917   7.004
 1450SOL     OW 8645   0.859   1.374   5.602
 1450SOL    HW1 8646   0.813   1.389   5.690
 1450SOL    HW2 8647   0.903   1.459   5.572
 1451SOL     OW 8648   0.661   1.790   6.539
 1451SOL    HW1 8649   0.615   1.878   6.526
 1451SOL    HW2 8650   0.760   1.802   6.532
 1452SOL     OW 8651   0.859   0.956   6.447
 1452SOL    HW1 8652   0.913   0.887   6.495
 1452SOL    HW2 8653   0.827   1.025   6.513
 1453SOL     OW 8654   1.083   0.984   5.673
 1453SOL    HW1 8655   1.060   1.037   5.591
 1453SOL    HW2 8656   1.164   0.928   5.654
 1454SOL     OW 8657   1.861   1.569   6.437
 1454SOL    HW1 8658   1.790   1.557   6.367
 1454SOL    HW2 8659   1.862   1.490   6.497
 1455SOL     OW 8660   0.221   1.314   7.430
 1455SOL    HW1 8661   0.156   1.241   7.409
 1455SOL    HW2 8662   0.225   1.328   7.528
 1456SOL     OW 8663   0.079   1.240   6.239
 1456SOL    HW1 8664   0.078   1.193   6.327
 1456SOL    HW2 8665   0.161   1.212   6.188
 1457SOL     OW 8666   0.672   1.391   7.210
 1457SOL    HW1 8667   0.594   1.341   7.248
 1457SOL    HW2 8668   0.669   1.486   7.241
 1458SOL     OW 8669   1.824   0.192   6.813
 1458SOL    HW1 8670   1.820   0.102   6.857
 1458SOL    HW2 8671   1.827   0.181   6.714
 1459SOL     OW 8672   0.428   0.424   6.106
 1459SOL    HW1 8673   0.458   0.352   6.044
 1459SOL    HW2 8674   0.389   0.384   6.189
 1460SOL     OW 8675   1.705   1.487   6.690
 1460SOL    HW1 8676   1.612   1.462   6.663
 1460SOL    HW2 8677   1.731   1.437   6.772
 1461SOL     OW 8678   0.317   0.547   6.866
 1461SOL    HW1 8679   0.355   0.488   6.938
 1461SOL    HW2 8680   0.357   0.521   6.778
 1462SOL     OW 8681   1.424   0.214   6.698
 1462SOL    HW1 8682   1.476   0.149   6.753
 1462SOL    HW2 8683   1.375   0.277   6.759
 1463SOL     OW 8684   1.001   0.034   6.740
 1463SOL    HW1 8685   0.938  -0.038   6.709
 1463SOL    HW2 8686   1.094  -0.002   6.740
 1464SOL     OW 8687   0.770   1.330   5.887
 1464SOL    HW1 8688   0.724   1.243   5.904
 1464SOL    HW2 8689   0.861   1.327   5.928
 1465SOL     OW 8690   0.618   1.567   6.870
 1465SOL    HW1 8691   0.613   1.649   6.927
 1465SOL    HW2 8692   0.707   1.564   6.825
 1466SOL     OW 8693   1.352   0.052   5.754
 1466SOL    HW1 8694   1.387   0.011   5.670
 1466SOL    HW2 8695   1.262   0.014   5.774
 1467SOL     OW 8696   1.300   0.453   6.277
 1467SOL    HW1 8697   1.241   0.533   6.281
 1467SOL    HW2 8698   1.315   0.418   6.370
 1468SOL     OW 8699   1.593   0.221   6.468
 1468SOL    HW1 8700   1.509   0.220   6.522
 1468SOL    HW2 8701   1.595   0.304   6.412
 1469SOL     OW 8702   0.039   1.077   5.886
 1469SOL    HW1 8703   0.138   1.066   5.877
 1469SOL    HW2 8704  -0.001   0.991   5.918
 1470SOL     OW 8705   0.875   1.646   5.923
 1470SOL    HW1 8706   0.798   1.611   5.869
 1470SOL    HW2 8707   0.843   1.717   5.985
 1471SOL     OW 8708   0.230   0.628   7.561
 1471SOL    HW1 8709   0.137   0.626   7.598
 1471SOL    HW2 8710   0.231   0.589   7.469
 1472SOL     OW 8711   1.755   0.607   7.679
 1472SOL    HW1 8712   1.743   0.594   7.580
 1472SOL    HW2 8713   1.725   0.526   7.728
 1473SOL     OW 8714   0.606   0.964   7.571
 1473SOL    HW1 8715   0.613   1.048   7.517
 1473SOL    HW2 8716   0.652   0.977   7.659
 1474SOL     OW 8717   0.027   1.596   7.565
 1474SOL    HW1 8718   0.008   1.500   7.586
 1474SOL    HW2 8719  -0.006   1.654   7.640
 1475SOL     OW 8720   1.525   0.999   7.638
 1475SOL    HW1 8721   1.462   0.923   7.651
 1475SOL    HW2 8722   1.573   1.017   7.724
 1476SOL     OW 8723   0.598   0.729   7.718
 1476SOL    HW1 8724   0.622   0.798   7.650
 1476SOL    HW2 8725   0.520   0.762   7.772
 1477SOL     OW 8726   1.576   1.662   7.755
 1477SOL    HW1 8727   1.665   1.708   7.758
 1477SOL    HW2 8728   1.555   1.638   7.660
 1478SOL     OW 8729   0.865   0.348   7.643
 1478SOL    HW1 8730   0.924   0.411   7.594
 1478SOL    HW2 8731   0.884   0.254   7.614
 1479SOL     OW 8732   0.321   0.943   7.690
 1479SOL    HW1 8733   0.403   0.982   7.648
 1479SOL    HW2 8734   0.294   0.861   7.641
 1480SOL     OW 8735   1.111   1.776   7.685
 1480SOL    HW1 8736   1.051   1.714   7.735
 1480SOL    HW2 8737   1.142   1.732   7.600
 1481SOL     OW 8738   1.632   1.377   7.529
 1481SOL    HW1 8739   1.600   1.471   7.519
 1481SOL    HW2 8740   1.556   1.314   7.517
 1482SOL     OW 8741   0.464   1.743   7.771
 1482SOL    HW1 8742   0.497   1.782   7.857
 1482SOL    HW2 8743   0.540   1.736   7.706
 1483SOL     OW 8744   0.614   0.122   7.565
 1483SOL    HW1 8745   0.712   0.100   7.572
 1483SOL    HW2 8746   0.583   0.105   7.472
 1484SOL     OW 8747   1.434   1.188   7.489
 1484SOL    HW1 8748   1.466   1.112   7.546
 1484SOL    HW2 8749   1.342   1.215   7.519
 1485SOL     OW 8750   0.297   0.035   7.619
 1485SOL    HW1 8751   0.346   0.119   7.598
 1485SOL    HW2 8752   0.359  -0.030   7.664
 1486SOL     OW 8753   1.032   0.549   7.464
 1486SOL    HW1 8754   0.991   0.631   7.425
 1486SOL    HW2 8755   1.096   0.575   7.537
 1487SOL     OW 8756   0.488   1.385   7.622
 1487SOL    HW1 8757   0.401   1.370   7.669
 1487SOL    HW2 8758   0.471   1.411   7.527
 1488SOL     OW 8759   1.390   0.575   7.526
 1488SOL    HW1 8760   1.336   0.554   7.607
 1488SOL    HW2 8761   1.481   0.534   7.535
 1489SOL     OW 8762   0.527   0.256   7.776
 1489SOL    HW1 8763   0.554   0.197   7.701
 1489SOL    HW2 8764   0.527   0.351   7.745
 1490SOL     OW 8765   1.209   0.525   7.723
 1490SOL    HW1 8766   1.222   0.441   7.777
 1490SOL    HW2 8767   1.180   0.599   7.783
 1491SOL     OW 8768   1.540   0.274   7.573
 1491SOL    HW1 8769   1.479   0.199   7.596
 1491SOL    HW2 8770   1.562   0.326   7.656
 1492SOL     OW 8771   1.303   0.838   7.490
 1492SOL    HW1 8772   1.337   0.745   7.505
 1492SOL    HW2 8773   1.321   0.865   7.395
 1493SOL     OW 8774   0.008   1.326   7.648
 1493SOL    HW1 8775  -0.085   1.347   7.617
 1493SOL    HW2 8776   0.018   1.227   7.661
 1494SOL     OW 8777   0.815   0.572   7.773
 1494SOL    HW1 8778   0.822   0.483   7.727
 1494SOL    HW2 8779   0.721   0.606   7.765
 1495SOL     OW 8780   0.473   0.500   7.639
 1495SOL    HW1 8781   0.534   0.580   7.643
 1495SOL    HW2 8782   0.378   0.531   7.646
 1496SOL     OW 8783   1.302   0.855   7.757
 1496SOL    HW1 8784   1.216   0.824   7.799
 1496SOL    HW2 8785   1.298   0.841   7.658
 1497SOL     OW 8786   0.672   1.616   7.602
 1497SOL    HW1 8787   0.681   1.626   7.503
 1497SOL    HW2 8788   0.632   1.527   7.623
 1498SOL     OW 8789   1.194   1.612   7.479
 1498SOL    HW1 8790   1.200   1.519   7.516
 1498SOL    HW2 8791   1.135   1.612   7.399
 1499SOL     OW 8792   0.916   0.910   7.739
 1499SOL    HW1 8793   0.979   0.948   7.671
 1499SOL    HW2 8794   0.956   0.827   7.778
 1500SOL     OW 8795   1.504   1.607   7.492
 1500SOL    HW1 8796   1.412   1.644   7.499
 1500SOL    HW2 8797   1.542   1.627   7.402
 1501SOL     OW 8798   0.255   1.348   7.738
 1501SOL    HW1 8799   0.159   1.349   7.711
 1501SOL    HW2 8800   0.267   1.401   7.822
 1502SOL     OW 8801   0.075   0.345   7.481
 1502SOL    HW1 8802  -0.017   0.317   7.452
 1502SOL    HW2 8803   0.106   0.422   7.425
 1503SOL     OW 8804   1.183   1.335   7.567
 1503SOL    HW1 8805   1.084   1.324   7.569
 1503SOL    HW2 8806   1.217   1.350   7.660
 1504SOL     OW 8807   0.859   1.374   7.464
 1504SOL    HW1 8808   0.813   1.389   7.552
 1504SOL    HW2 8809   0.903   1.459   7.434
 1505SOL     OW 8810   1.083   0.984   7.535
 1505SOL    HW1 8811   1.060   1.037   7.453
 1505SOL    HW2 8812   1.164   0.928   7.516
 1506SOL     OW 8813   1.352   0.052   7.616
 1506SOL    HW1 8814   1.387   0.011   7.532
 1506SOL    HW2 8815   1.262   0.014   7.636
 1507SOL     OW 8816   0.230   2.490   0.113
 1507SOL    HW1 8817   0.137   2.488   0.150
 1507SOL    HW2 8818   0.231   2.451   0.021
 1508SOL     OW 8819   0.225   2.137   0.996
 1508SOL    HW1 8820   0.260   2.120   1.088
 1508SOL    HW2 8821   0.137   2.092   0.984
 1509SOL     OW 8822   0.019   2.230   0.647
 1509SOL    HW1 8823  -0.063   2.273   0.686
 1509SOL    HW2 8824  -0.009   2.157   0.584
 1510SOL     OW 8825   0.569   3.137   1.165
 1510SOL    HW1 8826   0.476   3.130   1.128
 1510SOL    HW2 8827   0.580   3.226   1.209
 1511SOL     OW 8828   1.555   3.373   0.703
 1511SOL    HW1 8829   1.498   3.357   0.784
 1511SOL    HW2 8830   1.496   3.383   0.623
 1512SOL     OW 8831   1.135   2.565   0.717
 1512SOL    HW1 8832   1.192   2.643   0.692
 1512SOL    HW2 8833   1.075   2.591   0.793
 1513SOL     OW 8834   1.755   2.469   0.231
 1513SOL    HW1 8835   1.743   2.456   0.132
 1513SOL    HW2 8836   1.725   2.388   0.280
 1514SOL     OW 8837   0.768   3.006   1.023
 1514SOL    HW1 8838   0.690   3.023   1.083
 1514SOL    HW2 8839   0.802   3.093   0.987
 1515SOL     OW 8840   0.850   2.660   1.823
 1515SOL    HW1 8841   0.846   2.736   1.888
 1515SOL    HW2 8842   0.872   2.696   1.732
 1516SOL     OW 8843   0.685   2.874   0.665
 1516SOL    HW1 8844   0.754   2.858   0.735
 1516SOL    HW2 8845   0.612   2.931   0.703
 1517SOL     OW 8846   0.686   3.023   1.803
 1517SOL    HW1 8847   0.746   3.102   1.817
 1517SOL    HW2 8848   0.600   3.054   1.762
 1518SOL     OW 8849   0.335   3.297   1.061
 1518SOL    HW1 8850   0.257   3.266   1.008
 1518SOL    HW2 8851   0.393   3.355   1.004
 1519SOL     OW 8852   1.460   3.367   1.339
 1519SOL    HW1 8853   1.484   3.461   1.365
 1519SOL    HW2 8854   1.444   3.313   1.421
 1520SOL     OW 8855   0.438   2.254   1.499
 1520SOL    HW1 8856   0.520   2.198   1.508
 1520SOL    HW2 8857   0.357   2.196   1.503
 1521SOL     OW 8858   1.603   2.309   0.737
 1521SOL    HW1 8859   1.529   2.355   0.687
 1521SOL    HW2 8860   1.654   2.377   0.790
 1522SOL     OW 8861   0.231   3.575   0.483
 1522SOL    HW1 8862   0.265   3.652   0.537
 1522SOL    HW2 8863   0.275   3.575   0.393
 1523SOL     OW 8864   1.127   3.203   1.690
 1523SOL    HW1 8865   1.174   3.203   1.778
 1523SOL    HW2 8866   1.079   3.116   1.679
 1524SOL     OW 8867   0.230   3.296   0.538
 1524SOL    HW1 8868   0.204   3.392   0.538
 1524SOL    HW2 8869   0.159   3.242   0.583
 1525SOL     OW 8870   0.240   2.953   0.886
 1525SOL    HW1 8871   0.254   2.869   0.938
 1525SOL    HW2 8872   0.185   3.017   0.941
 1526SOL     OW 8873   0.620   3.648   1.439
 1526SOL    HW1 8874   0.528   3.631   1.474
 1526SOL    HW2 8875   0.648   3.740   1.465
 1527SOL     OW 8876   0.606   2.826   0.123
 1527SOL    HW1 8877   0.613   2.910   0.069
 1527SOL    HW2 8878   0.652   2.839   0.211
 1528SOL     OW 8879   1.594   1.976   1.480
 1528SOL    HW1 8880   1.576   2.043   1.408
 1528SOL    HW2 8881   1.591   2.022   1.569
 1529SOL     OW 8882   0.122   2.505   0.563
 1529SOL    HW1 8883   0.077   2.417   0.580
 1529SOL    HW2 8884   0.121   2.559   0.647
 1530SOL     OW 8885   0.027   3.458   0.117
 1530SOL    HW1 8886   0.008   3.362   0.138
 1530SOL    HW2 8887  -0.006   3.516   0.192
 1531SOL     OW 8888   1.641   2.970   0.432
[truncated: 3,202,607 more chars]
