# Supplementary material for: In Silico Structural Analysis of the Grapevine Serine Protease VviSBT4.19 Involved in Defense against P. viticola
Source: J Agric Food Chem. 2025 Dec 24;74(1):1724–32. doi: 10.1021/acs.jafc.5c11183 (PMC12818760; doi:10.1021/acs.jafc.5c11183)
Supplement: Supplementary file 2 [file jf5c11183_si_002.zip › Supporting-Information/wt_out_1.gro]

Protein in water t= 150000.00000 step= 10000
80055
    1THR      N    1   7.287  10.876   4.406
    1THR     H1    2   7.322  10.802   4.351
    1THR     H2    3   7.290  10.957   4.347
    1THR     H3    4   7.358  10.888   4.476
    1THR     CA    5   7.147  10.850   4.446
    1THR     CB    6   7.041  10.878   4.339
    1THR    OG1    7   6.911  10.834   4.378
    1THR    HG1    8   6.909  10.813   4.476
    1THR    CG2    9   7.079  10.814   4.205
    1THR      C   10   7.121  10.711   4.505
    1THR      O   11   7.024  10.699   4.578
    2THR      N   12   7.184  10.606   4.453
    2THR      H   13   7.245  10.619   4.375
    2THR     CA   14   7.147  10.466   4.481
    2THR     CB   15   7.210  10.377   4.373
    2THR    OG1   16   7.351  10.399   4.375
    2THR    HG1   17   7.406  10.328   4.330
    2THR    CG2   18   7.162  10.428   4.238
    2THR      C   19   7.199  10.419   4.618
    2THR      O   20   7.153  10.318   4.670
    3ARG      N   21   7.295  10.484   4.682
    3ARG      H   22   7.342  10.563   4.641
    3ARG     CA   23   7.366  10.436   4.800
    3ARG     CB   24   7.513  10.478   4.809
    3ARG     CG   25   7.611  10.395   4.724
    3ARG     CD   26   7.616  10.431   4.576
    3ARG     NE   27   7.685  10.559   4.556
    3ARG     HE   28   7.731  10.599   4.634
    3ARG     CZ   29   7.669  10.623   4.439
    3ARG    NH1   30   7.581  10.572   4.351
    3ARG   HH11   31   7.508  10.512   4.384
    3ARG   HH12   32   7.596  10.594   4.255
    3ARG    NH2   33   7.750  10.724   4.403
    3ARG   HH21   34   7.823  10.764   4.458
    3ARG   HH22   35   7.740  10.767   4.314
    3ARG      C   36   7.295  10.443   4.936
    3ARG      O   37   7.188  10.500   4.958
    4SER      N   38   7.356  10.372   5.031
    4SER      H   39   7.443  10.325   5.010
    4SER     CA   40   7.302  10.340   5.163
    4SER     CB   41   7.352  10.206   5.217
    4SER     OG   42   7.314  10.093   5.139
    4SER     HG   43   7.220  10.068   5.161
    4SER      C   44   7.344  10.448   5.264
    4SER      O   45   7.460  10.451   5.304
    5TRP      N   46   7.261  10.552   5.273
    5TRP      H   47   7.181  10.554   5.214
    5TRP     CA   48   7.289  10.673   5.349
    5TRP     CB   49   7.210  10.794   5.299
    5TRP     CG   50   7.220  10.809   5.148
    5TRP    CD1   51   7.321  10.764   5.073
    5TRP    HD1   52   7.396  10.694   5.111
    5TRP    CD2   53   7.143  10.891   5.066
    5TRP    NE1   54   7.304  10.797   4.946
    5TRP    HE1   55   7.375  10.782   4.877
    5TRP    CE2   56   7.196  10.874   4.938
    5TRP    CE3   57   7.028  10.967   5.085
    5TRP    HE3   58   6.998  10.997   5.184
    5TRP    CZ2   59   7.132  10.936   4.832
    5TRP    HZ2   60   7.167  10.920   4.729
    5TRP    CZ3   61   6.960  11.016   4.974
    5TRP    HZ3   62   6.861  11.061   4.984
    5TRP    CH2   63   7.009  10.999   4.845
    5TRP    HH2   64   6.962  11.056   4.766
    5TRP      C   65   7.254  10.673   5.498
    5TRP      O   66   7.141  10.637   5.531
    6AS4      N   67   7.339  10.741   5.576
    6AS4      H   68   7.420  10.790   5.543
    6AS4     CA   69   7.320  10.759   5.719
    6AS4     CB   70   7.453  10.771   5.795
    6AS4     CG   71   7.427  10.810   5.939
    6AS4    OD1   72   7.414  10.932   5.965
    6AS4   HD11   73   7.415  10.948   6.064
    6AS4   HD12   74   7.430  10.982   5.880
    6AS4    OD2   75   7.406  10.719   6.023
    6AS4   HD21   76   7.449  10.754   6.106
    6AS4   HD22   77   7.355  10.645   5.981
    6AS4      C   78   7.229  10.880   5.741
    6AS4      O   79   7.248  10.986   5.682
    7PHE      N   80   7.143  10.862   5.840
    7PHE      H   81   7.147  10.780   5.899
    7PHE     CA   82   7.041  10.962   5.875
    7PHE     CB   83   6.953  10.896   5.981
    7PHE     CG   84   6.864  10.986   6.066
    7PHE    CD1   85   6.743  11.025   6.012
    7PHE    HD1   86   6.723  11.010   5.906
    7PHE    CD2   87   6.909  11.046   6.184
    7PHE    HD2   88   7.008  11.018   6.220
    7PHE    CE1   89   6.666  11.119   6.080
    7PHE    HE1   90   6.565  11.129   6.040
    7PHE    CE2   91   6.838  11.151   6.241
    7PHE    HE2   92   6.874  11.212   6.324
    7PHE     CZ   93   6.713  11.186   6.193
    7PHE     HZ   94   6.643  11.247   6.250
    7PHE      C   95   7.085  11.107   5.899
    7PHE      O   96   6.995  11.188   5.878
    8VAL      N   97   7.205  11.133   5.950
    8VAL      H   98   7.263  11.056   5.976
    8VAL     CA   99   7.258  11.270   5.955
    8VAL     CB  100   7.299  11.318   6.094
    8VAL    CG1  101   7.172  11.364   6.167
    8VAL    CG2  102   7.379  11.210   6.168
    8VAL      C  103   7.370  11.294   5.854
    8VAL      O  104   7.394  11.410   5.821
    9GLY      N  105   7.437  11.187   5.812
    9GLY      H  106   7.419  11.097   5.852
    9GLY     CA  107   7.534  11.189   5.701
    9GLY      C  108   7.476  11.249   5.573
    9GLY      O  109   7.521  11.356   5.533
   10PHE      N  110   7.358  11.197   5.540
   10PHE      H  111   7.330  11.111   5.580
   10PHE     CA  112   7.266  11.277   5.457
   10PHE     CB  113   7.271  11.219   5.316
   10PHE     CG  114   7.206  11.312   5.212
   10PHE    CD1  115   7.288  11.399   5.142
   10PHE    HD1  116   7.394  11.402   5.168
   10PHE    CD2  117   7.068  11.302   5.193
   10PHE    HD2  118   7.007  11.227   5.243
   10PHE    CE1  119   7.229  11.484   5.050
   10PHE    HE1  120   7.298  11.551   4.998
   10PHE    CE2  121   7.013  11.389   5.101
   10PHE    HE2  122   6.905  11.394   5.092
   10PHE     CZ  123   7.093  11.473   5.024
   10PHE     HZ  124   7.051  11.520   4.934
   10PHE      C  125   7.123  11.274   5.512
   10PHE      O  126   7.069  11.163   5.510
   11PRO      N  127   7.066  11.388   5.549
   11PRO     CA  128   6.938  11.411   5.618
   11PRO     CB  129   6.907  11.561   5.616
   11PRO     CG  130   7.047  11.622   5.609
   11PRO     CD  131   7.122  11.521   5.523
   11PRO      C  132   6.821  11.338   5.550
   11PRO      O  133   6.783  11.370   5.439
   12GLN      N  134   6.732  11.302   5.642
   12GLN      H  135   6.747  11.334   5.736
   12GLN     CA  136   6.624  11.209   5.606
   12GLN     CB  137   6.684  11.069   5.597
   12GLN     CG  138   6.727  11.034   5.455
   12GLN     CD  139   6.820  10.913   5.462
   12GLN    OE1  140   6.778  10.798   5.451
   12GLN    NE2  141   6.947  10.928   5.500
   12GLN   HE21  142   6.993  11.013   5.526
   12GLN   HE22  143   6.995  10.841   5.505
   12GLN      C  144   6.513  11.199   5.712
   12GLN      O  145   6.530  11.271   5.809
   13GLN      N  146   6.397  11.161   5.658
   13GLN      H  147   6.377  11.174   5.561
   13GLN     CA  148   6.286  11.133   5.750
   13GLN     CB  149   6.162  11.220   5.726
   13GLN     CG  150   6.192  11.370   5.736
   13GLN     CD  151   6.082  11.469   5.694
   13GLN    OE1  152   5.965  11.448   5.663
   13GLN    NE2  153   6.107  11.592   5.736
   13GLN   HE21  154   6.192  11.619   5.781
   13GLN   HE22  155   6.042  11.666   5.717
   13GLN      C  156   6.258  10.982   5.759
   13GLN      O  157   6.208  10.935   5.861
   14VAL      N  158   6.268  10.919   5.642
   14VAL      H  159   6.248  10.972   5.559
   14VAL     CA  160   6.269  10.772   5.639
   14VAL     CB  161   6.160  10.703   5.557
   14VAL    CG1  162   6.029  10.742   5.625
   14VAL    CG2  163   6.148  10.750   5.413
   14VAL      C  164   6.405  10.705   5.618
   14VAL      O  165   6.444  10.695   5.502
   15LY3      N  166   6.480  10.670   5.722
   15LY3      H  167   6.443  10.621   5.800
   15LY3     CA  168   6.623  10.641   5.705
   15LY3     CB  169   6.689  10.623   5.842
   15LY3     CG  170   6.646  10.518   5.944
   15LY3     CD  171   6.747  10.486   6.054
   15LY3     CE  172   6.696  10.371   6.141
   15LY3     NZ  173   6.674  10.245   6.068
   15LY3    HZ1  174   6.755  10.206   6.026
   15LY3    HZ2  175   6.644  10.179   6.137
   15LY3    HZ3  176   6.600  10.264   6.003
   15LY3      C  177   6.653  10.518   5.620
   15LY3      O  178   6.588  10.413   5.620
   16ARG      N  179   6.724  10.542   5.510
   16ARG      H  180   6.735  10.638   5.481
   16ARG     CA  181   6.798  10.440   5.436
   16ARG     CB  182   6.881  10.506   5.325
   16ARG     CG  183   6.789  10.531   5.205
   16ARG     CD  184   6.866  10.615   5.101
   16ARG     NE  185   6.773  10.614   4.988
   16ARG     HE  186   6.678  10.633   5.012
   16ARG     CZ  187   6.797  10.602   4.856
   16ARG    NH1  188   6.924  10.593   4.816
   16ARG   HH11  189   6.997  10.583   4.884
   16ARG   HH12  190   6.949  10.610   4.720
   16ARG    NH2  191   6.694  10.579   4.773
   16ARG   HH21  192   6.604  10.566   4.814
   16ARG   HH22  193   6.695  10.580   4.672
   16ARG      C  194   6.900  10.342   5.497
   16ARG      O  195   6.966  10.261   5.432
   17THR      N  196   6.946  10.364   5.618
   17THR      H  197   6.924  10.450   5.665
   17THR     CA  198   7.024  10.266   5.696
   17THR     CB  199   7.106  10.337   5.804
   17THR    OG1  200   7.021  10.429   5.872
   17THR    HG1  201   7.064  10.494   5.934
   17THR    CG2  202   7.240  10.392   5.753
   17THR      C  203   6.953  10.143   5.752
   17THR      O  204   6.855  10.150   5.826
   18SER      N  205   6.999  10.030   5.701
   18SER      H  206   7.032  10.024   5.606
   18SER     CA  207   6.973   9.901   5.766
   18SER     CB  208   6.928   9.791   5.668
   18SER     OG  209   7.040   9.785   5.580
   18SER     HG  210   7.084   9.697   5.602
   18SER      C  211   7.088   9.844   5.851
   18SER      O  212   7.202   9.885   5.830
   19ILE      N  213   7.060   9.756   5.946
   19ILE      H  214   6.989   9.685   5.938
   19ILE     CA  215   7.159   9.729   6.050
   19ILE     CB  216   7.099   9.661   6.174
   19ILE    CG1  217   7.007   9.544   6.139
   19ILE    CG2  218   7.036   9.766   6.266
   19ILE     CD  219   6.968   9.472   6.269
   19ILE      C  220   7.282   9.649   6.005
   19ILE      O  221   7.376   9.632   6.083
   20GL4      N  222   7.293   9.615   5.877
   20GL4      H  223   7.214   9.615   5.816
   20GL4     CA  224   7.411   9.557   5.812
   20GL4     CB  225   7.381   9.512   5.670
   20GL4     CG  226   7.280   9.398   5.656
   20GL4     CD  227   7.138   9.447   5.686
   20GL4    OE1  228   7.090   9.418   5.797
   20GL4   HE11  229   7.002   9.463   5.809
   20GL4   HE12  230   7.131   9.343   5.849
   20GL4    OE2  231   7.078   9.511   5.597
   20GL4   HE21  232   7.003   9.564   5.637
   20GL4   HE22  233   7.123   9.493   5.509
   20GL4      C  234   7.534   9.647   5.828
   20GL4      O  235   7.639   9.589   5.852
   21SER      N  236   7.519   9.775   5.861
   21SER      H  237   7.431   9.817   5.882
   21SER     CA  238   7.622   9.880   5.852
   21SER     CB  239   7.573  10.021   5.887
   21SER     OG  240   7.539  10.032   6.024
   21SER     HG  241   7.441  10.045   6.040
   21SER      C  242   7.753   9.865   5.927
   21SER      O  243   7.854   9.933   5.905
   22AS4      N  244   7.739   9.795   6.040
   22AS4      H  245   7.653   9.811   6.089
   22AS4     CA  246   7.857   9.757   6.120
   22AS4     CB  247   7.825   9.723   6.264
   22AS4     CG  248   7.781   9.858   6.323
   22AS4    OD1  249   7.657   9.876   6.332
   22AS4   HD11  250   7.630   9.972   6.332
   22AS4   HD12  251   7.613   9.794   6.367
   22AS4    OD2  252   7.866   9.947   6.343
   22AS4   HD21  253   7.830  10.007   6.415
   22AS4   HD22  254   7.935   9.951   6.269
   22AS4      C  255   7.942   9.641   6.066
   22AS4      O  256   8.057   9.625   6.108
   23ILE      N  257   7.882   9.546   5.995
   23ILE      H  258   7.802   9.569   5.939
   23ILE     CA  259   7.951   9.421   5.962
   23ILE     CB  260   7.853   9.309   5.922
   23ILE    CG1  261   7.738   9.306   6.023
   23ILE    CG2  262   7.911   9.169   5.901
   23ILE     CD  263   7.761   9.275   6.170
   23ILE      C  264   8.056   9.439   5.852
   23ILE      O  265   8.044   9.532   5.773
   24ILE      N  266   8.171   9.373   5.859
   24ILE      H  267   8.192   9.300   5.925
   24ILE     CA  268   8.268   9.376   5.748
   24ILE     CB  269   8.404   9.421   5.802
   24ILE    CG1  270   8.390   9.541   5.898
   24ILE    CG2  271   8.490   9.468   5.686
   24ILE     CD  272   8.522   9.570   5.969
   24ILE      C  273   8.281   9.250   5.663
   24ILE      O  274   8.316   9.143   5.712
   25ILE      N  275   8.266   9.281   5.533
   25ILE      H  276   8.255   9.376   5.503
   25ILE     CA  277   8.280   9.180   5.429
   25ILE     CB  278   8.167   9.170   5.326
   25ILE    CG1  279   8.028   9.179   5.391
   25ILE    CG2  280   8.177   9.039   5.247
   25ILE     CD  281   7.926   9.221   5.283
   25ILE      C  282   8.415   9.182   5.356
   25ILE      O  283   8.459   9.283   5.302
   26GLY      N  284   8.490   9.072   5.361
   26GLY      H  285   8.461   8.995   5.417
   26GLY     CA  286   8.630   9.064   5.316
   26GLY      C  287   8.658   9.021   5.170
   26GLY      O  288   8.704   8.912   5.139
   27VAL      N  289   8.643   9.114   5.076
   27VAL      H  290   8.663   9.208   5.102
   27VAL     CA  291   8.656   9.083   4.934
   27VAL     CB  292   8.577   9.186   4.851
   27VAL    CG1  293   8.577   9.159   4.701
   27VAL    CG2  294   8.432   9.194   4.901
   27VAL      C  295   8.799   9.061   4.884
   27VAL      O  296   8.867   9.160   4.863
   28LEU      N  297   8.845   8.936   4.877
   28LEU      H  298   8.788   8.862   4.911
   28LEU     CA  299   8.980   8.901   4.833
   28LEU     CB  300   9.033   8.783   4.913
   28LEU     CG  301   9.112   8.832   5.035
   28LEU    CD1  302   9.025   8.910   5.134
   28LEU    CD2  303   9.177   8.707   5.094
   28LEU      C  304   8.985   8.873   4.682
   28LEU      O  305   8.943   8.767   4.637
   29AS4      N  306   9.023   8.972   4.602
   29AS4      H  307   9.062   9.053   4.649
   29AS4     CA  308   9.003   8.977   4.458
   29AS4     CB  309   8.859   9.017   4.424
   29AS4     CG  310   8.804   8.937   4.306
   29AS4    OD1  311   8.879   8.918   4.207
   29AS4   HD11  312   8.826   8.901   4.123
   29AS4   HD12  313   8.973   8.917   4.241
   29AS4    OD2  314   8.688   8.892   4.304
   29AS4   HD21  315   8.673   8.841   4.219
   29AS4   HD22  316   8.662   8.901   4.401
   29AS4      C  317   9.113   9.052   4.382
   29AS4      O  318   9.229   9.052   4.422
   30SER      N  319   9.076   9.099   4.262
   30SER      H  320   8.998   9.059   4.214
   30SER     CA  321   9.164   9.183   4.181
   30SER     CB  322   9.131   9.170   4.031
   30SER     OG  323   8.997   9.212   4.005
   30SER     HG  324   9.012   9.276   3.928
   30SER      C  325   9.173   9.332   4.215
   30SER      O  326   9.277   9.392   4.191
   31GLY      N  327   9.078   9.377   4.297
   31GLY      H  328   8.999   9.330   4.337
   31GLY     CA  329   9.084   9.516   4.344
   31GLY      C  330   8.947   9.581   4.328
   31GLY      O  331   8.844   9.515   4.328
   32ILE      N  332   8.948   9.713   4.316
   32ILE      H  333   9.030   9.770   4.328
   32ILE     CA  334   8.829   9.786   4.271
   32ILE     CB  335   8.755   9.854   4.385
   32ILE    CG1  336   8.843   9.963   4.446
   32ILE    CG2  337   8.683   9.748   4.469
   32ILE     CD  338   8.765  10.037   4.556
   32ILE      C  339   8.867   9.886   4.160
   32ILE      O  340   8.981   9.928   4.144
   33TRP      N  341   8.769   9.932   4.082
   33TRP      H  342   8.698   9.866   4.059
   33TRP     CA  343   8.780  10.048   3.993
   33TRP     CB  344   8.718  10.017   3.856
   33TRP     CG  345   8.721  10.143   3.770
   33TRP    CD1  346   8.819  10.230   3.745
   33TRP    HD1  347   8.921  10.226   3.783
   33TRP    CD2  348   8.603  10.192   3.717
   33TRP    NE1  349   8.764  10.326   3.671
   33TRP    HE1  350   8.816  10.404   3.638
   33TRP    CE2  351   8.636  10.306   3.643
   33TRP    CE3  352   8.472  10.145   3.724
   33TRP    HE3  353   8.447  10.075   3.803
   33TRP    CZ2  354   8.533  10.378   3.582
   33TRP    HZ2  355   8.568  10.458   3.518
   33TRP    CZ3  356   8.373  10.213   3.652
   33TRP    HZ3  357   8.281  10.162   3.626
   33TRP    CH2  358   8.403  10.331   3.586
   33TRP    HH2  359   8.318  10.390   3.549
   33TRP      C  360   8.715  10.167   4.066
   33TRP      O  361   8.594  10.184   4.069
   34PRO      N  362   8.799  10.244   4.134
   34PRO     CA  363   8.754  10.336   4.240
   34PRO     CB  364   8.882  10.398   4.295
   34PRO     CG  365   8.987  10.386   4.184
   34PRO     CD  366   8.941  10.264   4.104
   34PRO      C  367   8.658  10.442   4.184
   34PRO      O  368   8.554  10.460   4.247
   35GL4      N  369   8.693  10.506   4.073
   35GL4      H  370   8.784  10.532   4.040
   35GL4     CA  371   8.598  10.589   3.996
   35GL4     CB  372   8.656  10.629   3.861
   35GL4     CG  373   8.800  10.681   3.873
   35GL4     CD  374   8.898  10.593   3.795
   35GL4    OE1  375   9.009  10.578   3.849
   35GL4   HE11  376   9.063  10.536   3.776
   35GL4   HE12  377   9.025  10.636   3.928
   35GL4    OE2  378   8.876  10.578   3.672
   35GL4   HE21  379   8.952  10.529   3.630
   35GL4   HE22  380   8.796  10.630   3.644
   35GL4      C  381   8.450  10.552   3.987
   35GL4      O  382   8.367  10.643   3.989
   36SER      N  383   8.420  10.423   3.998
   36SER      H  384   8.490  10.353   3.987
   36SER     CA  385   8.281  10.377   3.985
   36SER     CB  386   8.273  10.229   4.024
   36SER     OG  387   8.144  10.183   3.981
   36SER     HG  388   8.118  10.104   4.038
   36SER      C  389   8.184  10.439   4.085
   36SER      O  390   8.221  10.469   4.200
   37AS4      N  391   8.059  10.458   4.045
   37AS4      H  392   8.025  10.395   3.975
   37AS4     CA  393   7.956  10.510   4.137
   37AS4     CB  394   7.828  10.527   4.054
   37AS4     CG  395   7.781  10.404   3.975
   37AS4    OD1  396   7.710  10.322   4.040
   37AS4   HD11  397   7.751  10.236   4.009
   37AS4   HD12  398   7.624  10.359   4.075
   37AS4    OD2  399   7.839  10.377   3.868
   37AS4   HD21  400   7.789  10.321   3.803
   37AS4   HD22  401   7.930  10.420   3.875
   37AS4      C  402   7.923  10.438   4.267
   37AS4      O  403   7.942  10.493   4.375
   38SER      N  404   7.917  10.305   4.253
   38SER      H  405   7.909  10.273   4.160
   38SER     CA  406   7.879  10.210   4.358
   38SER     CB  407   7.882  10.070   4.295
   38SER     OG  408   7.884   9.951   4.375
   38SER     HG  409   7.869   9.871   4.316
   38SER      C  410   7.955  10.219   4.491
   38SER      O  411   7.900  10.210   4.601
   39PHE      N  412   8.083  10.246   4.469
   39PHE      H  413   8.121  10.271   4.380
   39PHE     CA  414   8.183  10.261   4.575
   39PHE     CB  415   8.322  10.259   4.509
   39PHE     CG  416   8.340  10.114   4.464
   39PHE    CD1  417   8.281   9.995   4.502
   39PHE    HD1  418   8.239   9.999   4.604
   39PHE    CD2  419   8.411  10.117   4.344
   39PHE    HD2  420   8.451  10.215   4.321
   39PHE    CE1  421   8.297   9.879   4.427
   39PHE    HE1  422   8.305   9.787   4.486
   39PHE    CE2  423   8.432  10.001   4.269
   39PHE    HE2  424   8.463  10.004   4.165
   39PHE     CZ  425   8.376   9.882   4.314
   39PHE     HZ  426   8.420   9.794   4.266
   39PHE      C  427   8.174  10.384   4.665
   39PHE      O  428   8.218  10.386   4.781
   40AS4      N  429   8.131  10.492   4.602
   40AS4      H  430   8.111  10.489   4.505
   40AS4     CA  431   8.107  10.616   4.679
   40AS4     CB  432   8.105  10.736   4.583
   40AS4     CG  433   8.046  10.863   4.644
   40AS4    OD1  434   7.975  10.932   4.568
   40AS4   HD11  435   7.963  11.029   4.592
   40AS4   HD12  436   7.950  10.872   4.493
   40AS4    OD2  437   8.075  10.907   4.757
   40AS4   HD21  438   7.997  10.956   4.797
   40AS4   HD22  439   8.145  10.855   4.807
   40AS4      C  440   7.989  10.607   4.774
   40AS4      O  441   7.887  10.549   4.738
   41AS4      N  442   8.014  10.620   4.905
   41AS4      H  443   8.110  10.630   4.934
   41AS4     CA  444   7.912  10.602   5.009
   41AS4     CB  445   7.974  10.593   5.149
   41AS4     CG  446   8.048  10.718   5.196
   41AS4    OD1  447   8.158  10.747   5.142
   41AS4   HD11  448   8.200  10.827   5.186
   41AS4   HD12  449   8.155  10.701   5.054
   41AS4    OD2  450   7.977  10.799   5.259
   41AS4   HD21  451   8.032  10.880   5.281
   41AS4   HD22  452   7.892  10.755   5.285
   41AS4      C  453   7.794  10.698   5.019
   41AS4      O  454   7.698  10.672   5.092
   42GL4      N  455   7.807  10.811   4.950
   42GL4      H  456   7.892  10.829   4.901
   42GL4     CA  457   7.729  10.936   4.948
   42GL4     CB  458   7.603  10.919   4.863
   42GL4     CG  459   7.625  10.868   4.720
   42GL4     CD  460   7.492  10.863   4.644
   42GL4    OE1  461   7.458  10.970   4.590
   42GL4   HE11  462   7.362  10.968   4.561
   42GL4   HE12  463   7.533  11.036   4.597
   42GL4    OE2  464   7.422  10.760   4.658
   42GL4   HE21  465   7.335  10.775   4.611
   42GL4   HE22  466   7.484  10.690   4.693
   42GL4      C  467   7.691  11.007   5.078
   42GL4      O  468   7.696  11.130   5.078
   43GLY      N  469   7.662  10.937   5.188
   43GLY      H  470   7.672  10.838   5.184
   43GLY     CA  471   7.631  10.998   5.318
   43GLY      C  472   7.644  10.907   5.441
   43GLY      O  473   7.559  10.920   5.528
   44PHE      N  474   7.741  10.816   5.444
   44PHE      H  475   7.821  10.824   5.385
   44PHE     CA  476   7.738  10.702   5.538
   44PHE     CB  477   7.776  10.577   5.458
   44PHE     CG  478   7.776  10.445   5.536
   44PHE    CD1  479   7.896  10.385   5.573
   44PHE    HD1  480   7.992  10.436   5.564
   44PHE    CD2  481   7.654  10.382   5.556
   44PHE    HD2  482   7.561  10.429   5.521
   44PHE    CE1  483   7.894  10.256   5.625
   44PHE    HE1  484   7.983  10.194   5.635
   44PHE    CE2  485   7.649  10.253   5.606
   44PHE    HE2  486   7.553  10.203   5.613
   44PHE     CZ  487   7.770  10.193   5.639
   44PHE     HZ  488   7.759  10.096   5.686
   44PHE      C  489   7.825  10.724   5.661
   44PHE      O  490   7.901  10.821   5.665
   45GLY      N  491   7.801  10.654   5.771
   45GLY      H  492   7.742  10.574   5.788
   45GLY     CA  493   7.882  10.683   5.891
   45GLY      C  494   8.032  10.654   5.882
   45GLY      O  495   8.074  10.557   5.819
   46PRO      N  496   8.112  10.720   5.965
   46PRO     CA  497   8.259  10.717   5.967
   46PRO     CB  498   8.300  10.831   6.061
   46PRO     CG  499   8.185  10.829   6.163
   46PRO     CD  500   8.068  10.820   6.064
   46PRO      C  501   8.325  10.582   5.995
   46PRO      O  502   8.257  10.487   6.036
   47PRO      N  503   8.446  10.565   5.944
   47PRO     CA  504   8.516  10.436   5.960
   47PRO     CB  505   8.655  10.472   5.905
   47PRO     CG  506   8.631  10.571   5.790
   47PRO     CD  507   8.518  10.654   5.852
   47PRO      C  508   8.527  10.397   6.106
   47PRO      O  509   8.536  10.481   6.196
   48PRO      N  510   8.515  10.270   6.142
   48PRO     CA  511   8.539  10.219   6.278
   48PRO     CB  512   8.521  10.067   6.274
   48PRO     CG  513   8.413  10.055   6.165
   48PRO     CD  514   8.460  10.159   6.064
   48PRO      C  515   8.676  10.263   6.330
   48PRO      O  516   8.779  10.263   6.260
   49SER      N  517   8.677  10.235   6.460
   49SER      H  518   8.618  10.159   6.487
   49SER     CA  519   8.779  10.285   6.553
   49SER     CB  520   8.746  10.252   6.699
   49SER     OG  521   8.752  10.111   6.720
   49SER     HG  522   8.712  10.089   6.809
   49SER      C  523   8.926  10.253   6.526
   49SER      O  524   9.000  10.351   6.528
   50LY3      N  525   8.957  10.130   6.484
   50LY3      H  526   8.894  10.058   6.513
   50LY3     CA  527   9.094  10.091   6.452
   50LY3     CB  528   9.134   9.945   6.426
   50LY3     CG  529   9.120   9.856   6.550
   50LY3     CD  530   9.154   9.710   6.520
   50LY3     CE  531   9.035   9.645   6.450
   50LY3     NZ  532   8.996   9.510   6.493
   50LY3    HZ1  533   8.927   9.474   6.431
   50LY3    HZ2  534   9.077   9.451   6.489
   50LY3    HZ3  535   8.962   9.524   6.586
   50LY3      C  536   9.137  10.152   6.318
   50LY3      O  537   9.234  10.223   6.292
   51TRP      N  538   9.045  10.141   6.222
   51TRP      H  539   8.961  10.099   6.257
   51TRP     CA  540   9.062  10.161   6.078
   51TRP     CB  541   8.944  10.090   6.010
   51TRP     CG  542   8.961   9.940   5.988
   51TRP    CD1  543   9.022   9.876   5.889
   51TRP    HD1  544   9.073   9.921   5.804
   51TRP    CD2  545   8.906   9.845   6.073
   51TRP    NE1  546   9.008   9.745   5.908
   51TRP    HE1  547   9.060   9.675   5.859
   51TRP    CE2  548   8.941   9.721   6.021
   51TRP    CE3  549   8.827   9.839   6.188
   51TRP    HE3  550   8.812   9.930   6.243
   51TRP    CZ2  551   8.895   9.601   6.073
   51TRP    HZ2  552   8.923   9.511   6.017
   51TRP    CZ3  553   8.768   9.723   6.236
   51TRP    HZ3  554   8.714   9.732   6.331
   51TRP    CH2  555   8.799   9.603   6.174
   51TRP    HH2  556   8.753   9.507   6.196
   51TRP      C  557   9.079  10.297   6.010
   51TRP      O  558   9.126  10.307   5.896
   52ILE      N  559   9.067  10.401   6.094
   52ILE      H  560   9.015  10.400   6.179
   52ILE     CA  561   9.093  10.539   6.052
   52ILE     CB  562   9.020  10.633   6.149
   52ILE    CG1  563   9.071  10.632   6.292
   52ILE    CG2  564   8.867  10.619   6.146
   52ILE     CD  565   9.002  10.732   6.386
   52ILE      C  566   9.238  10.580   6.026
   52ILE      O  567   9.329  10.603   6.106
   53GLY      N  568   9.262  10.591   5.896
   53GLY      H  569   9.184  10.608   5.835
   53GLY     CA  570   9.388  10.622   5.826
   53GLY      C  571   9.475  10.498   5.806
   53GLY      O  572   9.594  10.494   5.837
   54THR      N  573   9.412  10.397   5.747
   54THR      H  574   9.327  10.414   5.696
   54THR     CA  575   9.484  10.272   5.717
   54THR     CB  576   9.426  10.155   5.797
   54THR    OG1  577   9.286  10.135   5.771
   54THR    HG1  578   9.221  10.209   5.786
   54THR    CG2  579   9.459  10.168   5.946
   54THR      C  580   9.502  10.232   5.571
   54THR      O  581   9.564  10.132   5.535
   55CYS      N  582   9.453  10.313   5.477
   55CYS      H  583   9.383  10.380   5.502
   55CYS     CA  584   9.447  10.267   5.339
   55CYS     CB  585   9.332  10.330   5.259
   55CYS     SG  586   9.164  10.270   5.297
   55CYS      C  587   9.578  10.268   5.259
   55CYS      O  588   9.673  10.340   5.290
   56GLN      N  589   9.580  10.186   5.155
   56GLN      H  590   9.511  10.115   5.142
   56GLN     CA  591   9.692  10.202   5.061
   56GLN     CB  592   9.740  10.064   5.014
   56GLN     CG  593   9.794   9.979   5.130
   56GLN     CD  594   9.871   9.858   5.078
   56GLN    OE1  595   9.843   9.743   5.111
   56GLN    NE2  596   9.998   9.883   5.043
   56GLN   HE21  597  10.041   9.973   5.042
   56GLN   HE22  598  10.051   9.798   5.047
   56GLN      C  599   9.660  10.300   4.948
   56GLN      O  600   9.596  10.274   4.847
   57GLY      N  601   9.665  10.423   4.998
   57GLY      H  602   9.691  10.431   5.095
   57GLY     CA  603   9.645  10.548   4.924
   57GLY      C  604   9.753  10.578   4.818
   57GLY      O  605   9.867  10.538   4.840
   58PHE      N  606   9.712  10.649   4.714
   58PHE      H  607   9.617  10.667   4.691
   58PHE     CA  608   9.791  10.667   4.590
   58PHE     CB  609   9.811  10.531   4.523
   58PHE     CG  610   9.932  10.518   4.431
   58PHE    CD1  611   9.909  10.524   4.293
   58PHE    HD1  612   9.806  10.533   4.257
   58PHE    CD2  613  10.061  10.516   4.483
   58PHE    HD2  614  10.074  10.520   4.590
   58PHE    CE1  615  10.013  10.522   4.203
   58PHE    HE1  616   9.988  10.500   4.099
   58PHE    CE2  617  10.165  10.519   4.391
   58PHE    HE2  618  10.262  10.488   4.432
   58PHE     CZ  619  10.142  10.511   4.255
   58PHE     HZ  620  10.225  10.516   4.184
   58PHE      C  621   9.725  10.776   4.507
   58PHE      O  622   9.633  10.851   4.540
   59SER      N  623   9.798  10.802   4.399
   59SER      H  624   9.888  10.765   4.377
   59SER     CA  625   9.753  10.894   4.293
   59SER     CB  626   9.845  10.904   4.172
   59SER     OG  627   9.972  10.954   4.215
   59SER     HG  628   9.983  11.050   4.191
   59SER      C  629   9.618  10.846   4.240
   59SER      O  630   9.601  10.731   4.200
   60ASN      N  631   9.530  10.941   4.269
   60ASN      H  632   9.560  11.031   4.299
   60ASN     CA  633   9.385  10.933   4.247
   60ASN     CB  634   9.362  10.924   4.095
   60ASN     CG  635   9.360  11.070   4.049
   60ASN    OD1  636   9.456  11.147   4.042
   60ASN    ND2  637   9.252  11.100   3.978
   60ASN   HD21  638   9.176  11.037   3.965
   60ASN   HD22  639   9.241  11.186   3.929
   60ASN      C  640   9.314  10.810   4.304
   60ASN      O  641   9.219  10.760   4.243
   61PHE      N  642   9.355  10.776   4.425
   61PHE      H  643   9.414  10.844   4.469
   61PHE     CA  644   9.315  10.651   4.491
   61PHE     CB  645   9.412  10.535   4.465
   61PHE     CG  646   9.338  10.406   4.502
   61PHE    CD1  647   9.273  10.340   4.398
   61PHE    HD1  648   9.289  10.366   4.292
   61PHE    CD2  649   9.342  10.352   4.630
   61PHE    HD2  650   9.407  10.388   4.708
   61PHE    CE1  651   9.194  10.231   4.431
   61PHE    HE1  652   9.117  10.198   4.361
   61PHE    CE2  653   9.261  10.244   4.661
   61PHE    HE2  654   9.271  10.188   4.755
   61PHE     CZ  655   9.187  10.183   4.561
   61PHE     HZ  656   9.130  10.092   4.580
   61PHE      C  657   9.307  10.681   4.641
   61PHE      O  658   9.409  10.692   4.708
   62THR      N  659   9.192  10.720   4.693
   62THR      H  660   9.116  10.741   4.632
   62THR     CA  661   9.157  10.749   4.833
   62THR     CB  662   9.136  10.896   4.868
   62THR    OG1  663   9.076  10.967   4.759
   62THR    HG1  664   9.123  11.056   4.752
   62THR    CG2  665   9.263  10.962   4.922
   62THR      C  666   9.026  10.686   4.884
   62THR      O  667   8.934  10.657   4.807
   63CYS      N  668   9.035  10.640   5.007
   63CYS      H  669   9.119  10.649   5.061
   63CYS     CA  670   8.928  10.571   5.083
   63CYS     CB  671   8.981  10.488   5.200
   63CYS     SG  672   9.051  10.331   5.137
   63CYS      C  673   8.813  10.654   5.139
   63CYS      O  674   8.816  10.776   5.151
   64ASN      N  675   8.703  10.586   5.172
   64ASN      H  676   8.707  10.487   5.186
   64ASN     CA  677   8.581  10.649   5.224
   64ASN     CB  678   8.487  10.668   5.106
   64ASN     CG  679   8.436  10.538   5.042
   64ASN    OD1  680   8.398  10.437   5.101
   64ASN    ND2  681   8.422  10.533   4.910
   64ASN   HD21  682   8.452  10.587   4.833
   64ASN   HD22  683   8.358  10.461   4.882
   64ASN      C  684   8.518  10.569   5.339
   64ASN      O  685   8.583  10.491   5.408
   65ASN      N  686   8.390  10.593   5.368
   65ASN      H  687   8.343  10.663   5.314
   65ASN     CA  688   8.313  10.528   5.474
   65ASN     CB  689   8.192  10.617   5.505
   65ASN     CG  690   8.237  10.761   5.531
   65ASN    OD1  691   8.289  10.789   5.639
   65ASN    ND2  692   8.221  10.844   5.429
   65ASN   HD21  693   8.175  10.809   5.347
   65ASN   HD22  694   8.247  10.940   5.441
   65ASN      C  695   8.272  10.383   5.448
   65ASN      O  696   8.244  10.306   5.540
   66LY3      N  697   8.253  10.349   5.321
   66LY3      H  698   8.276  10.415   5.250
   66LY3     CA  699   8.208  10.217   5.274
   66LY3     CB  700   8.143  10.228   5.137
   66LY3     CG  701   8.100  10.099   5.066
   66LY3     CD  702   8.029  10.112   4.932
   66LY3     CE  703   7.886  10.163   4.950
   66LY3     NZ  704   7.794  10.084   5.033
   66LY3    HZ1  705   7.806  10.115   5.127
   66LY3    HZ2  706   7.702  10.093   4.995
   66LY3    HZ3  707   7.818   9.987   5.028
   66LY3      C  708   8.330  10.124   5.273
   66LY3      O  709   8.328  10.021   5.339
   67ILE      N  710   8.434  10.172   5.205
   67ILE      H  711   8.417  10.258   5.158
   67ILE     CA  712   8.569  10.116   5.189
   67ILE     CB  713   8.636  10.144   5.054
   67ILE    CG1  714   8.557  10.088   4.936
   67ILE    CG2  715   8.773  10.077   5.040
   67ILE     CD  716   8.477  10.194   4.861
   67ILE      C  717   8.660  10.142   5.309
   67ILE      O  718   8.735  10.240   5.306
   68ILE      N  719   8.640  10.071   5.420
   68ILE      H  720   8.558  10.014   5.431
   68ILE     CA  721   8.721  10.090   5.540
   68ILE     CB  722   8.646  10.054   5.670
   68ILE    CG1  723   8.594   9.910   5.668
   68ILE    CG2  724   8.528  10.149   5.689
   68ILE     CD  725   8.695   9.797   5.689
   68ILE      C  726   8.862  10.031   5.531
   68ILE      O  727   8.950  10.069   5.608
   69GLY      N  728   8.867   9.928   5.448
   69GLY      H  729   8.788   9.898   5.394
   69GLY     CA  730   8.988   9.854   5.408
   69GLY      C  731   9.006   9.872   5.257
   69GLY      O  732   8.919   9.829   5.182
   70ALA      N  733   9.136   9.884   5.231
   70ALA      H  734   9.202   9.892   5.306
   70ALA     CA  735   9.184   9.897   5.092
   70ALA     CB  736   9.128  10.017   5.017
   70ALA      C  737   9.335   9.874   5.083
   70ALA      O  738   9.409   9.969   5.057
   71LY3      N  739   9.370   9.745   5.082
   71LY3      H  740   9.305   9.679   5.045
   71LY3     CA  741   9.507   9.692   5.087
   71LY3     CB  742   9.518   9.595   5.205
   71LY3     CG  743   9.577   9.667   5.326
   71LY3     CD  744   9.559   9.585   5.455
   71LY3     CE  745   9.631   9.648   5.573
   71LY3     NZ  746   9.579   9.602   5.703
   71LY3    HZ1  747   9.580   9.503   5.710
   71LY3    HZ2  748   9.633   9.633   5.781
   71LY3    HZ3  749   9.483   9.618   5.727
   71LY3      C  750   9.554   9.617   4.962
   71LY3      O  751   9.472   9.549   4.901
   72TY0      N  752   9.684   9.611   4.934
   72TY0      H  753   9.742   9.659   5.000
   72TY0     CA  754   9.750   9.530   4.832
   72TY0     CB  755   9.804   9.612   4.714
   72TY0     CG  756   9.939   9.684   4.724
   72TY0    CD1  757  10.051   9.605   4.703
   72TY0    HD1  758  10.047   9.498   4.689
   72TY0    CD2  759   9.945   9.823   4.734
   72TY0    HD2  760   9.856   9.883   4.750
   72TY0    CE1  761  10.171   9.675   4.693
   72TY0    HE1  762  10.257   9.616   4.660
   72TY0    CE2  763  10.068   9.885   4.712
   72TY0    HE2  764  10.062   9.991   4.689
   72TY0     CZ  765  10.185   9.813   4.693
   72TY0     OH  766  10.306   9.873   4.708
   72TY0    HH1  767  10.380   9.806   4.717
   72TY0    HH2  768  10.292   9.971   4.693
   72TY0      C  769   9.853   9.424   4.872
   72TY0      O  770   9.939   9.451   4.955
   73TY0      N  771   9.838   9.299   4.830
   73TY0      H  772   9.752   9.268   4.788
   73TY0     CA  773   9.943   9.199   4.858
   73TY0     CB  774   9.896   9.078   4.939
   73TY0     CG  775   9.898   9.113   5.087
   73TY0    CD1  776  10.008   9.077   5.165
   73TY0    HD1  777  10.091   9.026   5.116
   73TY0    CD2  778   9.801   9.186   5.155
   73TY0    HD2  779   9.708   9.209   5.104
   73TY0    CE1  780  10.019   9.125   5.295
   73TY0    HE1  781  10.121   9.135   5.333
   73TY0    CE2  782   9.806   9.222   5.290
   73TY0    HE2  783   9.710   9.236   5.340
   73TY0     CZ  784   9.919   9.191   5.365
   73TY0     OH  785   9.940   9.250   5.484
   73TY0    HH1  786   9.863   9.310   5.509
   73TY0    HH2  787  10.012   9.206   5.538
   73TY0      C  788  10.014   9.151   4.731
   73TY0      O  789   9.948   9.111   4.634
   74ARG      N  790  10.146   9.135   4.733
   74ARG      H  791  10.194   9.137   4.819
   74ARG     CA  792  10.224   9.108   4.611
   74ARG     CB  793  10.227   9.239   4.531
   74ARG     CG  794  10.325   9.247   4.415
   74ARG     CD  795  10.302   9.141   4.309
   74ARG     NE  796  10.399   9.169   4.201
   74ARG     HE  797  10.490   9.198   4.229
   74ARG     CZ  798  10.362   9.192   4.075
   74ARG    NH1  799  10.237   9.180   4.026
   74ARG   HH11  800  10.164   9.136   4.078
   74ARG   HH12  801  10.211   9.237   3.948
   74ARG    NH2  802  10.457   9.178   3.981
   74ARG   HH21  803  10.548   9.146   4.007
   74ARG   HH22  804  10.450   9.184   3.882
   74ARG      C  805  10.365   9.078   4.663
   74ARG      O  806  10.450   9.163   4.686
   75SER      N  807  10.391   8.951   4.634
   75SER      H  808  10.323   8.879   4.641
   75SER     CA  809  10.528   8.898   4.646
   75SER     CB  810  10.534   8.747   4.623
   75SER     OG  811  10.468   8.682   4.733
   75SER     HG  812  10.370   8.692   4.719
   75SER      C  813  10.626   8.953   4.542
   75SER      O  814  10.584   8.992   4.432
   76SER      N  815  10.753   8.967   4.578
   76SER      H  816  10.788   8.911   4.653
   76SER     CA  817  10.862   9.015   4.493
   76SER     CB  818  10.889   8.905   4.389
   76SER     OG  819  10.948   8.793   4.455
   76SER     HG  820  10.954   8.717   4.391
   76SER      C  821  10.847   9.151   4.424
   76SER      O  822  10.904   9.173   4.318
   77GLY      N  823  10.765   9.242   4.479
   77GLY      H  824  10.726   9.223   4.568
   77GLY     CA  825  10.735   9.378   4.434
   77GLY      C  826  10.664   9.401   4.300
   77GLY      O  827  10.624   9.304   4.236
   78GLN      N  828  10.660   9.524   4.248
   78GLN      H  829  10.716   9.592   4.295
   78GLN     CA  830  10.587   9.569   4.128
   78GLN     CB  831  10.444   9.614   4.160
   78GLN     CG  832  10.428   9.716   4.274
   78GLN     CD  833  10.449   9.861   4.231
   78GLN    OE1  834  10.510   9.940   4.304
   78GLN    NE2  835  10.380   9.906   4.127
   78GLN   HE21  836  10.307   9.857   4.078
   78GLN   HE22  837  10.409   9.999   4.106
   78GLN      C  838  10.667   9.666   4.040
   78GLN      O  839  10.729   9.758   4.092
   79PHE      N  840  10.660   9.652   3.908
   79PHE      H  841  10.628   9.568   3.867
   79PHE     CA  842  10.725   9.745   3.815
   79PHE     CB  843  10.868   9.710   3.773
   79PHE     CG  844  10.899   9.577   3.705
   79PHE    CD1  845  10.934   9.586   3.572
   79PHE    HD1  846  10.958   9.680   3.522
   79PHE    CD2  847  10.883   9.457   3.775
   79PHE    HD2  848  10.864   9.456   3.882
   79PHE    CE1  849  10.957   9.467   3.502
   79PHE    HE1  850  10.993   9.472   3.400
   79PHE    CE2  851  10.907   9.341   3.700
   79PHE    HE2  852  10.918   9.250   3.758
   79PHE     CZ  853  10.944   9.345   3.566
   79PHE     HZ  854  10.952   9.254   3.507
   79PHE      C  855  10.657   9.751   3.678
   79PHE      O  856  10.681   9.848   3.606
   80ARG      N  857  10.582   9.647   3.640
   80ARG      H  858  10.584   9.563   3.693
   80ARG     CA  859  10.502   9.660   3.519
   80ARG     CB  860  10.433   9.529   3.481
   80ARG     CG  861  10.526   9.429   3.413
   80ARG     CD  862  10.465   9.290   3.394
   80ARG     NE  863  10.347   9.285   3.306
   80ARG     HE  864  10.359   9.337   3.222
   80ARG     CZ  865  10.250   9.194   3.322
   80ARG    NH1  866  10.254   9.085   3.400
   80ARG   HH11  867  10.341   9.059   3.441
   80ARG   HH12  868  10.185   9.013   3.395
   80ARG    NH2  869  10.141   9.208   3.244
   80ARG   HH21  870  10.140   9.282   3.178
   80ARG   HH22  871  10.063   9.145   3.251
   80ARG      C  872  10.401   9.776   3.529
   80ARG      O  873  10.345   9.792   3.638
   81GLN      N  874  10.369   9.852   3.426
   81GLN      H  875  10.405   9.835   3.334
   81GLN     CA  876  10.279   9.968   3.434
   81GLN     CB  877  10.277  10.040   3.299
   81GLN     CG  878  10.373  10.159   3.310
   81GLN     CD  879  10.517  10.110   3.289
   81GLN    OE1  880  10.549  10.043   3.191
   81GLN    NE2  881  10.608  10.158   3.374
   81GLN   HE21  882  10.583  10.223   3.446
   81GLN   HE22  883  10.704  10.144   3.350
   81GLN      C  884  10.136   9.946   3.485
   81GLN      O  885  10.080  10.023   3.562
   82GL4      N  886  10.079   9.834   3.441
   82GL4      H  887  10.088   9.800   3.348
   82GL4     CA  888   9.954   9.784   3.500
   82GL4     CB  889   9.865   9.729   3.388
   82GL4     CG  890   9.928   9.607   3.322
   82GL4     CD  891   9.993   9.650   3.191
   82GL4    OE1  892  10.102   9.710   3.186
   82GL4   HE11  893  10.093   9.776   3.112
   82GL4   HE12  894  10.161   9.687   3.264
   82GL4    OE2  895   9.920   9.616   3.095
   82GL4   HE21  896   9.944   9.664   3.010
   82GL4   HE22  897   9.855   9.543   3.117
   82GL4      C  898   9.972   9.696   3.625
   82GL4      O  899   9.878   9.631   3.669
   83AS4      N  900  10.091   9.691   3.684
   83AS4      H  901  10.173   9.730   3.643
   83AS4     CA  902  10.101   9.646   3.823
   83AS4     CB  903  10.219   9.549   3.835
   83AS4     CG  904  10.185   9.411   3.777
   83AS4    OD1  905  10.274   9.351   3.715
   83AS4   HD11  906  10.260   9.253   3.726
   83AS4   HD12  907  10.343   9.413   3.678
   83AS4    OD2  908  10.082   9.353   3.817
   83AS4   HD21  909  10.098   9.254   3.824
   83AS4   HD22  910  10.010   9.421   3.830
   83AS4      C  911  10.094   9.769   3.914
   83AS4      O  912  10.199   9.824   3.947
   84PHE      N  913   9.970   9.810   3.937
   84PHE      H  914   9.889   9.760   3.907
   84PHE     CA  915   9.948   9.930   4.019
   84PHE     CB  916   9.803   9.973   3.993
   84PHE     CG  917   9.745   9.984   3.852
   84PHE    CD1  918   9.809  10.043   3.743
   84PHE    HD1  919   9.915  10.068   3.743
   84PHE    CD2  920   9.616   9.934   3.842
   84PHE    HD2  921   9.573   9.877   3.924
   84PHE    CE1  922   9.743  10.044   3.621
   84PHE    HE1  923   9.770  10.102   3.533
   84PHE    CE2  924   9.557   9.926   3.717
   84PHE    HE2  925   9.462   9.873   3.713
   84PHE     CZ  926   9.620   9.982   3.606
   84PHE     HZ  927   9.582   9.958   3.507
   84PHE      C  928   9.972   9.918   4.170
   84PHE      O  929   9.928   9.829   4.243
   85GLN      N  930  10.028  10.027   4.220
   85GLN      H  931  10.051  10.105   4.163
   85GLN     CA  932  10.060  10.045   4.363
   85GLN     CB  933  10.166  10.154   4.373
   85GLN     CG  934  10.264  10.130   4.488
   85GLN     CD  935  10.384  10.224   4.479
   85GLN    OE1  936  10.437  10.246   4.370
   85GLN    NE2  937  10.404  10.299   4.587
   85GLN   HE21  938  10.354  10.277   4.670
   85GLN   HE22  939  10.484  10.360   4.594
   85GLN      C  940   9.940  10.071   4.453
   85GLN      O  941   9.949  10.139   4.557
   86SER      N  942   9.829  10.009   4.417
   86SER      H  943   9.832   9.926   4.361
   86SER     CA  944   9.697  10.039   4.474
   86SER     CB  945   9.637  10.162   4.405
   86SER     OG  946   9.621  10.134   4.266
   86SER     HG  947   9.642  10.211   4.205
   86SER      C  948   9.602   9.922   4.448
   86SER      O  949   9.636   9.846   4.358
   87PRO      N  950   9.495   9.900   4.524
   87PRO     CA  951   9.386   9.804   4.502
   87PRO     CB  952   9.310   9.790   4.634
   87PRO     CG  953   9.360   9.906   4.719
   87PRO     CD  954   9.501   9.936   4.667
   87PRO      C  955   9.303   9.841   4.380
   87PRO      O  956   9.180   9.841   4.389
   88ARG      N  957   9.365   9.874   4.266
   88ARG      H  958   9.464   9.881   4.267
   88ARG     CA  959   9.300   9.905   4.139
   88ARG     CB  960   9.353  10.035   4.078
   88ARG     CG  961   9.267  10.098   3.968
   88ARG     CD  962   9.364  10.212   3.940
   88ARG     NE  963   9.363  10.241   3.796
   88ARG     HE  964   9.298  10.183   3.746
   88ARG     CZ  965   9.466  10.292   3.726
   88ARG    NH1  966   9.578  10.337   3.785
   88ARG   HH11  967   9.607  10.324   3.881
   88ARG   HH12  968   9.645  10.374   3.722
   88ARG    NH2  969   9.451  10.293   3.593
   88ARG   HH21  970   9.366  10.253   3.559
   88ARG   HH22  971   9.528  10.319   3.536
   88ARG      C  972   9.303   9.781   4.047
   88ARG      O  973   9.408   9.719   4.031
   89AS4      N  974   9.184   9.730   4.017
   89AS4      H  975   9.105   9.770   4.064
   89AS4     CA  976   9.167   9.617   3.924
   89AS4     CB  977   9.015   9.599   3.934
   89AS4     CG  978   8.953   9.476   3.868
   89AS4    OD1  979   9.027   9.405   3.796
   89AS4   HD11  980   8.965   9.348   3.743
   89AS4   HD12  981   9.122   9.412   3.828
   89AS4    OD2  982   8.828   9.466   3.870
   89AS4   HD21  983   8.796   9.381   3.828
   89AS4   HD22  984   8.779   9.531   3.928
   89AS4      C  985   9.213   9.659   3.784
   89AS4      O  986   9.228   9.777   3.751
   90SER      N  987   9.273   9.566   3.712
   90SER      H  988   9.315   9.492   3.764
   90SER     CA  989   9.310   9.577   3.571
   90SER     CB  990   9.460   9.559   3.546
   90SER     OG  991   9.496   9.431   3.597
   90SER     HG  992   9.524   9.371   3.520
   90SER      C  993   9.238   9.477   3.479
   90SER      O  994   9.248   9.484   3.356
   91GL4      N  995   9.174   9.383   3.547
   91GL4      H  996   9.163   9.385   3.647
   91GL4     CA  997   9.112   9.264   3.487
   91GL4     CB  998   9.146   9.136   3.565
   91GL4     CG  999   9.288   9.093   3.527
   91GL4     CD 1000   9.319   8.944   3.545
   91GL4    OE1 1001   9.423   8.911   3.482
   91GL4   HE11 1002   9.445   8.815   3.500
   91GL4   HE12 1003   9.455   8.989   3.429
   91GL4    OE2 1004   9.256   8.879   3.631
   91GL4   HE21 1005   9.317   8.802   3.654
   91GL4   HE22 1006   9.162   8.912   3.634
   91GL4      C 1007   8.960   9.258   3.472
   91GL4      O 1008   8.908   9.199   3.376
   92GLY      N 1009   8.887   9.340   3.547
   92GLY      H 1010   8.915   9.386   3.632
   92GLY     CA 1011   8.741   9.330   3.539
   92GLY      C 1012   8.695   9.211   3.625
   92GLY      O 1013   8.641   9.122   3.560
   93HI2      N 1014   8.714   9.212   3.757
   93HI2      H 1015   8.742   9.294   3.806
   93HI2     CA 1016   8.657   9.105   3.841
   93HI2     CB 1017   8.743   8.979   3.843
   93HI2     CG 1018   8.677   8.854   3.903
   93HI2    ND1 1019   8.666   8.825   4.033
   93HI2    HD1 1020   8.711   8.869   4.111
   93HI2    CD2 1021   8.639   8.746   3.837
   93HI2    HD2 1022   8.668   8.721   3.736
   93HI2    CE1 1023   8.603   8.709   4.042
   93HI2    HE1 1024   8.553   8.677   4.134
   93HI2    NE2 1025   8.590   8.655   3.921
   93HI2    HE2 1026   8.576   8.558   3.900
   93HI2      C 1027   8.611   9.152   3.979
   93HI2      O 1028   8.492   9.175   4.000
   94GLY      N 1029   8.710   9.212   4.045
   94GLY      H 1030   8.807   9.214   4.019
   94GLY     CA 1031   8.698   9.270   4.179
   94GLY      C 1032   8.599   9.386   4.189
   94GLY      O 1033   8.533   9.411   4.290
   95THR      N 1034   8.596   9.467   4.083
   95THR      H 1035   8.681   9.473   4.031
   95THR     CA 1036   8.495   9.570   4.057
   95THR     CB 1037   8.522   9.653   3.932
   95THR    OG1 1038   8.657   9.698   3.929
   95THR    HG1 1039   8.722   9.635   3.887
   95THR    CG2 1040   8.420   9.767   3.916
   95THR      C 1041   8.353   9.514   4.057
   95THR      O 1042   8.279   9.568   4.139
   96HI2      N 1043   8.332   9.398   3.994
   96HI2      H 1044   8.406   9.350   3.947
   96HI2     CA 1045   8.201   9.333   4.002
   96HI2     CB 1046   8.184   9.240   3.882
   96HI2     CG 1047   8.240   9.311   3.757
   96HI2    ND1 1048   8.368   9.315   3.719
   96HI2    HD1 1049   8.446   9.258   3.744
   96HI2    CD2 1050   8.170   9.399   3.686
   96HI2    HD2 1051   8.072   9.440   3.710
   96HI2    CE1 1052   8.376   9.411   3.627
   96HI2    HE1 1053   8.466   9.441   3.574
   96HI2    NE2 1054   8.255   9.461   3.605
   96HI2    HE2 1055   8.231   9.531   3.536
   96HI2      C 1056   8.162   9.268   4.134
   96HI2      O 1057   8.059   9.305   4.193
   97THR      N 1058   8.260   9.202   4.194
   97THR      H 1059   8.354   9.201   4.160
   97THR     CA 1060   8.246   9.130   4.323
   97THR     CB 1061   8.355   9.029   4.361
   97THR    OG1 1062   8.482   9.096   4.366
   97THR    HG1 1063   8.561   9.039   4.342
   97THR    CG2 1064   8.359   8.918   4.255
   97THR      C 1065   8.218   9.216   4.446
   97THR      O 1066   8.123   9.187   4.517
   98ALA      N 1067   8.308   9.312   4.465
   98ALA      H 1068   8.398   9.315   4.422
   98ALA     CA 1069   8.288   9.413   4.571
   98ALA     CB 1070   8.417   9.490   4.601
   98ALA      C 1071   8.161   9.495   4.550
   98ALA      O 1072   8.084   9.518   4.642
   99SER      N 1073   8.135   9.534   4.424
   99SER      H 1074   8.200   9.520   4.351
   99SER     CA 1075   8.012   9.609   4.392
   99SER     CB 1076   7.996   9.641   4.245
   99SER     OG 1077   7.883   9.724   4.217
   99SER     HG 1078   7.805   9.663   4.207
   99SER      C 1079   7.885   9.536   4.436
   99SER      O 1080   7.822   9.576   4.533
  100THR      N 1081   7.874   9.407   4.408
  100THR      H 1082   7.952   9.360   4.368
  100THR     CA 1083   7.766   9.319   4.457
  100THR     CB 1084   7.748   9.187   4.382
  100THR    OG1 1085   7.862   9.100   4.391
  100THR    HG1 1086   7.862   9.027   4.323
  100THR    CG2 1087   7.686   9.191   4.243
  100THR      C 1088   7.767   9.285   4.606
  100THR      O 1089   7.662   9.272   4.668
  101ALA      N 1090   7.887   9.260   4.658
  101ALA      H 1091   7.971   9.243   4.608
  101ALA     CA 1092   7.895   9.236   4.802
  101ALA     CB 1093   8.044   9.223   4.835
  101ALA      C 1094   7.847   9.345   4.899
  101ALA      O 1095   7.766   9.314   4.986
  102ALA      N 1096   7.907   9.462   4.880
  102ALA      H 1097   7.981   9.480   4.816
  102ALA     CA 1098   7.871   9.575   4.967
  102ALA     CB 1099   7.943   9.556   5.101
  102ALA      C 1100   7.877   9.714   4.905
  102ALA      O 1101   7.870   9.809   4.983
  103GLY      N 1102   7.838   9.710   4.778
  103GLY      H 1103   7.781   9.638   4.738
  103GLY     CA 1104   7.827   9.837   4.703
  103GLY      C 1105   7.691   9.907   4.698
  103GLY      O 1106   7.632   9.939   4.802
  104GLY      N 1107   7.668   9.978   4.589
  104GLY      H 1108   7.745  10.008   4.533
  104GLY     CA 1109   7.541  10.042   4.554
  104GLY      C 1110   7.461   9.952   4.458
  104GLY      O 1111   7.508   9.920   4.349
  105LEU      N 1112   7.329   9.951   4.472
  105LEU      H 1113   7.284  10.008   4.542
  105LEU     CA 1114   7.248   9.884   4.368
  105LEU     CB 1115   7.123   9.838   4.443
  105LEU     CG 1116   7.160   9.749   4.562
  105LEU    CD1 1117   7.044   9.737   4.661
  105LEU    CD2 1118   7.200   9.610   4.516
  105LEU      C 1119   7.223   9.963   4.241
  105LEU      O 1120   7.145  10.057   4.227
  106VAL      N 1121   7.286   9.906   4.137
  106VAL      H 1122   7.349   9.829   4.151
  106VAL     CA 1123   7.279   9.972   4.007
  106VAL     CB 1124   7.390   9.910   3.921
  106VAL    CG1 1125   7.388   9.956   3.776
  106VAL    CG2 1126   7.521   9.959   3.983
  106VAL      C 1127   7.140   9.960   3.944
  106VAL      O 1128   7.086   9.852   3.921
  107SER      N 1129   7.085  10.080   3.927
  107SER      H 1130   7.130  10.163   3.961
  107SER     CA 1131   6.967  10.109   3.844
  107SER     CB 1132   6.858  10.190   3.914
  107SER     OG 1133   6.740  10.216   3.836
  107SER     HG 1134   6.715  10.311   3.819
  107SER      C 1135   6.985  10.161   3.702
  107SER      O 1136   7.024  10.275   3.680
  108MET      N 1137   6.928  10.087   3.606
  108MET      H 1138   6.862  10.013   3.618
  108MET     CA 1139   6.944  10.110   3.462
  108MET     CB 1140   6.875  10.238   3.414
  108MET     CG 1141   6.731  10.249   3.464
  108MET     SD 1142   6.663  10.409   3.409
  108MET     CE 1143   6.504  10.369   3.339
  108MET      C 1144   7.085  10.102   3.404
  108MET      O 1145   7.186  10.152   3.454
  109ALA      N 1146   7.096  10.035   3.289
  109ALA      H 1147   7.013  10.002   3.245
  109ALA     CA 1148   7.226  10.016   3.224
  109ALA     CB 1149   7.243   9.883   3.150
  109ALA      C 1150   7.259  10.128   3.125
  109ALA      O 1151   7.168  10.204   3.094
  110SER      N 1152   7.379  10.131   3.066
  110SER      H 1153   7.440  10.052   3.068
  110SER     CA 1154   7.431  10.230   2.971
  110SER     CB 1155   7.576  10.208   2.928
  110SER     OG 1156   7.653  10.237   3.046
  110SER     HG 1157   7.646  10.335   3.061
  110SER      C 1158   7.353  10.278   2.849
  110SER      O 1159   7.354  10.397   2.817
  111LEU      N 1160   7.315  10.179   2.767
  111LEU      H 1161   7.346  10.085   2.783
  111LEU     CA 1162   7.228  10.201   2.651
  111LEU     CB 1163   7.255  10.109   2.533
  111LEU     CG 1164   7.372  10.155   2.445
  111LEU    CD1 1165   7.393  10.051   2.336
  111LEU    CD2 1166   7.330  10.286   2.376
  111LEU      C 1167   7.082  10.186   2.694
  111LEU      O 1168   7.046  10.076   2.738
  112MET      N 1169   6.998  10.256   2.618
  112MET      H 1170   7.021  10.326   2.550
  112MET     CA 1171   6.852  10.250   2.620
  112MET     CB 1172   6.791  10.363   2.537
  112MET     CG 1173   6.779  10.338   2.387
  112MET     SD 1174   6.943  10.329   2.306
  112MET     CE 1175   6.955  10.502   2.268
  112MET      C 1176   6.791  10.115   2.582
  112MET      O 1177   6.854  10.036   2.512
  113GLY      N 1178   6.684  10.078   2.652
  113GLY      H 1179   6.632  10.144   2.707
  113GLY     CA 1180   6.617   9.948   2.633
  113GLY      C 1181   6.683   9.832   2.707
  113GLY      O 1182   6.633   9.762   2.796
  114PHE      N 1183   6.813   9.820   2.681
  114PHE      H 1184   6.858   9.880   2.616
  114PHE     CA 1185   6.901   9.723   2.748
  114PHE     CB 1186   7.047   9.719   2.701
  114PHE     CG 1187   7.134   9.597   2.734
  114PHE    CD1 1188   7.137   9.482   2.656
  114PHE    HD1 1189   7.073   9.478   2.568
  114PHE    CD2 1190   7.224   9.607   2.839
  114PHE    HD2 1191   7.197   9.668   2.927
  114PHE    CE1 1192   7.225   9.379   2.685
  114PHE    HE1 1193   7.234   9.295   2.617
  114PHE    CE2 1194   7.311   9.504   2.872
  114PHE    HE2 1195   7.382   9.516   2.954
  114PHE     CZ 1196   7.310   9.388   2.796
  114PHE     HZ 1197   7.364   9.304   2.838
  114PHE      C 1198   6.904   9.749   2.900
  114PHE      O 1199   6.983   9.829   2.949
  115GLY      N 1200   6.883   9.640   2.973
  115GLY      H 1201   6.881   9.549   2.931
  115GLY     CA 1202   6.885   9.638   3.119
  115GLY      C 1203   6.823   9.747   3.207
  115GLY      O 1204   6.875   9.857   3.218
  116LEU      N 1205   6.696   9.729   3.244
  116LEU      H 1206   6.644   9.647   3.219
  116LEU     CA 1207   6.612   9.833   3.304
  116LEU     CB 1208   6.469   9.833   3.250
  116LEU     CG 1209   6.459   9.864   3.101
  116LEU    CD1 1210   6.313   9.877   3.055
  116LEU    CD2 1211   6.517   9.999   3.058
  116LEU      C 1212   6.605   9.827   3.457
  116LEU      O 1213   6.637   9.929   3.518
  117GLY      N 1214   6.555   9.712   3.502
  117GLY      H 1215   6.543   9.633   3.442
  117GLY     CA 1216   6.544   9.675   3.645
  117GLY      C 1217   6.674   9.658   3.724
  117GLY      O 1218   6.759   9.576   3.690
  118THR      N 1219   6.667   9.692   3.851
  118THR      H 1220   6.580   9.719   3.893
  118THR     CA 1221   6.774   9.706   3.952
  118THR     CB 1222   6.713   9.752   4.083
  118THR    OG1 1223   6.591   9.684   4.118
  118THR    HG1 1224   6.614   9.605   4.174
  118THR    CG2 1225   6.711   9.905   4.097
  118THR      C 1226   6.857   9.581   3.983
  118THR      O 1227   6.815   9.466   3.975
  119ALA      N 1228   6.988   9.603   3.979
  119ALA      H 1229   7.022   9.684   3.932
  119ALA     CA 1230   7.090   9.501   4.012
  119ALA     CB 1231   7.229   9.565   4.009
  119ALA      C 1232   7.076   9.429   4.146
  119ALA      O 1233   7.086   9.495   4.250
  120ARG      N 1234   7.048   9.299   4.148
  120ARG      H 1235   7.010   9.251   4.068
  120ARG     CA 1236   7.050   9.216   4.269
  120ARG     CB 1237   6.988   9.079   4.243
  120ARG     CG 1238   6.838   9.081   4.210
  120ARG     CD 1239   6.758   9.125   4.333
  120ARG     NE 1240   6.614   9.141   4.309
  120ARG     HE 1241   6.577   9.093   4.231
  120ARG     CZ 1242   6.528   9.190   4.399
  120ARG    NH1 1243   6.562   9.238   4.521
  120ARG   HH11 1244   6.656   9.222   4.549
  120ARG   HH12 1245   6.496   9.278   4.585
  120ARG    NH2 1246   6.400   9.181   4.365
  120ARG   HH21 1247   6.367   9.146   4.276
  120ARG   HH22 1248   6.330   9.194   4.434
  120ARG      C 1249   7.184   9.201   4.342
  120ARG      O 1250   7.292   9.209   4.283
  121GLY      N 1251   7.174   9.210   4.474
  121GLY      H 1252   7.096   9.254   4.517
  121GLY     CA 1253   7.294   9.210   4.559
  121GLY      C 1254   7.274   9.166   4.703
  121GLY      O 1255   7.169   9.157   4.767
  122GLY      N 1256   7.391   9.149   4.767
  122GLY      H 1257   7.483   9.153   4.727
  122GLY     CA 1258   7.410   9.105   4.905
  122GLY      C 1259   7.375   9.209   5.010
  122GLY      O 1260   7.256   9.215   5.040
  123VAL      N 1261   7.475   9.267   5.076
  123VAL      H 1262   7.574   9.257   5.068
  123VAL     CA 1263   7.446   9.365   5.182
  123VAL     CB 1264   7.476   9.309   5.321
  123VAL    CG1 1265   7.368   9.213   5.372
  123VAL    CG2 1266   7.613   9.243   5.335
  123VAL      C 1267   7.506   9.504   5.160
  123VAL      O 1268   7.607   9.533   5.222
  124PRO      N 1269   7.434   9.583   5.082
  124PRO     CA 1270   7.477   9.721   5.056
  124PRO     CB 1271   7.368   9.786   4.970
  124PRO     CG 1272   7.251   9.687   4.976
  124PRO     CD 1273   7.314   9.550   5.003
  124PRO      C 1274   7.509   9.811   5.175
  124PRO      O 1275   7.603   9.892   5.170
  125SER      N 1276   7.432   9.787   5.280
  125SER      H 1277   7.341   9.747   5.264
  125SER     CA 1278   7.462   9.847   5.410
  125SER     CB 1279   7.347   9.849   5.510
  125SER     OG 1280   7.239   9.922   5.451
  125SER     HG 1281   7.155   9.869   5.460
  125SER      C 1282   7.597   9.813   5.474
  125SER      O 1283   7.661   9.903   5.528
  126ALA      N 1284   7.653   9.694   5.453
  126ALA      H 1285   7.627   9.631   5.380
  126ALA     CA 1286   7.769   9.644   5.528
  126ALA     CB 1287   7.776   9.492   5.538
  126ALA      C 1288   7.901   9.692   5.467
  126ALA      O 1289   7.904   9.733   5.351
  127ARG      N 1290   8.008   9.690   5.545
  127ARG      H 1291   8.013   9.638   5.630
  127ARG     CA 1292   8.132   9.759   5.505
  127ARG     CB 1293   8.217   9.825   5.615
  127ARG     CG 1294   8.133   9.920   5.700
  127ARG     CD 1295   8.223  10.000   5.793
  127ARG     NE 1296   8.142  10.069   5.896
  127ARG     HE 1297   8.099  10.015   5.969
  127ARG     CZ 1298   8.108  10.198   5.906
  127ARG    NH1 1299   8.147  10.286   5.814
  127ARG   HH11 1300   8.212  10.267   5.741
  127ARG   HH12 1301   8.114  10.381   5.816
  127ARG    NH2 1302   8.034  10.240   6.010
  127ARG   HH21 1303   8.000  10.168   6.069
  127ARG   HH22 1304   8.041  10.336   6.036
  127ARG      C 1305   8.218   9.659   5.429
  127ARG      O 1306   8.204   9.540   5.455
  128ILE      N 1307   8.306   9.709   5.342
  128ILE      H 1308   8.300   9.808   5.328
  128ILE     CA 1309   8.406   9.632   5.267
  128ILE     CB 1310   8.379   9.633   5.116
  128ILE    CG1 1311   8.343   9.774   5.069
  128ILE    CG2 1312   8.283   9.519   5.080
  128ILE     CD 1313   8.368   9.768   4.918
  128ILE      C 1314   8.556   9.651   5.290
  128ILE      O 1315   8.616   9.756   5.307
  129ALA      N 1316   8.615   9.533   5.307
  129ALA      H 1317   8.570   9.444   5.299
  129ALA     CA 1318   8.760   9.511   5.316
  129ALA     CB 1319   8.790   9.415   5.432
  129ALA      C 1320   8.822   9.461   5.186
  129ALA      O 1321   8.787   9.348   5.153
  130VAL      N 1322   8.856   9.559   5.102
  130VAL      H 1323   8.833   9.650   5.135
  130VAL     CA 1324   8.906   9.538   4.965
  130VAL     CB 1325   8.879   9.661   4.880
  130VAL    CG1 1326   8.920   9.622   4.738
  130VAL    CG2 1327   8.736   9.715   4.887
  130VAL      C 1328   9.050   9.487   4.965
  130VAL      O 1329   9.147   9.559   4.990
  131TY0      N 1330   9.073   9.364   4.920
  131TY0      H 1331   8.996   9.306   4.894
  131TY0     CA 1332   9.211   9.313   4.910
  131TY0     CB 1333   9.230   9.200   5.010
  131TY0     CG 1334   9.245   9.238   5.158
  131TY0    CD1 1335   9.127   9.245   5.231
  131TY0    HD1 1336   9.028   9.243   5.186
  131TY0    CD2 1337   9.367   9.245   5.224
  131TY0    HD2 1338   9.465   9.243   5.175
  131TY0    CE1 1339   9.138   9.259   5.368
  131TY0    HE1 1340   9.049   9.288   5.425
  131TY0    CE2 1341   9.377   9.259   5.361
  131TY0    HE2 1342   9.473   9.261   5.413
  131TY0     CZ 1343   9.260   9.261   5.436
  131TY0     OH 1344   9.260   9.305   5.564
  131TY0    HH1 1345   9.349   9.288   5.606
  131TY0    HH2 1346   9.172   9.344   5.592
  131TY0      C 1347   9.248   9.261   4.771
  131TY0      O 1348   9.216   9.147   4.738
  132LY3      N 1349   9.346   9.334   4.719
  132LY3      H 1350   9.390   9.413   4.762
  132LY3     CA 1351   9.424   9.293   4.601
  132LY3     CB 1352   9.472   9.412   4.517
  132LY3     CG 1353   9.531   9.377   4.382
  132LY3     CD 1354   9.544   9.504   4.297
  132LY3     CE 1355   9.621   9.515   4.165
  132LY3     NZ 1356   9.553   9.432   4.066
  132LY3    HZ1 1357   9.571   9.334   4.073
  132LY3    HZ2 1358   9.456   9.457   4.064
  132LY3    HZ3 1359   9.585   9.453   3.974
  132LY3      C 1360   9.535   9.190   4.625
  132LY3      O 1361   9.642   9.210   4.682
  133ILE      N 1362   9.482   9.069   4.608
  133ILE      H 1363   9.383   9.067   4.595
  133ILE     CA 1364   9.567   8.951   4.592
  133ILE     CB 1365   9.498   8.829   4.651
  133ILE    CG1 1366   9.360   8.798   4.592
  133ILE    CG2 1367   9.487   8.849   4.802
  133ILE     CD 1368   9.288   8.672   4.642
  133ILE      C 1369   9.611   8.923   4.448
  133ILE      O 1370   9.720   8.869   4.429
  134CYS      N 1371   9.509   8.937   4.363
  134CYS      H 1372   9.429   8.990   4.391
  134CYS     CA 1373   9.528   8.918   4.219
  134CYS     CB 1374   9.398   8.851   4.174
  134CYS     SG 1375   9.363   8.682   4.234
  134CYS      C 1376   9.577   9.033   4.130
  134CYS      O 1377   9.526   9.145   4.125
  135TRP      N 1378   9.691   9.002   4.069
  135TRP      H 1379   9.726   8.909   4.082
  135TRP     CA 1380   9.767   9.093   3.983
  135TRP     CB 1381   9.913   9.080   4.026
  135TRP     CG 1382   9.941   9.142   4.163
  135TRP    CD1 1383   9.928   9.080   4.281
  135TRP    HD1 1384   9.931   8.972   4.290
  135TRP    CD2 1385   9.949   9.277   4.193
  135TRP    NE1 1386   9.929   9.168   4.380
  135TRP    HE1 1387   9.915   9.156   4.479
  135TRP    CE2 1388   9.937   9.292   4.330
  135TRP    CE3 1389   9.956   9.389   4.109
  135TRP    HE3 1390   9.983   9.369   4.005
  135TRP    CZ2 1391   9.937   9.418   4.387
  135TRP    HZ2 1392   9.943   9.435   4.495
  135TRP    CZ3 1393   9.955   9.515   4.167
  135TRP    HZ3 1394   9.983   9.608   4.116
  135TRP    CH2 1395   9.945   9.530   4.304
  135TRP    HH2 1396   9.921   9.625   4.352
  135TRP      C 1397   9.756   9.062   3.834
  135TRP      O 1398   9.694   8.961   3.799
  136SER      N 1399   9.836   9.134   3.756
  136SER      H 1400   9.893   9.201   3.803
  136SER     CA 1401   9.836   9.126   3.608
  136SER     CB 1402   9.909   9.244   3.545
  136SER     OG 1403  10.051   9.237   3.565
  136SER     HG 1404  10.078   9.303   3.635
  136SER      C 1405   9.891   8.995   3.553
  136SER      O 1406   9.826   8.948   3.460
  137AS4      N 1407   9.988   8.935   3.621
  137AS4      H 1408  10.032   8.983   3.697
  137AS4     CA 1409  10.043   8.800   3.598
  137AS4     CB 1410  10.178   8.777   3.666
  137AS4     CG 1411  10.183   8.810   3.816
  137AS4    OD1 1412  10.144   8.926   3.841
  137AS4   HD11 1413  10.138   8.939   3.940
  137AS4   HD12 1414  10.140   8.983   3.758
  137AS4    OD2 1415  10.193   8.720   3.901
  137AS4   HD21 1416  10.209   8.770   3.987
  137AS4   HD22 1417  10.184   8.635   3.849
  137AS4      C 1418   9.940   8.698   3.645
  137AS4      O 1419   9.922   8.600   3.572
  138GLY      N 1420   9.907   8.692   3.773
  138GLY      H 1421   9.975   8.725   3.840
  138GLY     CA 1422   9.786   8.625   3.823
  138GLY      C 1423   9.756   8.635   3.974
  138GLY      O 1424   9.751   8.743   4.033
  139CYS      N 1425   9.727   8.521   4.035
  139CYS      H 1426   9.698   8.448   3.974
  139CYS     CA 1427   9.699   8.512   4.179
  139CYS     CB 1428   9.558   8.452   4.191
  139CYS     SG 1429   9.423   8.538   4.104
  139CYS      C 1430   9.796   8.410   4.240
  139CYS      O 1431   9.794   8.295   4.196
  140PHE      N 1432   9.887   8.465   4.318
  140PHE      H 1433   9.899   8.565   4.318
  140PHE     CA 1434   9.995   8.379   4.370
  140PHE     CB 1435  10.130   8.449   4.354
  140PHE     CG 1436  10.257   8.366   4.373
  140PHE    CD1 1437  10.343   8.411   4.472
  140PHE    HD1 1438  10.319   8.508   4.516
  140PHE    CD2 1439  10.283   8.248   4.304
  140PHE    HD2 1440  10.230   8.220   4.214
  140PHE    CE1 1441  10.451   8.332   4.512
  140PHE    HE1 1442  10.514   8.357   4.597
  140PHE    CE2 1443  10.394   8.175   4.344
  140PHE    HE2 1444  10.407   8.078   4.295
  140PHE     CZ 1445  10.481   8.213   4.446
  140PHE     HZ 1446  10.566   8.154   4.481
  140PHE      C 1447   9.960   8.343   4.514
  140PHE      O 1448   9.929   8.421   4.604
  141GLY      N 1449   9.956   8.211   4.531
  141GLY      H 1450   9.965   8.152   4.450
  141GLY     CA 1451   9.913   8.140   4.651
  141GLY      C 1452   9.969   8.196   4.783
  141GLY      O 1453   9.901   8.214   4.884
  142ALA      N 1454  10.091   8.249   4.776
  142ALA      H 1455  10.150   8.247   4.696
  142ALA     CA 1456  10.165   8.315   4.885
  142ALA     CB 1457  10.311   8.326   4.842
  142ALA      C 1458  10.089   8.441   4.927
  142ALA      O 1459  10.082   8.475   5.047
  143AS4      N 1460  10.035   8.512   4.828
  143AS4      H 1461  10.034   8.485   4.733
  143AS4     CA 1462   9.980   8.646   4.849
  143AS4     CB 1463   9.991   8.718   4.715
  143AS4     CG 1464  10.135   8.718   4.663
  143AS4    OD1 1465  10.159   8.739   4.542
  143AS4   HD11 1466  10.247   8.697   4.519
  143AS4   HD12 1467  10.088   8.780   4.484
  143AS4    OD2 1468  10.224   8.739   4.748
  143AS4   HD21 1469  10.314   8.754   4.707
  143AS4   HD22 1470  10.185   8.738   4.840
  143AS4      C 1471   9.840   8.626   4.908
  143AS4      O 1472   9.794   8.700   4.995
  144ILE      N 1473   9.774   8.514   4.878
  144ILE      H 1474   9.808   8.470   4.795
  144ILE     CA 1475   9.641   8.477   4.927
  144ILE     CB 1476   9.580   8.364   4.844
  144ILE    CG1 1477   9.566   8.416   4.700
  144ILE    CG2 1478   9.435   8.326   4.875
  144ILE     CD 1479   9.569   8.307   4.594
  144ILE      C 1480   9.659   8.439   5.073
  144ILE      O 1481   9.595   8.501   5.158
  145LEU      N 1482   9.760   8.356   5.095
  145LEU      H 1483   9.828   8.323   5.030
  145LEU     CA 1484   9.805   8.321   5.231
  145LEU     CB 1485   9.923   8.223   5.229
  145LEU     CG 1486   9.986   8.188   5.363
  145LEU    CD1 1487   9.930   8.063   5.432
  145LEU    CD2 1488  10.135   8.170   5.332
  145LEU      C 1489   9.840   8.442   5.316
  145LEU      O 1490   9.778   8.461   5.422
  146ALA      N 1491   9.926   8.535   5.274
  146ALA      H 1492   9.986   8.512   5.198
  146ALA     CA 1493   9.965   8.666   5.330
  146ALA     CB 1494  10.067   8.747   5.250
  146ALA      C 1495   9.848   8.761   5.359
  146ALA      O 1496   9.840   8.824   5.464
  147ALA      N 1497   9.743   8.749   5.278
  147ALA      H 1498   9.752   8.721   5.182
  147ALA     CA 1499   9.623   8.833   5.293
  147ALA     CB 1500   9.552   8.858   5.160
  147ALA      C 1501   9.522   8.779   5.394
  147ALA      O 1502   9.466   8.860   5.467
  148PHE      N 1503   9.495   8.649   5.399
  148PHE      H 1504   9.540   8.588   5.333
  148PHE     CA 1505   9.419   8.578   5.503
  148PHE     CB 1506   9.403   8.431   5.467
  148PHE     CG 1507   9.277   8.396   5.389
  148PHE    CD1 1508   9.162   8.339   5.443
  148PHE    HD1 1509   9.127   8.358   5.545
  148PHE    CD2 1510   9.285   8.382   5.250
  148PHE    HD2 1511   9.359   8.434   5.189
  148PHE    CE1 1512   9.076   8.264   5.365
  148PHE    HE1 1513   8.992   8.220   5.418
  148PHE    CE2 1514   9.197   8.314   5.167
  148PHE    HE2 1515   9.218   8.287   5.062
  148PHE     CZ 1516   9.090   8.250   5.226
  148PHE     HZ 1517   9.028   8.192   5.158
  148PHE      C 1518   9.479   8.614   5.641
  148PHE      O 1519   9.394   8.639   5.724
  149AS4      N 1520   9.610   8.603   5.660
  149AS4      H 1521   9.668   8.567   5.587
  149AS4     CA 1522   9.686   8.634   5.783
  149AS4     CB 1523   9.836   8.615   5.759
  149AS4     CG 1524   9.906   8.602   5.894
  149AS4    OD1 1525   9.930   8.488   5.941
  149AS4   HD11 1526   9.934   8.475   6.040
  149AS4   HD12 1527   9.938   8.438   5.854
  149AS4    OD2 1528   9.948   8.706   5.948
  149AS4   HD21 1529   9.978   8.688   6.042
  149AS4   HD22 1530   9.924   8.785   5.892
  149AS4      C 1531   9.671   8.783   5.816
  149AS4      O 1532   9.644   8.816   5.932
  150AS4      N 1533   9.662   8.877   5.722
  150AS4      H 1534   9.666   8.861   5.623
  150AS4     CA 1535   9.628   9.017   5.752
  150AS4     CB 1536   9.644   9.100   5.625
  150AS4     CG 1537   9.615   9.250   5.642
  150AS4    OD1 1538   9.690   9.332   5.583
  150AS4   HD11 1539   9.632   9.411   5.564
  150AS4   HD12 1540   9.784   9.296   5.587
  150AS4    OD2 1541   9.508   9.281   5.698
  150AS4   HD21 1542   9.502   9.380   5.691
  150AS4   HD22 1543   9.465   9.206   5.750
  150AS4      C 1544   9.482   9.016   5.800
  150AS4      O 1545   9.453   9.073   5.905
  151ALA      N 1546   9.399   8.946   5.724
  151ALA      H 1547   9.422   8.919   5.630
  151ALA     CA 1548   9.256   8.944   5.757
  151ALA     CB 1549   9.184   8.864   5.648
  151ALA      C 1550   9.216   8.896   5.896
  151ALA      O 1551   9.125   8.945   5.962
  152ILE      N 1552   9.300   8.803   5.939
  152ILE      H 1553   9.341   8.740   5.873
  152ILE     CA 1554   9.286   8.755   6.078
  152ILE     CB 1555   9.333   8.611   6.097
  152ILE    CG1 1556   9.256   8.518   6.003
  152ILE    CG2 1557   9.316   8.559   6.241
  152ILE     CD 1558   9.299   8.372   5.995
  152ILE      C 1559   9.336   8.856   6.182
  152ILE      O 1560   9.266   8.869   6.282
  153ALA      N 1561   9.455   8.912   6.163
  153ALA      H 1562   9.511   8.889   6.085
  153ALA     CA 1563   9.510   9.018   6.250
  153ALA     CB 1564   9.661   9.027   6.229
  153ALA      C 1565   9.427   9.146   6.253
  153ALA      O 1566   9.403   9.212   6.354
  154AS4      N 1567   9.373   9.192   6.139
  154AS4      H 1568   9.400   9.151   6.052
  154AS4     CA 1569   9.276   9.302   6.130
  154AS4     CB 1570   9.261   9.345   5.984
  154AS4     CG 1571   9.307   9.490   5.974
  154AS4    OD1 1572   9.230   9.572   5.918
  154AS4   HD11 1573   9.210   9.653   5.976
  154AS4   HD12 1574   9.204   9.551   5.825
  154AS4    OD2 1575   9.414   9.528   6.026
  154AS4   HD21 1576   9.410   9.628   6.026
  154AS4   HD22 1577   9.452   9.448   6.071
  154AS4      C 1578   9.136   9.276   6.186
  154AS4      O 1579   9.060   9.366   6.222
  155GLY      N 1580   9.107   9.147   6.196
  155GLY      H 1581   9.171   9.080   6.160
  155GLY     CA 1582   8.980   9.096   6.250
  155GLY      C 1583   8.856   9.099   6.161
  155GLY      O 1584   8.748   9.103   6.222
  156VAL      N 1585   8.869   9.085   6.030
  156VAL      H 1586   8.955   9.065   5.983
  156VAL     CA 1587   8.758   9.099   5.934
  156VAL     CB 1588   8.804   9.138   5.793
  156VAL    CG1 1589   8.685   9.186   5.710
  156VAL    CG2 1590   8.900   9.256   5.812
  156VAL      C 1591   8.666   8.976   5.936
  156VAL      O 1592   8.710   8.869   5.894
  157AS4      N 1593   8.542   9.010   5.969
  157AS4      H 1594   8.516   9.106   5.972
  157AS4     CA 1595   8.435   8.917   6.007
  157AS4     CB 1596   8.303   8.990   6.031
  157AS4     CG 1597   8.291   9.116   6.118
  157AS4    OD1 1598   8.201   9.196   6.085
  157AS4   HD11 1599   8.225   9.283   6.127
  157AS4   HD12 1600   8.129   9.149   6.033
  157AS4    OD2 1601   8.358   9.127   6.222
  157AS4   HD21 1602   8.315   9.193   6.285
  157AS4   HD22 1603   8.418   9.046   6.224
  157AS4      C 1604   8.410   8.804   5.908
  157AS4      O 1605   8.412   8.687   5.944
  158ILE      N 1606   8.374   8.845   5.786
  158ILE      H 1607   8.382   8.936   5.745
  158ILE     CA 1608   8.345   8.743   5.684
  158ILE     CB 1609   8.208   8.758   5.618
  158ILE    CG1 1610   8.096   8.784   5.720
  158ILE    CG2 1611   8.169   8.627   5.550
  158ILE     CD 1612   7.983   8.874   5.672
  158ILE      C 1613   8.435   8.769   5.564
  158ILE      O 1614   8.424   8.875   5.502
  159ILE      N 1615   8.523   8.671   5.547
  159ILE      H 1616   8.516   8.582   5.592
  159ILE     CA 1617   8.622   8.675   5.439
  159ILE     CB 1618   8.747   8.596   5.477
  159ILE    CG1 1619   8.814   8.670   5.592
  159ILE    CG2 1620   8.841   8.582   5.356
  159ILE     CD 1621   8.926   8.597   5.667
  159ILE      C 1622   8.550   8.625   5.312
  159ILE      O 1623   8.500   8.512   5.316
  160SER      N 1624   8.582   8.681   5.196
  160SER      H 1625   8.642   8.761   5.191
  160SER     CA 1626   8.506   8.646   5.076
  160SER     CB 1627   8.396   8.743   5.033
  160SER     OG 1628   8.292   8.683   4.955
  160SER     HG 1629   8.327   8.699   4.863
  160SER      C 1630   8.596   8.614   4.955
  160SER      O 1631   8.660   8.706   4.903
  161ILE      N 1632   8.577   8.497   4.898
  161ILE      H 1633   8.487   8.453   4.896
  161ILE     CA 1634   8.668   8.443   4.795
  161ILE     CB 1635   8.774   8.345   4.845
  161ILE    CG1 1636   8.731   8.247   4.955
  161ILE    CG2 1637   8.900   8.426   4.877
  161ILE     CD 1638   8.834   8.138   4.986
  161ILE      C 1639   8.596   8.386   4.674
  161ILE      O 1640   8.486   8.331   4.665
  162SER      N 1641   8.673   8.394   4.566
  162SER      H 1642   8.764   8.435   4.568
  162SER     CA 1643   8.640   8.335   4.434
  162SER     CB 1644   8.639   8.443   4.325
  162SER     OG 1645   8.589   8.387   4.203
  162SER     HG 1646   8.653   8.398   4.128
  162SER      C 1647   8.730   8.218   4.396
  162SER      O 1648   8.685   8.115   4.347
  163VAL      N 1649   8.861   8.237   4.415
  163VAL      H 1650   8.887   8.314   4.472
  163VAL     CA 1651   8.974   8.155   4.370
  163VAL     CB 1652   9.111   8.212   4.408
  163VAL    CG1 1653   9.137   8.328   4.311
  163VAL    CG2 1654   9.138   8.260   4.550
  163VAL      C 1655   8.969   8.011   4.420
  163VAL      O 1656   8.941   7.976   4.535
  164GLY      N 1657   9.018   7.927   4.328
  164GLY      H 1658   9.014   7.955   4.233
  164GLY     CA 1659   9.036   7.782   4.347
  164GLY      C 1660   9.098   7.719   4.222
  164GLY      O 1661   9.121   7.783   4.118
  165GLY      N 1662   9.167   7.612   4.259
  165GLY      H 1663   9.175   7.585   4.354
  165GLY     CA 1664   9.246   7.537   4.160
  165GLY      C 1665   9.217   7.387   4.175
  165GLY      O 1666   9.234   7.335   4.285
  166LY3      N 1667   9.209   7.316   4.064
  166LY3      H 1668   9.261   7.350   3.985
  166LY3     CA 1669   9.150   7.181   4.052
  166LY3     CB 1670   9.070   7.172   3.921
  166LY3     CG 1671   8.993   7.040   3.914
  166LY3     CD 1672   8.931   7.010   3.776
  166LY3     CE 1673   9.028   6.989   3.660
  166LY3     NZ 1674   8.945   6.946   3.546
  166LY3    HZ1 1675   9.006   6.930   3.468
  166LY3    HZ2 1676   8.908   6.856   3.566
  166LY3    HZ3 1677   8.877   7.016   3.526
  166LY3      C 1678   9.248   7.065   4.066
  166LY3      O 1679   9.303   7.014   3.967
  167THR      N 1680   9.284   7.050   4.193
  167THR      H 1681   9.236   7.097   4.267
  167THR     CA 1682   9.396   6.964   4.233
  167THR     CB 1683   9.538   7.011   4.203
  167THR    OG1 1684   9.639   6.912   4.226
  167THR    HG1 1685   9.626   6.845   4.153
  167THR    CG2 1686   9.568   7.147   4.266
  167THR      C 1687   9.396   6.931   4.382
  167THR      O 1688   9.361   7.021   4.458
  168PRO      N 1689   9.383   6.805   4.424
  168PRO     CA 1690   9.383   6.759   4.564
  168PRO     CB 1691   9.353   6.609   4.557
  168PRO     CG 1692   9.300   6.583   4.417
  168PRO     CD 1693   9.363   6.693   4.330
  168PRO      C 1694   9.523   6.786   4.620
  168PRO      O 1695   9.617   6.753   4.550
  169THR      N 1696   9.530   6.871   4.722
  169THR      H 1697   9.445   6.914   4.753
  169THR     CA 1698   9.644   6.914   4.804
  169THR     CB 1699   9.674   7.064   4.795
  169THR    OG1 1700   9.568   7.143   4.847
  169THR    HG1 1701   9.584   7.237   4.819
  169THR    CG2 1702   9.724   7.098   4.655
  169THR      C 1703   9.619   6.888   4.953
  169THR      O 1704   9.504   6.889   4.998
  170ASN      N 1705   9.727   6.884   5.031
  170ASN      H 1706   9.820   6.903   5.000
  170ASN     CA 1707   9.708   6.875   5.177
  170ASN     CB 1708   9.837   6.824   5.243
  170ASN     CG 1709   9.838   6.812   5.396
  170ASN    OD1 1710   9.864   6.906   5.469
  170ASN    ND2 1711   9.804   6.690   5.438
  170ASN   HD21 1712   9.776   6.616   5.377
  170ASN   HD22 1713   9.818   6.667   5.535
  170ASN      C 1714   9.672   7.008   5.243
  170ASN      O 1715   9.746   7.104   5.227
  171TY0      N 1716   9.563   7.012   5.319
  171TY0      H 1717   9.485   6.950   5.306
  171TY0     CA 1718   9.518   7.131   5.392
  171TY0     CB 1719   9.396   7.091   5.477
  171TY0     CG 1720   9.404   6.993   5.594
  171TY0    CD1 1721   9.374   6.858   5.583
  171TY0    HD1 1722   9.326   6.828   5.491
  171TY0    CD2 1723   9.433   7.043   5.719
  171TY0    HD2 1724   9.445   7.151   5.731
  171TY0    CE1 1725   9.380   6.772   5.693
  171TY0    HE1 1726   9.367   6.665   5.674
  171TY0    CE2 1727   9.428   6.961   5.833
  171TY0    HE2 1728   9.411   7.009   5.929
  171TY0     CZ 1729   9.407   6.825   5.819
  171TY0     OH 1730   9.430   6.737   5.920
  171TY0    HH1 1731   9.431   6.790   6.005
  171TY0    HH2 1732   9.441   6.641   5.896
  171TY0      C 1733   9.616   7.211   5.479
  171TY0      O 1734   9.596   7.333   5.481
  172PHE      N 1735   9.721   7.161   5.543
  172PHE      H 1736   9.729   7.063   5.561
  172PHE     CA 1737   9.823   7.245   5.609
  172PHE     CB 1738   9.918   7.168   5.701
  172PHE     CG 1739   9.856   7.103   5.825
  172PHE    CD1 1740   9.851   7.177   5.943
  172PHE    HD1 1741   9.873   7.284   5.948
  172PHE    CD2 1742   9.820   6.969   5.821
  172PHE    HD2 1743   9.827   6.904   5.734
  172PHE    CE1 1744   9.806   7.115   6.059
  172PHE    HE1 1745   9.766   7.182   6.135
  172PHE    CE2 1746   9.781   6.905   5.938
  172PHE    HE2 1747   9.765   6.797   5.927
  172PHE     CZ 1748   9.773   6.980   6.054
  172PHE     HZ 1749   9.738   6.937   6.148
  172PHE      C 1750   9.923   7.316   5.517
  172PHE      O 1751   9.990   7.410   5.559
  173GL4      N 1752   9.923   7.273   5.391
  173GL4      H 1753   9.848   7.215   5.359
  173GL4     CA 1754  10.024   7.301   5.288
  173GL4     CB 1755  10.060   7.180   5.201
  173GL4     CG 1756  10.174   7.111   5.276
  173GL4     CD 1757  10.313   7.160   5.233
  173GL4    OE1 1758  10.387   7.071   5.188
  173GL4   HE11 1759  10.476   7.114   5.175
  173GL4   HE12 1760  10.333   6.987   5.188
  173GL4    OE2 1761  10.341   7.279   5.257
  173GL4   HE21 1762  10.441   7.283   5.252
  173GL4   HE22 1763  10.254   7.328   5.264
  173GL4      C 1764   9.966   7.402   5.188
  173GL4      O 1765  10.026   7.506   5.158
  174AS4      N 1766   9.840   7.379   5.151
  174AS4      H 1767   9.808   7.285   5.160
  174AS4     CA 1768   9.755   7.470   5.073
  174AS4     CB 1769   9.621   7.403   5.040
  174AS4     CG 1770   9.543   7.466   4.925
  174AS4    OD1 1771   9.454   7.547   4.960
  174AS4   HD11 1772   9.416   7.577   4.873
  174AS4   HD12 1773   9.448   7.547   5.059
  174AS4    OD2 1774   9.569   7.426   4.809
  174AS4   HD21 1775   9.493   7.430   4.745
  174AS4   HD22 1776   9.664   7.395   4.807
  174AS4      C 1777   9.738   7.610   5.134
  174AS4      O 1778   9.700   7.626   5.248
  175PRO      N 1779   9.768   7.709   5.050
  175PRO     CA 1780   9.744   7.843   5.106
  175PRO     CB 1781   9.812   7.938   5.007
  175PRO     CG 1782   9.927   7.859   4.941
  175PRO     CD 1783   9.873   7.716   4.946
  175PRO      C 1784   9.602   7.889   5.137
  175PRO      O 1785   9.588   7.965   5.233
  176ILE      N 1786   9.500   7.843   5.066
  176ILE      H 1787   9.512   7.779   4.990
  176ILE     CA 1788   9.363   7.888   5.092
  176ILE     CB 1789   9.261   7.869   4.979
  176ILE    CG1 1790   9.316   7.907   4.842
  176ILE    CG2 1791   9.138   7.952   5.016
  176ILE     CD 1792   9.227   7.856   4.727
  176ILE      C 1793   9.315   7.825   5.222
  176ILE      O 1794   9.289   7.895   5.321
  177ALA      N 1795   9.318   7.692   5.217
  177ALA      H 1796   9.370   7.653   5.142
  177ALA     CA 1797   9.267   7.594   5.314
  177ALA     CB 1798   9.286   7.449   5.267
  177ALA      C 1799   9.312   7.602   5.460
  177ALA      O 1800   9.223   7.614   5.543
  178ILE      N 1801   9.440   7.634   5.477
  178ILE      H 1802   9.509   7.600   5.413
  178ILE     CA 1803   9.490   7.667   5.611
  178ILE     CB 1804   9.641   7.643   5.606
  178ILE    CG1 1805   9.693   7.609   5.747
  178ILE    CG2 1806   9.732   7.751   5.547
  178ILE     CD 1807   9.622   7.499   5.826
  178ILE      C 1808   9.458   7.803   5.675
  178ILE      O 1809   9.425   7.808   5.793
  179GLY      N 1810   9.460   7.907   5.592
  179GLY      H 1811   9.506   7.895   5.505
  179GLY     CA 1812   9.403   8.038   5.627
  179GLY      C 1813   9.253   8.030   5.658
  179GLY      O 1814   9.205   8.081   5.760
  180ALA      N 1815   9.181   7.949   5.583
  180ALA      H 1816   9.216   7.939   5.490
  180ALA     CA 1817   9.041   7.915   5.613
  180ALA     CB 1818   8.970   7.842   5.500
  180ALA      C 1819   9.020   7.832   5.740
  180ALA      O 1820   8.923   7.849   5.814
  181PHE      N 1821   9.118   7.746   5.767
  181PHE      H 1822   9.190   7.724   5.703
  181PHE     CA 1823   9.106   7.655   5.882
  181PHE     CB 1824   9.212   7.545   5.866
  181PHE     CG 1825   9.242   7.455   5.986
  181PHE    CD1 1826   9.176   7.334   6.002
  181PHE    HD1 1827   9.068   7.326   5.988
  181PHE    CD2 1828   9.368   7.465   6.043
  181PHE    HD2 1829   9.421   7.560   6.031
  181PHE    CE1 1830   9.237   7.224   6.061
  181PHE    HE1 1831   9.193   7.126   6.076
  181PHE    CE2 1832   9.429   7.356   6.104
  181PHE    HE2 1833   9.534   7.359   6.132
  181PHE     CZ 1834   9.369   7.231   6.106
  181PHE     HZ 1835   9.433   7.143   6.108
  181PHE      C 1836   9.131   7.726   6.014
  181PHE      O 1837   9.064   7.704   6.116
  182HI2      N 1838   9.233   7.812   6.021
  182HI2      H 1839   9.317   7.802   5.967
  182HI2     CA 1840   9.249   7.897   6.139
  182HI2     CB 1841   9.382   7.974   6.134
  182HI2     CG 1842   9.501   7.879   6.120
  182HI2    ND1 1843   9.512   7.756   6.168
  182HI2    HD1 1844   9.450   7.698   6.220
  182HI2    CD2 1845   9.618   7.928   6.078
  182HI2    HD2 1846   9.638   8.022   6.026
  182HI2    CE1 1847   9.642   7.729   6.161
  182HI2    HE1 1848   9.676   7.631   6.194
  182HI2    NE2 1849   9.706   7.833   6.108
  182HI2    HE2 1850   9.803   7.828   6.082
  182HI2      C 1851   9.132   7.994   6.151
  182HI2      O 1852   9.095   8.025   6.266
  183ALA      N 1853   9.082   8.046   6.040
  183ALA      H 1854   9.144   8.030   5.964
  183ALA     CA 1855   8.964   8.133   6.031
  183ALA     CB 1856   8.938   8.176   5.887
  183ALA      C 1857   8.841   8.066   6.094
  183ALA      O 1858   8.775   8.140   6.167
  184MET      N 1859   8.816   7.937   6.075
  184MET      H 1860   8.854   7.880   6.002
  184MET     CA 1861   8.718   7.855   6.149
  184MET     CB 1862   8.715   7.716   6.085
  184MET     CG 1863   8.571   7.666   6.087
  184MET     SD 1864   8.464   7.750   5.965
  184MET     CE 1865   8.301   7.695   6.007
  184MET      C 1866   8.753   7.845   6.297
  184MET      O 1867   8.666   7.888   6.372
  185LY3      N 1868   8.871   7.797   6.335
  185LY3      H 1869   8.946   7.776   6.269
  185LY3     CA 1870   8.913   7.785   6.476
  185LY3     CB 1871   9.062   7.749   6.470
  185LY3     CG 1872   9.091   7.657   6.589
  185LY3     CD 1873   9.229   7.590   6.575
  185LY3     CE 1874   9.243   7.499   6.453
  185LY3     NZ 1875   9.361   7.412   6.460
  185LY3    HZ1 1876   9.441   7.453   6.417
  185LY3    HZ2 1877   9.383   7.401   6.557
  185LY3    HZ3 1878   9.333   7.329   6.412
  185LY3      C 1879   8.882   7.914   6.552
  185LY3      O 1880   8.840   7.913   6.667
  186LY3      N 1881   8.938   8.025   6.504
  186LY3      H 1882   9.001   8.010   6.428
  186LY3     CA 1883   8.931   8.158   6.566
  186LY3     CB 1884   9.047   8.242   6.513
  186LY3     CG 1885   9.180   8.192   6.572
  186LY3     CD 1886   9.287   8.284   6.512
  186LY3     CE 1887   9.415   8.257   6.592
  186LY3     NZ 1888   9.517   8.361   6.568
  186LY3    HZ1 1889   9.601   8.315   6.597
  186LY3    HZ2 1890   9.513   8.376   6.469
  186LY3    HZ3 1891   9.503   8.449   6.612
  186LY3      C 1892   8.794   8.226   6.563
  186LY3      O 1893   8.786   8.336   6.618
  187ARG      N 1894   8.691   8.160   6.510
  187ARG      H 1895   8.707   8.075   6.459
  187ARG     CA 1896   8.551   8.201   6.499
  187ARG     CB 1897   8.489   8.226   6.637
  187ARG     CG 1898   8.496   8.088   6.703
  187ARG     CD 1899   8.468   8.086   6.853
  187ARG     NE 1900   8.325   8.077   6.885
  187ARG     HE 1901   8.282   7.989   6.864
  187ARG     CZ 1902   8.245   8.170   6.941
  187ARG    NH1 1903   8.296   8.288   6.976
  187ARG   HH11 1904   8.392   8.314   6.961
  187ARG   HH12 1905   8.229   8.357   7.002
  187ARG    NH2 1906   8.115   8.136   6.946
  187ARG   HH21 1907   8.083   8.045   6.919
  187ARG   HH22 1908   8.054   8.201   6.991
  187ARG      C 1909   8.519   8.313   6.400
  187ARG      O 1910   8.429   8.395   6.420
  188ILE      N 1911   8.572   8.296   6.279
  188ILE      H 1912   8.628   8.217   6.252
  188ILE     CA 1913   8.558   8.393   6.170
  188ILE     CB 1914   8.689   8.468   6.142
  188ILE    CG1 1915   8.697   8.571   6.255
  188ILE    CG2 1916   8.708   8.531   6.003
  188ILE     CD 1917   8.828   8.651   6.260
  188ILE      C 1918   8.517   8.314   6.045
  188ILE      O 1919   8.554   8.198   6.028
  189LEU      N 1920   8.437   8.378   5.960
  189LEU      H 1921   8.429   8.477   5.969
  189LEU     CA 1922   8.371   8.309   5.847
  189LEU     CB 1923   8.227   8.359   5.844
  189LEU     CG 1924   8.133   8.287   5.747
  189LEU    CD1 1925   8.125   8.137   5.776
  189LEU    CD2 1926   7.987   8.331   5.764
  189LEU      C 1927   8.441   8.333   5.714
  189LEU      O 1928   8.489   8.442   5.684
  190THR      N 1929   8.457   8.221   5.644
  190THR      H 1930   8.484   8.143   5.701
  190THR     CA 1931   8.498   8.221   5.502
  190THR     CB 1932   8.627   8.140   5.486
  190THR    OG1 1933   8.624   8.010   5.543
  190THR    HG1 1934   8.608   8.025   5.642
  190THR    CG2 1935   8.744   8.228   5.530
  190THR      C 1936   8.400   8.176   5.394
  190THR      O 1937   8.368   8.058   5.380
  191SER      N 1938   8.363   8.265   5.302
  191SER      H 1939   8.401   8.357   5.297
  191SER     CA 1940   8.270   8.243   5.189
  191SER     CB 1941   8.194   8.373   5.163
  191SER     OG 1942   8.111   8.423   5.269
  191SER     HG 1943   8.080   8.515   5.243
  191SER      C 1944   8.341   8.206   5.059
  191SER      O 1945   8.390   8.294   4.988
  192ALA      N 1946   8.338   8.077   5.024
  192ALA      H 1947   8.274   8.021   5.076
  192ALA     CA 1948   8.406   8.032   4.901
  192ALA     CB 1949   8.510   7.927   4.943
  192ALA      C 1950   8.310   7.982   4.793
  192ALA      O 1951   8.213   7.912   4.821
  193SER      N 1952   8.334   8.030   4.672
  193SER      H 1953   8.362   8.125   4.663
  193SER     CA 1954   8.273   7.967   4.554
  193SER     CB 1955   8.330   8.038   4.431
  193SER     OG 1956   8.262   8.000   4.311
  193SER     HG 1957   8.304   8.049   4.233
  193SER      C 1958   8.312   7.819   4.542
  193SER      O 1959   8.430   7.785   4.550
  194ALA      N 1960   8.206   7.739   4.533
  194ALA      H 1961   8.109   7.766   4.533
  194ALA     CA 1962   8.226   7.594   4.519
  194ALA     CB 1963   8.096   7.515   4.514
  194ALA      C 1964   8.302   7.564   4.391
  194ALA      O 1965   8.380   7.470   4.377
  195GLY      N 1966   8.253   7.623   4.281
  195GLY      H 1967   8.178   7.687   4.299
  195GLY     CA 1968   8.294   7.591   4.144
  195GLY      C 1969   8.327   7.724   4.075
  195GLY      O 1970   8.237   7.808   4.075
  196ASN      N 1971   8.442   7.728   4.009
  196ASN      H 1972   8.515   7.662   4.024
  196ASN     CA 1973   8.465   7.835   3.910
  196ASN     CB 1974   8.614   7.865   3.928
  196ASN     CG 1975   8.641   7.915   4.069
  196ASN    OD1 1976   8.677   7.834   4.156
  196ASN    ND2 1977   8.631   8.045   4.094
  196ASN   HD21 1978   8.602   8.098   4.014
  196ASN   HD22 1979   8.644   8.072   4.189
  196ASN      C 1980   8.428   7.787   3.770
  196ASN      O 1981   8.368   7.682   3.749
  197AS4      N 1982   8.445   7.878   3.673
  197AS4      H 1983   8.459   7.975   3.691
  197AS4     CA 1984   8.418   7.852   3.532
  197AS4     CB 1985   8.439   7.987   3.463
  197AS4     CG 1986   8.365   8.100   3.535
  197AS4    OD1 1987   8.241   8.100   3.523
  197AS4   HD11 1988   8.202   8.188   3.549
  197AS4   HD12 1989   8.218   8.024   3.462
  197AS4    OD2 1990   8.431   8.171   3.614
  197AS4   HD21 1991   8.372   8.225   3.677
  197AS4   HD22 1992   8.528   8.149   3.612
  197AS4      C 1993   8.507   7.743   3.473
  197AS4      O 1994   8.629   7.748   3.488
  198GLY      N 1995   8.443   7.649   3.404
  198GLY      H 1996   8.345   7.645   3.383
  198GLY     CA 1997   8.521   7.538   3.347
  198GLY      C 1998   8.505   7.514   3.197
  198GLY      O 1999   8.604   7.536   3.127
  199PRO      N 2000   8.411   7.428   3.158
  199PRO     CA 2001   8.323   7.346   3.243
  199PRO     CB 2002   8.194   7.354   3.161
  199PRO     CG 2003   8.232   7.370   3.013
  199PRO     CD 2004   8.362   7.449   3.020
  199PRO      C 2005   8.375   7.204   3.264
  199PRO      O 2006   8.452   7.156   3.181
  200VAL      N 2007   8.322   7.143   3.369
  200VAL      H 2008   8.248   7.186   3.422
  200VAL     CA 2009   8.348   7.005   3.414
  200VAL     CB 2010   8.484   6.973   3.475
  200VAL    CG1 2011   8.497   6.991   3.626
  200VAL    CG2 2012   8.545   6.839   3.433
  200VAL      C 2013   8.241   6.950   3.507
  200VAL      O 2014   8.199   7.012   3.605
  201LEU      N 2015   8.200   6.827   3.480
  201LEU      H 2016   8.221   6.775   3.396
  201LEU     CA 2017   8.104   6.751   3.560
  201LEU     CB 2018   8.033   6.648   3.473
  201LEU     CG 2019   7.916   6.702   3.389
  201LEU    CD1 2020   7.961   6.780   3.265
  201LEU    CD2 2021   7.822   6.588   3.349
  201LEU      C 2022   8.185   6.666   3.659
  201LEU      O 2023   8.275   6.595   3.615
  202ALA      N 2024   8.141   6.652   3.784
  202ALA      H 2025   8.044   6.674   3.799
  202ALA     CA 2026   8.200   6.575   3.895
  202ALA     CB 2027   8.201   6.427   3.854
  202ALA      C 2028   8.341   6.618   3.934
  202ALA      O 2029   8.438   6.543   3.928
  203SER      N 2030   8.368   6.748   3.942
  203SER      H 2031   8.298   6.814   3.914
  203SER     CA 2032   8.484   6.805   4.012
  203SER     CB 2033   8.620   6.800   3.941
  203SER     OG 2034   8.698   6.702   4.010
  203SER     HG 2035   8.726   6.627   3.950
  203SER      C 2036   8.461   6.953   4.045
  203SER      O 2037   8.482   7.038   3.959
  204ILE      N 2038   8.420   6.982   4.168
  204ILE      H 2039   8.376   6.906   4.215
  204ILE     CA 2040   8.425   7.118   4.224
  204ILE     CB 2041   8.348   7.140   4.354
  204ILE    CG1 2042   8.370   7.039   4.467
  204ILE    CG2 2043   8.200   7.167   4.328
  204ILE     CD 2044   8.308   7.080   4.601
  204ILE      C 2045   8.568   7.166   4.252
  204ILE      O 2046   8.662   7.086   4.257
  205THR      N 2047   8.583   7.298   4.245
  205THR      H 2048   8.505   7.358   4.229
  205THR     CA 2049   8.711   7.361   4.280
  205THR     CB 2050   8.722   7.486   4.193
  205THR    OG1 2051   8.614   7.579   4.205
  205THR    HG1 2052   8.654   7.671   4.207
  205THR    CG2 2053   8.738   7.445   4.045
  205THR      C 2054   8.735   7.408   4.424
  205THR      O 2055   8.843   7.461   4.446
  206ASN      N 2056   8.627   7.424   4.500
  206ASN      H 2057   8.537   7.458   4.472
  206ASN     CA 2058   8.651   7.451   4.641
  206ASN     CB 2059   8.536   7.515   4.719
  206ASN     CG 2060   8.569   7.533   4.868
  206ASN    OD1 2061   8.528   7.458   4.957
  206ASN    ND2 2062   8.663   7.626   4.884
  206ASN   HD21 2063   8.703   7.677   4.809
  206ASN   HD22 2064   8.691   7.653   4.976
  206ASN      C 2065   8.688   7.315   4.701
  206ASN      O 2066   8.629   7.210   4.677
  207PHE      N 2067   8.802   7.315   4.771
  207PHE      H 2068   8.864   7.393   4.773
  207PHE     CA 2069   8.859   7.201   4.842
  207PHE     CB 2070   8.997   7.171   4.785
  207PHE     CG 2071   8.995   7.090   4.653
  207PHE    CD1 2072   8.986   6.953   4.672
  207PHE    HD1 2073   8.959   6.914   4.769
  207PHE    CD2 2074   8.987   7.160   4.535
  207PHE    HD2 2075   8.993   7.269   4.526
  207PHE    CE1 2076   8.976   6.874   4.557
  207PHE    HE1 2077   8.983   6.765   4.547
  207PHE    CE2 2078   8.956   7.083   4.422
  207PHE    HE2 2079   8.946   7.117   4.319
  207PHE     CZ 2080   8.951   6.945   4.441
  207PHE     HZ 2081   8.926   6.880   4.358
  207PHE      C 2082   8.881   7.214   4.993
  207PHE      O 2083   8.927   7.118   5.054
  208SER      N 2084   8.848   7.330   5.050
  208SER      H 2085   8.824   7.405   4.988
  208SER     CA 2086   8.829   7.372   5.189
  208SER     CB 2087   8.835   7.525   5.203
  208SER     OG 2088   8.849   7.565   5.339
  208SER     HG 2089   8.809   7.656   5.347
  208SER      C 2090   8.699   7.325   5.255
  208SER      O 2091   8.606   7.405   5.257
  209PRO      N 2092   8.696   7.211   5.323
  209PRO     CA 2093   8.574   7.155   5.384
  209PRO     CB 2094   8.608   7.009   5.417
  209PRO     CG 2095   8.758   7.017   5.446
  209PRO     CD 2096   8.810   7.122   5.347
  209PRO      C 2097   8.501   7.230   5.495
  209PRO      O 2098   8.385   7.200   5.521
  210TRP      N 2099   8.570   7.317   5.568
  210TRP      H 2100   8.665   7.343   5.547
  210TRP     CA 2101   8.508   7.399   5.674
  210TRP     CB 2102   8.602   7.423   5.792
  210TRP     CG 2103   8.746   7.439   5.741
  210TRP    CD1 2104   8.785   7.529   5.653
  210TRP    HD1 2105   8.766   7.635   5.668
  210TRP    CD2 2106   8.839   7.335   5.743
  210TRP    NE1 2107   8.905   7.493   5.606
  210TRP    HE1 2108   8.942   7.536   5.524
  210TRP    CE2 2109   8.940   7.374   5.656
  210TRP    CE3 2110   8.853   7.207   5.795
  210TRP    HE3 2111   8.781   7.170   5.868
  210TRP    CZ2 2112   9.048   7.294   5.620
  210TRP    HZ2 2113   9.138   7.335   5.575
  210TRP    CZ3 2114   8.961   7.126   5.762
  210TRP    HZ3 2115   8.977   7.024   5.797
  210TRP    CH2 2116   9.062   7.168   5.677
  210TRP    HH2 2117   9.141   7.104   5.639
  210TRP      C 2118   8.448   7.534   5.634
  210TRP      O 2119   8.347   7.568   5.696
  211SER      N 2120   8.498   7.596   5.528
  211SER      H 2121   8.586   7.562   5.493
  211SER     CA 2122   8.450   7.713   5.453
  211SER     CB 2123   8.542   7.740   5.333
  211SER     OG 2124   8.676   7.773   5.368
  211SER     HG 2125   8.684   7.847   5.434
  211SER      C 2126   8.310   7.690   5.396
  211SER      O 2127   8.259   7.581   5.372
  212LEU      N 2128   8.254   7.806   5.365
  212LEU      H 2129   8.294   7.895   5.389
  212LEU     CA 2130   8.120   7.808   5.304
  212LEU     CB 2131   8.048   7.937   5.347
  212LEU     CG 2132   7.895   7.930   5.351
  212LEU    CD1 2133   7.841   8.034   5.450
  212LEU    CD2 2134   7.841   7.957   5.210
  212LEU      C 2135   8.133   7.790   5.153
  212LEU      O 2136   8.145   7.888   5.080
  213SER      N 2137   8.108   7.665   5.118
  213SER      H 2138   8.084   7.589   5.177
  213SER     CA 2139   8.128   7.628   4.976
  213SER     CB 2140   8.176   7.483   4.967
  213SER     OG 2141   8.289   7.460   5.052
  213SER     HG 2142   8.377   7.468   5.003
  213SER      C 2143   8.000   7.636   4.892
  213SER      O 2144   7.926   7.538   4.884
  214VAL      N 2145   7.968   7.755   4.842
  214VAL      H 2146   8.031   7.831   4.859
  214VAL     CA 2147   7.852   7.794   4.759
  214VAL     CB 2148   7.797   7.922   4.823
  214VAL    CG1 2149   7.888   8.042   4.800
  214VAL    CG2 2150   7.658   7.959   4.769
  214VAL      C 2151   7.854   7.782   4.608
  214VAL      O 2152   7.945   7.837   4.547
  215ALA      N 2153   7.749   7.723   4.550
  215ALA      H 2154   7.667   7.710   4.604
  215ALA     CA 2155   7.739   7.711   4.403
  215ALA     CB 2156   7.679   7.575   4.366
  215ALA      C 2157   7.665   7.826   4.335
  215ALA      O 2158   7.595   7.906   4.396
  216ALA      N 2159   7.695   7.839   4.205
  216ALA      H 2160   7.778   7.800   4.165
  216ALA     CA 2161   7.635   7.945   4.123
  216ALA     CB 2162   7.732   8.003   4.019
  216ALA      C 2163   7.499   7.915   4.059
  216ALA      O 2164   7.485   7.819   3.985
  217SER      N 2165   7.396   7.973   4.122
  217SER      H 2166   7.419   8.032   4.198
  217SER     CA 2167   7.258   7.969   4.073
  217SER     CB 2168   7.163   7.935   4.188
  217SER     OG 2169   7.129   8.051   4.264
  217SER     HG 2170   7.096   8.015   4.351
  217SER      C 2171   7.226   8.096   3.993
  217SER      O 2172   7.299   8.192   4.016
  218THR      N 2173   7.136   8.082   3.895
  218THR      H 2174   7.128   7.996   3.844
  218THR     CA 2175   7.082   8.200   3.827
  218THR     CB 2176   7.011   8.155   3.698
  218THR    OG1 2177   6.930   8.040   3.724
  218THR    HG1 2178   6.846   8.054   3.672
  218THR    CG2 2179   7.119   8.122   3.594
  218THR      C 2180   6.973   8.280   3.896
  218THR      O 2181   6.920   8.228   3.994
  219ILE      N 2182   6.976   8.411   3.870
  219ILE      H 2183   7.070   8.444   3.867
  219ILE     CA 2184   6.865   8.503   3.895
  219ILE     CB 2185   6.914   8.647   3.908
  219ILE    CG1 2186   6.949   8.715   3.776
  219ILE    CG2 2187   7.019   8.656   4.019
  219ILE     CD 2188   6.969   8.865   3.797
  219ILE      C 2189   6.744   8.499   3.803
  219ILE      O 2190   6.755   8.467   3.684
  220AS4      N 2191   6.638   8.557   3.858
  220AS4      H 2192   6.643   8.590   3.953
  220AS4     CA 2193   6.505   8.545   3.797
  220AS4     CB 2194   6.409   8.598   3.904
  220AS4     CG 2195   6.443   8.737   3.959
  220AS4    OD1 2196   6.505   8.734   4.068
  220AS4   HD11 2197   6.545   8.823   4.092
  220AS4   HD12 2198   6.506   8.640   4.102
  220AS4    OD2 2199   6.383   8.835   3.910
  220AS4   HD21 2200   6.406   8.917   3.965
  220AS4   HD22 2201   6.325   8.797   3.838
  220AS4      C 2202   6.488   8.629   3.671
  220AS4      O 2203   6.383   8.622   3.606
  221ARG      N 2204   6.578   8.722   3.638
  221ARG      H 2205   6.636   8.765   3.706
  221ARG     CA 2206   6.575   8.792   3.508
  221ARG     CB 2207   6.625   8.936   3.525
  221ARG     CG 2208   6.535   9.035   3.599
  221ARG     CD 2209   6.613   9.161   3.639
  221ARG     NE 2210   6.516   9.257   3.693
  221ARG     HE 2211   6.461   9.299   3.621
  221ARG     CZ 2212   6.497   9.308   3.816
  221ARG    NH1 2213   6.583   9.295   3.919
  221ARG   HH11 2214   6.677   9.263   3.923
  221ARG   HH12 2215   6.559   9.341   4.005
  221ARG    NH2 2216   6.392   9.391   3.825
  221ARG   HH21 2217   6.340   9.408   3.742
  221ARG   HH22 2218   6.374   9.450   3.904
  221ARG      C 2219   6.659   8.725   3.401
  221ARG      O 2220   6.781   8.719   3.395
  222AS4      N 2221   6.583   8.666   3.308
  222AS4      H 2222   6.485   8.680   3.316
  222AS4     CA 2223   6.625   8.618   3.176
  222AS4     CB 2224   6.534   8.498   3.147
  222AS4     CG 2225   6.552   8.427   3.013
  222AS4    OD1 2226   6.476   8.439   2.914
  222AS4   HD11 2227   6.518   8.401   2.832
  222AS4   HD12 2228   6.395   8.487   2.948
  222AS4    OD2 2229   6.648   8.347   3.006
  222AS4   HD21 2230   6.632   8.280   2.933
  222AS4   HD22 2231   6.723   8.379   3.062
  222AS4      C 2232   6.605   8.734   3.076
  222AS4      O 2233   6.529   8.827   3.101
  223PHE      N 2234   6.686   8.729   2.971
  223PHE      H 2235   6.746   8.651   2.954
  223PHE     CA 2236   6.688   8.833   2.868
  223PHE     CB 2237   6.828   8.895   2.872
  223PHE     CG 2238   6.851   8.996   2.986
  223PHE    CD1 2239   6.876   9.130   2.957
  223PHE    HD1 2240   6.876   9.155   2.851
  223PHE    CD2 2241   6.862   8.949   3.115
  223PHE    HD2 2242   6.833   8.848   3.144
  223PHE    CE1 2243   6.913   9.224   3.053
  223PHE    HE1 2244   6.954   9.325   3.043
  223PHE    CE2 2245   6.894   9.040   3.216
  223PHE    HE2 2246   6.885   9.011   3.321
  223PHE     CZ 2247   6.925   9.171   3.180
  223PHE     HZ 2248   6.981   9.225   3.257
  223PHE      C 2249   6.657   8.767   2.734
  223PHE      O 2250   6.730   8.681   2.686
  224PHE      N 2251   6.550   8.820   2.676
  224PHE      H 2252   6.501   8.896   2.719
  224PHE     CA 2253   6.490   8.773   2.550
  224PHE     CB 2254   6.339   8.790   2.560
  224PHE     CG 2255   6.268   8.779   2.425
  224PHE    CD1 2256   6.254   8.655   2.364
  224PHE    HD1 2257   6.271   8.564   2.422
  224PHE    CD2 2258   6.218   8.896   2.370
  224PHE    HD2 2259   6.241   8.994   2.410
  224PHE    CE1 2260   6.192   8.650   2.240
  224PHE    HE1 2261   6.205   8.556   2.186
  224PHE    CE2 2262   6.154   8.890   2.246
  224PHE    HE2 2263   6.139   8.975   2.181
  224PHE     CZ 2264   6.146   8.767   2.180
  224PHE     HZ 2265   6.112   8.777   2.077
  224PHE      C 2266   6.558   8.835   2.427
  224PHE      O 2267   6.517   8.942   2.385
  225THR      N 2268   6.666   8.768   2.386
  225THR      H 2269   6.685   8.683   2.436
  225THR     CA 2270   6.752   8.802   2.272
  225THR     CB 2271   6.886   8.727   2.273
  225THR    OG1 2272   6.955   8.742   2.398
  225THR    HG1 2273   7.045   8.705   2.380
  225THR    CG2 2274   6.973   8.760   2.152
  225THR      C 2275   6.669   8.770   2.148
  225THR      O 2276   6.673   8.659   2.093
  226LY3      N 2277   6.586   8.869   2.118
  226LY3      H 2278   6.582   8.940   2.188
  226LY3     CA 2279   6.505   8.874   1.996
  226LY3     CB 2280   6.394   8.979   1.998
  226LY3     CG 2281   6.295   8.970   1.882
  226LY3     CD 2282   6.186   9.076   1.891
  226LY3     CE 2283   6.114   9.088   1.756
  226LY3     NZ 2284   6.022   9.203   1.758
  226LY3    HZ1 2285   5.980   9.217   1.847
  226LY3    HZ2 2286   6.078   9.281   1.730
  226LY3    HZ3 2287   5.951   9.202   1.688
  226LY3      C 2288   6.586   8.886   1.866
  226LY3      O 2289   6.628   8.995   1.828
  227VAL      N 2290   6.607   8.767   1.810
  227VAL      H 2291   6.559   8.687   1.847
  227VAL     CA 2292   6.664   8.758   1.675
  227VAL     CB 2293   6.776   8.654   1.685
  227VAL    CG1 2294   6.850   8.624   1.554
  227VAL    CG2 2295   6.878   8.686   1.794
  227VAL      C 2296   6.554   8.725   1.575
  227VAL      O 2297   6.472   8.634   1.591
  228GLN      N 2298   6.554   8.808   1.472
  228GLN      H 2299   6.625   8.878   1.462
  228GLN     CA 2300   6.459   8.813   1.360
  228GLN     CB 2301   6.394   8.952   1.361
  228GLN     CG 2302   6.289   8.977   1.253
  228GLN     CD 2303   6.347   9.000   1.113
  228GLN    OE1 2304   6.315   8.925   1.021
  228GLN    NE2 2305   6.379   9.128   1.097
  228GLN   HE21 2306   6.349   9.193   1.166
  228GLN   HE22 2307   6.469   9.147   1.057
  228GLN      C 2308   6.529   8.785   1.227
  228GLN      O 2309   6.620   8.862   1.196
  229LEU      N 2310   6.476   8.681   1.162
  229LEU      H 2311   6.395   8.634   1.198
  229LEU     CA 2312   6.525   8.619   1.038
  229LEU     CB 2313   6.600   8.489   1.070
  229LEU     CG 2314   6.739   8.504   1.132
  229LEU    CD1 2315   6.772   8.395   1.234
  229LEU    CD2 2316   6.831   8.518   1.010
  229LEU      C 2317   6.418   8.590   0.933
  229LEU      O 2318   6.364   8.480   0.925
  230GLY      N 2319   6.390   8.695   0.855
  230GLY      H 2320   6.440   8.780   0.867
  230GLY     CA 2321   6.297   8.692   0.741
  230GLY      C 2322   6.147   8.674   0.767
  230GLY      O 2323   6.060   8.741   0.712
  231AS4      N 2324   6.112   8.571   0.844
  231AS4      H 2325   6.188   8.522   0.886
  231AS4     CA 2326   5.976   8.548   0.894
  231AS4     CB 2327   5.939   8.401   0.877
  231AS4     CG 2328   5.790   8.377   0.896
  231AS4    OD1 2329   5.744   8.351   1.010
  231AS4   HD11 2330   5.670   8.284   1.009
  231AS4   HD12 2331   5.794   8.400   1.082
  231AS4    OD2 2332   5.720   8.385   0.793
  231AS4   HD21 2333   5.624   8.399   0.818
  231AS4   HD22 2334   5.775   8.385   0.710
  231AS4      C 2335   5.951   8.610   1.032
  231AS4      O 2336   6.041   8.620   1.115
  232SER      N 2337   5.828   8.657   1.051
  232SER      H 2338   5.767   8.683   0.976
  232SER     CA 2339   5.785   8.694   1.187
  232SER     CB 2340   5.646   8.758   1.199
  232SER     OG 2341   5.567   8.723   1.086
  232SER     HG 2342   5.491   8.665   1.116
  232SER      C 2343   5.799   8.599   1.306
  232SER      O 2344   5.779   8.638   1.421
  233ASN      N 2345   5.832   8.474   1.277
  233ASN      H 2346   5.827   8.429   1.188
  233ASN     CA 2347   5.854   8.374   1.383
  233ASN     CB 2348   5.851   8.240   1.310
  233ASN     CG 2349   5.711   8.178   1.313
  233ASN    OD1 2350   5.672   8.084   1.382
  233ASN    ND2 2351   5.631   8.207   1.211
  233ASN   HD21 2352   5.660   8.265   1.135
  233ASN   HD22 2353   5.543   8.160   1.201
  233ASN      C 2354   5.994   8.395   1.441
  233ASN      O 2355   6.090   8.343   1.383
  234VAL      N 2356   5.998   8.474   1.547
  234VAL      H 2357   5.917   8.472   1.607
  234VAL     CA 2358   6.122   8.528   1.603
  234VAL     CB 2359   6.083   8.645   1.694
  234VAL    CG1 2360   6.007   8.746   1.609
  234VAL    CG2 2361   5.996   8.607   1.814
  234VAL      C 2362   6.193   8.416   1.679
  234VAL      O 2363   6.132   8.316   1.716
  235PHE      N 2364   6.324   8.422   1.657
  235PHE      H 2365   6.375   8.493   1.608
  235PHE     CA 2366   6.416   8.325   1.718
  235PHE     CB 2367   6.540   8.312   1.629
  235PHE     CG 2368   6.518   8.201   1.527
  235PHE    CD1 2369   6.531   8.068   1.565
  235PHE    HD1 2370   6.563   8.042   1.666
  235PHE    CD2 2371   6.500   8.238   1.394
  235PHE    HD2 2372   6.477   8.342   1.368
  235PHE    CE1 2373   6.526   7.972   1.464
  235PHE    HE1 2374   6.571   7.879   1.497
  235PHE    CE2 2375   6.500   8.139   1.297
  235PHE    HE2 2376   6.519   8.161   1.192
  235PHE     CZ 2377   6.503   8.004   1.331
  235PHE     HZ 2378   6.466   7.921   1.271
  235PHE      C 2379   6.463   8.386   1.850
  235PHE      O 2380   6.507   8.499   1.868
  236GL4      N 2381   6.509   8.291   1.931
  236GL4      H 2382   6.481   8.197   1.912
  236GL4     CA 2383   6.553   8.327   2.067
  236GL4     CB 2384   6.464   8.249   2.164
  236GL4     CG 2385   6.318   8.285   2.138
  236GL4     CD 2386   6.224   8.236   2.248
  236GL4    OE1 2387   6.270   8.148   2.323
  236GL4   HE11 2388   6.190   8.096   2.353
  236GL4   HE12 2389   6.369   8.141   2.309
  236GL4    OE2 2390   6.113   8.288   2.272
  236GL4   HE21 2391   6.066   8.228   2.337
  236GL4   HE22 2392   6.102   8.358   2.202
  236GL4      C 2393   6.700   8.288   2.088
  236GL4      O 2394   6.733   8.170   2.093
  237GLY      N 2395   6.782   8.390   2.112
  237GLY      H 2396   6.749   8.484   2.121
  237GLY     CA 2397   6.923   8.374   2.148
  237GLY      C 2398   6.952   8.305   2.281
  237GLY      O 2399   6.882   8.324   2.380
  238VAL      N 2400   7.064   8.233   2.288
  238VAL      H 2401   7.101   8.209   2.198
  238VAL     CA 2402   7.107   8.182   2.419
  238VAL     CB 2403   7.193   8.058   2.395
  238VAL    CG1 2404   7.226   7.983   2.523
  238VAL    CG2 2405   7.127   7.953   2.305
  238VAL      C 2406   7.177   8.289   2.504
  238VAL      O 2407   7.147   8.325   2.618
  239SER      N 2408   7.267   8.351   2.429
  239SER      H 2409   7.296   8.313   2.341
  239SER     CA 2410   7.347   8.469   2.464
  239SER     CB 2411   7.486   8.455   2.402
  239SER     OG 2412   7.476   8.442   2.259
  239SER     HG 2413   7.554   8.386   2.232
  239SER      C 2414   7.302   8.612   2.434
  239SER      O 2415   7.223   8.637   2.343
  240ILE      N 2416   7.362   8.701   2.513
  240ILE      H 2417   7.449   8.691   2.561
  240ILE     CA 2418   7.291   8.830   2.527
  240ILE     CB 2419   7.286   8.861   2.676
  240ILE    CG1 2420   7.208   8.754   2.753
  240ILE    CG2 2421   7.206   8.987   2.711
  240ILE     CD 2422   7.072   8.712   2.698
  240ILE      C 2423   7.354   8.947   2.451
  240ILE      O 2424   7.473   8.977   2.459
  241ASN      N 2425   7.267   9.014   2.376
  241ASN      H 2426   7.174   9.027   2.408
  241ASN     CA 2427   7.305   9.122   2.283
  241ASN     CB 2428   7.241   9.099   2.146
  241ASN     CG 2429   7.283   9.186   2.028
  241ASN    OD1 2430   7.402   9.193   1.997
  241ASN    ND2 2431   7.180   9.246   1.968
  241ASN   HD21 2432   7.086   9.234   1.999
  241ASN   HD22 2433   7.206   9.326   1.914
  241ASN      C 2434   7.261   9.259   2.332
  241ASN      O 2435   7.143   9.283   2.359
  242THR      N 2436   7.350   9.350   2.293
  242THR      H 2437   7.428   9.308   2.247
  242THR     CA 2438   7.338   9.486   2.348
  242THR     CB 2439   7.464   9.528   2.424
  242THR    OG1 2440   7.482   9.443   2.537
  242THR    HG1 2441   7.411   9.478   2.599
  242THR    CG2 2442   7.473   9.677   2.457
  242THR      C 2443   7.332   9.586   2.233
  242THR      O 2444   7.273   9.694   2.234
  243PHE      N 2445   7.404   9.555   2.126
  243PHE      H 2446   7.483   9.494   2.127
  243PHE     CA 2447   7.409   9.637   2.004
  243PHE     CB 2448   7.544   9.607   1.939
  243PHE     CG 2449   7.647   9.699   2.006
  243PHE    CD1 2450   7.700   9.666   2.130
  243PHE    HD1 2451   7.678   9.576   2.187
  243PHE    CD2 2452   7.673   9.819   1.941
  243PHE    HD2 2453   7.653   9.844   1.837
  243PHE    CE1 2454   7.778   9.761   2.196
  243PHE    HE1 2455   7.773   9.754   2.305
  243PHE    CE2 2456   7.755   9.910   2.007
  243PHE    HE2 2457   7.763  10.012   1.969
  243PHE     CZ 2458   7.805   9.882   2.133
  243PHE     HZ 2459   7.857   9.956   2.193
  243PHE      C 2460   7.296   9.617   1.903
  243PHE      O 2461   7.277   9.507   1.851
  244GL4      N 2462   7.206   9.714   1.896
  244GL4      H 2463   7.234   9.809   1.911
  244GL4     CA 2464   7.079   9.700   1.823
  244GL4     CB 2465   6.995   9.822   1.861
  244GL4     CG 2466   6.853   9.814   1.805
  244GL4     CD 2467   6.765   9.922   1.868
  244GL4    OE1 2468   6.689   9.890   1.961
  244GL4   HE11 2469   6.620   9.962   1.971
  244GL4   HE12 2470   6.727   9.813   2.011
  244GL4    OE2 2471   6.780  10.039   1.826
  244GL4   HE21 2472   6.718  10.104   1.871
  244GL4   HE22 2473   6.848  10.036   1.752
  244GL4      C 2474   7.111   9.698   1.673
  244GL4      O 2475   7.184   9.785   1.627
  245LEU      N 2476   7.065   9.598   1.599
  245LEU      H 2477   7.021   9.519   1.642
  245LEU     CA 2478   7.079   9.599   1.453
  245LEU     CB 2479   7.151   9.469   1.416
  245LEU     CG 2480   7.185   9.466   1.267
  245LEU    CD1 2481   7.297   9.566   1.237
  245LEU    CD2 2482   7.212   9.334   1.196
  245LEU      C 2483   6.937   9.602   1.396
  245LEU      O 2484   6.872   9.502   1.366
  246ASN      N 2485   6.895   9.725   1.370
  246ASN      H 2486   6.955   9.804   1.377
  246ASN     CA 2487   6.762   9.749   1.311
  246ASN     CB 2488   6.701   9.887   1.334
  246ASN     CG 2489   6.678   9.912   1.484
  246ASN    OD1 2490   6.625   9.829   1.558
  246ASN    ND2 2491   6.727  10.023   1.538
  246ASN   HD21 2492   6.765  10.096   1.482
  246ASN   HD22 2493   6.746  10.033   1.636
  246ASN      C 2494   6.745   9.731   1.160
  246ASN      O 2495   6.638   9.682   1.122
  247AS4      N 2496   6.852   9.736   1.082
  247AS4      H 2497   6.945   9.749   1.116
  247AS4     CA 2498   6.830   9.715   0.938
  247AS4     CB 2499   6.943   9.787   0.864
  247AS4     CG 2500   6.945   9.939   0.854
  247AS4    OD1 2501   6.859   9.998   0.785
  247AS4   HD11 2502   6.890  10.092   0.774
  247AS4   HD12 2503   6.783   9.933   0.781
  247AS4    OD2 2504   7.041  10.002   0.903
  247AS4   HD21 2505   7.004  10.090   0.932
  247AS4   HD22 2506   7.126   9.954   0.883
  247AS4      C 2507   6.812   9.572   0.886
  247AS4      O 2508   6.885   9.487   0.936
  248MET      N 2509   6.749   9.545   0.772
  248MET      H 2510   6.706   9.619   0.720
  248MET     CA 2511   6.739   9.412   0.709
  248MET     CB 2512   6.619   9.404   0.615
  248MET     CG 2513   6.486   9.367   0.682
  248MET     SD 2514   6.499   9.203   0.762
  248MET     CE 2515   6.329   9.151   0.771
  248MET      C 2516   6.860   9.355   0.635
  248MET      O 2517   6.873   9.372   0.514
  249TY0      N 2518   6.961   9.330   0.717
  249TY0      H 2519   6.951   9.358   0.813
  249TY0     CA 2520   7.086   9.266   0.676
  249TY0     CB 2521   7.203   9.293   0.771
  249TY0     CG 2522   7.258   9.435   0.752
  249TY0    CD1 2523   7.364   9.452   0.664
  249TY0    HD1 2524   7.415   9.365   0.622
  249TY0    CD2 2525   7.210   9.536   0.834
  249TY0    HD2 2526   7.111   9.530   0.879
  249TY0    CE1 2527   7.422   9.578   0.656
  249TY0    HE1 2528   7.504   9.590   0.585
  249TY0    CE2 2529   7.277   9.658   0.836
  249TY0    HE2 2530   7.272   9.716   0.928
  249TY0     CZ 2531   7.377   9.678   0.741
  249TY0     OH 2532   7.416   9.807   0.720
  249TY0    HH1 2533   7.358   9.862   0.780
  249TY0    HH2 2534   7.457   9.795   0.629
  249TY0      C 2535   7.082   9.120   0.629
  249TY0      O 2536   7.012   9.039   0.690
  250PRO      N 2537   7.151   9.092   0.519
  250PRO     CA 2538   7.156   8.952   0.474
  250PRO     CB 2539   7.196   8.960   0.326
  250PRO     CG 2540   7.131   9.093   0.288
  250PRO     CD 2541   7.179   9.180   0.404
  250PRO      C 2542   7.264   8.873   0.547
  250PRO      O 2543   7.363   8.926   0.598
  251LEU      N 2544   7.221   8.752   0.581
  251LEU      H 2545   7.124   8.729   0.572
  251LEU     CA 2546   7.301   8.648   0.646
  251LEU     CB 2547   7.200   8.570   0.730
  251LEU     CG 2548   7.254   8.466   0.828
  251LEU    CD1 2549   7.344   8.544   0.925
  251LEU    CD2 2550   7.141   8.396   0.903
  251LEU      C 2551   7.371   8.563   0.539
  251LEU      O 2552   7.303   8.496   0.462
  252ILE      N 2553   7.499   8.533   0.559
  252ILE      H 2554   7.546   8.578   0.635
  252ILE     CA 2555   7.580   8.430   0.493
  252ILE     CB 2556   7.695   8.503   0.425
  252ILE    CG1 2557   7.780   8.591   0.517
  252ILE    CG2 2558   7.641   8.594   0.315
  252ILE     CD 2559   7.910   8.516   0.549
  252ILE      C 2560   7.635   8.324   0.589
  252ILE      O 2561   7.628   8.345   0.710
  253TY0      N 2562   7.691   8.212   0.545
  253TY0      H 2563   7.666   8.177   0.455
  253TY0     CA 2564   7.746   8.113   0.639
  253TY0     CB 2565   7.662   7.986   0.620
  253TY0     CG 2566   7.720   7.860   0.685
  253TY0    CD1 2567   7.766   7.770   0.589
  253TY0    HD1 2568   7.724   7.763   0.489
  253TY0    CD2 2569   7.742   7.850   0.822
  253TY0    HD2 2570   7.705   7.917   0.900
  253TY0    CE1 2571   7.839   7.661   0.636
  253TY0    HE1 2572   7.847   7.573   0.573
  253TY0    CE2 2573   7.831   7.753   0.865
  253TY0    HE2 2574   7.861   7.760   0.970
  253TY0     CZ 2575   7.872   7.659   0.771
  253TY0     OH 2576   7.966   7.571   0.816
  253TY0    HH1 2577   7.964   7.574   0.916
  253TY0    HH2 2578   7.982   7.510   0.738
  253TY0      C 2579   7.898   8.095   0.643
  253TY0      O 2580   7.957   8.056   0.542
  254GLY      N 2581   7.943   8.071   0.766
  254GLY      H 2582   7.882   8.077   0.844
  254GLY     CA 2583   8.087   8.064   0.795
  254GLY      C 2584   8.171   7.959   0.722
  254GLY      O 2585   8.263   7.999   0.652
  255GLY      N 2586   8.107   7.849   0.683
  255GLY      H 2587   8.013   7.828   0.709
  255GLY     CA 2588   8.179   7.743   0.610
  255GLY      C 2589   8.236   7.783   0.473
  255GLY      O 2590   8.355   7.764   0.450
  256AS4      N 2591   8.138   7.832   0.398
  256AS4      H 2592   8.042   7.813   0.422
  256AS4     CA 2593   8.155   7.890   0.264
  256AS4     CB 2594   8.020   7.899   0.192
  256AS4     CG 2595   7.945   7.766   0.198
  256AS4    OD1 2596   7.949   7.686   0.101
  256AS4   HD11 2597   7.896   7.604   0.120
  256AS4   HD12 2598   8.035   7.708   0.055
  256AS4    OD2 2599   7.887   7.729   0.302
  256AS4   HD21 2600   7.907   7.631   0.305
  256AS4   HD22 2601   7.830   7.804   0.336
  256AS4      C 2602   8.228   8.023   0.245
  256AS4      O 2603   8.303   8.044   0.150
  257ALA      N 2604   8.221   8.110   0.346
  257ALA      H 2605   8.184   8.078   0.433
  257ALA     CA 2606   8.284   8.242   0.355
  257ALA     CB 2607   8.228   8.312   0.479
  257ALA      C 2608   8.437   8.250   0.345
  257ALA      O 2609   8.497   8.171   0.417
  258PRO      N 2610   8.493   8.325   0.252
  258PRO     CA 2611   8.639   8.346   0.248
  258PRO     CB 2612   8.666   8.462   0.153
  258PRO     CG 2613   8.533   8.538   0.152
  258PRO     CD 2614   8.430   8.425   0.164
  258PRO      C 2615   8.711   8.381   0.379
  258PRO      O 2616   8.684   8.479   0.448
  259ASN      N 2617   8.830   8.321   0.385
  259ASN      H 2618   8.870   8.265   0.312
  259ASN     CA 2619   8.930   8.341   0.490
  259ASN     CB 2620   9.017   8.220   0.525
  259ASN     CG 2621   9.141   8.200   0.436
  259ASN    OD1 2622   9.231   8.284   0.439
  259ASN    ND2 2623   9.157   8.080   0.381
  259ASN   HD21 2624   9.087   8.010   0.398
  259ASN   HD22 2625   9.245   8.052   0.343
  259ASN      C 2626   9.010   8.469   0.462
  259ASN      O 2627   9.015   8.507   0.346
  260THR      N 2628   9.083   8.520   0.561
  260THR      H 2629   9.102   8.472   0.647
  260THR     CA 2630   9.168   8.638   0.541
  260THR     CB 2631   9.251   8.668   0.666
  260THR    OG1 2632   9.305   8.542   0.706
  260THR    HG1 2633   9.384   8.565   0.763
  260THR    CG2 2634   9.181   8.747   0.777
  260THR      C 2635   9.272   8.649   0.429
  260THR      O 2636   9.324   8.755   0.394
  261ALA      N 2637   9.320   8.531   0.394
  261ALA      H 2638   9.301   8.451   0.450
  261ALA     CA 2639   9.420   8.507   0.288
  261ALA     CB 2640   9.512   8.390   0.326
  261ALA      C 2641   9.378   8.465   0.147
  261ALA      O 2642   9.438   8.501   0.046
  262ALA      N 2643   9.258   8.408   0.142
  262ALA      H 2644   9.190   8.417   0.215
  262ALA     CA 2645   9.202   8.351   0.019
  262ALA     CB 2646   9.248   8.206   0.008
  262ALA      C 2647   9.049   8.345   0.008
  262ALA      O 2648   8.989   8.320   0.112
  263GLY      N 2649   8.998   8.346  -0.115
  263GLY      H 2650   9.062   8.355  -0.191
  263GLY     CA 2651   8.854   8.349  -0.144
  263GLY      C 2652   8.799   8.211  -0.180
  263GLY      O 2653   8.726   8.187  -0.276
  264PHE      N 2654   8.795   8.130  -0.075
  264PHE      H 2655   8.831   8.146   0.017
  264PHE     CA 2656   8.733   7.997  -0.070
  264PHE     CB 2657   8.821   7.896  -0.144
  264PHE     CG 2658   8.971   7.900  -0.113
  264PHE    CD1 2659   9.056   7.940  -0.215
  264PHE    HD1 2660   9.015   7.994  -0.300
  264PHE    CD2 2661   9.017   7.843   0.005
  264PHE    HD2 2662   8.968   7.778   0.078
  264PHE    CE1 2663   9.193   7.924  -0.200
  264PHE    HE1 2664   9.271   7.957  -0.268
  264PHE    CE2 2665   9.155   7.829   0.019
  264PHE    HE2 2666   9.190   7.804   0.119
  264PHE     CZ 2667   9.242   7.869  -0.082
  264PHE     HZ 2668   9.347   7.845  -0.069
  264PHE      C 2669   8.697   7.948   0.071
  264PHE      O 2670   8.752   8.000   0.167
  265SER      N 2671   8.629   7.834   0.073
  265SER      H 2672   8.641   7.764   0.002
  265SER     CA 2673   8.579   7.769   0.195
  265SER     CB 2674   8.479   7.660   0.155
  265SER     OG 2675   8.549   7.570   0.069
  265SER     HG 2676   8.496   7.485   0.067
  265SER      C 2677   8.688   7.712   0.287
  265SER      O 2678   8.803   7.697   0.248
  266GLY      N 2679   8.647   7.647   0.396
  266GLY      H 2680   8.549   7.650   0.416
  266GLY     CA 2681   8.742   7.606   0.500
  266GLY      C 2682   8.717   7.602   0.651
  266GLY      O 2683   8.605   7.631   0.692
  267ASN      N 2684   8.828   7.579   0.721
  267ASN      H 2685   8.914   7.589   0.672
  267ASN     CA 2686   8.825   7.548   0.865
  267ASN     CB 2687   8.951   7.468   0.899
  267ASN     CG 2688   8.947   7.395   1.033
  267ASN    OD1 2689   8.848   7.337   1.077
  267ASN    ND2 2690   9.053   7.405   1.113
  267ASN   HD21 2691   9.137   7.450   1.081
  267ASN   HD22 2692   9.057   7.364   1.203
  267ASN      C 2693   8.818   7.681   0.940
  267ASN      O 2694   8.720   7.707   1.010
  268ARG      N 2695   8.920   7.764   0.922
  268ARG      H 2696   8.991   7.742   0.856
  268ARG     CA 2697   8.932   7.894   0.990
  268ARG     CB 2698   9.056   7.975   0.951
  268ARG     CG 2699   9.186   7.905   0.990
  268ARG     CD 2700   9.318   7.980   0.969
  268ARG     NE 2701   9.337   8.086   1.069
  268ARG     HE 2702   9.325   8.052   1.162
  268ARG     CZ 2703   9.389   8.207   1.044
  268ARG    NH1 2704   9.438   8.239   0.923
  268ARG   HH11 2705   9.417   8.179   0.846
  268ARG   HH12 2706   9.494   8.322   0.914
  268ARG    NH2 2707   9.378   8.293   1.146
  268ARG   HH21 2708   9.337   8.267   1.234
  268ARG   HH22 2709   9.441   8.371   1.146
  268ARG      C 2710   8.805   7.975   0.962
  268ARG      O 2711   8.755   8.038   1.055
  269SER      N 2712   8.752   7.968   0.840
  269SER      H 2713   8.808   7.927   0.767
  269SER     CA 2714   8.629   8.026   0.786
  269SER     CB 2715   8.586   7.953   0.658
  269SER     OG 2716   8.655   8.021   0.553
  269SER     HG 2717   8.586   8.086   0.522
  269SER      C 2718   8.508   8.006   0.878
  269SER      O 2719   8.433   8.101   0.902
  270ARG      N 2720   8.491   7.888   0.935
  270ARG      H 2721   8.571   7.828   0.945
  270ARG     CA 2722   8.381   7.848   1.024
  270ARG     CB 2723   8.397   7.697   1.044
  270ARG     CG 2724   8.319   7.626   0.934
  270ARG     CD 2725   8.314   7.474   0.947
  270ARG     NE 2726   8.227   7.435   0.835
  270ARG     HE 2727   8.132   7.441   0.863
  270ARG     CZ 2728   8.263   7.397   0.711
  270ARG    NH1 2729   8.388   7.357   0.685
  270ARG   HH11 2730   8.449   7.341   0.763
  270ARG   HH12 2731   8.433   7.342   0.597
  270ARG    NH2 2732   8.164   7.361   0.629
  270ARG   HH21 2733   8.074   7.351   0.671
  270ARG   HH22 2734   8.179   7.326   0.536
  270ARG      C 2735   8.364   7.927   1.154
  270ARG      O 2736   8.277   7.900   1.237
  271PHE      N 2737   8.471   7.998   1.189
  271PHE      H 2738   8.551   8.012   1.131
  271PHE     CA 2739   8.477   8.051   1.326
  271PHE     CB 2740   8.602   7.999   1.399
  271PHE     CG 2741   8.601   7.849   1.425
  271PHE    CD1 2742   8.663   7.765   1.333
  271PHE    HD1 2743   8.722   7.803   1.249
  271PHE    CD2 2744   8.525   7.797   1.529
  271PHE    HD2 2745   8.478   7.862   1.603
  271PHE    CE1 2746   8.651   7.627   1.341
  271PHE    HE1 2747   8.721   7.560   1.291
  271PHE    CE2 2748   8.501   7.660   1.531
  271PHE    HE2 2749   8.414   7.621   1.583
  271PHE     CZ 2750   8.567   7.578   1.441
  271PHE     HZ 2751   8.532   7.477   1.418
  271PHE      C 2752   8.467   8.202   1.352
  271PHE      O 2753   8.515   8.286   1.276
  272CYS      N 2754   8.402   8.235   1.463
  272CYS      H 2755   8.350   8.160   1.504
  272CYS     CA 2756   8.382   8.372   1.514
  272CYS     CB 2757   8.239   8.389   1.566
  272CYS     SG 2758   8.115   8.431   1.439
  272CYS      C 2759   8.495   8.414   1.608
  272CYS      O 2760   8.473   8.436   1.728
  273PHE      N 2761   8.610   8.437   1.547
  273PHE      H 2762   8.612   8.435   1.447
  273PHE     CA 2763   8.743   8.461   1.606
  273PHE     CB 2764   8.799   8.320   1.627
  273PHE     CG 2765   8.761   8.236   1.749
  273PHE    CD1 2766   8.820   8.266   1.871
  273PHE    HD1 2767   8.884   8.354   1.876
  273PHE    CD2 2768   8.667   8.133   1.742
  273PHE    HD2 2769   8.632   8.082   1.652
  273PHE    CE1 2770   8.774   8.203   1.986
  273PHE    HE1 2771   8.821   8.226   2.082
  273PHE    CE2 2772   8.611   8.084   1.859
  273PHE    HE2 2773   8.520   8.024   1.851
  273PHE     CZ 2774   8.660   8.123   1.983
  273PHE     HZ 2775   8.626   8.082   2.078
  273PHE      C 2776   8.834   8.558   1.531
  273PHE      O 2777   8.804   8.608   1.423
  274PRO      N 2778   8.945   8.597   1.593
  274PRO     CA 2779   9.056   8.677   1.538
  274PRO     CB 2780   9.167   8.689   1.643
  274PRO     CG 2781   9.077   8.704   1.766
  274PRO     CD 2782   8.969   8.599   1.738
  274PRO      C 2783   9.109   8.617   1.409
  274PRO      O 2784   9.112   8.494   1.398
  275SER      N 2785   9.135   8.702   1.310
  275SER      H 2786   9.101   8.796   1.317
  275SER     CA 2787   9.192   8.670   1.178
  275SER     CB 2788   9.344   8.685   1.167
  275SER     OG 2789   9.428   8.609   1.254
  275SER     HG 2790   9.494   8.666   1.303
  275SER      C 2791   9.143   8.543   1.108
  275SER      O 2792   9.204   8.505   1.008
  276THR      N 2793   9.013   8.522   1.125
  276THR      H 2794   8.966   8.548   1.209
  276THR     CA 2795   8.948   8.413   1.049
  276THR     CB 2796   8.841   8.344   1.134
  276THR    OG1 2797   8.730   8.423   1.177
  276THR    HG1 2798   8.647   8.375   1.206
  276THR    CG2 2799   8.901   8.279   1.259
  276THR      C 2800   8.877   8.456   0.921
  276THR      O 2801   8.909   8.399   0.817
  277LEU      N 2802   8.786   8.552   0.931
  277LEU      H 2803   8.773   8.598   1.019
  277LEU     CA 2804   8.694   8.594   0.824
  277LEU     CB 2805   8.559   8.614   0.893
  277LEU     CG 2806   8.488   8.478   0.898
  277LEU    CD1 2807   8.383   8.466   1.009
  277LEU    CD2 2808   8.438   8.438   0.759
  277LEU      C 2809   8.741   8.712   0.738
  277LEU      O 2810   8.819   8.793   0.787
  278ASN      N 2811   8.687   8.711   0.617
  278ASN      H 2812   8.666   8.622   0.577
  278ASN     CA 2813   8.691   8.824   0.523
  278ASN     CB 2814   8.640   8.796   0.381
  278ASN     CG 2815   8.677   8.901   0.277
  278ASN    OD1 2816   8.590   8.984   0.251
  278ASN    ND2 2817   8.786   8.885   0.201
  278ASN   HD21 2818   8.845   8.805   0.201
  278ASN   HD22 2819   8.801   8.954   0.131
  278ASN      C 2820   8.647   8.962   0.574
  278ASN      O 2821   8.526   8.983   0.579
  279PRO      N 2822   8.738   9.056   0.594
  279PRO     CA 2823   8.717   9.190   0.652
  279PRO     CB 2824   8.854   9.258   0.642
  279PRO     CG 2825   8.946   9.138   0.665
  279PRO     CD 2826   8.882   9.025   0.586
  279PRO      C 2827   8.609   9.268   0.577
  279PRO      O 2828   8.501   9.305   0.623
  280ASN      N 2829   8.625   9.261   0.445
  280ASN      H 2830   8.710   9.229   0.404
  280ASN     CA 2831   8.530   9.323   0.352
  280ASN     CB 2832   8.581   9.334   0.208
  280ASN     CG 2833   8.709   9.417   0.192
  280ASN    OD1 2834   8.818   9.363   0.206
  280ASN    ND2 2835   8.691   9.544   0.156
  280ASN   HD21 2836   8.603   9.571   0.119
  280ASN   HD22 2837   8.776   9.596   0.158
  280ASN      C 2838   8.395   9.255   0.335
  280ASN      O 2839   8.291   9.316   0.310
  281LEU      N 2840   8.388   9.122   0.332
  281LEU      H 2841   8.456   9.067   0.283
  281LEU     CA 2842   8.261   9.048   0.334
  281LEU     CB 2843   8.284   8.900   0.306
  281LEU     CG 2844   8.161   8.810   0.292
  281LEU    CD1 2845   8.112   8.821   0.148
  281LEU    CD2 2846   8.191   8.666   0.337
  281LEU      C 2847   8.177   9.067   0.461
  281LEU      O 2848   8.067   9.121   0.453
  282VAL      N 2849   8.240   9.040   0.575
  282VAL      H 2850   8.339   9.028   0.582
  282VAL     CA 2851   8.168   9.034   0.703
  282VAL     CB 2852   8.241   8.952   0.809
  282VAL    CG1 2853   8.239   8.802   0.779
  282VAL    CG2 2854   8.381   8.997   0.851
  282VAL      C 2855   8.120   9.173   0.744
  282VAL      O 2856   8.028   9.184   0.825
  283LY3      N 2857   8.181   9.283   0.701
  283LY3      H 2858   8.278   9.276   0.680
  283LY3     CA 2859   8.128   9.420   0.717
  283LY3     CB 2860   8.236   9.521   0.677
  283LY3     CG 2861   8.337   9.514   0.792
  283LY3     CD 2862   8.420   9.643   0.791
  283LY3     CE 2863   8.544   9.655   0.702
  283LY3     NZ 2864   8.604   9.789   0.708
  283LY3    HZ1 2865   8.641   9.805   0.799
  283LY3    HZ2 2866   8.673   9.796   0.636
  283LY3    HZ3 2867   8.539   9.863   0.691
  283LY3      C 2868   7.996   9.462   0.652
  283LY3      O 2869   7.927   9.540   0.717
  284GLY      N 2870   7.964   9.394   0.542
  284GLY      H 2871   8.034   9.338   0.499
  284GLY     CA 2872   7.833   9.406   0.476
  284GLY      C 2873   7.736   9.288   0.480
  284GLY      O 2874   7.618   9.313   0.456
  285LY3      N 2875   7.788   9.169   0.507
  285LY3      H 2876   7.883   9.140   0.500
  285LY3     CA 2877   7.700   9.051   0.505
  285LY3     CB 2878   7.736   8.954   0.392
  285LY3     CG 2879   7.745   9.018   0.253
  285LY3     CD 2880   7.623   9.084   0.188
  285LY3     CE 2881   7.656   9.172   0.068
  285LY3     NZ 2882   7.540   9.240   0.006
  285LY3    HZ1 2883   7.491   9.289   0.078
  285LY3    HZ2 2884   7.560   9.306  -0.066
  285LY3    HZ3 2885   7.472   9.175  -0.027
  285LY3      C 2886   7.728   8.975   0.635
  285LY3      O 2887   7.841   8.934   0.658
  286ILE      N 2888   7.629   8.943   0.718
  286ILE      H 2889   7.535   8.936   0.683
  286ILE     CA 2890   7.647   8.888   0.853
  286ILE     CB 2891   7.521   8.897   0.938
  286ILE    CG1 2892   7.444   9.029   0.933
  286ILE    CG2 2893   7.550   8.864   1.085
  286ILE     CD 2894   7.301   9.007   0.983
  286ILE      C 2895   7.685   8.740   0.843
  286ILE      O 2896   7.614   8.661   0.781
  287VAL      N 2897   7.773   8.695   0.932
  287VAL      H 2898   7.810   8.758   1.000
  287VAL     CA 2899   7.823   8.557   0.931
  287VAL     CB 2900   7.976   8.542   0.928
  287VAL    CG1 2901   8.047   8.593   1.053
  287VAL    CG2 2902   8.032   8.403   0.897
  287VAL      C 2903   7.766   8.464   1.038
  287VAL      O 2904   7.735   8.502   1.151
  288LEU      N 2905   7.696   8.365   0.984
  288LEU      H 2906   7.669   8.368   0.887
  288LEU     CA 2907   7.645   8.256   1.069
  288LEU     CB 2908   7.523   8.192   1.002
  288LEU     CG 2909   7.468   8.066   1.069
  288LEU    CD1 2910   7.379   8.096   1.190
  288LEU    CD2 2911   7.399   7.975   0.966
  288LEU      C 2912   7.758   8.159   1.101
  288LEU      O 2913   7.809   8.099   1.007
  289CYS      N 2914   7.816   8.174   1.220
  289CYS      H 2915   7.799   8.257   1.273
  289CYS     CA 2916   7.920   8.079   1.262
  289CYS     CB 2917   8.002   8.164   1.360
  289CYS     SG 2918   8.102   8.298   1.285
  289CYS      C 2919   7.863   7.951   1.323
  289CYS      O 2920   7.762   7.945   1.393
  290AS4      N 2921   7.957   7.859   1.303
  290AS4      H 2922   8.050   7.881   1.276
  290AS4     CA 2923   7.927   7.716   1.323
  290AS4     CB 2924   8.030   7.621   1.261
  290AS4     CG 2925   7.964   7.503   1.190
  290AS4    OD1 2926   7.967   7.504   1.065
  290AS4   HD11 2927   7.890   7.447   1.036
  290AS4   HD12 2928   8.013   7.586   1.030
  290AS4    OD2 2929   7.916   7.408   1.256
  290AS4   HD21 2930   7.858   7.351   1.198
  290AS4   HD22 2931   7.957   7.404   1.347
  290AS4      C 2932   7.904   7.675   1.469
  290AS4      O 2933   7.926   7.760   1.555
  291VAL      N 2934   7.864   7.551   1.495
  291VAL      H 2935   7.849   7.487   1.420
  291VAL     CA 2936   7.831   7.490   1.625
  291VAL     CB 2937   7.758   7.357   1.603
  291VAL    CG1 2938   7.629   7.383   1.525
  291VAL    CG2 2939   7.844   7.259   1.522
  291VAL      C 2940   7.929   7.493   1.742
  291VAL      O 2941   7.892   7.497   1.859
  292LY3      N 2942   8.053   7.459   1.709
  292LY3      H 2943   8.078   7.448   1.613
  292LY3     CA 2944   8.152   7.440   1.816
  292LY3     CB 2945   8.259   7.338   1.774
  292LY3     CG 2946   8.216   7.200   1.726
  292LY3     CD 2947   8.330   7.104   1.691
  292LY3     CE 2948   8.267   6.965   1.680
  292LY3     NZ 2949   8.362   6.861   1.640
  292LY3    HZ1 2950   8.421   6.875   1.561
  292LY3    HZ2 2951   8.430   6.847   1.712
  292LY3    HZ3 2952   8.308   6.780   1.620
  292LY3      C 2953   8.223   7.566   1.866
  292LY3      O 2954   8.269   7.652   1.791
  293THR      N 2955   8.220   7.567   1.999
  293THR      H 2956   8.179   7.492   2.051
  293THR     CA 2957   8.286   7.661   2.090
  293THR     CB 2958   8.389   7.599   2.184
  293THR    OG1 2959   8.453   7.484   2.129
  293THR    HG1 2960   8.520   7.517   2.062
  293THR    CG2 2961   8.324   7.571   2.320
  293THR      C 2962   8.324   7.803   2.050
  293THR      O 2963   8.436   7.854   2.049
  294ASN      N 2964   8.217   7.862   1.999
  294ASN      H 2965   8.128   7.817   2.003
  294ASN     CA 2966   8.212   8.002   1.954
  294ASN     CB 2967   8.130   8.017   1.826
  294ASN     CG 2968   8.230   7.998   1.711
  294ASN    OD1 2969   8.344   8.043   1.699
  294ASN    ND2 2970   8.190   7.899   1.633
  294ASN   HD21 2971   8.099   7.863   1.654
  294ASN   HD22 2972   8.256   7.854   1.573
  294ASN      C 2973   8.158   8.083   2.072
  294ASN      O 2974   8.071   8.037   2.145
  295GLY      N 2975   8.175   8.215   2.069
  295GLY      H 2976   8.207   8.264   1.988
  295GLY     CA 2977   8.162   8.307   2.183
  295GLY      C 2978   8.234   8.266   2.311
  295GLY      O 2979   8.179   8.260   2.421
  296ALA      N 2980   8.366   8.261   2.300
  296ALA      H 2981   8.407   8.274   2.210
  296ALA     CA 2982   8.459   8.234   2.411
  296ALA     CB 2983   8.470   8.082   2.421
  296ALA      C 2984   8.598   8.297   2.405
  296ALA      O 2985   8.672   8.254   2.316
  297GLY      N 2986   8.638   8.357   2.516
  297GLY      H 2987   8.576   8.380   2.591
  297GLY     CA 2988   8.773   8.414   2.530
  297GLY      C 2989   8.800   8.535   2.440
  297GLY      O 2990   8.741   8.640   2.466
  298ALA      N 2991   8.830   8.501   2.315
  298ALA      H 2992   8.848   8.405   2.290
  298ALA     CA 2993   8.851   8.601   2.210
  298ALA     CB 2994   8.989   8.568   2.153
  298ALA      C 2995   8.734   8.598   2.110
  298ALA      O 2996   8.671   8.493   2.108
  299PHE      N 2997   8.717   8.709   2.039
  299PHE      H 2998   8.789   8.778   2.039
  299PHE     CA 2999   8.603   8.730   1.948
  299PHE     CB 3000   8.491   8.793   2.030
  299PHE     CG 3001   8.353   8.783   1.966
  299PHE    CD1 3002   8.292   8.903   1.929
  299PHE    HD1 3003   8.344   8.995   1.951
  299PHE    CD2 3004   8.301   8.658   1.934
  299PHE    HD2 3005   8.345   8.563   1.961
  299PHE    CE1 3006   8.169   8.889   1.866
  299PHE    HE1 3007   8.112   8.980   1.847
  299PHE    CE2 3008   8.183   8.650   1.860
  299PHE    HE2 3009   8.164   8.559   1.804
  299PHE     CZ 3010   8.113   8.767   1.829
  299PHE     HZ 3011   8.012   8.761   1.791
  299PHE      C 3012   8.629   8.814   1.823
  299PHE      O 3013   8.741   8.861   1.804
  300LEU      N 3014   8.550   8.785   1.720
  300LEU      H 3015   8.489   8.706   1.724
  300LEU     CA 3016   8.552   8.855   1.591
  300LEU     CB 3017   8.453   8.799   1.488
  300LEU     CG 3018   8.474   8.832   1.340
  300LEU    CD1 3019   8.584   8.743   1.281
  300LEU    CD2 3020   8.341   8.809   1.268
  300LEU      C 3021   8.539   9.006   1.609
  300LEU      O 3022   8.463   9.058   1.692
  301ALA      N 3023   8.629   9.075   1.540
  301ALA      H 3024   8.706   9.032   1.492
  301ALA     CA 3025   8.629   9.222   1.534
  301ALA     CB 3026   8.756   9.293   1.578
  301ALA      C 3027   8.603   9.265   1.389
  301ALA      O 3028   8.616   9.186   1.296
  302GLY      N 3029   8.560   9.389   1.371
  302GLY      H 3030   8.550   9.458   1.443
  302GLY     CA 3031   8.526   9.444   1.239
  302GLY      C 3032   8.415   9.372   1.162
  302GLY      O 3033   8.451   9.300   1.068
  303ALA      N 3034   8.291   9.414   1.182
  303ALA      H 3035   8.268   9.509   1.204
  303ALA     CA 3036   8.173   9.351   1.121
  303ALA     CB 3037   8.146   9.209   1.172
  303ALA      C 3038   8.042   9.428   1.139
  303ALA      O 3039   8.035   9.517   1.223
  304VAL      N 3040   7.947   9.395   1.051
  304VAL      H 3041   7.963   9.372   0.955
  304VAL     CA 3042   7.809   9.437   1.079
  304VAL     CB 3043   7.732   9.414   0.949
  304VAL    CG1 3044   7.723   9.269   0.903
  304VAL    CG2 3045   7.589   9.469   0.954
  304VAL      C 3046   7.746   9.368   1.200
  304VAL      O 3047   7.716   9.442   1.294
  305GLY      N 3048   7.780   9.240   1.213
  305GLY      H 3049   7.823   9.199   1.132
  305GLY     CA 3050   7.737   9.144   1.315
  305GLY      C 3051   7.804   9.006   1.309
  305GLY      O 3052   7.854   8.983   1.199
  306ALA      N 3053   7.775   8.924   1.409
  306ALA      H 3054   7.719   8.956   1.486
  306ALA     CA 3055   7.827   8.787   1.411
  306ALA     CB 3056   7.967   8.795   1.473
  306ALA      C 3057   7.739   8.681   1.478
  306ALA      O 3058   7.749   8.660   1.599
  307LEU      N 3059   7.655   8.610   1.402
  307LEU      H 3060   7.680   8.593   1.307
  307LEU     CA 3061   7.564   8.512   1.462
  307LEU     CB 3062   7.445   8.480   1.370
  307LEU     CG 3063   7.316   8.538   1.428
  307LEU    CD1 3064   7.223   8.576   1.313
  307LEU    CD2 3065   7.252   8.450   1.536
  307LEU      C 3066   7.640   8.380   1.473
  307LEU      O 3067   7.731   8.346   1.398
  308MET      N 3068   7.614   8.311   1.584
  308MET      H 3069   7.540   8.339   1.645
  308MET     CA 3070   7.684   8.188   1.625
  308MET     CB 3071   7.759   8.219   1.755
  308MET     CG 3072   7.895   8.281   1.724
  308MET     SD 3073   7.976   8.354   1.871
  308MET     CE 3074   7.858   8.480   1.915
  308MET      C 3075   7.584   8.079   1.664
  308MET      O 3076   7.462   8.095   1.674
  309ALA      N 3077   7.621   7.953   1.645
  309ALA      H 3078   7.698   7.928   1.585
  309ALA     CA 3079   7.539   7.841   1.693
  309ALA     CB 3080   7.528   7.762   1.562
  309ALA      C 3081   7.607   7.763   1.806
  309ALA      O 3082   7.728   7.748   1.818
  310AS4      N 3083   7.521   7.732   1.903
  310AS4      H 3084   7.427   7.765   1.900
  310AS4     CA 3085   7.559   7.657   2.024
  310AS4     CB 3086   7.611   7.772   2.110
  310AS4     CG 3087   7.689   7.739   2.237
  310AS4    OD1 3088   7.733   7.624   2.260
  310AS4   HD11 3089   7.749   7.606   2.357
  310AS4   HD12 3090   7.748   7.579   2.172
  310AS4    OD2 3091   7.727   7.838   2.304
  310AS4   HD21 3092   7.777   7.808   2.386
  310AS4   HD22 3093   7.689   7.923   2.267
  310AS4      C 3094   7.436   7.589   2.086
  310AS4      O 3095   7.327   7.574   2.032
  311THR      N 3096   7.472   7.527   2.198
  311THR      H 3097   7.555   7.553   2.247
  311THR     CA 3098   7.380   7.449   2.281
  311THR     CB 3099   7.459   7.342   2.356
  311THR    OG1 3100   7.358   7.254   2.405
  311THR    HG1 3101   7.394   7.196   2.478
  311THR    CG2 3102   7.544   7.398   2.471
  311THR      C 3103   7.286   7.536   2.366
  311THR      O 3104   7.307   7.656   2.378
  312LEU      N 3105   7.179   7.475   2.416
  312LEU      H 3106   7.170   7.377   2.401
  312LEU     CA 3107   7.069   7.550   2.478
  312LEU     CB 3108   6.934   7.480   2.462
  312LEU     CG 3109   6.881   7.497   2.319
  312LEU    CD1 3110   6.766   7.398   2.299
  312LEU    CD2 3111   6.848   7.642   2.285
  312LEU      C 3112   7.072   7.612   2.618
  312LEU      O 3113   6.981   7.692   2.641
  313PRO      N 3114   7.158   7.571   2.711
  313PRO     CA 3115   7.193   7.641   2.836
  313PRO     CB 3116   7.321   7.575   2.885
  313PRO     CG 3117   7.299   7.431   2.841
  313PRO     CD 3118   7.205   7.432   2.719
  313PRO      C 3119   7.220   7.791   2.826
  313PRO      O 3120   7.335   7.828   2.806
  314LY3      N 3121   7.129   7.873   2.877
  314LY3      H 3122   7.042   7.826   2.896
  314LY3     CA 3123   7.130   8.020   2.879
  314LY3     CB 3124   6.996   8.083   2.918
  314LY3     CG 3125   6.912   8.068   2.791
  314LY3     CD 3126   6.780   8.134   2.829
  314LY3     CE 3127   6.681   8.150   2.714
  314LY3     NZ 3128   6.639   8.291   2.702
  314LY3    HZ1 3129   6.563   8.301   2.638
  314LY3    HZ2 3130   6.603   8.325   2.789
  314LY3    HZ3 3131   6.707   8.353   2.664
  314LY3      C 3132   7.230   8.086   2.974
  314LY3      O 3133   7.261   8.205   2.980
  315AS4      N 3134   7.297   8.001   3.052
  315AS4      H 3135   7.319   7.907   3.026
  315AS4     CA 3136   7.346   8.049   3.183
  315AS4     CB 3137   7.372   7.934   3.279
  315AS4     CG 3138   7.450   7.814   3.224
  315AS4    OD1 3139   7.385   7.717   3.179
  315AS4   HD11 3140   7.443   7.636   3.179
  315AS4   HD12 3141   7.310   7.765   3.134
  315AS4    OD2 3142   7.575   7.808   3.227
  315AS4   HD21 3143   7.612   7.719   3.201
  315AS4   HD22 3144   7.605   7.902   3.242
  315AS4      C 3145   7.477   8.128   3.185
  315AS4      O 3146   7.478   8.229   3.256
  316SER      N 3147   7.566   8.106   3.089
  316SER      H 3148   7.540   8.050   3.010
  316SER     CA 3149   7.693   8.179   3.076
  316SER     CB 3150   7.777   8.113   2.967
  316SER     OG 3151   7.699   8.108   2.846
  316SER     HG 3152   7.710   8.019   2.802
  316SER      C 3153   7.677   8.327   3.042
  316SER      O 3154   7.777   8.397   3.058
  317SER      N 3155   7.563   8.357   2.980
  317SER      H 3156   7.506   8.286   2.940
  317SER     CA 3157   7.513   8.494   2.967
  317SER     CB 3158   7.466   8.543   3.104
  317SER     OG 3159   7.364   8.451   3.145
  317SER     HG 3160   7.410   8.370   3.181
  317SER      C 3161   7.612   8.595   2.908
  317SER      O 3162   7.620   8.710   2.950
  318ARG      N 3163   7.681   8.554   2.802
  318ARG      H 3164   7.646   8.473   2.755
  318ARG     CA 3165   7.794   8.623   2.736
  318ARG     CB 3166   7.860   8.534   2.630
  318ARG     CG 3167   7.931   8.406   2.674
  318ARG     CD 3168   8.050   8.447   2.762
  318ARG     NE 3169   8.119   8.326   2.809
  318ARG     HE 3170   8.148   8.252   2.747
  318ARG     CZ 3171   8.140   8.303   2.938
  318ARG    NH1 3172   8.121   8.391   3.038
  318ARG   HH11 3173   8.095   8.484   3.008
  318ARG   HH12 3174   8.140   8.368   3.132
  318ARG    NH2 3175   8.157   8.174   2.970
  318ARG   HH21 3176   8.145   8.099   2.905
  318ARG   HH22 3177   8.182   8.152   3.065
  318ARG      C 3178   7.737   8.742   2.659
  318ARG      O 3179   7.635   8.735   2.590
  319SER      N 3180   7.823   8.843   2.656
  319SER      H 3181   7.919   8.822   2.678
  319SER     CA 3182   7.801   8.974   2.593
  319SER     CB 3183   7.813   9.076   2.706
  319SER     OG 3184   7.770   9.206   2.662
  319SER     HG 3185   7.701   9.206   2.590
  319SER      C 3186   7.903   9.000   2.482
  319SER      O 3187   8.001   8.927   2.470
  320PHE      N 3188   7.857   9.080   2.386
  320PHE      H 3189   7.773   9.132   2.393
  320PHE     CA 3190   7.950   9.106   2.275
  320PHE     CB 3191   7.907   9.022   2.154
  320PHE     CG 3192   7.899   8.871   2.178
  320PHE    CD1 3193   8.002   8.779   2.175
  320PHE    HD1 3194   8.103   8.795   2.138
  320PHE    CD2 3195   7.772   8.831   2.218
  320PHE    HD2 3196   7.684   8.891   2.194
  320PHE    CE1 3197   7.979   8.648   2.218
  320PHE    HE1 3198   8.064   8.592   2.257
  320PHE    CE2 3199   7.746   8.702   2.263
  320PHE    HE2 3200   7.647   8.672   2.296
  320PHE     CZ 3201   7.851   8.612   2.257
  320PHE     HZ 3202   7.832   8.510   2.291
  320PHE      C 3203   7.962   9.252   2.231
  320PHE      O 3204   7.863   9.326   2.222
  321PRO      N 3205   8.081   9.299   2.196
  321PRO     CA 3206   8.111   9.435   2.147
  321PRO     CB 3207   8.261   9.453   2.166
  321PRO     CG 3208   8.306   9.312   2.129
  321PRO     CD 3209   8.205   9.221   2.200
  321PRO      C 3210   8.063   9.449   2.002
  321PRO      O 3211   8.125   9.524   1.927
  322LEU      N 3212   7.976   9.359   1.960
  322LEU      H 3213   7.971   9.275   2.014
  322LEU     CA 3214   7.916   9.350   1.826
  322LEU     CB 3215   8.007   9.260   1.742
  322LEU     CG 3216   8.015   9.267   1.590
  322LEU    CD1 3217   8.070   9.403   1.546
  322LEU    CD2 3218   8.103   9.151   1.545
  322LEU      C 3219   7.770   9.303   1.824
  322LEU      O 3220   7.727   9.239   1.920
  323PRO      N 3221   7.689   9.336   1.724
  323PRO     CA 3222   7.561   9.266   1.712
  323PRO     CB 3223   7.497   9.337   1.592
  323PRO     CG 3224   7.555   9.478   1.593
  323PRO     CD 3225   7.699   9.455   1.638
  323PRO      C 3226   7.576   9.115   1.696
  323PRO      O 3227   7.600   9.068   1.584
  324ALA      N 3228   7.550   9.045   1.806
  324ALA      H 3229   7.481   9.066   1.875
  324ALA     CA 3230   7.597   8.906   1.815
  324ALA     CB 3231   7.749   8.900   1.839
  324ALA      C 3232   7.518   8.826   1.919
  324ALA      O 3233   7.484   8.873   2.027
  325SER      N 3234   7.509   8.698   1.887
  325SER      H 3235   7.555   8.661   1.806
  325SER     CA 3236   7.431   8.598   1.961
  325SER     CB 3237   7.285   8.643   1.951
  325SER     OG 3238   7.199   8.566   2.034
  325SER     HG 3239   7.210   8.592   2.130
  325SER      C 3240   7.440   8.453   1.914
  325SER      O 3241   7.492   8.428   1.805
  326HI2      N 3242   7.411   8.364   2.009
  326HI2      H 3243   7.373   8.401   2.094
  326HI2     CA 3244   7.402   8.221   1.978
  326HI2     CB 3245   7.470   8.129   2.080
  326HI2     CG 3246   7.615   8.164   2.115
  326HI2    ND1 3247   7.655   8.242   2.215
  326HI2    HD1 3248   7.605   8.314   2.264
  326HI2    CD2 3249   7.722   8.102   2.065
  326HI2    HD2 3250   7.721   8.031   1.983
  326HI2    CE1 3251   7.783   8.216   2.239
  326HI2    HE1 3252   7.835   8.228   2.334
  326HI2    NE2 3253   7.822   8.126   2.149
  326HI2    HE2 3254   7.911   8.080   2.149
  326HI2      C 3255   7.259   8.168   1.960
  326HI2      O 3256   7.176   8.160   2.049
  327LEU      N 3257   7.241   8.114   1.840
  327LEU      H 3258   7.319   8.102   1.779
  327LEU     CA 3259   7.124   8.031   1.806
  327LEU     CB 3260   7.106   8.018   1.655
  327LEU     CG 3261   7.056   8.138   1.574
  327LEU    CD1 3262   7.081   8.122   1.424
  327LEU    CD2 3263   6.909   8.158   1.607
  327LEU      C 3264   7.139   7.891   1.866
  327LEU      O 3265   7.242   7.839   1.906
  328SER      N 3266   7.025   7.823   1.866
  328SER      H 3267   6.941   7.873   1.844
  328SER     CA 3268   7.016   7.676   1.877
  328SER     CB 3269   6.871   7.626   1.882
  328SER     OG 3270   6.851   7.486   1.859
  328SER     HG 3271   6.764   7.489   1.810
  328SER      C 3272   7.083   7.604   1.760
  328SER      O 3273   7.047   7.636   1.646
  329ALA      N 3274   7.182   7.521   1.791
  329ALA      H 3275   7.220   7.513   1.883
  329ALA     CA 3276   7.259   7.444   1.692
  329ALA     CB 3277   7.342   7.343   1.771
  329ALA      C 3278   7.182   7.354   1.595
  329ALA      O 3279   7.222   7.338   1.480
  330ARG      N 3280   7.064   7.306   1.634
  330ARG      H 3281   7.039   7.303   1.731
  330ARG     CA 3282   6.979   7.229   1.542
  330ARG     CB 3283   6.864   7.149   1.604
  330ARG     CG 3284   6.844   7.028   1.513
  330ARG     CD 3285   6.734   6.932   1.560
  330ARG     NE 3286   6.659   6.887   1.443
  330ARG     HE 3287   6.598   6.959   1.408
  330ARG     CZ 3288   6.640   6.760   1.406
  330ARG    NH1 3289   6.679   6.652   1.475
  330ARG   HH11 3290   6.718   6.658   1.567
  330ARG   HH12 3291   6.676   6.561   1.433
  330ARG    NH2 3292   6.591   6.741   1.283
  330ARG   HH21 3293   6.581   6.821   1.224
  330ARG   HH22 3294   6.553   6.653   1.253
  330ARG      C 3295   6.914   7.322   1.440
  330ARG      O 3296   6.913   7.297   1.319
  331AS4      N 3297   6.856   7.432   1.489
  331AS4      H 3298   6.823   7.441   1.583
  331AS4     CA 3299   6.812   7.545   1.406
  331AS4     CB 3300   6.739   7.647   1.494
  331AS4     CG 3301   6.632   7.595   1.590
  331AS4    OD1 3302   6.664   7.508   1.674
  331AS4   HD11 3303   6.603   7.523   1.752
  331AS4   HD12 3304   6.704   7.424   1.639
  331AS4    OD2 3305   6.518   7.647   1.584
  331AS4   HD21 3306   6.453   7.613   1.651
  331AS4   HD22 3307   6.520   7.714   1.509
  331AS4      C 3308   6.922   7.612   1.323
  331AS4      O 3309   6.909   7.628   1.202
  332GLY      N 3310   7.037   7.630   1.386
  332GLY      H 3311   7.038   7.612   1.485
  332GLY     CA 3312   7.152   7.695   1.322
  332GLY      C 3313   7.211   7.617   1.204
  332GLY      O 3314   7.247   7.676   1.102
  333SER      N 3315   7.206   7.485   1.216
  333SER      H 3316   7.206   7.439   1.305
  333SER     CA 3317   7.238   7.390   1.109
  333SER     CB 3318   7.245   7.247   1.163
  333SER     OG 3319   7.304   7.154   1.072
  333SER     HG 3320   7.356   7.187   0.993
  333SER      C 3321   7.137   7.393   0.993
  333SER      O 3322   7.172   7.425   0.879
  334SER      N 3323   7.010   7.399   1.031
  334SER      H 3324   6.981   7.404   1.127
  334SER     CA 3325   6.899   7.408   0.935
  334SER     CB 3326   6.768   7.390   1.011
  334SER     OG 3327   6.650   7.394   0.930
  334SER     HG 3328   6.575   7.381   0.994
  334SER      C 3329   6.901   7.532   0.846
  334SER      O 3330   6.935   7.530   0.727
  335ILE      N 3331   6.915   7.643   0.918
  335ILE      H 3332   6.896   7.646   1.016
  335ILE     CA 3333   6.955   7.773   0.862
  335ILE     CB 3334   6.969   7.870   0.980
  335ILE    CG1 3335   6.832   7.888   1.046
  335ILE    CG2 3336   7.036   8.004   0.949
  335ILE     CD 3337   6.838   7.957   1.183
  335ILE      C 3338   7.079   7.765   0.773
  335ILE      O 3339   7.063   7.811   0.660
  336ALA      N 3340   7.192   7.703   0.806
  336ALA      H 3341   7.204   7.656   0.893
  336ALA     CA 3342   7.310   7.695   0.719
  336ALA     CB 3343   7.429   7.622   0.781
  336ALA      C 3344   7.272   7.612   0.596
  336ALA      O 3345   7.267   7.673   0.489
  337ASN      N 3346   7.212   7.495   0.617
  337ASN      H 3347   7.201   7.454   0.707
  337ASN     CA 3348   7.160   7.421   0.501
  337ASN     CB 3349   7.101   7.285   0.540
  337ASN     CG 3350   7.010   7.222   0.434
  337ASN    OD1 3351   6.896   7.260   0.407
  337ASN    ND2 3352   7.057   7.142   0.339
  337ASN   HD21 3353   7.156   7.127   0.328
  337ASN   HD22 3354   7.006   7.135   0.254
  337ASN      C 3355   7.064   7.493   0.406
  337ASN      O 3356   7.087   7.487   0.285
  338TY0      N 3357   6.984   7.584   0.460
  338TY0      H 3358   6.968   7.591   0.558
  338TY0     CA 3359   6.903   7.668   0.369
  338TY0     CB 3360   6.794   7.732   0.455
  338TY0     CG 3361   6.679   7.637   0.488
  338TY0    CD1 3362   6.590   7.589   0.392
  338TY0    HD1 3363   6.607   7.598   0.285
  338TY0    CD2 3364   6.652   7.626   0.624
  338TY0    HD2 3365   6.719   7.667   0.699
  338TY0    CE1 3366   6.473   7.527   0.433
  338TY0    HE1 3367   6.409   7.479   0.359
  338TY0    CE2 3368   6.539   7.556   0.667
  338TY0    HE2 3369   6.524   7.527   0.771
  338TY0     CZ 3370   6.452   7.511   0.569
  338TY0     OH 3371   6.327   7.475   0.610
  338TY0    HH1 3372   6.305   7.517   0.697
  338TY0    HH2 3373   6.295   7.396   0.556
  338TY0      C 3374   6.985   7.779   0.303
  338TY0      O 3375   6.969   7.786   0.181
  339ILE      N 3376   7.079   7.849   0.366
  339ILE      H 3377   7.092   7.839   0.465
  339ILE     CA 3378   7.176   7.943   0.308
  339ILE     CB 3379   7.258   8.021   0.411
  339ILE    CG1 3380   7.174   8.063   0.532
  339ILE    CG2 3381   7.304   8.154   0.352
  339ILE     CD 3382   7.243   8.135   0.648
  339ILE      C 3383   7.275   7.871   0.216
  339ILE      O 3384   7.289   7.923   0.105
  340ASN      N 3385   7.322   7.750   0.245
  340ASN      H 3386   7.325   7.715   0.338
  340ASN     CA 3387   7.381   7.658   0.146
  340ASN     CB 3388   7.419   7.532   0.224
  340ASN     CG 3389   7.556   7.552   0.288
  340ASN    OD1 3390   7.566   7.548   0.410
  340ASN    ND2 3391   7.669   7.543   0.218
  340ASN   HD21 3392   7.660   7.510   0.124
  340ASN   HD22 3393   7.756   7.591   0.231
  340ASN      C 3394   7.313   7.625   0.013
  340ASN      O 3395   7.373   7.631  -0.094
  341SER      N 3396   7.181   7.605   0.012
  341SER      H 3397   7.134   7.586   0.098
  341SER     CA 3398   7.100   7.573  -0.106
  341SER     CB 3399   7.000   7.463  -0.070
  341SER     OG 3400   6.914   7.514   0.032
  341SER     HG 3401   6.873   7.440   0.086
  341SER      C 3402   7.022   7.689  -0.169
  341SER      O 3403   7.004   7.681  -0.290
  342THR      N 3404   6.968   7.783  -0.091
  342THR      H 3405   6.959   7.755   0.004
  342THR     CA 3406   6.876   7.888  -0.135
  342THR     CB 3407   6.737   7.879  -0.071
  342THR    OG1 3408   6.749   7.887   0.071
  342THR    HG1 3409   6.832   7.841   0.103
  342THR    CG2 3410   6.661   7.760  -0.129
  342THR      C 3411   6.930   8.030  -0.121
  342THR      O 3412   7.048   8.046  -0.090
  343SER      N 3413   6.852   8.133  -0.151
  343SER      H 3414   6.758   8.119  -0.181
  343SER     CA 3415   6.894   8.272  -0.126
  343SER     CB 3416   6.820   8.376  -0.210
  343SER     OG 3417   6.870   8.509  -0.199
  343SER     HG 3418   6.859   8.549  -0.290
  343SER      C 3419   6.870   8.316   0.019
  343SER      O 3420   6.766   8.287   0.077
  344ASN      N 3421   6.946   8.415   0.065
  344ASN      H 3422   6.987   8.464  -0.012
  344ASN     CA 3423   6.984   8.449   0.203
  344ASN     CB 3424   7.096   8.552   0.195
  344ASN     CG 3425   7.220   8.506   0.117
  344ASN    OD1 3426   7.218   8.480  -0.003
  344ASN    ND2 3427   7.332   8.488   0.185
  344ASN   HD21 3428   7.332   8.502   0.284
  344ASN   HD22 3429   7.412   8.450   0.138
  344ASN      C 3430   6.865   8.505   0.281
  344ASN      O 3431   6.824   8.615   0.243
  345PRO      N 3432   6.841   8.447   0.398
  345PRO     CA 3433   6.744   8.509   0.489
  345PRO     CB 3434   6.723   8.406   0.600
  345PRO     CG 3435   6.781   8.279   0.536
  345PRO     CD 3436   6.904   8.330   0.462
  345PRO      C 3437   6.801   8.640   0.543
  345PRO      O 3438   6.922   8.661   0.560
  346THR      N 3439   6.712   8.738   0.549
  346THR      H 3440   6.619   8.721   0.515
  346THR     CA 3441   6.726   8.872   0.607
  346THR     CB 3442   6.656   8.992   0.541
  346THR    OG1 3443   6.518   8.958   0.535
  346THR    HG1 3444   6.503   8.953   0.633
  346THR    CG2 3445   6.730   9.020   0.410
  346THR      C 3446   6.699   8.873   0.758
  346THR      O 3447   6.584   8.871   0.802
  347ALA      N 3448   6.805   8.923   0.820
  347ALA      H 3449   6.886   8.959   0.772
  347ALA     CA 3450   6.827   8.927   0.965
  347ALA     CB 3451   6.961   8.854   0.977
  347ALA      C 3452   6.847   9.063   1.033
  347ALA      O 3453   6.868   9.162   0.965
  348SER      N 3454   6.796   9.062   1.156
  348SER      H 3455   6.734   8.985   1.172
  348SER     CA 3456   6.794   9.166   1.260
  348SER     CB 3457   6.672   9.258   1.244
  348SER     OG 3458   6.645   9.287   1.107
  348SER     HG 3459   6.735   9.282   1.063
  348SER      C 3460   6.798   9.114   1.403
  348SER      O 3461   6.704   9.050   1.451
  349ILE      N 3462   6.908   9.159   1.463
  349ILE      H 3463   6.945   9.250   1.441
  349ILE     CA 3464   6.958   9.107   1.591
  349ILE     CB 3465   7.104   9.067   1.569
  349ILE    CG1 3466   7.132   8.950   1.474
  349ILE    CG2 3467   7.178   9.054   1.702
  349ILE     CD 3468   7.272   8.964   1.415
  349ILE      C 3469   6.927   9.224   1.684
  349ILE      O 3470   6.992   9.328   1.686
  350PHE      N 3471   6.810   9.221   1.748
  350PHE      H 3472   6.746   9.144   1.751
  350PHE     CA 3473   6.774   9.336   1.834
  350PHE     CB 3474   6.622   9.348   1.843
  350PHE     CG 3475   6.559   9.373   1.707
  350PHE    CD1 3476   6.492   9.280   1.628
  350PHE    HD1 3477   6.503   9.172   1.637
  350PHE    CD2 3478   6.533   9.506   1.674
  350PHE    HD2 3479   6.574   9.588   1.732
  350PHE    CE1 3480   6.406   9.310   1.523
  350PHE    HE1 3481   6.347   9.232   1.475
  350PHE    CE2 3482   6.439   9.541   1.577
  350PHE    HE2 3483   6.409   9.645   1.571
  350PHE     CZ 3484   6.380   9.444   1.497
  350PHE     HZ 3485   6.306   9.473   1.422
  350PHE      C 3486   6.833   9.324   1.974
  350PHE      O 3487   6.917   9.237   1.996
  351LY3      N 3488   6.785   9.412   2.062
  351LY3      H 3489   6.721   9.488   2.049
  351LY3     CA 3490   6.837   9.400   2.199
  351LY3     CB 3491   6.813   9.535   2.267
  351LY3     CG 3492   6.903   9.643   2.207
  351LY3     CD 3493   6.882   9.774   2.284
  351LY3     CE 3494   6.992   9.867   2.231
  351LY3     NZ 3495   6.939  10.001   2.206
  351LY3    HZ1 3496   6.868  10.008   2.135
  351LY3    HZ2 3497   6.897  10.040   2.288
  351LY3    HZ3 3498   7.009  10.066   2.177
  351LY3      C 3499   6.766   9.291   2.279
  351LY3      O 3500   6.650   9.263   2.250
  352SER      N 3501   6.839   9.230   2.373
  352SER      H 3502   6.934   9.255   2.388
  352SER     CA 3503   6.787   9.140   2.477
  352SER     CB 3504   6.895   9.057   2.548
  352SER     OG 3505   6.973   8.993   2.448
  352SER     HG 3506   6.925   8.908   2.425
  352SER      C 3507   6.714   9.223   2.582
  352SER      O 3508   6.777   9.276   2.673
  353THR      N 3509   6.581   9.215   2.586
  353THR      H 3510   6.529   9.155   2.524
  353THR     CA 3511   6.502   9.287   2.688
  353THR     CB 3512   6.379   9.353   2.625
  353THR    OG1 3513   6.298   9.264   2.547
  353THR    HG1 3514   6.226   9.217   2.599
  353THR    CG2 3515   6.427   9.475   2.547
  353THR      C 3516   6.464   9.188   2.797
  353THR      O 3517   6.425   9.075   2.770
  354GL4      N 3518   6.471   9.233   2.922
  354GL4      H 3519   6.469   9.331   2.942
  354GL4     CA 3520   6.445   9.147   3.039
  354GL4     CB 3521   6.450   9.221   3.171
  354GL4     CG 3522   6.587   9.274   3.217
  354GL4     CD 3523   6.584   9.427   3.231
  354GL4    OE1 3524   6.562   9.488   3.125
  354GL4   HE11 3525   6.553   9.586   3.145
  354GL4   HE12 3526   6.565   9.429   3.045
  354GL4    OE2 3527   6.592   9.474   3.348
  354GL4   HE21 3528   6.654   9.553   3.337
  354GL4   HE22 3529   6.520   9.440   3.408
  354GL4      C 3530   6.303   9.090   3.028
  354GL4      O 3531   6.205   9.160   3.000
  355VAL      N 3532   6.291   8.969   3.081
  355VAL      H 3533   6.375   8.915   3.087
  355VAL     CA 3534   6.169   8.892   3.109
  355VAL     CB 3535   6.119   8.798   3.000
  355VAL    CG1 3536   6.072   8.874   2.875
  355VAL    CG2 3537   6.222   8.697   2.948
  355VAL      C 3538   6.191   8.803   3.231
  355VAL      O 3539   6.302   8.763   3.263
  356SER      N 3540   6.084   8.790   3.310
  356SER      H 3541   5.996   8.823   3.276
  356SER     CA 3542   6.077   8.709   3.433
  356SER     CB 3543   5.946   8.725   3.510
  356SER     OG 3544   5.940   8.861   3.553
  356SER     HG 3545   5.872   8.890   3.486
  356SER      C 3546   6.089   8.559   3.406
  356SER      O 3547   6.009   8.513   3.324
  357AS4      N 3548   6.184   8.486   3.462
  357AS4      H 3549   6.246   8.526   3.531
  357AS4     CA 3550   6.211   8.344   3.435
  357AS4     CB 3551   6.358   8.310   3.459
  357AS4     CG 3552   6.404   8.176   3.401
  357AS4    OD1 3553   6.499   8.127   3.463
  357AS4   HD11 3554   6.542   8.051   3.414
  357AS4   HD12 3555   6.498   8.168   3.554
  357AS4    OD2 3556   6.368   8.146   3.284
  357AS4   HD21 3557   6.439   8.083   3.253
  357AS4   HD22 3558   6.278   8.178   3.253
  357AS4      C 3559   6.127   8.243   3.515
  357AS4      O 3560   6.115   8.263   3.635
  358ALA      N 3561   6.093   8.132   3.450
  358ALA      H 3562   6.143   8.111   3.367
  358ALA     CA 3563   6.022   8.027   3.525
  358ALA     CB 3564   5.925   7.964   3.424
  358ALA      C 3565   6.120   7.924   3.581
  358ALA      O 3566   6.072   7.846   3.663
  359LEU      N 3567   6.233   7.902   3.513
  359LEU      H 3568   6.249   7.937   3.421
  359LEU     CA 3569   6.346   7.820   3.560
  359LEU     CB 3570   6.440   7.803   3.441
  359LEU     CG 3571   6.390   7.690   3.349
  359LEU    CD1 3572   6.477   7.667   3.226
  359LEU    CD2 3573   6.370   7.558   3.424
  359LEU      C 3574   6.428   7.854   3.684
  359LEU      O 3575   6.442   7.767   3.770
  360ALA      N 3576   6.472   7.979   3.694
  360ALA      H 3577   6.457   8.043   3.619
  360ALA     CA 3578   6.568   8.022   3.797
  360ALA     CB 3579   6.609   8.166   3.765
  360ALA      C 3580   6.513   8.009   3.940
  360ALA      O 3581   6.395   8.042   3.952
  361PRO      N 3582   6.590   7.955   4.033
  361PRO     CA 3583   6.730   7.913   4.021
  361PRO     CB 3584   6.780   7.900   4.165
  361PRO     CG 3585   6.655   7.864   4.245
  361PRO     CD 3586   6.542   7.936   4.172
  361PRO      C 3587   6.758   7.788   3.939
  361PRO      O 3588   6.712   7.679   3.973
  362TY0      N 3589   6.858   7.801   3.851
  362TY0      H 3590   6.903   7.885   3.821
  362TY0     CA 3591   6.922   7.686   3.786
  362TY0     CB 3592   6.885   7.659   3.640
  362TY0     CG 3593   6.896   7.767   3.533
  362TY0    CD1 3594   6.782   7.843   3.506
  362TY0    HD1 3595   6.690   7.818   3.559
  362TY0    CD2 3596   7.005   7.770   3.447
  362TY0    HD2 3597   7.091   7.704   3.461
  362TY0    CE1 3598   6.787   7.931   3.398
  362TY0    HE1 3599   6.707   8.004   3.401
  362TY0    CE2 3600   7.008   7.861   3.342
  362TY0    HE2 3601   7.100   7.873   3.285
  362TY0     CZ 3602   6.897   7.940   3.314
  362TY0     OH 3603   6.877   8.015   3.201
  362TY0    HH1 3604   6.788   8.060   3.210
  362TY0    HH2 3605   6.965   8.017   3.153
  362TY0      C 3606   7.074   7.696   3.795
  362TY0      O 3607   7.134   7.803   3.781
  363VAL      N 3608   7.144   7.588   3.827
  363VAL      H 3609   7.100   7.498   3.835
  363VAL     CA 3610   7.288   7.590   3.855
  363VAL     CB 3611   7.330   7.486   3.960
  363VAL    CG1 3612   7.255   7.495   4.092
  363VAL    CG2 3613   7.316   7.346   3.900
  363VAL      C 3614   7.378   7.595   3.731
  363VAL      O 3615   7.361   7.519   3.637
  364VAL      N 3616   7.427   7.718   3.717
  364VAL      H 3617   7.411   7.782   3.792
  364VAL     CA 3618   7.503   7.769   3.602
  364VAL     CB 3619   7.575   7.899   3.637
  364VAL    CG1 3620   7.653   7.950   3.514
  364VAL    CG2 3621   7.486   8.015   3.681
  364VAL      C 3622   7.598   7.658   3.555
  364VAL      O 3623   7.702   7.636   3.618
  365SER      N 3624   7.564   7.600   3.441
  365SER      H 3625   7.506   7.643   3.372
  365SER     CA 3626   7.623   7.474   3.395
  365SER     CB 3627   7.548   7.414   3.276
  365SER     OG 3628   7.556   7.496   3.158
  365SER     HG 3629   7.491   7.571   3.167
  365SER      C 3630   7.770   7.482   3.350
  365SER      O 3631   7.845   7.384   3.351
  366PHE      N 3632   7.807   7.605   3.316
  366PHE      H 3633   7.743   7.682   3.315
  366PHE     CA 3634   7.946   7.639   3.283
  366PHE     CB 3635   7.938   7.781   3.226
  366PHE     CG 3636   8.065   7.829   3.157
  366PHE    CD1 3637   8.170   7.886   3.227
  366PHE    HD1 3638   8.153   7.921   3.329
  366PHE    CD2 3639   8.077   7.791   3.023
  366PHE    HD2 3640   7.999   7.736   2.973
  366PHE    CE1 3641   8.283   7.916   3.151
  366PHE    HE1 3642   8.372   7.943   3.207
  366PHE    CE2 3643   8.193   7.817   2.950
  366PHE    HE2 3644   8.191   7.802   2.842
  366PHE     CZ 3645   8.296   7.882   3.016
  366PHE     HZ 3646   8.384   7.910   2.959
  366PHE      C 3647   8.033   7.633   3.408
  366PHE      O 3648   8.152   7.604   3.403
  367SER      N 3649   7.974   7.649   3.526
  367SER      H 3650   7.875   7.659   3.540
  367SER     CA 3651   8.051   7.638   3.651
  367SER     CB 3652   7.978   7.702   3.770
  367SER     OG 3653   8.053   7.699   3.891
  367SER     HG 3654   8.140   7.747   3.882
  367SER      C 3655   8.084   7.495   3.692
  367SER      O 3656   8.002   7.405   3.676
  368SER      N 3657   8.207   7.472   3.739
  368SER      H 3658   8.271   7.548   3.749
  368SER     CA 3659   8.260   7.338   3.766
  368SER     CB 3660   8.391   7.352   3.844
  368SER     OG 3661   8.474   7.246   3.796
  368SER     HG 3662   8.484   7.173   3.864
  368SER      C 3663   8.168   7.255   3.855
  368SER      O 3664   8.137   7.305   3.963
  369ARG      N 3665   8.119   7.135   3.823
  369ARG      H 3666   8.156   7.088   3.743
  369ARG     CA 3667   8.019   7.067   3.908
  369ARG     CB 3668   7.913   7.004   3.817
  369ARG     CG 3669   7.822   7.101   3.743
  369ARG     CD 3670   7.699   7.038   3.676
  369ARG     NE 3671   7.608   7.147   3.639
  369ARG     HE 3672   7.641   7.236   3.672
  369ARG     CZ 3673   7.482   7.148   3.593
  369ARG    NH1 3674   7.432   7.027   3.565
  369ARG   HH11 3675   7.484   6.945   3.591
  369ARG   HH12 3676   7.339   7.013   3.529
  369ARG    NH2 3677   7.408   7.258   3.573
  369ARG   HH21 3678   7.451   7.346   3.591
  369ARG   HH22 3679   7.315   7.256   3.536
  369ARG      C 3680   8.061   6.968   4.016
  369ARG      O 3681   8.135   6.876   3.979
  370GLY      N 3682   7.994   6.960   4.130
  370GLY      H 3683   7.939   7.034   4.170
  370GLY     CA 3684   8.007   6.863   4.241
  370GLY      C 3685   7.967   6.725   4.186
  370GLY      O 3686   7.894   6.712   4.087
  371PRO      N 3687   8.017   6.625   4.257
  371PRO     CA 3688   8.094   6.627   4.382
  371PRO     CB 3689   8.069   6.491   4.448
  371PRO     CG 3690   8.042   6.400   4.328
  371PRO     CD 3691   7.973   6.489   4.224
  371PRO      C 3692   8.245   6.653   4.380
  371PRO      O 3693   8.297   6.726   4.295
  372ASN      N 3694   8.319   6.613   4.483
  372ASN      H 3695   8.286   6.576   4.569
  372ASN     CA 3696   8.464   6.633   4.491
  372ASN     CB 3697   8.512   6.737   4.592
  372ASN     CG 3698   8.649   6.789   4.550
  372ASN    OD1 3699   8.735   6.720   4.495
  372ASN    ND2 3700   8.680   6.911   4.592
  372ASN   HD21 3701   8.616   6.964   4.648
  372ASN   HD22 3702   8.769   6.950   4.568
  372ASN      C 3703   8.534   6.498   4.509
  372ASN      O 3704   8.531   6.447   4.622
  373PRO      N 3705   8.585   6.432   4.406
  373PRO     CA 3706   8.649   6.300   4.408
  373PRO     CB 3707   8.678   6.274   4.260
  373PRO     CG 3708   8.569   6.349   4.182
  373PRO     CD 3709   8.569   6.477   4.266
  373PRO      C 3710   8.770   6.287   4.500
  373PRO      O 3711   8.804   6.173   4.530
  374ALA      N 3712   8.806   6.396   4.566
  374ALA      H 3713   8.769   6.487   4.543
  374ALA     CA 3714   8.923   6.398   4.656
  374ALA     CB 3715   8.964   6.542   4.684
  374ALA      C 3716   8.922   6.324   4.790
  374ALA      O 3717   9.018   6.253   4.818
  375SER      N 3718   8.810   6.328   4.863
  375SER      H 3719   8.719   6.343   4.825
  375SER     CA 3720   8.807   6.291   5.005
  375SER     CB 3721   8.860   6.409   5.085
  375SER     OG 3722   9.000   6.402   5.111
  375SER     HG 3723   9.051   6.458   5.045
  375SER      C 3724   8.659   6.273   5.040
  375SER      O 3725   8.569   6.296   4.958
  376PHE      N 3726   8.635   6.212   5.156
  376PHE      H 3727   8.685   6.251   5.233
  376PHE     CA 3728   8.507   6.145   5.179
  376PHE     CB 3729   8.516   6.011   5.253
  376PHE     CG 3730   8.621   5.911   5.205
  376PHE    CD1 3731   8.693   5.850   5.309
  376PHE    HD1 3732   8.703   5.902   5.403
  376PHE    CD2 3733   8.638   5.876   5.073
  376PHE    HD2 3734   8.575   5.931   5.002
  376PHE    CE1 3735   8.789   5.755   5.278
  376PHE    HE1 3736   8.867   5.733   5.351
  376PHE    CE2 3737   8.735   5.781   5.043
  376PHE    HE2 3738   8.767   5.786   4.939
  376PHE     CZ 3739   8.808   5.719   5.144
  376PHE     HZ 3740   8.872   5.633   5.130
  376PHE      C 3741   8.424   6.239   5.267
  376PHE      O 3742   8.422   6.361   5.245
  377AS4      N 3743   8.324   6.186   5.337
  377AS4      H 3744   8.307   6.089   5.316
  377AS4     CA 3745   8.235   6.240   5.439
  377AS4     CB 3746   8.316   6.294   5.559
  377AS4     CG 3747   8.239   6.292   5.691
  377AS4    OD1 3748   8.187   6.401   5.724
  377AS4   HD11 3749   8.144   6.383   5.811
  377AS4   HD12 3750   8.206   6.474   5.658
  377AS4    OD2 3751   8.269   6.203   5.774
  377AS4   HD21 3752   8.190   6.171   5.826
  377AS4   HD22 3753   8.363   6.170   5.766
  377AS4      C 3754   8.114   6.320   5.391
  377AS4      O 3755   8.059   6.288   5.285
  378LEU      N 3756   8.078   6.424   5.465
  378LEU      H 3757   8.114   6.428   5.559
  378LEU     CA 3758   7.964   6.513   5.441
  378LEU     CB 3759   7.921   6.606   5.554
  378LEU     CG 3760   7.871   6.527   5.675
  378LEU    CD1 3761   7.872   6.615   5.800
  378LEU    CD2 3762   7.723   6.492   5.655
  378LEU      C 3763   7.969   6.583   5.304
  378LEU      O 3764   8.078   6.608   5.253
  379LEU      N 3765   7.856   6.642   5.267
  379LEU      H 3766   7.791   6.687   5.328
  379LEU     CA 3767   7.824   6.684   5.130
  379LEU     CB 3768   7.675   6.691   5.094
  379LEU     CG 3769   7.607   6.556   5.068
  379LEU    CD1 3770   7.460   6.584   5.035
  379LEU    CD2 3771   7.667   6.493   4.943
  379LEU      C 3772   7.898   6.812   5.090
  379LEU      O 3773   7.880   6.915   5.156
  380LY3      N 3774   7.943   6.804   4.967
  380LY3      H 3775   7.952   6.720   4.913
  380LY3     CA 3776   7.995   6.921   4.894
  380LY3     CB 3777   8.147   6.936   4.894
  380LY3     CG 3778   8.200   6.964   5.035
  380LY3     CD 3779   8.171   7.111   5.066
  380LY3     CE 3780   8.215   7.142   5.210
  380LY3     NZ 3781   8.168   7.275   5.250
  380LY3    HZ1 3782   8.209   7.348   5.194
  380LY3    HZ2 3783   8.070   7.273   5.226
  380LY3    HZ3 3784   8.173   7.284   5.349
  380LY3      C 3785   7.941   6.938   4.752
  380LY3      O 3786   7.929   6.833   4.689
  381PRO      N 3787   7.882   7.052   4.715
  381PRO     CA 3788   7.866   7.181   4.783
  381PRO     CB 3789   7.828   7.286   4.679
  381PRO     CG 3790   7.746   7.204   4.580
  381PRO     CD 3791   7.815   7.067   4.585
  381PRO      C 3792   7.753   7.176   4.887
  381PRO      O 3793   7.671   7.086   4.903
  382AS4      N 3794   7.760   7.289   4.957
  382AS4      H 3795   7.814   7.365   4.920
  382AS4     CA 3796   7.662   7.316   5.062
  382AS4     CB 3797   7.718   7.409   5.170
  382AS4     CG 3798   7.837   7.363   5.253
  382AS4    OD1 3799   7.838   7.247   5.302
  382AS4   HD11 3800   7.928   7.207   5.318
  382AS4   HD12 3801   7.742   7.221   5.314
  382AS4    OD2 3802   7.911   7.452   5.299
  382AS4   HD21 3803   7.976   7.404   5.358
  382AS4   HD22 3804   7.850   7.531   5.299
  382AS4      C 3805   7.525   7.369   5.019
  382AS4      O 3806   7.424   7.303   5.042
  383ILE      N 3807   7.531   7.471   4.934
  383ILE      H 3808   7.599   7.468   4.861
  383ILE     CA 3809   7.421   7.563   4.899
  383ILE     CB 3810   7.404   7.674   5.003
  383ILE    CG1 3811   7.535   7.737   5.050
  383ILE    CG2 3812   7.304   7.621   5.106
  383ILE     CD 3813   7.497   7.862   5.132
  383ILE      C 3814   7.446   7.630   4.764
  383ILE      O 3815   7.557   7.643   4.714
  384ALA      N 3816   7.342   7.676   4.694
  384ALA      H 3817   7.252   7.653   4.731
  384ALA     CA 3818   7.338   7.774   4.585
  384ALA     CB 3819   7.250   7.708   4.479
  384ALA      C 3820   7.298   7.914   4.630
  384ALA      O 3821   7.200   7.947   4.696
  385ALA      N 3822   7.372   8.005   4.568
  385ALA      H 3823   7.427   7.977   4.488
  385ALA     CA 3824   7.333   8.146   4.580
  385ALA     CB 3825   7.411   8.211   4.696
  385ALA      C 3826   7.337   8.228   4.450
  385ALA      O 3827   7.413   8.179   4.368
  386PRO      N 3828   7.245   8.324   4.446
  386PRO     CA 3829   7.221   8.395   4.319
  386PRO     CB 3830   7.121   8.505   4.356
  386PRO     CG 3831   7.045   8.446   4.474
  386PRO     CD 3832   7.145   8.358   4.549
  386PRO      C 3833   7.346   8.455   4.255
  386PRO      O 3834   7.425   8.524   4.318
  387GLY      N 3835   7.355   8.449   4.122
  387GLY      H 3836   7.295   8.388   4.071
  387GLY     CA 3837   7.466   8.497   4.038
  387GLY      C 3838   7.408   8.502   3.896
  387GLY      O 3839   7.289   8.484   3.875
  388VAL      N 3840   7.501   8.554   3.817
  388VAL      H 3841   7.593   8.572   3.852
  388VAL     CA 3842   7.485   8.594   3.677
  388VAL     CB 3843   7.499   8.481   3.574
  388VAL    CG1 3844   7.629   8.401   3.586
  388VAL    CG2 3845   7.381   8.383   3.567
  388VAL      C 3846   7.370   8.691   3.647
  388VAL      O 3847   7.306   8.739   3.740
  389ARG      N 3848   7.389   8.767   3.539
  389ARG      H 3849   7.470   8.751   3.483
  389ARG     CA 3850   7.293   8.861   3.480
  389ARG     CB 3851   7.168   8.789   3.428
  389ARG     CG 3852   7.194   8.733   3.289
  389ARG     CD 3853   7.074   8.655   3.236
  389ARG     NE 3854   7.100   8.510   3.238
  389ARG     HE 3855   7.191   8.490   3.201
  389ARG     CZ 3856   7.016   8.415   3.279
  389ARG    NH1 3857   6.892   8.442   3.322
  389ARG   HH11 3858   6.863   8.538   3.330
  389ARG   HH12 3859   6.825   8.373   3.350
  389ARG    NH2 3860   7.051   8.286   3.275
  389ARG   HH21 3861   7.145   8.264   3.247
  389ARG   HH22 3862   6.990   8.213   3.305
  389ARG      C 3863   7.253   8.990   3.552
  389ARG      O 3864   7.176   9.075   3.506
  390ILE      N 3865   7.306   9.011   3.671
  390ILE      H 3866   7.320   8.925   3.722
  390ILE     CA 3867   7.317   9.129   3.757
  390ILE     CB 3868   7.386   9.103   3.891
  390ILE    CG1 3869   7.315   8.987   3.961
  390ILE    CG2 3870   7.387   9.225   3.983
  390ILE     CD 3871   7.393   8.923   4.076
  390ILE      C 3872   7.393   9.235   3.678
  390ILE      O 3873   7.494   9.203   3.615
  391LEU      N 3874   7.325   9.348   3.658
  391LEU      H 3875   7.226   9.348   3.667
  391LEU     CA 3876   7.385   9.469   3.599
  391LEU     CB 3877   7.290   9.588   3.586
  391LEU     CG 3878   7.173   9.560   3.492
  391LEU    CD1 3879   7.074   9.676   3.503
  391LEU    CD2 3880   7.220   9.547   3.347
  391LEU      C 3881   7.505   9.514   3.683
  391LEU      O 3882   7.496   9.519   3.805
  392ALA      N 3883   7.605   9.565   3.612
  392ALA      H 3884   7.610   9.551   3.513
  392ALA     CA 3885   7.722   9.625   3.677
  392ALA     CB 3886   7.793   9.515   3.755
  392ALA      C 3887   7.818   9.708   3.591
  392ALA      O 3888   7.834   9.697   3.469
  393ALA      N 3889   7.876   9.803   3.663
  393ALA      H 3890   7.851   9.813   3.759
  393ALA     CA 3891   7.990   9.886   3.619
  393ALA     CB 3892   8.023   9.992   3.724
  393ALA      C 3893   8.117   9.819   3.566
  393ALA      O 3894   8.174   9.740   3.641
  394TRP      N 3895   8.153   9.828   3.439
  394TRP      H 3896   8.089   9.863   3.370
  394TRP     CA 3897   8.281   9.781   3.383
  394TRP     CB 3898   8.251   9.709   3.252
  394TRP     CG 3899   8.278   9.558   3.252
  394TRP    CD1 3900   8.394   9.497   3.236
  394TRP    HD1 3901   8.485   9.556   3.224
  394TRP    CD2 3902   8.191   9.458   3.295
  394TRP    NE1 3903   8.387   9.368   3.269
  394TRP    HE1 3904   8.462   9.307   3.242
  394TRP    CE2 3905   8.260   9.338   3.292
  394TRP    CE3 3906   8.061   9.465   3.344
  394TRP    HE3 3907   7.997   9.553   3.347
  394TRP    CZ2 3908   8.199   9.220   3.335
  394TRP    HZ2 3909   8.235   9.122   3.303
  394TRP    CZ3 3910   7.999   9.350   3.391
  394TRP    HZ3 3911   7.892   9.351   3.410
  394TRP    CH2 3912   8.071   9.231   3.388
  394TRP    HH2 3913   8.034   9.143   3.440
  394TRP      C 3914   8.387   9.890   3.367
  394TRP      O 3915   8.362   9.986   3.293
  395PRO      N 3916   8.512   9.863   3.403
  395PRO     CA 3917   8.619   9.962   3.388
  395PRO     CB 3918   8.737   9.912   3.472
  395PRO     CG 3919   8.711   9.764   3.497
  395PRO     CD 3920   8.562   9.743   3.473
  395PRO      C 3921   8.668   9.987   3.244
  395PRO      O 3922   8.716   9.885   3.194
  396PRO      N 3923   8.695  10.114   3.217
  396PRO     CA 3924   8.762  10.143   3.089
  396PRO     CB 3925   8.769  10.295   3.084
  396PRO     CG 3926   8.643  10.335   3.161
  396PRO     CD 3927   8.640  10.236   3.277
  396PRO      C 3928   8.893  10.072   3.054
  396PRO      O 3929   8.901  10.028   2.940
  397ILE      N 3930   8.974  10.042   3.155
  397ILE      H 3931   8.972  10.091   3.243
  397ILE     CA 3932   9.095   9.961   3.137
  397ILE     CB 3933   9.182   9.957   3.263
  397ILE    CG1 3934   9.316   9.885   3.250
  397ILE    CG2 3935   9.110   9.882   3.375
  397ILE     CD 3936   9.411   9.988   3.187
  397ILE      C 3937   9.070   9.819   3.084
  397ILE      O 3938   9.113   9.782   2.974
  398ALA      N 3939   8.965   9.757   3.138
  398ALA      H 3940   8.888   9.808   3.176
  398ALA     CA 3941   8.935   9.614   3.125
  398ALA     CB 3942   8.880   9.557   3.257
  398ALA      C 3943   8.836   9.602   3.008
  398ALA      O 3944   8.743   9.681   3.000
  399PRO      N 3945   8.852   9.491   2.936
  399PRO     CA 3946   8.768   9.460   2.821
  399PRO     CB 3947   8.818   9.340   2.740
  399PRO     CG 3948   8.928   9.286   2.834
  399PRO     CD 3949   8.969   9.402   2.924
  399PRO      C 3950   8.621   9.440   2.857
  399PRO      O 3951   8.590   9.427   2.976
  400VAL      N 3952   8.533   9.408   2.763
  400VAL      H 3953   8.563   9.411   2.668
  400VAL     CA 3954   8.394   9.367   2.785
  400VAL     CB 3955   8.313   9.386   2.657
  400VAL    CG1 3956   8.313   9.530   2.606
  400VAL    CG2 3957   8.355   9.291   2.545
  400VAL      C 3958   8.363   9.235   2.857
  400VAL      O 3959   8.455   9.155   2.876
  401SER      N 3960   8.247   9.234   2.922
  401SER      H 3961   8.199   9.318   2.944
  401SER     CA 3962   8.184   9.117   2.987
  401SER     CB 3963   8.042   9.155   3.032
  401SER     OG 3964   7.992   9.046   3.108
  401SER     HG 3965   7.908   9.077   3.153
  401SER      C 3966   8.181   9.003   2.884
  401SER      O 3967   8.126   9.021   2.776
  402GLY      N 3968   8.185   8.881   2.937
  402GLY      H 3969   8.188   8.866   3.035
  402GLY     CA 3970   8.190   8.756   2.861
  402GLY      C 3971   8.312   8.759   2.767
  402GLY      O 3972   8.410   8.696   2.806
  403VAL      N 3973   8.306   8.823   2.651
  403VAL      H 3974   8.252   8.907   2.645
  403VAL     CA 3975   8.416   8.806   2.554
  403VAL     CB 3976   8.371   8.763   2.415
  403VAL    CG1 3977   8.291   8.634   2.433
  403VAL    CG2 3978   8.283   8.872   2.353
  403VAL      C 3979   8.520   8.919   2.553
  403VAL      O 3980   8.490   9.030   2.595
  404LY3      N 3981   8.645   8.887   2.520
  404LY3      H 3982   8.692   8.800   2.509
  404LY3     CA 3983   8.744   8.996   2.519
  404LY3     CB 3984   8.882   8.928   2.521
  404LY3     CG 3985   8.941   8.954   2.660
  404LY3     CD 3986   8.860   8.903   2.780
  404LY3     CE 3987   8.940   8.909   2.910
  404LY3     NZ 3988   8.887   8.839   3.028
  404LY3    HZ1 3989   8.893   8.740   3.013
  404LY3    HZ2 3990   8.944   8.865   3.106
  404LY3    HZ3 3991   8.791   8.864   3.041
  404LY3      C 3992   8.731   9.081   2.393
  404LY3      O 3993   8.753   9.034   2.281
  405GLY      N 3994   8.677   9.200   2.416
  405GLY      H 3995   8.636   9.218   2.505
  405GLY     CA 3996   8.646   9.300   2.312
  405GLY      C 3997   8.649   9.437   2.379
  405GLY      O 3998   8.619   9.448   2.498
  406AS4      N 3999   8.648   9.540   2.295
  406AS4      H 4000   8.651   9.522   2.197
  406AS4     CA 4001   8.665   9.680   2.338
  406AS4     CB 4002   8.722   9.756   2.217
  406AS4     CG 4003   8.868   9.726   2.183
  406AS4    OD1 4004   8.947   9.683   2.270
  406AS4   HD11 4005   9.031   9.656   2.224
  406AS4   HD12 4006   8.904   9.694   2.360
  406AS4    OD2 4007   8.910   9.728   2.066
  406AS4   HD21 4008   9.008   9.749   2.065
  406AS4   HD22 4009   8.832   9.707   2.007
  406AS4      C 4010   8.537   9.746   2.389
  406AS4      O 4011   8.438   9.745   2.316
  407ASN      N 4012   8.549   9.841   2.481
  407ASN      H 4013   8.639   9.868   2.515
  407ASN     CA 4014   8.435   9.882   2.565
  407ASN     CB 4015   8.489   9.974   2.674
  407ASN     CG 4016   8.598   9.906   2.758
  407ASN    OD1 4017   8.715   9.906   2.719
  407ASN    ND2 4018   8.560   9.865   2.878
  407ASN   HD21 4019   8.471   9.882   2.921
  407ASN   HD22 4020   8.627   9.804   2.921
  407ASN      C 4021   8.315   9.945   2.495
  407ASN      O 4022   8.201   9.918   2.532
  408ARG      N 4023   8.344  10.031   2.398
  408ARG      H 4024   8.437  10.027   2.362
  408ARG     CA 4025   8.241  10.091   2.311
  408ARG     CB 4026   8.192   9.977   2.223
  408ARG     CG 4027   8.293   9.931   2.118
  408ARG     CD 4028   8.215   9.836   2.027
  408ARG     NE 4029   8.164   9.926   1.923
  408ARG     HE 4030   8.184  10.017   1.960
  408ARG     CZ 4031   8.083   9.900   1.819
  408ARG    NH1 4032   8.029   9.779   1.801
  408ARG   HH11 4033   8.048   9.703   1.862
  408ARG   HH12 4034   7.957   9.771   1.731
  408ARG    NH2 4035   8.052  10.006   1.742
  408ARG   HH21 4036   8.081  10.094   1.778
  408ARG   HH22 4037   8.001   9.998   1.656
  408ARG      C 4038   8.122  10.158   2.380
  408ARG      O 4039   8.008  10.114   2.366
  409GL4      N 4040   8.161  10.255   2.462
  409GL4      H 4041   8.259  10.264   2.478
  409GL4     CA 4042   8.072  10.342   2.539
  409GL4     CB 4043   8.006  10.452   2.455
  409GL4     CG 4044   8.084  10.578   2.490
  409GL4     CD 4045   8.006  10.705   2.453
  409GL4    OE1 4046   7.961  10.762   2.554
  409GL4   HE11 4047   7.903  10.839   2.526
  409GL4   HE12 4048   7.986  10.708   2.634
  409GL4    OE2 4049   7.981  10.736   2.334
  409GL4   HE21 4050   7.932  10.822   2.324
  409GL4   HE22 4051   8.017  10.663   2.276
  409GL4      C 4052   7.962  10.270   2.618
  409GL4      O 4053   7.865  10.335   2.658
  410VAL      N 4054   7.989  10.148   2.663
  410VAL      H 4055   8.039  10.083   2.607
  410VAL     CA 4056   7.902  10.080   2.760
  410VAL     CB 4057   7.835   9.952   2.711
  410VAL    CG1 4058   7.737   9.902   2.817
  410VAL    CG2 4059   7.751   9.966   2.584
  410VAL      C 4060   7.976  10.071   2.895
  410VAL      O 4061   8.037   9.967   2.917
  411LEU      N 4062   7.944  10.160   2.987
  411LEU      H 4063   7.912  10.250   2.957
  411LEU     CA 4064   7.993  10.139   3.125
  411LEU     CB 4065   7.994  10.268   3.206
  411LEU     CG 4066   8.084  10.279   3.330
  411LEU    CD1 4067   8.231  10.276   3.289
  411LEU    CD2 4068   8.039  10.388   3.428
  411LEU      C 4069   7.916  10.026   3.192
  411LEU      O 4070   7.975   9.936   3.252
  412TY0      N 4071   7.785  10.048   3.200
  412TY0      H 4072   7.739  10.124   3.154
  412TY0     CA 4073   7.698   9.955   3.275
  412TY0     CB 4074   7.577  10.019   3.342
  412TY0     CG 4075   7.625  10.142   3.420
  412TY0    CD1 4076   7.667  10.126   3.552
  412TY0    HD1 4077   7.675  10.026   3.594
  412TY0    CD2 4078   7.610  10.266   3.360
  412TY0    HD2 4079   7.540  10.276   3.276
  412TY0    CE1 4080   7.697  10.241   3.624
  412TY0    HE1 4081   7.735  10.219   3.724
  412TY0    CE2 4082   7.643  10.380   3.431
  412TY0    HE2 4083   7.609  10.478   3.396
  412TY0     CZ 4084   7.686  10.366   3.564
  412TY0     OH 4085   7.718  10.479   3.632
  412TY0    HH1 4086   7.734  10.449   3.726
  412TY0    HH2 4087   7.703  10.564   3.582
  412TY0      C 4088   7.654   9.839   3.184
  412TY0      O 4089   7.575   9.851   3.092
  413ASN      N 4090   7.696   9.718   3.220
  413ASN      H 4091   7.743   9.704   3.308
  413ASN     CA 4092   7.680   9.590   3.150
  413ASN     CB 4093   7.792   9.561   3.049
  413ASN     CG 4094   7.746   9.471   2.934
  413ASN    OD1 4095   7.635   9.418   2.929
  413ASN    ND2 4096   7.837   9.438   2.843
  413ASN   HD21 4097   7.932   9.463   2.864
  413ASN   HD22 4098   7.813   9.379   2.767
  413ASN      C 4099   7.648   9.471   3.240
  413ASN      O 4100   7.682   9.475   3.358
  414ILE      N 4101   7.596   9.360   3.188
  414ILE      H 4102   7.574   9.365   3.092
  414ILE     CA 4103   7.558   9.236   3.257
  414ILE     CB 4104   7.441   9.155   3.199
  414ILE    CG1 4105   7.461   9.123   3.051
  414ILE    CG2 4106   7.309   9.230   3.213
  414ILE     CD 4107   7.543   8.998   3.020
  414ILE      C 4108   7.675   9.147   3.299
  414ILE      O 4109   7.753   9.118   3.210
  415ILE      N 4110   7.670   9.104   3.426
  415ILE      H 4111   7.596   9.135   3.485
  415ILE     CA 4112   7.767   9.014   3.489
  415ILE     CB 4113   7.761   9.011   3.643
  415ILE    CG1 4114   7.801   9.150   3.692
  415ILE    CG2 4115   7.861   8.911   3.700
  415ILE     CD 4116   7.787   9.163   3.844
  415ILE      C 4117   7.750   8.873   3.434
  415ILE      O 4118   7.643   8.813   3.434
  416SER      N 4119   7.848   8.836   3.351
  416SER      H 4120   7.929   8.895   3.342
  416SER     CA 4121   7.860   8.698   3.302
  416SER     CB 4122   7.951   8.695   3.178
  416SER     OG 4123   8.059   8.789   3.168
  416SER     HG 4124   8.030   8.882   3.147
  416SER      C 4125   7.920   8.598   3.400
  416SER      O 4126   7.905   8.477   3.377
  417GLY      N 4127   7.972   8.650   3.509
  417GLY      H 4128   7.994   8.748   3.509
  417GLY     CA 4129   8.044   8.572   3.612
  417GLY      C 4130   7.968   8.499   3.723
  417GLY      O 4131   7.880   8.555   3.788
  418THR      N 4132   8.010   8.374   3.740
  418THR      H 4133   8.099   8.347   3.703
  418THR     CA 4134   7.969   8.278   3.843
  418THR     CB 4135   8.030   8.141   3.815
  418THR    OG1 4136   8.169   8.161   3.786
  418THR    HG1 4137   8.190   8.133   3.693
  418THR    CG2 4138   7.954   8.083   3.694
  418THR      C 4139   8.021   8.305   3.985
  418THR      O 4140   7.960   8.261   4.082
  419SER      N 4141   8.124   8.388   3.996
  419SER      H 4142   8.173   8.413   3.914
  419SER     CA 4143   8.177   8.438   4.125
  419SER     CB 4144   8.288   8.541   4.109
  419SER     OG 4145   8.388   8.461   4.045
  419SER     HG 4146   8.469   8.447   4.101
  419SER      C 4147   8.075   8.499   4.222
  419SER      O 4148   8.098   8.502   4.342
  420MET      N 4149   7.965   8.553   4.167
  420MET      H 4150   7.955   8.532   4.071
  420MET     CA 4151   7.856   8.621   4.238
  420MET     CB 4152   7.759   8.698   4.148
  420MET     CG 4153   7.834   8.795   4.057
  420MET     SD 4154   7.932   8.923   4.144
  420MET     CE 4155   8.064   8.941   4.026
  420MET      C 4156   7.780   8.549   4.351
  420MET      O 4157   7.741   8.613   4.448
  421SER      N 4158   7.810   8.419   4.356
  421SER      H 4159   7.885   8.380   4.304
  421SER     CA 4160   7.757   8.328   4.458
  421SER     CB 4161   7.805   8.185   4.432
  421SER     OG 4162   7.947   8.182   4.410
  421SER     HG 4163   7.954   8.094   4.361
  421SER      C 4164   7.814   8.374   4.592
  421SER      O 4165   7.734   8.408   4.679
  422CY0      N 4166   7.945   8.391   4.601
  422CY0      H 4167   8.016   8.367   4.535
  422CY0     CA 4168   8.001   8.429   4.733
  422CY0     CB 4169   8.152   8.407   4.740
  422CY0     SG 4170   8.250   8.455   4.592
  422CY0    HG1 4171   8.362   8.402   4.641
  422CY0    HG2 4172   8.185   8.382   4.502
  422CY0    HG3 4173   8.225   8.585   4.578
  422CY0      C 4174   7.951   8.564   4.785
  422CY0      O 4175   7.904   8.550   4.899
  423PRO      N 4176   7.927   8.673   4.714
  423PRO     CA 4177   7.860   8.797   4.755
  423PRO     CB 4178   7.850   8.888   4.632
  423PRO     CG 4179   7.985   8.858   4.566
  423PRO     CD 4180   8.002   8.708   4.592
  423PRO      C 4181   7.720   8.779   4.814
  423PRO      O 4182   7.700   8.821   4.927
  424HI2      N 4183   7.643   8.689   4.752
  424HI2      H 4184   7.664   8.670   4.656
  424HI2     CA 4185   7.517   8.639   4.809
  424HI2     CB 4186   7.417   8.602   4.700
  424HI2     CG 4187   7.361   8.720   4.622
  424HI2    ND1 4188   7.372   8.731   4.490
  424HI2    HD1 4189   7.407   8.675   4.415
  424HI2    CD2 4190   7.295   8.827   4.667
  424HI2    HD2 4191   7.255   8.821   4.769
  424HI2    CE1 4192   7.299   8.833   4.448
  424HI2    HE1 4193   7.255   8.841   4.347
  424HI2    NE2 4194   7.255   8.892   4.559
  424HI2    HE2 4195   7.213   8.982   4.550
  424HI2      C 4196   7.520   8.547   4.932
  424HI2      O 4197   7.435   8.577   5.016
  425ALA      N 4198   7.609   8.449   4.946
  425ALA      H 4199   7.672   8.430   4.872
  425ALA     CA 4200   7.621   8.375   5.073
  425ALA     CB 4201   7.706   8.251   5.042
  425ALA      C 4202   7.674   8.465   5.184
  425ALA      O 4203   7.618   8.455   5.293
  426SER      N 4204   7.778   8.538   5.148
  426SER      H 4205   7.832   8.533   5.064
  426SER     CA 4206   7.834   8.640   5.238
  426SER     CB 4207   7.941   8.730   5.177
  426SER     OG 4208   8.060   8.656   5.149
  426SER     HG 4209   8.111   8.688   5.069
  426SER      C 4210   7.728   8.738   5.288
  426SER      O 4211   7.719   8.767   5.406
  427GLY      N 4212   7.644   8.790   5.198
  427GLY      H 4213   7.662   8.784   5.101
  427GLY     CA 4214   7.529   8.874   5.238
  427GLY      C 4215   7.429   8.803   5.330
  427GLY      O 4216   7.404   8.843   5.443
  428ALA      N 4217   7.406   8.676   5.295
  428ALA      H 4218   7.407   8.639   5.203
  428ALA     CA 4219   7.317   8.590   5.375
  428ALA     CB 4220   7.297   8.462   5.295
  428ALA      C 4221   7.370   8.567   5.517
  428ALA      O 4222   7.295   8.565   5.615
  429ALA      N 4223   7.503   8.555   5.523
  429ALA      H 4224   7.556   8.513   5.448
  429ALA     CA 4225   7.578   8.557   5.649
  429ALA     CB 4226   7.728   8.532   5.627
  429ALA      C 4227   7.570   8.685   5.731
  429ALA      O 4228   7.539   8.684   5.851
  430ALA      N 4229   7.590   8.798   5.665
  430ALA      H 4230   7.620   8.794   5.569
  430ALA     CA 4231   7.587   8.937   5.714
  430ALA     CB 4232   7.646   9.025   5.604
  430ALA      C 4233   7.447   8.974   5.764
  430ALA      O 4234   7.442   9.020   5.877
  431TY0      N 4235   7.338   8.943   5.694
  431TY0      H 4236   7.345   8.904   5.604
  431TY0     CA 4237   7.197   8.961   5.734
  431TY0     CB 4238   7.086   8.919   5.639
  431TY0     CG 4239   7.047   9.028   5.538
  431TY0    CD1 4240   7.093   9.009   5.408
  431TY0    HD1 4241   7.141   8.913   5.385
  431TY0    CD2 4242   6.964   9.134   5.573
  431TY0    HD2 4243   6.897   9.115   5.656
  431TY0    CE1 4244   7.054   9.098   5.309
  431TY0    HE1 4245   7.095   9.083   5.210
  431TY0    CE2 4246   6.924   9.218   5.469
  431TY0    HE2 4247   6.879   9.304   5.519
  431TY0     CZ 4248   6.972   9.206   5.340
  431TY0     OH 4249   6.928   9.295   5.247
  431TY0    HH1 4250   6.975   9.306   5.158
  431TY0    HH2 4251   6.851   9.340   5.293
  431TY0      C 4252   7.155   8.896   5.866
  431TY0      O 4253   7.095   8.955   5.957
  432ILE      N 4254   7.202   8.773   5.882
  432ILE      H 4255   7.217   8.714   5.802
  432ILE     CA 4256   7.196   8.703   6.010
  432ILE     CB 4257   7.154   8.556   6.003
  432ILE    CG1 4258   7.248   8.467   5.920
  432ILE    CG2 4259   7.014   8.554   5.941
  432ILE     CD 4260   7.189   8.326   5.917
  432ILE      C 4261   7.298   8.731   6.120
  432ILE      O 4262   7.270   8.706   6.238
  433LY3      N 4263   7.415   8.787   6.089
  433LY3      H 4264   7.455   8.750   6.005
  433LY3     CA 4265   7.507   8.845   6.188
  433LY3     CB 4266   7.642   8.871   6.120
  433LY3     CG 4267   7.761   8.789   6.170
  433LY3     CD 4268   7.883   8.815   6.080
  433LY3     CE 4269   8.007   8.764   6.153
  433LY3     NZ 4270   8.020   8.806   6.294
  433LY3    HZ1 4271   8.101   8.751   6.313
  433LY3    HZ2 4272   8.036   8.905   6.293
  433LY3    HZ3 4273   7.947   8.766   6.350
  433LY3      C 4274   7.463   8.976   6.255
  433LY3      O 4275   7.447   8.972   6.377
  434SER      N 4276   7.389   9.048   6.172
  434SER      H 4277   7.403   9.014   6.078
  434SER     CA 4278   7.321   9.174   6.205
  434SER     CB 4279   7.299   9.268   6.085
  434SER     OG 4280   7.179   9.239   6.014
  434SER     HG 4281   7.169   9.301   5.936
  434SER      C 4282   7.190   9.159   6.284
  434SER      O 4283   7.180   9.233   6.381
  435PHE      N 4284   7.111   9.057   6.255
  435PHE      H 4285   7.104   9.018   6.163
  435PHE     CA 4286   7.011   8.998   6.346
  435PHE     CB 4287   6.942   8.897   6.255
  435PHE     CG 4288   6.836   8.799   6.306
  435PHE    CD1 4289   6.707   8.844   6.334
  435PHE    HD1 4290   6.661   8.923   6.274
  435PHE    CD2 4291   6.879   8.675   6.353
  435PHE    HD2 4292   6.980   8.639   6.335
  435PHE    CE1 4293   6.628   8.773   6.425
  435PHE    HE1 4294   6.522   8.796   6.436
  435PHE    CE2 4295   6.802   8.611   6.449
  435PHE    HE2 4296   6.815   8.508   6.481
  435PHE     CZ 4297   6.682   8.665   6.493
  435PHE     HZ 4298   6.638   8.632   6.588
  435PHE      C 4299   7.063   8.944   6.480
  435PHE      O 4300   7.007   8.989   6.580
  436ASN      N 4301   7.178   8.876   6.482
  436ASN      H 4302   7.227   8.871   6.395
  436ASN     CA 4303   7.225   8.803   6.600
  436ASN     CB 4304   7.209   8.654   6.569
  436ASN     CG 4305   7.184   8.571   6.696
  436ASN    OD1 4306   7.111   8.614   6.785
  436ASN    ND2 4307   7.242   8.452   6.699
  436ASN   HD21 4308   7.292   8.409   6.623
  436ASN   HD22 4309   7.216   8.402   6.782
  436ASN      C 4310   7.367   8.837   6.645
  436ASN      O 4311   7.460   8.782   6.586
  437PRO      N 4312   7.387   8.913   6.752
  437PRO     CA 4313   7.519   8.934   6.813
  437PRO     CB 4314   7.486   9.017   6.937
  437PRO     CG 4315   7.349   8.967   6.983
  437PRO     CD 4316   7.282   8.955   6.846
  437PRO      C 4317   7.586   8.802   6.852
  437PRO      O 4318   7.534   8.691   6.863
  438THR      N 4319   7.716   8.819   6.831
  438THR      H 4320   7.762   8.893   6.782
  438THR     CA 4321   7.816   8.721   6.877
  438THR     CB 4322   7.861   8.752   7.019
  438THR    OG1 4323   7.766   8.792   7.118
  438THR    HG1 4324   7.745   8.714   7.177
  438THR    CG2 4325   7.963   8.867   7.011
  438THR      C 4326   7.815   8.570   6.854
  438THR      O 4327   7.899   8.489   6.892
  439TRP      N 4328   7.738   8.535   6.751
  439TRP      H 4329   7.690   8.604   6.697
  439TRP     CA 4330   7.696   8.397   6.720
  439TRP     CB 4331   7.554   8.412   6.666
  439TRP     CG 4332   7.477   8.286   6.625
  439TRP    CD1 4333   7.473   8.170   6.690
  439TRP    HD1 4334   7.539   8.132   6.769
  439TRP    CD2 4335   7.403   8.265   6.510
  439TRP    NE1 4336   7.394   8.084   6.627
  439TRP    HE1 4337   7.388   7.988   6.653
  439TRP    CE2 4338   7.361   8.132   6.507
  439TRP    CE3 4339   7.348   8.347   6.412
  439TRP    HE3 4340   7.358   8.456   6.410
  439TRP    CZ2 4341   7.269   8.077   6.419
  439TRP    HZ2 4342   7.233   7.976   6.440
  439TRP    CZ3 4343   7.254   8.297   6.323
  439TRP    HZ3 4344   7.211   8.361   6.245
  439TRP    CH2 4345   7.211   8.165   6.328
  439TRP    HH2 4346   7.130   8.142   6.260
  439TRP      C 4347   7.793   8.314   6.636
  439TRP      O 4348   7.868   8.371   6.557
  440SER      N 4349   7.767   8.184   6.631
  440SER      H 4350   7.685   8.150   6.679
  440SER     CA 4351   7.850   8.088   6.558
  440SER     CB 4352   7.807   7.950   6.609
  440SER     OG 4353   7.849   7.843   6.526
  440SER     HG 4354   7.948   7.851   6.512
  440SER      C 4355   7.851   8.093   6.405
  440SER      O 4356   7.744   8.069   6.348
  441PRO      N 4357   7.968   8.107   6.344
  441PRO     CA 4358   7.996   8.078   6.201
  441PRO     CB 4359   8.148   8.088   6.191
  441PRO     CG 4360   8.180   8.201   6.289
  441PRO     CD 4361   8.084   8.174   6.405
  441PRO      C 4362   7.939   7.943   6.156
  441PRO      O 4363   7.864   7.945   6.059
  442ALA      N 4364   7.966   7.834   6.227
  442ALA      H 4365   8.022   7.821   6.309
  442ALA     CA 4366   7.909   7.709   6.175
  442ALA     CB 4367   7.986   7.590   6.231
  442ALA      C 4368   7.758   7.689   6.196
  442ALA      O 4369   7.693   7.640   6.104
  443ALA      N 4370   7.699   7.759   6.294
  443ALA      H 4371   7.748   7.790   6.376
  443ALA     CA 4372   7.553   7.774   6.301
  443ALA     CB 4373   7.492   7.808   6.437
  443ALA      C 4374   7.492   7.857   6.188
  443ALA      O 4375   7.380   7.825   6.148
  444ILE      N 4376   7.551   7.974   6.167
  444ILE      H 4377   7.622   8.010   6.227
  444ILE     CA 4378   7.511   8.064   6.057
  444ILE     CB 4379   7.604   8.185   6.056
  444ILE    CG1 4380   7.558   8.273   6.172
  444ILE    CG2 4381   7.588   8.273   5.932
  444ILE     CD 4382   7.674   8.365   6.208
  444ILE      C 4383   7.501   7.988   5.924
  444ILE      O 4384   7.392   7.972   5.868
  445LY3      N 4385   7.604   7.907   5.905
  445LY3      H 4386   7.688   7.928   5.955
  445LY3     CA 4387   7.619   7.811   5.795
  445LY3     CB 4388   7.762   7.758   5.799
  445LY3     CG 4389   7.784   7.660   5.684
  445LY3     CD 4390   7.911   7.576   5.701
  445LY3     CE 4391   7.933   7.458   5.606
  445LY3     NZ 4392   7.846   7.340   5.609
  445LY3    HZ1 4393   7.889   7.265   5.559
  445LY3    HZ2 4394   7.847   7.311   5.705
  445LY3    HZ3 4395   7.756   7.370   5.580
  445LY3      C 4396   7.506   7.708   5.790
  445LY3      O 4397   7.441   7.695   5.686
  446SER      N 4398   7.497   7.639   5.903
  446SER      H 4399   7.563   7.660   5.974
  446SER     CA 4400   7.388   7.543   5.929
  446SER     CB 4401   7.401   7.482   6.069
  446SER     OG 4402   7.522   7.407   6.080
  446SER     HG 4403   7.600   7.467   6.099
  446SER      C 4404   7.245   7.591   5.910
  446SER      O 4405   7.163   7.519   5.852
  447ALA      N 4406   7.206   7.708   5.958
  447ALA      H 4407   7.258   7.745   6.036
  447ALA     CA 4408   7.080   7.782   5.939
  447ALA     CB 4409   7.085   7.916   6.014
  447ALA      C 4410   7.054   7.807   5.792
  447ALA      O 4411   6.942   7.791   5.745
  448LEU      N 4412   7.150   7.866   5.719
  448LEU      H 4413   7.227   7.918   5.757
  448LEU     CA 4414   7.135   7.874   5.573
  448LEU     CB 4415   7.245   7.964   5.517
  448LEU     CG 4416   7.233   8.116   5.538
  448LEU    CD1 4417   7.364   8.178   5.488
  448LEU    CD2 4418   7.107   8.184   5.484
  448LEU      C 4419   7.117   7.741   5.502
  448LEU      O 4420   7.032   7.731   5.413
  449MET      N 4421   7.180   7.633   5.547
  449MET      H 4422   7.260   7.650   5.604
  449MET     CA 4423   7.158   7.496   5.498
  449MET     CB 4424   7.266   7.404   5.554
  449MET     CG 4425   7.393   7.432   5.474
  449MET     SD 4426   7.548   7.364   5.545
  449MET     CE 4427   7.496   7.194   5.545
  449MET      C 4428   7.014   7.456   5.528
  449MET      O 4429   6.953   7.384   5.450
  450THR      N 4430   6.962   7.479   5.649
  450THR      H 4431   7.028   7.478   5.724
  450THR     CA 4432   6.825   7.444   5.689
  450THR     CB 4433   6.795   7.444   5.840
  450THR    OG1 4434   6.787   7.581   5.880
  450THR    HG1 4435   6.785   7.583   5.981
  450THR    CG2 4436   6.878   7.352   5.929
  450THR      C 4437   6.706   7.503   5.613
  450THR      O 4438   6.603   7.436   5.601
  451THR      N 4439   6.708   7.636   5.606
  451THR      H 4440   6.789   7.685   5.637
  451THR     CA 4441   6.604   7.718   5.543
  451THR     CB 4442   6.626   7.864   5.580
  451THR    OG1 4443   6.754   7.909   5.535
  451THR    HG1 4444   6.824   7.904   5.606
  451THR    CG2 4445   6.604   7.886   5.731
  451THR      C 4446   6.601   7.709   5.389
  451THR      O 4447   6.493   7.731   5.335
  452ALA      N 4448   6.717   7.698   5.326
  452ALA      H 4449   6.806   7.720   5.366
  452ALA     CA 4450   6.719   7.678   5.179
  452ALA     CB 4451   6.862   7.636   5.142
  452ALA      C 4452   6.616   7.589   5.111
  452ALA      O 4453   6.603   7.469   5.134
  453THR      N 4454   6.564   7.658   5.009
  453THR      H 4455   6.609   7.745   4.986
  453THR     CA 4456   6.461   7.612   4.915
  453THR     CB 4457   6.369   7.729   4.880
  453THR    OG1 4458   6.449   7.843   4.849
  453THR    HG1 4459   6.480   7.887   4.932
  453THR    CG2 4460   6.292   7.768   5.005
  453THR      C 4461   6.521   7.542   4.792
  453THR      O 4462   6.611   7.602   4.733
  454PRO      N 4463   6.496   7.412   4.781
  454PRO     CA 4464   6.547   7.333   4.667
  454PRO     CB 4465   6.529   7.188   4.712
  454PRO     CG 4466   6.407   7.198   4.804
  454PRO     CD 4467   6.424   7.330   4.880
  454PRO      C 4468   6.476   7.364   4.535
  454PRO      O 4469   6.368   7.422   4.538
  455MET      N 4470   6.548   7.337   4.427
  455MET      H 4471   6.645   7.318   4.438
  455MET     CA 4472   6.507   7.345   4.285
  455MET     CB 4473   6.629   7.295   4.207
  455MET     CG 4474   6.748   7.389   4.193
  455MET     SD 4475   6.821   7.433   4.354
  455MET     CE 4476   6.945   7.546   4.295
  455MET      C 4477   6.386   7.257   4.257
  455MET      O 4478   6.357   7.160   4.328
  456SER      N 4479   6.302   7.303   4.165
  456SER      H 4480   6.329   7.363   4.090
  456SER     CA 4481   6.178   7.233   4.127
  456SER     CB 4482   6.074   7.340   4.094
  456SER     OG 4483   6.100   7.391   3.962
  456SER     HG 4484   6.167   7.465   3.961
  456SER      C 4485   6.171   7.110   4.036
  456SER      O 4486   6.213   7.106   3.921
  457ALA      N 4487   6.089   7.016   4.083
  457ALA      H 4488   6.017   7.047   4.146
  457ALA     CA 4489   6.066   6.878   4.036
  457ALA     CB 4490   5.952   6.804   4.106
  457ALA      C 4491   6.015   6.877   3.893
  457ALA      O 4492   5.936   6.961   3.850
  458LY3      N 4493   6.095   6.809   3.810
  458LY3      H 4494   6.185   6.780   3.843
  458LY3     CA 4495   6.077   6.794   3.665
  458LY3     CB 4496   5.953   6.710   3.635
  458LY3     CG 4497   5.958   6.561   3.671
  458LY3     CD 4498   5.821   6.492   3.670
  458LY3     CE 4499   5.770   6.435   3.538
  458LY3     NZ 4500   5.876   6.357   3.472
  458LY3    HZ1 4501   5.913   6.298   3.542
  458LY3    HZ2 4502   5.838   6.307   3.394
  458LY3    HZ3 4503   5.947   6.416   3.434
  458LY3      C 4504   6.092   6.918   3.577
  458LY3      O 4505   6.126   6.900   3.460
  459LY3      N 4506   6.080   7.040   3.627
  459LY3      H 4507   6.024   7.050   3.710
  459LY3     CA 4508   6.134   7.164   3.571
  459LY3     CB 4509   6.101   7.280   3.665
  459LY3     CG 4510   5.955   7.327   3.657
  459LY3     CD 4511   5.968   7.476   3.687
  459LY3     CE 4512   5.836   7.542   3.730
  459LY3     NZ 4513   5.787   7.508   3.864
  459LY3    HZ1 4514   5.761   7.414   3.883
  459LY3    HZ2 4515   5.854   7.546   3.928
  459LY3    HZ3 4516   5.700   7.554   3.882
  459LY3      C 4517   6.287   7.153   3.568
  459LY3      O 4518   6.340   7.168   3.459
  460ASN      N 4519   6.357   7.173   3.679
  460ASN      H 4520   6.312   7.167   3.770
  460ASN     CA 4521   6.503   7.162   3.684
  460ASN     CB 4522   6.540   7.190   3.830
  460ASN     CG 4523   6.546   7.337   3.874
  460ASN    OD1 4524   6.447   7.388   3.924
  460ASN    ND2 4525   6.659   7.399   3.841
  460ASN   HD21 4526   6.725   7.342   3.791
  460ASN   HD22 4527   6.682   7.493   3.867
  460ASN      C 4528   6.559   7.029   3.634
  460ASN      O 4529   6.521   6.927   3.691
  461PRO      N 4530   6.648   7.025   3.535
  461PRO     CA 4531   6.723   6.904   3.497
  461PRO     CB 4532   6.789   6.941   3.364
  461PRO     CG 4533   6.693   7.040   3.299
  461PRO     CD 4534   6.658   7.121   3.424
  461PRO      C 4535   6.820   6.839   3.597
  461PRO      O 4536   6.845   6.719   3.600
  462GL4      N 4537   6.891   6.926   3.669
  462GL4      H 4538   6.873   7.023   3.651
  462GL4     CA 4539   6.998   6.891   3.763
  462GL4     CB 4540   7.051   7.023   3.821
  462GL4     CG 4541   6.946   7.123   3.871
  462GL4     CD 4542   6.919   7.225   3.762
  462GL4    OE1 4543   6.830   7.210   3.676
  462GL4   HE11 4544   6.831   7.286   3.611
  462GL4   HE12 4545   6.782   7.126   3.703
  462GL4    OE2 4546   6.997   7.322   3.763
  462GL4   HE21 4547   6.963   7.389   3.697
  462GL4   HE22 4548   7.065   7.309   3.835
  462GL4      C 4549   6.961   6.809   3.887
  462GL4      O 4550   6.852   6.826   3.940
  463ALA      N 4551   7.053   6.721   3.927
  463ALA      H 4552   7.137   6.708   3.875
  463ALA     CA 4553   7.044   6.640   4.049
  463ALA     CB 4554   7.124   6.509   4.042
  463ALA      C 4555   7.090   6.718   4.172
  463ALA      O 4556   7.167   6.812   4.156
  464GL4      N 4557   7.067   6.663   4.292
  464GL4      H 4558   7.033   6.569   4.302
  464GL4     CA 4559   7.100   6.730   4.418
  464GL4     CB 4560   7.045   6.658   4.542
  464GL4     CG 4561   7.060   6.506   4.549
  464GL4     CD 4562   6.956   6.424   4.472
  464GL4    OE1 4563   6.866   6.377   4.543
  464GL4   HE11 4564   6.818   6.305   4.493
  464GL4   HE12 4565   6.857   6.435   4.625
  464GL4    OE2 4566   6.964   6.404   4.347
  464GL4   HE21 4567   6.871   6.380   4.318
  464GL4   HE22 4568   7.051   6.438   4.314
  464GL4      C 4569   7.247   6.764   4.446
  464GL4      O 4570   7.269   6.883   4.464
  465PHE      N 4571   7.338   6.677   4.401
  465PHE      H 4572   7.318   6.584   4.373
  465PHE     CA 4573   7.483   6.700   4.410
  465PHE     CB 4574   7.555   6.581   4.347
  465PHE     CG 4575   7.521   6.448   4.415
  465PHE    CD1 4576   7.419   6.368   4.363
  465PHE    HD1 4577   7.384   6.391   4.264
  465PHE    CD2 4578   7.564   6.421   4.545
  465PHE    HD2 4579   7.629   6.492   4.597
  465PHE    CE1 4580   7.363   6.267   4.441
  465PHE    HE1 4581   7.305   6.185   4.399
  465PHE    CE2 4582   7.508   6.326   4.627
  465PHE    HE2 4583   7.548   6.300   4.726
  465PHE     CZ 4584   7.399   6.257   4.575
  465PHE     HZ 4585   7.356   6.172   4.627
  465PHE      C 4586   7.541   6.820   4.335
  465PHE      O 4587   7.635   6.883   4.382
  466ALA      N 4588   7.462   6.866   4.238
  466ALA      H 4589   7.378   6.818   4.212
  466ALA     CA 4590   7.479   6.994   4.167
  466ALA     CB 4591   7.399   6.987   4.038
  466ALA      C 4592   7.466   7.131   4.236
  466ALA      O 4593   7.539   7.220   4.193
  467TY0      N 4594   7.403   7.129   4.352
  467TY0      H 4595   7.398   7.042   4.401
  467TY0     CA 4596   7.373   7.252   4.429
  467TY0     CB 4597   7.238   7.315   4.394
  467TY0     CG 4598   7.126   7.211   4.384
  467TY0    CD1 4599   7.052   7.172   4.493
  467TY0    HD1 4600   7.080   7.203   4.594
  467TY0    CD2 4601   7.084   7.171   4.257
  467TY0    HD2 4602   7.141   7.203   4.170
  467TY0    CE1 4603   6.943   7.085   4.486
  467TY0    HE1 4604   6.911   7.035   4.578
  467TY0    CE2 4605   6.972   7.089   4.247
  467TY0    HE2 4606   6.958   7.055   4.144
  467TY0     CZ 4607   6.904   7.045   4.359
  467TY0     OH 4608   6.794   6.965   4.349
  467TY0    HH1 4609   6.767   6.972   4.253
  467TY0    HH2 4610   6.780   6.914   4.436
  467TY0      C 4611   7.366   7.235   4.580
  467TY0      O 4612   7.372   7.336   4.649
  468GLY      N 4613   7.352   7.108   4.620
  468GLY      H 4614   7.322   7.039   4.554
  468GLY     CA 4615   7.362   7.069   4.760
  468GLY      C 4616   7.225   7.059   4.828
  468GLY      O 4617   7.136   6.989   4.781
  469ALA      N 4618   7.211   7.140   4.932
  469ALA      H 4619   7.285   7.191   4.979
  469ALA     CA 4620   7.082   7.178   4.993
  469ALA     CB 4621   7.096   7.259   5.122
  469ALA      C 4622   6.985   7.252   4.901
  469ALA      O 4623   6.866   7.219   4.898
  470GLY      N 4624   7.042   7.343   4.823
  470GLY      H 4625   7.139   7.368   4.823
  470GLY     CA 4626   6.960   7.429   4.736
  470GLY      C 4627   6.991   7.579   4.738
  470GLY      O 4628   7.097   7.623   4.785
  471ASN      N 4629   6.894   7.661   4.701
  471ASN      H 4630   6.799   7.632   4.712
  471ASN     CA 4631   6.899   7.807   4.684
  471ASN     CB 4632   6.807   7.850   4.571
  471ASN     CG 4633   6.838   7.997   4.542
  471ASN    OD1 4634   6.941   8.022   4.481
  471ASN    ND2 4635   6.737   8.082   4.556
  471ASN   HD21 4636   6.647   8.054   4.589
  471ASN   HD22 4637   6.761   8.179   4.552
  471ASN      C 4638   6.874   7.880   4.816
  471ASN      O 4639   6.776   7.846   4.884
  472ILE      N 4640   6.959   7.973   4.859
  472ILE      H 4641   7.047   7.982   4.811
  472ILE     CA 4642   6.930   8.064   4.970
  472ILE     CB 4643   7.054   8.069   5.061
  472ILE    CG1 4644   7.189   8.101   4.995
  472ILE    CG2 4645   7.064   7.940   5.142
  472ILE     CD 4646   7.231   8.247   5.002
  472ILE      C 4647   6.879   8.205   4.938
  472ILE      O 4648   6.900   8.262   4.832
  473AS4      N 4649   6.815   8.258   5.042
  473AS4      H 4650   6.782   8.209   5.123
  473AS4     CA 4651   6.769   8.397   5.033
  473AS4     CB 4652   6.617   8.402   5.012
  473AS4     CG 4653   6.580   8.539   4.957
  473AS4    OD1 4654   6.587   8.555   4.833
  473AS4   HD11 4655   6.563   8.647   4.804
  473AS4   HD12 4656   6.581   8.465   4.790
  473AS4    OD2 4657   6.543   8.625   5.040
  473AS4   HD21 4658   6.558   8.716   5.000
  473AS4   HD22 4659   6.546   8.582   5.130
  473AS4      C 4660   6.805   8.489   5.149
  473AS4      O 4661   6.755   8.480   5.260
  474PRO      N 4662   6.901   8.576   5.118
  474PRO     CA 4663   6.947   8.683   5.208
  474PRO     CB 4664   7.050   8.767   5.132
  474PRO     CG 4665   7.095   8.669   5.024
  474PRO     CD 4666   6.964   8.599   4.986
  474PRO      C 4667   6.845   8.775   5.276
  474PRO      O 4668   6.862   8.799   5.396
  475VAL      N 4669   6.726   8.790   5.219
  475VAL      H 4670   6.703   8.734   5.139
  475VAL     CA 4671   6.622   8.872   5.283
  475VAL     CB 4672   6.554   8.968   5.184
  475VAL    CG1 4673   6.619   9.106   5.184
  475VAL    CG2 4674   6.534   8.918   5.040
  475VAL      C 4675   6.510   8.796   5.352
  475VAL      O 4676   6.447   8.838   5.450
  476LY3      N 4677   6.486   8.675   5.302
  476LY3      H 4678   6.510   8.652   5.208
  476LY3     CA 4679   6.406   8.571   5.368
  476LY3     CB 4680   6.362   8.469   5.264
  476LY3     CG 4681   6.267   8.364   5.323
  476LY3     CD 4682   6.187   8.296   5.212
  476LY3     CE 4683   6.103   8.185   5.274
  476LY3     NZ 4684   5.991   8.145   5.186
  476LY3    HZ1 4685   5.913   8.111   5.240
  476LY3    HZ2 4686   5.966   8.233   5.146
  476LY3    HZ3 4687   6.018   8.072   5.125
  476LY3      C 4688   6.477   8.512   5.491
  476LY3      O 4689   6.412   8.483   5.590
  477ALA      N 4690   6.610   8.510   5.483
  477ALA      H 4691   6.656   8.509   5.392
  477ALA     CA 4692   6.694   8.459   5.592
  477ALA     CB 4693   6.840   8.479   5.552
  477ALA      C 4694   6.658   8.522   5.727
  477ALA      O 4695   6.678   8.457   5.830
  478ILE      N 4696   6.629   8.652   5.726
  478ILE      H 4697   6.626   8.700   5.639
  478ILE     CA 4698   6.583   8.717   5.849
  478ILE     CB 4699   6.573   8.870   5.844
  478ILE    CG1 4700   6.699   8.937   5.788
  478ILE    CG2 4701   6.526   8.930   5.977
  478ILE     CD 4702   6.814   8.925   5.889
  478ILE      C 4703   6.472   8.645   5.927
  478ILE      O 4704   6.358   8.639   5.880
  479AS4      N 4705   6.507   8.602   6.047
  479AS4      H 4706   6.590   8.642   6.083
  479AS4     CA 4707   6.447   8.496   6.130
  479AS4     CB 4708   6.300   8.527   6.158
  479AS4     CG 4709   6.263   8.657   6.229
  479AS4    OD1 4710   6.234   8.654   6.351
  479AS4   HD11 4711   6.175   8.734   6.359
  479AS4   HD12 4712   6.267   8.566   6.386
  479AS4    OD2 4713   6.256   8.761   6.161
  479AS4   HD21 4714   6.197   8.830   6.203
  479AS4   HD22 4715   6.313   8.735   6.083
  479AS4      C 4716   6.471   8.359   6.066
  479AS4      O 4717   6.384   8.311   5.993
  480PRO      N 4718   6.587   8.302   6.097
  480PRO     CA 4719   6.629   8.170   6.047
  480PRO     CB 4720   6.763   8.136   6.113
  480PRO     CG 4721   6.818   8.274   6.151
  480PRO     CD 4722   6.701   8.371   6.160
  480PRO      C 4723   6.526   8.067   6.095
  480PRO      O 4724   6.495   7.976   6.019
  481GLY      N 4725   6.504   8.068   6.227
  481GLY      H 4726   6.549   8.136   6.284
  481GLY     CA 4727   6.414   7.980   6.303
  481GLY      C 4728   6.512   7.867   6.338
  481GLY      O 4729   6.602   7.883   6.420
  482LEU      N 4730   6.487   7.749   6.283
  482LEU      H 4731   6.415   7.731   6.217
  482LEU     CA 4732   6.556   7.629   6.333
  482LEU     CB 4733   6.469   7.503   6.327
  482LEU     CG 4734   6.507   7.397   6.431
  482LEU    CD1 4735   6.445   7.417   6.569
  482LEU    CD2 4736   6.483   7.260   6.367
  482LEU      C 4737   6.704   7.612   6.299
  482LEU      O 4738   6.733   7.594   6.179
  483VAL      N 4739   6.796   7.622   6.394
  483VAL      H 4740   6.765   7.625   6.489
  483VAL     CA 4741   6.940   7.602   6.369
  483VAL     CB 4742   7.028   7.722   6.405
  483VAL    CG1 4743   7.166   7.713   6.338
  483VAL    CG2 4744   6.959   7.857   6.384
  483VAL      C 4745   6.993   7.481   6.446
  483VAL      O 4746   6.927   7.434   6.539
  484TY0      N 4747   7.073   7.405   6.372
  484TY0      H 4748   7.065   7.395   6.273
  484TY0     CA 4749   7.147   7.291   6.427
  484TY0     CB 4750   7.193   7.192   6.320
  484TY0     CG 4751   7.078   7.102   6.275
  484TY0    CD1 4752   7.015   7.125   6.153
  484TY0    HD1 4753   7.053   7.202   6.087
  484TY0    CD2 4754   7.046   6.987   6.347
  484TY0    HD2 4755   7.073   6.969   6.451
  484TY0    CE1 4756   6.920   7.036   6.104
  484TY0    HE1 4757   6.834   7.072   6.047
  484TY0    CE2 4758   6.965   6.891   6.286
  484TY0    HE2 4759   6.944   6.797   6.337
  484TY0     CZ 4760   6.902   6.912   6.163
  484TY0     OH 4761   6.840   6.808   6.102
  484TY0    HH1 4762   6.819   6.844   6.012
  484TY0    HH2 4763   6.840   6.721   6.153
  484TY0      C 4764   7.263   7.349   6.509
  484TY0      O 4765   7.323   7.450   6.473
  485AS4      N 4766   7.287   7.289   6.625
  485AS4      H 4767   7.234   7.216   6.667
  485AS4     CA 4768   7.409   7.320   6.701
  485AS4     CB 4769   7.374   7.287   6.847
  485AS4     CG 4770   7.484   7.333   6.943
  485AS4    OD1 4771   7.548   7.439   6.927
  485AS4   HD11 4772   7.616   7.453   6.999
  485AS4   HD12 4773   7.511   7.490   6.850
  485AS4    OD2 4774   7.500   7.256   7.040
  485AS4   HD21 4775   7.540   7.301   7.120
  485AS4   HD22 4776   7.469   7.163   7.021
  485AS4      C 4777   7.538   7.256   6.649
  485AS4      O 4778   7.594   7.155   6.690
  486ALA      N 4779   7.594   7.329   6.553
  486ALA      H 4780   7.550   7.412   6.517
  486ALA     CA 4781   7.728   7.294   6.504
  486ALA     CB 4782   7.719   7.304   6.351
  486ALA      C 4783   7.833   7.396   6.549
  486ALA      O 4784   7.798   7.513   6.564
  487AS4      N 4785   7.949   7.353   6.599
  487AS4      H 4786   7.960   7.254   6.606
  487AS4     CA 4787   8.059   7.443   6.634
  487AS4     CB 4788   8.094   7.419   6.780
  487AS4     CG 4789   8.195   7.506   6.854
  487AS4    OD1 4790   8.158   7.592   6.937
  487AS4   HD11 4791   8.206   7.679   6.923
  487AS4   HD12 4792   8.085   7.553   6.994
  487AS4    OD2 4793   8.314   7.468   6.864
  487AS4   HD21 4794   8.376   7.545   6.880
  487AS4   HD22 4795   8.319   7.370   6.884
  487AS4      C 4796   8.182   7.431   6.544
  487AS4      O 4797   8.232   7.324   6.509
  488GL4      N 4798   8.254   7.543   6.543
  488GL4      H 4799   8.229   7.618   6.605
  488GL4     CA 4800   8.381   7.565   6.473
  488GL4     CB 4801   8.435   7.708   6.470
  488GL4     CG 4802   8.329   7.805   6.418
  488GL4     CD 4803   8.224   7.854   6.517
  488GL4    OE1 4804   8.103   7.843   6.488
  488GL4   HE11 4805   8.056   7.828   6.575
  488GL4   HE12 4806   8.088   7.832   6.389
  488GL4    OE2 4807   8.270   7.904   6.622
  488GL4   HE21 4808   8.203   7.933   6.690
  488GL4   HE22 4809   8.369   7.896   6.610
  488GL4      C 4810   8.494   7.466   6.506
  488GL4      O 4811   8.561   7.431   6.409
  489ILE      N 4812   8.498   7.417   6.629
  489ILE      H 4813   8.437   7.447   6.703
  489ILE     CA 4814   8.591   7.310   6.668
  489ILE     CB 4815   8.610   7.311   6.819
  489ILE    CG1 4816   8.678   7.438   6.871
  489ILE    CG2 4817   8.683   7.187   6.870
  489ILE     CD 4818   8.822   7.454   6.823
  489ILE      C 4819   8.560   7.170   6.614
  489ILE      O 4820   8.641   7.110   6.545
  490AS4      N 4821   8.438   7.120   6.633
  490AS4      H 4822   8.365   7.169   6.682
  490AS4     CA 4823   8.392   6.996   6.569
  490AS4     CB 4824   8.249   6.979   6.622
  490AS4     CG 4825   8.248   6.953   6.773
  490AS4    OD1 4826   8.303   6.850   6.818
  490AS4   HD11 4827   8.289   6.851   6.917
  490AS4   HD12 4828   8.363   6.806   6.751
  490AS4    OD2 4829   8.208   7.051   6.839
  490AS4   HD21 4830   8.132   7.014   6.893
  490AS4   HD22 4831   8.259   7.135   6.821
  490AS4      C 4832   8.402   7.001   6.416
  490AS4      O 4833   8.403   6.899   6.347
  491TY0      N 4834   8.368   7.113   6.353
  491TY0      H 4835   8.311   7.185   6.392
  491TY0     CA 4836   8.412   7.141   6.215
  491TY0     CB 4837   8.343   7.270   6.172
  491TY0     CG 4838   8.211   7.253   6.095
  491TY0    CD1 4839   8.216   7.251   5.957
  491TY0    HD1 4840   8.310   7.288   5.915
  491TY0    CD2 4841   8.088   7.238   6.158
  491TY0    HD2 4842   8.076   7.262   6.262
  491TY0    CE1 4843   8.102   7.230   5.880
  491TY0    HE1 4844   8.109   7.233   5.771
  491TY0    CE2 4845   7.969   7.222   6.087
  491TY0    HE2 4846   7.876   7.199   6.139
  491TY0     CZ 4847   7.981   7.227   5.948
  491TY0     OH 4848   7.870   7.229   5.870
  491TY0    HH1 4849   7.794   7.210   5.932
  491TY0    HH2 4850   7.900   7.234   5.774
  491TY0      C 4851   8.558   7.128   6.170
  491TY0      O 4852   8.576   7.102   6.052
  492VAL      N 4853   8.653   7.159   6.259
  492VAL      H 4854   8.646   7.236   6.324
  492VAL     CA 4855   8.794   7.123   6.243
  492VAL     CB 4856   8.890   7.228   6.298
  492VAL    CG1 4857   8.868   7.359   6.222
  492VAL    CG2 4858   8.892   7.252   6.449
  492VAL      C 4859   8.826   6.977   6.277
  492VAL      O 4860   8.930   6.926   6.233
  493LY3      N 4861   8.753   6.924   6.374
  493LY3      H 4862   8.696   6.982   6.433
  493LY3     CA 4863   8.754   6.787   6.425
  493LY3     CB 4864   8.686   6.777   6.562
  493LY3     CG 4865   8.786   6.789   6.678
  493LY3     CD 4866   8.732   6.716   6.800
  493LY3     CE 4867   8.611   6.784   6.865
  493LY3     NZ 4868   8.572   6.720   6.991
  493LY3    HZ1 4869   8.476   6.744   7.007
  493LY3    HZ2 4870   8.581   6.621   6.981
  493LY3    HZ3 4871   8.625   6.758   7.067
  493LY3      C 4872   8.710   6.673   6.332
  493LY3      O 4873   8.660   6.699   6.222
  494PHE      N 4874   8.742   6.554   6.381
  494PHE      H 4875   8.800   6.539   6.461
  494PHE     CA 4876   8.699   6.420   6.341
  494PHE     CB 4877   8.547   6.409   6.353
  494PHE     CG 4878   8.495   6.444   6.492
  494PHE    CD1 4879   8.422   6.560   6.516
  494PHE    HD1 4880   8.414   6.634   6.436
  494PHE    CD2 4881   8.522   6.357   6.598
  494PHE    HD2 4882   8.560   6.257   6.580
  494PHE    CE1 4883   8.371   6.599   6.639
  494PHE    HE1 4884   8.337   6.702   6.651
  494PHE    CE2 4885   8.469   6.391   6.722
  494PHE    HE2 4886   8.451   6.312   6.794
  494PHE     CZ 4887   8.395   6.507   6.740
  494PHE     HZ 4888   8.339   6.519   6.834
  494PHE      C 4889   8.751   6.348   6.215
  494PHE      O 4890   8.782   6.420   6.120
  495LEU      N 4891   8.753   6.216   6.215
  495LEU      H 4892   8.696   6.165   6.282
  495LEU     CA 4893   8.825   6.139   6.113
  495LEU     CB 4894   8.857   5.996   6.155
  495LEU     CG 4895   8.985   5.983   6.238
  495LEU    CD1 4896   9.009   5.844   6.296
  495LEU    CD2 4897   9.100   6.044   6.156
  495LEU      C 4898   8.735   6.129   5.990
  495LEU      O 4899   8.612   6.123   5.998
  496CY0      N 4900   8.802   6.114   5.877
  496CY0      H 4901   8.900   6.095   5.873
  496CY0     CA 4902   8.733   6.119   5.747
  496CY0     CB 4903   8.835   6.143   5.635
  496CY0     SG 4904   8.770   6.151   5.465
  496CY0    HG1 4905   8.885   6.146   5.398
  496CY0    HG2 4906   8.693   6.042   5.472
  496CY0    HG3 4907   8.701   6.264   5.472
  496CY0      C 4908   8.654   5.990   5.722
  496CY0      O 4909   8.697   5.883   5.762
  497GLY      N 4910   8.532   6.009   5.672
  497GLY      H 4911   8.479   6.094   5.677
  497GLY     CA 4912   8.458   5.897   5.611
  497GLY      C 4913   8.428   5.783   5.708
  497GLY      O 4914   8.362   5.804   5.811
  498GLN      N 4915   8.485   5.664   5.688
  498GLN      H 4916   8.487   5.618   5.599
  498GLN     CA 4917   8.485   5.568   5.799
  498GLN     CB 4918   8.429   5.430   5.764
  498GLN     CG 4919   8.376   5.356   5.887
  498GLN     CD 4920   8.303   5.226   5.854
  498GLN    OE1 4921   8.274   5.139   5.936
  498GLN    NE2 4922   8.229   5.223   5.743
  498GLN   HE21 4923   8.233   5.297   5.677
  498GLN   HE22 4924   8.205   5.134   5.703
  498GLN      C 4925   8.630   5.548   5.844
  498GLN      O 4926   8.700   5.460   5.797
  499GLY      N 4927   8.673   5.632   5.939
  499GLY      H 4928   8.615   5.707   5.969
  499GLY     CA 4929   8.797   5.617   6.017
  499GLY      C 4930   8.932   5.627   5.946
  499GLY      O 4931   9.025   5.548   5.967
  500TY0      N 4932   8.934   5.711   5.844
  500TY0      H 4933   8.849   5.759   5.823
  500TY0     CA 4934   9.051   5.726   5.755
  500TY0     CB 4935   8.999   5.769   5.618
  500TY0     CG 4936   9.111   5.802   5.519
  500TY0    CD1 4937   9.184   5.920   5.526
  500TY0    HD1 4938   9.142   6.005   5.578
  500TY0    CD2 4939   9.155   5.700   5.436
  500TY0    HD2 4940   9.080   5.627   5.403
  500TY0    CE1 4941   9.302   5.934   5.453
  500TY0    HE1 4942   9.337   6.033   5.425
  500TY0    CE2 4943   9.276   5.715   5.370
  500TY0    HE2 4944   9.325   5.630   5.323
  500TY0     CZ 4945   9.348   5.834   5.368
  500TY0     OH 4946   9.459   5.855   5.293
  500TY0    HH1 4947   9.483   5.775   5.238
  500TY0    HH2 4948   9.470   5.954   5.293
  500TY0      C 4949   9.132   5.839   5.819
  500TY0      O 4950   9.078   5.947   5.842
  501SER      N 4951   9.263   5.816   5.819
  501SER      H 4952   9.300   5.732   5.778
  501SER     CA 4953   9.367   5.885   5.896
  501SER     CB 4954   9.506   5.836   5.856
  501SER     OG 4955   9.516   5.838   5.714
  501SER     HG 4956   9.502   5.741   5.696
  501SER      C 4957   9.376   6.038   5.898
  501SER      O 4958   9.420   6.092   5.998
  502THR      N 4959   9.327   6.104   5.793
  502THR      H 4960   9.269   6.054   5.729
  502THR     CA 4961   9.318   6.249   5.774
  502THR     CB 4962   9.344   6.305   5.634
  502THR    OG1 4963   9.267   6.233   5.538
  502THR    HG1 4964   9.286   6.272   5.448
  502THR    CG2 4965   9.495   6.307   5.606
  502THR      C 4966   9.193   6.314   5.833
  502THR      O 4967   9.084   6.283   5.785
  503PRO      N 4968   9.213   6.394   5.938
  503PRO     CA 4969   9.096   6.462   5.995
  503PRO     CB 4970   9.148   6.524   6.125
  503PRO     CG 4971   9.275   6.446   6.163
  503PRO     CD 4972   9.330   6.410   6.024
  503PRO      C 4973   9.035   6.567   5.903
  503PRO      O 4974   9.079   6.586   5.790
  504ALA      N 4975   8.910   6.587   5.944
  504ALA      H 4976   8.873   6.526   6.014
  504ALA     CA 4977   8.822   6.693   5.894
  504ALA     CB 4978   8.870   6.831   5.939
  504ALA      C 4979   8.775   6.704   5.748
  504ALA      O 4980   8.704   6.795   5.708
  505LEU      N 4981   8.839   6.628   5.660
  505LEU      H 4982   8.914   6.566   5.682
  505LEU     CA 4983   8.815   6.627   5.514
  505LEU     CB 4984   8.935   6.570   5.439
  505LEU     CG 4985   9.062   6.654   5.441
  505LEU    CD1 4986   9.185   6.569   5.408
  505LEU    CD2 4987   9.047   6.764   5.337
  505LEU      C 4988   8.680   6.577   5.462
  505LEU      O 4989   8.667   6.475   5.396
  506ARG      N 4990   8.589   6.674   5.460
  506ARG      H 4991   8.608   6.768   5.486
  506ARG     CA 4992   8.451   6.660   5.410
  506ARG     CB 4993   8.354   6.715   5.516
  506ARG     CG 4994   8.372   6.646   5.651
  506ARG     CD 4995   8.300   6.723   5.762
  506ARG     NE 4996   8.331   6.644   5.882
  506ARG     HE 4997   8.323   6.545   5.868
  506ARG     CZ 4998   8.391   6.685   5.995
  506ARG    NH1 4999   8.419   6.815   6.007
  506ARG   HH11 5000   8.397   6.882   5.936
  506ARG   HH12 5001   8.475   6.846   6.083
  506ARG    NH2 5002   8.477   6.597   6.049
  506ARG   HH21 5003   8.490   6.509   6.003
  506ARG   HH22 5004   8.543   6.612   6.123
  506ARG      C 5005   8.429   6.721   5.271
  506ARG      O 5006   8.416   6.842   5.252
  507LEU      N 5007   8.431   6.629   5.175
  507LEU      H 5008   8.470   6.538   5.189
  507LEU     CA 5009   8.424   6.664   5.033
  507LEU     CB 5010   8.561   6.659   4.965
  507LEU     CG 5011   8.665   6.762   5.010
  507LEU    CD1 5012   8.797   6.736   4.938
  507LEU    CD2 5013   8.611   6.901   4.977
  507LEU      C 5014   8.330   6.581   4.946
  507LEU      O 5015   8.283   6.637   4.847
  508VAL      N 5016   8.286   6.465   4.993
  508VAL      H 5017   8.310   6.441   5.087
  508VAL     CA 5018   8.214   6.361   4.917
  508VAL     CB 5019   8.062   6.379   4.917
  508VAL    CG1 5020   8.017   6.485   4.816
  508VAL    CG2 5021   8.001   6.241   4.894
  508VAL      C 5022   8.273   6.308   4.786
  508VAL      O 5023   8.259   6.367   4.681
  509THR      N 5024   8.331   6.189   4.802
  509THR      H 5025   8.338   6.149   4.894
  509THR     CA 5026   8.371   6.112   4.684
  509THR     CB 5027   8.452   5.987   4.719
  509THR    OG1 5028   8.395   5.908   4.825
  509THR    HG1 5029   8.295   5.905   4.830
  509THR    CG2 5030   8.595   6.034   4.747
  509THR      C 5031   8.263   6.071   4.583
  509THR      O 5032   8.147   6.075   4.623
  510GLY      N 5033   8.289   5.998   4.474
  510GLY      H 5034   8.377   5.953   4.464
  510GLY     CA 5035   8.186   5.971   4.373
  510GLY      C 5036   8.234   5.943   4.231
  510GLY      O 5037   8.353   5.920   4.210
  511AS4      N 5038   8.138   5.920   4.141
  511AS4      H 5039   8.045   5.951   4.163
  511AS4     CA 5040   8.164   5.892   4.000
  511AS4     CB 5041   8.029   5.899   3.928
  511AS4     CG 5042   8.013   5.839   3.788
  511AS4    OD1 5043   8.060   5.907   3.694
  511AS4   HD11 5044   8.068   5.857   3.608
  511AS4   HD12 5045   8.064   6.003   3.724
  511AS4    OD2 5046   7.993   5.716   3.776
  511AS4   HD21 5047   7.980   5.693   3.679
  511AS4   HD22 5048   7.981   5.676   3.867
  511AS4      C 5049   8.249   5.999   3.932
  511AS4      O 5050   8.229   6.120   3.947
  512ASN      N 5051   8.343   5.951   3.851
  512ASN      H 5052   8.382   5.862   3.875
  512ASN     CA 5053   8.438   6.037   3.779
  512ASN     CB 5054   8.564   5.953   3.757
  512ASN     CG 5055   8.629   5.903   3.886
  512ASN    OD1 5056   8.594   5.804   3.949
  512ASN    ND2 5057   8.708   5.989   3.949
  512ASN   HD21 5058   8.727   6.079   3.910
  512ASN   HD22 5059   8.741   5.970   4.042
  512ASN      C 5060   8.393   6.105   3.651
  512ASN      O 5061   8.470   6.180   3.591
  513SER      N 5062   8.265   6.084   3.618
  513SER      H 5063   8.223   6.005   3.664
  513SER     CA 5064   8.200   6.142   3.500
  513SER     CB 5065   8.202   6.042   3.384
  513SER     OG 5066   8.338   6.024   3.342
  513SER     HG 5067   8.389   5.970   3.408
  513SER      C 5068   8.066   6.215   3.508
  513SER      O 5069   8.043   6.300   3.422
  514VAL      N 5070   7.981   6.185   3.606
  514VAL      H 5071   7.991   6.110   3.671
  514VAL     CA 5072   7.854   6.258   3.613
  514VAL     CB 5073   7.740   6.166   3.567
  514VAL    CG1 5074   7.760   6.130   3.420
  514VAL    CG2 5075   7.723   6.038   3.651
  514VAL      C 5076   7.833   6.301   3.758
  514VAL      O 5077   7.899   6.249   3.849
  515CY0      N 5078   7.738   6.391   3.783
  515CY0      H 5079   7.682   6.435   3.713
  515CY0     CA 5080   7.696   6.435   3.916
  515CY0     CB 5081   7.607   6.560   3.909
  515CY0     SG 5082   7.704   6.709   3.869
  515CY0    HG1 5083   7.796   6.674   3.960
  515CY0    HG2 5084   7.727   6.681   3.742
  515CY0    HG3 5085   7.616   6.798   3.915
  515CY0      C 5086   7.631   6.341   4.017
  515CY0      O 5087   7.512   6.348   4.047
  516SER      N 5088   7.714   6.258   4.080
  516SER      H 5089   7.812   6.254   4.059
  516SER     CA 5090   7.661   6.157   4.174
  516SER     CB 5091   7.615   6.036   4.092
  516SER     OG 5092   7.536   5.937   4.158
  516SER     HG 5093   7.446   5.976   4.177
  516SER      C 5094   7.768   6.103   4.269
  516SER      O 5095   7.866   6.047   4.220
  517ALA      N 5096   7.728   6.080   4.394
  517ALA      H 5097   7.631   6.063   4.413
  517ALA     CA 5098   7.818   6.055   4.507
  517ALA     CB 5099   7.797   6.172   4.602
  517ALA      C 5100   7.819   5.915   4.569
  517ALA      O 5101   7.724   5.838   4.556
  518ALA      N 5102   7.925   5.897   4.648
  518ALA      H 5103   8.001   5.962   4.646
  518ALA     CA 5104   7.934   5.781   4.738
  518ALA     CB 5105   7.963   5.651   4.661
  518ALA      C 5106   8.037   5.804   4.849
  518ALA      O 5107   8.154   5.831   4.821
  519THR      N 5108   8.001   5.761   4.969
  519THR      H 5109   7.912   5.717   4.984
  519THR     CA 5110   8.096   5.763   5.082
  519THR     CB 5111   8.075   5.884   5.172
  519THR    OG1 5112   8.174   5.898   5.274
  519THR    HG1 5113   8.116   5.907   5.356
  519THR    CG2 5114   7.937   5.898   5.236
  519THR      C 5115   8.091   5.629   5.156
  519THR      O 5116   7.983   5.577   5.182
  520ASN      N 5117   8.205   5.583   5.208
  520ASN      H 5118   8.288   5.629   5.175
  520ASN     CA 5119   8.222   5.465   5.293
  520ASN     CB 5120   8.373   5.437   5.290
  520ASN     CG 5121   8.468   5.551   5.326
  520ASN    OD1 5122   8.491   5.589   5.441
  520ASN    ND2 5123   8.511   5.619   5.220
  520ASN   HD21 5124   8.491   5.600   5.125
  520ASN   HD22 5125   8.566   5.701   5.238
  520ASN      C 5126   8.161   5.482   5.432
  520ASN      O 5127   8.143   5.382   5.502
  521GLY      N 5128   8.137   5.607   5.469
  521GLY      H 5129   8.180   5.680   5.415
  521GLY     CA 5130   8.074   5.646   5.597
  521GLY      C 5131   8.080   5.796   5.628
  521GLY      O 5132   8.118   5.872   5.540
  522THR      N 5133   8.009   5.836   5.734
  522THR      H 5134   7.927   5.788   5.766
  522THR     CA 5135   8.002   5.979   5.767
  522THR     CB 5136   7.879   6.056   5.719
  522THR    OG1 5137   7.756   5.985   5.733
  522THR    HG1 5138   7.683   6.036   5.689
  522THR    CG2 5139   7.906   6.106   5.578
  522THR      C 5140   7.997   6.004   5.918
  522THR      O 5141   7.956   5.916   5.995
  523VAL      N 5142   8.048   6.118   5.964
  523VAL      H 5143   8.110   6.170   5.906
  523VAL     CA 5144   8.029   6.152   6.106
  523VAL     CB 5145   8.110   6.275   6.144
  523VAL    CG1 5146   8.254   6.245   6.184
  523VAL    CG2 5147   8.109   6.389   6.043
  523VAL      C 5148   7.886   6.163   6.160
  523VAL      O 5149   7.803   6.226   6.094
  524TRP      N 5150   7.854   6.070   6.250
  524TRP      H 5151   7.908   5.987   6.264
  524TRP     CA 5152   7.723   6.063   6.317
  524TRP     CB 5153   7.717   5.934   6.400
  524TRP     CG 5154   7.698   5.800   6.329
  524TRP    CD1 5155   7.788   5.749   6.245
  524TRP    HD1 5156   7.890   5.785   6.231
  524TRP    CD2 5157   7.585   5.720   6.333
  524TRP    NE1 5158   7.738   5.635   6.200
  524TRP    HE1 5159   7.788   5.569   6.144
  524TRP    CE2 5160   7.618   5.610   6.253
  524TRP    CE3 5161   7.464   5.719   6.401
  524TRP    HE3 5162   7.422   5.811   6.444
  524TRP    CZ2 5163   7.533   5.501   6.243
  524TRP    HZ2 5164   7.568   5.417   6.184
  524TRP    CZ3 5165   7.378   5.610   6.388
  524TRP    HZ3 5166   7.275   5.615   6.421
  524TRP    CH2 5167   7.407   5.503   6.304
  524TRP    HH2 5168   7.325   5.443   6.267
  524TRP      C 5169   7.687   6.175   6.414
  524TRP      O 5170   7.568   6.202   6.427
  525ASN      N 5171   7.781   6.210   6.502
  525ASN      H 5172   7.874   6.173   6.509
  525ASN     CA 5173   7.770   6.318   6.600
  525ASN     CB 5174   7.881   6.306   6.705
  525ASN     CG 5175   8.020   6.321   6.644
  525ASN    OD1 5176   8.052   6.263   6.540
  525ASN    ND2 5177   8.109   6.368   6.730
  525ASN   HD21 5178   8.076   6.394   6.821
  525ASN   HD22 5179   8.205   6.383   6.706
  525ASN      C 5180   7.750   6.466   6.564
  525ASN      O 5181   7.675   6.535   6.632
  526LEU      N 5182   7.819   6.509   6.459
  526LEU      H 5183   7.870   6.442   6.405
  526LEU     CA 5184   7.805   6.644   6.402
  526LEU     CB 5185   7.922   6.672   6.308
  526LEU     CG 5186   7.925   6.819   6.266
  526LEU    CD1 5187   7.964   6.906   6.386
  526LEU    CD2 5188   8.035   6.838   6.161
  526LEU      C 5189   7.670   6.684   6.344
  526LEU      O 5190   7.627   6.613   6.253
  527ASN      N 5191   7.599   6.771   6.416
  527ASN      H 5192   7.647   6.829   6.481
  527ASN     CA 5193   7.467   6.815   6.369
  527ASN     CB 5194   7.419   6.913   6.476
  527ASN     CG 5195   7.360   6.835   6.593
  527ASN    OD1 5196   7.241   6.801   6.594
  527ASN    ND2 5197   7.447   6.815   6.692
  527ASN   HD21 5198   7.542   6.844   6.689
  527ASN   HD22 5199   7.420   6.749   6.762
  527ASN      C 5200   7.460   6.882   6.231
  527ASN      O 5201   7.528   6.983   6.217
  528TY0      N 5202   7.386   6.829   6.135
  528TY0      H 5203   7.320   6.756   6.155
  528TY0     CA 5204   7.402   6.875   5.995
  528TY0     CB 5205   7.515   6.791   5.936
  528TY0     CG 5206   7.573   6.838   5.802
  528TY0    CD1 5207   7.692   6.908   5.819
  528TY0    HD1 5208   7.730   6.915   5.920
  528TY0    CD2 5209   7.526   6.793   5.679
  528TY0    HD2 5210   7.459   6.708   5.670
  528TY0    CE1 5211   7.767   6.942   5.708
  528TY0    HE1 5212   7.852   7.010   5.715
  528TY0    CE2 5213   7.604   6.830   5.569
  528TY0    HE2 5214   7.569   6.806   5.469
  528TY0     CZ 5215   7.722   6.902   5.582
  528TY0     OH 5216   7.790   6.906   5.465
  528TY0    HH1 5217   7.738   6.955   5.394
  528TY0    HH2 5218   7.862   6.842   5.493
  528TY0      C 5219   7.274   6.868   5.911
  528TY0      O 5220   7.197   6.775   5.936
  529PRO      N 5221   7.251   6.964   5.823
  529PRO     CA 5222   7.130   6.960   5.740
  529PRO     CB 5223   7.124   7.105   5.689
  529PRO     CG 5224   7.182   7.176   5.811
  529PRO     CD 5225   7.310   7.098   5.840
  529PRO      C 5226   7.125   6.867   5.618
  529PRO      O 5227   7.038   6.782   5.599
  530SER      N 5228   7.220   6.887   5.526
  530SER      H 5229   7.275   6.970   5.526
  530SER     CA 5230   7.236   6.805   5.406
  530SER     CB 5231   7.310   6.877   5.293
  530SER     OG 5232   7.377   6.993   5.344
  530SER     HG 5233   7.465   6.992   5.297
  530SER      C 5234   7.305   6.671   5.431
  530SER      O 5235   7.423   6.650   5.401
  531PHE      N 5236   7.238   6.585   5.507
  531PHE      H 5237   7.138   6.585   5.498
  531PHE     CA 5238   7.293   6.473   5.583
  531PHE     CB 5239   7.207   6.450   5.708
  531PHE     CG 5240   7.293   6.381   5.814
  531PHE    CD1 5241   7.354   6.463   5.908
  531PHE    HD1 5242   7.312   6.562   5.922
  531PHE    CD2 5243   7.319   6.245   5.802
  531PHE    HD2 5244   7.268   6.187   5.724
  531PHE    CE1 5245   7.452   6.399   5.984
  531PHE    HE1 5246   7.518   6.463   6.043
  531PHE    CE2 5247   7.407   6.180   5.887
  531PHE    HE2 5248   7.456   6.091   5.847
  531PHE     CZ 5249   7.481   6.264   5.969
  531PHE     HZ 5250   7.563   6.218   6.026
  531PHE      C 5251   7.325   6.351   5.497
  531PHE      O 5252   7.238   6.270   5.465
  532ALA      N 5253   7.443   6.355   5.434
  532ALA      H 5254   7.516   6.423   5.441
  532ALA     CA 5255   7.494   6.229   5.380
  532ALA     CB 5256   7.643   6.248   5.351
  532ALA      C 5257   7.490   6.112   5.479
  532ALA      O 5258   7.540   6.121   5.590
  533LEU      N 5259   7.403   6.015   5.450
  533LEU      H 5260   7.339   6.037   5.377
  533LEU     CA 5261   7.403   5.876   5.498
  533LEU     CB 5262   7.267   5.831   5.552
  533LEU     CG 5263   7.252   5.834   5.703
  533LEU    CD1 5264   7.114   5.788   5.750
  533LEU    CD2 5265   7.358   5.740   5.764
  533LEU      C 5266   7.467   5.778   5.399
  533LEU      O 5267   7.430   5.772   5.281
  534SER      N 5268   7.564   5.699   5.443
  534SER      H 5269   7.614   5.738   5.521
  534SER     CA 5270   7.628   5.592   5.366
  534SER     CB 5271   7.770   5.569   5.415
  534SER     OG 5272   7.827   5.452   5.356
  534SER     HG 5273   7.890   5.485   5.286
  534SER      C 5274   7.532   5.474   5.375
  534SER      O 5275   7.483   5.441   5.484
  535SER      N 5276   7.509   5.405   5.264
  535SER      H 5277   7.530   5.434   5.170
  535SER     CA 5278   7.448   5.272   5.276
  535SER     CB 5279   7.302   5.280   5.319
  535SER     OG 5280   7.269   5.153   5.375
  535SER     HG 5281   7.308   5.146   5.467
  535SER      C 5282   7.464   5.202   5.142
  535SER      O 5283   7.559   5.234   5.069
  536LEU      N 5284   7.411   5.080   5.135
  536LEU      H 5285   7.363   5.047   5.217
  536LEU     CA 5286   7.415   4.988   5.021
  536LEU     CB 5287   7.441   4.847   5.075
  536LEU     CG 5288   7.584   4.824   5.122
  536LEU    CD1 5289   7.579   4.719   5.233
  536LEU    CD2 5290   7.672   4.781   5.003
  536LEU      C 5291   7.293   4.983   4.929
  536LEU      O 5292   7.188   5.037   4.964
  537THR      N 5293   7.320   4.952   4.802
  537THR      H 5294   7.408   4.974   4.762
  537THR     CA 5295   7.219   4.901   4.708
  537THR     CB 5296   7.267   4.882   4.564
  537THR    OG1 5297   7.338   4.760   4.542
  537THR    HG1 5298   7.390   4.759   4.457
  537THR    CG2 5299   7.345   4.989   4.488
  537THR      C 5300   7.146   4.774   4.752
  537THR      O 5301   7.199   4.673   4.797
  538LY3      N 5302   7.017   4.795   4.778
  538LY3      H 5303   6.979   4.886   4.766
  538LY3     CA 5304   6.914   4.700   4.823
  538LY3     CB 5305   6.893   4.590   4.717
  538LY3     CG 5306   6.827   4.652   4.594
  538LY3     CD 5307   6.767   4.543   4.505
  538LY3     CE 5308   6.871   4.464   4.427
  538LY3     NZ 5309   6.908   4.522   4.297
  538LY3    HZ1 5310   6.902   4.460   4.219
  538LY3    HZ2 5311   6.841   4.595   4.281
  538LY3    HZ3 5312   6.997   4.568   4.297
  538LY3      C 5313   6.934   4.646   4.965
  538LY3      O 5314   6.854   4.566   5.012
  539GL4      N 5315   7.037   4.685   5.040
  539GL4      H 5316   7.114   4.737   5.005
  539GL4     CA 5317   7.039   4.674   5.186
  539GL4     CB 5318   7.179   4.685   5.247
  539GL4     CG 5319   7.265   4.560   5.229
  539GL4     CD 5320   7.247   4.450   5.333
  539GL4    OE1 5321   7.334   4.361   5.351
  539GL4   HE11 5322   7.297   4.311   5.429
  539GL4   HE12 5323   7.404   4.370   5.281
  539GL4    OE2 5324   7.166   4.477   5.425
  539GL4   HE21 5325   7.143   4.393   5.474
  539GL4   HE22 5326   7.152   4.576   5.425
  539GL4      C 5327   6.933   4.754   5.264
  539GL4      O 5328   6.844   4.819   5.210
  540SER      N 5329   6.942   4.739   5.396
  540SER      H 5330   7.028   4.704   5.432
  540SER     CA 5331   6.850   4.806   5.488
  540SER     CB 5332   6.737   4.714   5.535
  540SER     OG 5333   6.644   4.790   5.615
  540SER     HG 5334   6.676   4.768   5.707
  540SER      C 5335   6.932   4.862   5.606
  540SER      O 5336   7.015   4.796   5.668
  541ILE      N 5337   6.929   4.995   5.599
  541ILE      H 5338   6.870   5.040   5.531
  541ILE     CA 5339   7.004   5.084   5.689
  541ILE     CB 5340   6.993   5.225   5.628
  541ILE    CG1 5341   7.091   5.315   5.703
  541ILE    CG2 5342   6.848   5.273   5.618
  541ILE     CD 5343   7.108   5.454   5.641
  541ILE      C 5344   6.940   5.080   5.828
  541ILE      O 5345   6.832   5.027   5.852
  542THR      N 5346   7.018   5.117   5.929
  542THR      H 5347   7.117   5.119   5.917
  542THR     CA 5348   6.980   5.148   6.068
  542THR     CB 5349   6.974   5.027   6.160
  542THR    OG1 5350   6.917   5.044   6.291
  542THR    HG1 5351   6.820   5.065   6.277
  542THR    CG2 5352   7.107   4.951   6.161
  542THR      C 5353   7.061   5.264   6.125
  542THR      O 5354   7.182   5.262   6.151
  543GLY      N 5355   6.996   5.379   6.118
  543GLY      H 5356   6.903   5.382   6.083
  543GLY     CA 5357   7.053   5.511   6.153
  543GLY      C 5358   6.969   5.588   6.255
  543GLY      O 5359   6.878   5.658   6.210
  544MET      N 5360   7.000   5.570   6.383
  544MET      H 5361   7.062   5.494   6.403
  544MET     CA 5362   6.945   5.640   6.500
  544MET     CB 5363   6.909   5.541   6.611
  544MET     CG 5364   7.017   5.448   6.666
  544MET     SD 5365   7.082   5.333   6.539
  544MET     CE 5366   6.938   5.228   6.532
  544MET      C 5367   7.037   5.753   6.545
  544MET      O 5368   7.155   5.734   6.574
  545PHE      N 5369   6.992   5.878   6.532
  545PHE      H 5370   6.903   5.887   6.487
  545PHE     CA 5371   7.067   5.994   6.581
  545PHE     CB 5372   7.107   6.092   6.471
  545PHE     CG 5373   7.183   6.022   6.358
  545PHE    CD1 5374   7.320   6.017   6.335
  545PHE    HD1 5375   7.383   6.054   6.416
  545PHE    CD2 5376   7.103   5.963   6.260
  545PHE    HD2 5377   6.995   5.969   6.267
  545PHE    CE1 5378   7.367   5.960   6.217
  545PHE    HE1 5379   7.474   5.963   6.196
  545PHE    CE2 5380   7.152   5.905   6.144
  545PHE    HE2 5381   7.082   5.852   6.078
  545PHE     CZ 5382   7.288   5.906   6.116
  545PHE     HZ 5383   7.340   5.834   6.052
  545PHE      C 5384   6.978   6.081   6.671
  545PHE      O 5385   6.869   6.126   6.635
  546ASN      N 5386   7.041   6.113   6.784
  546ASN      H 5387   7.119   6.064   6.822
  546ASN     CA 5388   7.009   6.230   6.866
  546ASN     CB 5389   7.052   6.202   7.010
  546ASN     CG 5390   7.039   6.313   7.114
  546ASN    OD1 5391   7.090   6.424   7.097
  546ASN    ND2 5392   6.952   6.294   7.213
  546ASN   HD21 5393   6.893   6.214   7.225
  546ASN   HD22 5394   6.957   6.361   7.287
  546ASN      C 5395   7.072   6.356   6.805
  546ASN      O 5396   7.191   6.370   6.780
  547ARG      N 5397   6.981   6.446   6.767
  547ARG      H 5398   6.885   6.419   6.778
  547ARG     CA 5399   7.003   6.576   6.702
  547ARG     CB 5400   6.930   6.576   6.568
  547ARG     CG 5401   6.969   6.468   6.466
  547ARG     CD 5402   7.114   6.485   6.421
  547ARG     NE 5403   7.120   6.425   6.287
  547ARG     HE 5404   7.065   6.470   6.217
  547ARG     CZ 5405   7.217   6.340   6.247
  547ARG    NH1 5406   7.326   6.325   6.324
  547ARG   HH11 5407   7.326   6.368   6.414
  547ARG   HH12 5408   7.391   6.262   6.282
  547ARG    NH2 5409   7.201   6.270   6.134
  547ARG   HH21 5410   7.126   6.287   6.069
  547ARG   HH22 5411   7.251   6.187   6.111
  547ARG      C 5412   6.973   6.697   6.790
  547ARG      O 5413   6.880   6.691   6.871
  548THR      N 5414   7.070   6.789   6.792
  548THR      H 5415   7.152   6.778   6.736
  548THR     CA 5416   7.071   6.905   6.881
  548THR     CB 5417   7.209   6.946   6.932
  548THR    OG1 5418   7.278   6.838   6.996
  548THR    HG1 5419   7.365   6.872   7.032
  548THR    CG2 5420   7.180   7.045   7.045
  548THR      C 5421   7.014   7.020   6.797
  548THR      O 5422   7.090   7.101   6.745
  549VAL      N 5423   6.882   7.036   6.805
  549VAL      H 5424   6.834   6.987   6.878
  549VAL     CA 5425   6.804   7.140   6.737
  549VAL     CB 5426   6.686   7.082   6.658
  549VAL    CG1 5427   6.733   6.975   6.560
  549VAL    CG2 5428   6.577   7.033   6.753
  549VAL      C 5429   6.774   7.257   6.832
  549VAL      O 5430   6.726   7.240   6.944
  550THR      N 5431   6.799   7.375   6.777
  550THR      H 5432   6.827   7.383   6.681
  550THR     CA 5433   6.782   7.504   6.846
  550THR     CB 5434   6.920   7.542   6.898
  550THR    OG1 5435   6.888   7.641   6.997
  550THR    HG1 5436   6.978   7.675   7.025
  550THR    CG2 5437   7.035   7.596   6.813
  550THR      C 5438   6.702   7.611   6.771
  550THR      O 5439   6.723   7.628   6.651
  551ASN      N 5440   6.602   7.676   6.830
  551ASN      H 5441   6.557   7.621   6.901
  551ASN     CA 5442   6.531   7.783   6.760
  551ASN     CB 5443   6.382   7.768   6.790
  551ASN     CG 5444   6.300   7.885   6.735
  551ASN    OD1 5445   6.257   7.888   6.620
  551ASN    ND2 5446   6.284   7.983   6.824
  551ASN   HD21 5447   6.318   7.973   6.917
  551ASN   HD22 5448   6.236   8.065   6.792
  551ASN      C 5449   6.586   7.925   6.773
  551ASN      O 5450   6.583   7.985   6.881
  552VAL      N 5451   6.635   7.986   6.665
  552VAL      H 5452   6.604   7.958   6.574
  552VAL     CA 5453   6.692   8.121   6.678
  552VAL     CB 5454   6.839   8.124   6.635
  552VAL    CG1 5455   6.892   8.263   6.599
  552VAL    CG2 5456   6.931   8.048   6.730
  552VAL      C 5457   6.609   8.219   6.595
  552VAL      O 5458   6.585   8.192   6.477
  553GLY      N 5459   6.549   8.321   6.655
  553GLY      H 5460   6.559   8.344   6.752
  553GLY     CA 5461   6.456   8.418   6.594
  553GLY      C 5462   6.373   8.481   6.705
  553GLY      O 5463   6.430   8.495   6.813
  554SER      N 5464   6.246   8.515   6.686
  554SER      H 5465   6.205   8.498   6.597
  554SER     CA 5466   6.170   8.590   6.788
  554SER     CB 5467   6.087   8.696   6.717
  554SER     OG 5468   6.026   8.779   6.817
  554SER     HG 5469   5.937   8.805   6.780
  554SER      C 5470   6.064   8.494   6.844
  554SER      O 5471   6.006   8.510   6.951
  555SER      N 5472   6.019   8.396   6.765
  555SER      H 5473   6.067   8.353   6.689
  555SER     CA 5474   5.902   8.319   6.810
  555SER     CB 5475   5.823   8.292   6.681
  555SER     OG 5476   5.764   8.413   6.632
  555SER     HG 5477   5.670   8.396   6.664
  555SER      C 5478   5.940   8.192   6.884
  555SER      O 5479   6.019   8.114   6.830
  556VAL      N 5480   5.886   8.172   7.004
  556VAL      H 5481   5.847   8.249   7.055
  556VAL     CA 5482   5.899   8.046   7.079
  556VAL     CB 5483   5.866   8.062   7.228
  556VAL    CG1 5484   5.978   8.133   7.304
  556VAL    CG2 5485   5.738   8.146   7.235
  556VAL      C 5486   5.829   7.923   7.020
  556VAL      O 5487   5.723   7.873   7.056
  557SER      N 5488   5.889   7.893   6.905
  557SER      H 5489   5.959   7.960   6.881
  557SER     CA 5490   5.828   7.801   6.808
  557SER     CB 5491   5.906   7.795   6.676
  557SER     OG 5492   5.958   7.921   6.633
  557SER     HG 5493   6.037   7.916   6.572
  557SER      C 5494   5.803   7.656   6.848
  557SER      O 5495   5.880   7.596   6.923
  558THR      N 5496   5.688   7.612   6.798
  558THR      H 5497   5.613   7.676   6.780
  558THR     CA 5498   5.654   7.469   6.809
  558THR     CB 5499   5.519   7.452   6.879
  558THR    OG1 5500   5.409   7.537   6.846
  558THR    HG1 5501   5.333   7.491   6.893
  558THR    CG2 5502   5.549   7.459   7.029
  558THR      C 5503   5.641   7.397   6.675
  558THR      O 5504   5.535   7.347   6.639
  559TY0      N 5505   5.763   7.357   6.639
  559TY0      H 5506   5.835   7.378   6.704
  559TY0     CA 5507   5.791   7.285   6.514
  559TY0     CB 5508   5.940   7.262   6.487
  559TY0     CG 5509   6.018   7.391   6.462
  559TY0    CD1 5510   6.070   7.459   6.572
  559TY0    HD1 5511   6.053   7.406   6.666
  559TY0    CD2 5512   6.029   7.441   6.333
  559TY0    HD2 5513   6.000   7.385   6.243
  559TY0    CE1 5514   6.135   7.581   6.557
  559TY0    HE1 5515   6.193   7.626   6.637
  559TY0    CE2 5516   6.080   7.570   6.316
  559TY0    HE2 5517   6.079   7.622   6.220
  559TY0     CZ 5518   6.135   7.632   6.428
  559TY0     OH 5519   6.200   7.748   6.401
  559TY0    HH1 5520   6.238   7.792   6.482
  559TY0    HH2 5521   6.192   7.771   6.304
  559TY0      C 5522   5.723   7.148   6.512
  559TY0      O 5523   5.728   7.075   6.611
  560LY3      N 5524   5.660   7.113   6.400
  560LY3      H 5525   5.630   7.175   6.328
  560LY3     CA 5526   5.607   6.976   6.385
  560LY3     CB 5527   5.459   6.959   6.419
  560LY3     CG 5528   5.372   7.049   6.332
  560LY3     CD 5529   5.225   7.052   6.373
  560LY3     CE 5530   5.150   7.153   6.285
  560LY3     NZ 5531   5.007   7.163   6.317
  560LY3    HZ1 5532   4.966   7.246   6.280
  560LY3    HZ2 5533   4.942   7.090   6.293
  560LY3    HZ3 5534   4.987   7.192   6.411
  560LY3      C 5535   5.651   6.904   6.257
  560LY3      O 5536   5.667   6.969   6.153
  561ALA      N 5537   5.698   6.781   6.273
  561ALA      H 5538   5.706   6.740   6.364
  561ALA     CA 5539   5.745   6.690   6.167
  561ALA     CB 5540   5.830   6.574   6.219
  561ALA      C 5541   5.638   6.635   6.071
  561ALA      O 5542   5.609   6.516   6.068
  562THR      N 5543   5.583   6.721   5.984
  562THR      H 5544   5.614   6.815   5.981
  562THR     CA 5545   5.467   6.692   5.899
  562THR     CB 5546   5.381   6.817   5.882
  562THR    OG1 5547   5.450   6.939   5.852
  562THR    HG1 5548   5.385   7.007   5.816
  562THR    CG2 5549   5.294   6.828   6.007
  562THR      C 5550   5.491   6.615   5.769
  562THR      O 5551   5.513   6.494   5.766
  563VAL      N 5552   5.532   6.698   5.675
  563VAL      H 5553   5.532   6.797   5.693
  563VAL     CA 5554   5.570   6.661   5.538
  563VAL     CB 5555   5.545   6.769   5.432
  563VAL    CG1 5556   5.404   6.769   5.373
  563VAL    CG2 5557   5.595   6.903   5.486
  563VAL      C 5558   5.708   6.597   5.519
  563VAL      O 5559   5.803   6.656   5.469
  564ILE      N 5560   5.706   6.470   5.561
  564ILE      H 5561   5.625   6.440   5.611
  564ILE     CA 5562   5.815   6.372   5.550
  564ILE     CB 5563   5.804   6.268   5.660
  564ILE    CG1 5564   5.809   6.332   5.800
  564ILE    CG2 5565   5.907   6.155   5.646
  564ILE     CD 5566   5.759   6.229   5.901
  564ILE      C 5567   5.811   6.315   5.408
  564ILE      O 5568   5.719   6.247   5.361
  565GLY      N 5569   5.907   6.369   5.333
  565GLY      H 5570   5.961   6.446   5.368
  565GLY     CA 5571   5.953   6.330   5.200
  565GLY      C 5572   6.019   6.195   5.172
  565GLY      O 5573   6.139   6.195   5.146
  566ALA      N 5574   5.961   6.095   5.238
  566ALA      H 5575   5.879   6.113   5.293
  566ALA     CA 5576   6.007   5.956   5.224
  566ALA     CB 5577   5.926   5.862   5.314
  566ALA      C 5578   6.008   5.898   5.083
  566ALA      O 5579   5.916   5.938   5.012
  567PRO      N 5580   6.113   5.829   5.040
  567PRO     CA 5581   6.105   5.742   4.922
  567PRO     CB 5582   6.244   5.735   4.859
  567PRO     CG 5583   6.320   5.845   4.932
  567PRO     CD 5584   6.254   5.858   5.069
  567PRO      C 5585   6.063   5.603   4.970
  567PRO      O 5586   6.037   5.570   5.085
  568GL4      N 5587   6.059   5.513   4.872
  568GL4      H 5588   6.075   5.541   4.776
  568GL4     CA 5589   6.019   5.373   4.889
  568GL4     CB 5590   5.986   5.289   4.767
  568GL4     CG 5591   6.081   5.315   4.649
  568GL4     CD 5592   6.043   5.441   4.569
  568GL4    OE1 5593   6.078   5.556   4.601
  568GL4   HE11 5594   6.033   5.619   4.538
  568GL4   HE12 5595   6.140   5.565   4.679
  568GL4    OE2 5596   5.983   5.412   4.464
  568GL4   HE21 5597   5.898   5.464   4.467
  568GL4   HE22 5598   6.048   5.362   4.406
  568GL4      C 5599   6.114   5.302   4.986
  568GL4      O 5600   6.233   5.328   4.993
  569GLY      N 5601   6.063   5.198   5.052
  569GLY      H 5602   5.985   5.152   5.009
  569GLY     CA 5603   6.135   5.125   5.158
  569GLY      C 5604   6.167   5.211   5.281
  569GLY      O 5605   6.120   5.181   5.389
  570LEU      N 5606   6.227   5.329   5.264
  570LEU      H 5607   6.266   5.355   5.175
  570LEU     CA 5608   6.270   5.424   5.368
  570LEU     CB 5609   6.352   5.542   5.316
  570LEU     CG 5610   6.496   5.515   5.273
  570LEU    CD1 5611   6.561   5.646   5.227
  570LEU    CD2 5612   6.569   5.454   5.392
  570LEU      C 5613   6.164   5.476   5.465
  570LEU      O 5614   6.061   5.537   5.436
  571GL4      N 5615   6.199   5.452   5.590
  571GL4      H 5616   6.285   5.405   5.613
  571GL4     CA 5617   6.118   5.500   5.703
  571GL4     CB 5618   6.044   5.381   5.764
  571GL4     CG 5619   6.142   5.278   5.821
  571GL4     CD 5620   6.066   5.171   5.899
  571GL4    OE1 5621   5.993   5.207   5.993
  571GL4   HE11 5622   5.961   5.133   6.052
  571GL4   HE12 5623   5.999   5.306   5.981
  571GL4    OE2 5624   6.083   5.049   5.873
  571GL4   HE21 5625   6.041   5.001   5.951
  571GL4   HE22 5626   6.123   5.038   5.783
  571GL4      C 5627   6.190   5.588   5.807
  571GL4      O 5628   6.285   5.550   5.875
  572ILE      N 5629   6.156   5.715   5.788
  572ILE      H 5630   6.079   5.736   5.729
  572ILE     CA 5631   6.208   5.833   5.859
  572ILE     CB 5632   6.198   5.965   5.781
  572ILE    CG1 5633   6.258   5.945   5.642
  572ILE    CG2 5634   6.268   6.087   5.844
  572ILE     CD 5635   6.205   6.059   5.554
  572ILE      C 5636   6.133   5.857   5.990
  572ILE      O 5637   6.035   5.931   5.995
  573GLN      N 5638   6.150   5.764   6.083
  573GLN      H 5639   6.227   5.702   6.069
  573GLN     CA 5640   6.090   5.758   6.217
  573GLN     CB 5641   6.129   5.636   6.300
  573GLN     CG 5642   6.099   5.505   6.227
  573GLN     CD 5643   6.182   5.391   6.284
  573GLN    OE1 5644   6.207   5.384   6.405
  573GLN    NE2 5645   6.227   5.299   6.198
  573GLN   HE21 5646   6.199   5.295   6.102
  573GLN   HE22 5647   6.291   5.228   6.227
  573GLN      C 5648   6.120   5.877   6.308
  573GLN      O 5649   6.235   5.897   6.348
  574VAL      N 5650   6.023   5.953   6.357
  574VAL      H 5651   5.925   5.931   6.352
  574VAL     CA 5652   6.056   6.082   6.419
  574VAL     CB 5653   6.012   6.201   6.333
  574VAL    CG1 5654   6.105   6.208   6.210
  574VAL    CG2 5655   5.869   6.178   6.285
  574VAL      C 5656   6.005   6.086   6.563
  574VAL      O 5657   5.884   6.085   6.590
  575GL4      N 5658   6.099   6.071   6.656
  575GL4      H 5659   6.189   6.055   6.615
  575GL4     CA 5660   6.090   6.082   6.802
  575GL4     CB 5661   6.151   5.955   6.862
  575GL4     CG 5662   6.140   5.959   7.015
  575GL4     CD 5663   6.227   5.860   7.093
  575GL4    OE1 5664   6.207   5.740   7.063
  575GL4   HE11 5665   6.275   5.693   7.120
  575GL4   HE12 5666   6.164   5.733   6.973
  575GL4    OE2 5667   6.283   5.900   7.197
  575GL4   HE21 5668   6.338   5.826   7.236
  575GL4   HE22 5669   6.258   5.996   7.208
  575GL4      C 5670   6.153   6.206   6.865
  575GL4      O 5671   6.267   6.245   6.843
  576PRO      N 5672   6.067   6.297   6.911
  576PRO     CA 5673   5.922   6.303   6.887
  576PRO     CB 5674   5.864   6.358   7.017
  576PRO     CG 5675   5.976   6.454   7.061
  576PRO     CD 5676   6.104   6.378   7.028
  576PRO      C 5677   5.883   6.381   6.761
  576PRO      O 5678   5.966   6.455   6.710
  577SER      N 5679   5.757   6.356   6.726
  577SER      H 5680   5.703   6.287   6.775
  577SER     CA 5681   5.696   6.422   6.609
  577SER     CB 5682   5.561   6.362   6.573
  577SER     OG 5683   5.549   6.220   6.584
  577SER     HG 5684   5.558   6.181   6.493
  577SER      C 5685   5.691   6.573   6.629
  577SER      O 5686   5.706   6.651   6.535
  578ILE      N 5687   5.655   6.618   6.750
  578ILE      H 5688   5.632   6.558   6.826
  578ILE     CA 5689   5.649   6.762   6.777
  578ILE     CB 5690   5.510   6.800   6.828
  578ILE    CG1 5691   5.396   6.749   6.739
  578ILE    CG2 5692   5.487   6.951   6.829
  578ILE     CD 5693   5.259   6.769   6.805
  578ILE      C 5694   5.762   6.819   6.862
  578ILE      O 5695   5.781   6.779   6.977
  579LEU      N 5696   5.830   6.921   6.809
  579LEU      H 5697   5.796   6.962   6.724
  579LEU     CA 5698   5.948   6.973   6.879
  579LEU     CB 5699   6.064   7.006   6.786
  579LEU     CG 5700   6.141   6.891   6.721
  579LEU    CD1 5701   6.190   6.794   6.829
  579LEU    CD2 5702   6.060   6.831   6.606
  579LEU      C 5703   5.903   7.103   6.946
  579LEU      O 5704   5.891   7.206   6.881
  580SER      N 5705   5.861   7.082   7.071
  580SER      H 5706   5.865   6.991   7.111
  580SER     CA 5707   5.810   7.193   7.152
  580SER     CB 5708   5.726   7.145   7.271
  580SER     OG 5709   5.615   7.234   7.285
  580SER     HG 5710   5.639   7.329   7.305
  580SER      C 5711   5.918   7.287   7.208
  580SER      O 5712   5.994   7.238   7.292
  581PHE      N 5713   5.921   7.415   7.173
  581PHE      H 5714   5.880   7.441   7.086
  581PHE     CA 5715   6.009   7.506   7.248
  581PHE     CB 5716   6.112   7.572   7.156
  581PHE     CG 5717   6.199   7.469   7.085
  581PHE    CD1 5718   6.168   7.435   6.954
  581PHE    HD1 5719   6.076   7.471   6.907
  581PHE    CD2 5720   6.323   7.435   7.139
  581PHE    HD2 5721   6.353   7.453   7.242
  581PHE    CE1 5722   6.257   7.359   6.879
  581PHE    HE1 5723   6.240   7.342   6.773
  581PHE    CE2 5724   6.414   7.364   7.062
  581PHE    HE2 5725   6.517   7.355   7.096
  581PHE     CZ 5726   6.383   7.331   6.930
  581PHE     HZ 5727   6.463   7.292   6.867
  581PHE      C 5728   5.945   7.621   7.327
  581PHE      O 5729   5.853   7.687   7.278
  582THR      N 5730   6.003   7.651   7.442
  582THR      H 5731   6.083   7.598   7.469
  582THR     CA 5732   5.952   7.745   7.544
  582THR     CB 5733   5.935   7.678   7.681
  582THR    OG1 5734   6.051   7.608   7.727
  582THR    HG1 5735   6.103   7.655   7.798
  582THR    CG2 5736   5.811   7.589   7.679
  582THR      C 5737   6.026   7.875   7.572
  582THR      O 5738   5.964   7.972   7.617
  583SER      N 5739   6.158   7.883   7.560
  583SER      H 5740   6.212   7.799   7.558
  583SER     CA 5741   6.241   8.004   7.546
  583SER     CB 5742   6.331   8.015   7.669
  583SER     OG 5743   6.250   8.023   7.787
  583SER     HG 5744   6.224   7.930   7.812
  583SER      C 5745   6.339   7.975   7.432
  583SER      O 5746   6.377   7.865   7.394
  584LEU      N 5747   6.375   8.089   7.374
  584LEU      H 5748   6.349   8.176   7.415
  584LEU     CA 5749   6.459   8.091   7.253
  584LEU     CB 5750   6.467   8.234   7.199
  584LEU     CG 5751   6.332   8.296   7.165
  584LEU    CD1 5752   6.341   8.448   7.156
  584LEU    CD2 5753   6.299   8.244   7.025
  584LEU      C 5754   6.605   8.048   7.273
  584LEU      O 5755   6.651   8.044   7.387
  585MET      N 5756   6.670   7.991   7.172
  585MET      H 5757   6.624   7.985   7.083
  585MET     CA 5758   6.803   7.929   7.169
  585MET     CB 5759   6.914   8.028   7.205
  585MET     CG 5760   6.923   8.141   7.103
  585MET     SD 5761   6.788   8.263   7.085
  585MET     CE 5762   6.865   8.376   6.971
  585MET      C 5763   6.822   7.807   7.261
  585MET      O 5764   6.930   7.749   7.263
  586GLN      N 5765   6.716   7.760   7.325
  586GLN      H 5766   6.628   7.805   7.308
  586GLN     CA 5767   6.713   7.638   7.406
  586GLN     CB 5768   6.577   7.634   7.475
  586GLN     CG 5769   6.547   7.505   7.551
  586GLN     CD 5770   6.396   7.492   7.573
  586GLN    OE1 5771   6.318   7.584   7.549
  586GLN    NE2 5772   6.348   7.382   7.629
  586GLN   HE21 5773   6.400   7.299   7.651
  586GLN   HE22 5774   6.252   7.381   7.658
  586GLN      C 5775   6.734   7.523   7.307
  586GLN      O 5776   6.666   7.519   7.204
  587LY3      N 5777   6.815   7.430   7.355
  587LY3      H 5778   6.848   7.441   7.449
  587LY3     CA 5779   6.861   7.314   7.277
  587LY3     CB 5780   7.010   7.299   7.311
  587LY3     CG 5781   7.091   7.413   7.249
  587LY3     CD 5782   7.244   7.402   7.243
  587LY3     CE 5783   7.310   7.534   7.204
  587LY3     NZ 5784   7.455   7.527   7.226
  587LY3    HZ1 5785   7.475   7.482   7.313
  587LY3    HZ2 5786   7.507   7.479   7.156
  587LY3    HZ3 5787   7.489   7.621   7.224
  587LY3      C 5788   6.799   7.175   7.298
  587LY3      O 5789   6.810   7.125   7.410
  588LEU      N 5790   6.727   7.129   7.196
  588LEU      H 5791   6.714   7.186   7.114
  588LEU     CA 5792   6.653   7.003   7.204
  588LEU     CB 5793   6.512   7.040   7.156
  588LEU     CG 5794   6.402   7.036   7.263
  588LEU    CD1 5795   6.398   7.161   7.351
  588LEU    CD2 5796   6.276   7.004   7.182
  588LEU      C 5797   6.695   6.870   7.139
  588LEU      O 5798   6.706   6.866   7.017
  589SER      N 5799   6.697   6.767   7.222
  589SER      H 5800   6.694   6.792   7.319
  589SER     CA 5801   6.737   6.628   7.192
  589SER     CB 5802   6.769   6.546   7.316
  589SER     OG 5803   6.901   6.585   7.355
  589SER     HG 5804   6.904   6.661   7.420
  589SER      C 5805   6.618   6.561   7.123
  589SER      O 5806   6.533   6.493   7.181
  590PHE      N 5807   6.626   6.568   6.990
  590PHE      H 5808   6.694   6.627   6.948
  590PHE     CA 5809   6.538   6.494   6.899
  590PHE     CB 5810   6.484   6.594   6.797
  590PHE     CG 5811   6.424   6.537   6.668
  590PHE    CD1 5812   6.290   6.504   6.649
  590PHE    HD1 5813   6.221   6.497   6.732
  590PHE    CD2 5814   6.510   6.510   6.562
  590PHE    HD2 5815   6.614   6.537   6.582
  590PHE    CE1 5816   6.240   6.467   6.525
  590PHE    HE1 5817   6.132   6.456   6.509
  590PHE    CE2 5818   6.468   6.465   6.437
  590PHE    HE2 5819   6.535   6.427   6.361
  590PHE     CZ 5820   6.330   6.452   6.420
  590PHE     HZ 5821   6.289   6.443   6.320
  590PHE      C 5822   6.604   6.367   6.845
  590PHE      O 5823   6.708   6.374   6.780
  591VAL      N 5824   6.525   6.260   6.844
  591VAL      H 5825   6.429   6.265   6.869
  591VAL     CA 5826   6.579   6.129   6.803
  591VAL     CB 5827   6.544   6.019   6.903
  591VAL    CG1 5828   6.629   5.896   6.870
  591VAL    CG2 5829   6.578   6.052   7.049
  591VAL      C 5830   6.527   6.084   6.666
  591VAL      O 5831   6.429   6.009   6.656
  592LEU      N 5832   6.608   6.113   6.565
  592LEU      H 5833   6.699   6.149   6.588
  592LEU     CA 5834   6.601   6.082   6.422
  592LEU     CB 5835   6.697   6.172   6.344
  592LEU     CG 5836   6.706   6.154   6.191
  592LEU    CD1 5837   6.570   6.154   6.120
  592LEU    CD2 5838   6.786   6.274   6.141
  592LEU      C 5839   6.644   5.935   6.415
  592LEU      O 5840   6.763   5.911   6.434
  593LY3      N 5841   6.553   5.850   6.369
  593LY3      H 5842   6.456   5.874   6.373
  593LY3     CA 5843   6.567   5.712   6.321
  593LY3     CB 5844   6.485   5.614   6.404
  593LY3     CG 5845   6.538   5.618   6.548
  593LY3     CD 5846   6.440   5.540   6.635
  593LY3     CE 5847   6.300   5.591   6.672
  593LY3     NZ 5848   6.216   5.478   6.713
  593LY3    HZ1 5849   6.174   5.422   6.642
  593LY3    HZ2 5850   6.264   5.421   6.780
  593LY3    HZ3 5851   6.143   5.529   6.758
  593LY3      C 5852   6.530   5.693   6.174
  593LY3      O 5853   6.415   5.708   6.132
  594VAL      N 5854   6.636   5.677   6.095
  594VAL      H 5855   6.729   5.683   6.132
  594VAL     CA 5856   6.625   5.636   5.955
  594VAL     CB 5857   6.717   5.733   5.880
  594VAL    CG1 5858   6.720   5.696   5.731
  594VAL    CG2 5859   6.698   5.882   5.911
  594VAL      C 5860   6.668   5.490   5.939
  594VAL      O 5861   6.776   5.459   5.988
  595GL4      N 5862   6.570   5.413   5.894
  595GL4      H 5863   6.474   5.439   5.903
  595GL4     CA 5864   6.577   5.269   5.861
  595GL4     CB 5865   6.504   5.196   5.974
  595GL4     CG 5866   6.581   5.209   6.106
  595GL4     CD 5867   6.548   5.095   6.203
  595GL4    OE1 5868   6.650   5.046   6.257
  595GL4   HE11 5869   6.615   4.972   6.315
  595GL4   HE12 5870   6.734   5.090   6.226
  595GL4    OE2 5871   6.430   5.091   6.241
  595GL4   HE21 5872   6.434   5.010   6.300
  595GL4   HE22 5873   6.371   5.156   6.191
  595GL4      C 5874   6.507   5.243   5.729
  595GL4      O 5875   6.449   5.328   5.661
  596GLY      N 5876   6.521   5.119   5.681
  596GLY      H 5877   6.596   5.068   5.722
  596GLY     CA 5878   6.441   5.060   5.571
  596GLY      C 5879   6.520   5.024   5.446
  596GLY      O 5880   6.632   5.073   5.429
  597LY3      N 5881   6.453   4.949   5.359
  597LY3      H 5882   6.357   4.923   5.370
  597LY3     CA 5883   6.521   4.896   5.241
  597LY3     CB 5884   6.434   4.790   5.172
  597LY3     CG 5885   6.425   4.659   5.250
  597LY3     CD 5886   6.328   4.558   5.189
  597LY3     CE 5887   6.302   4.430   5.269
  597LY3     NZ 5888   6.416   4.337   5.273
  597LY3    HZ1 5889   6.412   4.290   5.361
  597LY3    HZ2 5890   6.394   4.269   5.203
  597LY3    HZ3 5891   6.507   4.373   5.257
  597LY3      C 5892   6.547   4.998   5.130
  597LY3      O 5893   6.452   5.053   5.073
  598VAL      N 5894   6.675   5.024   5.106
  598VAL      H 5895   6.750   4.978   5.153
  598VAL     CA 5896   6.714   5.118   5.000
  598VAL     CB 5897   6.861   5.154   5.019
  598VAL    CG1 5898   6.922   5.227   4.899
  598VAL    CG2 5899   6.880   5.238   5.146
  598VAL      C 5900   6.691   5.047   4.866
  598VAL      O 5901   6.661   4.928   4.863
  599GLY      N 5902   6.666   5.132   4.766
  599GLY      H 5903   6.642   5.228   4.778
  599GLY     CA 5904   6.662   5.084   4.627
  599GLY      C 5905   6.802   5.059   4.569
  599GLY      O 5906   6.889   5.015   4.644
  600AS4      N 5907   6.803   5.036   4.439
  600AS4      H 5908   6.735   5.075   4.377
  600AS4     CA 5909   6.924   5.003   4.361
  600AS4     CB 5910   6.883   4.949   4.224
  600AS4     CG 5911   6.744   4.885   4.226
  600AS4    OD1 5912   6.734   4.761   4.233
  600AS4   HD11 5913   6.647   4.726   4.198
  600AS4   HD12 5914   6.814   4.722   4.278
  600AS4    OD2 5915   6.642   4.954   4.205
  600AS4   HD21 5916   6.561   4.905   4.236
  600AS4   HD22 5917   6.666   5.030   4.144
  600AS4      C 5918   7.021   5.119   4.342
  600AS4      O 5919   7.139   5.095   4.316
  601ASN      N 5920   6.965   5.239   4.342
  601ASN      H 5921   6.868   5.247   4.316
  601ASN     CA 5922   7.033   5.369   4.330
  601ASN     CB 5923   6.972   5.430   4.205
  601ASN     CG 5924   7.039   5.554   4.144
  601ASN    OD1 5925   7.150   5.596   4.175
  601ASN    ND2 5926   6.954   5.648   4.104
  601ASN   HD21 5927   6.854   5.642   4.102
  601ASN   HD22 5928   6.997   5.738   4.097
  601ASN      C 5929   7.026   5.458   4.455
  601ASN      O 5930   6.940   5.434   4.540
  602ILE      N 5931   7.093   5.572   4.448
  602ILE      H 5932   7.159   5.571   4.373
  602ILE     CA 5933   7.092   5.671   4.557
  602ILE     CB 5934   7.207   5.769   4.535
  602ILE    CG1 5935   7.343   5.698   4.543
  602ILE    CG2 5936   7.206   5.896   4.622
  602ILE     CD 5937   7.440   5.760   4.443
  602ILE      C 5938   6.956   5.737   4.578
  602ILE      O 5939   6.896   5.776   4.476
  603VAL      N 5940   6.905   5.736   4.700
  603VAL      H 5941   6.964   5.696   4.771
  603VAL     CA 5942   6.778   5.798   4.741
  603VAL     CB 5943   6.670   5.699   4.788
  603VAL    CG1 5944   6.626   5.612   4.670
  603VAL    CG2 5945   6.722   5.613   4.903
  603VAL      C 5946   6.782   5.913   4.842
  603VAL      O 5947   6.874   5.915   4.924
  604SER      N 5948   6.698   6.014   4.823
  604SER      H 5949   6.630   6.014   4.748
  604SER     CA 5950   6.695   6.136   4.905
  604SER     CB 5951   6.709   6.268   4.830
  604SER     OG 5952   6.719   6.377   4.922
  604SER     HG 5953   6.767   6.459   4.889
  604SER      C 5954   6.566   6.144   4.988
  604SER      O 5955   6.458   6.170   4.936
  605ALA      N 5956   6.583   6.171   5.116
  605ALA      H 5957   6.667   6.215   5.151
  605ALA     CA 5958   6.481   6.176   5.222
  605ALA     CB 5959   6.502   6.055   5.314
  605ALA      C 5960   6.463   6.308   5.297
  605ALA      O 5961   6.519   6.340   5.401
  606SER      N 5962   6.377   6.395   5.245
  606SER      H 5963   6.312   6.372   5.172
  606SER     CA 5964   6.356   6.527   5.306
  606SER     CB 5965   6.311   6.636   5.208
  606SER     OG 5966   6.425   6.684   5.135
  606SER     HG 5967   6.471   6.618   5.076
  606SER      C 5968   6.255   6.521   5.420
  606SER      O 5969   6.135   6.531   5.394
  607LEU      N 5970   6.300   6.498   5.543
  607LEU      H 5971   6.394   6.465   5.559
  607LEU     CA 5972   6.238   6.551   5.665
  607LEU     CB 5973   6.330   6.498   5.776
  607LEU     CG 5974   6.315   6.555   5.918
  607LEU    CD1 5975   6.183   6.509   5.979
  607LEU    CD2 5976   6.433   6.529   6.012
  607LEU      C 5977   6.232   6.704   5.670
  607LEU      O 5978   6.331   6.776   5.656
  608VAL      N 5979   6.106   6.744   5.665
  608VAL      H 5980   6.028   6.681   5.663
  608VAL     CA 5981   6.076   6.888   5.660
  608VAL     CB 5982   6.013   6.946   5.533
  608VAL    CG1 5983   6.038   7.096   5.519
  608VAL    CG2 5984   6.059   6.883   5.401
  608VAL      C 5985   5.984   6.920   5.778
  608VAL      O 5986   5.877   6.861   5.797
  609TRP      N 5987   6.038   7.015   5.852
  609TRP      H 5988   6.134   7.042   5.849
  609TRP     CA 5989   5.972   7.070   5.972
  609TRP     CB 5990   6.073   7.103   6.082
  609TRP     CG 5991   6.130   6.970   6.130
  609TRP    CD1 5992   6.083   6.866   6.198
  609TRP    HD1 5993   5.983   6.867   6.243
  609TRP    CD2 5994   6.267   6.949   6.118
  609TRP    NE1 5995   6.180   6.787   6.243
  609TRP    HE1 5996   6.168   6.734   6.328
  609TRP    CE2 5997   6.293   6.835   6.193
  609TRP    CE3 5998   6.370   7.019   6.054
  609TRP    HE3 5999   6.351   7.101   5.986
  609TRP    CZ2 6000   6.426   6.798   6.208
  609TRP    HZ2 6001   6.442   6.709   6.269
  609TRP    CZ3 6002   6.502   6.976   6.059
  609TRP    HZ3 6003   6.576   7.025   5.997
  609TRP    CH2 6004   6.527   6.865   6.139
  609TRP    HH2 6005   6.623   6.816   6.149
  609TRP      C 6006   5.883   7.191   5.941
  609TRP      O 6007   5.929   7.282   5.873
  610AS4      N 6008   5.780   7.204   6.024
  610AS4      H 6009   5.746   7.119   6.064
  610AS4     CA 6010   5.683   7.312   6.003
  610AS4     CB 6011   5.583   7.250   5.906
  610AS4     CG 6012   5.508   7.370   5.847
  610AS4    OD1 6013   5.387   7.362   5.878
  610AS4   HD11 6014   5.334   7.393   5.800
  610AS4   HD12 6015   5.392   7.345   5.977
  610AS4    OD2 6016   5.554   7.452   5.766
  610AS4   HD21 6017   5.488   7.521   5.738
  610AS4   HD22 6018   5.640   7.413   5.731
  610AS4      C 6019   5.626   7.359   6.137
  610AS4      O 6020   5.556   7.291   6.212
  611AS4      N 6021   5.657   7.487   6.158
  611AS4      H 6022   5.747   7.520   6.130
  611AS4     CA 6023   5.591   7.572   6.259
  611AS4     CB 6024   5.703   7.665   6.301
  611AS4     CG 6025   5.769   7.751   6.193
  611AS4    OD1 6026   5.717   7.863   6.174
  611AS4   HD11 6027   5.780   7.926   6.128
  611AS4   HD12 6028   5.618   7.849   6.182
  611AS4    OD2 6029   5.852   7.696   6.116
  611AS4   HD21 6030   5.882   7.761   6.047
  611AS4   HD22 6031   5.849   7.603   6.153
  611AS4      C 6032   5.475   7.649   6.196
  611AS4      O 6033   5.371   7.674   6.257
  612GLY      N 6034   5.496   7.694   6.073
  612GLY      H 6035   5.567   7.655   6.014
  612GLY     CA 6036   5.401   7.774   5.995
  612GLY      C 6037   5.472   7.856   5.885
  612GLY      O 6038   5.436   7.865   5.769
  613VAL      N 6039   5.566   7.935   5.936
  613VAL      H 6040   5.611   7.901   6.019
  613VAL     CA 6041   5.633   8.043   5.863
  613VAL     CB 6042   5.581   8.173   5.925
  613VAL    CG1 6043   5.429   8.191   5.918
  613VAL    CG2 6044   5.646   8.206   6.059
  613VAL      C 6045   5.785   8.031   5.844
  613VAL      O 6046   5.838   8.094   5.755
  614HI2      N 6047   5.861   7.964   5.932
  614HI2      H 6048   5.830   7.953   6.026
  614HI2     CA 6049   6.005   7.946   5.911
  614HI2     CB 6050   6.077   7.905   6.040
  614HI2     CG 6051   6.068   8.009   6.151
  614HI2    ND1 6052   5.980   7.997   6.250
  614HI2    HD1 6053   5.900   7.936   6.250
  614HI2    CD2 6054   6.104   8.136   6.144
  614HI2    HD2 6055   6.182   8.166   6.073
  614HI2    CE1 6056   5.957   8.118   6.300
  614HI2    HE1 6057   5.903   8.147   6.390
  614HI2    NE2 6058   6.032   8.205   6.233
  614HI2    HE2 6059   6.026   8.305   6.229
  614HI2      C 6060   6.030   7.839   5.804
  614HI2      O 6061   6.074   7.874   5.694
  615GLN      N 6062   5.994   7.715   5.837
  615GLN      H 6063   5.932   7.707   5.915
  615GLN     CA 6064   5.990   7.596   5.750
  615GLN     CB 6065   5.909   7.615   5.623
  615GLN     CG 6066   5.772   7.680   5.642
  615GLN     CD 6067   5.675   7.683   5.523
  615GLN    OE1 6068   5.657   7.777   5.446
  615GLN    NE2 6069   5.582   7.588   5.531
  615GLN   HE21 6070   5.574   7.539   5.618
  615GLN   HE22 6071   5.513   7.572   5.460
  615GLN      C 6072   6.134   7.560   5.714
  615GLN      O 6073   6.207   7.621   5.635
  616VAL      N 6074   6.167   7.449   5.781
  616VAL      H 6075   6.109   7.408   5.851
  616VAL     CA 6076   6.305   7.398   5.781
  616VAL     CB 6077   6.367   7.436   5.915
  616VAL    CG1 6078   6.420   7.580   5.920
  616VAL    CG2 6079   6.278   7.386   6.030
  616VAL      C 6080   6.311   7.251   5.741
  616VAL      O 6081   6.247   7.156   5.786
  617ARG      N 6082   6.414   7.234   5.658
  617ARG      H 6083   6.471   7.314   5.635
  617ARG     CA 6084   6.444   7.101   5.604
  617ARG     CB 6085   6.434   7.135   5.455
  617ARG     CG 6086   6.443   7.017   5.358
  617ARG     CD 6087   6.437   7.060   5.210
  617ARG     NE 6088   6.484   6.957   5.116
  617ARG     HE 6089   6.426   6.876   5.106
  617ARG     CZ 6090   6.598   6.960   5.047
  617ARG    NH1 6091   6.700   7.046   5.059
  617ARG   HH11 6092   6.711   7.093   5.146
  617ARG   HH12 6093   6.763   7.071   4.986
  617ARG    NH2 6094   6.621   6.870   4.950
  617ARG   HH21 6095   6.557   6.795   4.932
  617ARG   HH22 6096   6.711   6.863   4.905
  617ARG      C 6097   6.577   7.037   5.642
  617ARG      O 6098   6.676   7.102   5.675
  618THR      N 6099   6.568   6.904   5.649
  618THR      H 6100   6.486   6.856   5.679
  618THR     CA 6101   6.689   6.820   5.648
  618THR     CB 6102   6.714   6.763   5.786
  618THR    OG1 6103   6.746   6.879   5.863
  618THR    HG1 6104   6.723   6.963   5.816
  618THR    CG2 6105   6.835   6.670   5.795
  618THR      C 6106   6.670   6.700   5.554
  618THR      O 6107   6.606   6.600   5.585
  619PRO      N 6108   6.737   6.712   5.439
  619PRO     CA 6109   6.763   6.602   5.345
  619PRO     CB 6110   6.819   6.666   5.217
  619PRO     CG 6111   6.885   6.795   5.267
  619PRO     CD 6112   6.801   6.834   5.389
  619PRO      C 6113   6.868   6.505   5.401
  619PRO      O 6114   6.990   6.521   5.396
  620ILE      N 6115   6.815   6.387   5.429
  620ILE      H 6116   6.722   6.379   5.467
  620ILE     CA 6117   6.891   6.266   5.462
  620ILE     CB 6118   6.814   6.174   5.557
  620ILE    CG1 6119   6.783   6.252   5.686
  620ILE    CG2 6120   6.885   6.044   5.592
  620ILE     CD 6121   6.897   6.285   5.783
  620ILE      C 6122   6.910   6.202   5.325
  620ILE      O 6123   6.809   6.171   5.260
  621VAL      N 6124   7.034   6.213   5.281
  621VAL      H 6125   7.103   6.254   5.340
  621VAL     CA 6126   7.085   6.165   5.151
  621VAL     CB 6127   7.185   6.264   5.090
  621VAL    CG1 6128   7.201   6.233   4.941
  621VAL    CG2 6129   7.184   6.414   5.118
  621VAL      C 6130   7.151   6.028   5.161
  621VAL      O 6131   7.252   6.017   5.233
  622VAL      N 6132   7.081   5.930   5.106
  622VAL      H 6133   7.012   5.955   5.038
  622VAL     CA 6134   7.121   5.793   5.141
  622VAL     CB 6135   7.000   5.703   5.163
  622VAL    CG1 6136   7.031   5.567   5.224
  622VAL    CG2 6137   6.907   5.776   5.260
  622VAL      C 6138   7.194   5.740   5.017
  622VAL      O 6139   7.143   5.693   4.915
  623LEU      N 6140   7.323   5.725   5.047
  623LEU      H 6141   7.360   5.751   5.137
  623LEU     CA 6142   7.419   5.699   4.939
  623LEU     CB 6143   7.550   5.775   4.960
  623LEU     CG 6144   7.556   5.927   4.974
  623LEU    CD1 6145   7.697   5.978   5.005
  623LEU    CD2 6146   7.519   5.984   4.837
  623LEU      C 6147   7.452   5.549   4.929
  623LEU      O 6148   7.548   5.500   4.988
  624ALA      N 6149   7.381   5.492   4.832
  624ALA      H 6150   7.317   5.544   4.774
  624ALA     CA 6151   7.375   5.350   4.795
  624ALA     CB 6152   7.236   5.324   4.736
  624ALA      C 6153   7.497   5.301   4.719
  624ALA      O 6154   7.508   5.347   4.604
  625LEU      N 6155   7.593   5.232   4.780
  625LEU      H 6156   7.586   5.201   4.875
  625LEU     CA 6157   7.705   5.172   4.705
  625LEU     CB 6158   7.833   5.160   4.786
  625LEU     CG 6159   7.901   5.297   4.802
  625LEU    CD1 6160   7.843   5.380   4.917
  625LEU    CD2 6161   8.048   5.273   4.835
  625LEU      C 6162   7.685   5.036   4.637
  625LEU      O 6163   7.605   4.961   4.691
  626PRO      N 6164   7.738   5.013   4.517
  626PRO     CA 6165   7.756   4.888   4.443
  626PRO     CB 6166   7.757   4.932   4.295
  626PRO     CG 6167   7.782   5.082   4.283
  626PRO     CD 6168   7.764   5.128   4.429
  626PRO      C 6169   7.885   4.821   4.488
  626PRO     O1 6170   7.947   4.867   4.587
  626PRO   HO11 6171   7.906   4.950   4.623
  626PRO   HO12 6172   8.036   4.821   4.589
  626PRO     O2 6173   7.915   4.711   4.436
  626PRO   HO21 6174   8.008   4.684   4.462
  626PRO   HO22 6175   7.831   4.676   4.396
  627SOL     OW 6176   0.684   1.639   2.908
  627SOL    HW1 6177   0.686   1.704   2.832
  627SOL    HW2 6178   0.696   1.688   2.994
  628SOL     OW 6179   5.692   1.893   6.594
  628SOL    HW1 6180   5.737   1.982   6.589
  628SOL    HW2 6181   5.759   1.822   6.615
  629SOL     OW 6182   4.363   3.561   0.087
  629SOL    HW1 6183   4.335   3.487   0.148
  629SOL    HW2 6184   4.395   3.639   0.142
  630SOL     OW 6185   2.832   0.738   0.015
  630SOL    HW1 6186   2.861   0.686   0.095
  630SOL    HW2 6187   2.822   0.835   0.039
  631SOL     OW 6188   1.802   4.107   2.643
  631SOL    HW1 6189   1.888   4.063   2.618
  631SOL    HW2 6190   1.815   4.161   2.725
  632SOL     OW 6191   4.714  10.237   2.284
  632SOL    HW1 6192   4.691  10.174   2.210
  632SOL    HW2 6193   4.630  10.278   2.319
  633SOL     OW 6194   0.197   0.202   3.276
  633SOL    HW1 6195   0.181   0.194   3.178
  633SOL    HW2 6196   0.233   0.115   3.310
  634SOL     OW 6197   1.975   1.138   0.656
  634SOL    HW1 6198   2.031   1.056   0.645
  634SOL    HW2 6199   2.023   1.216   0.616
  635SOL     OW 6200   0.058   2.477   5.134
  635SOL    HW1 6201   0.068   2.524   5.224
  635SOL    HW2 6202   0.012   2.390   5.148
  636SOL     OW 6203  10.231   2.875   0.099
  636SOL    HW1 6204  10.132   2.877   0.088
  636SOL    HW2 6205  10.269   2.801   0.042
  637SOL     OW 6206   9.135  10.390   3.218
  637SOL    HW1 6207   9.054  10.417   3.271
  637SOL    HW2 6208   9.217  10.431   3.259
  638SOL     OW 6209   3.510   9.575   3.298
  638SOL    HW1 6210   3.421   9.611   3.329
  638SOL    HW2 6211   3.543   9.509   3.365
  639SOL     OW 6212   4.615   8.021   7.232
  639SOL    HW1 6213   4.522   7.988   7.217
  639SOL    HW2 6214   4.629   8.041   7.329
  640SOL     OW 6215   1.687   1.352   6.644
  640SOL    HW1 6216   1.669   1.256   6.667
  640SOL    HW2 6217   1.786   1.369   6.645
  641SOL     OW 6218   6.301   3.451   2.049
  641SOL    HW1 6219   6.271   3.378   2.110
  641SOL    HW2 6220   6.336   3.411   1.964
  642SOL     OW 6221   1.537   8.667   7.173
  642SOL    HW1 6222   1.627   8.632   7.199
  642SOL    HW2 6223   1.466   8.607   7.210
  643SOL     OW 6224   4.128   3.714   3.716
  643SOL    HW1 6225   4.176   3.779   3.775
  643SOL    HW2 6226   4.087   3.763   3.638
  644SOL     OW 6227   8.566   5.317   4.863
  644SOL    HW1 6228   8.650   5.289   4.910
  644SOL    HW2 6229   8.528   5.239   4.814
  645SOL     OW 6230   7.613   1.281   5.965
  645SOL    HW1 6231   7.545   1.209   5.955
  645SOL    HW2 6232   7.704   1.243   5.948
  646SOL     OW 6233   5.796   5.026   6.852
  646SOL    HW1 6234   5.895   5.026   6.863
  646SOL    HW2 6235   5.773   5.027   6.754
  647SOL     OW 6236   4.449   6.405   7.348
  647SOL    HW1 6237   4.453   6.503   7.331
  647SOL    HW2 6238   4.487   6.355   7.270
  648SOL     OW 6239   2.436   6.880   4.017
  648SOL    HW1 6240   2.346   6.879   4.061
  648SOL    HW2 6241   2.454   6.971   3.980
  649SOL     OW 6242   2.623   3.773   1.031
  649SOL    HW1 6243   2.594   3.865   1.058
  649SOL    HW2 6244   2.719   3.776   1.004
  650SOL     OW 6245   4.291   0.919   5.483
  650SOL    HW1 6246   4.306   1.005   5.531
  650SOL    HW2 6247   4.195   0.893   5.491
  651SOL     OW 6248   1.955   1.104   2.059
  651SOL    HW1 6249   1.966   1.106   2.159
  651SOL    HW2 6250   1.860   1.087   2.036
  652SOL     OW 6251   8.280   0.007   6.508
  652SOL    HW1 6252   8.275  -0.025   6.602
  652SOL    HW2 6253   8.240  -0.062   6.447
  653SOL     OW 6254   3.570   5.099   6.194
  653SOL    HW1 6255   3.535   5.065   6.106
  653SOL    HW2 6256   3.670   5.097   6.193
  654SOL     OW 6257   0.776   8.776   0.755
  654SOL    HW1 6258   0.778   8.862   0.806
  654SOL    HW2 6259   0.791   8.700   0.818
  655SOL     OW 6260   7.732   3.153   5.497
  655SOL    HW1 6261   7.669   3.105   5.436
  655SOL    HW2 6262   7.765   3.090   5.566
  656SOL     OW 6263   4.970   0.733   3.660
  656SOL    HW1 6264   4.898   0.796   3.686
  656SOL    HW2 6265   4.993   0.674   3.738
  657SOL     OW 6266  10.243   4.985   4.627
  657SOL    HW1 6267  10.285   4.915   4.684
  657SOL    HW2 6268  10.152   5.007   4.663
  658SOL     OW 6269   9.418   4.918   1.556
  658SOL    HW1 6270   9.501   4.973   1.547
  658SOL    HW2 6271   9.341   4.968   1.517
  659SOL     OW 6272   5.213   0.230   1.583
  659SOL    HW1 6273   5.219   0.246   1.681
  659SOL    HW2 6274   5.147   0.157   1.565
  660SOL     OW 6275   8.253   2.486   5.193
  660SOL    HW1 6276   8.248   2.549   5.115
  660SOL    HW2 6277   8.173   2.426   5.191
  661SOL     OW 6278   8.069   6.958   7.111
  661SOL    HW1 6279   8.119   6.935   7.195
  661SOL    HW2 6280   8.133   6.963   7.035
  662SOL     OW 6281   2.140  10.164   6.469
  662SOL    HW1 6282   2.093  10.156   6.557
  662SOL    HW2 6283   2.201  10.086   6.456
  663SOL     OW 6284   9.312   6.095   0.053
  663SOL    HW1 6285   9.390   6.157   0.041
  663SOL    HW2 6286   9.278   6.102   0.147
  664SOL     OW 6287   1.085   1.855   0.732
  664SOL    HW1 6288   1.081   1.923   0.806
  664SOL    HW2 6289   1.056   1.766   0.768
  665SOL     OW 6290   2.357   0.690   6.309
  665SOL    HW1 6291   2.388   0.684   6.214
  665SOL    HW2 6292   2.435   0.705   6.369
  666SOL     OW 6293   0.224   4.248   2.370
  666SOL    HW1 6294   0.181   4.175   2.316
  666SOL    HW2 6295   0.231   4.331   2.314
  667SOL     OW 6296   4.298   1.788   1.505
  667SOL    HW1 6297   4.362   1.836   1.445
  667SOL    HW2 6298   4.234   1.734   1.450
  668SOL     OW 6299   0.335   0.473   7.453
  668SOL    HW1 6300   0.252   0.491   7.506
  668SOL    HW2 6301   0.327   0.514   7.363
  669SOL     OW 6302   5.307   4.625   3.365
  669SOL    HW1 6303   5.367   4.607   3.443
  669SOL    HW2 6304   5.221   4.664   3.397
  670SOL     OW 6305   6.315   7.806   0.420
  670SOL    HW1 6306   6.336   7.832   0.326
  670SOL    HW2 6307   6.349   7.713   0.438
  671SOL     OW 6308   0.653   9.292   3.551
  671SOL    HW1 6309   0.725   9.240   3.595
  671SOL    HW2 6310   0.612   9.356   3.615
  672SOL     OW 6311   3.029  10.400   0.950
  672SOL    HW1 6312   2.970  10.425   1.026
  672SOL    HW2 6313   3.056  10.304   0.959
  673SOL     OW 6314   5.782   6.888   4.403
  673SOL    HW1 6315   5.697   6.835   4.398
  673SOL    HW2 6316   5.828   6.866   4.490
  674SOL     OW 6317   3.990   6.890   1.365
  674SOL    HW1 6318   4.015   6.834   1.286
  674SOL    HW2 6319   4.065   6.951   1.388
  675SOL     OW 6320  10.573   2.379   5.814
  675SOL    HW1 6321  10.663   2.363   5.854
  675SOL    HW2 6322  10.515   2.426   5.880
  676SOL     OW 6323   2.432   4.806   1.325
  676SOL    HW1 6324   2.501   4.734   1.331
  676SOL    HW2 6325   2.348   4.768   1.286
  677SOL     OW 6326   5.472   3.496   2.401
  677SOL    HW1 6327   5.449   3.563   2.472
  677SOL    HW2 6328   5.398   3.428   2.395
  678SOL     OW 6329   9.770   2.259   4.481
  678SOL    HW1 6330   9.687   2.203   4.486
  678SOL    HW2 6331   9.754   2.345   4.530
  679SOL     OW 6332   9.524   7.599   3.242
  679SOL    HW1 6333   9.589   7.529   3.211
  679SOL    HW2 6334   9.431   7.568   3.224
  680SOL     OW 6335   2.422   3.299   4.675
  680SOL    HW1 6336   2.375   3.212   4.689
  680SOL    HW2 6337   2.355   3.370   4.655
  681SOL     OW 6338   4.183   4.028   4.597
  681SOL    HW1 6339   4.232   4.113   4.582
  681SOL    HW2 6340   4.151   3.991   4.509
  682SOL     OW 6341   0.465   8.311   1.749
  682SOL    HW1 6342   0.451   8.358   1.836
  682SOL    HW2 6343   0.381   8.311   1.696
  683SOL     OW 6344   6.425   6.348   2.313
  683SOL    HW1 6345   6.390   6.289   2.385
  683SOL    HW2 6346   6.356   6.416   2.288
  684SOL     OW 6347   6.255   6.238   2.805
  684SOL    HW1 6348   6.183   6.255   2.874
  684SOL    HW2 6349   6.340   6.216   2.851
  685SOL     OW 6350   8.211   5.082   5.220
  685SOL    HW1 6351   8.122   5.068   5.177
  685SOL    HW2 6352   8.283   5.065   5.153
  686SOL     OW 6353   3.380   6.211   2.491
  686SOL    HW1 6354   3.323   6.217   2.573
  686SOL    HW2 6355   3.339   6.265   2.418
  687SOL     OW 6356   2.251  10.052   1.142
  687SOL    HW1 6357   2.218  10.059   1.236
  687SOL    HW2 6358   2.275   9.957   1.122
  688SOL     OW 6359   8.613   1.742   6.153
  688SOL    HW1 6360   8.679   1.673   6.181
  688SOL    HW2 6361   8.659   1.830   6.144
  689SOL     OW 6362   3.665   6.346   2.668
  689SOL    HW1 6363   3.739   6.297   2.715
  689SOL    HW2 6364   3.587   6.355   2.729
  690SOL     OW 6365   8.135   0.405   0.741
  690SOL    HW1 6366   8.047   0.365   0.769
  690SOL    HW2 6367   8.121   0.501   0.715
  691SOL     OW 6368   4.362   9.573   2.195
  691SOL    HW1 6369   4.288   9.528   2.246
  691SOL    HW2 6370   4.324   9.648   2.142
  692SOL     OW 6371   7.835   9.808   3.941
  692SOL    HW1 6372   7.822   9.760   4.028
  692SOL    HW2 6373   7.796   9.900   3.948
  693SOL     OW 6374   4.546   3.960   0.803
  693SOL    HW1 6375   4.510   3.900   0.874
  693SOL    HW2 6376   4.609   4.026   0.844
  694SOL     OW 6377   2.015   8.358   0.345
  694SOL    HW1 6378   2.015   8.332   0.248
  694SOL    HW2 6379   2.042   8.279   0.400
  695SOL     OW 6380   4.178   5.712   7.381
  695SOL    HW1 6381   4.194   5.677   7.289
  695SOL    HW2 6382   4.102   5.778   7.379
  696SOL     OW 6383   0.901   6.857   4.573
  696SOL    HW1 6384   0.883   6.950   4.602
  696SOL    HW2 6385   0.929   6.801   4.651
  697SOL     OW 6386   1.793   2.627   1.115
  697SOL    HW1 6387   1.737   2.564   1.060
  697SOL    HW2 6388   1.831   2.577   1.193
  698SOL     OW 6389   8.806   0.448   3.727
  698SOL    HW1 6390   8.722   0.469   3.677
  698SOL    HW2 6391   8.822   0.520   3.796
  699SOL     OW 6392   1.802   0.171   2.809
  699SOL    HW1 6393   1.802   0.096   2.875
  699SOL    HW2 6394   1.708   0.198   2.789
  700SOL     OW 6395   2.416   7.669   0.041
  700SOL    HW1 6396   2.471   7.641   0.120
  700SOL    HW2 6397   2.320   7.643   0.057
  701SOL     OW 6398   0.762   6.818   0.252
  701SOL    HW1 6399   0.820   6.889   0.292
  701SOL    HW2 6400   0.746   6.839   0.155
  702SOL     OW 6401   8.910   4.619   7.162
  702SOL    HW1 6402   8.998   4.650   7.198
  702SOL    HW2 6403   8.842   4.619   7.235
  703SOL     OW 6404   6.368   3.478   5.875
  703SOL    HW1 6405   6.289   3.494   5.934
  703SOL    HW2 6406   6.449   3.518   5.915
  704SOL     OW 6407   8.333   0.424   6.416
  704SOL    HW1 6408   8.363   0.463   6.329
  704SOL    HW2 6409   8.235   0.441   6.429
  705SOL     OW 6410   6.463   2.098   1.858
  705SOL    HW1 6411   6.369   2.066   1.844
  705SOL    HW2 6412   6.519   2.075   1.779
  706SOL     OW 6413   6.415   6.440   3.138
  706SOL    HW1 6414   6.347   6.480   3.075
  706SOL    HW2 6415   6.464   6.513   3.184
  707SOL     OW 6416   4.038   4.817   6.593
  707SOL    HW1 6417   4.092   4.829   6.509
  707SOL    HW2 6418   3.949   4.778   6.570
  708SOL     OW 6419  10.277   0.839   2.410
  708SOL    HW1 6420  10.278   0.932   2.448
  708SOL    HW2 6421  10.191   0.824   2.360
  709SOL     OW 6422   7.792   2.939   1.559
  709SOL    HW1 6423   7.799   2.902   1.652
  709SOL    HW2 6424   7.880   2.978   1.532
  710SOL     OW 6425   0.727  10.071   2.780
  710SOL    HW1 6426   0.713   9.996   2.844
  710SOL    HW2 6427   0.687  10.155   2.818
  711SOL     OW 6428   2.899   6.122   1.853
  711SOL    HW1 6429   2.929   6.054   1.787
  711SOL    HW2 6430   2.880   6.077   1.940
  712SOL     OW 6431   1.478   7.781   6.561
  712SOL    HW1 6432   1.462   7.858   6.622
  712SOL    HW2 6433   1.575   7.773   6.542
  713SOL     OW 6434   4.758   2.792   4.769
  713SOL    HW1 6435   4.738   2.869   4.708
  713SOL    HW2 6436   4.796   2.827   4.854
  714SOL     OW 6437   1.169   0.727   0.845
  714SOL    HW1 6438   1.088   0.682   0.807
  714SOL    HW2 6439   1.252   0.684   0.809
  715SOL     OW 6440   3.898   5.242   1.875
  715SOL    HW1 6441   3.929   5.159   1.827
  715SOL    HW2 6442   3.857   5.217   1.962
  716SOL     OW 6443   1.992   4.714   4.321
  716SOL    HW1 6444   2.069   4.775   4.300
  716SOL    HW2 6445   1.954   4.738   4.411
  717SOL     OW 6446   3.845   6.903   3.086
  717SOL    HW1 6447   3.815   6.842   3.159
  717SOL    HW2 6448   3.909   6.970   3.125
  718SOL     OW 6449   4.797   7.173   2.140
  718SOL    HW1 6450   4.795   7.082   2.101
  718SOL    HW2 6451   4.889   7.211   2.133
  719SOL     OW 6452   2.395  10.540   4.175
  719SOL    HW1 6453   2.312  10.540   4.120
  719SOL    HW2 6454   2.436  10.449   4.174
  720SOL     OW 6455   2.763   3.267   0.205
  720SOL    HW1 6456   2.708   3.349   0.190
  720SOL    HW2 6457   2.840   3.266   0.141
  721SOL     OW 6458  10.033   3.789   3.257
  721SOL    HW1 6459  10.080   3.812   3.172
  721SOL    HW2 6460  10.071   3.705   3.296
  722SOL     OW 6461   1.477   1.641   7.487
  722SOL    HW1 6462   1.405   1.641   7.417
  722SOL    HW2 6463   1.532   1.558   7.478
  723SOL     OW 6464   9.080   7.261   0.372
  723SOL    HW1 6465   9.084   7.348   0.324
  723SOL    HW2 6466   9.126   7.191   0.318
  724SOL     OW 6467   3.390   3.707   0.927
  724SOL    HW1 6468   3.456   3.685   0.998
  724SOL    HW2 6469   3.363   3.803   0.935
  725SOL     OW 6470  10.139   6.218   0.704
  725SOL    HW1 6471  10.108   6.175   0.620
  725SOL    HW2 6472  10.187   6.151   0.760
  726SOL     OW 6473   2.021   7.053   1.567
  726SOL    HW1 6474   2.073   7.056   1.653
  726SOL    HW2 6475   1.933   7.008   1.584
  727SOL     OW 6476   1.904   7.685   0.291
  727SOL    HW1 6477   1.808   7.703   0.311
  727SOL    HW2 6478   1.912   7.606   0.230
  728SOL     OW 6479   6.984   2.094   1.190
  728SOL    HW1 6480   6.975   2.137   1.100
  728SOL    HW2 6481   6.893   2.064   1.221
  729SOL     OW 6482   4.467   1.950   4.415
  729SOL    HW1 6483   4.398   1.892   4.458
  729SOL    HW2 6484   4.428   1.994   4.335
  730SOL     OW 6485   2.852   2.669   0.598
  730SOL    HW1 6486   2.766   2.697   0.555
  730SOL    HW2 6487   2.925   2.730   0.568
  731SOL     OW 6488   3.320   8.033   6.984
  731SOL    HW1 6489   3.355   7.941   6.969
  731SOL    HW2 6490   3.396   8.098   6.986
  732SOL     OW 6491   0.101   6.307   3.789
  732SOL    HW1 6492   0.006   6.293   3.817
  732SOL    HW2 6493   0.106   6.379   3.720
  733SOL     OW 6494   3.517   4.552   5.778
  733SOL    HW1 6495   3.586   4.483   5.797
  733SOL    HW2 6496   3.445   4.548   5.847
  734SOL     OW 6497   6.066   6.672   0.462
  734SOL    HW1 6498   5.991   6.705   0.406
  734SOL    HW2 6499   6.138   6.741   0.467
  735SOL     OW 6500   6.770   4.240   5.599
  735SOL    HW1 6501   6.826   4.258   5.517
  735SOL    HW2 6502   6.755   4.326   5.649
  736SOL     OW 6503   4.055  10.035   1.291
  736SOL    HW1 6504   3.966  10.021   1.335
  736SOL    HW2 6505   4.043  10.040   1.192
  737SOL     OW 6506   9.059   0.428   4.370
  737SOL    HW1 6507   9.048   0.359   4.443
  737SOL    HW2 6508   9.016   0.396   4.286
  738SOL     OW 6509   5.455   4.108   0.283
  738SOL    HW1 6510   5.464   4.088   0.381
  738SOL    HW2 6511   5.540   4.085   0.236
  739SOL     OW 6512   1.316  10.463   6.222
  739SOL    HW1 6513   1.367  10.378   6.238
  739SOL    HW2 6514   1.300  10.508   6.310
  740SOL     OW 6515   2.801   4.081   0.010
  740SOL    HW1 6516   2.703   4.062   0.024
  740SOL    HW2 6517   2.811   4.172  -0.031
  741SOL     OW 6518   5.093   5.056   6.146
  741SOL    HW1 6519   5.121   4.968   6.109
  741SOL    HW2 6520   5.167   5.094   6.201
  742SOL     OW 6521   1.958   8.054   5.264
  742SOL    HW1 6522   1.969   8.073   5.361
  742SOL    HW2 6523   1.959   8.140   5.214
  743SOL     OW 6524   7.029   1.301   4.444
  743SOL    HW1 6525   6.991   1.222   4.396
  743SOL    HW2 6526   7.019   1.382   4.387
  744SOL     OW 6527   7.817   1.601   0.066
  744SOL    HW1 6528   7.874   1.546   0.128
  744SOL    HW2 6529   7.819   1.562  -0.026
  745SOL     OW 6530   0.526   9.403   4.052
  745SOL    HW1 6531   0.482   9.438   4.134
  745SOL    HW2 6532   0.530   9.303   4.056
  746SOL     OW 6533   2.474  10.079   4.408
  746SOL    HW1 6534   2.409  10.115   4.476
  746SOL    HW2 6535   2.423  10.044   4.330
  747SOL     OW 6536   9.095   1.830   7.161
  747SOL    HW1 6537   9.103   1.893   7.084
  747SOL    HW2 6538   9.180   1.777   7.169
  748SOL     OW 6539   0.003   0.860   4.995
  748SOL    HW1 6540   0.048   0.818   5.073
  748SOL    HW2 6541  -0.069   0.922   5.026
  749SOL     OW 6542   2.802   5.907   4.783
  749SOL    HW1 6543   2.760   5.937   4.698
  749SOL    HW2 6544   2.898   5.883   4.767
  750SOL     OW 6545   3.876   3.377   0.119
  750SOL    HW1 6546   3.860   3.460   0.172
  750SOL    HW2 6547   3.803   3.311   0.138
  751SOL     OW 6548   1.032   8.811   2.468
  751SOL    HW1 6549   1.012   8.717   2.497
  751SOL    HW2 6550   0.946   8.862   2.461
  752SOL     OW 6551   4.337   2.904   3.005
  752SOL    HW1 6552   4.360   2.858   3.091
  752SOL    HW2 6553   4.243   2.938   3.008
  753SOL     OW 6554   2.776  10.197   7.062
  753SOL    HW1 6555   2.680  10.222   7.054
  753SOL    HW2 6556   2.831  10.281   7.068
  754SOL     OW 6557   3.797   2.724   2.551
  754SOL    HW1 6558   3.884   2.722   2.601
  754SOL    HW2 6559   3.797   2.651   2.484
  755SOL     OW 6560   3.556   5.676   5.259
  755SOL    HW1 6561   3.524   5.770   5.273
  755SOL    HW2 6562   3.493   5.613   5.306
  756SOL     OW 6563   0.031   3.106   6.753
  756SOL    HW1 6564   0.037   3.169   6.675
  756SOL    HW2 6565   0.037   3.157   6.838
  757SOL     OW 6566   2.558   9.931   0.160
  757SOL    HW1 6567   2.618   9.878   0.220
  757SOL    HW2 6568   2.611  10.003   0.116
  758SOL     OW 6569   9.207   5.074   4.342
  758SOL    HW1 6570   9.249   5.044   4.257
  758SOL    HW2 6571   9.268   5.051   4.418
  759SOL     OW 6572   9.165   1.420   5.502
  759SOL    HW1 6573   9.252   1.469   5.497
  759SOL    HW2 6574   9.094   1.480   5.536
  760SOL     OW 6575   5.918   0.641   0.609
  760SOL    HW1 6576   5.995   0.705   0.604
  760SOL    HW2 6577   5.918   0.597   0.699
  761SOL     OW 6578   1.500   9.935   0.295
  761SOL    HW1 6579   1.437  10.004   0.330
  761SOL    HW2 6580   1.591   9.975   0.284
  762SOL     OW 6581   3.529   2.845   4.085
  762SOL    HW1 6582   3.478   2.825   4.000
  762SOL    HW2 6583   3.537   2.761   4.139
  763SOL     OW 6584   1.707   5.992   5.257
  763SOL    HW1 6585   1.699   6.049   5.175
  763SOL    HW2 6586   1.619   5.949   5.278
  764SOL     OW 6587   0.510   8.130   0.278
  764SOL    HW1 6588   0.466   8.053   0.323
  764SOL    HW2 6589   0.559   8.099   0.197
  765SOL     OW 6590   7.898   0.008   1.965
  765SOL    HW1 6591   7.923  -0.008   1.869
  765SOL    HW2 6592   7.800   0.025   1.971
  766SOL     OW 6593  10.323   7.561   1.732
  766SOL    HW1 6594  10.382   7.611   1.669
  766SOL    HW2 6595  10.374   7.484   1.772
  767SOL     OW 6596   7.953   7.753   4.132
  767SOL    HW1 6597   7.985   7.733   4.040
  767SOL    HW2 6598   7.985   7.843   4.160
  768SOL     OW 6599   5.193   7.285   4.887
  768SOL    HW1 6600   5.170   7.330   4.974
  768SOL    HW2 6601   5.112   7.242   4.849
  769SOL     OW 6602   0.218   3.172   5.043
  769SOL    HW1 6603   0.176   3.137   4.960
  769SOL    HW2 6604   0.159   3.244   5.083
  770SOL     OW 6605   4.913   0.294   0.032
  770SOL    HW1 6606   4.843   0.244   0.083
  770SOL    HW2 6607   4.953   0.365   0.091
  771SOL     OW 6608   9.247   3.043   1.764
  771SOL    HW1 6609   9.197   3.129   1.758
  771SOL    HW2 6610   9.187   2.971   1.798
  772SOL     OW 6611   1.799   6.077   2.673
  772SOL    HW1 6612   1.800   6.103   2.577
  772SOL    HW2 6613   1.795   5.977   2.680
  773SOL     OW 6614   4.424   0.347   6.024
  773SOL    HW1 6615   4.507   0.298   6.052
  773SOL    HW2 6616   4.449   0.439   5.995
  774SOL     OW 6617   0.917   5.442   1.733
  774SOL    HW1 6618   0.838   5.450   1.793
  774SOL    HW2 6619   0.966   5.357   1.753
  775SOL     OW 6620   1.173   6.032   2.330
  775SOL    HW1 6621   1.195   6.118   2.285
  775SOL    HW2 6622   1.185   5.956   2.266
  776SOL     OW 6623   3.571   1.350   6.975
  776SOL    HW1 6624   3.632   1.323   6.900
  776SOL    HW2 6625   3.598   1.304   7.059
  777SOL     OW 6626   2.608   9.690   1.536
  777SOL    HW1 6627   2.564   9.749   1.604
  777SOL    HW2 6628   2.695   9.656   1.573
  778SOL     OW 6629   9.197   7.625   0.787
  778SOL    HW1 6630   9.154   7.550   0.736
  778SOL    HW2 6631   9.285   7.647   0.744
  779SOL     OW 6632   9.125   0.693   6.617
  779SOL    HW1 6633   9.045   0.707   6.675
  779SOL    HW2 6634   9.134   0.596   6.593
  780SOL     OW 6635   5.043   5.956   2.344
  780SOL    HW1 6636   5.063   5.901   2.426
  780SOL    HW2 6637   5.020   5.895   2.268
  781SOL     OW 6638  10.036   2.190   4.021
  781SOL    HW1 6639  10.132   2.187   3.993
  781SOL    HW2 6640  10.019   2.121   4.092
  782SOL     OW 6641   3.610   1.204   7.216
  782SOL    HW1 6642   3.526   1.150   7.209
  782SOL    HW2 6643   3.688   1.142   7.232
  783SOL     OW 6644   0.496   4.313   2.066
  783SOL    HW1 6645   0.518   4.218   2.048
  783SOL    HW2 6646   0.501   4.365   1.981
  784SOL     OW 6647   1.030   0.009   1.391
  784SOL    HW1 6648   1.037  -0.091   1.385
  784SOL    HW2 6649   1.115   0.045   1.430
  785SOL     OW 6650   4.201   8.344   4.116
  785SOL    HW1 6651   4.212   8.246   4.132
  785SOL    HW2 6652   4.249   8.396   4.188
  786SOL     OW 6653   1.734   8.434   4.017
  786SOL    HW1 6654   1.756   8.359   4.080
  786SOL    HW2 6655   1.796   8.511   4.035
  787SOL     OW 6656  10.619   4.240   0.478
  787SOL    HW1 6657  10.688   4.306   0.450
  787SOL    HW2 6658  10.556   4.224   0.401
  788SOL     OW 6659   6.218  10.285   2.297
  788SOL    HW1 6660   6.198  10.346   2.374
  788SOL    HW2 6661   6.177  10.321   2.214
  789SOL     OW 6662   2.839   7.660   5.722
  789SOL    HW1 6663   2.923   7.632   5.675
  789SOL    HW2 6664   2.812   7.590   5.788
  790SOL     OW 6665   0.651   8.040   6.435
  790SOL    HW1 6666   0.707   7.960   6.415
  790SOL    HW2 6667   0.619   8.034   6.530
  791SOL     OW 6668   2.627   5.449   7.246
  791SOL    HW1 6669   2.618   5.505   7.164
  791SOL    HW2 6670   2.723   5.420   7.256
  792SOL     OW 6671   0.669   8.108   1.464
  792SOL    HW1 6672   0.681   8.183   1.530
  792SOL    HW2 6673   0.572   8.087   1.456
  793SOL     OW 6674   0.164  10.347   0.843
  793SOL    HW1 6675   0.124  10.361   0.934
  793SOL    HW2 6676   0.150  10.252   0.815
  794SOL     OW 6677   5.622   8.142   4.212
  794SOL    HW1 6678   5.544   8.089   4.177
  794SOL    HW2 6679   5.707   8.102   4.177
  795SOL     OW 6680   6.224   4.858   3.709
  795SOL    HW1 6681   6.248   4.868   3.612
  795SOL    HW2 6682   6.306   4.832   3.760
  796SOL     OW 6683   2.618   5.638   3.454
  796SOL    HW1 6684   2.573   5.557   3.416
  796SOL    HW2 6685   2.675   5.611   3.533
  797SOL     OW 6686   4.049   0.789   0.027
  797SOL    HW1 6687   4.099   0.789  -0.059
  797SOL    HW2 6688   4.101   0.840   0.096
  798SOL     OW 6689   5.694  10.550   5.170
  798SOL    HW1 6690   5.730  10.457   5.160
  798SOL    HW2 6691   5.717  10.603   5.087
  799SOL     OW 6692   1.990   3.904   3.193
  799SOL    HW1 6693   1.908   3.961   3.203
  799SOL    HW2 6694   1.962   3.809   3.178
  800SOL     OW 6695   4.052   0.651   1.220
  800SOL    HW1 6696   4.127   0.636   1.155
  800SOL    HW2 6697   4.051   0.747   1.249
  801SOL     OW 6698   1.019   5.384   2.049
  801SOL    HW1 6699   1.103   5.436   2.029
  801SOL    HW2 6700   0.951   5.446   2.088
  802SOL     OW 6701   4.288   5.355   6.735
  802SOL    HW1 6702   4.263   5.292   6.808
  802SOL    HW2 6703   4.335   5.434   6.773
  803SOL     OW 6704   1.560   6.173   4.648
  803SOL    HW1 6705   1.625   6.101   4.622
  803SOL    HW2 6706   1.558   6.243   4.576
  804SOL     OW 6707   0.077   9.101   3.271
  804SOL    HW1 6708   0.159   9.078   3.220
  804SOL    HW2 6709   0.014   9.151   3.211
  805SOL     OW 6710   8.763   1.457   6.816
  805SOL    HW1 6711   8.688   1.523   6.818
  805SOL    HW2 6712   8.849   1.503   6.837
  806SOL     OW 6713   1.758   4.053   3.171
  806SOL    HW1 6714   1.698   4.056   3.091
  806SOL    HW2 6715   1.702   4.050   3.255
  807SOL     OW 6716   2.802   8.032   5.387
  807SOL    HW1 6717   2.819   8.111   5.330
  807SOL    HW2 6718   2.865   8.034   5.465
  808SOL     OW 6719   9.296   2.881   5.198
  808SOL    HW1 6720   9.317   2.979   5.196
  808SOL    HW2 6721   9.205   2.867   5.236
  809SOL     OW 6722   1.621   1.112   5.934
  809SOL    HW1 6723   1.589   1.168   5.858
  809SOL    HW2 6724   1.640   1.020   5.903
  810SOL     OW 6725   1.795  10.209   6.476
  810SOL    HW1 6726   1.710  10.257   6.497
  810SOL    HW2 6727   1.823  10.230   6.382
  811SOL     OW 6728   7.377   1.960   0.495
  811SOL    HW1 6729   7.404   1.894   0.564
  811SOL    HW2 6730   7.374   1.916   0.405
  812SOL     OW 6731   4.711   6.070   2.176
  812SOL    HW1 6732   4.705   6.028   2.266
  812SOL    HW2 6733   4.764   6.155   2.183
  813SOL     OW 6734   5.742   9.175   0.738
  813SOL    HW1 6735   5.808   9.101   0.758
  813SOL    HW2 6736   5.726   9.228   0.822
  814SOL     OW 6737   7.752  10.432   6.208
  814SOL    HW1 6738   7.738  10.337   6.238
  814SOL    HW2 6739   7.732  10.439   6.109
  815SOL     OW 6740   0.298   6.945   2.149
  815SOL    HW1 6741   0.288   6.892   2.234
  815SOL    HW2 6742   0.302   7.042   2.172
  816SOL     OW 6743  10.231   1.653   7.504
  816SOL    HW1 6744  10.279   1.566   7.493
  816SOL    HW2 6745  10.167   1.665   7.429
  817SOL     OW 6746   5.865   2.362   5.260
  817SOL    HW1 6747   5.827   2.344   5.351
  817SOL    HW2 6748   5.807   2.319   5.191
  818SOL     OW 6749   5.296   8.045   6.208
  818SOL    HW1 6750   5.282   7.947   6.220
  818SOL    HW2 6751   5.391   8.069   6.227
  819SOL     OW 6752   2.916  10.410   5.757
  819SOL    HW1 6753   2.820  10.426   5.736
  819SOL    HW2 6754   2.924  10.348   5.835
  820SOL     OW 6755   7.374   3.547   5.212
  820SOL    HW1 6756   7.322   3.622   5.255
  820SOL    HW2 6757   7.316   3.466   5.205
  821SOL     OW 6758   5.430   2.588   3.283
  821SOL    HW1 6759   5.381   2.505   3.310
  821SOL    HW2 6760   5.487   2.568   3.203
  822SOL     OW 6761   8.170   2.052   7.025
  822SOL    HW1 6762   8.188   2.033   6.928
  822SOL    HW2 6763   8.138   2.147   7.035
  823SOL     OW 6764   2.733   0.811   4.097
  823SOL    HW1 6765   2.726   0.903   4.135
  823SOL    HW2 6766   2.816   0.802   4.042
  824SOL     OW 6767   5.300   9.090   2.456
  824SOL    HW1 6768   5.240   9.146   2.399
  824SOL    HW2 6769   5.262   9.083   2.548
  825SOL     OW 6770   9.230   9.527   7.163
  825SOL    HW1 6771   9.284   9.476   7.095
  825SOL    HW2 6772   9.141   9.483   7.174
  826SOL     OW 6773   6.225   1.388   0.997
  826SOL    HW1 6774   6.220   1.481   1.034
  826SOL    HW2 6775   6.201   1.322   1.068
  827SOL     OW 6776   9.990   3.609   4.790
  827SOL    HW1 6777  10.019   3.550   4.866
  827SOL    HW2 6778  10.071   3.649   4.748
  828SOL     OW 6779   4.194   4.510   0.877
  828SOL    HW1 6780   4.186   4.415   0.907
  828SOL    HW2 6781   4.128   4.566   0.927
  829SOL     OW 6782   2.080   4.365   2.160
  829SOL    HW1 6783   2.053   4.462   2.163
  829SOL    HW2 6784   2.170   4.354   2.203
  830SOL     OW 6785   6.908   1.322   1.669
  830SOL    HW1 6786   6.825   1.358   1.711
  830SOL    HW2 6787   6.937   1.382   1.595
  831SOL     OW 6788   6.525   7.767   1.847
  831SOL    HW1 6789   6.543   7.700   1.919
  831SOL    HW2 6790   6.521   7.721   1.758
  832SOL     OW 6791   6.161   8.845   4.076
  832SOL    HW1 6792   6.244   8.849   4.019
  832SOL    HW2 6793   6.170   8.770   4.142
  833SOL     OW 6794   8.737   1.843   2.842
  833SOL    HW1 6795   8.697   1.858   2.751
  833SOL    HW2 6796   8.773   1.749   2.846
  834SOL     OW 6797  10.020   4.243   5.370
  834SOL    HW1 6798   9.931   4.198   5.366
  834SOL    HW2 6799  10.068   4.215   5.451
  835SOL     OW 6800   5.470   5.714   3.472
  835SOL    HW1 6801   5.449   5.746   3.565
  835SOL    HW2 6802   5.520   5.784   3.422
  836SOL     OW 6803   6.515   1.181   0.073
  836SOL    HW1 6804   6.458   1.125   0.133
  836SOL    HW2 6805   6.551   1.125  -0.001
  837SOL     OW 6806   2.541   0.213   3.158
  837SOL    HW1 6807   2.521   0.305   3.191
  837SOL    HW2 6808   2.489   0.195   3.075
  838SOL     OW 6809   2.359   0.148   5.109
  838SOL    HW1 6810   2.431   0.172   5.174
  838SOL    HW2 6811   2.305   0.072   5.144
  839SOL     OW 6812   3.367  10.142   5.080
  839SOL    HW1 6813   3.448  10.124   5.135
  839SOL    HW2 6814   3.392  10.200   5.002
  840SOL     OW 6815   8.728   6.900   1.982
  840SOL    HW1 6816   8.759   6.810   2.012
  840SOL    HW2 6817   8.739   6.966   2.057
  841SOL     OW 6818   1.684   3.142   4.271
  841SOL    HW1 6819   1.772   3.095   4.276
  841SOL    HW2 6820   1.681   3.212   4.342
  842SOL     OW 6821   2.159   7.127   3.477
  842SOL    HW1 6822   2.091   7.198   3.461
  842SOL    HW2 6823   2.251   7.168   3.474
  843SOL     OW 6824   8.773   2.664   5.219
  843SOL    HW1 6825   8.741   2.755   5.245
  843SOL    HW2 6826   8.837   2.671   5.142
  844SOL     OW 6827   9.406   9.437   1.824
  844SOL    HW1 6828   9.364   9.420   1.913
  844SOL    HW2 6829   9.502   9.408   1.826
  845SOL     OW 6830   3.118   1.681   3.367
  845SOL    HW1 6831   3.171   1.711   3.286
  845SOL    HW2 6832   3.107   1.758   3.429
  846SOL     OW 6833   9.615   1.379   6.823
  846SOL    HW1 6834   9.537   1.381   6.885
  846SOL    HW2 6835   9.590   1.331   6.739
  847SOL     OW 6836   2.481   3.485   3.718
  847SOL    HW1 6837   2.454   3.473   3.623
  847SOL    HW2 6838   2.409   3.447   3.777
  848SOL     OW 6839   8.029   0.211   4.016
  848SOL    HW1 6840   8.095   0.280   3.987
  848SOL    HW2 6841   8.010   0.148   3.941
  849SOL     OW 6842   9.637   2.511   0.052
  849SOL    HW1 6843   9.696   2.449   0.001
  849SOL    HW2 6844   9.671   2.519   0.146
  850SOL     OW 6845   1.018   2.449   2.724
  850SOL    HW1 6846   1.043   2.434   2.819
  850SOL    HW2 6847   1.052   2.373   2.668
  851SOL     OW 6848   1.060   9.806   1.829
  851SOL    HW1 6849   1.044   9.871   1.903
  851SOL    HW2 6850   1.105   9.725   1.865
  852SOL     OW 6851   1.032   6.988   5.366
  852SOL    HW1 6852   1.051   6.939   5.451
  852SOL    HW2 6853   1.024   7.086   5.385
  853SOL     OW 6854   5.577   3.848   4.366
  853SOL    HW1 6855   5.643   3.917   4.337
  853SOL    HW2 6856   5.521   3.820   4.288
  854SOL     OW 6857   3.230   8.496   3.845
  854SOL    HW1 6858   3.291   8.572   3.868
  854SOL    HW2 6859   3.167   8.480   3.921
  855SOL     OW 6860   1.707   1.653   2.272
  855SOL    HW1 6861   1.743   1.708   2.196
  855SOL    HW2 6862   1.673   1.714   2.344
  856SOL     OW 6863   1.329   8.209   0.362
  856SOL    HW1 6864   1.238   8.168   0.354
  856SOL    HW2 6865   1.324   8.285   0.427
  857SOL     OW 6866   9.635   4.325   5.068
  857SOL    HW1 6867   9.716   4.341   5.125
  857SOL    HW2 6868   9.664   4.308   4.974
  858SOL     OW 6869   5.682   4.032   2.459
  858SOL    HW1 6870   5.688   4.128   2.430
  858SOL    HW2 6871   5.708   3.972   2.384
  859SOL     OW 6872  10.361   4.993   6.324
  859SOL    HW1 6873  10.363   4.895   6.341
  859SOL    HW2 6874  10.420   5.015   6.245
  860SOL     OW 6875   5.115  10.168   0.531
  860SOL    HW1 6876   5.190  10.116   0.572
  860SOL    HW2 6877   5.034  10.162   0.590
  861SOL     OW 6878   6.836  10.202   2.029
  861SOL    HW1 6879   6.814  10.139   1.955
  861SOL    HW2 6880   6.772  10.279   2.028
  862SOL     OW 6881   1.326   1.549   6.836
  862SOL    HW1 6882   1.246   1.559   6.777
  862SOL    HW2 6883   1.402   1.511   6.783
  863SOL     OW 6884   4.986   5.794   3.634
  863SOL    HW1 6885   4.958   5.888   3.656
  863SOL    HW2 6886   4.911   5.732   3.656
  864SOL     OW 6887   0.964  10.271   5.750
  864SOL    HW1 6888   0.966  10.238   5.844
  864SOL    HW2 6889   0.883  10.235   5.703
  865SOL     OW 6890   2.274   9.905   0.182
  865SOL    HW1 6891   2.362   9.931   0.142
  865SOL    HW2 6892   2.275   9.923   0.280
  866SOL     OW 6893   7.746   1.426   4.090
  866SOL    HW1 6894   7.697   1.343   4.118
  866SOL    HW2 6895   7.806   1.405   4.014
  867SOL     OW 6896   6.828   5.989   2.805
  867SOL    HW1 6897   6.730   5.987   2.821
  867SOL    HW2 6898   6.847   6.006   2.708
  868SOL     OW 6899   7.316  10.020   1.624
  868SOL    HW1 6900   7.269   9.933   1.633
  868SOL    HW2 6901   7.380  10.016   1.546
  869SOL     OW 6902   0.645   1.229   4.609
  869SOL    HW1 6903   0.715   1.194   4.672
  869SOL    HW2 6904   0.600   1.308   4.651
  870SOL     OW 6905   0.290   4.827   1.046
  870SOL    HW1 6906   0.200   4.806   1.006
  870SOL    HW2 6907   0.362   4.788   0.988
  871SOL     OW 6908   5.985   6.466   4.793
  871SOL    HW1 6909   6.072   6.423   4.819
  871SOL    HW2 6910   5.964   6.443   4.698
  872SOL     OW 6911   9.256   9.826   0.489
  872SOL    HW1 6912   9.353   9.830   0.513
  872SOL    HW2 6913   9.243   9.854   0.394
  873SOL     OW 6914   4.778   3.062   3.200
  873SOL    HW1 6915   4.778   3.003   3.283
  873SOL    HW2 6916   4.747   3.153   3.225
  874SOL     OW 6917   4.520   8.492   4.828
  874SOL    HW1 6918   4.599   8.506   4.767
  874SOL    HW2 6919   4.546   8.432   4.903
  875SOL     OW 6920  10.484   1.525   6.499
  875SOL    HW1 6921  10.565   1.566   6.541
  875SOL    HW2 6922  10.417   1.597   6.479
  876SOL     OW 6923   6.891   3.631   0.629
  876SOL    HW1 6924   6.822   3.594   0.567
  876SOL    HW2 6925   6.972   3.573   0.628
  877SOL     OW 6926   8.279   3.616   5.767
  877SOL    HW1 6927   8.303   3.597   5.863
  877SOL    HW2 6928   8.303   3.711   5.745
  878SOL     OW 6929   5.779   7.142   1.719
  878SOL    HW1 6930   5.734   7.230   1.736
  878SOL    HW2 6931   5.879   7.155   1.721
  879SOL     OW 6932   1.424   3.604   3.594
  879SOL    HW1 6933   1.475   3.582   3.512
  879SOL    HW2 6934   1.453   3.542   3.669
  880SOL     OW 6935   3.486  10.201   6.111
  880SOL    HW1 6936   3.532  10.281   6.149
  880SOL    HW2 6937   3.539  10.167   6.035
  881SOL     OW 6938   3.098   5.557   1.106
  881SOL    HW1 6939   3.164   5.615   1.057
  881SOL    HW2 6940   3.010   5.603   1.112
  882SOL     OW 6941   7.891   3.458   5.757
  882SOL    HW1 6942   7.883   3.432   5.660
  882SOL    HW2 6943   7.963   3.526   5.767
  883SOL     OW 6944   4.401   0.843   2.307
  883SOL    HW1 6945   4.491   0.856   2.347
  883SOL    HW2 6946   4.407   0.855   2.207
  884SOL     OW 6947   2.070   1.910   3.361
  884SOL    HW1 6948   2.136   1.853   3.408
  884SOL    HW2 6949   2.107   2.003   3.350
  885SOL     OW 6950   9.756   0.385   6.985
  885SOL    HW1 6951   9.690   0.458   6.966
  885SOL    HW2 6952   9.820   0.378   6.908
  886SOL     OW 6953   9.762   6.863   7.321
  886SOL    HW1 6954   9.862   6.872   7.313
  886SOL    HW2 6955   9.740   6.771   7.352
  887SOL     OW 6956   5.397   7.930   7.435
  887SOL    HW1 6957   5.459   7.865   7.390
  887SOL    HW2 6958   5.420   8.023   7.406
  888SOL     OW 6959   1.273   9.368   0.654
  888SOL    HW1 6960   1.337   9.444   0.649
  888SOL    HW2 6961   1.320   9.287   0.690
  889SOL     OW 6962   1.629   3.783   4.090
  889SOL    HW1 6963   1.535   3.808   4.068
  889SOL    HW2 6964   1.676   3.862   4.130
  890SOL     OW 6965   9.341   7.606   2.028
  890SOL    HW1 6966   9.257   7.659   2.016
  890SOL    HW2 6967   9.358   7.591   2.125
  891SOL     OW 6968   2.727   1.038   6.867
  891SOL    HW1 6969   2.650   1.016   6.806
  891SOL    HW2 6970   2.750   1.135   6.857
  892SOL     OW 6971   1.319   1.504   3.884
  892SOL    HW1 6972   1.248   1.574   3.897
  892SOL    HW2 6973   1.285   1.416   3.919
  893SOL     OW 6974   1.989   4.529   0.331
  893SOL    HW1 6975   2.046   4.599   0.287
  893SOL    HW2 6976   2.046   4.473   0.391
  894SOL     OW 6977   5.440   6.714   1.765
  894SOL    HW1 6978   5.518   6.687   1.709
  894SOL    HW2 6979   5.453   6.809   1.796
  895SOL     OW 6980   0.714   3.293   2.080
  895SOL    HW1 6981   0.763   3.315   2.164
  895SOL    HW2 6982   0.645   3.363   2.061
  896SOL     OW 6983   8.281   0.718   0.915
  896SOL    HW1 6984   8.322   0.754   1.000
  896SOL    HW2 6985   8.339   0.744   0.838
  897SOL     OW 6986   3.477   8.939   0.272
  897SOL    HW1 6987   3.556   8.886   0.241
  897SOL    HW2 6988   3.395   8.909   0.224
  898SOL     OW 6989   0.073   6.978   3.003
  898SOL    HW1 6990   0.043   7.055   3.059
  898SOL    HW2 6991  -0.002   6.947   2.946
  899SOL     OW 6992   8.591   5.061   1.619
  899SOL    HW1 6993   8.641   5.096   1.697
  899SOL    HW2 6994   8.653   5.052   1.541
  900SOL     OW 6995   5.802   9.329   0.431
  900SOL    HW1 6996   5.745   9.270   0.488
  900SOL    HW2 6997   5.865   9.380   0.489
  901SOL     OW 6998   5.707   6.349   4.002
  901SOL    HW1 6999   5.630   6.404   3.969
  901SOL    HW2 7000   5.710   6.263   3.953
  902SOL     OW 7001   9.936   8.732   3.152
  902SOL    HW1 7002   9.938   8.702   3.056
  902SOL    HW2 7003   9.842   8.740   3.183
  903SOL     OW 7004   4.302   2.420   7.413
  903SOL    HW1 7005   4.345   2.340   7.370
  903SOL    HW2 7006   4.299   2.495   7.347
  904SOL     OW 7007   1.990   9.832   7.356
  904SOL    HW1 7008   2.022   9.785   7.438
  904SOL    HW2 7009   2.031   9.922   7.350
  905SOL     OW 7010   3.291   5.352   3.541
  905SOL    HW1 7011   3.285   5.429   3.605
  905SOL    HW2 7012   3.209   5.296   3.551
  906SOL     OW 7013   8.127   2.626   0.132
  906SOL    HW1 7014   8.048   2.633   0.070
  906SOL    HW2 7015   8.108   2.676   0.216
  907SOL     OW 7016   4.190   7.998   6.922
  907SOL    HW1 7017   4.276   7.965   6.882
  907SOL    HW2 7018   4.150   8.067   6.861
  908SOL     OW 7019   0.414   7.329   0.846
  908SOL    HW1 7020   0.371   7.400   0.902
  908SOL    HW2 7021   0.504   7.306   0.884
  909SOL     OW 7022   9.408   0.618   7.156
  909SOL    HW1 7023   9.483   0.624   7.222
  909SOL    HW2 7024   9.322   0.603   7.205
  910SOL     OW 7025   9.456   7.290   3.684
  910SOL    HW1 7026   9.386   7.224   3.654
  910SOL    HW2 7027   9.460   7.365   3.618
  911SOL     OW 7028   9.608   6.651   1.332
  911SOL    HW1 7029   9.614   6.708   1.250
  911SOL    HW2 7030   9.699   6.639   1.371
  912SOL     OW 7031   1.421  10.247   6.356
  912SOL    HW1 7032   1.463  10.161   6.329
  912SOL    HW2 7033   1.493  10.313   6.381
  913SOL     OW 7034  10.102   7.143   0.627
  913SOL    HW1 7035  10.009   7.105   0.627
  913SOL    HW2 7036  10.117   7.193   0.542
  914SOL     OW 7037   3.678   6.160   4.552
  914SOL    HW1 7038   3.589   6.185   4.590
  914SOL    HW2 7039   3.746   6.160   4.625
  915SOL     OW 7040   8.089   1.844   4.568
  915SOL    HW1 7041   8.174   1.895   4.554
  915SOL    HW2 7042   8.090   1.801   4.658
  916SOL     OW 7043   0.106   8.066   6.328
  916SOL    HW1 7044   0.205   8.058   6.310
  916SOL    HW2 7045   0.090   8.140   6.393
  917SOL     OW 7046   2.717   1.054   5.814
  917SOL    HW1 7047   2.765   1.045   5.903
  917SOL    HW2 7048   2.774   1.016   5.741
  918SOL     OW 7049   7.747   3.095   3.342
  918SOL    HW1 7050   7.720   3.141   3.428
  918SOL    HW2 7051   7.784   3.004   3.365
  919SOL     OW 7052   5.189   8.063   3.837
  919SOL    HW1 7053   5.259   8.102   3.898
  919SOL    HW2 7054   5.174   8.125   3.760
  920SOL     OW 7055   2.285   2.706   0.219
  920SOL    HW1 7056   2.252   2.620   0.181
  920SOL    HW2 7057   2.354   2.745   0.158
  921SOL     OW 7058   9.087   3.755   5.769
  921SOL    HW1 7059   9.045   3.795   5.689
  921SOL    HW2 7060   9.113   3.828   5.833
  922SOL     OW 7061   9.526   4.531   2.530
  922SOL    HW1 7062   9.512   4.630   2.538
  922SOL    HW2 7063   9.575   4.498   2.610
  923SOL     OW 7064   7.638   0.534   3.819
  923SOL    HW1 7065   7.583   0.473   3.763
  923SOL    HW2 7066   7.705   0.581   3.762
  924SOL     OW 7067   0.372   6.341   1.291
  924SOL    HW1 7068   0.411   6.425   1.254
  924SOL    HW2 7069   0.294   6.313   1.235
  925SOL     OW 7070   3.971   0.210   1.868
  925SOL    HW1 7071   3.976   0.269   1.788
  925SOL    HW2 7072   4.045   0.233   1.931
  926SOL     OW 7073   0.966   1.348   4.153
  926SOL    HW1 7074   0.881   1.352   4.101
  926SOL    HW2 7075   0.994   1.440   4.177
  927SOL     OW 7076   3.040  10.153   2.948
  927SOL    HW1 7077   3.087  10.240   2.938
  927SOL    HW2 7078   2.963  10.163   3.012
  928SOL     OW 7079   0.254   7.925   5.068
  928SOL    HW1 7080   0.283   7.840   5.111
  928SOL    HW2 7081   0.157   7.940   5.083
  929SOL     OW 7082   6.401   4.196   4.106
  929SOL    HW1 7083   6.381   4.261   4.033
  929SOL    HW2 7084   6.486   4.223   4.153
  930SOL     OW 7085   5.876   6.355   2.821
  930SOL    HW1 7086   5.949   6.361   2.888
  930SOL    HW2 7087   5.800   6.413   2.849
  931SOL     OW 7088   3.104   8.153   5.870
  931SOL    HW1 7089   3.048   8.080   5.830
  931SOL    HW2 7090   3.101   8.234   5.812
  932SOL     OW 7091   3.757   0.796   7.026
  932SOL    HW1 7092   3.853   0.785   7.001
  932SOL    HW2 7093   3.707   0.833   6.947
  933SOL     OW 7094   4.163   0.172   3.533
  933SOL    HW1 7095   4.213   0.100   3.483
  933SOL    HW2 7096   4.184   0.166   3.631
  934SOL     OW 7097   9.779   5.859   3.139
  934SOL    HW1 7098   9.695   5.818   3.173
  934SOL    HW2 7099   9.769   5.880   3.042
  935SOL     OW 7100  10.555   0.974   6.052
  935SOL    HW1 7101  10.457   0.978   6.033
  935SOL    HW2 7102  10.586   1.062   6.087
  936SOL     OW 7103   2.306   8.257   1.288
  936SOL    HW1 7104   2.245   8.312   1.346
  936SOL    HW2 7105   2.253   8.215   1.214
  937SOL     OW 7106   6.264   1.969   0.339
  937SOL    HW1 7107   6.233   2.005   0.427
  937SOL    HW2 7108   6.185   1.934   0.288
  938SOL     OW 7109   9.076   6.133   3.027
  938SOL    HW1 7110   9.173   6.144   3.049
  938SOL    HW2 7111   9.035   6.066   3.088
  939SOL     OW 7112   7.269   3.180   0.952
  939SOL    HW1 7113   7.359   3.138   0.955
  939SOL    HW2 7114   7.278   3.277   0.932
  940SOL     OW 7115   4.929   8.724   6.630
  940SOL    HW1 7116   4.917   8.674   6.545
  940SOL    HW2 7117   4.856   8.700   6.694
  941SOL     OW 7118   0.673   2.350   6.713
  941SOL    HW1 7119   0.730   2.412   6.660
  941SOL    HW2 7120   0.597   2.401   6.754
  942SOL     OW 7121   1.669   8.201   4.601
  942SOL    HW1 7122   1.608   8.197   4.679
  942SOL    HW2 7123   1.727   8.119   4.599
  943SOL     OW 7124   2.859   9.043   0.040
  943SOL    HW1 7125   2.848   9.030  -0.059
  943SOL    HW2 7126   2.902   8.962   0.079
  944SOL     OW 7127   0.175   1.468   0.828
  944SOL    HW1 7128   0.111   1.391   0.837
  944SOL    HW2 7129   0.213   1.489   0.918
  945SOL     OW 7130   2.912   4.798   4.892
  945SOL    HW1 7131   2.938   4.779   4.988
  945SOL    HW2 7132   2.955   4.731   4.833
  946SOL     OW 7133   6.172   2.594   1.572
  946SOL    HW1 7134   6.231   2.517   1.597
  946SOL    HW2 7135   6.188   2.670   1.636
  947SOL     OW 7136   6.469  10.113   1.156
  947SOL    HW1 7137   6.554  10.069   1.129
  947SOL    HW2 7138   6.489  10.184   1.225
  948SOL     OW 7139   4.615   1.745   1.820
  948SOL    HW1 7140   4.626   1.691   1.904
  948SOL    HW2 7141   4.542   1.705   1.764
  949SOL     OW 7142   8.921   3.617   3.355
  949SOL    HW1 7143   9.004   3.589   3.402
  949SOL    HW2 7144   8.943   3.692   3.291
  950SOL     OW 7145   4.737   6.973   1.960
  950SOL    HW1 7146   4.661   7.028   1.928
  950SOL    HW2 7147   4.717   6.876   1.943
  951SOL     OW 7148  10.038   5.561   0.649
  951SOL    HW1 7149  10.016   5.583   0.744
  951SOL    HW2 7150   9.998   5.630   0.589
  952SOL     OW 7151   7.692   5.972   1.148
  952SOL    HW1 7152   7.788   5.996   1.156
  952SOL    HW2 7153   7.684   5.878   1.115
  953SOL     OW 7154   4.800   3.769   2.104
  953SOL    HW1 7155   4.808   3.670   2.120
  953SOL    HW2 7156   4.832   3.819   2.185
  954SOL     OW 7157   0.729   2.770   6.451
  954SOL    HW1 7158   0.643   2.761   6.401
  954SOL    HW2 7159   0.711   2.803   6.543
  955SOL     OW 7160   0.646   7.258   2.938
  955SOL    HW1 7161   0.654   7.165   2.975
  955SOL    HW2 7162   0.735   7.304   2.946
  956SOL     OW 7163   0.826   7.840   0.487
  956SOL    HW1 7164   0.845   7.824   0.390
  956SOL    HW2 7165   0.830   7.938   0.506
  957SOL     OW 7166  10.242   0.017   1.758
  957SOL    HW1 7167  10.244  -0.081   1.739
  957SOL    HW2 7168  10.335   0.052   1.763
  958SOL     OW 7169   0.808   7.605   5.628
  958SOL    HW1 7170   0.794   7.690   5.679
  958SOL    HW2 7171   0.799   7.622   5.531
  959SOL     OW 7172   9.193   0.095   5.451
  959SOL    HW1 7173   9.127   0.158   5.411
  959SOL    HW2 7174   9.263   0.146   5.502
  960SOL     OW 7175   5.439   7.566   3.843
  960SOL    HW1 7176   5.414   7.513   3.924
  960SOL    HW2 7177   5.487   7.649   3.871
  961SOL     OW 7178   5.839   7.775   4.814
  961SOL    HW1 7179   5.909   7.785   4.745
  961SOL    HW2 7180   5.843   7.683   4.854
  962SOL     OW 7181   2.213   0.697   0.718
  962SOL    HW1 7182   2.142   0.666   0.781
  962SOL    HW2 7183   2.303   0.681   0.759
  963SOL     OW 7184   8.776   5.139   4.405
  963SOL    HW1 7185   8.775   5.218   4.465
  963SOL    HW2 7186   8.704   5.075   4.431
  964SOL     OW 7187   9.836   0.086   3.556
  964SOL    HW1 7188   9.849   0.173   3.605
  964SOL    HW2 7189   9.794   0.020   3.618
  965SOL     OW 7190   8.760   3.873   0.920
  965SOL    HW1 7191   8.737   3.927   0.839
  965SOL    HW2 7192   8.857   3.851   0.919
  966SOL     OW 7193   1.568   8.264   1.620
  966SOL    HW1 7194   1.652   8.215   1.599
  966SOL    HW2 7195   1.558   8.273   1.719
  967SOL     OW 7196   0.905   5.044   1.272
  967SOL    HW1 7197   0.913   5.093   1.359
  967SOL    HW2 7198   0.973   5.078   1.208
  968SOL     OW 7199   0.396   8.611   4.233
  968SOL    HW1 7200   0.315   8.559   4.207
  968SOL    HW2 7201   0.401   8.695   4.179
  969SOL     OW 7202   1.228   5.092   5.392
  969SOL    HW1 7203   1.256   5.018   5.453
  969SOL    HW2 7204   1.172   5.054   5.318
  970SOL     OW 7205   5.625   4.699   1.223
  970SOL    HW1 7206   5.671   4.612   1.241
  970SOL    HW2 7207   5.662   4.769   1.283
  971SOL     OW 7208   6.437   2.623   0.283
  971SOL    HW1 7209   6.350   2.600   0.240
  971SOL    HW2 7210   6.435   2.718   0.315
  972SOL     OW 7211   0.595   5.284   6.024
  972SOL    HW1 7212   0.671   5.223   6.005
  972SOL    HW2 7213   0.559   5.321   5.939
  973SOL     OW 7214   0.812   0.556   6.347
  973SOL    HW1 7215   0.794   0.542   6.250
  973SOL    HW2 7216   0.907   0.535   6.367
  974SOL     OW 7217   3.950   8.932   2.071
  974SOL    HW1 7218   3.979   8.847   2.114
  974SOL    HW2 7219   3.895   8.912   1.990
  975SOL     OW 7220   9.782   2.594   4.054
  975SOL    HW1 7221   9.733   2.529   4.113
  975SOL    HW2 7222   9.736   2.683   4.059
  976SOL     OW 7223   2.724   3.177   4.922
  976SOL    HW1 7224   2.800   3.177   4.858
  976SOL    HW2 7225   2.676   3.264   4.917
  977SOL     OW 7226   6.203   0.912   1.182
  977SOL    HW1 7227   6.247   0.835   1.137
  977SOL    HW2 7228   6.131   0.879   1.243
  978SOL     OW 7229   1.185   3.222   2.509
  978SOL    HW1 7230   1.219   3.128   2.509
  978SOL    HW2 7231   1.261   3.285   2.523
  979SOL     OW 7232   6.366   1.007   6.248
  979SOL    HW1 7233   6.332   1.072   6.181
  979SOL    HW2 7234   6.445   1.047   6.295
  980SOL     OW 7235   3.975   9.867   2.396
  980SOL    HW1 7236   3.919   9.942   2.360
  980SOL    HW2 7237   3.915   9.795   2.432
  981SOL     OW 7238   5.901   0.804   4.014
  981SOL    HW1 7239   5.825   0.856   3.974
  981SOL    HW2 7240   5.941   0.744   3.943
  982SOL     OW 7241   1.345   1.962   1.146
  982SOL    HW1 7242   1.423   1.960   1.084
  982SOL    HW2 7243   1.378   1.976   1.240
  983SOL     OW 7244   2.532  10.113   2.359
  983SOL    HW1 7245   2.473  10.193   2.353
  983SOL    HW2 7246   2.483  10.039   2.405
  984SOL     OW 7247   5.377   6.150   0.130
  984SOL    HW1 7248   5.352   6.072   0.072
  984SOL    HW2 7249   5.409   6.225   0.073
  985SOL     OW 7250   4.505   6.042   6.659
  985SOL    HW1 7251   4.487   6.121   6.718
  985SOL    HW2 7252   4.593   6.002   6.683
  986SOL     OW 7253   1.100   2.959   4.870
  986SOL    HW1 7254   1.127   2.880   4.814
  986SOL    HW2 7255   1.153   2.962   4.953
  987SOL     OW 7256   0.404  10.333   3.271
  987SOL    HW1 7257   0.456  10.334   3.356
  987SOL    HW2 7258   0.343  10.254   3.270
  988SOL     OW 7259   5.555   2.853   0.747
  988SOL    HW1 7260   5.570   2.940   0.795
  988SOL    HW2 7261   5.535   2.781   0.813
  989SOL     OW 7262   8.831   0.470   6.764
  989SOL    HW1 7263   8.804   0.458   6.668
  989SOL    HW2 7264   8.881   0.389   6.795
  990SOL     OW 7265   2.311   5.332   2.914
  990SOL    HW1 7266   2.299   5.370   3.006
  990SOL    HW2 7267   2.284   5.399   2.845
  991SOL     OW 7268   8.319   0.811   3.531
  991SOL    HW1 7269   8.266   0.886   3.571
  991SOL    HW2 7270   8.266   0.767   3.459
  992SOL     OW 7271   0.832   6.522   5.319
  992SOL    HW1 7272   0.758   6.577   5.359
  992SOL    HW2 7273   0.881   6.576   5.252
  993SOL     OW 7274   8.003  10.055   0.784
  993SOL    HW1 7275   7.956   9.973   0.751
  993SOL    HW2 7276   8.098  10.054   0.751
  994SOL     OW 7277   3.961   7.828   0.319
  994SOL    HW1 7278   3.992   7.920   0.343
  994SOL    HW2 7279   4.040   7.772   0.295
  995SOL     OW 7280   5.441   4.936   3.196
  995SOL    HW1 7281   5.344   4.920   3.217
  995SOL    HW2 7282   5.482   4.993   3.266
  996SOL     OW 7283   1.528   5.085   5.007
  996SOL    HW1 7284   1.582   5.137   4.941
  996SOL    HW2 7285   1.587   5.061   5.085
  997SOL     OW 7286   4.750  10.463   3.592
  997SOL    HW1 7287   4.761  10.542   3.532
  997SOL    HW2 7288   4.840  10.422   3.608
  998SOL     OW 7289   1.706  10.285   0.517
  998SOL    HW1 7290   1.757  10.246   0.440
  998SOL    HW2 7291   1.738  10.243   0.602
  999SOL     OW 7292   0.007   2.845   2.003
  999SOL    HW1 7293   0.002   2.771   1.936
  999SOL    HW2 7294  -0.067   2.910   1.987
 1000SOL     OW 7295   5.049  10.023   7.454
 1000SOL    HW1 7296   5.065   9.996   7.359
 1000SOL    HW2 7297   4.987  10.102   7.457
 1001SOL     OW 7298   6.485   1.416   1.600
 1001SOL    HW1 7299   6.430   1.351   1.547
 1001SOL    HW2 7300   6.548   1.366   1.659
 1002SOL     OW 7301   1.449   8.653   4.561
 1002SOL    HW1 7302   1.531   8.627   4.609
 1002SOL    HW2 7303   1.433   8.751   4.569
 1003SOL     OW 7304   4.078   2.377   2.809
 1003SOL    HW1 7305   4.017   2.298   2.809
 1003SOL    HW2 7306   4.077   2.422   2.720
 1004SOL     OW 7307   2.417   0.881   0.026
 1004SOL    HW1 7308   2.322   0.880  -0.004
 1004SOL    HW2 7309   2.445   0.975   0.048
 1005SOL     OW 7310   6.154   3.675   2.463
 1005SOL    HW1 7311   6.204   3.589   2.464
 1005SOL    HW2 7312   6.158   3.715   2.371
 1006SOL     OW 7313   7.830   1.600   1.426
 1006SOL    HW1 7314   7.820   1.502   1.407
 1006SOL    HW2 7315   7.766   1.627   1.498
 1007SOL     OW 7316  10.251   1.654   3.368
 1007SOL    HW1 7317  10.252   1.719   3.444
 1007SOL    HW2 7318  10.224   1.564   3.402
 1008SOL     OW 7319   8.606   3.194   4.003
 1008SOL    HW1 7320   8.658   3.124   3.954
 1008SOL    HW2 7321   8.649   3.283   3.992
 1009SOL     OW 7322   4.394   3.728   3.401
 1009SOL    HW1 7323   4.370   3.653   3.339
 1009SOL    HW2 7324   4.310   3.771   3.435
 1010SOL     OW 7325   8.551   3.151   3.585
 1010SOL    HW1 7326   8.600   3.216   3.644
 1010SOL    HW2 7327   8.468   3.121   3.631
 1011SOL     OW 7328   8.491   6.771   0.982
 1011SOL    HW1 7329   8.414   6.749   1.042
 1011SOL    HW2 7330   8.505   6.696   0.917
 1012SOL     OW 7331   5.646   5.842   4.049
 1012SOL    HW1 7332   5.690   5.905   4.113
 1012SOL    HW2 7333   5.710   5.770   4.024
 1013SOL     OW 7334   4.904   8.657   4.038
 1013SOL    HW1 7335   4.976   8.588   4.045
 1013SOL    HW2 7336   4.858   8.666   4.127
 1014SOL     OW 7337   2.570   8.737   5.250
 1014SOL    HW1 7338   2.522   8.654   5.276
 1014SOL    HW2 7339   2.567   8.747   5.151
 1015SOL     OW 7340   3.178   8.111   4.509
 1015SOL    HW1 7341   3.232   8.175   4.564
 1015SOL    HW2 7342   3.092   8.090   4.557
 1016SOL     OW 7343   9.046   0.033   2.045
 1016SOL    HW1 7344   9.135  -0.011   2.060
 1016SOL    HW2 7345   8.983   0.004   2.117
 1017SOL     OW 7346   5.146   5.003   5.472
 1017SOL    HW1 7347   5.083   5.080   5.457
 1017SOL    HW2 7348   5.129   4.964   5.562
 1018SOL     OW 7349   6.427   4.726   0.887
 1018SOL    HW1 7350   6.366   4.805   0.880
 1018SOL    HW2 7351   6.456   4.698   0.796
 1019SOL     OW 7352   4.999   0.565   5.302
 1019SOL    HW1 7353   4.993   0.588   5.399
 1019SOL    HW2 7354   5.095   0.567   5.274
 1020SOL     OW 7355   4.692   3.108   3.483
 1020SOL    HW1 7356   4.762   3.037   3.476
 1020SOL    HW2 7357   4.731   3.190   3.526
 1021SOL     OW 7358   8.160   3.629   3.421
 1021SOL    HW1 7359   8.188   3.550   3.368
 1021SOL    HW2 7360   8.225   3.644   3.495
 1022SOL     OW 7361   5.962   4.465  -0.004
 1022SOL    HW1 7362   5.969   4.560  -0.035
 1022SOL    HW2 7363   5.959   4.463   0.096
 1023SOL     OW 7364   7.740   3.364   2.120
 1023SOL    HW1 7365   7.765   3.449   2.166
 1023SOL    HW2 7366   7.688   3.386   2.037
 1024SOL     OW 7367   2.572   5.729   6.452
 1024SOL    HW1 7368   2.572   5.733   6.552
 1024SOL    HW2 7369   2.661   5.694   6.420
 1025SOL     OW 7370   3.716   9.520   5.969
 1025SOL    HW1 7371   3.768   9.441   6.000
 1025SOL    HW2 7372   3.737   9.538   5.873
 1026SOL     OW 7373   8.982   3.941   4.200
 1026SOL    HW1 7374   9.039   4.019   4.172
 1026SOL    HW2 7375   9.032   3.856   4.182
 1027SOL     OW 7376  10.328   2.022   2.766
 1027SOL    HW1 7377  10.304   2.108   2.721
 1027SOL    HW2 7378  10.428   2.017   2.776
 1028SOL     OW 7379   1.747   3.784   6.116
 1028SOL    HW1 7380   1.684   3.806   6.189
 1028SOL    HW2 7381   1.794   3.867   6.085
 1029SOL     OW 7382   2.869   1.147   0.296
 1029SOL    HW1 7383   2.923   1.083   0.351
 1029SOL    HW2 7384   2.772   1.131   0.311
 1030SOL     OW 7385   0.623   2.298   1.831
 1030SOL    HW1 7386   0.683   2.245   1.891
 1030SOL    HW2 7387   0.630   2.262   1.738
 1031SOL     OW 7388   7.981   6.313   3.158
 1031SOL    HW1 7389   7.884   6.295   3.139
 1031SOL    HW2 7390   7.994   6.326   3.257
 1032SOL     OW 7391   4.005   4.028   5.057
 1032SOL    HW1 7392   3.923   3.990   5.101
 1032SOL    HW2 7393   4.060   3.953   5.019
 1033SOL     OW 7394   8.811   4.080   3.312
 1033SOL    HW1 7395   8.854   4.051   3.397
 1033SOL    HW2 7396   8.872   4.142   3.263
 1034SOL     OW 7397   8.175  10.558   7.075
 1034SOL    HW1 7398   8.234  10.619   7.129
 1034SOL    HW2 7399   8.194  10.463   7.101
 1035SOL     OW 7400   6.362   5.715   1.866
 1035SOL    HW1 7401   6.436   5.676   1.812
 1035SOL    HW2 7402   6.360   5.674   1.957
 1036SOL     OW 7403   6.687   2.609   6.083
 1036SOL    HW1 7404   6.630   2.656   6.017
 1036SOL    HW2 7405   6.683   2.655   6.170
 1037SOL     OW 7406   6.325   4.424   2.632
 1037SOL    HW1 7407   6.293   4.362   2.703
 1037SOL    HW2 7408   6.334   4.516   2.670
 1038SOL     OW 7409   9.302   5.090   5.833
 1038SOL    HW1 7410   9.358   5.096   5.750
 1038SOL    HW2 7411   9.205   5.091   5.807
 1039SOL     OW 7412   3.141   3.694   2.176
 1039SOL    HW1 7413   3.067   3.677   2.111
 1039SOL    HW2 7414   3.212   3.750   2.132
 1040SOL     OW 7415   3.936   7.858   0.821
 1040SOL    HW1 7416   3.965   7.878   0.728
 1040SOL    HW2 7417   4.017   7.852   0.880
 1041SOL     OW 7418   6.710   9.718   7.081
 1041SOL    HW1 7419   6.677   9.626   7.103
 1041SOL    HW2 7420   6.741   9.721   6.987
 1042SOL     OW 7421   1.304   6.543   2.467
 1042SOL    HW1 7422   1.275   6.463   2.519
 1042SOL    HW2 7423   1.361   6.601   2.526
 1043SOL     OW 7424   2.960   5.699   2.835
 1043SOL    HW1 7425   2.932   5.694   2.929
 1043SOL    HW2 7426   2.991   5.791   2.813
 1044SOL     OW 7427   8.419   3.697   7.343
 1044SOL    HW1 7428   8.362   3.615   7.346
 1044SOL    HW2 7429   8.509   3.673   7.304
 1045SOL     OW 7430  10.447   1.654   6.021
 1045SOL    HW1 7431  10.398   1.740   6.033
 1045SOL    HW2 7432  10.463   1.640   5.922
 1046SOL     OW 7433   2.571   8.598   2.584
 1046SOL    HW1 7434   2.643   8.564   2.645
 1046SOL    HW2 7435   2.597   8.689   2.551
 1047SOL     OW 7436   6.048   6.102   7.436
 1047SOL    HW1 7437   6.125   6.098   7.372
 1047SOL    HW2 7438   5.973   6.153   7.394
 1048SOL     OW 7439   9.015   5.948   7.468
 1048SOL    HW1 7440   9.013   6.032   7.522
 1048SOL    HW2 7441   9.025   5.971   7.371
 1049SOL     OW 7442   7.890   1.922   3.068
 1049SOL    HW1 7443   7.853   1.870   3.145
 1049SOL    HW2 7444   7.951   1.994   3.102
 1050SOL     OW 7445   4.366   0.669   1.232
 1050SOL    HW1 7446   4.426   0.708   1.161
 1050SOL    HW2 7447   4.395   0.702   1.322
 1051SOL     OW 7448   9.662   2.364   3.222
 1051SOL    HW1 7449   9.758   2.378   3.197
 1051SOL    HW2 7450   9.606   2.432   3.174
 1052SOL     OW 7451   7.036   3.726   0.156
 1052SOL    HW1 7452   7.087   3.753   0.237
 1052SOL    HW2 7453   7.089   3.662   0.102
 1053SOL     OW 7454   5.587   6.113   1.143
 1053SOL    HW1 7455   5.579   6.014   1.128
 1053SOL    HW2 7456   5.497   6.155   1.133
 1054SOL     OW 7457   1.951   9.256   4.172
 1054SOL    HW1 7458   2.026   9.304   4.127
 1054SOL    HW2 7459   1.936   9.168   4.128
 1055SOL     OW 7460   4.578   1.927   5.177
 1055SOL    HW1 7461   4.483   1.899   5.186
 1055SOL    HW2 7462   4.585   2.026   5.188
 1056SOL     OW 7463   8.651   6.176   3.387
 1056SOL    HW1 7464   8.585   6.181   3.461
 1056SOL    HW2 7465   8.712   6.099   3.401
 1057SOL     OW 7466   3.119   7.176   3.148
 1057SOL    HW1 7467   3.165   7.122   3.079
 1057SOL    HW2 7468   3.033   7.212   3.113
 1058SOL     OW 7469   5.218   5.322   3.581
 1058SOL    HW1 7470   5.290   5.309   3.514
 1058SOL    HW2 7471   5.226   5.252   3.652
 1059SOL     OW 7472   7.345   6.794   2.145
 1059SOL    HW1 7473   7.351   6.880   2.196
 1059SOL    HW2 7474   7.250   6.763   2.144
 1060SOL     OW 7475   6.462   1.633   2.341
 1060SOL    HW1 7476   6.389   1.691   2.304
 1060SOL    HW2 7477   6.444   1.614   2.438
 1061SOL     OW 7478   3.390   2.025   1.916
 1061SOL    HW1 7479   3.361   2.085   1.991
 1061SOL    HW2 7480   3.329   2.038   1.838
 1062SOL     OW 7481  10.046   0.129   5.540
 1062SOL    HW1 7482   9.953   0.112   5.510
 1062SOL    HW2 7483  10.072   0.061   5.611
 1063SOL     OW 7484   8.580  10.025   2.015
 1063SOL    HW1 7485   8.609   9.980   2.099
 1063SOL    HW2 7486   8.577  10.124   2.029
 1064SOL     OW 7487   3.823   4.063   1.705
 1064SOL    HW1 7488   3.903   4.112   1.740
 1064SOL    HW2 7489   3.827   4.060   1.605
 1065SOL     OW 7490   6.420   0.641   4.248
 1065SOL    HW1 7491   6.475   0.717   4.212
 1065SOL    HW2 7492   6.338   0.631   4.191
 1066SOL     OW 7493   6.593   3.762   6.417
 1066SOL    HW1 7494   6.609   3.797   6.509
 1066SOL    HW2 7495   6.583   3.838   6.353
 1067SOL     OW 7496   3.071   7.055   1.828
 1067SOL    HW1 7497   3.026   7.115   1.895
 1067SOL    HW2 7498   3.006   7.032   1.756
 1068SOL     OW 7499   0.678   9.561   1.028
 1068SOL    HW1 7500   0.608   9.602   1.086
 1068SOL    HW2 7501   0.635   9.500   0.961
 1069SOL     OW 7502   5.643  10.050   1.200
 1069SOL    HW1 7503   5.646  10.148   1.221
 1069SOL    HW2 7504   5.717  10.028   1.136
 1070SOL     OW 7505   9.399   1.858   5.295
 1070SOL    HW1 7506   9.436   1.766   5.288
 1070SOL    HW2 7507   9.423   1.898   5.385
 1071SOL     OW 7508   7.240   0.052   6.931
 1071SOL    HW1 7509   7.279   0.136   6.970
 1071SOL    HW2 7510   7.209   0.070   6.838
 1072SOL     OW 7511   4.472   7.443   6.690
 1072SOL    HW1 7512   4.418   7.411   6.768
 1072SOL    HW2 7513   4.411   7.467   6.615
 1073SOL     OW 7514   9.169   8.771   7.108
 1073SOL    HW1 7515   9.143   8.806   7.199
 1073SOL    HW2 7516   9.089   8.770   7.048
 1074SOL     OW 7517   4.897   8.919   3.915
 1074SOL    HW1 7518   4.907   8.822   3.940
 1074SOL    HW2 7519   4.982   8.952   3.875
 1075SOL     OW 7520   4.017   5.438   3.954
 1075SOL    HW1 7521   4.033   5.533   3.926
 1075SOL    HW2 7522   4.007   5.434   4.052
 1076SOL     OW 7523   4.435   0.582   3.889
 1076SOL    HW1 7524   4.421   0.498   3.941
 1076SOL    HW2 7525   4.480   0.650   3.947
 1077SOL     OW 7526   1.932  10.405   2.599
 1077SOL    HW1 7527   2.008  10.360   2.553
 1077SOL    HW2 7528   1.960  10.434   2.691
 1078SOL     OW 7529   4.999   7.340   2.275
 1078SOL    HW1 7530   5.075   7.357   2.338
 1078SOL    HW2 7531   5.021   7.377   2.185
 1079SOL     OW 7532   2.889   2.104   2.752
 1079SOL    HW1 7533   2.840   2.146   2.675
 1079SOL    HW2 7534   2.969   2.055   2.717
 1080SOL     OW 7535   9.078   1.952   6.868
 1080SOL    HW1 7536   9.176   1.934   6.877
 1080SOL    HW2 7537   9.038   1.886   6.804
 1081SOL     OW 7538  10.533   2.600   6.116
 1081SOL    HW1 7539  10.515   2.683   6.168
 1081SOL    HW2 7540  10.483   2.605   6.028
 1082SOL     OW 7541   0.960   5.217   4.200
 1082SOL    HW1 7542   0.928   5.153   4.271
 1082SOL    HW2 7543   1.047   5.185   4.163
 1083SOL     OW 7544   5.160   3.892   3.043
 1083SOL    HW1 7545   5.138   3.983   3.079
 1083SOL    HW2 7546   5.139   3.889   2.946
 1084SOL     OW 7547   7.738   6.289   1.952
 1084SOL    HW1 7548   7.727   6.192   1.929
 1084SOL    HW2 7549   7.827   6.321   1.918
 1085SOL     OW 7550  10.599   6.504   6.474
 1085SOL    HW1 7551  10.651   6.512   6.389
 1085SOL    HW2 7552  10.634   6.570   6.540
 1086SOL     OW 7553   8.875   3.110   2.137
 1086SOL    HW1 7554   8.907   3.032   2.192
 1086SOL    HW2 7555   8.877   3.085   2.040
 1087SOL     OW 7556   4.431   8.580   4.415
 1087SOL    HW1 7557   4.387   8.651   4.470
 1087SOL    HW2 7558   4.435   8.495   4.467
 1088SOL     OW 7559   4.060   3.000   2.698
 1088SOL    HW1 7560   4.059   3.053   2.614
 1088SOL    HW2 7561   4.024   2.908   2.680
 1089SOL     OW 7562   0.801   6.785   1.485
 1089SOL    HW1 7563   0.812   6.828   1.575
 1089SOL    HW2 7564   0.703   6.778   1.464
 1090SOL     OW 7565  10.157   7.349   1.418
 1090SOL    HW1 7566  10.240   7.403   1.435
 1090SOL    HW2 7567  10.182   7.266   1.368
 1091SOL     OW 7568   7.513   3.289   5.304
 1091SOL    HW1 7569   7.467   3.310   5.391
 1091SOL    HW2 7570   7.449   3.300   5.229
 1092SOL     OW 7571   3.585   9.562   2.788
 1092SOL    HW1 7572   3.603   9.610   2.874
 1092SOL    HW2 7573   3.672   9.544   2.741
 1093SOL     OW 7574   7.496   4.897   2.324
 1093SOL    HW1 7575   7.409   4.860   2.293
 1093SOL    HW2 7576   7.551   4.926   2.246
 1094SOL     OW 7577   5.425   7.186   2.383
 1094SOL    HW1 7578   5.513   7.157   2.420
 1094SOL    HW2 7579   5.439   7.229   2.294
 1095SOL     OW 7580   1.161   2.303   6.269
 1095SOL    HW1 7581   1.138   2.287   6.174
 1095SOL    HW2 7582   1.211   2.224   6.305
 1096SOL     OW 7583   2.181   0.290   3.933
 1096SOL    HW1 7584   2.101   0.306   3.875
 1096SOL    HW2 7585   2.239   0.372   3.933
 1097SOL     OW 7586   8.956   5.873   0.749
 1097SOL    HW1 7587   8.942   5.788   0.800
 1097SOL    HW2 7588   9.054   5.887   0.733
 1098SOL     OW 7589   2.916   5.154   1.333
 1098SOL    HW1 7590   2.915   5.213   1.414
 1098SOL    HW2 7591   2.907   5.210   1.251
 1099SOL     OW 7592  10.595   0.867   0.272
 1099SOL    HW1 7593  10.627   0.780   0.309
 1099SOL    HW2 7594  10.541   0.851   0.190
 1100SOL     OW 7595   5.744   3.147   7.223
 1100SOL    HW1 7596   5.808   3.151   7.299
 1100SOL    HW2 7597   5.752   3.059   7.176
 1101SOL     OW 7598   8.847   1.249   2.317
 1101SOL    HW1 7599   8.947   1.241   2.312
 1101SOL    HW2 7600   8.822   1.286   2.407
 1102SOL     OW 7601   5.180   6.485   6.089
 1102SOL    HW1 7602   5.221   6.419   6.151
 1102SOL    HW2 7603   5.181   6.447   5.995
 1103SOL     OW 7604   8.698   0.584   0.710
 1103SOL    HW1 7605   8.714   0.490   0.741
 1103SOL    HW2 7606   8.658   0.582   0.618
 1104SOL     OW 7607  10.602   7.062   2.108
 1104SOL    HW1 7608  10.690   7.108   2.104
 1104SOL    HW2 7609  10.603   6.983   2.046
 1105SOL     OW 7610   9.603   4.232   5.495
 1105SOL    HW1 7611   9.537   4.188   5.554
 1105SOL    HW2 7612   9.558   4.305   5.443
 1106SOL     OW 7613   5.013   6.907   7.005
 1106SOL    HW1 7614   5.013   7.007   7.017
 1106SOL    HW2 7615   4.920   6.872   7.020
 1107SOL     OW 7616   6.597   4.882   1.232
 1107SOL    HW1 7617   6.574   4.803   1.289
 1107SOL    HW2 7618   6.693   4.876   1.204
 1108SOL     OW 7619   0.542   6.376   5.630
 1108SOL    HW1 7620   0.623   6.379   5.689
 1108SOL    HW2 7621   0.515   6.469   5.604
 1109SOL     OW 7622   4.658   8.201   3.816
 1109SOL    HW1 7623   4.746   8.168   3.849
 1109SOL    HW2 7624   4.633   8.286   3.862
 1110SOL     OW 7625   7.300   3.393   5.774
 1110SOL    HW1 7626   7.349   3.468   5.819
 1110SOL    HW2 7627   7.301   3.312   5.833
 1111SOL     OW 7628   7.138   0.719   6.496
 1111SOL    HW1 7629   7.131   0.624   6.465
 1111SOL    HW2 7630   7.235   0.745   6.504
 1112SOL     OW 7631   5.383   8.363   4.175
 1112SOL    HW1 7632   5.471   8.357   4.224
 1112SOL    HW2 7633   5.322   8.291   4.210
 1113SOL     OW 7634  10.255   8.731   6.618
 1113SOL    HW1 7635  10.262   8.712   6.717
 1113SOL    HW2 7636  10.172   8.689   6.582
 1114SOL     OW 7637   9.907   2.563   6.257
 1114SOL    HW1 7638   9.933   2.545   6.352
 1114SOL    HW2 7639   9.861   2.651   6.252
 1115SOL     OW 7640  10.500   9.311   6.734
 1115SOL    HW1 7641  10.474   9.338   6.641
 1115SOL    HW2 7642  10.471   9.217   6.751
 1116SOL     OW 7643   0.787   3.052   6.612
 1116SOL    HW1 7644   0.762   2.979   6.676
 1116SOL    HW2 7645   0.872   3.095   6.643
 1117SOL     OW 7646   3.815   1.773   6.120
 1117SOL    HW1 7647   3.861   1.755   6.208
 1117SOL    HW2 7648   3.727   1.818   6.137
 1118SOL     OW 7649   5.201  10.178   0.988
 1118SOL    HW1 7650   5.114  10.130   1.000
 1118SOL    HW2 7651   5.276  10.116   1.012
 1119SOL     OW 7652   8.059   2.862   5.427
 1119SOL    HW1 7653   8.149   2.881   5.385
 1119SOL    HW2 7654   7.988   2.872   5.358
 1120SOL     OW 7655   9.072   4.934   5.835
 1120SOL    HW1 7656   9.074   4.991   5.918
 1120SOL    HW2 7657   9.038   4.843   5.859
 1121SOL     OW 7658   8.848   7.620   3.086
 1121SOL    HW1 7659   8.753   7.593   3.100
 1121SOL    HW2 7660   8.887   7.651   3.174
 1122SOL     OW 7661   7.557   6.992   1.995
 1122SOL    HW1 7662   7.618   6.935   2.049
 1122SOL    HW2 7663   7.607   7.071   1.960
 1123SOL     OW 7664   8.726   7.954   7.368
 1123SOL    HW1 7665   8.765   8.000   7.447
 1123SOL    HW2 7666   8.799   7.930   7.303
 1124SOL     OW 7667  10.016   2.118   1.955
 1124SOL    HW1 7668  10.011   2.070   2.043
 1124SOL    HW2 7669   9.962   2.202   1.959
 1125SOL     OW 7670   1.189   4.788   7.447
 1125SOL    HW1 7671   1.283   4.765   7.421
 1125SOL    HW2 7672   1.185   4.801   7.546
 1126SOL     OW 7673   9.483   4.777   5.840
 1126SOL    HW1 7674   9.413   4.844   5.814
 1126SOL    HW2 7675   9.548   4.765   5.767
 1127SOL     OW 7676   1.411   0.594   5.753
 1127SOL    HW1 7677   1.351   0.516   5.736
 1127SOL    HW2 7678   1.493   0.587   5.698
 1128SOL     OW 7679   6.827   3.994   0.422
 1128SOL    HW1 7680   6.832   4.090   0.450
 1128SOL    HW2 7681   6.854   3.986   0.326
 1129SOL     OW 7682  10.518   8.650   1.501
 1129SOL    HW1 7683  10.529   8.750   1.504
 1129SOL    HW2 7684  10.451   8.622   1.570
 1130SOL     OW 7685   6.905   1.809   7.308
 1130SOL    HW1 7686   6.819   1.770   7.275
 1130SOL    HW2 7687   6.978   1.792   7.242
 1131SOL     OW 7688   4.207   3.422   5.182
 1131SOL    HW1 7689   4.127   3.471   5.217
 1131SOL    HW2 7690   4.252   3.373   5.257
 1132SOL     OW 7691   1.827   3.987   0.135
 1132SOL    HW1 7692   1.828   3.994   0.234
 1132SOL    HW2 7693   1.918   3.963   0.101
 1133SOL     OW 7694   7.987   0.469   2.220
 1133SOL    HW1 7695   7.992   0.405   2.143
 1133SOL    HW2 7696   7.946   0.422   2.299
 1134SOL     OW 7697   2.279  10.380   0.959
 1134SOL    HW1 7698   2.252  10.309   0.894
 1134SOL    HW2 7699   2.199  10.413   1.009
 1135SOL     OW 7700   1.454   8.911   7.123
 1135SOL    HW1 7701   1.478   8.963   7.205
 1135SOL    HW2 7702   1.484   8.816   7.134
 1136SOL     OW 7703   7.322   0.576   3.319
 1136SOL    HW1 7704   7.389   0.505   3.299
 1136SOL    HW2 7705   7.235   0.553   3.276
 1137SOL     OW 7706   9.874   4.290   2.680
 1137SOL    HW1 7707   9.829   4.201   2.686
 1137SOL    HW2 7708   9.941   4.288   2.606
 1138SOL     OW 7709   2.608   4.968   4.366
 1138SOL    HW1 7710   2.608   5.031   4.443
 1138SOL    HW2 7711   2.607   4.874   4.399
 1139SOL     OW 7712   3.375   8.564   1.700
 1139SOL    HW1 7713   3.360   8.638   1.766
 1139SOL    HW2 7714   3.464   8.522   1.716
 1140SOL     OW 7715   7.694   6.833   0.866
 1140SOL    HW1 7716   7.620   6.869   0.810
 1140SOL    HW2 7717   7.658   6.797   0.952
 1141SOL     OW 7718   6.042   7.870   4.620
 1141SOL    HW1 7719   6.045   7.947   4.556
 1141SOL    HW2 7720   6.106   7.799   4.590
 1142SOL     OW 7721   3.539   5.738   2.739
 1142SOL    HW1 7722   3.619   5.683   2.760
 1142SOL    HW2 7723   3.568   5.828   2.705
 1143SOL     OW 7724   0.657   2.519   5.068
 1143SOL    HW1 7725   0.646   2.493   5.165
 1143SOL    HW2 7726   0.684   2.439   5.016
 1144SOL     OW 7727  10.235   4.623   2.057
 1144SOL    HW1 7728  10.233   4.573   1.970
 1144SOL    HW2 7729  10.210   4.562   2.131
 1145SOL     OW 7730   0.420   2.264   1.506
 1145SOL    HW1 7731   0.359   2.315   1.446
 1145SOL    HW2 7732   0.480   2.205   1.451
 1146SOL     OW 7733   2.063   6.580   5.102
 1146SOL    HW1 7734   1.996   6.585   5.177
 1146SOL    HW2 7735   2.097   6.486   5.095
 1147SOL     OW 7736   5.490   1.971   1.015
 1147SOL    HW1 7737   5.404   1.962   0.965
 1147SOL    HW2 7738   5.505   1.889   1.070
 1148SOL     OW 7739   2.599   3.313   2.741
 1148SOL    HW1 7740   2.618   3.304   2.839
 1148SOL    HW2 7741   2.524   3.251   2.717
 1149SOL     OW 7742   3.295   7.305   1.726
 1149SOL    HW1 7743   3.267   7.221   1.680
 1149SOL    HW2 7744   3.364   7.283   1.795
 1150SOL     OW 7745   1.622   6.934   7.497
 1150SOL    HW1 7746   1.548   6.874   7.466
 1150SOL    HW2 7747   1.637   7.005   7.429
 1151SOL     OW 7748   5.066   4.121   3.978
 1151SOL    HW1 7749   5.031   4.032   3.948
 1151SOL    HW2 7750   5.134   4.109   4.049
 1152SOL     OW 7751   5.992   3.992   4.698
 1152SOL    HW1 7752   6.032   3.901   4.686
 1152SOL    HW2 7753   5.999   4.043   4.613
 1153SOL     OW 7754   8.940   9.745   2.770
 1153SOL    HW1 7755   8.994   9.784   2.844
 1153SOL    HW2 7756   8.860   9.803   2.752
 1154SOL     OW 7757   3.058   3.062   7.308
 1154SOL    HW1 7758   2.968   3.019   7.302
 1154SOL    HW2 7759   3.047   3.158   7.337
 1155SOL     OW 7760   3.492   9.476   4.302
 1155SOL    HW1 7761   3.590   9.496   4.306
 1155SOL    HW2 7762   3.441   9.555   4.339
 1156SOL     OW 7763   1.488   1.025   4.104
 1156SOL    HW1 7764   1.581   1.060   4.113
 1156SOL    HW2 7765   1.437   1.043   4.188
 1157SOL     OW 7766   7.173   2.846   5.024
 1157SOL    HW1 7767   7.075   2.845   5.002
 1157SOL    HW2 7768   7.209   2.753   5.019
 1158SOL     OW 7769   8.909   0.802   1.109
 1158SOL    HW1 7770   8.876   0.708   1.098
 1158SOL    HW2 7771   8.941   0.816   1.202
 1159SOL     OW 7772   7.082   5.626   1.917
 1159SOL    HW1 7773   7.131   5.587   1.838
 1159SOL    HW2 7774   7.025   5.702   1.886
 1160SOL     OW 7775  10.019   6.213   3.956
 1160SOL    HW1 7776   9.984   6.197   3.863
 1160SOL    HW2 7777   9.955   6.269   4.007
 1161SOL     OW 7778   2.489   2.414   4.920
 1161SOL    HW1 7779   2.411   2.352   4.920
 1161SOL    HW2 7780   2.568   2.369   4.962
 1162SOL     OW 7781  10.353   8.005   6.142
 1162SOL    HW1 7782  10.403   8.064   6.207
 1162SOL    HW2 7783  10.316   7.926   6.191
 1163SOL     OW 7784   1.459   2.456   0.276
 1163SOL    HW1 7785   1.504   2.522   0.336
 1163SOL    HW2 7786   1.473   2.483   0.181
 1164SOL     OW 7787   3.735   0.229   6.350
 1164SOL    HW1 7788   3.661   0.170   6.320
 1164SOL    HW2 7789   3.794   0.180   6.414
 1165SOL     OW 7790   4.777   9.109   3.329
 1165SOL    HW1 7791   4.854   9.124   3.393
 1165SOL    HW2 7792   4.753   9.012   3.330
 1166SOL     OW 7793   3.964   1.587   5.988
 1166SOL    HW1 7794   3.994   1.521   6.056
 1166SOL    HW2 7795   3.904   1.654   6.031
 1167SOL     OW 7796   2.393   7.333   5.123
 1167SOL    HW1 7797   2.371   7.304   5.215
 1167SOL    HW2 7798   2.318   7.306   5.061
 1168SOL     OW 7799   0.079   3.085   2.199
 1168SOL    HW1 7800  -0.019   3.102   2.205
 1168SOL    HW2 7801   0.100   3.030   2.118
 1169SOL     OW 7802   5.209   8.191   4.274
 1169SOL    HW1 7803   5.192   8.211   4.370
 1169SOL    HW2 7804   5.201   8.092   4.257
 1170SOL     OW 7805   5.659   7.206   3.811
 1170SOL    HW1 7806   5.682   7.146   3.888
 1170SOL    HW2 7807   5.559   7.209   3.801
 1171SOL     OW 7808   0.399   6.416   0.353
 1171SOL    HW1 7809   0.419   6.479   0.278
 1171SOL    HW2 7810   0.472   6.347   0.359
 1172SOL     OW 7811   1.785   1.371   1.876
 1172SOL    HW1 7812   1.780   1.343   1.972
 1172SOL    HW2 7813   1.712   1.324   1.825
 1173SOL     OW 7814   5.195   1.211   3.988
 1173SOL    HW1 7815   5.236   1.160   4.064
 1173SOL    HW2 7816   5.239   1.300   3.980
 1174SOL     OW 7817   6.025   9.125   4.382
 1174SOL    HW1 7818   5.984   9.073   4.458
 1174SOL    HW2 7819   6.067   9.209   4.418
 1175SOL     OW 7820   0.174   1.905   6.085
 1175SOL    HW1 7821   0.093   1.963   6.083
 1175SOL    HW2 7822   0.255   1.961   6.102
 1176SOL     OW 7823   0.823  10.287   6.691
 1176SOL    HW1 7824   0.801  10.295   6.594
 1176SOL    HW2 7825   0.821  10.191   6.718
 1177SOL     OW 7826   5.584   1.338   1.501
 1177SOL    HW1 7827   5.612   1.244   1.480
 1177SOL    HW2 7828   5.658   1.384   1.549
 1178SOL     OW 7829   4.478   1.140   6.386
 1178SOL    HW1 7830   4.512   1.185   6.469
 1178SOL    HW2 7831   4.541   1.158   6.310
 1179SOL     OW 7832  10.432   6.231   5.628
 1179SOL    HW1 7833  10.371   6.260   5.701
 1179SOL    HW2 7834  10.515   6.286   5.630
 1180SOL     OW 7835   9.084   4.477   5.719
 1180SOL    HW1 7836   9.165   4.468   5.660
 1180SOL    HW2 7837   9.002   4.456   5.667
 1181SOL     OW 7838   4.256   4.837   1.529
 1181SOL    HW1 7839   4.177   4.807   1.476
 1181SOL    HW2 7840   4.243   4.813   1.626
 1182SOL     OW 7841   2.663   9.338   4.734
 1182SOL    HW1 7842   2.737   9.302   4.677
 1182SOL    HW2 7843   2.577   9.332   4.684
 1183SOL     OW 7844   9.766   1.538   5.418
 1183SOL    HW1 7845   9.769   1.591   5.502
 1183SOL    HW2 7846   9.707   1.583   5.351
 1184SOL     OW 7847   1.886   7.809   6.203
 1184SOL    HW1 7848   1.902   7.868   6.123
 1184SOL    HW2 7849   1.923   7.718   6.184
 1185SOL     OW 7850   7.632   1.008   7.459
 1185SOL    HW1 7851   7.731   1.017   7.443
 1185SOL    HW2 7852   7.606   1.067   7.536
 1186SOL     OW 7853   8.886   4.991   0.197
 1186SOL    HW1 7854   8.941   5.026   0.273
 1186SOL    HW2 7855   8.826   4.918   0.230
 1187SOL     OW 7856   8.218   3.519   2.258
 1187SOL    HW1 7857   8.211   3.432   2.308
 1187SOL    HW2 7858   8.248   3.501   2.164
 1188SOL     OW 7859   2.915   7.808   4.519
 1188SOL    HW1 7860   2.929   7.898   4.561
 1188SOL    HW2 7861   2.825   7.805   4.476
 1189SOL     OW 7862   1.789   9.945   6.327
 1189SOL    HW1 7863   1.840  10.022   6.366
 1189SOL    HW2 7864   1.729   9.906   6.396
 1190SOL     OW 7865   7.148   1.290   2.763
 1190SOL    HW1 7866   7.189   1.341   2.838
 1190SOL    HW2 7867   7.070   1.237   2.798
 1191SOL     OW 7868   4.916   3.664   2.649
 1191SOL    HW1 7869   4.841   3.671   2.584
 1191SOL    HW2 7870   4.927   3.751   2.698
 1192SOL     OW 7871   0.459   1.948   2.855
 1192SOL    HW1 7872   0.386   1.917   2.795
 1192SOL    HW2 7873   0.547   1.939   2.809
 1193SOL     OW 7874   0.442   5.276   0.335
 1193SOL    HW1 7875   0.531   5.278   0.379
 1193SOL    HW2 7876   0.372   5.309   0.399
 1194SOL     OW 7877   9.596   9.917   0.929
 1194SOL    HW1 7878   9.645   9.861   0.996
 1194SOL    HW2 7879   9.508   9.874   0.909
 1195SOL     OW 7880   0.320   1.823   6.901
 1195SOL    HW1 7881   0.260   1.863   6.970
 1195SOL    HW2 7882   0.410   1.804   6.940
 1196SOL     OW 7883  10.163   8.449   3.510
 1196SOL    HW1 7884  10.092   8.519   3.501
 1196SOL    HW2 7885  10.167   8.417   3.605
 1197SOL     OW 7886   0.543  10.000   6.825
 1197SOL    HW1 7887   0.479  10.065   6.785
 1197SOL    HW2 7888   0.500   9.910   6.833
 1198SOL     OW 7889   6.394   9.507   4.535
 1198SOL    HW1 7890   6.318   9.519   4.470
 1198SOL    HW2 7891   6.367   9.541   4.625
 1199SOL     OW 7892   5.104   1.694   5.028
 1199SOL    HW1 7893   5.080   1.773   5.085
 1199SOL    HW2 7894   5.110   1.612   5.085
 1200SOL     OW 7895   0.424   3.885   7.146
 1200SOL    HW1 7896   0.521   3.882   7.169
 1200SOL    HW2 7897   0.412   3.860   7.050
 1201SOL     OW 7898   2.818   1.941   6.691
 1201SOL    HW1 7899   2.763   1.993   6.625
 1201SOL    HW2 7900   2.760   1.870   6.733
 1202SOL     OW 7901   7.733   4.635   3.691
 1202SOL    HW1 7902   7.822   4.617   3.648
 1202SOL    HW2 7903   7.737   4.609   3.789
 1203SOL     OW 7904   9.510   0.656   2.161
 1203SOL    HW1 7905   9.552   0.565   2.159
 1203SOL    HW2 7906   9.478   0.680   2.069
 1204SOL     OW 7907   3.030   4.718   3.893
 1204SOL    HW1 7908   3.066   4.810   3.902
 1204SOL    HW2 7909   2.945   4.709   3.947
 1205SOL     OW 7910   4.813   6.541   6.311
 1205SOL    HW1 7911   4.794   6.639   6.305
 1205SOL    HW2 7912   4.795   6.509   6.404
 1206SOL     OW 7913   9.619   4.979   0.058
 1206SOL    HW1 7914   9.699   4.964   0.000
 1206SOL    HW2 7915   9.603   4.898   0.114
 1207SOL     OW 7916   2.669   7.789   5.526
 1207SOL    HW1 7917   2.711   7.741   5.604
 1207SOL    HW2 7918   2.737   7.850   5.484
 1208SOL     OW 7919   0.187   8.639   1.875
 1208SOL    HW1 7920   0.274   8.679   1.904
 1208SOL    HW2 7921   0.138   8.706   1.819
 1209SOL     OW 7922   6.138   2.690   0.672
 1209SOL    HW1 7923   6.054   2.722   0.628
 1209SOL    HW2 7924   6.208   2.676   0.603
 1210SOL     OW 7925   2.919   9.762   0.876
 1210SOL    HW1 7926   3.009   9.718   0.888
 1210SOL    HW2 7927   2.929   9.861   0.879
 1211SOL     OW 7928   0.389   2.453   4.663
 1211SOL    HW1 7929   0.343   2.522   4.606
 1211SOL    HW2 7930   0.442   2.498   4.733
 1212SOL     OW 7931   6.577   5.472   1.454
 1212SOL    HW1 7932   6.549   5.376   1.440
 1212SOL    HW2 7933   6.666   5.475   1.498
 1213SOL     OW 7934   3.133   4.754   1.657
 1213SOL    HW1 7935   3.231   4.742   1.643
 1213SOL    HW2 7936   3.087   4.755   1.568
 1214SOL     OW 7937   7.485   2.780   2.469
 1214SOL    HW1 7938   7.575   2.760   2.430
 1214SOL    HW2 7939   7.453   2.702   2.522
 1215SOL     OW 7940   2.920   8.107   4.649
 1215SOL    HW1 7941   2.850   8.056   4.698
 1215SOL    HW2 7942   2.974   8.162   4.715
 1216SOL     OW 7943   3.474   9.191   4.354
 1216SOL    HW1 7944   3.381   9.222   4.370
 1216SOL    HW2 7945   3.528   9.267   4.318
 1217SOL     OW 7946   8.811   7.354   2.122
 1217SOL    HW1 7947   8.821   7.378   2.026
 1217SOL    HW2 7948   8.807   7.438   2.177
 1218SOL     OW 7949   1.400   5.965   3.349
 1218SOL    HW1 7950   1.339   6.044   3.344
 1218SOL    HW2 7951   1.347   5.882   3.331
 1219SOL     OW 7952   3.147   4.253   5.474
 1219SOL    HW1 7953   3.103   4.258   5.564
 1219SOL    HW2 7954   3.234   4.303   5.476
 1220SOL     OW 7955   0.895   6.990   0.399
 1220SOL    HW1 7956   0.881   7.089   0.405
 1220SOL    HW2 7957   0.959   6.960   0.469
 1221SOL     OW 7958  10.352   7.157   7.021
 1221SOL    HW1 7959  10.423   7.227   7.014
 1221SOL    HW2 7960  10.303   7.150   6.934
 1222SOL     OW 7961   1.849   8.300   4.410
 1222SOL    HW1 7962   1.798   8.245   4.476
 1222SOL    HW2 7963   1.835   8.397   4.431
 1223SOL     OW 7964   2.673   6.430   2.123
 1223SOL    HW1 7965   2.627   6.352   2.166
 1223SOL    HW2 7966   2.769   6.430   2.149
 1224SOL     OW 7967   2.269   4.791   0.750
 1224SOL    HW1 7968   2.213   4.872   0.736
 1224SOL    HW2 7969   2.336   4.810   0.822
 1225SOL     OW 7970   4.806   4.828   7.223
 1225SOL    HW1 7971   4.875   4.783   7.167
 1225SOL    HW2 7972   4.721   4.776   7.221
 1226SOL     OW 7973   5.397   4.567   3.877
 1226SOL    HW1 7974   5.325   4.530   3.936
 1226SOL    HW2 7975   5.487   4.545   3.915
 1227SOL     OW 7976   9.445   3.031   5.531
 1227SOL    HW1 7977   9.388   2.957   5.493
 1227SOL    HW2 7978   9.388   3.112   5.545
 1228SOL     OW 7979   8.522   2.172   1.173
 1228SOL    HW1 7980   8.560   2.211   1.089
 1228SOL    HW2 7981   8.548   2.229   1.250
 1229SOL     OW 7982  10.548  10.368   0.024
 1229SOL    HW1 7983  10.461  10.365   0.072
 1229SOL    HW2 7984  10.622  10.357   0.091
 1230SOL     OW 7985   2.140   9.050   3.022
 1230SOL    HW1 7986   2.040   9.040   3.019
 1230SOL    HW2 7987   2.180   9.005   2.942
 1231SOL     OW 7988   0.270   9.698   1.719
 1231SOL    HW1 7989   0.349   9.704   1.658
 1231SOL    HW2 7990   0.288   9.750   1.802
 1232SOL     OW 7991  10.101  10.069   2.010
 1232SOL    HW1 7992  10.090  10.111   1.921
 1232SOL    HW2 7993  10.076  10.133   2.082
 1233SOL     OW 7994   6.468   4.076   5.358
 1233SOL    HW1 7995   6.426   4.121   5.436
 1233SOL    HW2 7996   6.398   4.034   5.300
 1234SOL     OW 7997   0.170   0.294   0.184
 1234SOL    HW1 7998   0.182   0.362   0.111
 1234SOL    HW2 7999   0.252   0.293   0.242
 1235SOL     OW 8000   9.498   7.871   3.220
 1235SOL    HW1 8001   9.549   7.917   3.292
 1235SOL    HW2 8002   9.516   7.773   3.224
 1236SOL     OW 8003   7.526   0.501   0.626
 1236SOL    HW1 8004   7.615   0.477   0.587
 1236SOL    HW2 8005   7.464   0.527   0.552
 1237SOL     OW 8006   2.340   8.807   2.535
 1237SOL    HW1 8007   2.259   8.858   2.565
 1237SOL    HW2 8008   2.326   8.774   2.442
 1238SOL     OW 8009   4.644   6.003   5.965
 1238SOL    HW1 8010   4.640   6.062   5.884
 1238SOL    HW2 8011   4.553   5.971   5.988
 1239SOL     OW 8012   1.547   3.335   0.624
 1239SOL    HW1 8013   1.627   3.394   0.635
 1239SOL    HW2 8014   1.490   3.342   0.706
 1240SOL     OW 8015   4.570   0.454   0.182
 1240SOL    HW1 8016   4.510   0.464   0.262
 1240SOL    HW2 8017   4.604   0.544   0.154
 1241SOL     OW 8018   5.322   5.602   2.737
 1241SOL    HW1 8019   5.388   5.663   2.695
 1241SOL    HW2 8020   5.356   5.508   2.732
 1242SOL     OW 8021  10.417   3.358   0.917
 1242SOL    HW1 8022  10.421   3.325   0.823
 1242SOL    HW2 8023  10.371   3.291   0.974
 1243SOL     OW 8024   0.453   6.734   3.621
 1243SOL    HW1 8025   0.518   6.809   3.632
 1243SOL    HW2 8026   0.363   6.763   3.653
 1244SOL     OW 8027   6.435   9.050   7.406
 1244SOL    HW1 8028   6.346   9.039   7.450
 1244SOL    HW2 8029   6.505   9.061   7.476
 1245SOL     OW 8030   1.832   4.367   7.178
 1245SOL    HW1 8031   1.744   4.376   7.132
 1245SOL    HW2 8032   1.837   4.278   7.223
 1246SOL     OW 8033   2.047   9.835   0.977
 1246SOL    HW1 8034   2.146   9.839   0.988
 1246SOL    HW2 8035   2.003   9.843   1.066
 1247SOL     OW 8036  10.145   8.334   6.797
 1247SOL    HW1 8037  10.073   8.403   6.798
 1247SOL    HW2 8038  10.154   8.295   6.706
 1248SOL     OW 8039   1.163   4.384   5.356
 1248SOL    HW1 8040   1.067   4.364   5.375
 1248SOL    HW2 8041   1.178   4.483   5.361
 1249SOL     OW 8042  10.091   8.897   1.098
 1249SOL    HW1 8043  10.183   8.929   1.075
 1249SOL    HW2 8044  10.030   8.915   1.021
 1250SOL     OW 8045   9.803  10.007   5.458
 1250SOL    HW1 8046   9.732  10.020   5.526
 1250SOL    HW2 8047   9.831   9.911   5.458
 1251SOL     OW 8048   1.432   4.806   1.973
 1251SOL    HW1 8049   1.506   4.740   1.957
 1251SOL    HW2 8050   1.393   4.834   1.886
 1252SOL     OW 8051   4.707   0.927   6.257
 1252SOL    HW1 8052   4.729   0.914   6.354
 1252SOL    HW2 8053   4.667   1.018   6.245
 1253SOL     OW 8054   5.389   6.484   3.554
 1253SOL    HW1 8055   5.290   6.475   3.566
 1253SOL    HW2 8056   5.411   6.579   3.531
 1254SOL     OW 8057   1.283   3.965   5.599
 1254SOL    HW1 8058   1.362   3.959   5.660
 1254SOL    HW2 8059   1.287   4.051   5.549
 1255SOL     OW 8060   3.470   0.411   4.132
 1255SOL    HW1 8061   3.463   0.340   4.203
 1255SOL    HW2 8062   3.379   0.434   4.099
 1256SOL     OW 8063   4.921   4.102   1.733
 1256SOL    HW1 8064   4.940   4.018   1.785
 1256SOL    HW2 8065   4.864   4.080   1.653
 1257SOL     OW 8066   7.515   4.293   6.860
 1257SOL    HW1 8067   7.587   4.299   6.929
 1257SOL    HW2 8068   7.428   4.325   6.898
 1258SOL     OW 8069   7.394   3.441   1.004
 1258SOL    HW1 8070   7.403   3.406   1.097
 1258SOL    HW2 8071   7.352   3.532   1.006
 1259SOL     OW 8072   2.803   2.911   7.331
 1259SOL    HW1 8073   2.850   2.824   7.345
 1259SOL    HW2 8074   2.705   2.896   7.326
 1260SOL     OW 8075   0.572   1.520   4.517
 1260SOL    HW1 8076   0.542   1.543   4.611
 1260SOL    HW2 8077   0.511   1.451   4.479
 1261SOL     OW 8078   8.617   1.314   2.737
 1261SOL    HW1 8079   8.561   1.388   2.775
 1261SOL    HW2 8080   8.562   1.260   2.673
 1262SOL     OW 8081   2.672   1.726   3.118
 1262SOL    HW1 8082   2.590   1.702   3.171
 1262SOL    HW2 8083   2.753   1.701   3.170
 1263SOL     OW 8084   6.360   6.730   4.153
 1263SOL    HW1 8085   6.297   6.655   4.175
 1263SOL    HW2 8086   6.340   6.764   4.061
 1264SOL     OW 8087  10.116   2.279   5.689
 1264SOL    HW1 8088  10.164   2.228   5.760
 1264SOL    HW2 8089  10.147   2.247   5.599
 1265SOL     OW 8090   4.620   2.047   6.210
 1265SOL    HW1 8091   4.654   2.052   6.116
 1265SOL    HW2 8092   4.567   2.130   6.231
 1266SOL     OW 8093   5.207   1.569   3.615
 1266SOL    HW1 8094   5.244   1.654   3.654
 1266SOL    HW2 8095   5.176   1.509   3.689
 1267SOL     OW 8096   9.757   3.966   2.401
 1267SOL    HW1 8097   9.775   3.983   2.497
 1267SOL    HW2 8098   9.844   3.952   2.353
 1268SOL     OW 8099   9.060   2.100   3.151
 1268SOL    HW1 8100   9.062   2.191   3.191
 1268SOL    HW2 8101   8.972   2.085   3.106
 1269SOL     OW 8102   0.738   7.337   7.422
 1269SOL    HW1 8103   0.709   7.304   7.333
 1269SOL    HW2 8104   0.796   7.268   7.467
 1270SOL     OW 8105   0.933   1.661   7.094
 1270SOL    HW1 8106   1.004   1.591   7.101
 1270SOL    HW2 8107   0.865   1.633   7.026
 1271SOL     OW 8108  10.585   3.657   7.406
 1271SOL    HW1 8109  10.662   3.717   7.388
 1271SOL    HW2 8110  10.550   3.674   7.499
 1272SOL     OW 8111   7.896   1.750   2.857
 1272SOL    HW1 8112   7.895   1.821   2.928
 1272SOL    HW2 8113   7.841   1.672   2.888
 1273SOL     OW 8114   4.835   3.642   0.866
 1273SOL    HW1 8115   4.819   3.731   0.909
 1273SOL    HW2 8116   4.886   3.584   0.929
 1274SOL     OW 8117   1.616   2.399   4.776
 1274SOL    HW1 8118   1.570   2.325   4.729
 1274SOL    HW2 8119   1.713   2.376   4.788
 1275SOL     OW 8120   1.519   1.793   0.771
 1275SOL    HW1 8121   1.440   1.836   0.726
 1275SOL    HW2 8122   1.600   1.802   0.713
 1276SOL     OW 8123   5.013   4.657   4.679
 1276SOL    HW1 8124   4.970   4.706   4.755
 1276SOL    HW2 8125   5.106   4.630   4.705
 1277SOL     OW 8126   6.310   3.527   1.316
 1277SOL    HW1 8127   6.304   3.474   1.401
 1277SOL    HW2 8128   6.352   3.615   1.335
 1278SOL     OW 8129   9.378   8.609   7.215
 1278SOL    HW1 8130   9.294   8.654   7.183
 1278SOL    HW2 8131   9.371   8.592   7.314
 1279SOL     OW 8132   8.046   3.499   1.987
 1279SOL    HW1 8133   7.989   3.514   2.068
 1279SOL    HW2 8134   7.989   3.495   1.906
 1280SOL     OW 8135   2.312   5.186   1.300
 1280SOL    HW1 8136   2.398   5.165   1.347
 1280SOL    HW2 8137   2.288   5.281   1.315
 1281SOL     OW 8138   3.086   2.967   2.176
 1281SOL    HW1 8139   3.041   2.880   2.196
 1281SOL    HW2 8140   3.181   2.963   2.208
 1282SOL     OW 8141  10.374   2.375   5.047
 1282SOL    HW1 8142  10.326   2.313   4.986
 1282SOL    HW2 8143  10.437   2.433   4.995
 1283SOL     OW 8144   7.283   4.827   5.696
 1283SOL    HW1 8145   7.312   4.741   5.655
 1283SOL    HW2 8146   7.184   4.832   5.698
 1284SOL     OW 8147   4.203   9.213   4.849
 1284SOL    HW1 8148   4.221   9.134   4.790
 1284SOL    HW2 8149   4.107   9.238   4.842
 1285SOL     OW 8150   2.862   8.858   7.005
 1285SOL    HW1 8151   2.924   8.937   7.000
 1285SOL    HW2 8152   2.800   8.859   6.926
 1286SOL     OW 8153   3.340   3.400   6.990
 1286SOL    HW1 8154   3.342   3.340   6.911
 1286SOL    HW2 8155   3.274   3.474   6.975
 1287SOL     OW 8156   0.664   9.818   4.955
 1287SOL    HW1 8157   0.762   9.831   4.946
 1287SOL    HW2 8158   0.643   9.720   4.962
 1288SOL     OW 8159   6.037   0.244   0.897
 1288SOL    HW1 8160   6.013   0.198   0.983
 1288SOL    HW2 8161   6.136   0.253   0.891
 1289SOL     OW 8162   5.534   8.606   5.781
 1289SOL    HW1 8163   5.551   8.587   5.684
 1289SOL    HW2 8164   5.622   8.616   5.828
 1290SOL     OW 8165   5.931   8.347   0.211
 1290SOL    HW1 8166   5.886   8.266   0.174
 1290SOL    HW2 8167   6.030   8.338   0.202
 1291SOL     OW 8168   2.614   8.622   6.901
 1291SOL    HW1 8169   2.662   8.700   6.862
 1291SOL    HW2 8170   2.518   8.647   6.918
 1292SOL     OW 8171   1.752   9.706   3.880
 1292SOL    HW1 8172   1.692   9.678   3.954
 1292SOL    HW2 8173   1.750   9.637   3.806
 1293SOL     OW 8174   0.625   1.917   1.415
 1293SOL    HW1 8175   0.703   1.855   1.422
 1293SOL    HW2 8176   0.546   1.877   1.461
 1294SOL     OW 8177   5.136   2.736   0.784
 1294SOL    HW1 8178   5.202   2.708   0.715
 1294SOL    HW2 8179   5.160   2.694   0.872
 1295SOL     OW 8180   3.212   2.145   0.032
 1295SOL    HW1 8181   3.146   2.112   0.099
 1295SOL    HW2 8182   3.165   2.199  -0.038
 1296SOL     OW 8183   6.217   3.294   4.502
 1296SOL    HW1 8184   6.205   3.196   4.490
 1296SOL    HW2 8185   6.293   3.311   4.566
 1297SOL     OW 8186   9.726   8.121   6.862
 1297SOL    HW1 8187   9.745   8.152   6.769
 1297SOL    HW2 8188   9.715   8.021   6.862
 1298SOL     OW 8189   9.431   8.625   7.477
 1298SOL    HW1 8190   9.481   8.596   7.558
 1298SOL    HW2 8191   9.361   8.692   7.503
 1299SOL     OW 8192   4.671   5.783   7.471
 1299SOL    HW1 8193   4.739   5.784   7.544
 1299SOL    HW2 8194   4.590   5.731   7.501
 1300SOL     OW 8195   2.975  10.604   1.321
 1300SOL    HW1 8196   2.958  10.675   1.253
 1300SOL    HW2 8197   3.051  10.546   1.291
 1301SOL     OW 8198  10.025   3.681   7.294
 1301SOL    HW1 8199  10.040   3.606   7.359
 1301SOL    HW2 8200   9.928   3.686   7.271
 1302SOL     OW 8201   9.957   4.526   0.163
 1302SOL    HW1 8202   9.979   4.456   0.231
 1302SOL    HW2 8203  10.037   4.541   0.104
 1303SOL     OW 8204   6.097   6.363   2.999
 1303SOL    HW1 8205   6.077   6.314   3.084
 1303SOL    HW2 8206   6.131   6.454   3.020
 1304SOL     OW 8207   3.854   4.472   0.468
 1304SOL    HW1 8208   3.785   4.479   0.540
 1304SOL    HW2 8209   3.838   4.542   0.399
 1305SOL     OW 8210   0.284   1.175   0.093
 1305SOL    HW1 8211   0.363   1.199   0.036
 1305SOL    HW2 8212   0.226   1.256   0.105
 1306SOL     OW 8213   0.735   9.279   5.691
 1306SOL    HW1 8214   0.716   9.207   5.623
 1306SOL    HW2 8215   0.786   9.353   5.648
 1307SOL     OW 8216   7.929   5.539   3.567
 1307SOL    HW1 8217   7.844   5.491   3.591
 1307SOL    HW2 8218   7.971   5.574   3.651
 1308SOL     OW 8219   1.676   1.830   5.281
 1308SOL    HW1 8220   1.609   1.878   5.337
 1308SOL    HW2 8221   1.710   1.892   5.210
 1309SOL     OW 8222   2.731   2.622   5.594
 1309SOL    HW1 8223   2.818   2.635   5.642
 1309SOL    HW2 8224   2.745   2.562   5.516
 1310SOL     OW 8225   6.210   5.474   2.986
 1310SOL    HW1 8226   6.183   5.392   3.036
 1310SOL    HW2 8227   6.305   5.497   3.008
 1311SOL     OW 8228   0.792   3.690   1.995
 1311SOL    HW1 8229   0.846   3.622   1.945
 1311SOL    HW2 8230   0.700   3.655   2.010
 1312SOL     OW 8231   8.668   6.345   1.492
 1312SOL    HW1 8232   8.635   6.439   1.504
 1312SOL    HW2 8233   8.751   6.331   1.546
 1313SOL     OW 8234   1.004   8.277   2.727
 1313SOL    HW1 8235   0.905   8.290   2.735
 1313SOL    HW2 8236   1.037   8.331   2.649
 1314SOL     OW 8237   9.516   5.241   3.548
 1314SOL    HW1 8238   9.529   5.162   3.489
 1314SOL    HW2 8239   9.419   5.247   3.574
 1315SOL     OW 8240  10.453   9.716   6.425
 1315SOL    HW1 8241  10.367   9.709   6.475
 1315SOL    HW2 8242  10.437   9.761   6.337
 1316SOL     OW 8243   2.416   2.711   4.332
 1316SOL    HW1 8244   2.442   2.615   4.321
 1316SOL    HW2 8245   2.432   2.741   4.425
 1317SOL     OW 8246   6.037   1.146   2.538
 1317SOL    HW1 8247   6.038   1.046   2.541
 1317SOL    HW2 8248   5.989   1.176   2.456
 1318SOL     OW 8249   2.931   4.794   6.348
 1318SOL    HW1 8250   2.887   4.723   6.293
 1318SOL    HW2 8251   2.914   4.883   6.306
 1319SOL     OW 8252   5.312  10.034   3.654
 1319SOL    HW1 8253   5.294  10.027   3.556
 1319SOL    HW2 8254   5.301   9.943   3.696
 1320SOL     OW 8255   3.291   1.374   5.474
 1320SOL    HW1 8256   3.255   1.410   5.561
 1320SOL    HW2 8257   3.253   1.283   5.458
 1321SOL     OW 8258   5.246   8.095   5.344
 1321SOL    HW1 8259   5.316   8.059   5.406
 1321SOL    HW2 8260   5.175   8.140   5.399
 1322SOL     OW 8261   5.378   2.524   2.927
 1322SOL    HW1 8262   5.395   2.441   2.980
 1322SOL    HW2 8263   5.350   2.499   2.834
 1323SOL     OW 8264   4.415   7.425   7.241
 1323SOL    HW1 8265   4.483   7.456   7.173
 1323SOL    HW2 8266   4.327   7.414   7.196
 1324SOL     OW 8267   5.338   3.717   3.911
 1324SOL    HW1 8268   5.277   3.639   3.910
 1324SOL    HW2 8269   5.345   3.756   3.819
 1325SOL     OW 8270   0.467   3.960   1.810
 1325SOL    HW1 8271   0.384   4.010   1.786
 1325SOL    HW2 8272   0.509   4.002   1.890
 1326SOL     OW 8273   4.664   5.522   6.085
 1326SOL    HW1 8274   4.705   5.614   6.083
 1326SOL    HW2 8275   4.567   5.528   6.062
 1327SOL     OW 8276  10.149   4.499   4.427
 1327SOL    HW1 8277  10.194   4.419   4.467
 1327SOL    HW2 8278  10.056   4.506   4.464
 1328SOL     OW 8279   2.699   3.241   5.934
 1328SOL    HW1 8280   2.609   3.228   5.974
 1328SOL    HW2 8281   2.695   3.218   5.837
 1329SOL     OW 8282   4.180   1.289   2.115
 1329SOL    HW1 8283   4.239   1.363   2.081
 1329SOL    HW2 8284   4.085   1.309   2.091
 1330SOL     OW 8285   0.895   7.970   5.293
 1330SOL    HW1 8286   0.970   7.937   5.234
 1330SOL    HW2 8287   0.810   7.971   5.240
 1331SOL     OW 8288  10.309   8.884   2.716
 1331SOL    HW1 8289  10.216   8.849   2.715
 1331SOL    HW2 8290  10.367   8.828   2.658
 1332SOL     OW 8291   1.494   5.920   2.748
 1332SOL    HW1 8292   1.401   5.956   2.747
 1332SOL    HW2 8293   1.516   5.885   2.839
 1333SOL     OW 8294   4.250   4.086   6.890
 1333SOL    HW1 8295   4.316   4.106   6.962
 1333SOL    HW2 8296   4.282   4.123   6.803
 1334SOL     OW 8297   7.404   5.766   3.733
 1334SOL    HW1 8298   7.498   5.753   3.700
 1334SOL    HW2 8299   7.388   5.706   3.811
 1335SOL     OW 8300   4.012   1.235   0.536
 1335SOL    HW1 8301   4.059   1.276   0.458
 1335SOL    HW2 8302   3.963   1.305   0.587
 1336SOL     OW 8303   2.197   6.654   6.535
 1336SOL    HW1 8304   2.180   6.601   6.618
 1336SOL    HW2 8305   2.243   6.739   6.558
 1337SOL     OW 8306   3.242   7.566   0.891
 1337SOL    HW1 8307   3.180   7.522   0.956
 1337SOL    HW2 8308   3.274   7.498   0.825
 1338SOL     OW 8309   6.236   9.763   1.850
 1338SOL    HW1 8310   6.319   9.799   1.808
 1338SOL    HW2 8311   6.182   9.715   1.781
 1339SOL     OW 8312   9.755   1.360   4.863
 1339SOL    HW1 8313   9.677   1.416   4.833
 1339SOL    HW2 8314   9.747   1.269   4.823
 1340SOL     OW 8315   2.633   9.012   3.145
 1340SOL    HW1 8316   2.693   9.012   3.225
 1340SOL    HW2 8317   2.605   8.918   3.125
 1341SOL     OW 8318  10.172   0.794   4.231
 1341SOL    HW1 8319  10.249   0.846   4.194
 1341SOL    HW2 8320  10.122   0.850   4.299
 1342SOL     OW 8321   8.415   2.635   2.967
 1342SOL    HW1 8322   8.507   2.641   2.929
 1342SOL    HW2 8323   8.417   2.582   3.052
 1343SOL     OW 8324   5.364   5.092   2.239
 1343SOL    HW1 8325   5.421   5.125   2.164
 1343SOL    HW2 8326   5.271   5.126   2.228
 1344SOL     OW 8327   3.936   1.815   2.026
 1344SOL    HW1 8328   3.975   1.807   1.934
 1344SOL    HW2 8329   3.836   1.820   2.020
 1345SOL     OW 8330   0.220   7.314   7.161
 1345SOL    HW1 8331   0.135   7.316   7.108
 1345SOL    HW2 8332   0.279   7.388   7.130
 1346SOL     OW 8333  10.436   6.754   2.636
 1346SOL    HW1 8334  10.478   6.830   2.688
 1346SOL    HW2 8335  10.447   6.669   2.688
 1347SOL     OW 8336   5.851   6.976   3.023
 1347SOL    HW1 8337   5.759   6.941   3.003
 1347SOL    HW2 8338   5.847   7.038   3.102
 1348SOL     OW 8339   3.477   5.655   0.089
 1348SOL    HW1 8340   3.522   5.743   0.076
 1348SOL    HW2 8341   3.507   5.614   0.175
 1349SOL     OW 8342   7.035   3.345   0.144
 1349SOL    HW1 8343   6.941   3.379   0.143
 1349SOL    HW2 8344   7.092   3.404   0.086
 1350SOL     OW 8345  10.384  10.560   2.341
 1350SOL    HW1 8346  10.355  10.584   2.248
 1350SOL    HW2 8347  10.383  10.641   2.399
 1351SOL     OW 8348   1.116   6.611   3.966
 1351SOL    HW1 8349   1.023   6.641   3.946
 1351SOL    HW2 8350   1.117   6.512   3.980
 1352SOL     OW 8351   9.269   4.705   4.877
 1352SOL    HW1 8352   9.201   4.633   4.872
 1352SOL    HW2 8353   9.224   4.793   4.892
 1353SOL     OW 8354   1.812   0.339   0.563
 1353SOL    HW1 8355   1.903   0.299   0.550
 1353SOL    HW2 8356   1.755   0.276   0.616
 1354SOL     OW 8357   0.168   0.400   2.388
 1354SOL    HW1 8358   0.259   0.384   2.425
 1354SOL    HW2 8359   0.160   0.495   2.359
 1355SOL     OW 8360   5.002   9.890   4.938
 1355SOL    HW1 8361   4.943   9.856   4.865
 1355SOL    HW2 8362   5.052   9.970   4.906
 1356SOL     OW 8363   9.827   6.263   2.727
 1356SOL    HW1 8364   9.810   6.247   2.825
 1356SOL    HW2 8365   9.748   6.232   2.674
 1357SOL     OW 8366   2.636   0.893   7.348
 1357SOL    HW1 8367   2.613   0.921   7.254
 1357SOL    HW2 8368   2.681   0.804   7.346
 1358SOL     OW 8369   2.178   7.590   6.125
 1358SOL    HW1 8370   2.224   7.678   6.135
 1358SOL    HW2 8371   2.198   7.534   6.207
 1359SOL     OW 8372   9.762   6.677   3.141
 1359SOL    HW1 8373   9.694   6.692   3.213
 1359SOL    HW2 8374   9.812   6.592   3.159
 1360SOL     OW 8375   1.287   0.569   5.139
 1360SOL    HW1 8376   1.323   0.476   5.135
 1360SOL    HW2 8377   1.362   0.634   5.141
 1361SOL     OW 8378   0.349   2.697   5.097
 1361SOL    HW1 8379   0.384   2.638   5.170
 1361SOL    HW2 8380   0.344   2.791   5.130
 1362SOL     OW 8381   0.815   9.294   2.999
 1362SOL    HW1 8382   0.782   9.266   3.088
 1362SOL    HW2 8383   0.915   9.291   2.996
 1363SOL     OW 8384   1.272   1.323   4.660
 1363SOL    HW1 8385   1.274   1.401   4.599
 1363SOL    HW2 8386   1.299   1.351   4.752
 1364SOL     OW 8387  10.624   0.347   5.635
 1364SOL    HW1 8388  10.591   0.380   5.724
 1364SOL    HW2 8389  10.642   0.249   5.642
 1365SOL     OW 8390   3.731   7.920   6.696
 1365SOL    HW1 8391   3.697   7.942   6.787
 1365SOL    HW2 8392   3.667   7.859   6.650
 1366SOL     OW 8393   9.643   4.472   0.540
 1366SOL    HW1 8394   9.574   4.538   0.567
 1366SOL    HW2 8395   9.602   4.402   0.482
 1367SOL     OW 8396   1.232   6.625   4.524
 1367SOL    HW1 8397   1.241   6.670   4.613
 1367SOL    HW2 8398   1.165   6.552   4.531
 1368SOL     OW 8399  10.262   0.096   4.630
 1368SOL    HW1 8400  10.224   0.177   4.587
 1368SOL    HW2 8401  10.224   0.087   4.722
 1369SOL     OW 8402   0.984   8.146   5.498
 1369SOL    HW1 8403   0.957   8.113   5.408
 1369SOL    HW2 8404   1.074   8.190   5.491
 1370SOL     OW 8405   4.652   5.977   5.125
 1370SOL    HW1 8406   4.552   5.968   5.127
 1370SOL    HW2 8407   4.688   5.982   5.219
 1371SOL     OW 8408   1.635   0.713   3.794
 1371SOL    HW1 8409   1.594   0.789   3.842
 1371SOL    HW2 8410   1.626   0.629   3.848
 1372SOL     OW 8411  10.099   0.151   1.977
 1372SOL    HW1 8412  10.137   0.101   1.899
 1372SOL    HW2 8413  10.164   0.219   2.009
 1373SOL     OW 8414   5.453   9.282   5.325
 1373SOL    HW1 8415   5.377   9.297   5.387
 1373SOL    HW2 8416   5.536   9.324   5.361
 1374SOL     OW 8417   1.915   9.048   0.721
 1374SOL    HW1 8418   1.918   9.120   0.791
 1374SOL    HW2 8419   1.919   9.089   0.630
 1375SOL     OW 8420   5.412   5.855   7.490
 1375SOL    HW1 8421   5.452   5.904   7.568
 1375SOL    HW2 8422   5.473   5.861   7.412
 1376SOL     OW 8423   3.471   4.063   5.972
 1376SOL    HW1 8424   3.489   4.126   6.049
 1376SOL    HW2 8425   3.384   4.016   5.986
 1377SOL     OW 8426   9.930   4.821   0.956
 1377SOL    HW1 8427   9.900   4.765   0.880
 1377SOL    HW2 8428   9.892   4.785   1.041
 1378SOL     OW 8429   3.538   7.687   4.760
 1378SOL    HW1 8430   3.585   7.719   4.677
 1378SOL    HW2 8431   3.564   7.744   4.837
 1379SOL     OW 8432   1.918   7.338   1.591
 1379SOL    HW1 8433   1.885   7.332   1.496
 1379SOL    HW2 8434   1.858   7.285   1.650
 1380SOL     OW 8435   1.341  -0.000   4.337
 1380SOL    HW1 8436   1.245   0.025   4.321
 1380SOL    HW2 8437   1.394   0.020   4.255
 1381SOL     OW 8438   7.303   4.017   6.787
 1381SOL    HW1 8439   7.285   4.093   6.724
 1381SOL    HW2 8440   7.238   4.022   6.863
 1382SOL     OW 8441   1.390   6.555   4.278
 1382SOL    HW1 8442   1.353   6.641   4.243
 1382SOL    HW2 8443   1.373   6.548   4.377
 1383SOL     OW 8444   0.230   5.102   3.874
 1383SOL    HW1 8445   0.145   5.050   3.868
 1383SOL    HW2 8446   0.294   5.070   3.803
 1384SOL     OW 8447   4.194   3.024   2.303
 1384SOL    HW1 8448   4.211   3.044   2.206
 1384SOL    HW2 8449   4.136   3.095   2.342
 1385SOL     OW 8450   5.673   3.578   0.137
 1385SOL    HW1 8451   5.699   3.624   0.222
 1385SOL    HW2 8452   5.585   3.533   0.150
 1386SOL     OW 8453   4.841   3.831   3.376
 1386SOL    HW1 8454   4.886   3.905   3.426
 1386SOL    HW2 8455   4.903   3.794   3.308
 1387SOL     OW 8456   4.859   0.297   7.275
 1387SOL    HW1 8457   4.765   0.261   7.272
 1387SOL    HW2 8458   4.887   0.324   7.182
 1388SOL     OW 8459   7.931   6.934   1.705
 1388SOL    HW1 8460   7.960   6.908   1.613
 1388SOL    HW2 8461   7.833   6.916   1.715
 1389SOL     OW 8462   2.458   8.300   0.684
 1389SOL    HW1 8463   2.529   8.276   0.750
 1389SOL    HW2 8464   2.384   8.349   0.730
 1390SOL     OW 8465   0.652   7.531   4.689
 1390SOL    HW1 8466   0.622   7.540   4.785
 1390SOL    HW2 8467   0.582   7.569   4.630
 1391SOL     OW 8468   7.123   3.228   0.447
 1391SOL    HW1 8469   7.029   3.205   0.422
 1391SOL    HW2 8470   7.185   3.200   0.373
 1392SOL     OW 8471   2.132  10.161   6.078
 1392SOL    HW1 8472   2.179  10.124   5.998
 1392SOL    HW2 8473   2.080  10.088   6.123
 1393SOL     OW 8474   1.211   0.699   1.330
 1393SOL    HW1 8475   1.204   0.605   1.364
 1393SOL    HW2 8476   1.280   0.703   1.257
 1394SOL     OW 8477   1.588   9.480   5.212
 1394SOL    HW1 8478   1.679   9.503   5.177
 1394SOL    HW2 8479   1.582   9.505   5.309
 1395SOL     OW 8480   5.715   2.077   5.896
 1395SOL    HW1 8481   5.667   2.165   5.898
 1395SOL    HW2 8482   5.805   2.090   5.854
 1396SOL     OW 8483   4.255   6.512   1.973
 1396SOL    HW1 8484   4.301   6.438   1.924
 1396SOL    HW2 8485   4.229   6.481   2.064
 1397SOL     OW 8486   6.520   0.579   7.109
 1397SOL    HW1 8487   6.446   0.594   7.175
 1397SOL    HW2 8488   6.562   0.490   7.125
 1398SOL     OW 8489   1.275  10.314   4.665
 1398SOL    HW1 8490   1.266  10.354   4.575
 1398SOL    HW2 8491   1.229  10.372   4.733
 1399SOL     OW 8492   4.330   7.937   1.916
 1399SOL    HW1 8493   4.290   7.936   1.824
 1399SOL    HW2 8494   4.259   7.957   1.983
 1400SOL     OW 8495   7.694   2.385   4.401
 1400SOL    HW1 8496   7.698   2.314   4.472
 1400SOL    HW2 8497   7.786   2.402   4.366
 1401SOL     OW 8498   9.251   4.303   1.359
 1401SOL    HW1 8499   9.265   4.400   1.339
 1401SOL    HW2 8500   9.166   4.271   1.317
 1402SOL     OW 8501   0.880   2.337   6.327
 1402SOL    HW1 8502   0.865   2.433   6.303
 1402SOL    HW2 8503   0.947   2.297   6.263
 1403SOL     OW 8504   7.676   0.480   4.095
 1403SOL    HW1 8505   7.675   0.488   3.995
 1403SOL    HW2 8506   7.669   0.570   4.137
 1404SOL     OW 8507   4.450   8.675   5.946
 1404SOL    HW1 8508   4.470   8.648   6.040
 1404SOL    HW2 8509   4.533   8.711   5.903
 1405SOL     OW 8510   2.108   0.403   3.385
 1405SOL    HW1 8511   2.201   0.435   3.408
 1405SOL    HW2 8512   2.052   0.406   3.467
 1406SOL     OW 8513   6.544   3.943   6.215
 1406SOL    HW1 8514   6.451   3.975   6.194
 1406SOL    HW2 8515   6.590   3.918   6.130
 1407SOL     OW 8516   1.044   4.099   2.179
 1407SOL    HW1 8517   0.949   4.123   2.159
 1407SOL    HW2 8518   1.053   4.000   2.187
 1408SOL     OW 8519   0.024   1.470   2.540
 1408SOL    HW1 8520  -0.040   1.533   2.583
 1408SOL    HW2 8521   0.116   1.510   2.539
 1409SOL     OW 8522   9.968   2.938   0.400
 1409SOL    HW1 8523  10.011   3.024   0.373
 1409SOL    HW2 8524   9.943   2.942   0.497
 1410SOL     OW 8525   1.950   6.443   4.790
 1410SOL    HW1 8526   1.938   6.539   4.764
 1410SOL    HW2 8527   2.006   6.397   4.722
 1411SOL     OW 8528   5.170   5.793   4.035
 1411SOL    HW1 8529   5.189   5.710   3.982
 1411SOL    HW2 8530   5.254   5.824   4.080
 1412SOL     OW 8531   3.380   4.555   4.288
 1412SOL    HW1 8532   3.322   4.625   4.248
 1412SOL    HW2 8533   3.430   4.593   4.365
 1413SOL     OW 8534   8.711   5.681   3.115
 1413SOL    HW1 8535   8.650   5.755   3.144
 1413SOL    HW2 8536   8.769   5.712   3.040
 1414SOL     OW 8537   5.058   0.255   2.964
 1414SOL    HW1 8538   5.005   0.247   3.048
 1414SOL    HW2 8539   5.041   0.174   2.908
 1415SOL     OW 8540   5.474   6.010   5.057
 1415SOL    HW1 8541   5.490   6.015   4.958
 1415SOL    HW2 8542   5.535   5.942   5.097
 1416SOL     OW 8543   2.491   1.036   1.764
 1416SOL    HW1 8544   2.572   1.056   1.708
 1416SOL    HW2 8545   2.514   1.042   1.861
 1417SOL     OW 8546   6.512   8.184   5.420
 1417SOL    HW1 8547   6.418   8.166   5.389
 1417SOL    HW2 8548   6.521   8.154   5.514
 1418SOL     OW 8549   2.330   1.803   0.833
 1418SOL    HW1 8550   2.289   1.717   0.865
 1418SOL    HW2 8551   2.334   1.868   0.909
 1419SOL     OW 8552   0.493   4.146   2.922
 1419SOL    HW1 8553   0.411   4.195   2.949
 1419SOL    HW2 8554   0.484   4.116   2.828
 1420SOL     OW 8555   2.964   6.953   3.283
 1420SOL    HW1 8556   2.871   6.916   3.290
 1420SOL    HW2 8557   2.961   7.037   3.230
 1421SOL     OW 8558   1.709   1.916   0.552
 1421SOL    HW1 8559   1.787   1.860   0.577
 1421SOL    HW2 8560   1.650   1.866   0.489
 1422SOL     OW 8561   8.058   2.799   5.887
 1422SOL    HW1 8562   8.117   2.802   5.807
 1422SOL    HW2 8563   8.092   2.865   5.955
 1423SOL     OW 8564   0.807   9.971   6.701
 1423SOL    HW1 8565   0.765   9.920   6.626
 1423SOL    HW2 8566   0.739   9.987   6.772
 1424SOL     OW 8567   5.013   6.276   5.177
 1424SOL    HW1 8568   4.960   6.349   5.222
 1424SOL    HW2 8569   5.052   6.217   5.248
 1425SOL     OW 8570   7.547   5.734   1.067
 1425SOL    HW1 8571   7.450   5.720   1.045
 1425SOL    HW2 8572   7.556   5.755   1.164
 1426SOL     OW 8573   4.164   4.395   3.555
 1426SOL    HW1 8574   4.209   4.459   3.618
 1426SOL    HW2 8575   4.065   4.402   3.566
 1427SOL     OW 8576   6.147   3.822   7.070
 1427SOL    HW1 8577   6.202   3.796   6.990
 1427SOL    HW2 8578   6.178   3.769   7.150
 1428SOL     OW 8579   0.320   9.210   4.842
 1428SOL    HW1 8580   0.298   9.151   4.920
 1428SOL    HW2 8581   0.276   9.299   4.854
 1429SOL     OW 8582   2.542   8.937   6.122
 1429SOL    HW1 8583   2.609   9.011   6.125
 1429SOL    HW2 8584   2.471   8.953   6.189
 1430SOL     OW 8585   5.636   9.745   6.321
 1430SOL    HW1 8586   5.679   9.723   6.232
 1430SOL    HW2 8587   5.633   9.844   6.333
 1431SOL     OW 8588   1.498   1.435   2.354
 1431SOL    HW1 8589   1.534   1.380   2.278
 1431SOL    HW2 8590   1.506   1.532   2.331
 1432SOL     OW 8591   6.215   4.834   5.545
 1432SOL    HW1 8592   6.148   4.903   5.571
 1432SOL    HW2 8593   6.176   4.776   5.472
 1433SOL     OW 8594   2.231   2.843   1.093
 1433SOL    HW1 8595   2.207   2.940   1.099
 1433SOL    HW2 8596   2.163   2.796   1.037
 1434SOL     OW 8597   4.698   5.939   2.415
 1434SOL    HW1 8598   4.751   5.869   2.461
 1434SOL    HW2 8599   4.600   5.920   2.427
 1435SOL     OW 8600   5.287   0.664   4.000
 1435SOL    HW1 8601   5.358   0.613   4.049
 1435SOL    HW2 8602   5.315   0.760   3.992
 1436SOL     OW 8603  10.178   6.791   1.168
 1436SOL    HW1 8604  10.210   6.706   1.126
 1436SOL    HW2 8605  10.215   6.799   1.260
 1437SOL     OW 8606   6.792   5.568   0.966
 1437SOL    HW1 8607   6.813   5.474   0.940
 1437SOL    HW2 8608   6.788   5.576   1.065
 1438SOL     OW 8609   1.789   3.941   1.336
 1438SOL    HW1 8610   1.855   3.989   1.279
 1438SOL    HW2 8611   1.703   3.992   1.338
 1439SOL     OW 8612   1.292   6.201   0.177
 1439SOL    HW1 8613   1.340   6.203   0.265
 1439SOL    HW2 8614   1.259   6.293   0.155
 1440SOL     OW 8615   0.225   2.117   3.030
 1440SOL    HW1 8616   0.291   2.185   3.063
 1440SOL    HW2 8617   0.253   2.026   3.059
 1441SOL     OW 8618   3.204   9.102   3.111
 1441SOL    HW1 8619   3.169   9.158   3.036
 1441SOL    HW2 8620   3.128   9.054   3.155
 1442SOL     OW 8621   4.661   1.598   6.062
 1442SOL    HW1 8622   4.685   1.680   6.115
 1442SOL    HW2 8623   4.712   1.520   6.099
 1443SOL     OW 8624   5.183   0.512   4.799
 1443SOL    HW1 8625   5.105   0.523   4.861
 1443SOL    HW2 8626   5.189   0.416   4.771
 1444SOL     OW 8627   9.503   6.886   3.785
 1444SOL    HW1 8628   9.585   6.925   3.827
 1444SOL    HW2 8629   9.428   6.891   3.850
 1445SOL     OW 8630   9.740   1.514   0.278
 1445SOL    HW1 8631   9.663   1.554   0.229
 1445SOL    HW2 8632   9.714   1.425   0.314
 1446SOL     OW 8633  10.316   6.822   1.424
 1446SOL    HW1 8634  10.399   6.810   1.477
 1446SOL    HW2 8635  10.239   6.840   1.486
 1447SOL     OW 8636  10.011   5.938   6.104
 1447SOL    HW1 8637   9.978   6.021   6.059
 1447SOL    HW2 8638  10.068   5.962   6.182
 1448SOL     OW 8639   4.882   8.235   5.118
 1448SOL    HW1 8640   4.930   8.312   5.160
 1448SOL    HW2 8641   4.937   8.151   5.128
 1449SOL     OW 8642   7.243   1.954   2.217
 1449SOL    HW1 8643   7.265   1.940   2.314
 1449SOL    HW2 8644   7.219   1.866   2.175
 1450SOL     OW 8645   0.122   5.494   1.377
 1450SOL    HW1 8646   0.111   5.466   1.282
 1450SOL    HW2 8647   0.077   5.582   1.392
 1451SOL     OW 8648   4.476   0.880   2.803
 1451SOL    HW1 8649   4.554   0.850   2.748
 1451SOL    HW2 8650   4.501   0.874   2.901
 1452SOL     OW 8651  10.346   1.290   1.080
 1452SOL    HW1 8652  10.285   1.280   1.159
 1452SOL    HW2 8653  10.300   1.256   0.998
 1453SOL     OW 8654   4.704   9.851   6.141
 1453SOL    HW1 8655   4.722   9.874   6.045
 1453SOL    HW2 8656   4.754   9.914   6.201
 1454SOL     OW 8657   2.062   4.323   3.159
 1454SOL    HW1 8658   1.977   4.276   3.185
 1454SOL    HW2 8659   2.069   4.409   3.210
 1455SOL     OW 8660   8.333   1.689   0.988
 1455SOL    HW1 8661   8.364   1.594   0.985
 1455SOL    HW2 8662   8.384   1.743   0.922
 1456SOL     OW 8663   3.925   7.778   4.144
 1456SOL    HW1 8664   3.913   7.699   4.203
 1456SOL    HW2 8665   3.889   7.859   4.189
 1457SOL     OW 8666  10.101   6.422   7.438
 1457SOL    HW1 8667  10.171   6.493   7.428
 1457SOL    HW2 8668  10.067   6.422   7.532
 1458SOL     OW 8669   3.750   3.663   2.837
 1458SOL    HW1 8670   3.714   3.630   2.924
 1458SOL    HW2 8671   3.740   3.591   2.769
 1459SOL     OW 8672  10.514   4.670   1.598
 1459SOL    HW1 8673  10.541   4.603   1.528
 1459SOL    HW2 8674  10.538   4.634   1.689
 1460SOL     OW 8675   2.796   4.221   0.981
 1460SOL    HW1 8676   2.801   4.214   0.881
 1460SOL    HW2 8677   2.808   4.316   1.008
 1461SOL     OW 8678   5.393   5.571   0.858
 1461SOL    HW1 8679   5.432   5.659   0.832
 1461SOL    HW2 8680   5.351   5.528   0.778
 1462SOL     OW 8681   9.256   5.695   0.969
 1462SOL    HW1 8682   9.216   5.606   0.947
 1462SOL    HW2 8683   9.202   5.739   1.041
 1463SOL     OW 8684   1.919   7.386   2.347
 1463SOL    HW1 8685   1.960   7.477   2.337
 1463SOL    HW2 8686   1.863   7.366   2.267
 1464SOL     OW 8687   4.319   3.758   6.332
 1464SOL    HW1 8688   4.342   3.829   6.399
 1464SOL    HW2 8689   4.293   3.801   6.245
 1465SOL     OW 8690  10.509   4.836   1.923
 1465SOL    HW1 8691  10.576   4.906   1.897
 1465SOL    HW2 8692  10.555   4.750   1.942
 1466SOL     OW 8693   2.130  10.195   2.484
 1466SOL    HW1 8694   2.098  10.114   2.532
 1466SOL    HW2 8695   2.113  10.185   2.386
 1467SOL     OW 8696   4.989   1.724   4.226
 1467SOL    HW1 8697   4.957   1.675   4.307
 1467SOL    HW2 8698   4.937   1.808   4.215
 1468SOL     OW 8699   6.596   8.078   0.222
 1468SOL    HW1 8700   6.606   8.173   0.193
 1468SOL    HW2 8701   6.653   8.020   0.165
 1469SOL     OW 8702   6.327   0.169   3.547
 1469SOL    HW1 8703   6.421   0.138   3.539
 1469SOL    HW2 8704   6.265   0.091   3.541
 1470SOL     OW 8705   2.479   5.159   3.227
 1470SOL    HW1 8706   2.553   5.196   3.171
 1470SOL    HW2 8707   2.508   5.156   3.323
 1471SOL     OW 8708   5.723   8.069   0.927
 1471SOL    HW1 8709   5.708   8.154   0.978
 1471SOL    HW2 8710   5.766   8.090   0.839
 1472SOL     OW 8711   4.737   3.843   5.700
 1472SOL    HW1 8712   4.751   3.864   5.602
 1472SOL    HW2 8713   4.718   3.746   5.710
 1473SOL     OW 8714   3.176   9.274   1.175
 1473SOL    HW1 8715   3.077   9.266   1.186
 1473SOL    HW2 8716   3.198   9.362   1.134
 1474SOL     OW 8717   4.429   9.432   1.451
 1474SOL    HW1 8718   4.407   9.428   1.353
 1474SOL    HW2 8719   4.395   9.518   1.489
 1475SOL     OW 8720   9.467   8.785   3.772
 1475SOL    HW1 8721   9.548   8.841   3.757
 1475SOL    HW2 8722   9.393   8.817   3.713
 1476SOL     OW 8723   9.377   9.312   3.822
 1476SOL    HW1 8724   9.364   9.216   3.845
 1476SOL    HW2 8725   9.415   9.320   3.730
 1477SOL     OW 8726   4.743   0.436   2.843
 1477SOL    HW1 8727   4.735   0.350   2.792
 1477SOL    HW2 8728   4.840   0.461   2.850
 1478SOL     OW 8729   1.603   2.665   2.313
 1478SOL    HW1 8730   1.557   2.610   2.383
 1478SOL    HW2 8731   1.588   2.762   2.332
 1479SOL     OW 8732   1.829   2.896   1.252
 1479SOL    HW1 8733   1.785   2.809   1.230
 1479SOL    HW2 8734   1.868   2.936   1.169
 1480SOL     OW 8735   2.516   6.287   3.716
 1480SOL    HW1 8736   2.515   6.197   3.671
 1480SOL    HW2 8737   2.588   6.289   3.785
 1481SOL     OW 8738   9.194   0.729   3.836
 1481SOL    HW1 8739   9.215   0.826   3.830
 1481SOL    HW2 8740   9.097   0.718   3.858
 1482SOL     OW 8741   4.608   4.841   5.717
 1482SOL    HW1 8742   4.554   4.832   5.634
 1482SOL    HW2 8743   4.548   4.863   5.793
 1483SOL     OW 8744   5.382   1.409   4.050
 1483SOL    HW1 8745   5.412   1.494   4.092
 1483SOL    HW2 8746   5.449   1.380   3.981
 1484SOL     OW 8747   2.086   1.670   1.633
 1484SOL    HW1 8748   2.009   1.647   1.693
 1484SOL    HW2 8749   2.099   1.769   1.633
 1485SOL     OW 8750   5.929   9.319   1.992
 1485SOL    HW1 8751   5.952   9.383   2.066
 1485SOL    HW2 8752   5.838   9.282   2.007
 1486SOL     OW 8753   5.965   4.934   6.120
 1486SOL    HW1 8754   5.973   4.999   6.043
 1486SOL    HW2 8755   6.025   4.856   6.104
 1487SOL     OW 8756   8.702   9.895   0.958
 1487SOL    HW1 8757   8.785   9.847   0.990
 1487SOL    HW2 8758   8.725   9.989   0.934
 1488SOL     OW 8759  10.599   1.692   7.395
 1488SOL    HW1 8760  10.692   1.720   7.419
 1488SOL    HW2 8761  10.604   1.612   7.334
 1489SOL     OW 8762   1.362   3.722   5.191
 1489SOL    HW1 8763   1.423   3.697   5.116
 1489SOL    HW2 8764   1.284   3.773   5.155
 1490SOL     OW 8765   6.558   3.480   0.738
 1490SOL    HW1 8766   6.643   3.464   0.787
 1490SOL    HW2 8767   6.551   3.576   0.711
 1491SOL     OW 8768   7.756   0.660   6.165
 1491SOL    HW1 8769   7.849   0.647   6.198
 1491SOL    HW2 8770   7.716   0.571   6.141
 1492SOL     OW 8771   6.950   2.499   6.031
 1492SOL    HW1 8772   6.997   2.517   5.944
 1492SOL    HW2 8773   6.866   2.554   6.036
 1493SOL     OW 8774   9.644   7.282   2.048
 1493SOL    HW1 8775   9.619   7.335   1.967
 1493SOL    HW2 8776   9.646   7.342   2.128
 1494SOL     OW 8777   5.684   9.446   4.097
 1494SOL    HW1 8778   5.688   9.361   4.149
 1494SOL    HW2 8779   5.611   9.504   4.134
 1495SOL     OW 8780   7.703   2.057   5.467
 1495SOL    HW1 8781   7.769   2.076   5.538
 1495SOL    HW2 8782   7.751   2.024   5.385
 1496SOL     OW 8783   5.509   4.807   3.730
 1496SOL    HW1 8784   5.455   4.809   3.814
 1496SOL    HW2 8785   5.503   4.896   3.684
 1497SOL     OW 8786   1.856   4.271   2.930
 1497SOL    HW1 8787   1.845   4.190   2.988
 1497SOL    HW2 8788   1.908   4.341   2.980
 1498SOL     OW 8789   4.317   5.084   2.836
 1498SOL    HW1 8790   4.342   5.062   2.930
 1498SOL    HW2 8791   4.242   5.025   2.806
 1499SOL     OW 8792   8.282   3.982   3.299
 1499SOL    HW1 8793   8.305   3.890   3.330
 1499SOL    HW2 8794   8.309   3.993   3.204
 1500SOL     OW 8795   1.361   3.334   1.267
 1500SOL    HW1 8796   1.383   3.298   1.358
 1500SOL    HW2 8797   1.264   3.357   1.263
 1501SOL     OW 8798  10.533   7.675   7.078
 1501SOL    HW1 8799  10.450   7.659   7.024
 1501SOL    HW2 8800  10.610   7.693   7.017
 1502SOL     OW 8801   7.763   6.877   1.323
 1502SOL    HW1 8802   7.735   6.784   1.348
 1502SOL    HW2 8803   7.722   6.942   1.386
 1503SOL     OW 8804   1.659   5.832   2.536
 1503SOL    HW1 8805   1.592   5.864   2.605
 1503SOL    HW2 8806   1.625   5.855   2.445
 1504SOL     OW 8807   6.552   2.798   3.519
 1504SOL    HW1 8808   6.488   2.859   3.566
 1504SOL    HW2 8809   6.605   2.747   3.586
 1505SOL     OW 8810   4.684   3.077   4.691
 1505SOL    HW1 8811   4.734   3.138   4.630
 1505SOL    HW2 8812   4.729   3.074   4.780
 1506SOL     OW 8813   0.833   5.924   3.075
 1506SOL    HW1 8814   0.897   5.985   3.028
 1506SOL    HW2 8815   0.775   5.978   3.137
 1507SOL     OW 8816   7.045   0.416   0.720
 1507SOL    HW1 8817   7.095   0.491   0.764
 1507SOL    HW2 8818   7.038   0.434   0.622
 1508SOL     OW 8819   0.831   4.122   0.151
 1508SOL    HW1 8820   0.831   4.173   0.065
 1508SOL    HW2 8821   0.767   4.046   0.145
 1509SOL     OW 8822   0.264   8.988   0.458
 1509SOL    HW1 8823   0.287   8.900   0.501
 1509SOL    HW2 8824   0.165   8.998   0.454
 1510SOL     OW 8825   1.271   5.885   0.860
 1510SOL    HW1 8826   1.258   5.946   0.939
 1510SOL    HW2 8827   1.222   5.922   0.781
 1511SOL     OW 8828   6.911   5.807   2.992
 1511SOL    HW1 8829   7.003   5.777   3.017
 1511SOL    HW2 8830   6.917   5.871   2.914
 1512SOL     OW 8831   1.995   0.924   3.081
 1512SOL    HW1 8832   2.057   0.967   3.147
 1512SOL    HW2 8833   1.914   0.889   3.128
 1513SOL     OW 8834   9.444   3.382   1.158
 1513SOL    HW1 8835   9.355   3.428   1.153
 1513SOL    HW2 8836   9.459   3.331   1.074
 1514SOL     OW 8837   3.316   4.323   1.750
 1514SOL    HW1 8838   3.299   4.262   1.827
 1514SOL    HW2 8839   3.237   4.323   1.689
 1515SOL     OW 8840   4.276   0.100   2.773
 1515SOL    HW1 8841   4.305   0.087   2.868
 1515SOL    HW2 8842   4.181   0.130   2.771
 1516SOL     OW 8843   4.076   3.105   1.539
 1516SOL    HW1 8844   4.028   3.022   1.566
 1516SOL    HW2 8845   4.148   3.126   1.605
 1517SOL     OW 8846   3.808   9.650   5.156
 1517SOL    HW1 8847   3.750   9.609   5.087
 1517SOL    HW2 8848   3.867   9.580   5.196
 1518SOL     OW 8849   1.791   5.101   3.280
 1518SOL    HW1 8850   1.863   5.126   3.217
 1518SOL    HW2 8851   1.707   5.151   3.258
 1519SOL     OW 8852   6.633   9.510   6.160
 1519SOL    HW1 8853   6.575   9.512   6.241
 1519SOL    HW2 8854   6.661   9.415   6.141
 1520SOL     OW 8855   4.010   3.581   6.282
 1520SOL    HW1 8856   4.073   3.598   6.358
 1520SOL    HW2 8857   3.973   3.668   6.248
 1521SOL     OW 8858   5.423   7.366   3.296
 1521SOL    HW1 8859   5.383   7.298   3.358
 1521SOL    HW2 8860   5.393   7.457   3.322
 1522SOL     OW 8861   5.280   9.567   1.563
 1522SOL    HW1 8862   5.376   9.595   1.553
 1522SOL    HW2 8863   5.269   9.472   1.534
 1523SOL     OW 8864   9.772   5.382   2.599
 1523SOL    HW1 8865   9.865   5.372   2.565
 1523SOL    HW2 8866   9.724   5.294   2.589
 1524SOL     OW 8867   5.294   7.234   6.655
 1524SOL    HW1 8868   5.235   7.304   6.617
 1524SOL    HW2 8869   5.390   7.263   6.646
 1525SOL     OW 8870   9.989   2.962   2.365
 1525SOL    HW1 8871   9.930   3.022   2.419
 1525SOL    HW2 8872  10.005   3.004   2.276
 1526SOL     OW 8873   1.907   0.516   6.639
 1526SOL    HW1 8874   1.950   0.559   6.718
 1526SOL    HW2 8875   1.848   0.583   6.593
 1527SOL     OW 8876   3.172   9.467   6.559
 1527SOL    HW1 8877   3.190   9.422   6.472
 1527SOL    HW2 8878   3.086   9.519   6.553
 1528SOL     OW 8879   6.467   0.139   3.213
 1528SOL    HW1 8880   6.552   0.124   3.263
 1528SOL    HW2 8881   6.438   0.234   3.225
 1529SOL     OW 8882   6.229   9.668   7.207
 1529SOL    HW1 8883   6.306   9.717   7.168
 1529SOL    HW2 8884   6.158   9.658   7.137
 1530SOL     OW 8885   9.605   1.712   3.301
 1530SOL    HW1 8886   9.702   1.729   3.282
 1530SOL    HW2 8887   9.590   1.615   3.316
[truncated: 3,202,652 more chars]
