# Supplementary material for: In Silico Structural Analysis of the Grapevine Serine Protease VviSBT4.19 Involved in Defense against P. viticola
Source: J Agric Food Chem. 2025 Dec 24;74(1):1724–32. doi: 10.1021/acs.jafc.5c11183 (PMC12818760; doi:10.1021/acs.jafc.5c11183)
Supplement: Supplementary file 2 [file jf5c11183_si_002.zip › Supporting-Information/wt_out_2.gro]

Protein in water t= 150000.00000 step= 10000
80055
    1THR      N    1   7.478   9.408   5.818
    1THR     H1    2   7.386   9.404   5.777
    1THR     H2    3   7.490   9.319   5.864
    1THR     H3    4   7.481   9.473   5.893
    1THR     CA    5   7.574   9.434   5.710
    1THR     CB    6   7.691   9.335   5.707
    1THR    OG1    7   7.717   9.305   5.845
    1THR    HG1    8   7.798   9.359   5.868
    1THR    CG2    9   7.820   9.401   5.658
    1THR      C   10   7.511   9.448   5.572
    1THR      O   11   7.556   9.531   5.493
    2THR      N   12   7.404   9.371   5.552
    2THR      H   13   7.380   9.300   5.618
    2THR     CA   14   7.306   9.389   5.444
    2THR     CB   15   7.205   9.276   5.422
    2THR    OG1   16   7.134   9.254   5.545
    2THR    HG1   17   7.073   9.176   5.536
    2THR    CG2   18   7.282   9.153   5.374
    2THR      C   19   7.222   9.517   5.444
    2THR      O   20   7.150   9.549   5.350
    3ARG      N   21   7.233   9.602   5.546
    3ARG      H   22   7.266   9.572   5.635
    3ARG     CA   23   7.178   9.738   5.547
    3ARG     CB   24   7.175   9.784   5.694
    3ARG     CG   25   7.064   9.889   5.706
    3ARG     CD   26   7.045   9.949   5.845
    3ARG     NE   27   7.164  10.030   5.875
    3ARG     HE   28   7.233  10.039   5.803
    3ARG     CZ   29   7.193  10.091   5.991
    3ARG    NH1   30   7.111  10.091   6.097
    3ARG   HH11   31   7.018  10.053   6.090
    3ARG   HH12   32   7.141  10.114   6.190
    3ARG    NH2   33   7.319  10.132   6.011
    3ARG   HH21   34   7.382  10.111   5.937
    3ARG   HH22   35   7.356  10.153   6.102
    3ARG      C   36   7.249   9.838   5.456
    3ARG      O   37   7.372   9.844   5.450
    4SER      N   38   7.168   9.916   5.385
    4SER      H   39   7.070   9.893   5.383
    4SER     CA   40   7.207  10.023   5.292
    4SER     CB   41   7.083  10.101   5.248
    4SER     OG   42   7.010  10.132   5.368
    4SER     HG   43   6.917  10.160   5.344
    4SER      C   44   7.307  10.130   5.337
    4SER      O   45   7.418  10.138   5.285
    5TRP      N   46   7.268  10.191   5.449
    5TRP      H   47   7.177  10.174   5.486
    5TRP     CA   48   7.349  10.294   5.516
    5TRP     CB   49   7.256  10.412   5.544
    5TRP     CG   50   7.144  10.372   5.640
    5TRP    CD1   51   7.025  10.328   5.601
    5TRP    HD1   52   6.995  10.306   5.499
    5TRP    CD2   53   7.143  10.405   5.775
    5TRP    NE1   54   6.948  10.333   5.710
    5TRP    HE1   55   6.852  10.305   5.703
    5TRP    CE2   56   7.012  10.384   5.815
    5TRP    CE3   57   7.232  10.440   5.876
    5TRP    HE3   58   7.329  10.473   5.839
    5TRP    CZ2   59   6.973  10.392   5.948
    5TRP    HZ2   60   6.869  10.386   5.979
    5TRP    CZ3   61   7.195  10.455   6.009
    5TRP    HZ3   62   7.265  10.485   6.087
    5TRP    CH2   63   7.063  10.432   6.047
    5TRP    HH2   64   7.025  10.457   6.146
    5TRP      C   65   7.423  10.258   5.645
    5TRP      O   66   7.385  10.159   5.706
    6AS4      N   67   7.532  10.331   5.673
    6AS4      H   68   7.548  10.415   5.622
    6AS4     CA   69   7.600  10.313   5.802
    6AS4     CB   70   7.738  10.252   5.775
    6AS4     CG   71   7.836  10.238   5.892
    6AS4    OD1   72   7.795  10.180   5.995
    6AS4   HD11   73   7.855  10.205   6.071
    6AS4   HD12   74   7.720  10.117   5.976
    6AS4    OD2   75   7.956  10.266   5.875
    6AS4   HD21   76   8.023  10.231   5.941
    6AS4   HD22   77   7.966  10.325   5.795
    6AS4      C   78   7.606  10.447   5.877
    6AS4      O   79   7.567  10.556   5.837
    7PHE      N   80   7.626  10.429   6.007
    7PHE      H   81   7.676  10.345   6.029
    7PHE     CA   82   7.616  10.521   6.121
    7PHE     CB   83   7.636  10.447   6.254
    7PHE     CG   84   7.537  10.336   6.286
    7PHE    CD1   85   7.577  10.205   6.259
    7PHE    HD1   86   7.674  10.186   6.214
    7PHE    CD2   87   7.424  10.363   6.361
    7PHE    HD2   88   7.419  10.459   6.413
    7PHE    CE1   89   7.497  10.098   6.297
    7PHE    HE1   90   7.533   9.996   6.282
    7PHE    CE2   91   7.346  10.254   6.397
    7PHE    HE2   92   7.247  10.263   6.443
    7PHE     CZ   93   7.381  10.123   6.368
    7PHE     HZ   94   7.323  10.042   6.412
    7PHE      C   95   7.695  10.652   6.121
    7PHE      O   96   7.776  10.674   6.211
    8VAL      N   97   7.681  10.739   6.022
    8VAL      H   98   7.603  10.729   5.960
    8VAL     CA   99   7.770  10.853   5.995
    8VAL     CB  100   7.716  10.922   5.870
    8VAL    CG1  101   7.705  10.820   5.757
    8VAL    CG2  102   7.577  10.982   5.893
    8VAL      C  103   7.795  10.950   6.111
    8VAL      O  104   7.726  10.953   6.213
    9GLY      N  105   7.904  11.021   6.085
    9GLY      H  106   7.952  11.024   5.997
    9GLY     CA  107   7.965  11.125   6.169
    9GLY      C  108   8.097  11.179   6.113
    9GLY      O  109   8.134  11.130   6.007
   10PHE      N  110   8.166  11.265   6.188
   10PHE      H  111   8.143  11.291   6.282
   10PHE     CA  112   8.292  11.326   6.145
   10PHE     CB  113   8.303  11.460   6.218
   10PHE     CG  114   8.403  11.551   6.147
   10PHE    CD1  115   8.515  11.587   6.220
   10PHE    HD1  116   8.544  11.522   6.303
   10PHE    CD2  117   8.371  11.608   6.024
   10PHE    HD2  118   8.265  11.605   5.996
   10PHE    CE1  119   8.606  11.676   6.163
   10PHE    HE1  120   8.700  11.692   6.217
   10PHE    CE2  121   8.467  11.692   5.970
   10PHE    HE2  122   8.440  11.732   5.872
   10PHE     CZ  123   8.582  11.730   6.038
   10PHE     HZ  124   8.632  11.824   6.016
   10PHE      C  125   8.416  11.239   6.169
   10PHE      O  126   8.424  11.180   6.277
   11PRO      N  127   8.496  11.216   6.065
   11PRO     CA  128   8.632  11.162   6.074
   11PRO     CB  129   8.688  11.170   5.932
   11PRO     CG  130   8.561  11.156   5.847
   11PRO     CD  131   8.451  11.226   5.926
   11PRO      C  132   8.726  11.213   6.184
   11PRO      O  133   8.704  11.320   6.239
   12GLN      N  134   8.799  11.113   6.234
   12GLN      H  135   8.801  11.027   6.183
   12GLN     CA  136   8.889  11.121   6.350
   12GLN     CB  137   8.993  11.233   6.341
   12GLN     CG  138   9.114  11.186   6.260
   12GLN     CD  139   9.239  11.261   6.307
   12GLN    OE1  140   9.302  11.327   6.225
   12GLN    NE2  141   9.282  11.262   6.433
   12GLN   HE21  142   9.235  11.212   6.505
   12GLN   HE22  143   9.355  11.326   6.456
   12GLN      C  144   8.816  11.131   6.484
   12GLN      O  145   8.870  11.082   6.584
   13GLN      N  146   8.703  11.201   6.488
   13GLN      H  147   8.680  11.257   6.408
   13GLN     CA  148   8.603  11.204   6.596
   13GLN     CB  149   8.500  11.316   6.580
   13GLN     CG  150   8.569  11.448   6.615
   13GLN     CD  151   8.459  11.553   6.633
   13GLN    OE1  152   8.456  11.656   6.565
   13GLN    NE2  153   8.373  11.537   6.733
   13GLN   HE21  154   8.387  11.465   6.800
   13GLN   HE22  155   8.285  11.585   6.738
   13GLN      C  156   8.523  11.076   6.617
   13GLN      O  157   8.530  11.023   6.727
   14VAL      N  158   8.458  11.020   6.515
   14VAL      H  159   8.444  11.064   6.426
   14VAL     CA  160   8.420  10.878   6.520
   14VAL     CB  161   8.274  10.856   6.478
   14VAL    CG1  162   8.189  10.787   6.585
   14VAL    CG2  163   8.195  10.979   6.433
   14VAL      C  164   8.514  10.808   6.422
   14VAL      O  165   8.550  10.857   6.315
   15LY3      N  166   8.589  10.716   6.482
   15LY3      H  167   8.585  10.692   6.579
   15LY3     CA  168   8.688  10.634   6.412
   15LY3     CB  169   8.811  10.604   6.498
   15LY3     CG  170   8.879  10.737   6.532
   15LY3     CD  171   9.003  10.715   6.619
   15LY3     CE  172   9.081  10.845   6.638
   15LY3     NZ  173   9.210  10.806   6.697
   15LY3    HZ1  174   9.236  10.881   6.758
   15LY3    HZ2  175   9.210  10.721   6.750
   15LY3    HZ3  176   9.270  10.779   6.622
   15LY3      C  177   8.624  10.511   6.347
   15LY3      O  178   8.628  10.491   6.226
   16ARG      N  179   8.570  10.424   6.433
   16ARG      H  180   8.592  10.439   6.529
   16ARG     CA  181   8.484  10.311   6.396
   16ARG     CB  182   8.516  10.201   6.497
   16ARG     CG  183   8.657  10.145   6.481
   16ARG     CD  184   8.690  10.028   6.574
   16ARG     NE  185   8.591   9.923   6.545
   16ARG     HE  186   8.494   9.944   6.536
   16ARG     CZ  187   8.621   9.793   6.536
   16ARG    NH1  188   8.745   9.747   6.552
   16ARG   HH11  189   8.821   9.811   6.565
   16ARG   HH12  190   8.762   9.649   6.539
   16ARG    NH2  191   8.519   9.707   6.519
   16ARG   HH21  192   8.427   9.746   6.524
   16ARG   HH22  193   8.528   9.608   6.507
   16ARG      C  194   8.336  10.350   6.397
   16ARG      O  195   8.300  10.444   6.467
   17THR      N  196   8.250  10.260   6.351
   17THR      H  197   8.285  10.173   6.315
   17THR     CA  198   8.103  10.273   6.354
   17THR     CB  199   8.039  10.326   6.226
   17THR    OG1  200   8.084  10.245   6.116
   17THR    HG1  201   8.043  10.272   6.029
   17THR    CG2  202   8.058  10.477   6.212
   17THR      C  203   8.009  10.164   6.404
   17THR      O  204   7.909  10.192   6.471
   18SER      N  205   8.046  10.038   6.382
   18SER      H  206   8.132  10.017   6.336
   18SER     CA  207   7.972   9.921   6.431
   18SER     CB  208   7.828   9.910   6.380
   18SER     OG  209   7.813   9.901   6.238
   18SER     HG  210   7.897   9.926   6.189
   18SER      C  211   8.036   9.787   6.399
   18SER      O  212   8.105   9.772   6.298
   19ILE      N  213   8.030   9.697   6.497
   19ILE      H  214   7.999   9.720   6.589
   19ILE     CA  215   8.078   9.560   6.472
   19ILE     CB  216   8.094   9.473   6.597
   19ILE    CG1  217   8.192   9.357   6.582
   19ILE    CG2  218   7.964   9.408   6.647
   19ILE     CD  219   8.231   9.289   6.713
   19ILE      C  220   7.998   9.493   6.361
   19ILE      O  221   8.047   9.396   6.303
   20GL4      N  222   7.880   9.536   6.318
   20GL4      H  223   7.814   9.576   6.382
   20GL4     CA  224   7.823   9.508   6.185
   20GL4     CB  225   7.681   9.563   6.176
   20GL4     CG  226   7.585   9.444   6.164
   20GL4     CD  227   7.442   9.498   6.161
   20GL4    OE1  228   7.359   9.468   6.250
   20GL4   HE11  229   7.276   9.510   6.212
   20GL4   HE12  230   7.396   9.414   6.325
   20GL4    OE2  231   7.409   9.568   6.063
   20GL4   HE21  232   7.348   9.640   6.098
   20GL4   HE22  233   7.457   9.541   5.980
   20GL4      C  234   7.907   9.555   6.067
   20GL4      O  235   7.937   9.486   5.969
   21SER      N  236   7.926   9.686   6.076
   21SER      H  237   7.889   9.753   6.141
   21SER     CA  238   8.001   9.752   5.969
   21SER     CB  239   7.975   9.899   5.934
   21SER     OG  240   8.000   9.977   6.052
   21SER     HG  241   7.945  10.060   6.048
   21SER      C  242   8.153   9.739   5.958
   21SER      O  243   8.203   9.743   5.845
   22AS4      N  244   8.228   9.745   6.067
   22AS4      H  245   8.195   9.787   6.152
   22AS4     CA  246   8.373   9.721   6.069
   22AS4     CB  247   8.418   9.771   6.207
   22AS4     CG  248   8.405   9.919   6.241
   22AS4    OD1  249   8.512   9.983   6.254
   22AS4   HD11  250   8.497  10.075   6.217
   22AS4   HD12  251   8.568   9.926   6.313
   22AS4    OD2  252   8.289   9.963   6.256
   22AS4   HD21  253   8.284  10.058   6.287
   22AS4   HD22  254   8.228   9.890   6.223
   22AS4      C  255   8.435   9.586   6.035
   22AS4      O  256   8.485   9.518   6.125
   23ILE      N  257   8.403   9.547   5.912
   23ILE      H  258   8.328   9.596   5.868
   23ILE     CA  259   8.446   9.427   5.838
   23ILE     CB  260   8.327   9.337   5.807
   23ILE    CG1  261   8.244   9.321   5.935
   23ILE    CG2  262   8.364   9.203   5.745
   23ILE     CD  263   8.124   9.226   5.927
   23ILE      C  264   8.496   9.478   5.703
   23ILE      O  265   8.426   9.556   5.637
   24ILE      N  266   8.628   9.470   5.697
   24ILE      H  267   8.686   9.413   5.755
   24ILE     CA  268   8.700   9.533   5.586
   24ILE     CB  269   8.831   9.601   5.629
   24ILE    CG1  270   8.821   9.683   5.758
   24ILE    CG2  271   8.883   9.694   5.520
   24ILE     CD  272   8.734   9.808   5.754
   24ILE      C  273   8.737   9.420   5.490
   24ILE      O  274   8.827   9.339   5.512
   25ILE      N  275   8.693   9.423   5.364
   25ILE      H  276   8.628   9.495   5.341
   25ILE     CA  277   8.705   9.320   5.259
   25ILE     CB  278   8.574   9.322   5.180
   25ILE    CG1  279   8.450   9.294   5.266
   25ILE    CG2  280   8.580   9.234   5.055
   25ILE     CD  281   8.319   9.274   5.190
   25ILE      C  282   8.824   9.364   5.174
   25ILE      O  283   8.823   9.472   5.116
   26GLY      N  284   8.928   9.280   5.166
   26GLY      H  285   8.932   9.190   5.208
   26GLY     CA  286   9.044   9.304   5.078
   26GLY      C  287   9.009   9.252   4.939
   26GLY      O  288   8.998   9.130   4.926
   27VAL      N  289   8.978   9.346   4.850
   27VAL      H  290   8.989   9.439   4.885
   27VAL     CA  291   8.967   9.329   4.704
   27VAL     CB  292   8.862   9.426   4.649
   27VAL    CG1  293   8.846   9.407   4.498
   27VAL    CG2  294   8.732   9.420   4.729
   27VAL      C  295   9.101   9.325   4.631
   27VAL      O  296   9.151   9.431   4.592
   28LEU      N  297   9.155   9.204   4.627
   28LEU      H  298   9.122   9.132   4.688
   28LEU     CA  299   9.261   9.155   4.539
   28LEU     CB  300   9.327   9.030   4.597
   28LEU     CG  301   9.447   9.051   4.690
   28LEU    CD1  302   9.425   9.149   4.806
   28LEU    CD2  303   9.506   8.913   4.719
   28LEU      C  304   9.230   9.133   4.390
   28LEU      O  305   9.227   9.021   4.339
   29AS4      N  306   9.220   9.240   4.312
   29AS4      H  307   9.243   9.327   4.355
   29AS4     CA  308   9.173   9.230   4.173
   29AS4     CB  309   9.020   9.239   4.176
   29AS4     CG  310   8.938   9.147   4.085
   29AS4    OD1  311   8.971   9.144   3.964
   29AS4   HD11  312   8.902   9.101   3.906
   29AS4   HD12  313   9.043   9.209   3.941
   29AS4    OD2  314   8.840   9.085   4.131
   29AS4   HD21  315   8.763   9.097   4.069
   29AS4   HD22  316   8.866   9.028   4.209
   29AS4      C  317   9.239   9.325   4.074
   29AS4      O  318   9.361   9.339   4.082
   30SER      N  319   9.168   9.394   3.985
   30SER      H  320   9.075   9.363   3.968
   30SER     CA  321   9.222   9.488   3.886
   30SER     CB  322   9.150   9.484   3.751
   30SER     OG  323   9.018   9.531   3.775
   30SER     HG  324   8.998   9.627   3.755
   30SER      C  325   9.222   9.637   3.925
   30SER      O  326   9.278   9.715   3.849
   31GLY      N  327   9.158   9.660   4.039
   31GLY      H  328   9.121   9.586   4.096
   31GLY     CA  329   9.152   9.795   4.096
   31GLY      C  330   9.018   9.839   4.156
   31GLY      O  331   8.963   9.774   4.244
   32ILE      N  332   9.003   9.970   4.143
   32ILE      H  333   9.079  10.027   4.112
   32ILE     CA  334   8.888  10.046   4.195
   32ILE     CB  335   8.887  10.064   4.347
   32ILE    CG1  336   8.760  10.126   4.406
   32ILE    CG2  337   9.018  10.127   4.393
   32ILE     CD  338   8.641  10.031   4.419
   32ILE      C  339   8.880  10.175   4.113
   32ILE      O  340   8.983  10.224   4.068
   33TRP      N  341   8.759  10.200   4.065
   33TRP      H  342   8.697  10.122   4.058
   33TRP     CA  343   8.723  10.327   4.000
   33TRP     CB  344   8.666  10.292   3.862
   33TRP     CG  345   8.626  10.413   3.778
   33TRP    CD1  346   8.707  10.509   3.735
   33TRP    HD1  347   8.799  10.535   3.787
   33TRP    CD2  348   8.500  10.428   3.720
   33TRP    NE1  349   8.634  10.593   3.661
   33TRP    HE1  350   8.672  10.678   3.626
   33TRP    CE2  351   8.510  10.546   3.648
   33TRP    CE3  352   8.375  10.372   3.743
   33TRP    HE3  353   8.368  10.299   3.824
   33TRP    CZ2  354   8.397  10.604   3.590
   33TRP    HZ2  355   8.408  10.696   3.534
   33TRP    CZ3  356   8.260  10.431   3.691
   33TRP    HZ3  357   8.162  10.417   3.736
   33TRP    CH2  358   8.274  10.543   3.610
   33TRP    HH2  359   8.184  10.596   3.579
   33TRP      C  360   8.626  10.413   4.081
   33TRP      O  361   8.507  10.391   4.101
   34PRO      N  362   8.679  10.523   4.133
   34PRO     CA  363   8.608  10.605   4.232
   34PRO     CB  364   8.718  10.696   4.287
   34PRO     CG  365   8.853  10.641   4.241
   34PRO     CD  366   8.813  10.578   4.107
   34PRO      C  367   8.477  10.674   4.194
   34PRO      O  368   8.386  10.701   4.272
   35GL4      N  369   8.464  10.693   4.063
   35GL4      H  370   8.548  10.704   4.009
   35GL4     CA  371   8.352  10.759   3.995
   35GL4     CB  372   8.400  10.836   3.872
   35GL4     CG  373   8.496  10.946   3.917
   35GL4     CD  374   8.630  10.938   3.843
   35GL4    OE1  375   8.732  10.898   3.904
   35GL4   HE11  376   8.810  10.923   3.846
   35GL4   HE12  377   8.715  10.840   3.983
   35GL4    OE2  378   8.631  11.004   3.737
   35GL4   HE21  379   8.716  11.055   3.722
   35GL4   HE22  380   8.560  10.974   3.673
   35GL4      C  381   8.227  10.674   3.972
   35GL4      O  382   8.150  10.712   3.884
   36SER      N  383   8.191  10.590   4.069
   36SER      H  384   8.243  10.575   4.153
   36SER     CA  385   8.068  10.512   4.052
   36SER     CB  386   8.091  10.360   4.059
   36SER     OG  387   7.971  10.283   4.059
   36SER     HG  388   7.986  10.184   4.056
   36SER      C  389   7.964  10.544   4.159
   36SER      O  390   8.004  10.558   4.275
   37AS4      N  391   7.837  10.519   4.132
   37AS4      H  392   7.813  10.467   4.050
   37AS4     CA  393   7.725  10.543   4.224
   37AS4     CB  394   7.602  10.503   4.143
   37AS4     CG  395   7.559  10.606   4.038
   37AS4    OD1  396   7.613  10.719   4.041
   37AS4   HD11  397   7.598  10.759   3.951
   37AS4   HD12  398   7.674  10.720   4.120
   37AS4    OD2  399   7.459  10.578   3.969
   37AS4   HD21  400   7.460  10.642   3.892
   37AS4   HD22  401   7.394  10.525   4.024
   37AS4      C  402   7.730  10.473   4.360
   37AS4      O  403   7.691  10.520   4.467
   38SER      N  404   7.794  10.357   4.354
   38SER      H  405   7.815  10.326   4.261
   38SER     CA  406   7.822  10.267   4.466
   38SER     CB  407   7.864  10.127   4.419
   38SER     OG  408   7.751  10.054   4.371
   38SER     HG  409   7.725  10.088   4.281
   38SER      C  410   7.933  10.307   4.564
   38SER      O  411   7.926  10.283   4.684
   39PHE      N  412   8.023  10.394   4.521
   39PHE      H  413   8.003  10.447   4.438
   39PHE     CA  414   8.141  10.439   4.596
   39PHE     CB  415   8.268  10.423   4.512
   39PHE     CG  416   8.298  10.281   4.464
   39PHE    CD1  417   8.307  10.266   4.326
   39PHE    HD1  418   8.334  10.360   4.278
   39PHE    CD2  419   8.314  10.169   4.545
   39PHE    HD2  420   8.314  10.177   4.653
   39PHE    CE1  421   8.306  10.143   4.261
   39PHE    HE1  422   8.245  10.132   4.171
   39PHE    CE2  423   8.310  10.046   4.481
   39PHE    HE2  424   8.333   9.955   4.536
   39PHE     CZ  425   8.308  10.030   4.342
   39PHE     HZ  426   8.270   9.934   4.307
   39PHE      C  427   8.124  10.562   4.686
   39PHE      O  428   8.216  10.644   4.693
   40AS4      N  429   7.999  10.576   4.728
   40AS4      H  430   7.932  10.502   4.730
   40AS4     CA  431   7.957  10.697   4.800
   40AS4     CB  432   7.804  10.698   4.811
   40AS4     CG  433   7.742  10.830   4.855
   40AS4    OD1  434   7.687  10.839   4.967
   40AS4   HD11  435   7.676  10.933   5.001
   40AS4   HD12  436   7.688  10.749   5.009
   40AS4    OD2  437   7.740  10.925   4.774
   40AS4   HD21  438   7.748  11.018   4.811
   40AS4   HD22  439   7.719  10.893   4.681
   40AS4      C  440   8.016  10.720   4.939
   40AS4      O  441   8.004  10.626   5.018
   41AS4      N  442   8.044  10.842   4.985
   41AS4      H  443   8.013  10.921   4.932
   41AS4     CA  444   8.080  10.872   5.124
   41AS4     CB  445   8.203  10.963   5.136
   41AS4     CG  446   8.169  11.111   5.114
   41AS4    OD1  447   8.233  11.179   5.032
   41AS4   HD11  448   8.170  11.219   4.966
   41AS4   HD12  449   8.329  11.183   5.061
   41AS4    OD2  450   8.087  11.168   5.190
   41AS4   HD21  451   8.114  11.263   5.202
   41AS4   HD22  452   8.012  11.103   5.202
   41AS4      C  453   7.966  10.895   5.223
   41AS4      O  454   7.957  10.831   5.328
   42GL4      N  455   7.870  10.977   5.181
   42GL4      H  456   7.873  11.008   5.086
   42GL4     CA  457   7.762  11.031   5.265
   42GL4     CB  458   7.682  11.116   5.167
   42GL4     CG  459   7.711  11.259   5.214
   42GL4     CD  460   7.664  11.374   5.125
   42GL4    OE1  461   7.541  11.397   5.119
   42GL4   HE11  462   7.509  11.424   5.029
   42GL4   HE12  463   7.499  11.367   5.205
   42GL4    OE2  464   7.734  11.412   5.029
   42GL4   HE21  465   7.715  11.498   4.984
   42GL4   HE22  466   7.795  11.334   5.013
   42GL4      C  467   7.665  10.925   5.318
   42GL4      O  468   7.603  10.939   5.423
   43GLY      N  469   7.669  10.808   5.254
   43GLY      H  470   7.699  10.808   5.159
   43GLY     CA  471   7.598  10.687   5.297
   43GLY      C  472   7.657  10.608   5.414
   43GLY      O  473   7.575  10.561   5.494
   44PHE      N  474   7.789  10.623   5.430
   44PHE      H  475   7.835  10.683   5.365
   44PHE     CA  476   7.865  10.534   5.520
   44PHE     CB  477   7.946  10.442   5.429
   44PHE     CG  478   7.865  10.362   5.327
   44PHE    CD1  479   7.815  10.238   5.366
   44PHE    HD1  480   7.844  10.196   5.462
   44PHE    CD2  481   7.833  10.420   5.205
   44PHE    HD2  482   7.874  10.519   5.186
   44PHE    CE1  483   7.715  10.188   5.282
   44PHE    HE1  484   7.639  10.121   5.320
   44PHE    CE2  485   7.748  10.360   5.113
   44PHE    HE2  486   7.737  10.406   5.015
   44PHE     CZ  487   7.685  10.244   5.159
   44PHE     HZ  488   7.640  10.191   5.075
   44PHE      C  489   7.953  10.606   5.622
   44PHE      O  490   8.000  10.717   5.600
   45GLY      N  491   7.979  10.542   5.736
   45GLY      H  492   7.959  10.444   5.737
   45GLY     CA  493   8.058  10.584   5.853
   45GLY      C  494   8.203  10.613   5.815
   45GLY      O  495   8.244  10.595   5.700
   46PRO      N  496   8.283  10.671   5.904
   46PRO     CA  497   8.424  10.694   5.873
   46PRO     CB  498   8.477  10.730   6.012
   46PRO     CG  499   8.363  10.814   6.071
   46PRO     CD  500   8.235  10.746   6.021
   46PRO      C  501   8.513  10.575   5.836
   46PRO      O  502   8.475  10.459   5.847
   47PRO      N  503   8.629  10.606   5.778
   47PRO     CA  504   8.746  10.519   5.763
   47PRO     CB  505   8.840  10.594   5.668
   47PRO     CG  506   8.805  10.741   5.692
   47PRO     CD  507   8.653  10.729   5.700
   47PRO      C  508   8.814  10.501   5.899
   47PRO      O  509   8.835  10.599   5.971
   48PRO      N  510   8.852  10.381   5.940
   48PRO     CA  511   8.923  10.356   6.067
   48PRO     CB  512   8.937  10.204   6.062
   48PRO     CG  513   8.845  10.147   5.954
   48PRO     CD  514   8.842  10.263   5.854
   48PRO      C  515   9.063  10.418   6.071
   48PRO      O  516   9.122  10.437   5.965
   49SER      N  517   9.107  10.430   6.195
   49SER      H  518   9.057  10.386   6.269
   49SER     CA  519   9.241  10.481   6.227
   49SER     CB  520   9.268  10.453   6.375
   49SER     OG  521   9.386  10.512   6.428
   49SER     HG  522   9.440  10.446   6.481
   49SER      C  523   9.364  10.427   6.153
   49SER      O  524   9.458  10.503   6.132
   50LY3      N  525   9.358  10.309   6.091
   50LY3      H  526   9.297  10.233   6.110
   50LY3     CA  527   9.466  10.274   5.997
   50LY3     CB  528   9.477  10.126   5.962
   50LY3     CG  529   9.611  10.073   6.014
   50LY3     CD  530   9.626   9.928   6.060
   50LY3     CE  531   9.770   9.895   6.101
   50LY3     NZ  532   9.792   9.753   6.130
   50LY3    HZ1  533   9.877   9.741   6.180
   50LY3    HZ2  534   9.725   9.718   6.196
   50LY3    HZ3  535   9.792   9.700   6.046
   50LY3      C  536   9.464  10.354   5.866
   50LY3      O  537   9.573  10.386   5.819
   51TRP      N  538   9.350  10.398   5.814
   51TRP      H  539   9.275  10.407   5.880
   51TRP     CA  540   9.316  10.460   5.685
   51TRP     CB  541   9.223  10.361   5.614
   51TRP     CG  542   9.263  10.216   5.584
   51TRP    CD1  543   9.331  10.186   5.474
   51TRP    HD1  544   9.369  10.246   5.391
   51TRP    CD2  545   9.259  10.099   5.658
   51TRP    NE1  546   9.355  10.055   5.470
   51TRP    HE1  547   9.411  10.024   5.393
   51TRP    CE2  548   9.306   9.995   5.579
   51TRP    CE3  549   9.199  10.081   5.782
   51TRP    HE3  550   9.169  10.166   5.843
   51TRP    CZ2  551   9.278   9.868   5.628
   51TRP    HZ2  552   9.322   9.777   5.586
   51TRP    CZ3  553   9.170   9.951   5.825
   51TRP    HZ3  554   9.096   9.929   5.901
   51TRP    CH2  555   9.210   9.844   5.746
   51TRP    HH2  556   9.209   9.741   5.782
   51TRP      C  557   9.271  10.606   5.688
   51TRP      O  558   9.202  10.655   5.598
   52ILE      N  559   9.312  10.676   5.793
   52ILE      H  560   9.376  10.635   5.858
   52ILE     CA  561   9.278  10.819   5.799
   52ILE     CB  562   9.278  10.864   5.945
   52ILE    CG1  563   9.403  10.815   6.018
   52ILE    CG2  564   9.150  10.816   6.013
   52ILE     CD  565   9.427  10.881   6.154
   52ILE      C  566   9.348  10.915   5.703
   52ILE      O  567   9.471  10.925   5.703
   53GLY      N  568   9.270  10.991   5.627
   53GLY      H  569   9.170  10.989   5.631
   53GLY     CA  570   9.319  11.083   5.524
   53GLY      C  571   9.355  11.008   5.396
   53GLY      O  572   9.372  10.886   5.395
   54THR      N  573   9.373  11.078   5.284
   54THR      H  574   9.376  11.177   5.272
   54THR     CA  575   9.360  11.017   5.151
   54THR     CB  576   9.335  11.130   5.050
   54THR    OG1  577   9.436  11.230   5.070
   54THR    HG1  578   9.439  11.280   4.983
   54THR    CG2  579   9.191  11.181   5.053
   54THR      C  580   9.479  10.937   5.097
   54THR      O  581   9.591  10.953   5.144
   55CYS      N  582   9.453  10.845   5.004
   55CYS      H  583   9.380  10.867   4.939
   55CYS     CA  584   9.545  10.739   4.961
   55CYS     CB  585   9.468  10.642   4.872
   55CYS     SG  586   9.350  10.552   4.981
   55CYS      C  587   9.668  10.794   4.889
   55CYS      O  588   9.663  10.899   4.826
   56GLN      N  589   9.784  10.738   4.922
   56GLN      H  590   9.789  10.677   5.001
   56GLN     CA  591   9.909  10.766   4.851
   56GLN     CB  592  10.034  10.786   4.938
   56GLN     CG  593   9.996  10.898   5.035
   56GLN     CD  594  10.107  10.923   5.138
   56GLN    OE1  595  10.221  10.954   5.106
   56GLN    NE2  596  10.087  10.909   5.269
   56GLN   HE21  597   9.998  10.873   5.295
   56GLN   HE22  598  10.157  10.943   5.332
   56GLN      C  599   9.933  10.661   4.742
   56GLN      O  600   9.963  10.544   4.765
   57GLY      N  601   9.896  10.708   4.623
   57GLY      H  602   9.883  10.806   4.615
   57GLY     CA  603   9.920  10.631   4.500
   57GLY      C  604  10.020  10.702   4.409
   57GLY      O  605   9.981  10.745   4.301
   58PHE      N  606  10.144  10.674   4.448
   58PHE      H  607  10.157  10.597   4.511
   58PHE     CA  608  10.259  10.756   4.407
   58PHE     CB  609  10.282  10.755   4.255
   58PHE     CG  610  10.324  10.622   4.193
   58PHE    CD1  611  10.213  10.545   4.162
   58PHE    HD1  612  10.113  10.588   4.168
   58PHE    CD2  613  10.450  10.570   4.165
   58PHE    HD2  614  10.531  10.643   4.156
   58PHE    CE1  615  10.217  10.419   4.104
   58PHE    HE1  616  10.134  10.352   4.125
   58PHE    CE2  617  10.456  10.445   4.106
   58PHE    HE2  618  10.554  10.407   4.078
   58PHE     CZ  619  10.344  10.369   4.074
   58PHE     HZ  620  10.351  10.269   4.030
   58PHE      C  621  10.249  10.902   4.452
   58PHE      O  622  10.331  10.953   4.528
   59SER      N  623  10.141  10.967   4.410
   59SER      H  624  10.098  10.921   4.332
   59SER     CA  625  10.097  11.097   4.462
   59SER     CB  626  10.092  11.191   4.341
   59SER     OG  627   9.986  11.152   4.254
   59SER     HG  628  10.024  11.161   4.162
   59SER      C  629   9.964  11.082   4.537
   59SER      O  630   9.920  10.970   4.564
   60ASN      N  631   9.901  11.191   4.580
   60ASN      H  632   9.923  11.285   4.554
   60ASN     CA  633   9.772  11.191   4.650
   60ASN     CB  634   9.740  11.320   4.725
   60ASN     CG  635   9.807  11.326   4.863
   60ASN    OD1  636   9.891  11.413   4.887
   60ASN    ND2  637   9.759  11.242   4.953
   60ASN   HD21  638   9.684  11.179   4.931
   60ASN   HD22  639   9.803  11.247   5.043
   60ASN      C  640   9.649  11.148   4.571
   60ASN      O  641   9.596  11.229   4.496
   61PHE      N  642   9.617  11.020   4.588
   61PHE      H  643   9.654  10.982   4.672
   61PHE     CA  644   9.504  10.954   4.520
   61PHE     CB  645   9.545  10.821   4.456
   61PHE     CG  646   9.438  10.744   4.379
   61PHE    CD1  647   9.363  10.651   4.450
   61PHE    HD1  648   9.360  10.663   4.559
   61PHE    CD2  649   9.419  10.768   4.243
   61PHE    HD2  650   9.453  10.857   4.191
   61PHE    CE1  651   9.279  10.565   4.382
   61PHE    HE1  652   9.210  10.501   4.437
   61PHE    CE2  653   9.327  10.685   4.179
   61PHE    HE2  654   9.289  10.717   4.082
   61PHE     CZ  655   9.258  10.585   4.246
   61PHE     HZ  656   9.189  10.518   4.195
   61PHE      C  657   9.378  10.944   4.607
   61PHE      O  658   9.373  10.964   4.728
   62THR      N  659   9.271  10.936   4.529
   62THR      H  660   9.290  10.946   4.431
   62THR     CA  661   9.129  10.945   4.562
   62THR     CB  662   9.034  10.958   4.443
   62THR    OG1  663   9.080  10.877   4.335
   62THR    HG1  664   9.105  10.787   4.372
   62THR    CG2  665   9.015  11.099   4.386
   62THR      C  666   9.088  10.824   4.646
   62THR      O  667   9.091  10.710   4.602
   63CYS      N  668   9.030  10.857   4.762
   63CYS      H  669   9.006  10.952   4.782
   63CYS     CA  670   8.976  10.761   4.860
   63CYS     CB  671   9.098  10.719   4.942
   63CYS     SG  672   9.171  10.562   4.884
   63CYS      C  673   8.874  10.819   4.958
   63CYS      O  674   8.863  10.939   4.981
   64ASN      N  675   8.789  10.736   5.019
   64ASN      H  676   8.811  10.639   5.021
   64ASN     CA  677   8.668  10.771   5.094
   64ASN     CB  678   8.565  10.815   4.989
   64ASN     CG  679   8.514  10.709   4.891
   64ASN    OD1  680   8.540  10.590   4.908
   64ASN    ND2  681   8.445  10.747   4.784
   64ASN   HD21  682   8.413  10.841   4.774
   64ASN   HD22  683   8.400  10.676   4.730
   64ASN      C  684   8.624  10.665   5.196
   64ASN      O  685   8.686  10.561   5.216
   65ASN      N  686   8.525  10.707   5.274
   65ASN      H  687   8.509  10.806   5.281
   65ASN     CA  688   8.443  10.622   5.361
   65ASN     CB  689   8.309  10.695   5.379
   65ASN     CG  690   8.325  10.833   5.442
   65ASN    OD1  691   8.406  10.921   5.412
   65ASN    ND2  692   8.221  10.860   5.522
   65ASN   HD21  693   8.144  10.798   5.536
   65ASN   HD22  694   8.229  10.943   5.577
   65ASN      C  695   8.419  10.477   5.318
   65ASN      O  696   8.414  10.387   5.402
   66LY3      N  697   8.391  10.461   5.189
   66LY3      H  698   8.364  10.541   5.135
   66LY3     CA  699   8.384  10.334   5.116
   66LY3     CB  700   8.311  10.334   4.982
   66LY3     CG  701   8.163  10.296   4.991
   66LY3     CD  702   8.149  10.144   5.005
   66LY3     CE  703   8.002  10.116   5.037
   66LY3     NZ  704   7.996  10.075   5.178
   66LY3    HZ1  705   7.901  10.090   5.205
   66LY3    HZ2  706   8.016   9.978   5.188
   66LY3    HZ3  707   8.050  10.129   5.243
   66LY3      C  708   8.525  10.282   5.088
   66LY3      O  709   8.562  10.188   5.158
   67ILE      N  710   8.596  10.342   4.993
   67ILE      H  711   8.580  10.437   4.967
   67ILE     CA  712   8.724  10.294   4.939
   67ILE     CB  713   8.750  10.348   4.798
   67ILE    CG1  714   8.641  10.347   4.691
   67ILE    CG2  715   8.871  10.275   4.739
   67ILE     CD  716   8.651  10.451   4.578
   67ILE      C  717   8.829  10.346   5.038
   67ILE      O  718   8.891  10.449   5.015
   68ILE      N  719   8.851  10.274   5.148
   68ILE      H  720   8.810  10.183   5.144
   68ILE     CA  721   8.928  10.321   5.264
   68ILE     CB  722   8.894  10.232   5.384
   68ILE    CG1  723   8.908  10.081   5.360
   68ILE    CG2  724   8.753  10.269   5.432
   68ILE     CD  725   8.947  10.036   5.501
   68ILE      C  726   9.078  10.336   5.241
   68ILE      O  727   9.135  10.432   5.293
   69GLY      N  728   9.124  10.234   5.168
   69GLY      H  729   9.075  10.149   5.149
   69GLY     CA  730   9.265  10.225   5.128
   69GLY      C  731   9.266  10.144   4.997
   69GLY      O  732   9.215  10.034   4.981
   70ALA      N  733   9.345  10.203   4.907
   70ALA      H  734   9.392  10.284   4.942
   70ALA     CA  735   9.367  10.146   4.774
   70ALA     CB  736   9.286  10.240   4.685
   70ALA      C  737   9.518  10.152   4.752
   70ALA      O  738   9.582  10.256   4.737
   71LY3      N  739   9.573  10.031   4.742
   71LY3      H  740   9.516   9.950   4.755
   71LY3     CA  741   9.712  10.000   4.707
   71LY3     CB  742   9.782   9.915   4.813
   71LY3     CG  743   9.821   9.998   4.935
   71LY3     CD  744   9.822   9.909   5.060
   71LY3     CE  745   9.860   9.990   5.184
   71LY3     NZ  746   9.911   9.922   5.303
   71LY3    HZ1  747   9.840   9.873   5.354
   71LY3    HZ2  748   9.990   9.864   5.284
   71LY3    HZ3  749   9.944   9.990   5.369
   71LY3      C  750   9.733   9.941   4.568
   71LY3      O  751   9.647   9.879   4.506
   72TY0      N  752   9.861   9.929   4.534
   72TY0      H  753   9.938   9.942   4.597
   72TY0     CA  754   9.902   9.893   4.398
   72TY0     CB  755   9.881  10.018   4.312
   72TY0     CG  756   9.978  10.127   4.359
   72TY0    CD1  757  10.109  10.138   4.313
   72TY0    HD1  758  10.148  10.065   4.242
   72TY0    CD2  759   9.921  10.210   4.454
   72TY0    HD2  760   9.817  10.195   4.484
   72TY0    CE1  761  10.183  10.246   4.360
   72TY0    HE1  762  10.282  10.262   4.319
   72TY0    CE2  763  10.000  10.309   4.512
   72TY0    HE2  764   9.981  10.345   4.614
   72TY0     CZ  765  10.127  10.326   4.459
   72TY0     OH  766  10.207  10.413   4.527
   72TY0    HH1  767  10.298  10.397   4.489
   72TY0    HH2  768  10.177  10.400   4.621
   72TY0      C  769  10.036   9.822   4.378
   72TY0      O  770  10.143   9.854   4.431
   73TY0      N  771  10.029   9.707   4.312
   73TY0      H  772   9.955   9.669   4.257
   73TY0     CA  773  10.142   9.615   4.306
   73TY0     CB  774  10.097   9.487   4.377
   73TY0     CG  775  10.076   9.489   4.529
   73TY0    CD1  776  10.180   9.450   4.612
   73TY0    HD1  777  10.274   9.413   4.570
   73TY0    CD2  778   9.950   9.531   4.572
   73TY0    HD2  779   9.863   9.535   4.506
   73TY0    CE1  780  10.153   9.474   4.746
   73TY0    HE1  781  10.228   9.457   4.823
   73TY0    CE2  782   9.926   9.552   4.707
   73TY0    HE2  783   9.846   9.620   4.735
   73TY0     CZ  784  10.032   9.524   4.793
   73TY0     OH  785  10.026   9.568   4.921
   73TY0    HH1  786  10.116   9.548   4.959
   73TY0    HH2  787   9.929   9.580   4.944
   73TY0      C  788  10.170   9.573   4.161
   73TY0      O  789  10.081   9.553   4.078
   74ARG      N  790  10.299   9.578   4.131
   74ARG      H  791  10.360   9.576   4.209
   74ARG     CA  792  10.362   9.541   4.003
   74ARG     CB  793  10.320   9.640   3.894
   74ARG     CG  794  10.349   9.576   3.758
   74ARG     CD  795  10.389   9.683   3.656
   74ARG     NE  796  10.426   9.615   3.531
   74ARG     HE  797  10.523   9.595   3.518
   74ARG     CZ  798  10.353   9.608   3.419
   74ARG    NH1  799  10.234   9.669   3.408
   74ARG   HH11  800  10.208   9.713   3.495
   74ARG   HH12  801  10.169   9.667   3.332
   74ARG    NH2  802  10.413   9.549   3.315
   74ARG   HH21  803  10.508   9.518   3.318
   74ARG   HH22  804  10.378   9.543   3.222
   74ARG      C  805  10.514   9.528   4.006
   74ARG      O  806  10.591   9.623   4.013
   75SER      N  807  10.553   9.402   4.027
   75SER      H  808  10.485   9.336   4.060
   75SER     CA  809  10.695   9.366   4.034
   75SER     CB  810  10.715   9.229   4.100
   75SER     OG  811  10.623   9.127   4.060
   75SER     HG  812  10.532   9.147   4.096
   75SER      C  813  10.783   9.368   3.909
   75SER      O  814  10.891   9.427   3.899
   76SER      N  815  10.723   9.303   3.810
   76SER      H  816  10.635   9.256   3.819
   76SER     CA  817  10.781   9.283   3.676
   76SER     CB  818  10.714   9.165   3.605
   76SER     OG  819  10.683   9.054   3.689
   76SER     HG  820  10.597   9.070   3.739
   76SER      C  821  10.771   9.412   3.596
   76SER      O  822  10.659   9.446   3.559
   77GLY      N  823  10.881   9.441   3.527
   77GLY      H  824  10.953   9.372   3.516
   77GLY     CA  825  10.907   9.567   3.456
   77GLY      C  826  10.872   9.702   3.518
   77GLY      O  827  10.926   9.739   3.622
   78GLN      N  828  10.800   9.775   3.433
   78GLN      H  829  10.776   9.741   3.342
   78GLN     CA  830  10.756   9.915   3.450
   78GLN     CB  831  10.817  10.008   3.344
   78GLN     CG  832  10.969   9.998   3.342
   78GLN     CD  833  11.025  10.101   3.243
   78GLN    OE1  834  11.022  10.091   3.120
   78GLN    NE2  835  11.054  10.218   3.298
   78GLN   HE21  836  11.042  10.235   3.395
   78GLN   HE22  837  11.092  10.291   3.240
   78GLN      C  838  10.606   9.940   3.461
   78GLN      O  839  10.530   9.862   3.402
   79PHE      N  840  10.567  10.048   3.527
   79PHE      H  841  10.628  10.104   3.583
   79PHE     CA  842  10.427  10.089   3.549
   79PHE     CB  843  10.404  10.170   3.676
   79PHE     CG  844  10.382  10.088   3.803
   79PHE    CD1  845  10.497  10.042   3.867
   79PHE    HD1  846  10.596  10.070   3.834
   79PHE    CD2  847  10.257  10.071   3.860
   79PHE    HD2  848  10.166  10.105   3.811
   79PHE    CE1  849  10.493   9.972   3.987
   79PHE    HE1  850  10.580   9.932   4.039
   79PHE    CE2  851  10.255   9.997   3.978
   79PHE    HE2  852  10.158   9.986   4.028
   79PHE     CZ  853  10.368   9.947   4.042
   79PHE     HZ  854  10.359   9.919   4.147
   79PHE      C  855  10.359  10.156   3.429
   79PHE      O  856  10.393  10.266   3.385
   80ARG      N  857  10.321  10.057   3.349
   80ARG      H  858  10.349   9.961   3.359
   80ARG     CA  859  10.245  10.089   3.228
   80ARG     CB  860  10.190   9.968   3.152
   80ARG     CG  861  10.300   9.883   3.089
   80ARG     CD  862  10.351   9.936   2.955
   80ARG     NE  863  10.255   9.900   2.849
   80ARG     HE  864  10.158   9.899   2.871
   80ARG     CZ  865  10.284   9.831   2.737
   80ARG    NH1  866  10.406   9.793   2.698
   80ARG   HH11  867  10.488   9.832   2.739
   80ARG   HH12  868  10.413   9.720   2.630
   80ARG    NH2  869  10.180   9.816   2.654
   80ARG   HH21  870  10.095   9.860   2.685
   80ARG   HH22  871  10.193   9.757   2.575
   80ARG      C  872  10.128  10.183   3.257
   80ARG      O  873  10.038  10.157   3.337
   81GLN      N  874  10.127  10.296   3.188
   81GLN      H  875  10.198  10.311   3.119
   81GLN     CA  876  10.040  10.414   3.203
   81GLN     CB  877  10.092  10.548   3.150
   81GLN     CG  878  10.206  10.595   3.240
   81GLN     CD  879  10.285  10.717   3.191
   81GLN    OE1  880  10.390  10.706   3.128
   81GLN    NE2  881  10.257  10.837   3.242
   81GLN   HE21  882  10.208  10.860   3.326
   81GLN   HE22  883  10.307  10.911   3.197
   81GLN      C  884   9.901  10.392   3.143
   81GLN      O  885   9.803  10.444   3.197
   82GL4      N  886   9.895  10.303   3.044
   82GL4      H  887   9.983  10.290   2.999
   82GL4     CA  888   9.772  10.260   2.976
   82GL4     CB  889   9.815  10.182   2.852
   82GL4     CG  890   9.882  10.267   2.743
   82GL4     CD  891  10.025  10.314   2.768
   82GL4    OE1  892  10.061  10.432   2.748
   82GL4   HE11  893  10.159  10.428   2.768
   82GL4   HE12  894   9.986  10.493   2.722
   82GL4    OE2  895  10.101  10.229   2.819
   82GL4   HE21  896  10.163  10.273   2.884
   82GL4   HE22  897  10.058  10.139   2.809
   82GL4      C  898   9.678  10.179   3.065
   82GL4      O  899   9.556  10.186   3.050
   83AS4      N  900   9.746  10.099   3.145
   83AS4      H  901   9.841  10.080   3.118
   83AS4     CA  902   9.680  10.012   3.245
   83AS4     CB  903   9.767   9.889   3.268
   83AS4     CG  904   9.747   9.769   3.175
   83AS4    OD1  905   9.823   9.753   3.076
   83AS4   HD11  906   9.782   9.696   3.005
   83AS4   HD12  907   9.900   9.813   3.096
   83AS4    OD2  908   9.663   9.681   3.203
   83AS4   HD21  909   9.712   9.595   3.198
   83AS4   HD22  910   9.573   9.720   3.222
   83AS4      C  911   9.653  10.087   3.375
   83AS4      O  912   9.607  10.027   3.472
   84PHE      N  913   9.700  10.212   3.379
   84PHE      H  914   9.724  10.259   3.294
   84PHE     CA  915   9.703  10.307   3.491
   84PHE     CB  916   9.568  10.332   3.558
   84PHE     CG  917   9.457  10.374   3.460
   84PHE    CD1  918   9.365  10.294   3.395
   84PHE    HD1  919   9.344  10.198   3.442
   84PHE    CD2  920   9.467  10.505   3.414
   84PHE    HD2  921   9.537  10.573   3.463
   84PHE    CE1  922   9.290  10.337   3.286
   84PHE    HE1  923   9.211  10.272   3.249
   84PHE    CE2  924   9.384  10.553   3.313
   84PHE    HE2  925   9.370  10.661   3.307
   84PHE     CZ  926   9.293  10.471   3.247
   84PHE     HZ  927   9.214  10.503   3.179
   84PHE      C  928   9.792  10.256   3.605
   84PHE      O  929   9.757  10.155   3.667
   85GLN      N  930   9.870  10.355   3.648
   85GLN      H  931   9.883  10.440   3.597
   85GLN     CA  932   9.968  10.341   3.757
   85GLN     CB  933  10.069  10.453   3.735
   85GLN     CG  934  10.156  10.445   3.610
   85GLN     CD  935  10.260  10.557   3.606
   85GLN    OE1  936  10.237  10.668   3.654
   85GLN    NE2  937  10.371  10.532   3.536
   85GLN   HE21  938  10.389  10.447   3.488
   85GLN   HE22  939  10.445  10.599   3.534
   85GLN      C  940   9.901  10.341   3.895
   85GLN      O  941   9.922  10.247   3.971
   86SER      N  942   9.814  10.438   3.919
   86SER      H  943   9.816  10.519   3.861
   86SER     CA  944   9.738  10.462   4.043
   86SER     CB  945   9.675  10.601   4.028
   86SER     OG  946   9.623  10.619   3.896
   86SER     HG  947   9.593  10.714   3.895
   86SER      C  948   9.631  10.352   4.047
   86SER      O  949   9.612  10.276   3.953
   87PRO      N  950   9.562  10.341   4.160
   87PRO     CA  951   9.462  10.236   4.183
   87PRO     CB  952   9.442  10.229   4.335
   87PRO     CG  953   9.574  10.291   4.383
   87PRO     CD  954   9.602  10.406   4.286
   87PRO      C  955   9.341  10.240   4.089
   87PRO      O  956   9.269  10.141   4.083
   88ARG      N  957   9.335  10.332   3.994
   88ARG      H  958   9.398  10.409   3.995
   88ARG     CA  959   9.236  10.334   3.885
   88ARG     CB  960   9.245  10.462   3.801
   88ARG     CG  961   9.118  10.478   3.718
   88ARG     CD  962   9.130  10.598   3.623
   88ARG     NE  963   9.011  10.623   3.541
   88ARG     HE  964   8.948  10.691   3.579
   88ARG     CZ  965   8.967  10.554   3.435
   88ARG    NH1  966   9.024  10.439   3.397
   88ARG   HH11  967   9.097  10.402   3.454
   88ARG   HH12  968   8.975  10.387   3.328
   88ARG    NH2  969   8.876  10.607   3.351
   88ARG   HH21  970   8.831  10.694   3.369
   88ARG   HH22  971   8.867  10.564   3.261
   88ARG      C  972   9.235  10.207   3.799
   88ARG      O  973   9.335  10.151   3.755
   89AS4      N  974   9.110  10.162   3.802
   89AS4      H  975   9.052  10.188   3.879
   89AS4     CA  976   9.076  10.045   3.719
   89AS4     CB  977   8.934  10.003   3.757
   89AS4     CG  978   8.908   9.853   3.771
   89AS4    OD1  979   8.950   9.779   3.680
   89AS4   HD11  980   8.932   9.681   3.692
   89AS4   HD12  981   9.010   9.834   3.622
   89AS4    OD2  982   8.821   9.811   3.850
   89AS4   HD21  983   8.801   9.715   3.831
   89AS4   HD22  984   8.795   9.893   3.901
   89AS4      C  985   9.079  10.081   3.571
   89AS4      O  986   9.070  10.195   3.524
   90SER      N  987   9.103   9.972   3.499
   90SER      H  988   9.130   9.890   3.550
   90SER     CA  989   9.087   9.962   3.353
   90SER     CB  990   9.222   9.969   3.281
   90SER     OG  991   9.191   9.982   3.142
   90SER     HG  992   9.266   9.933   3.098
   90SER      C  993   9.014   9.835   3.309
   90SER      O  994   8.917   9.848   3.235
   91GL4      N  995   9.054   9.722   3.367
   91GL4      H  996   9.132   9.721   3.429
   91GL4     CA  997   8.975   9.600   3.345
   91GL4     CB  998   9.052   9.484   3.408
   91GL4     CG  999   9.029   9.348   3.343
   91GL4     CD 1000   9.118   9.235   3.396
   91GL4    OE1 1001   9.229   9.261   3.447
   91GL4   HE11 1002   9.265   9.174   3.481
   91GL4   HE12 1003   9.251   9.359   3.447
   91GL4    OE2 1004   9.076   9.119   3.379
   91GL4   HE21 1005   9.133   9.061   3.437
   91GL4   HE22 1006   9.001   9.113   3.312
   91GL4      C 1007   8.831   9.609   3.397
   91GL4      O 1008   8.747   9.541   3.338
   92GLY      N 1009   8.787   9.691   3.492
   92GLY      H 1010   8.850   9.732   3.558
   92GLY     CA 1011   8.652   9.699   3.549
   92GLY      C 1012   8.613   9.600   3.659
   92GLY      O 1013   8.528   9.622   3.746
   93HI2      N 1014   8.673   9.482   3.653
   93HI2      H 1015   8.743   9.475   3.582
   93HI2     CA 1016   8.657   9.370   3.748
   93HI2     CB 1017   8.734   9.244   3.707
   93HI2     CG 1018   8.681   9.112   3.762
   93HI2    ND1 1019   8.711   9.042   3.871
   93HI2    HD1 1020   8.787   9.068   3.930
   93HI2    CD2 1021   8.568   9.053   3.725
   93HI2    HD2 1022   8.519   9.067   3.629
   93HI2    CE1 1023   8.624   8.946   3.901
   93HI2    HE1 1024   8.619   8.895   3.998
   93HI2    NE2 1025   8.530   8.955   3.807
   93HI2    HE2 1026   8.434   8.932   3.822
   93HI2      C 1027   8.668   9.405   3.896
   93HI2      O 1028   8.577   9.378   3.974
   94GLY      N 1029   8.779   9.473   3.926
   94GLY      H 1030   8.838   9.495   3.849
   94GLY     CA 1031   8.813   9.518   4.062
   94GLY      C 1032   8.699   9.600   4.121
   94GLY      O 1033   8.639   9.552   4.217
   95THR      N 1034   8.654   9.701   4.047
   95THR      H 1035   8.710   9.742   3.975
   95THR     CA 1036   8.532   9.778   4.079
   95THR     CB 1037   8.528   9.883   3.968
   95THR    OG1 1038   8.647   9.962   3.968
   95THR    HG1 1039   8.700   9.923   3.893
   95THR    CG2 1040   8.399   9.965   3.970
   95THR      C 1041   8.404   9.695   4.091
   95THR      O 1042   8.326   9.717   4.183
   96HI2      N 1043   8.393   9.586   4.014
   96HI2      H 1044   8.452   9.577   3.934
   96HI2     CA 1045   8.282   9.491   4.027
   96HI2     CB 1046   8.263   9.400   3.905
   96HI2     CG 1047   8.146   9.306   3.935
   96HI2    ND1 1048   8.164   9.180   3.975
   96HI2    HD1 1049   8.249   9.128   3.977
   96HI2    CD2 1050   8.017   9.336   3.947
   96HI2    HD2 1051   7.966   9.432   3.942
   96HI2    CE1 1052   8.045   9.126   3.998
   96HI2    HE1 1053   8.010   9.024   4.012
   96HI2    NE2 1054   7.956   9.224   3.985
   96HI2    HE2 1055   7.859   9.201   3.983
   96HI2      C 1056   8.290   9.408   4.156
   96HI2      O 1057   8.208   9.439   4.243
   97THR      N 1058   8.411   9.357   4.178
   97THR      H 1059   8.486   9.353   4.113
   97THR     CA 1060   8.437   9.280   4.301
   97THR     CB 1061   8.570   9.205   4.297
   97THR    OG1 1062   8.581   9.123   4.180
   97THR    HG1 1063   8.676   9.099   4.162
   97THR    CG2 1064   8.591   9.110   4.415
   97THR      C 1065   8.421   9.358   4.432
   97THR      O 1066   8.328   9.315   4.500
   98ALA      N 1067   8.433   9.491   4.425
   98ALA      H 1068   8.493   9.527   4.354
   98ALA     CA 1069   8.407   9.579   4.540
   98ALA     CB 1070   8.498   9.699   4.516
   98ALA      C 1071   8.260   9.623   4.549
   98ALA      O 1072   8.211   9.604   4.660
   99SER      N 1073   8.203   9.657   4.434
   99SER      H 1074   8.257   9.649   4.351
   99SER     CA 1075   8.061   9.693   4.418
   99SER     CB 1076   8.012   9.743   4.282
   99SER     OG 1077   8.094   9.835   4.209
   99SER     HG 1078   8.183   9.793   4.189
   99SER      C 1079   7.967   9.579   4.458
   99SER      O 1080   7.888   9.602   4.549
  100THR      N 1081   7.996   9.460   4.406
  100THR      H 1082   8.085   9.456   4.360
  100THR     CA 1083   7.926   9.335   4.440
  100THR     CB 1084   7.923   9.246   4.316
  100THR    OG1 1085   7.856   9.320   4.214
  100THR    HG1 1086   7.898   9.287   4.129
  100THR    CG2 1087   7.869   9.103   4.324
  100THR      C 1088   7.960   9.269   4.573
  100THR      O 1089   7.883   9.184   4.618
  101ALA      N 1090   8.066   9.311   4.643
  101ALA      H 1091   8.151   9.333   4.594
  101ALA     CA 1092   8.091   9.283   4.785
  101ALA     CB 1093   8.239   9.286   4.822
  101ALA      C 1094   8.011   9.378   4.875
  101ALA      O 1095   7.936   9.327   4.958
  102ALA      N 1096   8.016   9.509   4.853
  102ALA      H 1097   8.062   9.552   4.775
  102ALA     CA 1098   7.946   9.605   4.940
  102ALA     CB 1099   8.037   9.642   5.057
  102ALA      C 1100   7.916   9.730   4.857
  102ALA      O 1101   7.978   9.835   4.874
  103GLY      N 1102   7.799   9.734   4.793
  103GLY      H 1103   7.732   9.660   4.799
  103GLY     CA 1104   7.758   9.845   4.706
  103GLY      C 1105   7.626   9.797   4.644
  103GLY      O 1106   7.543   9.745   4.719
  104GLY      N 1107   7.601   9.844   4.522
  104GLY      H 1108   7.659   9.915   4.482
  104GLY     CA 1109   7.498   9.799   4.427
  104GLY      C 1110   7.352   9.825   4.465
  104GLY      O 1111   7.274   9.870   4.382
  105LEU      N 1112   7.329   9.821   4.596
  105LEU      H 1113   7.399   9.781   4.655
  105LEU     CA 1114   7.204   9.866   4.659
  105LEU     CB 1115   7.191   9.797   4.795
  105LEU     CG 1116   7.115   9.668   4.766
  105LEU    CD1 1117   7.145   9.568   4.878
  105LEU    CD2 1118   6.964   9.694   4.759
  105LEU      C 1119   7.176  10.016   4.675
  105LEU      O 1120   7.127  10.068   4.775
  106VAL      N 1121   7.240  10.089   4.584
  106VAL      H 1122   7.283  10.039   4.509
  106VAL     CA 1123   7.218  10.234   4.575
  106VAL     CB 1124   7.347  10.315   4.558
  106VAL    CG1 1125   7.408  10.350   4.694
  106VAL    CG2 1126   7.457  10.265   4.464
  106VAL      C 1127   7.112  10.266   4.471
  106VAL      O 1128   7.102  10.202   4.366
  107SER      N 1129   7.029  10.367   4.497
  107SER      H 1130   7.041  10.420   4.582
  107SER     CA 1131   6.924  10.416   4.407
  107SER     CB 1132   6.827  10.515   4.472
  107SER     OG 1133   6.703  10.531   4.402
  107SER     HG 1134   6.689  10.629   4.394
  107SER      C 1135   6.978  10.476   4.277
  107SER      O 1136   7.007  10.596   4.271
  108MET      N 1137   6.974  10.387   4.179
  108MET      H 1138   6.960  10.291   4.201
  108MET     CA 1139   7.003  10.417   4.038
  108MET     CB 1140   7.115  10.326   3.986
  108MET     CG 1141   7.252  10.341   4.054
  108MET     SD 1142   7.362  10.196   4.034
  108MET     CE 1143   7.276  10.055   4.100
  108MET      C 1144   6.885  10.398   3.943
  108MET      O 1145   6.773  10.376   3.988
  109ALA      N 1146   6.913  10.428   3.816
  109ALA      H 1147   7.001  10.464   3.785
  109ALA     CA 1148   6.818  10.388   3.712
  109ALA     CB 1149   6.852  10.474   3.590
  109ALA      C 1150   6.834  10.240   3.676
  109ALA      O 1151   6.933  10.208   3.610
  110SER      N 1152   6.728  10.159   3.684
  110SER      H 1153   6.652  10.185   3.743
  110SER     CA 1154   6.711  10.026   3.624
  110SER     CB 1155   6.607   9.955   3.711
  110SER     OG 1156   6.482  10.023   3.694
  110SER     HG 1157   6.468  10.103   3.753
  110SER      C 1158   6.680  10.033   3.475
  110SER      O 1159   6.648  10.138   3.418
  111LEU      N 1160   6.690   9.920   3.406
  111LEU      H 1161   6.693   9.831   3.452
  111LEU     CA 1162   6.658   9.915   3.263
  111LEU     CB 1163   6.728   9.793   3.204
  111LEU     CG 1164   6.880   9.802   3.192
  111LEU    CD1 1165   6.938   9.663   3.161
  111LEU    CD2 1166   6.923   9.902   3.084
  111LEU      C 1167   6.513   9.915   3.215
  111LEU      O 1168   6.427   9.912   3.304
  112MET      N 1169   6.501   9.956   3.089
  112MET      H 1170   6.575   9.986   3.028
  112MET     CA 1171   6.375   9.964   3.014
  112MET     CB 1172   6.356  10.074   2.910
  112MET     CG 1173   6.356  10.207   2.986
  112MET     SD 1174   6.384  10.358   2.886
  112MET     CE 1175   6.309  10.460   3.011
  112MET      C 1176   6.334   9.824   2.966
  112MET      O 1177   6.412   9.765   2.892
  113GLY      N 1178   6.206   9.795   2.983
  113GLY      H 1179   6.165   9.856   3.051
  113GLY     CA 1180   6.142   9.673   2.932
  113GLY      C 1181   6.183   9.538   2.990
  113GLY      O 1182   6.092   9.455   2.991
  114PHE      N 1183   6.314   9.510   2.991
  114PHE      H 1184   6.371   9.581   2.951
  114PHE     CA 1185   6.377   9.390   3.049
  114PHE     CB 1186   6.427   9.291   2.944
  114PHE     CG 1187   6.522   9.343   2.836
  114PHE    CD1 1188   6.659   9.320   2.835
  114PHE    HD1 1189   6.711   9.271   2.917
  114PHE    CD2 1190   6.460   9.428   2.745
  114PHE    HD2 1191   6.351   9.436   2.739
  114PHE    CE1 1192   6.732   9.393   2.742
  114PHE    HE1 1193   6.828   9.352   2.710
  114PHE    CE2 1194   6.538   9.505   2.660
  114PHE    HE2 1195   6.491   9.579   2.595
  114PHE     CZ 1196   6.675   9.486   2.655
  114PHE     HZ 1197   6.734   9.548   2.587
  114PHE      C 1198   6.496   9.438   3.132
  114PHE      O 1199   6.551   9.545   3.104
  115GLY      N 1200   6.525   9.357   3.233
  115GLY      H 1201   6.456   9.294   3.269
  115GLY     CA 1202   6.627   9.387   3.335
  115GLY      C 1203   6.576   9.492   3.434
  115GLY      O 1204   6.642   9.591   3.465
  116LEU      N 1205   6.458   9.468   3.490
  116LEU      H 1206   6.402   9.391   3.459
  116LEU     CA 1207   6.392   9.548   3.595
  116LEU     CB 1208   6.241   9.536   3.570
  116LEU     CG 1209   6.197   9.554   3.425
  116LEU    CD1 1210   6.053   9.508   3.405
  116LEU    CD2 1211   6.217   9.704   3.397
  116LEU      C 1212   6.445   9.515   3.734
  116LEU      O 1213   6.494   9.403   3.746
  117GLY      N 1214   6.405   9.589   3.837
  117GLY      H 1215   6.345   9.668   3.823
  117GLY     CA 1216   6.445   9.557   3.975
  117GLY      C 1217   6.586   9.599   4.018
  117GLY      O 1218   6.652   9.669   3.941
  118THR      N 1219   6.611   9.592   4.149
  118THR      H 1220   6.531   9.579   4.208
  118THR     CA 1221   6.736   9.632   4.213
  118THR     CB 1222   6.736   9.632   4.366
  118THR    OG1 1223   6.673   9.516   4.421
  118THR    HG1 1224   6.636   9.529   4.513
  118THR    CG2 1225   6.687   9.762   4.430
  118THR      C 1226   6.857   9.558   4.155
  118THR      O 1227   6.842   9.466   4.075
  119ALA      N 1228   6.969   9.627   4.172
  119ALA      H 1229   6.968   9.727   4.176
  119ALA     CA 1230   7.099   9.564   4.149
  119ALA     CB 1231   7.195   9.667   4.088
  119ALA      C 1232   7.155   9.488   4.270
  119ALA      O 1233   7.131   9.516   4.387
  120ARG      N 1234   7.245   9.398   4.233
  120ARG      H 1235   7.276   9.367   4.143
  120ARG     CA 1236   7.317   9.328   4.342
  120ARG     CB 1237   7.380   9.195   4.302
  120ARG     CG 1238   7.266   9.098   4.269
  120ARG     CD 1239   7.317   8.958   4.236
  120ARG     NE 1240   7.202   8.866   4.231
  120ARG     HE 1241   7.134   8.897   4.165
  120ARG     CZ 1242   7.174   8.766   4.316
  120ARG    NH1 1243   7.271   8.742   4.405
  120ARG   HH11 1244   7.363   8.780   4.417
  120ARG   HH12 1245   7.235   8.697   4.487
  120ARG    NH2 1246   7.052   8.716   4.338
  120ARG   HH21 1247   6.977   8.749   4.281
  120ARG   HH22 1248   7.035   8.648   4.409
  120ARG      C 1249   7.433   9.409   4.399
  120ARG      O 1250   7.468   9.507   4.334
  121GLY      N 1251   7.473   9.390   4.525
  121GLY      H 1252   7.406   9.342   4.581
  121GLY     CA 1253   7.585   9.451   4.598
  121GLY      C 1254   7.599   9.408   4.744
  121GLY      O 1255   7.652   9.482   4.826
  122GLY      N 1256   7.595   9.275   4.752
  122GLY      H 1257   7.585   9.217   4.671
  122GLY     CA 1258   7.627   9.184   4.863
  122GLY      C 1259   7.583   9.242   4.998
  122GLY      O 1260   7.464   9.246   5.030
  123VAL      N 1261   7.673   9.310   5.069
  123VAL      H 1262   7.759   9.344   5.031
  123VAL     CA 1263   7.652   9.358   5.206
  123VAL     CB 1264   7.734   9.275   5.307
  123VAL    CG1 1265   7.663   9.150   5.358
  123VAL    CG2 1266   7.879   9.248   5.266
  123VAL      C 1267   7.690   9.505   5.217
  123VAL      O 1268   7.793   9.544   5.272
  124PRO      N 1269   7.604   9.596   5.172
  124PRO     CA 1270   7.634   9.739   5.158
  124PRO     CB 1271   7.496   9.795   5.120
  124PRO     CG 1272   7.389   9.689   5.144
  124PRO     CD 1273   7.473   9.565   5.113
  124PRO      C 1274   7.704   9.814   5.272
  124PRO      O 1275   7.804   9.878   5.243
  125SER      N 1276   7.674   9.772   5.394
  125SER      H 1277   7.595   9.712   5.410
  125SER     CA 1278   7.732   9.830   5.516
  125SER     CB 1279   7.658   9.820   5.649
  125SER     OG 1280   7.548   9.911   5.654
  125SER     HG 1281   7.481   9.895   5.581
  125SER      C 1282   7.880   9.796   5.537
  125SER      O 1283   7.940   9.872   5.613
  126ALA      N 1284   7.937   9.696   5.471
  126ALA      H 1285   7.889   9.640   5.404
  126ALA     CA 1286   8.082   9.670   5.478
  126ALA     CB 1287   8.102   9.529   5.422
  126ALA      C 1288   8.170   9.772   5.406
  126ALA      O 1289   8.131   9.850   5.319
  127ARG      N 1290   8.289   9.793   5.459
  127ARG      H 1291   8.306   9.740   5.543
  127ARG     CA 1292   8.403   9.871   5.405
  127ARG     CB 1293   8.487   9.927   5.520
  127ARG     CG 1294   8.424  10.043   5.598
  127ARG     CD 1295   8.481  10.061   5.739
  127ARG     NE 1296   8.418  10.168   5.818
  127ARG     HE 1297   8.434  10.260   5.782
  127ARG     CZ 1298   8.328  10.152   5.916
  127ARG    NH1 1299   8.268  10.036   5.946
  127ARG   HH11 1300   8.293   9.944   5.913
  127ARG   HH12 1301   8.181  10.040   5.995
  127ARG    NH2 1302   8.301  10.270   5.973
  127ARG   HH21 1303   8.345  10.356   5.944
  127ARG   HH22 1304   8.227  10.289   6.037
  127ARG      C 1305   8.490   9.783   5.315
  127ARG      O 1306   8.500   9.662   5.329
  128ILE      N 1307   8.536   9.845   5.207
  128ILE      H 1308   8.520   9.944   5.203
  128ILE     CA 1309   8.622   9.779   5.107
  128ILE     CB 1310   8.558   9.784   4.968
  128ILE    CG1 1311   8.508   9.921   4.924
  128ILE    CG2 1312   8.464   9.664   4.949
  128ILE     CD 1313   8.453   9.931   4.782
  128ILE      C 1314   8.765   9.833   5.099
  128ILE      O 1315   8.780   9.955   5.094
  129ALA      N 1316   8.863   9.743   5.106
  129ALA      H 1317   8.834   9.650   5.130
  129ALA     CA 1318   9.008   9.768   5.095
  129ALA     CB 1319   9.079   9.718   5.221
  129ALA      C 1320   9.064   9.705   4.968
  129ALA      O 1321   9.044   9.585   4.951
  130VAL      N 1322   9.128   9.787   4.884
  130VAL      H 1323   9.175   9.871   4.912
  130VAL     CA 1324   9.182   9.738   4.756
  130VAL     CB 1325   9.138   9.836   4.647
  130VAL    CG1 1326   9.197   9.811   4.508
  130VAL    CG2 1327   8.987   9.817   4.635
  130VAL      C 1328   9.333   9.714   4.758
  130VAL      O 1329   9.413   9.795   4.805
  131TY0      N 1330   9.373   9.619   4.675
  131TY0      H 1331   9.314   9.567   4.612
  131TY0     CA 1332   9.513   9.584   4.645
  131TY0     CB 1333   9.563   9.477   4.742
  131TY0     CG 1334   9.542   9.503   4.891
  131TY0    CD1 1335   9.638   9.575   4.961
  131TY0    HD1 1336   9.743   9.588   4.938
  131TY0    CD2 1337   9.423   9.464   4.952
  131TY0    HD2 1338   9.339   9.423   4.896
  131TY0    CE1 1339   9.615   9.602   5.096
  131TY0    HE1 1340   9.697   9.646   5.152
  131TY0    CE2 1341   9.408   9.477   5.089
  131TY0    HE2 1342   9.319   9.439   5.139
  131TY0     CZ 1343   9.503   9.550   5.159
  131TY0     OH 1344   9.482   9.584   5.289
  131TY0    HH1 1345   9.564   9.629   5.324
  131TY0    HH2 1346   9.395   9.544   5.319
  131TY0      C 1347   9.516   9.538   4.499
  131TY0      O 1348   9.476   9.424   4.473
  132LY3      N 1349   9.549   9.632   4.411
  132LY3      H 1350   9.592   9.714   4.449
  132LY3     CA 1351   9.556   9.616   4.265
  132LY3     CB 1352   9.560   9.758   4.211
  132LY3     CG 1353   9.556   9.752   4.058
  132LY3     CD 1354   9.566   9.890   3.994
  132LY3     CE 1355   9.576   9.853   3.846
  132LY3     NZ 1356   9.567   9.976   3.766
  132LY3    HZ1 1357   9.579   9.962   3.668
  132LY3    HZ2 1358   9.472  10.008   3.765
  132LY3    HZ3 1359   9.620  10.051   3.805
  132LY3      C 1360   9.676   9.530   4.223
  132LY3      O 1361   9.793   9.562   4.243
  133ILE      N 1362   9.637   9.404   4.203
  133ILE      H 1363   9.560   9.370   4.256
  133ILE     CA 1364   9.720   9.295   4.150
  133ILE     CB 1365   9.697   9.161   4.221
  133ILE    CG1 1366   9.550   9.121   4.215
  133ILE    CG2 1367   9.756   9.167   4.363
  133ILE     CD 1368   9.536   8.971   4.243
  133ILE      C 1369   9.734   9.265   4.001
  133ILE      O 1370   9.847   9.249   3.955
  134CYS      N 1371   9.620   9.277   3.933
  134CYS      H 1372   9.540   9.322   3.971
  134CYS     CA 1373   9.614   9.246   3.790
  134CYS     CB 1374   9.477   9.184   3.761
  134CYS     SG 1375   9.459   9.005   3.796
  134CYS      C 1376   9.641   9.360   3.690
  134CYS      O 1377   9.568   9.458   3.677
  135TRP      N 1378   9.747   9.343   3.613
  135TRP      H 1379   9.806   9.264   3.632
  135TRP     CA 1380   9.796   9.414   3.494
  135TRP     CB 1381   9.943   9.451   3.510
  135TRP     CG 1382   9.964   9.528   3.640
  135TRP    CD1 1383   9.970   9.474   3.762
  135TRP    HD1 1384   9.969   9.368   3.787
  135TRP    CD2 1385   9.956   9.667   3.651
  135TRP    NE1 1386   9.969   9.573   3.851
  135TRP    HE1 1387   9.968   9.553   3.949
  135TRP    CE2 1388   9.963   9.689   3.787
  135TRP    CE3 1389   9.938   9.772   3.562
  135TRP    HE3 1390   9.930   9.763   3.454
  135TRP    CZ2 1391   9.956   9.819   3.838
  135TRP    HZ2 1392   9.974   9.843   3.943
  135TRP    CZ3 1393   9.930   9.903   3.609
  135TRP    HZ3 1394   9.945   9.985   3.538
  135TRP    CH2 1395   9.942   9.922   3.746
  135TRP    HH2 1396   9.902  10.018   3.780
  135TRP      C 1397   9.760   9.333   3.369
  135TRP      O 1398   9.742   9.212   3.372
  136SER      N 1399   9.749   9.400   3.254
  136SER      H 1400   9.728   9.498   3.255
  136SER     CA 1401   9.720   9.326   3.131
  136SER     CB 1402   9.706   9.419   3.010
  136SER     OG 1403   9.821   9.494   2.971
  136SER     HG 1404   9.807   9.591   2.989
  136SER      C 1405   9.814   9.213   3.089
  136SER      O 1406   9.771   9.115   3.028
  137AS4      N 1407   9.940   9.239   3.123
  137AS4      H 1408   9.967   9.330   3.154
  137AS4     CA 1409  10.051   9.142   3.122
  137AS4     CB 1410  10.183   9.214   3.153
  137AS4     CG 1411  10.252   9.236   3.018
  137AS4    OD1 1412  10.373   9.210   2.999
  137AS4   HD11 1413  10.385   9.180   2.905
  137AS4   HD12 1414  10.429   9.238   3.077
  137AS4    OD2 1415  10.184   9.297   2.933
  137AS4   HD21 1416  10.246   9.352   2.877
  137AS4   HD22 1417  10.086   9.296   2.953
  137AS4      C 1418  10.046   9.018   3.210
  137AS4      O 1419  10.104   8.912   3.184
  138GLY      N 1420   9.994   9.037   3.331
  138GLY      H 1421   9.942   9.118   3.360
  138GLY     CA 1422   9.980   8.930   3.430
  138GLY      C 1423   9.919   8.969   3.565
  138GLY      O 1424   9.911   9.088   3.597
  139CYS      N 1425   9.893   8.860   3.635
  139CYS      H 1426   9.859   8.775   3.594
  139CYS     CA 1427   9.866   8.880   3.779
  139CYS     CB 1428   9.720   8.836   3.799
  139CYS     SG 1429   9.594   8.901   3.684
  139CYS      C 1430   9.964   8.792   3.856
  139CYS      O 1431   9.932   8.676   3.877
  140PHE      N 1432  10.088   8.841   3.855
  140PHE      H 1433  10.105   8.938   3.836
  140PHE     CA 1434  10.209   8.767   3.895
  140PHE     CB 1435  10.340   8.841   3.872
  140PHE     CG 1436  10.402   8.808   3.736
  140PHE    CD1 1437  10.494   8.710   3.701
  140PHE    HD1 1438  10.539   8.652   3.781
  140PHE    CD2 1439  10.341   8.881   3.635
  140PHE    HD2 1440  10.260   8.948   3.663
  140PHE    CE1 1441  10.516   8.677   3.568
  140PHE    HE1 1442  10.600   8.617   3.534
  140PHE    CE2 1443  10.363   8.859   3.499
  140PHE    HE2 1444  10.338   8.934   3.425
  140PHE     CZ 1445  10.453   8.756   3.472
  140PHE     HZ 1446  10.481   8.733   3.370
  140PHE      C 1447  10.202   8.725   4.042
  140PHE      O 1448  10.194   8.811   4.130
  141GLY      N 1449  10.242   8.600   4.067
  141GLY      H 1450  10.287   8.548   3.994
  141GLY     CA 1451  10.237   8.545   4.203
  141GLY      C 1452  10.302   8.619   4.320
  141GLY      O 1453  10.241   8.622   4.427
  142ALA      N 1454  10.418   8.679   4.293
  142ALA      H 1455  10.469   8.676   4.207
  142ALA     CA 1456  10.475   8.767   4.395
  142ALA     CB 1457  10.610   8.820   4.345
  142ALA      C 1458  10.393   8.890   4.436
  142ALA      O 1459  10.367   8.908   4.555
  143AS4      N 1460  10.325   8.950   4.339
  143AS4      H 1461  10.328   8.917   4.244
  143AS4     CA 1462  10.233   9.061   4.370
  143AS4     CB 1463  10.191   9.141   4.246
  143AS4     CG 1464  10.313   9.216   4.191
  143AS4    OD1 1465  10.363   9.175   4.084
  143AS4   HD11 1466  10.430   9.238   4.045
  143AS4   HD12 1467  10.341   9.079   4.064
  143AS4    OD2 1468  10.373   9.300   4.262
  143AS4   HD21 1469  10.467   9.307   4.226
  143AS4   HD22 1470  10.322   9.325   4.343
  143AS4      C 1471  10.112   9.026   4.455
  143AS4      O 1472  10.074   9.111   4.536
  144ILE      N 1473  10.053   8.909   4.430
  144ILE      H 1474  10.073   8.855   4.348
  144ILE     CA 1475   9.943   8.858   4.513
  144ILE     CB 1476   9.878   8.732   4.457
  144ILE    CG1 1477   9.892   8.711   4.306
  144ILE    CG2 1478   9.730   8.744   4.495
  144ILE     CD 1479   9.819   8.590   4.248
  144ILE      C 1480   9.995   8.820   4.652
  144ILE      O 1481   9.947   8.882   4.747
  145LEU      N 1482  10.105   8.746   4.664
  145LEU      H 1483  10.153   8.709   4.585
  145LEU     CA 1484  10.157   8.700   4.793
  145LEU     CB 1485  10.269   8.598   4.769
  145LEU     CG 1486  10.344   8.536   4.888
  145LEU    CD1 1487  10.248   8.444   4.963
  145LEU    CD2 1488  10.475   8.467   4.851
  145LEU      C 1489  10.203   8.815   4.883
  145LEU      O 1490  10.180   8.813   5.004
  146ALA      N 1491  10.249   8.919   4.815
  146ALA      H 1492  10.272   8.907   4.718
  146ALA     CA 1493  10.277   9.050   4.874
  146ALA     CB 1494  10.361   9.134   4.779
  146ALA      C 1495  10.157   9.136   4.917
  146ALA      O 1496  10.152   9.184   5.030
  147ALA      N 1497  10.053   9.138   4.834
  147ALA      H 1498  10.051   9.120   4.736
  147ALA     CA 1499   9.920   9.191   4.870
  147ALA     CB 1500   9.835   9.184   4.743
  147ALA      C 1501   9.844   9.120   4.982
  147ALA      O 1502   9.796   9.191   5.070
  148PHE      N 1503   9.868   8.990   4.996
  148PHE      H 1504   9.905   8.941   4.917
  148PHE     CA 1505   9.830   8.908   5.112
  148PHE     CB 1506   9.873   8.763   5.090
  148PHE     CG 1507   9.770   8.661   5.040
  148PHE    CD1 1508   9.680   8.606   5.130
  148PHE    HD1 1509   9.695   8.623   5.237
  148PHE    CD2 1510   9.756   8.626   4.906
  148PHE    HD2 1511   9.825   8.662   4.830
  148PHE    CE1 1512   9.588   8.506   5.101
  148PHE    HE1 1513   9.544   8.446   5.180
  148PHE    CE2 1514   9.663   8.528   4.873
  148PHE    HE2 1515   9.653   8.515   4.766
  148PHE     CZ 1516   9.582   8.466   4.968
  148PHE     HZ 1517   9.547   8.364   4.953
  148PHE      C 1518   9.895   8.951   5.244
  148PHE      O 1519   9.834   9.005   5.335
  149AS4      N 1520  10.028   8.962   5.233
  149AS4      H 1521  10.067   8.908   5.158
  149AS4     CA 1522  10.118   9.002   5.341
  149AS4     CB 1523  10.264   8.996   5.295
  149AS4     CG 1524  10.367   9.019   5.406
  149AS4    OD1 1525  10.380   9.134   5.452
  149AS4   HD11 1526  10.463   9.148   5.506
  149AS4   HD12 1527  10.299   9.188   5.427
  149AS4    OD2 1528  10.457   8.934   5.421
  149AS4   HD21 1529  10.529   8.970   5.479
  149AS4   HD22 1530  10.424   8.842   5.397
  149AS4      C 1531  10.083   9.140   5.397
  149AS4      O 1532  10.050   9.157   5.515
  150AS4      N 1533  10.071   9.240   5.310
  150AS4      H 1534  10.126   9.232   5.226
  150AS4     CA 1535  10.020   9.374   5.341
  150AS4     CB 1536  10.051   9.474   5.230
  150AS4     CG 1537  10.192   9.532   5.219
  150AS4    OD1 1538  10.251   9.571   5.322
  150AS4   HD11 1539  10.350   9.565   5.307
  150AS4   HD12 1540  10.183   9.576   5.395
  150AS4    OD2 1541  10.231   9.556   5.102
  150AS4   HD21 1542  10.331   9.555   5.096
  150AS4   HD22 1543  10.149   9.552   5.046
  150AS4      C 1544   9.879   9.401   5.393
  150AS4      O 1545   9.858   9.492   5.474
  151ALA      N 1546   9.786   9.320   5.344
  151ALA      H 1547   9.801   9.271   5.258
  151ALA     CA 1548   9.644   9.307   5.378
  151ALA     CB 1549   9.577   9.219   5.272
  151ALA      C 1550   9.632   9.240   5.516
  151ALA      O 1551   9.545   9.282   5.592
  152ILE      N 1552   9.718   9.148   5.558
  152ILE      H 1553   9.788   9.119   5.493
  152ILE     CA 1554   9.726   9.097   5.696
  152ILE     CB 1555   9.809   8.970   5.706
  152ILE    CG1 1556   9.740   8.866   5.618
  152ILE    CG2 1557   9.819   8.929   5.853
  152ILE     CD 1558   9.834   8.745   5.607
  152ILE      C 1559   9.779   9.210   5.785
  152ILE      O 1560   9.724   9.237   5.892
  153ALA      N 1561   9.892   9.264   5.741
  153ALA      H 1562   9.964   9.217   5.690
  153ALA     CA 1563   9.944   9.380   5.816
  153ALA     CB 1564  10.079   9.416   5.754
  153ALA      C 1565   9.856   9.505   5.827
  153ALA      O 1566   9.868   9.587   5.918
  154AS4      N 1567   9.757   9.515   5.739
  154AS4      H 1568   9.781   9.496   5.644
  154AS4     CA 1569   9.651   9.617   5.756
  154AS4     CB 1570   9.597   9.675   5.625
  154AS4     CG 1571   9.695   9.742   5.528
  154AS4    OD1 1572   9.674   9.741   5.405
  154AS4   HD11 1573   9.766   9.729   5.368
  154AS4   HD12 1574   9.583   9.704   5.387
  154AS4    OD2 1575   9.788   9.806   5.580
  154AS4   HD21 1576   9.830   9.854   5.504
  154AS4   HD22 1577   9.789   9.800   5.680
  154AS4      C 1578   9.545   9.575   5.858
  154AS4      O 1579   9.519   9.643   5.957
  155GLY      N 1580   9.491   9.459   5.824
  155GLY      H 1581   9.500   9.432   5.727
  155GLY     CA 1582   9.387   9.388   5.900
  155GLY      C 1583   9.262   9.334   5.830
  155GLY      O 1584   9.160   9.342   5.897
  156VAL      N 1585   9.265   9.310   5.699
  156VAL      H 1586   9.349   9.319   5.646
  156VAL     CA 1587   9.151   9.261   5.619
  156VAL     CB 1588   9.172   9.278   5.469
  156VAL    CG1 1589   9.205   9.424   5.434
  156VAL    CG2 1590   9.274   9.180   5.408
  156VAL      C 1591   9.098   9.125   5.665
  156VAL      O 1592   9.164   9.021   5.657
  157AS4      N 1593   8.972   9.129   5.706
  157AS4      H 1594   8.927   9.215   5.729
  157AS4     CA 1595   8.887   9.017   5.749
  157AS4     CB 1596   8.744   9.067   5.769
  157AS4     CG 1597   8.744   9.167   5.885
  157AS4    OD1 1598   8.736   9.121   6.001
  157AS4   HD11 1599   8.742   9.196   6.067
  157AS4   HD12 1600   8.738   9.022   5.991
  157AS4    OD2 1601   8.777   9.285   5.857
  157AS4   HD21 1602   8.775   9.334   5.944
  157AS4   HD22 1603   8.780   9.291   5.758
  157AS4      C 1604   8.886   8.901   5.649
  157AS4      O 1605   8.859   8.785   5.678
  158ILE      N 1606   8.866   8.950   5.527
  158ILE      H 1607   8.865   9.050   5.519
  158ILE     CA 1608   8.849   8.869   5.405
  158ILE     CB 1609   8.706   8.872   5.352
  158ILE    CG1 1610   8.601   8.851   5.462
  158ILE    CG2 1611   8.700   8.784   5.227
  158ILE     CD 1612   8.478   8.925   5.410
  158ILE      C 1613   8.946   8.922   5.299
  158ILE      O 1614   8.959   9.041   5.270
  159ILE      N 1615   9.014   8.825   5.238
  159ILE      H 1616   8.998   8.734   5.276
  159ILE     CA 1617   9.084   8.837   5.109
  159ILE     CB 1618   9.222   8.774   5.130
  159ILE    CG1 1619   9.307   8.875   5.208
  159ILE    CG2 1620   9.291   8.755   4.996
  159ILE     CD 1621   9.433   8.824   5.277
  159ILE      C 1622   8.992   8.769   5.008
  159ILE      O 1623   8.953   8.654   5.027
  160SER      N 1624   8.938   8.851   4.919
  160SER      H 1625   8.978   8.943   4.913
  160SER     CA 1626   8.856   8.808   4.805
  160SER     CB 1627   8.749   8.910   4.763
  160SER     OG 1628   8.667   8.933   4.878
  160SER     HG 1629   8.714   8.987   4.948
  160SER      C 1630   8.952   8.787   4.688
  160SER      O 1631   9.017   8.879   4.639
  161ILE      N 1632   8.974   8.659   4.659
  161ILE      H 1633   8.902   8.591   4.673
  161ILE     CA 1634   9.065   8.630   4.548
  161ILE     CB 1635   9.146   8.505   4.587
  161ILE    CG1 1636   9.216   8.529   4.721
  161ILE    CG2 1637   9.249   8.478   4.478
  161ILE     CD 1638   9.311   8.416   4.762
  161ILE      C 1639   8.977   8.601   4.426
  161ILE      O 1640   8.901   8.505   4.434
  162SER      N 1641   8.979   8.680   4.319
  162SER      H 1642   9.016   8.772   4.309
  162SER     CA 1643   8.904   8.630   4.202
  162SER     CB 1644   8.831   8.733   4.116
  162SER     OG 1645   8.899   8.828   4.033
  162SER     HG 1646   8.851   8.914   4.052
  162SER      C 1647   8.984   8.545   4.103
  162SER      O 1648   8.923   8.451   4.053
  163VAL      N 1649   9.113   8.564   4.080
  163VAL      H 1650   9.141   8.658   4.100
  163VAL     CA 1651   9.199   8.467   4.011
  163VAL     CB 1652   9.341   8.524   4.000
  163VAL    CG1 1653   9.349   8.643   3.904
  163VAL    CG2 1654   9.401   8.579   4.130
  163VAL      C 1655   9.212   8.324   4.062
  163VAL      O 1656   9.165   8.295   4.172
  164GLY      N 1657   9.243   8.227   3.976
  164GLY      H 1658   9.227   8.244   3.879
  164GLY     CA 1659   9.254   8.085   4.009
  164GLY      C 1660   9.396   8.047   4.054
  164GLY      O 1661   9.495   8.120   4.045
  165GLY      N 1662   9.408   7.923   4.099
  165GLY      H 1663   9.329   7.864   4.116
  165GLY     CA 1664   9.533   7.868   4.153
  165GLY      C 1665   9.640   7.848   4.045
  165GLY      O 1666   9.628   7.760   3.960
  166LY3      N 1667   9.763   7.880   4.086
  166LY3      H 1668   9.793   7.874   4.181
  166LY3     CA 1669   9.871   7.893   3.986
  166LY3     CB 1670   9.951   8.021   4.009
  166LY3     CG 1671   9.859   8.144   4.004
  166LY3     CD 1672   9.953   8.263   3.985
  166LY3     CE 1673  10.013   8.281   3.845
  166LY3     NZ 1674   9.921   8.280   3.731
  166LY3    HZ1 1675   9.929   8.372   3.691
  166LY3    HZ2 1676   9.942   8.202   3.671
  166LY3    HZ3 1677   9.827   8.261   3.761
  166LY3      C 1678   9.951   7.766   3.959
  166LY3      O 1679   9.999   7.761   3.846
  167THR      N 1680   9.965   7.677   4.058
  167THR      H 1681   9.943   7.700   4.152
  167THR     CA 1682  10.024   7.544   4.040
  167THR     CB 1683  10.177   7.541   4.041
  167THR    OG1 1684  10.213   7.403   4.035
  167THR    HG1 1685  10.273   7.366   4.106
  167THR    CG2 1686  10.245   7.596   4.167
  167THR      C 1687   9.968   7.428   4.123
  167THR      O 1688   9.980   7.425   4.245
  168PRO      N 1689   9.925   7.324   4.052
  168PRO     CA 1690   9.884   7.196   4.112
  168PRO     CB 1691   9.819   7.116   3.998
  168PRO     CG 1692   9.759   7.229   3.915
  168PRO     CD 1693   9.864   7.340   3.920
  168PRO      C 1694   9.994   7.103   4.163
  168PRO      O 1695   9.969   6.995   4.215
  169THR      N 1696  10.121   7.141   4.146
  169THR      H 1697  10.144   7.216   4.085
  169THR     CA 1698  10.234   7.056   4.185
  169THR     CB 1699  10.361   7.109   4.118
  169THR    OG1 1700  10.378   7.246   4.158
  169THR    HG1 1701  10.475   7.265   4.172
  169THR    CG2 1702  10.363   7.088   3.967
  169THR      C 1703  10.260   7.042   4.335
  169THR      O 1704  10.317   6.939   4.370
  170ASN      N 1705  10.220   7.143   4.412
  170ASN      H 1706  10.172   7.214   4.361
  170ASN     CA 1707  10.224   7.146   4.559
  170ASN     CB 1708  10.366   7.133   4.613
  170ASN     CG 1709  10.455   7.252   4.574
  170ASN    OD1 1710  10.423   7.370   4.586
  170ASN    ND2 1711  10.582   7.223   4.546
  170ASN   HD21 1712  10.612   7.128   4.543
  170ASN   HD22 1713  10.645   7.299   4.528
  170ASN      C 1714  10.159   7.265   4.630
  170ASN      O 1715  10.094   7.349   4.569
  171TY0      N 1716  10.142   7.258   4.762
  171TY0      H 1717  10.169   7.171   4.804
  171TY0     CA 1718  10.090   7.367   4.846
  171TY0     CB 1719  10.029   7.305   4.972
  171TY0     CG 1720   9.894   7.236   4.951
  171TY0    CD1 1721   9.858   7.117   5.014
  171TY0    HD1 1722   9.933   7.069   5.077
  171TY0    CD2 1723   9.797   7.296   4.872
  171TY0    HD2 1724   9.807   7.384   4.809
  171TY0    CE1 1725   9.732   7.059   5.004
  171TY0    HE1 1726   9.707   6.958   5.037
  171TY0    CE2 1727   9.671   7.240   4.853
  171TY0    HE2 1728   9.601   7.305   4.800
  171TY0     CZ 1729   9.643   7.121   4.918
  171TY0     OH 1730   9.536   7.043   4.886
  171TY0    HH1 1731   9.481   7.093   4.819
  171TY0    HH2 1732   9.564   6.949   4.905
  171TY0      C 1733  10.190   7.480   4.870
  171TY0      O 1734  10.153   7.591   4.907
  172PHE      N 1735  10.318   7.442   4.863
  172PHE      H 1736  10.337   7.344   4.866
  172PHE     CA 1737  10.433   7.523   4.905
  172PHE     CB 1738  10.564   7.447   4.932
  172PHE     CG 1739  10.531   7.334   5.030
  172PHE    CD1 1740  10.492   7.366   5.160
  172PHE    HD1 1741  10.503   7.465   5.203
  172PHE    CD2 1742  10.517   7.208   4.975
  172PHE    HD2 1743  10.579   7.179   4.890
  172PHE    CE1 1744  10.427   7.261   5.224
  172PHE    HE1 1745  10.421   7.277   5.332
  172PHE    CE2 1746  10.435   7.113   5.035
  172PHE    HE2 1747  10.420   7.018   4.984
  172PHE     CZ 1748  10.387   7.143   5.162
  172PHE     HZ 1749  10.325   7.073   5.216
  172PHE      C 1750  10.465   7.632   4.803
  172PHE      O 1751  10.505   7.738   4.850
  173GL4      N 1752  10.464   7.618   4.671
  173GL4      H 1753  10.446   7.533   4.619
  173GL4     CA 1754  10.513   7.726   4.585
  173GL4     CB 1755  10.600   7.663   4.475
  173GL4     CG 1756  10.718   7.592   4.542
  173GL4     CD 1757  10.818   7.547   4.435
  173GL4    OE1 1758  10.819   7.428   4.397
  173GL4   HE11 1759  10.876   7.415   4.316
  173GL4   HE12 1760  10.745   7.379   4.443
  173GL4    OE2 1761  10.900   7.626   4.384
  173GL4   HE21 1762  10.978   7.575   4.347
  173GL4   HE22 1763  10.868   7.721   4.386
  173GL4      C 1764  10.402   7.812   4.524
  173GL4      O 1765  10.431   7.915   4.463
  174AS4      N 1766  10.285   7.750   4.516
  174AS4      H 1767  10.267   7.652   4.505
  174AS4     CA 1768  10.165   7.830   4.486
  174AS4     CB 1769  10.045   7.735   4.493
  174AS4     CG 1770   9.922   7.806   4.437
  174AS4    OD1 1771   9.843   7.874   4.506
  174AS4   HD11 1772   9.754   7.880   4.461
  174AS4   HD12 1773   9.889   7.893   4.593
  174AS4    OD2 1774   9.908   7.801   4.313
  174AS4   HD21 1775   9.831   7.860   4.288
  174AS4   HD22 1776   9.984   7.758   4.263
  174AS4      C 1777  10.141   7.956   4.569
  174AS4      O 1778  10.122   7.945   4.690
  175PRO      N 1779  10.137   8.071   4.502
  175PRO     CA 1780  10.113   8.198   4.573
  175PRO     CB 1781  10.126   8.310   4.470
  175PRO     CG 1782  10.229   8.245   4.378
  175PRO     CD 1783  10.180   8.101   4.364
  175PRO      C 1784   9.986   8.208   4.657
  175PRO      O 1785  10.003   8.235   4.776
  176ILE      N 1786   9.873   8.155   4.610
  176ILE      H 1787   9.872   8.106   4.523
  176ILE     CA 1788   9.748   8.162   4.687
  176ILE     CB 1789   9.628   8.143   4.593
  176ILE    CG1 1790   9.608   8.269   4.509
  176ILE    CG2 1791   9.496   8.107   4.661
  176ILE     CD 1792   9.543   8.233   4.375
  176ILE      C 1793   9.749   8.071   4.809
  176ILE      O 1794   9.694   8.096   4.916
  177ALA      N 1795   9.801   7.950   4.785
  177ALA      H 1796   9.817   7.935   4.688
  177ALA     CA 1797   9.800   7.841   4.884
  177ALA     CB 1798   9.850   7.721   4.803
  177ALA      C 1799   9.879   7.874   5.011
  177ALA      O 1800   9.816   7.897   5.114
  178ILE      N 1801  10.010   7.894   5.000
  178ILE      H 1802  10.061   7.852   4.925
  178ILE     CA 1803  10.089   7.947   5.112
  178ILE     CB 1804  10.238   7.959   5.077
  178ILE    CG1 1805  10.330   7.976   5.198
  178ILE    CG2 1806  10.278   8.063   4.972
  178ILE     CD 1807  10.314   7.875   5.312
  178ILE      C 1808  10.036   8.077   5.173
  178ILE      O 1809  10.047   8.098   5.294
  179GLY      N 1810   9.988   8.169   5.091
  179GLY      H 1811  10.018   8.186   4.997
  179GLY     CA 1812   9.925   8.291   5.143
  179GLY      C 1813   9.804   8.277   5.235
  179GLY      O 1814   9.810   8.301   5.355
  180ALA      N 1815   9.720   8.187   5.183
  180ALA      H 1816   9.745   8.144   5.096
  180ALA     CA 1817   9.592   8.146   5.242
  180ALA     CB 1818   9.492   8.092   5.139
  180ALA      C 1819   9.606   8.058   5.366
  180ALA      O 1820   9.520   8.066   5.454
  181PHE      N 1821   9.710   7.976   5.363
  181PHE      H 1822   9.756   7.965   5.275
  181PHE     CA 1823   9.755   7.888   5.473
  181PHE     CB 1824   9.873   7.809   5.417
  181PHE     CG 1825   9.953   7.732   5.523
  181PHE    CD1 1826   9.901   7.611   5.570
  181PHE    HD1 1827   9.798   7.592   5.541
  181PHE    CD2 1828  10.077   7.775   5.568
  181PHE    HD2 1829  10.116   7.869   5.528
  181PHE    CE1 1830   9.970   7.531   5.660
  181PHE    HE1 1831   9.932   7.437   5.699
  181PHE    CE2 1832  10.143   7.705   5.668
  181PHE    HE2 1833  10.242   7.730   5.708
  181PHE     CZ 1834  10.089   7.584   5.709
  181PHE     HZ 1835  10.130   7.525   5.791
  181PHE      C 1836   9.790   7.971   5.596
  181PHE      O 1837   9.713   7.966   5.692
  182HI2      N 1838   9.871   8.075   5.577
  182HI2      H 1839   9.930   8.075   5.496
  182HI2     CA 1840   9.904   8.181   5.673
  182HI2     CB 1841  10.033   8.256   5.638
  182HI2     CG 1842  10.158   8.167   5.641
  182HI2    ND1 1843  10.216   8.122   5.751
  182HI2    HD1 1844  10.164   8.115   5.837
  182HI2    CD2 1845  10.237   8.143   5.537
  182HI2    HD2 1846  10.209   8.168   5.434
  182HI2    CE1 1847  10.341   8.084   5.725
  182HI2    HE1 1848  10.424   8.072   5.794
  182HI2    NE2 1849  10.347   8.093   5.592
  182HI2    HE2 1850  10.433   8.082   5.542
  182HI2      C 1851   9.790   8.276   5.711
  182HI2      O 1852   9.762   8.305   5.827
  183ALA      N 1853   9.708   8.310   5.612
  183ALA      H 1854   9.730   8.302   5.515
  183ALA     CA 1855   9.585   8.388   5.630
  183ALA     CB 1856   9.523   8.438   5.499
  183ALA      C 1857   9.478   8.311   5.708
  183ALA      O 1858   9.436   8.367   5.808
  184MET      N 1859   9.469   8.178   5.699
  184MET      H 1860   9.488   8.140   5.609
  184MET     CA 1861   9.383   8.097   5.786
  184MET     CB 1862   9.353   7.962   5.722
  184MET     CG 1863   9.215   7.909   5.761
  184MET     SD 1864   9.078   8.003   5.685
  184MET     CE 1865   8.939   7.900   5.727
  184MET      C 1866   9.440   8.098   5.929
  184MET      O 1867   9.379   8.148   6.024
  185LY3      N 1868   9.568   8.067   5.946
  185LY3      H 1869   9.624   8.061   5.863
  185LY3     CA 1870   9.636   8.059   6.076
  185LY3     CB 1871   9.778   8.017   6.038
  185LY3     CG 1872   9.852   7.957   6.158
  185LY3     CD 1873   9.979   7.884   6.113
  185LY3     CE 1874  10.062   7.837   6.233
  185LY3     NZ 1875  10.153   7.725   6.203
  185LY3    HZ1 1876  10.211   7.716   6.284
  185LY3    HZ2 1877  10.109   7.638   6.184
  185LY3    HZ3 1878  10.222   7.749   6.135
  185LY3      C 1879   9.643   8.194   6.148
  185LY3      O 1880   9.632   8.200   6.270
  186LY3      N 1881   9.662   8.305   6.076
  186LY3      H 1882   9.709   8.291   5.988
  186LY3     CA 1883   9.642   8.440   6.129
  186LY3     CB 1884   9.730   8.540   6.052
  186LY3     CG 1885   9.876   8.533   6.097
  186LY3     CD 1886   9.915   8.599   6.229
  186LY3     CE 1887   9.899   8.751   6.223
  186LY3     NZ 1888   9.911   8.803   6.361
  186LY3    HZ1 1889   9.887   8.900   6.368
  186LY3    HZ2 1890   9.833   8.768   6.412
  186LY3    HZ3 1891   9.998   8.774   6.402
  186LY3      C 1892   9.501   8.498   6.141
  186LY3      O 1893   9.481   8.620   6.146
  187ARG      N 1894   9.402   8.410   6.129
  187ARG      H 1895   9.427   8.313   6.128
  187ARG     CA 1896   9.258   8.437   6.141
  187ARG     CB 1897   9.220   8.475   6.284
  187ARG     CG 1898   9.222   8.361   6.386
  187ARG     CD 1899   9.131   8.401   6.502
  187ARG     NE 1900   9.124   8.289   6.597
  187ARG     HE 1901   9.214   8.248   6.607
  187ARG     CZ 1902   9.022   8.247   6.674
  187ARG    NH1 1903   8.900   8.300   6.660
  187ARG   HH11 1904   8.891   8.371   6.590
  187ARG   HH12 1905   8.827   8.287   6.727
  187ARG    NH2 1906   9.034   8.131   6.740
  187ARG   HH21 1907   9.119   8.080   6.728
  187ARG   HH22 1908   8.956   8.102   6.796
  187ARG      C 1909   9.188   8.531   6.043
  187ARG      O 1910   9.102   8.613   6.073
  188ILE      N 1911   9.226   8.511   5.917
  188ILE      H 1912   9.303   8.450   5.899
  188ILE     CA 1913   9.170   8.583   5.802
  188ILE     CB 1914   9.275   8.670   5.732
  188ILE    CG1 1915   9.329   8.776   5.828
  188ILE    CG2 1916   9.216   8.737   5.608
  188ILE     CD 1917   9.234   8.855   5.918
  188ILE      C 1918   9.112   8.480   5.704
  188ILE      O 1919   9.174   8.389   5.650
  189LEU      N 1920   8.987   8.501   5.666
  189LEU      H 1921   8.938   8.582   5.700
  189LEU     CA 1922   8.913   8.418   5.569
  189LEU     CB 1923   8.762   8.426   5.593
  189LEU     CG 1924   8.675   8.323   5.522
  189LEU    CD1 1925   8.720   8.177   5.536
  189LEU    CD2 1926   8.533   8.355   5.569
  189LEU      C 1927   8.955   8.444   5.424
  189LEU      O 1928   8.945   8.558   5.380
  190THR      N 1929   8.979   8.331   5.358
  190THR      H 1930   9.037   8.260   5.399
  190THR     CA 1931   8.990   8.343   5.212
  190THR     CB 1932   9.122   8.284   5.160
  190THR    OG1 1933   9.127   8.145   5.190
  190THR    HG1 1934   9.176   8.133   5.276
  190THR    CG2 1935   9.244   8.353   5.222
  190THR      C 1936   8.864   8.309   5.134
  190THR      O 1937   8.809   8.200   5.151
  191SER      N 1938   8.832   8.399   5.041
  191SER      H 1939   8.884   8.483   5.034
  191SER     CA 1940   8.715   8.390   4.952
  191SER     CB 1941   8.624   8.513   4.959
  191SER     OG 1942   8.554   8.538   4.836
  191SER     HG 1943   8.515   8.629   4.849
  191SER      C 1944   8.751   8.379   4.804
  191SER      O 1945   8.820   8.468   4.755
  192ALA      N 1946   8.725   8.265   4.741
  192ALA      H 1947   8.696   8.185   4.792
  192ALA     CA 1948   8.774   8.246   4.604
  192ALA     CB 1949   8.910   8.177   4.610
  192ALA      C 1950   8.682   8.177   4.503
  192ALA      O 1951   8.619   8.075   4.533
  193SER      N 1952   8.700   8.216   4.377
  193SER      H 1953   8.770   8.284   4.357
  193SER     CA 1954   8.625   8.172   4.259
  193SER     CB 1955   8.629   8.285   4.156
  193SER     OG 1956   8.516   8.372   4.167
  193SER     HG 1957   8.433   8.333   4.129
  193SER      C 1958   8.692   8.048   4.198
  193SER      O 1959   8.813   8.032   4.183
  194ALA      N 1960   8.616   7.939   4.183
  194ALA      H 1961   8.520   7.946   4.209
  194ALA     CA 1962   8.662   7.810   4.131
  194ALA     CB 1963   8.637   7.689   4.221
  194ALA      C 1964   8.591   7.774   4.000
  194ALA      O 1965   8.468   7.765   4.001
  195GLY      N 1966   8.669   7.750   3.895
  195GLY      H 1967   8.762   7.786   3.903
  195GLY     CA 1968   8.627   7.687   3.770
  195GLY      C 1969   8.633   7.783   3.651
  195GLY      O 1970   8.532   7.849   3.628
  196ASN      N 1971   8.737   7.771   3.569
  196ASN      H 1972   8.817   7.719   3.600
  196ASN     CA 1973   8.744   7.841   3.440
  196ASN     CB 1974   8.884   7.844   3.377
  196ASN     CG 1975   8.940   7.705   3.345
  196ASN    OD1 1976   9.007   7.633   3.419
  196ASN    ND2 1977   8.918   7.647   3.228
  196ASN   HD21 1978   8.860   7.691   3.159
  196ASN   HD22 1979   8.959   7.557   3.213
  196ASN      C 1980   8.645   7.800   3.331
  196ASN      O 1981   8.610   7.684   3.306
  197AS4      N 1982   8.625   7.894   3.239
  197AS4      H 1983   8.629   7.989   3.267
  197AS4     CA 1984   8.567   7.886   3.104
  197AS4     CB 1985   8.583   8.019   3.030
  197AS4     CG 1986   8.510   8.135   3.098
  197AS4    OD1 1987   8.561   8.214   3.181
  197AS4   HD11 1988   8.508   8.299   3.186
  197AS4   HD12 1989   8.636   8.171   3.232
  197AS4    OD2 1990   8.395   8.155   3.055
  197AS4   HD21 1991   8.362   8.245   3.085
  197AS4   HD22 1992   8.379   8.103   2.971
  197AS4      C 1993   8.630   7.781   3.013
  197AS4      O 1994   8.753   7.776   3.017
  198GLY      N 1995   8.551   7.680   2.975
  198GLY      H 1996   8.457   7.672   3.007
  198GLY     CA 1997   8.595   7.569   2.891
  198GLY      C 1998   8.482   7.511   2.804
  198GLY      O 1999   8.421   7.577   2.720
  199PRO      N 2000   8.439   7.393   2.848
  199PRO     CA 2001   8.475   7.316   2.968
  199PRO     CB 2002   8.340   7.269   3.022
  199PRO     CG 2003   8.260   7.245   2.894
  199PRO     CD 2004   8.314   7.344   2.790
  199PRO      C 2005   8.571   7.198   2.951
  199PRO      O 2006   8.574   7.125   2.853
  200VAL      N 2007   8.649   7.179   3.057
  200VAL      H 2008   8.652   7.251   3.126
  200VAL     CA 2009   8.742   7.065   3.069
  200VAL     CB 2010   8.877   7.120   3.115
  200VAL    CG1 2011   8.984   7.011   3.102
  200VAL    CG2 2012   8.928   7.234   3.028
  200VAL      C 2013   8.684   6.969   3.173
  200VAL      O 2014   8.599   6.999   3.256
  201LEU      N 2015   8.728   6.844   3.169
  201LEU      H 2016   8.786   6.817   3.092
  201LEU     CA 2017   8.704   6.746   3.276
  201LEU     CB 2018   8.667   6.611   3.214
  201LEU     CG 2019   8.526   6.598   3.156
  201LEU    CD1 2020   8.503   6.455   3.105
  201LEU    CD2 2021   8.405   6.644   3.239
  201LEU      C 2022   8.827   6.743   3.367
  201LEU      O 2023   8.932   6.795   3.329
  202ALA      N 2024   8.807   6.703   3.492
  202ALA      H 2025   8.718   6.666   3.517
  202ALA     CA 2026   8.917   6.687   3.588
  202ALA     CB 2027   8.989   6.556   3.553
  202ALA      C 2028   9.011   6.805   3.611
  202ALA      O 2029   9.130   6.788   3.639
  203SER      N 2030   8.959   6.927   3.613
  203SER      H 2031   8.860   6.939   3.626
  203SER     CA 2032   9.034   7.054   3.608
  203SER     CB 2033   9.086   7.088   3.469
  203SER     OG 2034   9.165   7.207   3.473
  203SER     HG 2035   9.177   7.231   3.376
  203SER      C 2036   8.955   7.170   3.669
  203SER      O 2037   8.878   7.241   3.605
  204ILE      N 2038   8.946   7.166   3.802
  204ILE      H 2039   8.978   7.093   3.862
  204ILE     CA 2040   8.898   7.281   3.879
  204ILE     CB 2041   8.813   7.237   3.999
  204ILE    CG1 2042   8.669   7.222   3.950
  204ILE    CG2 2043   8.821   7.319   4.128
  204ILE     CD 2044   8.592   7.354   3.939
  204ILE      C 2045   9.018   7.369   3.915
  204ILE      O 2046   9.116   7.324   3.975
  205THR      N 2047   9.000   7.496   3.883
  205THR      H 2048   8.948   7.527   3.803
  205THR     CA 2049   9.084   7.600   3.944
  205THR     CB 2050   9.072   7.744   3.892
  205THR    OG1 2051   8.940   7.798   3.897
  205THR    HG1 2052   8.936   7.894   3.870
  205THR    CG2 2053   9.133   7.752   3.752
  205THR      C 2054   9.098   7.620   4.095
  205THR      O 2055   9.163   7.716   4.133
  206ASN      N 2056   9.080   7.516   4.177
  206ASN      H 2057   9.098   7.424   4.144
  206ASN     CA 2058   9.099   7.530   4.322
  206ASN     CB 2059   8.969   7.578   4.386
  206ASN     CG 2060   8.995   7.632   4.527
  206ASN    OD1 2061   8.959   7.571   4.627
  206ASN    ND2 2062   9.024   7.762   4.530
  206ASN   HD21 2063   9.016   7.828   4.455
  206ASN   HD22 2064   9.062   7.790   4.618
  206ASN      C 2065   9.142   7.396   4.381
  206ASN      O 2066   9.117   7.282   4.342
  207PHE      N 2067   9.245   7.419   4.463
  207PHE      H 2068   9.268   7.516   4.471
  207PHE     CA 2069   9.332   7.319   4.527
  207PHE     CB 2070   9.469   7.306   4.459
  207PHE     CG 2071   9.470   7.324   4.307
  207PHE    CD1 2072   9.494   7.451   4.256
  207PHE    HD1 2073   9.550   7.523   4.316
  207PHE    CD2 2074   9.415   7.226   4.225
  207PHE    HD2 2075   9.343   7.157   4.268
  207PHE    CE1 2076   9.465   7.478   4.122
  207PHE    HE1 2077   9.463   7.576   4.075
  207PHE    CE2 2078   9.389   7.253   4.091
  207PHE    HE2 2079   9.348   7.180   4.021
  207PHE     CZ 2080   9.421   7.377   4.037
  207PHE     HZ 2081   9.388   7.413   3.939
  207PHE      C 2082   9.349   7.334   4.678
  207PHE      O 2083   9.384   7.236   4.743
  208SER      N 2084   9.349   7.458   4.726
  208SER      H 2085   9.369   7.532   4.662
  208SER     CA 2086   9.355   7.499   4.867
  208SER     CB 2087   9.349   7.652   4.880
  208SER     OG 2088   9.339   7.697   5.015
  208SER     HG 2089   9.292   7.785   5.012
  208SER      C 2090   9.244   7.440   4.954
  208SER      O 2091   9.133   7.478   4.918
  209PRO      N 2092   9.270   7.370   5.064
  209PRO     CA 2093   9.177   7.301   5.155
  209PRO     CB 2094   9.258   7.229   5.263
  209PRO     CG 2095   9.392   7.203   5.195
  209PRO     CD 2096   9.404   7.322   5.100
  209PRO      C 2097   9.074   7.399   5.212
  209PRO      O 2098   8.957   7.385   5.177
  210TRP      N 2099   9.126   7.498   5.284
  210TRP      H 2100   9.224   7.502   5.301
  210TRP     CA 2101   9.061   7.596   5.373
  210TRP     CB 2102   9.165   7.645   5.474
  210TRP     CG 2103   9.303   7.667   5.409
  210TRP    CD1 2104   9.330   7.745   5.305
  210TRP    HD1 2105   9.259   7.819   5.270
  210TRP    CD2 2106   9.413   7.584   5.427
  210TRP    NE1 2107   9.454   7.724   5.264
  210TRP    HE1 2108   9.496   7.781   5.193
  210TRP    CE2 2109   9.504   7.619   5.329
  210TRP    CE3 2110   9.427   7.475   5.514
  210TRP    HE3 2111   9.368   7.454   5.603
  210TRP    CZ2 2112   9.622   7.547   5.316
  210TRP    HZ2 2113   9.683   7.546   5.225
  210TRP    CZ3 2114   9.540   7.397   5.496
  210TRP    HZ3 2115   9.565   7.317   5.565
  210TRP    CH2 2116   9.632   7.435   5.397
  210TRP    HH2 2117   9.724   7.377   5.391
  210TRP      C 2118   8.986   7.715   5.314
  210TRP      O 2119   8.894   7.767   5.378
  211SER      N 2120   9.025   7.754   5.193
  211SER      H 2121   9.063   7.684   5.133
  211SER     CA 2122   8.964   7.869   5.126
  211SER     CB 2123   9.045   7.911   5.003
  211SER     OG 2124   9.179   7.933   5.045
  211SER     HG 2125   9.174   8.013   5.105
  211SER      C 2126   8.824   7.829   5.078
  211SER      O 2127   8.805   7.721   5.022
  212LEU      N 2128   8.736   7.926   5.098
  212LEU      H 2129   8.768   8.010   5.142
  212LEU     CA 2130   8.594   7.915   5.060
  212LEU     CB 2131   8.539   8.029   5.147
  212LEU     CG 2132   8.386   8.025   5.141
  212LEU    CD1 2133   8.328   7.907   5.218
  212LEU    CD2 2134   8.307   8.149   5.184
  212LEU      C 2135   8.578   7.938   4.910
  212LEU      O 2136   8.587   8.041   4.843
  213SER      N 2137   8.579   7.820   4.849
  213SER      H 2138   8.553   7.740   4.903
  213SER     CA 2139   8.576   7.804   4.703
  213SER     CB 2140   8.654   7.682   4.656
  213SER     OG 2141   8.605   7.555   4.703
  213SER     HG 2142   8.592   7.563   4.801
  213SER      C 2143   8.432   7.786   4.652
  213SER      O 2144   8.359   7.690   4.674
  214VAL      N 2145   8.406   7.885   4.567
  214VAL      H 2146   8.475   7.953   4.545
  214VAL     CA 2147   8.276   7.914   4.505
  214VAL     CB 2148   8.202   8.043   4.540
  214VAL    CG1 2149   8.137   8.019   4.676
  214VAL    CG2 2150   8.295   8.164   4.557
  214VAL      C 2151   8.258   7.880   4.356
  214VAL      O 2152   8.342   7.923   4.278
  215ALA      N 2153   8.154   7.802   4.329
  215ALA      H 2154   8.098   7.762   4.401
  215ALA     CA 2155   8.110   7.761   4.195
  215ALA     CB 2156   8.053   7.619   4.190
  215ALA      C 2157   8.001   7.855   4.144
  215ALA      O 2158   7.920   7.909   4.219
  216ALA      N 2159   8.015   7.887   4.015
  216ALA      H 2160   8.063   7.831   3.948
  216ALA     CA 2161   7.923   7.984   3.953
  216ALA     CB 2162   7.962   8.046   3.819
  216ALA      C 2163   7.787   7.920   3.923
  216ALA      O 2164   7.778   7.827   3.843
  217SER      N 2165   7.681   7.984   3.972
  217SER      H 2166   7.709   8.056   4.036
  217SER     CA 2167   7.545   7.935   3.945
  217SER     CB 2168   7.471   7.873   4.064
  217SER     OG 2169   7.446   7.959   4.175
  217SER     HG 2170   7.430   7.898   4.253
  217SER      C 2171   7.456   8.045   3.889
  217SER      O 2172   7.509   8.156   3.894
  218THR      N 2173   7.363   8.002   3.805
  218THR      H 2174   7.354   7.911   3.765
  218THR     CA 2175   7.266   8.095   3.744
  218THR     CB 2176   7.184   8.025   3.636
  218THR    OG1 2177   7.120   7.907   3.686
  218THR    HG1 2178   7.059   7.882   3.611
  218THR    CG2 2179   7.249   8.003   3.499
  218THR      C 2180   7.162   8.139   3.847
  218THR      O 2181   7.153   8.104   3.964
  219ILE      N 2182   7.103   8.254   3.816
  219ILE      H 2183   7.137   8.331   3.762
  219ILE     CA 2184   6.982   8.301   3.885
  219ILE     CB 2185   6.990   8.446   3.935
  219ILE    CG1 2186   6.989   8.538   3.813
  219ILE    CG2 2187   7.112   8.443   4.027
  219ILE     CD 2188   7.018   8.687   3.835
  219ILE      C 2189   6.851   8.278   3.809
  219ILE      O 2190   6.844   8.276   3.686
  220AS4      N 2191   6.743   8.283   3.885
  220AS4      H 2192   6.755   8.256   3.981
  220AS4     CA 2193   6.605   8.260   3.837
  220AS4     CB 2194   6.508   8.274   3.955
  220AS4     CG 2195   6.529   8.388   4.054
  220AS4    OD1 2196   6.451   8.486   4.047
  220AS4   HD11 2197   6.504   8.568   4.068
  220AS4   HD12 2198   6.362   8.463   4.008
  220AS4    OD2 2199   6.610   8.376   4.149
  220AS4   HD21 2200   6.642   8.466   4.180
  220AS4   HD22 2201   6.628   8.283   4.178
  220AS4      C 2202   6.560   8.349   3.721
  220AS4      O 2203   6.494   8.291   3.636
  221ARG      N 2204   6.598   8.477   3.714
  221ARG      H 2205   6.666   8.511   3.779
  221ARG     CA 2206   6.558   8.561   3.601
  221ARG     CB 2207   6.561   8.709   3.642
  221ARG     CG 2208   6.452   8.733   3.747
  221ARG     CD 2209   6.425   8.881   3.777
  221ARG     NE 2210   6.309   8.902   3.865
  221ARG     HE 2211   6.236   8.833   3.860
  221ARG     CZ 2212   6.281   9.014   3.932
  221ARG    NH1 2213   6.357   9.123   3.914
  221ARG   HH11 2214   6.438   9.108   3.857
  221ARG   HH12 2215   6.327   9.206   3.959
  221ARG    NH2 2216   6.169   9.016   4.006
  221ARG   HH21 2217   6.113   8.933   4.005
  221ARG   HH22 2218   6.125   9.100   4.038
  221ARG      C 2219   6.636   8.530   3.473
  221ARG      O 2220   6.758   8.544   3.474
  222AS4      N 2221   6.551   8.493   3.377
  222AS4      H 2222   6.461   8.454   3.401
  222AS4     CA 2223   6.593   8.475   3.238
  222AS4     CB 2224   6.591   8.324   3.213
  222AS4     CG 2225   6.685   8.294   3.097
  222AS4    OD1 2226   6.649   8.219   3.004
  222AS4   HD11 2227   6.717   8.194   2.935
  222AS4   HD12 2228   6.558   8.184   3.029
  222AS4    OD2 2229   6.790   8.361   3.081
  222AS4   HD21 2230   6.825   8.340   2.990
  222AS4   HD22 2231   6.792   8.430   3.153
  222AS4      C 2232   6.512   8.542   3.127
  222AS4      O 2233   6.390   8.552   3.134
  223PHE      N 2234   6.575   8.562   3.011
  223PHE      H 2235   6.655   8.509   2.986
  223PHE     CA 2236   6.528   8.655   2.907
  223PHE     CB 2237   6.634   8.757   2.865
  223PHE     CG 2238   6.692   8.835   2.984
  223PHE    CD1 2239   6.637   8.957   3.021
  223PHE    HD1 2240   6.547   8.992   2.971
  223PHE    CD2 2241   6.782   8.770   3.067
  223PHE    HD2 2242   6.840   8.686   3.027
  223PHE    CE1 2243   6.673   9.010   3.145
  223PHE    HE1 2244   6.620   9.101   3.174
  223PHE    CE2 2245   6.812   8.817   3.194
  223PHE    HE2 2246   6.873   8.759   3.263
  223PHE     CZ 2247   6.757   8.940   3.230
  223PHE     HZ 2248   6.784   8.977   3.329
  223PHE      C 2249   6.468   8.591   2.781
  223PHE      O 2250   6.530   8.517   2.706
  224PHE      N 2251   6.335   8.587   2.783
  224PHE      H 2252   6.292   8.642   2.855
  224PHE     CA 2253   6.259   8.543   2.665
  224PHE     CB 2254   6.123   8.479   2.697
  224PHE     CG 2255   6.162   8.332   2.690
  224PHE    CD1 2256   6.133   8.258   2.576
  224PHE    HD1 2257   6.125   8.301   2.476
  224PHE    CD2 2258   6.201   8.263   2.804
  224PHE    HD2 2259   6.249   8.318   2.885
  224PHE    CE1 2260   6.147   8.120   2.588
  224PHE    HE1 2261   6.145   8.067   2.492
  224PHE    CE2 2262   6.224   8.126   2.813
  224PHE    HE2 2263   6.272   8.083   2.901
  224PHE     CZ 2264   6.190   8.051   2.701
  224PHE     HZ 2265   6.174   7.944   2.709
  224PHE      C 2266   6.238   8.643   2.551
  224PHE      O 2267   6.198   8.756   2.575
  225THR      N 2268   6.286   8.599   2.435
  225THR      H 2269   6.326   8.508   2.421
  225THR     CA 2270   6.277   8.685   2.316
  225THR     CB 2271   6.407   8.704   2.236
  225THR    OG1 2272   6.472   8.577   2.223
  225THR    HG1 2273   6.484   8.550   2.128
  225THR    CG2 2274   6.502   8.794   2.315
  225THR      C 2275   6.167   8.642   2.219
  225THR      O 2276   6.161   8.528   2.174
  226LY3      N 2277   6.068   8.730   2.201
  226LY3      H 2278   6.085   8.825   2.226
  226LY3     CA 2279   5.951   8.705   2.117
  226LY3     CB 2280   5.834   8.796   2.152
  226LY3     CG 2281   5.788   8.776   2.297
  226LY3     CD 2282   5.741   8.635   2.333
  226LY3     CE 2283   5.698   8.613   2.478
  226LY3     NZ 2284   5.576   8.683   2.522
  226LY3    HZ1 2285   5.501   8.633   2.480
  226LY3    HZ2 2286   5.578   8.695   2.622
  226LY3    HZ3 2287   5.576   8.771   2.474
  226LY3      C 2288   5.990   8.716   1.969
  226LY3      O 2289   6.030   8.824   1.926
  227VAL      N 2290   5.955   8.612   1.895
  227VAL      H 2291   5.900   8.535   1.926
  227VAL     CA 2292   5.987   8.605   1.751
  227VAL     CB 2293   6.095   8.500   1.721
  227VAL    CG1 2294   6.132   8.512   1.573
  227VAL    CG2 2295   6.223   8.510   1.804
  227VAL      C 2296   5.865   8.576   1.665
  227VAL      O 2297   5.827   8.460   1.655
  228GLN      N 2298   5.841   8.676   1.581
  228GLN      H 2299   5.913   8.734   1.544
  228GLN     CA 2300   5.715   8.675   1.505
  228GLN     CB 2301   5.664   8.819   1.491
  228GLN     CG 2302   5.536   8.841   1.412
  228GLN     CD 2303   5.481   8.983   1.418
  228GLN    OE1 2304   5.409   9.029   1.507
  228GLN    NE2 2305   5.528   9.070   1.329
  228GLN   HE21 2306   5.599   9.034   1.269
  228GLN   HE22 2307   5.499   9.166   1.328
  228GLN      C 2308   5.730   8.606   1.369
  228GLN      O 2309   5.806   8.660   1.288
  229LEU      N 2310   5.658   8.497   1.347
  229LEU      H 2311   5.598   8.465   1.420
  229LEU     CA 2312   5.641   8.427   1.219
  229LEU     CB 2313   5.676   8.282   1.251
  229LEU     CG 2314   5.826   8.253   1.239
  229LEU    CD1 2315   5.881   8.308   1.107
  229LEU    CD2 2316   5.903   8.279   1.368
  229LEU      C 2317   5.505   8.445   1.151
  229LEU      O 2318   5.400   8.452   1.216
  230GLY      N 2319   5.517   8.486   1.025
  230GLY      H 2320   5.611   8.506   0.996
  230GLY     CA 2321   5.410   8.526   0.933
  230GLY      C 2322   5.347   8.657   0.981
  230GLY      O 2323   5.399   8.768   0.990
  231AS4      N 2324   5.215   8.650   0.995
  231AS4      H 2325   5.172   8.561   0.983
  231AS4     CA 2326   5.127   8.763   1.029
  231AS4     CB 2327   4.979   8.738   0.999
  231AS4     CG 2328   4.950   8.741   0.849
  231AS4    OD1 2329   4.935   8.635   0.785
  231AS4   HD11 2330   4.902   8.660   0.694
  231AS4   HD12 2331   4.951   8.560   0.849
  231AS4    OD2 2332   4.934   8.854   0.797
  231AS4   HD21 2333   4.973   8.863   0.705
  231AS4   HD22 2334   4.858   8.898   0.846
  231AS4      C 2335   5.147   8.796   1.177
  231AS4      O 2336   5.222   8.889   1.205
  232SER      N 2337   5.109   8.700   1.262
  232SER      H 2338   5.077   8.609   1.236
  232SER     CA 2339   5.113   8.720   1.407
  232SER     CB 2340   4.979   8.778   1.452
  232SER     OG 2341   4.942   8.895   1.378
  232SER     HG 2342   4.845   8.888   1.354
  232SER      C 2343   5.141   8.594   1.491
  232SER      O 2344   5.123   8.589   1.612
  233ASN      N 2345   5.201   8.489   1.437
  233ASN      H 2346   5.248   8.495   1.349
  233ASN     CA 2347   5.244   8.367   1.508
  233ASN     CB 2348   5.257   8.241   1.423
  233ASN     CG 2349   5.122   8.179   1.386
  233ASN    OD1 2350   5.025   8.186   1.461
  233ASN    ND2 2351   5.120   8.103   1.277
  233ASN   HD21 2352   5.203   8.104   1.221
  233ASN   HD22 2353   5.050   8.035   1.255
  233ASN      C 2354   5.383   8.381   1.569
  233ASN      O 2355   5.493   8.377   1.514
  234VAL      N 2356   5.375   8.386   1.702
  234VAL      H 2357   5.289   8.354   1.741
  234VAL     CA 2358   5.479   8.405   1.804
  234VAL     CB 2359   5.432   8.484   1.926
  234VAL    CG1 2360   5.550   8.513   2.019
  234VAL    CG2 2361   5.364   8.617   1.895
  234VAL      C 2362   5.547   8.275   1.846
  234VAL      O 2363   5.492   8.199   1.925
  235PHE      N 2364   5.675   8.255   1.814
  235PHE      H 2365   5.719   8.332   1.768
  235PHE     CA 2366   5.765   8.157   1.876
  235PHE     CB 2367   5.847   8.097   1.762
  235PHE     CG 2368   5.764   8.009   1.667
  235PHE    CD1 2369   5.655   8.053   1.593
  235PHE    HD1 2370   5.610   8.152   1.597
  235PHE    CD2 2371   5.825   7.892   1.625
  235PHE    HD2 2372   5.921   7.869   1.670
  235PHE    CE1 2373   5.598   7.978   1.490
  235PHE    HE1 2374   5.538   8.027   1.415
  235PHE    CE2 2375   5.773   7.820   1.518
  235PHE    HE2 2376   5.846   7.746   1.484
  235PHE     CZ 2377   5.658   7.858   1.451
  235PHE     HZ 2378   5.632   7.805   1.359
  235PHE      C 2379   5.857   8.234   1.972
  235PHE      O 2380   5.881   8.354   1.962
  236GL4      N 2381   5.872   8.169   2.087
  236GL4      H 2382   5.817   8.089   2.114
  236GL4     CA 2383   5.950   8.226   2.197
  236GL4     CB 2384   5.880   8.203   2.331
  236GL4     CG 2385   5.733   8.244   2.322
  236GL4     CD 2386   5.657   8.219   2.453
  236GL4    OE1 2387   5.655   8.307   2.542
  236GL4   HE11 2388   5.647   8.269   2.634
  236GL4   HE12 2389   5.662   8.398   2.500
  236GL4    OE2 2390   5.600   8.108   2.462
  236GL4   HE21 2391   5.523   8.112   2.526
  236GL4   HE22 2392   5.633   8.055   2.384
  236GL4      C 2393   6.081   8.148   2.202
  236GL4      O 2394   6.088   8.027   2.227
  237GLY      N 2395   6.182   8.233   2.209
  237GLY      H 2396   6.174   8.333   2.203
  237GLY     CA 2397   6.323   8.192   2.222
  237GLY      C 2398   6.405   8.257   2.334
  237GLY      O 2399   6.361   8.354   2.394
  238VAL      N 2400   6.523   8.196   2.348
  238VAL      H 2401   6.554   8.114   2.299
  238VAL     CA 2402   6.618   8.239   2.451
  238VAL     CB 2403   6.674   8.123   2.533
  238VAL    CG1 2404   6.744   8.166   2.662
  238VAL    CG2 2405   6.559   8.028   2.568
  238VAL      C 2406   6.733   8.329   2.406
  238VAL      O 2407   6.831   8.290   2.343
  239SER      N 2408   6.732   8.452   2.457
  239SER      H 2409   6.653   8.494   2.502
  239SER     CA 2410   6.839   8.550   2.435
  239SER     CB 2411   6.836   8.612   2.295
  239SER     OG 2412   6.920   8.532   2.211
  239SER     HG 2413   6.923   8.588   2.128
  239SER      C 2414   6.809   8.672   2.522
  239SER      O 2415   6.698   8.705   2.562
  240ILE      N 2416   6.922   8.737   2.549
  240ILE      H 2417   7.001   8.683   2.576
  240ILE     CA 2418   6.918   8.873   2.606
  240ILE     CB 2419   7.027   8.895   2.712
  240ILE    CG1 2420   7.032   8.775   2.807
  240ILE    CG2 2421   6.979   9.012   2.798
  240ILE     CD 2422   7.134   8.769   2.920
  240ILE      C 2423   6.934   8.966   2.486
  240ILE      O 2424   7.045   8.992   2.438
  241ASN      N 2425   6.825   8.996   2.417
  241ASN      H 2426   6.736   8.995   2.463
  241ASN     CA 2427   6.828   9.082   2.297
  241ASN     CB 2428   6.729   9.031   2.192
  241ASN     CG 2429   6.735   9.102   2.057
  241ASN    OD1 2430   6.841   9.150   2.014
  241ASN    ND2 2431   6.623   9.116   1.986
  241ASN   HD21 2432   6.529   9.087   1.999
  241ASN   HD22 2433   6.638   9.172   1.905
  241ASN      C 2434   6.786   9.227   2.321
  241ASN      O 2435   6.674   9.237   2.372
  242THR      N 2436   6.859   9.327   2.272
  242THR      H 2437   6.946   9.304   2.228
  242THR     CA 2438   6.808   9.464   2.262
  242THR     CB 2439   6.914   9.568   2.300
  242THR    OG1 2440   7.027   9.563   2.212
  242THR    HG1 2441   7.073   9.475   2.221
  242THR    CG2 2442   6.960   9.553   2.445
  242THR      C 2443   6.767   9.507   2.121
  242THR      O 2444   6.689   9.600   2.101
  243PHE      N 2445   6.806   9.426   2.023
  243PHE      H 2446   6.830   9.329   2.028
  243PHE     CA 2447   6.790   9.472   1.885
  243PHE     CB 2448   6.899   9.424   1.789
  243PHE     CG 2449   6.995   9.528   1.730
  243PHE    CD1 2450   6.989   9.561   1.595
  243PHE    HD1 2451   6.927   9.498   1.530
  243PHE    CD2 2452   7.063   9.609   1.819
  243PHE    HD2 2453   7.085   9.576   1.921
  243PHE    CE1 2454   7.047   9.678   1.548
  243PHE    HE1 2455   7.043   9.703   1.442
  243PHE    CE2 2456   7.117   9.729   1.774
  243PHE    HE2 2457   7.173   9.793   1.842
  243PHE     CZ 2458   7.103   9.765   1.640
  243PHE     HZ 2459   7.147   9.859   1.606
  243PHE      C 2460   6.652   9.438   1.826
  243PHE      O 2461   6.634   9.338   1.757
  244GL4      N 2462   6.559   9.528   1.857
  244GL4      H 2463   6.573   9.603   1.922
  244GL4     CA 2464   6.425   9.520   1.798
  244GL4     CB 2465   6.350   9.621   1.885
  244GL4     CG 2466   6.201   9.584   1.889
  244GL4     CD 2467   6.141   9.649   2.014
  244GL4    OE1 2468   6.103   9.581   2.112
  244GL4   HE11 2469   6.044   9.637   2.169
  244GL4   HE12 2470   6.127   9.485   2.095
  244GL4    OE2 2471   6.101   9.768   2.011
  244GL4   HE21 2472   6.092   9.809   2.102
  244GL4   HE22 2473   6.093   9.799   1.917
  244GL4      C 2474   6.423   9.550   1.648
  244GL4      O 2475   6.409   9.664   1.603
  245LEU      N 2476   6.396   9.447   1.568
  245LEU      H 2477   6.357   9.362   1.603
  245LEU     CA 2478   6.408   9.455   1.421
  245LEU     CB 2479   6.413   9.315   1.358
  245LEU     CG 2480   6.559   9.268   1.364
  245LEU    CD1 2481   6.553   9.121   1.322
  245LEU    CD2 2482   6.651   9.352   1.276
  245LEU      C 2483   6.307   9.542   1.346
  245LEU      O 2484   6.337   9.593   1.238
  246ASN      N 2485   6.180   9.533   1.386
  246ASN      H 2486   6.173   9.495   1.478
  246ASN     CA 2487   6.060   9.592   1.327
  246ASN     CB 2488   6.058   9.745   1.335
  246ASN     CG 2489   6.024   9.794   1.476
  246ASN    OD1 2490   5.920   9.757   1.531
  246ASN    ND2 2491   6.105   9.887   1.526
  246ASN   HD21 2492   6.157   9.946   1.463
  246ASN   HD22 2493   6.123   9.895   1.624
  246ASN      C 2494   6.019   9.538   1.189
  246ASN      O 2495   5.902   9.513   1.163
  247AS4      N 2496   6.114   9.535   1.096
  247AS4      H 2497   6.209   9.546   1.126
  247AS4     CA 2498   6.079   9.478   0.965
  247AS4     CB 2499   6.164   9.539   0.854
  247AS4     CG 2500   6.118   9.510   0.710
  247AS4    OD1 2501   6.194   9.554   0.621
  247AS4   HD11 2502   6.144   9.550   0.535
  247AS4   HD12 2503   6.283   9.587   0.654
  247AS4    OD2 2504   6.003   9.466   0.689
  247AS4   HD21 2505   6.004   9.432   0.595
  247AS4   HD22 2506   5.942   9.458   0.767
  247AS4      C 2507   6.068   9.326   0.957
  247AS4      O 2508   6.117   9.258   1.046
  248MET      N 2509   5.951   9.287   0.906
  248MET      H 2510   5.891   9.357   0.869
  248MET     CA 2511   5.920   9.150   0.862
  248MET     CB 2512   5.771   9.135   0.832
  248MET     CG 2513   5.677   9.152   0.952
  248MET     SD 2514   5.716   9.049   1.099
  248MET     CE 2515   5.657   8.888   1.051
  248MET      C 2516   6.001   9.114   0.737
  248MET      O 2517   5.959   9.097   0.623
  249TY0      N 2518   6.119   9.068   0.777
  249TY0      H 2519   6.136   9.056   0.875
  249TY0     CA 2520   6.226   9.031   0.684
  249TY0     CB 2521   6.366   9.045   0.744
  249TY0     CG 2522   6.400   9.190   0.779
  249TY0    CD1 2523   6.456   9.265   0.677
  249TY0    HD1 2524   6.448   9.223   0.576
  249TY0    CD2 2525   6.399   9.236   0.910
  249TY0    HD2 2526   6.346   9.181   0.988
  249TY0    CE1 2527   6.523   9.382   0.712
  249TY0    HE1 2528   6.574   9.441   0.636
  249TY0    CE2 2529   6.456   9.359   0.941
  249TY0    HE2 2530   6.439   9.399   1.040
  249TY0     CZ 2531   6.519   9.432   0.841
  249TY0     OH 2532   6.537   9.566   0.859
  249TY0    HH1 2533   6.590   9.589   0.940
  249TY0    HH2 2534   6.474   9.614   0.797
  249TY0      C 2535   6.215   8.894   0.616
  249TY0      O 2536   6.125   8.820   0.654
  250PRO      N 2537   6.285   8.869   0.506
  250PRO     CA 2538   6.301   8.736   0.445
  250PRO     CB 2539   6.376   8.755   0.314
  250PRO     CG 2540   6.358   8.903   0.280
  250PRO     CD 2541   6.347   8.969   0.418
  250PRO      C 2542   6.364   8.636   0.542
  250PRO      O 2543   6.477   8.661   0.584
  251LEU      N 2544   6.300   8.521   0.561
  251LEU      H 2545   6.205   8.510   0.530
  251LEU     CA 2546   6.350   8.414   0.649
  251LEU     CB 2547   6.240   8.346   0.730
  251LEU     CG 2548   6.286   8.258   0.846
  251LEU    CD1 2549   6.378   8.327   0.948
  251LEU    CD2 2550   6.162   8.195   0.909
  251LEU      C 2551   6.396   8.316   0.541
  251LEU      O 2552   6.318   8.271   0.457
  252ILE      N 2553   6.529   8.309   0.532
  252ILE      H 2554   6.588   8.357   0.596
  252ILE     CA 2555   6.597   8.222   0.435
  252ILE     CB 2556   6.699   8.301   0.353
  252ILE    CG1 2557   6.816   8.342   0.442
  252ILE    CG2 2558   6.629   8.416   0.280
  252ILE     CD 2559   6.925   8.418   0.367
  252ILE      C 2560   6.656   8.106   0.515
  252ILE      O 2561   6.683   8.130   0.632
  253TY0      N 2562   6.676   7.988   0.456
  253TY0      H 2563   6.656   7.970   0.359
  253TY0     CA 2564   6.738   7.873   0.523
  253TY0     CB 2565   6.638   7.761   0.494
  253TY0     CG 2566   6.675   7.631   0.566
  253TY0    CD1 2567   6.729   7.628   0.694
  253TY0    HD1 2568   6.733   7.711   0.763
  253TY0    CD2 2569   6.685   7.518   0.485
  253TY0    HD2 2570   6.640   7.519   0.386
  253TY0    CE1 2571   6.775   7.506   0.743
  253TY0    HE1 2572   6.803   7.489   0.847
  253TY0    CE2 2573   6.744   7.400   0.530
  253TY0    HE2 2574   6.747   7.312   0.465
  253TY0     CZ 2575   6.794   7.396   0.659
  253TY0     OH 2576   6.872   7.289   0.690
  253TY0    HH1 2577   6.876   7.286   0.790
  253TY0    HH2 2578   6.868   7.222   0.616
  253TY0      C 2579   6.882   7.840   0.485
  253TY0      O 2580   6.904   7.795   0.372
  254GLY      N 2581   6.967   7.884   0.577
  254GLY      H 2582   6.918   7.913   0.659
  254GLY     CA 2583   7.114   7.886   0.585
  254GLY      C 2584   7.175   7.981   0.482
  254GLY      O 2585   7.113   8.074   0.429
  255GLY      N 2586   7.307   7.967   0.475
  255GLY      H 2587   7.348   7.895   0.531
  255GLY     CA 2588   7.386   8.034   0.370
  255GLY      C 2589   7.484   7.946   0.293
  255GLY      O 2590   7.471   7.825   0.274
  256AS4      N 2591   7.569   8.016   0.220
  256AS4      H 2592   7.576   8.114   0.238
  256AS4     CA 2593   7.679   7.953   0.145
  256AS4     CB 2594   7.653   7.949  -0.006
  256AS4     CG 2595   7.706   7.819  -0.068
  256AS4    OD1 2596   7.829   7.815  -0.089
  256AS4   HD11 2597   7.850   7.725  -0.128
  256AS4   HD12 2598   7.882   7.900  -0.087
  256AS4    OD2 2599   7.624   7.725  -0.081
  256AS4   HD21 2600   7.670   7.653  -0.132
  256AS4   HD22 2601   7.544   7.748  -0.025
  256AS4      C 2602   7.814   8.021   0.166
  256AS4      O 2603   7.816   8.143   0.178
  257ALA      N 2604   7.923   7.946   0.147
  257ALA      H 2605   7.914   7.866   0.089
  257ALA     CA 2606   8.062   7.985   0.175
  257ALA     CB 2607   8.081   7.988   0.326
  257ALA      C 2608   8.161   7.892   0.104
  257ALA      O 2609   8.135   7.771   0.104
  258PRO      N 2610   8.275   7.936   0.052
  258PRO     CA 2611   8.389   7.856   0.005
  258PRO     CB 2612   8.479   7.966  -0.051
  258PRO     CG 2613   8.385   8.072  -0.111
  258PRO     CD 2614   8.285   8.075   0.005
  258PRO      C 2615   8.462   7.779   0.115
  258PRO      O 2616   8.548   7.834   0.183
  259ASN      N 2617   8.388   7.674   0.150
  259ASN      H 2618   8.290   7.690   0.137
  259ASN     CA 2619   8.428   7.566   0.241
  259ASN     CB 2620   8.313   7.491   0.308
  259ASN     CG 2621   8.238   7.594   0.393
  259ASN    OD1 2622   8.294   7.650   0.487
  259ASN    ND2 2623   8.112   7.619   0.358
  259ASN   HD21 2624   8.089   7.563   0.278
  259ASN   HD22 2625   8.041   7.657   0.417
  259ASN      C 2626   8.518   7.467   0.166
  259ASN      O 2627   8.483   7.399   0.069
  260THR      N 2628   8.627   7.441   0.238
  260THR      H 2629   8.624   7.457   0.336
  260THR     CA 2630   8.738   7.359   0.189
  260THR     CB 2631   8.868   7.438   0.208
  260THR    OG1 2632   8.902   7.448   0.347
  260THR    HG1 2633   8.996   7.483   0.344
  260THR    CG2 2634   8.851   7.574   0.139
  260THR      C 2635   8.746   7.220   0.251
  260THR      O 2636   8.652   7.181   0.319
  261ALA      N 2637   8.857   7.148   0.230
  261ALA      H 2638   8.920   7.168   0.155
  261ALA     CA 2639   8.877   7.021   0.300
  261ALA     CB 2640   9.014   6.970   0.253
  261ALA      C 2641   8.886   7.034   0.453
  261ALA      O 2642   8.857   6.942   0.529
  262ALA      N 2643   8.929   7.152   0.497
  262ALA      H 2644   8.975   7.217   0.436
  262ALA     CA 2645   8.949   7.193   0.637
  262ALA     CB 2646   9.003   7.336   0.631
  262ALA      C 2647   8.829   7.175   0.729
  262ALA      O 2648   8.845   7.184   0.851
  263GLY      N 2649   8.707   7.175   0.676
  263GLY      H 2650   8.690   7.239   0.601
  263GLY     CA 2651   8.586   7.139   0.751
  263GLY      C 2652   8.459   7.110   0.671
  263GLY      O 2653   8.442   7.175   0.568
  264PHE      N 2654   8.356   7.044   0.723
  264PHE      H 2655   8.330   7.047   0.819
  264PHE     CA 2656   8.253   6.989   0.634
  264PHE     CB 2657   8.185   6.859   0.679
  264PHE     CG 2658   8.269   6.732   0.693
  264PHE    CD1 2659   8.309   6.671   0.811
  264PHE    HD1 2660   8.267   6.695   0.908
  264PHE    CD2 2661   8.311   6.681   0.571
  264PHE    HD2 2662   8.273   6.728   0.480
  264PHE    CE1 2663   8.389   6.557   0.812
  264PHE    HE1 2664   8.447   6.528   0.900
  264PHE    CE2 2665   8.386   6.564   0.568
  264PHE    HE2 2666   8.429   6.530   0.474
  264PHE     CZ 2667   8.414   6.498   0.688
  264PHE     HZ 2668   8.473   6.407   0.690
  264PHE      C 2669   8.139   7.080   0.588
  264PHE      O 2670   8.068   7.140   0.668
  265SER      N 2671   8.117   7.085   0.457
  265SER      H 2672   8.186   7.053   0.392
  265SER     CA 2673   8.020   7.176   0.394
  265SER     CB 2674   8.001   7.147   0.245
  265SER     OG 2675   7.954   7.013   0.232
  265SER     HG 2676   8.035   6.954   0.236
  265SER      C 2677   7.883   7.203   0.456
  265SER      O 2678   7.858   7.314   0.502
  266GLY      N 2679   7.823   7.089   0.490
  266GLY      H 2680   7.849   7.003   0.446
  266GLY     CA 2681   7.696   7.079   0.562
  266GLY      C 2682   7.689   7.172   0.684
  266GLY      O 2683   7.637   7.282   0.671
  267ASN      N 2684   7.772   7.138   0.782
  267ASN      H 2685   7.833   7.058   0.781
  267ASN     CA 2686   7.778   7.217   0.906
  267ASN     CB 2687   7.826   7.128   1.021
  267ASN     CG 2688   7.978   7.126   1.034
  267ASN    OD1 2689   8.033   7.225   1.083
  267ASN    ND2 2690   8.052   7.019   1.005
  267ASN   HD21 2691   8.014   6.928   0.987
  267ASN   HD22 2692   8.150   7.034   1.006
  267ASN      C 2693   7.831   7.360   0.892
  267ASN      O 2694   7.774   7.456   0.944
  268ARG      N 2695   7.923   7.372   0.798
  268ARG      H 2696   7.954   7.292   0.746
  268ARG     CA 2697   7.987   7.502   0.770
  268ARG     CB 2698   8.131   7.471   0.731
  268ARG     CG 2699   8.214   7.461   0.859
  268ARG     CD 2700   8.364   7.465   0.827
  268ARG     NE 2701   8.390   7.598   0.770
  268ARG     HE 2702   8.323   7.619   0.698
  268ARG     CZ 2703   8.512   7.651   0.758
  268ARG    NH1 2704   8.624   7.598   0.810
  268ARG   HH11 2705   8.628   7.511   0.859
  268ARG   HH12 2706   8.713   7.643   0.800
  268ARG    NH2 2707   8.504   7.783   0.731
  268ARG   HH21 2708   8.414   7.820   0.711
  268ARG   HH22 2709   8.585   7.841   0.727
  268ARG      C 2710   7.908   7.595   0.678
  268ARG      O 2711   7.953   7.705   0.646
  269SER      N 2712   7.784   7.559   0.645
  269SER      H 2713   7.738   7.475   0.672
  269SER     CA 2714   7.696   7.650   0.571
  269SER     CB 2715   7.715   7.629   0.421
  269SER     OG 2716   7.701   7.492   0.379
  269SER     HG 2717   7.781   7.444   0.415
  269SER      C 2718   7.547   7.640   0.606
  269SER      O 2719   7.475   7.738   0.589
  270ARG      N 2720   7.505   7.529   0.667
  270ARG      H 2721   7.548   7.441   0.649
  270ARG     CA 2722   7.371   7.529   0.728
  270ARG     CB 2723   7.310   7.390   0.746
  270ARG     CG 2724   7.291   7.326   0.608
  270ARG     CD 2725   7.168   7.397   0.551
  270ARG     NE 2726   7.179   7.350   0.412
  270ARG     HE 2727   7.254   7.395   0.364
  270ARG     CZ 2728   7.090   7.275   0.346
  270ARG    NH1 2729   6.981   7.226   0.407
  270ARG   HH11 2730   6.959   7.255   0.500
  270ARG   HH12 2731   6.921   7.163   0.358
  270ARG    NH2 2732   7.115   7.250   0.217
  270ARG   HH21 2733   7.195   7.284   0.167
  270ARG   HH22 2734   7.070   7.174   0.170
  270ARG      C 2735   7.366   7.600   0.863
  270ARG      O 2736   7.252   7.615   0.907
  271PHE      N 2737   7.476   7.600   0.937
  271PHE      H 2738   7.549   7.537   0.911
  271PHE     CA 2739   7.480   7.681   1.060
  271PHE     CB 2740   7.583   7.615   1.151
  271PHE     CG 2741   7.540   7.479   1.207
  271PHE    CD1 2742   7.408   7.449   1.241
  271PHE    HD1 2743   7.333   7.527   1.253
  271PHE    CD2 2744   7.645   7.394   1.241
  271PHE    HD2 2745   7.748   7.412   1.210
  271PHE    CE1 2746   7.392   7.340   1.325
  271PHE    HE1 2747   7.291   7.319   1.360
  271PHE    CE2 2748   7.625   7.280   1.317
  271PHE    HE2 2749   7.701   7.202   1.323
  271PHE     CZ 2750   7.495   7.253   1.359
  271PHE     HZ 2751   7.492   7.166   1.425
  271PHE      C 2752   7.528   7.823   1.033
  271PHE      O 2753   7.595   7.864   0.938
  272CYS      N 2754   7.480   7.908   1.124
  272CYS      H 2755   7.411   7.868   1.185
  272CYS     CA 2756   7.525   8.046   1.142
  272CYS     CB 2757   7.445   8.110   1.256
  272CYS     SG 2758   7.270   8.145   1.218
  272CYS      C 2759   7.675   8.061   1.166
  272CYS      O 2760   7.717   8.110   1.271
  273PHE      N 2761   7.756   8.015   1.071
  273PHE      H 2762   7.718   7.952   1.003
  273PHE     CA 2763   7.902   8.025   1.084
  273PHE     CB 2764   7.976   7.939   0.982
  273PHE     CG 2765   8.112   7.884   1.026
  273PHE    CD1 2766   8.108   7.767   1.101
  273PHE    HD1 2767   8.011   7.725   1.128
  273PHE    CD2 2768   8.233   7.948   1.002
  273PHE    HD2 2769   8.246   8.048   0.961
  273PHE    CE1 2770   8.222   7.701   1.146
  273PHE    HE1 2771   8.218   7.600   1.187
  273PHE    CE2 2772   8.346   7.878   1.042
  273PHE    HE2 2773   8.438   7.934   1.024
  273PHE     CZ 2774   8.344   7.761   1.117
  273PHE     HZ 2775   8.438   7.709   1.137
  273PHE      C 2776   7.948   8.171   1.082
  273PHE      O 2777   7.917   8.243   0.987
  274PRO      N 2778   8.036   8.211   1.173
  274PRO     CA 2779   8.090   8.347   1.164
  274PRO     CB 2780   8.189   8.360   1.279
  274PRO     CG 2781   8.128   8.265   1.383
  274PRO     CD 2782   8.071   8.149   1.302
  274PRO      C 2783   8.167   8.378   1.035
  274PRO      O 2784   8.239   8.295   0.981
  275SER      N 2785   8.161   8.507   1.002
  275SER      H 2786   8.118   8.574   1.063
  275SER     CA 2787   8.236   8.572   0.894
  275SER     CB 2788   8.387   8.584   0.916
  275SER     OG 2789   8.422   8.678   1.017
  275SER     HG 2790   8.468   8.627   1.090
  275SER      C 2791   8.232   8.524   0.748
  275SER      O 2792   8.264   8.594   0.652
  276THR      N 2793   8.232   8.391   0.739
  276THR      H 2794   8.240   8.334   0.820
  276THR     CA 2795   8.239   8.311   0.616
  276THR     CB 2796   8.273   8.162   0.624
  276THR    OG1 2797   8.176   8.090   0.701
  276THR    HG1 2798   8.197   7.993   0.688
  276THR    CG2 2799   8.413   8.142   0.685
  276THR      C 2800   8.122   8.326   0.519
  276THR      O 2801   8.151   8.343   0.400
  277LEU      N 2802   8.004   8.300   0.574
  277LEU      H 2803   8.011   8.256   0.663
  277LEU     CA 2804   7.884   8.302   0.489
  277LEU     CB 2805   7.765   8.266   0.579
  277LEU     CG 2806   7.763   8.133   0.655
  277LEU    CD1 2807   7.636   8.124   0.740
  277LEU    CD2 2808   7.777   8.009   0.566
  277LEU      C 2809   7.868   8.430   0.407
  277LEU      O 2810   7.885   8.542   0.456
  278ASN      N 2811   7.872   8.407   0.277
  278ASN      H 2812   7.864   8.313   0.242
  278ASN     CA 2813   7.878   8.508   0.170
  278ASN     CB 2814   7.869   8.450   0.028
  278ASN     CG 2815   7.875   8.535  -0.098
  278ASN    OD1 2816   7.804   8.636  -0.104
  278ASN    ND2 2817   7.940   8.483  -0.202
  278ASN   HD21 2818   7.970   8.388  -0.200
  278ASN   HD22 2819   7.946   8.532  -0.289
  278ASN      C 2820   7.773   8.618   0.183
  278ASN      O 2821   7.653   8.600   0.164
  279PRO      N 2822   7.822   8.739   0.208
  279PRO     CA 2823   7.750   8.862   0.241
  279PRO     CB 2824   7.855   8.971   0.262
  279PRO     CG 2825   7.974   8.919   0.182
  279PRO     CD 2826   7.966   8.769   0.213
  279PRO      C 2827   7.648   8.919   0.141
  279PRO      O 2828   7.547   8.970   0.189
  280ASN      N 2829   7.676   8.910   0.011
  280ASN      H 2830   7.762   8.881  -0.029
  280ASN     CA 2831   7.578   8.952  -0.091
  280ASN     CB 2832   7.643   8.933  -0.228
  280ASN     CG 2833   7.777   9.005  -0.232
  280ASN    OD1 2834   7.882   8.960  -0.185
  280ASN    ND2 2835   7.788   9.117  -0.303
  280ASN   HD21 2836   7.718   9.158  -0.362
  280ASN   HD22 2837   7.880   9.155  -0.302
  280ASN      C 2838   7.449   8.869  -0.091
  280ASN      O 2839   7.342   8.926  -0.075
  281LEU      N 2840   7.468   8.737  -0.086
  281LEU      H 2841   7.558   8.708  -0.118
  281LEU     CA 2842   7.367   8.631  -0.071
  281LEU     CB 2843   7.434   8.495  -0.050
  281LEU     CG 2844   7.333   8.380  -0.057
  281LEU    CD1 2845   7.288   8.374  -0.203
  281LEU    CD2 2846   7.394   8.251  -0.002
  281LEU      C 2847   7.267   8.648   0.044
  281LEU      O 2848   7.146   8.661   0.026
  282VAL      N 2849   7.328   8.670   0.160
  282VAL      H 2850   7.428   8.664   0.154
  282VAL     CA 2851   7.265   8.686   0.291
  282VAL     CB 2852   7.341   8.625   0.410
  282VAL    CG1 2853   7.351   8.474   0.386
  282VAL    CG2 2854   7.483   8.678   0.433
  282VAL      C 2855   7.210   8.824   0.327
  282VAL      O 2856   7.115   8.833   0.404
  283LY3      N 2857   7.258   8.928   0.260
  283LY3      H 2858   7.328   8.921   0.189
  283LY3     CA 2859   7.233   9.072   0.278
  283LY3     CB 2860   7.284   9.153   0.159
  283LY3     CG 2861   7.288   9.303   0.184
  283LY3     CD 2862   7.361   9.385   0.077
  283LY3     CE 2863   7.313   9.531   0.071
  283LY3     NZ 2864   7.411   9.620   0.007
  283LY3    HZ1 2865   7.386   9.625  -0.090
  283LY3    HZ2 2866   7.405   9.709   0.050
  283LY3    HZ3 2867   7.505   9.589   0.022
  283LY3      C 2868   7.084   9.104   0.294
  283LY3      O 2869   6.996   9.084   0.210
  284GLY      N 2870   7.071   9.169   0.410
  284GLY      H 2871   7.144   9.226   0.446
  284GLY     CA 2872   6.938   9.217   0.450
  284GLY      C 2873   6.832   9.113   0.487
  284GLY      O 2874   6.717   9.143   0.518
  285LY3      N 2875   6.881   8.992   0.512
  285LY3      H 2876   6.972   8.965   0.481
  285LY3     CA 2877   6.789   8.882   0.545
  285LY3     CB 2878   6.810   8.778   0.435
  285LY3     CG 2879   6.761   8.839   0.303
  285LY3     CD 2880   6.835   8.774   0.186
  285LY3     CE 2881   6.791   8.815   0.045
  285LY3     NZ 2882   6.838   8.951   0.017
  285LY3    HZ1 2883   6.817   9.015   0.092
  285LY3    HZ2 2884   6.936   8.958  -0.002
  285LY3    HZ3 2885   6.793   8.989  -0.064
  285LY3      C 2886   6.809   8.822   0.685
  285LY3      O 2887   6.898   8.867   0.756
  286ILE      N 2888   6.708   8.747   0.730
  286ILE      H 2889   6.630   8.721   0.673
  286ILE     CA 2890   6.711   8.677   0.859
  286ILE     CB 2891   6.585   8.701   0.942
  286ILE    CG1 2892   6.570   8.849   0.976
  286ILE    CG2 2893   6.591   8.617   1.070
  286ILE     CD 2894   6.444   8.871   1.060
  286ILE      C 2895   6.741   8.528   0.835
  286ILE      O 2896   6.666   8.452   0.775
  287VAL      N 2897   6.859   8.487   0.881
  287VAL      H 2898   6.924   8.543   0.931
  287VAL     CA 2899   6.919   8.353   0.869
  287VAL     CB 2900   7.070   8.364   0.851
  287VAL    CG1 2901   7.113   8.430   0.720
  287VAL    CG2 2902   7.128   8.443   0.969
  287VAL      C 2903   6.866   8.258   0.977
  287VAL      O 2904   6.891   8.257   1.097
  288LEU      N 2905   6.767   8.179   0.936
  288LEU      H 2906   6.723   8.193   0.847
  288LEU     CA 2907   6.722   8.055   1.000
  288LEU     CB 2908   6.578   8.023   0.961
  288LEU     CG 2909   6.529   7.915   1.059
  288LEU    CD1 2910   6.443   7.986   1.164
  288LEU    CD2 2911   6.448   7.810   0.983
  288LEU      C 2912   6.824   7.943   0.976
  288LEU      O 2913   6.850   7.893   0.866
  289CYS      N 2914   6.891   7.916   1.088
  289CYS      H 2915   6.863   7.947   1.179
  289CYS     CA 2916   6.996   7.814   1.098
  289CYS     CB 2917   7.112   7.891   1.160
  289CYS     SG 2918   7.186   8.032   1.070
  289CYS      C 2919   6.974   7.683   1.174
  289CYS      O 2920   6.891   7.688   1.265
  290AS4      N 2921   7.030   7.577   1.117
  290AS4      H 2922   7.114   7.588   1.062
  290AS4     CA 2923   6.992   7.437   1.133
  290AS4     CB 2924   7.082   7.360   1.036
  290AS4     CG 2925   7.026   7.225   0.992
  290AS4    OD1 2926   6.904   7.213   0.967
  290AS4   HD11 2927   6.880   7.122   0.933
  290AS4   HD12 2928   6.868   7.304   0.948
  290AS4    OD2 2929   7.109   7.133   1.011
  290AS4   HD21 2930   7.056   7.051   0.994
  290AS4   HD22 2931   7.194   7.171   1.048
  290AS4      C 2932   7.014   7.380   1.274
  290AS4      O 2933   7.067   7.446   1.363
  291VAL      N 2934   6.958   7.265   1.310
  291VAL      H 2935   6.928   7.198   1.242
  291VAL     CA 2936   6.948   7.209   1.446
  291VAL     CB 2937   6.876   7.075   1.457
  291VAL    CG1 2938   6.729   7.081   1.415
  291VAL    CG2 2939   6.952   6.968   1.379
  291VAL      C 2940   7.079   7.193   1.525
  291VAL      O 2941   7.182   7.135   1.490
  292LY3      N 2942   7.076   7.248   1.646
  292LY3      H 2943   7.029   7.336   1.654
  292LY3     CA 2944   7.178   7.240   1.751
  292LY3     CB 2945   7.190   7.103   1.818
  292LY3     CG 2946   7.290   7.091   1.933
  292LY3     CD 2947   7.235   7.159   2.058
  292LY3     CE 2948   7.336   7.165   2.173
  292LY3     NZ 2949   7.256   7.224   2.281
  292LY3    HZ1 2950   7.312   7.243   2.362
  292LY3    HZ2 2951   7.222   7.310   2.244
  292LY3    HZ3 2952   7.173   7.180   2.315
  292LY3      C 2953   7.318   7.293   1.719
  292LY3      O 2954   7.410   7.227   1.671
  293THR      N 2955   7.323   7.426   1.731
  293THR      H 2956   7.262   7.474   1.794
  293THR     CA 2957   7.434   7.506   1.678
  293THR     CB 2958   7.399   7.655   1.674
  293THR    OG1 2959   7.357   7.699   1.803
  293THR    HG1 2960   7.286   7.653   1.856
  293THR    CG2 2961   7.306   7.694   1.559
  293THR      C 2962   7.578   7.487   1.726
  293THR      O 2963   7.646   7.574   1.779
  294ASN      N 2964   7.634   7.374   1.683
  294ASN      H 2965   7.594   7.305   1.622
  294ASN     CA 2966   7.775   7.342   1.709
  294ASN     CB 2967   7.795   7.197   1.664
  294ASN     CG 2968   7.732   7.088   1.751
  294ASN    OD1 2969   7.699   7.108   1.868
  294ASN    ND2 2970   7.704   6.974   1.690
  294ASN   HD21 2971   7.727   6.962   1.593
  294ASN   HD22 2972   7.639   6.918   1.742
  294ASN      C 2973   7.882   7.443   1.667
  294ASN      O 2974   7.897   7.464   1.547
  295GLY      N 2975   7.937   7.517   1.762
  295GLY      H 2976   7.893   7.516   1.852
  295GLY     CA 2977   8.048   7.613   1.748
  295GLY      C 2978   8.016   7.747   1.683
  295GLY      O 2979   8.100   7.836   1.686
  296ALA      N 2980   7.898   7.764   1.622
  296ALA      H 2981   7.836   7.686   1.612
  296ALA     CA 2982   7.860   7.887   1.552
  296ALA     CB 2983   7.746   7.857   1.454
  296ALA      C 2984   7.811   7.992   1.652
  296ALA      O 2985   7.799   7.971   1.772
  297GLY      N 2986   7.793   8.111   1.595
  297GLY      H 2987   7.791   8.121   1.496
  297GLY     CA 2988   7.759   8.232   1.670
  297GLY      C 2989   7.731   8.354   1.581
  297GLY      O 2990   7.762   8.357   1.462
  298ALA      N 2991   7.662   8.455   1.633
  298ALA      H 2992   7.647   8.462   1.731
  298ALA     CA 2993   7.595   8.556   1.549
  298ALA     CB 2994   7.495   8.623   1.644
  298ALA      C 2995   7.689   8.661   1.491
  298ALA      O 2996   7.641   8.768   1.453
  299PHE      N 2997   7.806   8.617   1.446
  299PHE      H 2998   7.830   8.520   1.439
  299PHE     CA 2999   7.909   8.709   1.397
  299PHE     CB 3000   8.050   8.691   1.455
  299PHE     CG 3001   8.058   8.666   1.606
  299PHE    CD1 3002   8.063   8.534   1.649
  299PHE    HD1 3003   8.112   8.461   1.584
  299PHE    CD2 3004   8.012   8.764   1.693
  299PHE    HD2 3005   8.009   8.866   1.658
  299PHE    CE1 3006   8.031   8.499   1.779
  299PHE    HE1 3007   8.045   8.398   1.818
  299PHE    CE2 3008   7.984   8.734   1.826
  299PHE    HE2 3009   7.955   8.810   1.899
  299PHE     CZ 3010   7.992   8.601   1.866
  299PHE     HZ 3011   7.948   8.577   1.963
  299PHE      C 3012   7.917   8.713   1.244
  299PHE      O 3013   8.021   8.685   1.185
  300LEU      N 3014   7.792   8.717   1.198
  300LEU      H 3015   7.713   8.731   1.258
  300LEU     CA 3016   7.763   8.724   1.054
  300LEU     CB 3017   7.624   8.665   1.030
  300LEU     CG 3018   7.631   8.513   1.009
  300LEU    CD1 3019   7.656   8.437   1.140
  300LEU    CD2 3020   7.501   8.469   0.942
  300LEU      C 3021   7.774   8.859   0.983
  300LEU      O 3022   7.730   8.963   1.031
  301ALA      N 3023   7.828   8.867   0.862
  301ALA      H 3024   7.870   8.790   0.813
  301ALA     CA 3025   7.829   8.985   0.775
  301ALA     CB 3026   7.946   8.969   0.678
  301ALA      C 3027   7.693   8.988   0.703
  301ALA      O 3028   7.622   8.889   0.695
  302GLY      N 3029   7.660   9.104   0.646
  302GLY      H 3030   7.722   9.182   0.656
  302GLY     CA 3031   7.552   9.145   0.555
  302GLY      C 3032   7.406   9.135   0.599
  302GLY      O 3033   7.322   9.218   0.565
  303ALA      N 3034   7.380   9.027   0.672
  303ALA      H 3035   7.450   8.958   0.690
  303ALA     CA 3036   7.247   8.991   0.724
  303ALA     CB 3037   7.249   8.842   0.759
  303ALA      C 3038   7.205   9.080   0.841
  303ALA      O 3039   7.289   9.134   0.912
  304VAL      N 3040   7.078   9.065   0.878
  304VAL      H 3041   7.012   9.008   0.829
  304VAL     CA 3042   7.011   9.146   0.981
  304VAL     CB 3043   6.910   9.247   0.926
  304VAL    CG1 3044   6.957   9.348   0.821
  304VAL    CG2 3045   6.789   9.172   0.871
  304VAL      C 3046   6.948   9.074   1.100
  304VAL      O 3047   6.904   9.146   1.190
  305GLY      N 3048   6.967   8.943   1.109
  305GLY      H 3049   7.008   8.889   1.036
  305GLY     CA 3050   6.925   8.865   1.226
  305GLY      C 3051   6.955   8.716   1.214
  305GLY      O 3052   6.954   8.660   1.105
  306ALA      N 3053   6.960   8.651   1.330
  306ALA      H 3054   6.939   8.694   1.417
  306ALA     CA 3055   6.984   8.506   1.335
  306ALA     CB 3056   7.131   8.476   1.365
  306ALA      C 3057   6.892   8.424   1.426
  306ALA      O 3058   6.872   8.451   1.544
  307LEU      N 3059   6.832   8.321   1.367
  307LEU      H 3060   6.835   8.297   1.269
  307LEU     CA 3061   6.750   8.224   1.441
  307LEU     CB 3062   6.615   8.219   1.370
  307LEU     CG 3063   6.531   8.346   1.380
  307LEU    CD1 3064   6.400   8.345   1.301
  307LEU    CD2 3065   6.499   8.394   1.522
  307LEU      C 3066   6.809   8.083   1.442
  307LEU      O 3067   6.802   8.000   1.351
  308MET      N 3068   6.879   8.055   1.551
  308MET      H 3069   6.878   8.120   1.627
  308MET     CA 3070   6.939   7.928   1.595
  308MET     CB 3071   7.021   7.962   1.719
  308MET     CG 3072   7.165   7.999   1.684
  308MET     SD 3073   7.196   8.157   1.598
  308MET     CE 3074   7.302   8.229   1.723
  308MET      C 3075   6.832   7.824   1.629
  308MET      O 3076   6.761   7.844   1.728
  309ALA      N 3077   6.824   7.714   1.555
  309ALA      H 3078   6.870   7.702   1.467
  309ALA     CA 3079   6.747   7.597   1.599
  309ALA     CB 3080   6.699   7.514   1.480
  309ALA      C 3081   6.841   7.519   1.690
  309ALA      O 3082   6.953   7.479   1.656
  310AS4      N 3083   6.796   7.516   1.815
  310AS4      H 3084   6.713   7.568   1.836
  310AS4     CA 3085   6.865   7.458   1.931
  310AS4     CB 3086   6.963   7.566   1.977
  310AS4     CG 3087   7.103   7.526   2.026
  310AS4    OD1 3088   7.195   7.572   1.955
  310AS4   HD11 3089   7.276   7.519   1.979
  310AS4   HD12 3090   7.167   7.656   1.909
  310AS4    OD2 3091   7.122   7.461   2.130
  310AS4   HD21 3092   7.221   7.451   2.133
  310AS4   HD22 3093   7.031   7.458   2.173
  310AS4      C 3094   6.773   7.408   2.043
  310AS4      O 3095   6.659   7.371   2.017
  311THR      N 3096   6.830   7.396   2.162
  311THR      H 3097   6.927   7.422   2.168
  311THR     CA 3098   6.759   7.359   2.285
  311THR     CB 3099   6.833   7.252   2.365
  311THR    OG1 3100   6.972   7.282   2.371
  311THR    HG1 3101   6.981   7.314   2.466
  311THR    CG2 3102   6.818   7.114   2.301
  311THR      C 3103   6.739   7.485   2.369
  311THR      O 3104   6.842   7.542   2.404
  312LEU      N 3105   6.624   7.508   2.432
  312LEU      H 3106   6.555   7.436   2.439
  312LEU     CA 3107   6.587   7.622   2.518
  312LEU     CB 3108   6.437   7.630   2.542
  312LEU     CG 3109   6.339   7.648   2.425
  312LEU    CD1 3110   6.198   7.616   2.476
  312LEU    CD2 3111   6.336   7.791   2.370
  312LEU      C 3112   6.667   7.648   2.646
  312LEU      O 3113   6.678   7.767   2.675
  313PRO      N 3114   6.720   7.543   2.707
  313PRO     CA 3115   6.817   7.561   2.816
  313PRO     CB 3116   6.851   7.423   2.873
  313PRO     CG 3117   6.730   7.338   2.837
  313PRO     CD 3118   6.658   7.410   2.723
  313PRO      C 3119   6.945   7.618   2.757
  313PRO      O 3120   6.995   7.561   2.659
  314LY3      N 3121   7.002   7.721   2.819
  314LY3      H 3122   6.951   7.757   2.897
  314LY3     CA 3123   7.122   7.795   2.778
  314LY3     CB 3124   7.073   7.888   2.668
  314LY3     CG 3125   7.173   7.987   2.606
  314LY3     CD 3126   7.103   8.092   2.519
  314LY3     CE 3127   7.199   8.173   2.433
  314LY3     NZ 3128   7.121   8.279   2.367
  314LY3    HZ1 3129   7.183   8.319   2.300
  314LY3    HZ2 3130   7.044   8.233   2.323
  314LY3    HZ3 3131   7.086   8.351   2.428
  314LY3      C 3132   7.176   7.869   2.901
  314LY3      O 3133   7.096   7.937   2.966
  315AS4      N 3134   7.307   7.864   2.922
  315AS4      H 3135   7.372   7.820   2.859
  315AS4     CA 3136   7.371   7.918   3.043
  315AS4     CB 3137   7.521   7.891   3.047
  315AS4     CG 3138   7.547   7.740   3.046
  315AS4    OD1 3139   7.492   7.668   3.132
  315AS4   HD11 3140   7.505   7.577   3.092
  315AS4   HD12 3141   7.451   7.730   3.199
  315AS4    OD2 3142   7.638   7.698   2.972
  315AS4   HD21 3143   7.688   7.627   3.020
  315AS4   HD22 3144   7.622   7.731   2.879
  315AS4      C 3145   7.351   8.067   3.068
  315AS4      O 3146   7.277   8.112   3.156
  316SER      N 3147   7.375   8.133   2.955
  316SER      H 3148   7.383   8.081   2.870
  316SER     CA 3149   7.373   8.280   2.946
  316SER     CB 3150   7.465   8.357   3.041
  316SER     OG 3151   7.434   8.496   3.029
  316SER     HG 3152   7.457   8.540   3.116
  316SER      C 3153   7.392   8.321   2.800
  316SER      O 3154   7.441   8.239   2.722
  317SER      N 3155   7.382   8.450   2.769
  317SER      H 3156   7.348   8.512   2.840
  317SER     CA 3157   7.402   8.508   2.636
  317SER     CB 3158   7.279   8.574   2.574
  317SER     OG 3159   7.174   8.478   2.566
  317SER     HG 3160   7.135   8.455   2.656
  317SER      C 3161   7.498   8.626   2.651
  317SER      O 3162   7.495   8.698   2.752
  318ARG      N 3163   7.595   8.632   2.560
  318ARG      H 3164   7.602   8.565   2.487
  318ARG     CA 3165   7.680   8.751   2.550
  318ARG     CB 3166   7.822   8.701   2.523
  318ARG     CG 3167   7.872   8.586   2.611
  318ARG     CD 3168   7.882   8.641   2.754
  318ARG     NE 3169   7.948   8.539   2.837
  318ARG     HE 3170   7.888   8.462   2.858
  318ARG     CZ 3171   8.055   8.560   2.914
  318ARG    NH1 3172   8.127   8.673   2.905
  318ARG   HH11 3173   8.115   8.740   2.832
  318ARG   HH12 3174   8.191   8.677   2.982
  318ARG    NH2 3175   8.121   8.460   2.975
  318ARG   HH21 3176   8.087   8.368   2.959
  318ARG   HH22 3177   8.195   8.476   3.041
  318ARG      C 3178   7.634   8.834   2.430
  318ARG      O 3179   7.571   8.774   2.343
  319SER      N 3180   7.677   8.959   2.416
  319SER      H 3181   7.731   9.008   2.484
  319SER     CA 3182   7.644   9.050   2.305
  319SER     CB 3183   7.710   9.188   2.311
  319SER     OG 3184   7.661   9.271   2.417
  319SER     HG 3185   7.574   9.309   2.387
  319SER      C 3186   7.662   8.995   2.164
  319SER      O 3187   7.778   8.981   2.125
  320PHE      N 3188   7.561   8.999   2.078
  320PHE      H 3189   7.466   9.027   2.095
  320PHE     CA 3190   7.568   8.954   1.938
  320PHE     CB 3191   7.458   8.848   1.932
  320PHE     CG 3192   7.344   8.862   2.034
  320PHE    CD1 3193   7.238   8.948   2.010
  320PHE    HD1 3194   7.249   9.029   1.938
  320PHE    CD2 3195   7.339   8.769   2.137
  320PHE    HD2 3196   7.425   8.706   2.162
  320PHE    CE1 3197   7.119   8.928   2.079
  320PHE    HE1 3198   7.027   8.980   2.051
  320PHE    CE2 3199   7.220   8.754   2.206
  320PHE    HE2 3200   7.218   8.657   2.255
  320PHE     CZ 3201   7.109   8.835   2.181
  320PHE     HZ 3202   7.025   8.835   2.251
  320PHE      C 3203   7.536   9.076   1.850
  320PHE      O 3204   7.470   9.170   1.891
  321PRO      N 3205   7.598   9.080   1.733
  321PRO     CA 3206   7.578   9.179   1.626
  321PRO     CB 3207   7.685   9.145   1.523
  321PRO     CG 3208   7.793   9.087   1.614
  321PRO     CD 3209   7.713   8.992   1.703
  321PRO      C 3210   7.441   9.178   1.559
  321PRO      O 3211   7.360   9.271   1.569
  322LEU      N 3212   7.410   9.061   1.503
  322LEU      H 3213   7.483   8.994   1.488
  322LEU     CA 3214   7.275   9.019   1.464
  322LEU     CB 3215   7.284   8.904   1.364
  322LEU     CG 3216   7.331   8.930   1.220
  322LEU    CD1 3217   7.467   8.999   1.212
  322LEU    CD2 3218   7.299   8.812   1.128
  322LEU      C 3219   7.195   8.973   1.587
  322LEU      O 3220   7.246   8.921   1.686
  323PRO      N 3221   7.070   9.018   1.600
  323PRO     CA 3222   6.978   8.968   1.703
  323PRO     CB 3223   6.844   9.042   1.696
  323PRO     CG 3224   6.852   9.094   1.552
  323PRO     CD 3225   6.999   9.117   1.518
  323PRO      C 3226   6.957   8.816   1.696
  323PRO      O 3227   6.917   8.759   1.595
  324ALA      N 3228   7.035   8.752   1.782
  324ALA      H 3229   7.111   8.790   1.835
  324ALA     CA 3230   7.024   8.607   1.804
  324ALA     CB 3231   7.136   8.561   1.897
  324ALA      C 3232   6.903   8.563   1.887
  324ALA      O 3233   6.867   8.629   1.983
  325SER      N 3234   6.841   8.452   1.847
  325SER      H 3235   6.849   8.401   1.761
  325SER     CA 3236   6.736   8.388   1.928
  325SER     CB 3237   6.596   8.443   1.900
  325SER     OG 3238   6.578   8.566   1.970
  325SER     HG 3239   6.669   8.601   1.990
  325SER      C 3240   6.750   8.235   1.927
  325SER      O 3241   6.744   8.169   1.824
  326HI2      N 3242   6.770   8.180   2.047
  326HI2      H 3243   6.791   8.230   2.130
  326HI2     CA 3244   6.769   8.034   2.063
  326HI2     CB 3245   6.843   8.008   2.194
  326HI2     CG 3246   6.989   7.966   2.175
  326HI2    ND1 3247   7.081   8.028   2.102
  326HI2    HD1 3248   7.078   8.110   2.044
  326HI2    CD2 3249   7.026   7.842   2.205
  326HI2    HD2 3250   6.957   7.764   2.241
  326HI2    CE1 3251   7.172   7.932   2.090
  326HI2    HE1 3252   7.265   7.948   2.037
  326HI2    NE2 3253   7.148   7.820   2.158
  326HI2    HE2 3254   7.211   7.745   2.176
  326HI2      C 3255   6.630   7.971   2.065
  326HI2      O 3256   6.561   7.982   2.166
  327LEU      N 3257   6.591   7.917   1.950
  327LEU      H 3258   6.649   7.888   1.874
  327LEU     CA 3259   6.456   7.862   1.929
  327LEU     CB 3260   6.405   7.895   1.788
  327LEU     CG 3261   6.362   8.041   1.778
  327LEU    CD1 3262   6.316   8.079   1.637
  327LEU    CD2 3263   6.245   8.080   1.868
  327LEU      C 3264   6.465   7.710   1.938
  327LEU      O 3265   6.568   7.648   1.909
  328SER      N 3266   6.358   7.647   1.983
  328SER      H 3267   6.273   7.697   2.003
  328SER     CA 3268   6.343   7.501   1.976
  328SER     CB 3269   6.208   7.471   2.042
  328SER     OG 3270   6.201   7.338   2.093
  328SER     HG 3271   6.288   7.315   2.137
  328SER      C 3272   6.352   7.424   1.844
  328SER      O 3273   6.259   7.432   1.764
  329ALA      N 3274   6.442   7.325   1.843
  329ALA      H 3275   6.504   7.318   1.921
  329ALA     CA 3276   6.491   7.244   1.731
  329ALA     CB 3277   6.585   7.142   1.794
  329ALA      C 3278   6.379   7.179   1.649
  329ALA      O 3279   6.381   7.214   1.531
  330ARG      N 3280   6.271   7.126   1.704
  330ARG      H 3281   6.276   7.112   1.803
  330ARG     CA 3282   6.145   7.089   1.637
  330ARG     CB 3283   6.050   7.023   1.738
  330ARG     CG 3284   5.939   6.938   1.677
  330ARG     CD 3285   5.869   6.875   1.798
  330ARG     NE 3286   5.792   6.983   1.859
  330ARG     HE 3287   5.788   7.063   1.799
  330ARG     CZ 3288   5.724   6.986   1.975
  330ARG    NH1 3289   5.722   6.883   2.061
  330ARG   HH11 3290   5.780   6.803   2.042
  330ARG   HH12 3291   5.657   6.874   2.136
  330ARG    NH2 3292   5.632   7.076   2.010
  330ARG   HH21 3293   5.612   7.156   1.953
  330ARG   HH22 3294   5.592   7.077   2.102
  330ARG      C 3295   6.078   7.201   1.558
  330ARG      O 3296   6.041   7.172   1.444
  331AS4      N 3297   6.036   7.307   1.626
  331AS4      H 3298   6.067   7.331   1.718
  331AS4     CA 3299   5.984   7.433   1.570
  331AS4     CB 3300   5.958   7.532   1.684
  331AS4     CG 3301   5.830   7.501   1.762
  331AS4    OD1 3302   5.839   7.419   1.856
  331AS4   HD11 3303   5.817   7.465   1.942
  331AS4   HD12 3304   5.892   7.341   1.824
  331AS4    OD2 3305   5.727   7.561   1.724
  331AS4   HD21 3306   5.672   7.590   1.802
  331AS4   HD22 3307   5.720   7.576   1.625
  331AS4      C 3308   6.072   7.497   1.463
  331AS4      O 3309   6.033   7.520   1.349
  332GLY      N 3310   6.203   7.509   1.486
  332GLY      H 3311   6.248   7.469   1.566
  332GLY     CA 3312   6.297   7.554   1.382
  332GLY      C 3313   6.315   7.467   1.258
  332GLY      O 3314   6.318   7.523   1.149
  333SER      N 3315   6.313   7.335   1.275
  333SER      H 3316   6.331   7.295   1.365
  333SER     CA 3317   6.315   7.240   1.163
  333SER     CB 3318   6.338   7.097   1.212
  333SER     OG 3319   6.474   7.057   1.225
  333SER     HG 3320   6.536   7.119   1.177
  333SER      C 3321   6.184   7.255   1.085
  333SER      O 3322   6.197   7.280   0.965
  334SER      N 3323   6.067   7.244   1.146
  334SER      H 3324   6.059   7.233   1.245
  334SER     CA 3325   5.940   7.269   1.077
  334SER     CB 3326   5.826   7.259   1.179
  334SER     OG 3327   5.807   7.126   1.227
  334SER     HG 3328   5.717   7.091   1.200
  334SER      C 3329   5.932   7.398   0.995
  334SER      O 3330   5.878   7.391   0.885
  335ILE      N 3331   5.997   7.503   1.045
  335ILE      H 3332   6.030   7.505   1.139
  335ILE     CA 3333   6.006   7.624   0.961
  335ILE     CB 3334   6.059   7.745   1.039
  335ILE    CG1 3335   5.973   7.775   1.162
  335ILE    CG2 3336   6.068   7.869   0.951
  335ILE     CD 3337   6.027   7.884   1.255
  335ILE      C 3338   6.091   7.605   0.836
  335ILE      O 3339   6.042   7.600   0.723
  336ALA      N 3340   6.207   7.541   0.849
  336ALA      H 3341   6.238   7.506   0.937
  336ALA     CA 3342   6.300   7.509   0.740
  336ALA     CB 3343   6.436   7.461   0.791
  336ALA      C 3344   6.251   7.406   0.637
  336ALA      O 3345   6.298   7.412   0.524
  337ASN      N 3346   6.173   7.309   0.685
  337ASN      H 3347   6.163   7.300   0.784
  337ASN     CA 3348   6.099   7.215   0.601
  337ASN     CB 3349   6.053   7.097   0.688
  337ASN     CG 3350   6.186   7.023   0.705
  337ASN    OD1 3351   6.270   7.041   0.793
  337ASN    ND2 3352   6.207   6.920   0.623
  337ASN   HD21 3353   6.137   6.873   0.569
  337ASN   HD22 3354   6.301   6.889   0.619
  337ASN      C 3355   5.977   7.267   0.525
  337ASN      O 3356   5.979   7.252   0.403
  338TY0      N 3357   5.911   7.369   0.580
  338TY0      H 3358   5.922   7.390   0.677
  338TY0     CA 3359   5.813   7.447   0.503
  338TY0     CB 3360   5.744   7.540   0.602
  338TY0     CG 3361   5.668   7.650   0.528
  338TY0    CD1 3362   5.714   7.782   0.532
  338TY0    HD1 3363   5.822   7.792   0.527
  338TY0    CD2 3364   5.535   7.625   0.498
  338TY0    HD2 3365   5.501   7.523   0.476
  338TY0    CE1 3366   5.626   7.886   0.502
  338TY0    HE1 3367   5.666   7.987   0.500
  338TY0    CE2 3368   5.443   7.728   0.478
  338TY0    HE2 3369   5.341   7.699   0.453
  338TY0     CZ 3370   5.492   7.858   0.478
  338TY0     OH 3371   5.406   7.949   0.425
  338TY0    HH1 3372   5.468   8.028   0.419
  338TY0    HH2 3373   5.335   7.907   0.369
  338TY0      C 3374   5.891   7.519   0.392
  338TY0      O 3375   5.847   7.516   0.277
  339ILE      N 3376   6.001   7.585   0.427
  339ILE      H 3377   6.012   7.600   0.526
  339ILE     CA 3378   6.078   7.667   0.333
  339ILE     CB 3379   6.199   7.723   0.409
  339ILE    CG1 3380   6.146   7.834   0.500
  339ILE    CG2 3381   6.308   7.764   0.310
  339ILE     CD 3382   6.255   7.896   0.587
  339ILE      C 3383   6.113   7.598   0.201
  339ILE      O 3384   6.107   7.661   0.096
  340ASN      N 3385   6.157   7.472   0.205
  340ASN      H 3386   6.187   7.423   0.287
  340ASN     CA 3387   6.180   7.403   0.078
  340ASN     CB 3388   6.246   7.267   0.103
  340ASN     CG 3389   6.379   7.271   0.178
  340ASN    OD1 3390   6.396   7.248   0.298
  340ASN    ND2 3391   6.484   7.312   0.107
  340ASN   HD21 3392   6.464   7.361   0.022
  340ASN   HD22 3393   6.574   7.290   0.144
  340ASN      C 3394   6.058   7.381  -0.012
  340ASN      O 3395   6.069   7.349  -0.130
  341SER      N 3396   5.940   7.378   0.049
  341SER      H 3397   5.929   7.376   0.149
  341SER     CA 3398   5.814   7.351  -0.021
  341SER     CB 3399   5.708   7.304   0.079
  341SER     OG 3400   5.763   7.194   0.151
  341SER     HG 3401   5.703   7.114   0.142
  341SER      C 3402   5.756   7.469  -0.099
  341SER      O 3403   5.673   7.457  -0.188
  342THR      N 3404   5.802   7.588  -0.059
  342THR      H 3405   5.888   7.593  -0.009
  342THR     CA 3406   5.725   7.710  -0.085
  342THR     CB 3407   5.597   7.713  -0.002
  342THR    OG1 3408   5.517   7.824  -0.042
  342THR    HG1 3409   5.470   7.872   0.032
  342THR    CG2 3410   5.635   7.725   0.146
  342THR      C 3411   5.807   7.839  -0.075
  342THR      O 3412   5.929   7.826  -0.070
  343SER      N 3413   5.746   7.955  -0.096
  343SER      H 3414   5.647   7.967  -0.105
  343SER     CA 3415   5.805   8.089  -0.083
  343SER     CB 3416   5.697   8.191  -0.120
  343SER     OG 3417   5.681   8.191  -0.262
  343SER     HG 3418   5.586   8.194  -0.294
  343SER      C 3419   5.839   8.113   0.064
  343SER      O 3420   5.762   8.071   0.150
  344ASN      N 3421   5.932   8.204   0.090
  344ASN      H 3422   5.951   8.278   0.025
  344ASN     CA 3423   6.001   8.213   0.220
  344ASN     CB 3424   6.135   8.283   0.197
  344ASN     CG 3425   6.243   8.188   0.144
  344ASN    OD1 3426   6.277   8.192   0.026
  344ASN    ND2 3427   6.332   8.143   0.231
  344ASN   HD21 3428   6.333   8.168   0.328
  344ASN   HD22 3429   6.410   8.089   0.198
  344ASN      C 3430   5.921   8.296   0.320
  344ASN      O 3431   5.880   8.402   0.272
  345PRO      N 3432   5.881   8.252   0.439
  345PRO     CA 3433   5.800   8.325   0.537
  345PRO     CB 3434   5.767   8.219   0.642
  345PRO     CG 3435   5.886   8.123   0.644
  345PRO     CD 3436   5.920   8.121   0.494
  345PRO      C 3437   5.859   8.457   0.587
  345PRO      O 3438   5.981   8.465   0.579
  346THR      N 3439   5.775   8.546   0.640
  346THR      H 3440   5.677   8.531   0.646
  346THR     CA 3441   5.810   8.675   0.703
  346THR     CB 3442   5.711   8.790   0.686
  346THR    OG1 3443   5.586   8.751   0.744
  346THR    HG1 3444   5.540   8.837   0.763
  346THR    CG2 3445   5.700   8.840   0.541
  346THR      C 3446   5.850   8.660   0.850
  346THR      O 3447   5.776   8.606   0.932
  347ALA      N 3448   5.952   8.736   0.889
  347ALA      H 3449   6.009   8.791   0.828
  347ALA     CA 3450   6.009   8.714   1.023
  347ALA     CB 3451   6.115   8.604   1.020
  347ALA      C 3452   6.057   8.841   1.093
  347ALA      O 3453   6.122   8.920   1.024
  348SER      N 3454   6.043   8.844   1.225
  348SER      H 3455   5.986   8.777   1.273
  348SER     CA 3456   6.091   8.957   1.307
  348SER     CB 3457   5.998   9.079   1.309
  348SER     OG 3458   6.082   9.195   1.301
  348SER     HG 3459   6.085   9.214   1.203
  348SER      C 3460   6.115   8.921   1.454
  348SER      O 3461   6.026   8.855   1.507
  349ILE      N 3462   6.225   8.969   1.512
  349ILE      H 3463   6.287   9.021   1.453
  349ILE     CA 3464   6.269   8.926   1.645
  349ILE     CB 3465   6.411   8.870   1.652
  349ILE    CG1 3466   6.442   8.771   1.540
  349ILE    CG2 3467   6.438   8.805   1.788
  349ILE     CD 3468   6.591   8.766   1.502
  349ILE      C 3469   6.268   9.052   1.732
  349ILE      O 3470   6.343   9.146   1.706
  350PHE      N 3471   6.192   9.050   1.841
  350PHE      H 3472   6.132   8.972   1.860
  350PHE     CA 3473   6.176   9.153   1.945
  350PHE     CB 3474   6.026   9.153   1.975
  350PHE     CG 3475   5.935   9.191   1.858
  350PHE    CD1 3476   5.929   9.329   1.838
  350PHE    HD1 3477   5.976   9.401   1.905
  350PHE    CD2 3478   5.851   9.108   1.786
  350PHE    HD2 3479   5.861   9.001   1.803
  350PHE    CE1 3480   5.847   9.380   1.738
  350PHE    HE1 3481   5.852   9.485   1.707
  350PHE    CE2 3482   5.757   9.163   1.698
  350PHE    HE2 3483   5.697   9.096   1.636
  350PHE     CZ 3484   5.760   9.298   1.666
  350PHE     HZ 3485   5.693   9.335   1.589
  350PHE      C 3486   6.261   9.140   2.072
  350PHE      O 3487   6.356   9.062   2.066
  351LY3      N 3488   6.247   9.235   2.164
  351LY3      H 3489   6.213   9.324   2.132
  351LY3     CA 3490   6.318   9.244   2.292
  351LY3     CB 3491   6.295   9.382   2.355
  351LY3     CG 3492   6.403   9.477   2.302
  351LY3     CD 3493   6.365   9.614   2.357
  351LY3     CE 3494   6.426   9.730   2.277
  351LY3     NZ 3495   6.364   9.862   2.299
  351LY3    HZ1 3496   6.274   9.834   2.332
  351LY3    HZ2 3497   6.401   9.914   2.376
  351LY3    HZ3 3498   6.356   9.914   2.214
  351LY3      C 3499   6.293   9.130   2.390
  351LY3      O 3500   6.193   9.059   2.379
  352SER      N 3501   6.380   9.118   2.490
  352SER      H 3502   6.475   9.144   2.474
  352SER     CA 3503   6.377   9.023   2.602
  352SER     CB 3504   6.511   9.019   2.677
  352SER     OG 3505   6.607   8.972   2.582
  352SER     HG 3506   6.623   8.880   2.617
  352SER      C 3507   6.265   9.049   2.702
  352SER      O 3508   6.225   9.163   2.727
  353THR      N 3509   6.216   8.947   2.772
  353THR      H 3510   6.203   8.861   2.722
  353THR     CA 3511   6.144   8.954   2.900
  353THR     CB 3512   5.992   8.967   2.889
  353THR    OG1 3513   5.933   8.858   2.819
  353THR    HG1 3514   5.940   8.879   2.721
  353THR    CG2 3515   5.940   9.106   2.851
  353THR      C 3516   6.178   8.852   3.008
  353THR      O 3517   6.188   8.730   2.993
  354GL4      N 3518   6.194   8.902   3.130
  354GL4      H 3519   6.208   9.000   3.143
  354GL4     CA 3520   6.209   8.819   3.251
  354GL4     CB 3521   6.236   8.914   3.368
  354GL4     CG 3522   6.357   9.001   3.334
  354GL4     CD 3523   6.310   9.146   3.327
  354GL4    OE1 3524   6.336   9.210   3.432
  354GL4   HE11 3525   6.262   9.275   3.450
  354GL4   HE12 3526   6.419   9.170   3.470
  354GL4    OE2 3527   6.230   9.180   3.238
  354GL4   HE21 3528   6.197   9.272   3.258
  354GL4   HE22 3529   6.212   9.095   3.188
  354GL4      C 3530   6.106   8.713   3.289
  354GL4      O 3531   5.993   8.728   3.336
  355VAL      N 3532   6.152   8.589   3.273
  355VAL      H 3533   6.232   8.574   3.215
  355VAL     CA 3534   6.085   8.469   3.326
  355VAL     CB 3535   6.046   8.378   3.210
  355VAL    CG1 3536   6.154   8.308   3.128
  355VAL    CG2 3537   5.924   8.291   3.244
  355VAL      C 3538   6.165   8.400   3.437
  355VAL      O 3539   6.287   8.395   3.427
  356SER      N 3540   6.097   8.343   3.537
  356SER      H 3541   6.004   8.365   3.566
  356SER     CA 3542   6.157   8.262   3.643
  356SER     CB 3543   6.063   8.248   3.763
  356SER     OG 3544   6.023   8.378   3.810
  356SER     HG 3545   5.948   8.357   3.873
  356SER      C 3546   6.200   8.121   3.603
  356SER      O 3547   6.117   8.034   3.576
  357AS4      N 3548   6.326   8.096   3.566
  357AS4      H 3549   6.396   8.167   3.572
  357AS4     CA 3550   6.382   7.971   3.514
  357AS4     CB 3551   6.528   8.004   3.482
  357AS4     CG 3552   6.594   7.897   3.394
  357AS4    OD1 3553   6.677   7.824   3.452
  357AS4   HD11 3554   6.683   7.733   3.411
  357AS4   HD12 3555   6.717   7.877   3.527
  357AS4    OD2 3556   6.580   7.895   3.270
  357AS4   HD21 3557   6.635   7.825   3.226
  357AS4   HD22 3558   6.540   7.982   3.239
  357AS4      C 3559   6.363   7.858   3.615
  357AS4      O 3560   6.419   7.841   3.724
  358ALA      N 3561   6.300   7.756   3.557
  358ALA      H 3562   6.252   7.776   3.471
  358ALA     CA 3563   6.271   7.634   3.633
  358ALA     CB 3564   6.171   7.547   3.556
  358ALA      C 3565   6.392   7.552   3.678
  358ALA      O 3566   6.380   7.476   3.774
  359LEU      N 3567   6.497   7.564   3.597
  359LEU      H 3568   6.481   7.590   3.502
  359LEU     CA 3569   6.631   7.506   3.618
  359LEU     CB 3570   6.700   7.492   3.482
  359LEU     CG 3571   6.674   7.358   3.412
  359LEU    CD1 3572   6.715   7.364   3.265
  359LEU    CD2 3573   6.743   7.250   3.496
  359LEU      C 3574   6.729   7.582   3.708
  359LEU      O 3575   6.816   7.522   3.770
  360ALA      N 3576   6.719   7.714   3.708
  360ALA      H 3577   6.673   7.766   3.636
  360ALA     CA 3578   6.772   7.804   3.812
  360ALA     CB 3579   6.730   7.947   3.776
  360ALA      C 3580   6.732   7.776   3.956
  360ALA      O 3581   6.618   7.735   3.981
  361PRO      N 3582   6.834   7.769   4.042
  361PRO     CA 3583   6.978   7.781   4.015
  361PRO     CB 3584   7.034   7.817   4.153
  361PRO     CG 3585   6.941   7.758   4.259
  361PRO     CD 3586   6.808   7.743   4.184
  361PRO      C 3587   7.044   7.657   3.956
  361PRO      O 3588   7.019   7.548   4.007
  362TY0      N 3589   7.117   7.680   3.847
  362TY0      H 3590   7.116   7.767   3.798
  362TY0     CA 3591   7.194   7.580   3.772
  362TY0     CB 3592   7.135   7.568   3.632
  362TY0     CG 3593   7.210   7.472   3.540
  362TY0    CD1 3594   7.293   7.526   3.443
  362TY0    HD1 3595   7.283   7.631   3.413
  362TY0    CD2 3596   7.210   7.334   3.555
  362TY0    HD2 3597   7.112   7.290   3.575
  362TY0    CE1 3598   7.380   7.446   3.369
  362TY0    HE1 3599   7.414   7.490   3.275
  362TY0    CE2 3600   7.300   7.253   3.486
  362TY0    HE2 3601   7.328   7.155   3.525
  362TY0     CZ 3602   7.388   7.310   3.394
  362TY0     OH 3603   7.471   7.223   3.331
  362TY0    HH1 3604   7.508   7.273   3.253
  362TY0    HH2 3605   7.465   7.131   3.371
  362TY0      C 3606   7.344   7.610   3.764
  362TY0      O 3607   7.380   7.722   3.728
  363VAL      N 3608   7.423   7.504   3.776
  363VAL      H 3609   7.389   7.414   3.805
  363VAL     CA 3610   7.569   7.514   3.770
  363VAL     CB 3611   7.635   7.417   3.869
  363VAL    CG1 3612   7.787   7.423   3.852
  363VAL    CG2 3613   7.595   7.435   4.015
  363VAL      C 3614   7.622   7.509   3.627
  363VAL      O 3615   7.645   7.399   3.578
  364VAL      N 3616   7.664   7.627   3.582
  364VAL      H 3617   7.650   7.704   3.645
  364VAL     CA 3618   7.703   7.661   3.444
  364VAL     CB 3619   7.755   7.805   3.439
  364VAL    CG1 3620   7.649   7.904   3.486
  364VAL    CG2 3621   7.883   7.829   3.520
  364VAL      C 3622   7.778   7.556   3.363
  364VAL      O 3623   7.889   7.524   3.404
  365SER      N 3624   7.719   7.521   3.249
  365SER      H 3625   7.652   7.584   3.210
  365SER     CA 3626   7.769   7.423   3.151
  365SER     CB 3627   7.663   7.375   3.052
  365SER     OG 3628   7.554   7.304   3.113
  365SER     HG 3629   7.512   7.246   3.044
  365SER      C 3630   7.902   7.463   3.087
  365SER      O 3631   7.994   7.381   3.079
  366PHE      N 3632   7.923   7.591   3.060
  366PHE      H 3633   7.837   7.638   3.041
  366PHE     CA 3634   8.052   7.654   3.025
  366PHE     CB 3635   8.046   7.803   2.991
  366PHE     CG 3636   7.999   7.907   3.092
  366PHE    CD1 3637   8.091   7.989   3.157
  366PHE    HD1 3638   8.187   7.944   3.183
  366PHE    CD2 3639   7.865   7.939   3.107
  366PHE    HD2 3640   7.790   7.870   3.067
  366PHE    CE1 3641   8.052   8.109   3.216
  366PHE    HE1 3642   8.129   8.186   3.226
  366PHE    CE2 3643   7.823   8.058   3.167
  366PHE    HE2 3644   7.715   8.071   3.174
  366PHE     CZ 3645   7.918   8.146   3.215
  366PHE     HZ 3646   7.879   8.243   3.247
  366PHE      C 3647   8.169   7.623   3.118
  366PHE      O 3648   8.286   7.620   3.080
  367SER      N 3649   8.146   7.617   3.249
  367SER      H 3650   8.050   7.602   3.274
  367SER     CA 3651   8.253   7.581   3.343
  367SER     CB 3652   8.196   7.616   3.481
  367SER     OG 3653   8.284   7.588   3.591
  367SER     HG 3654   8.254   7.637   3.673
  367SER      C 3655   8.314   7.441   3.335
  367SER      O 3656   8.248   7.341   3.306
  368SER      N 3657   8.436   7.444   3.388
  368SER      H 3658   8.468   7.530   3.429
  368SER     CA 3659   8.529   7.330   3.386
  368SER     CB 3660   8.675   7.374   3.376
  368SER     OG 3661   8.700   7.428   3.246
  368SER     HG 3662   8.658   7.518   3.249
  368SER      C 3663   8.496   7.240   3.505
  368SER      O 3664   8.477   7.288   3.617
  369ARG      N 3665   8.507   7.108   3.487
  369ARG      H 3666   8.536   7.072   3.398
  369ARG     CA 3667   8.463   7.010   3.586
  369ARG     CB 3668   8.386   6.894   3.522
  369ARG     CG 3669   8.259   6.938   3.449
  369ARG     CD 3670   8.157   6.996   3.547
  369ARG     NE 3671   8.052   7.068   3.474
  369ARG     HE 3672   8.049   7.054   3.375
  369ARG     CZ 3673   7.997   7.184   3.515
  369ARG    NH1 3674   8.036   7.237   3.631
  369ARG   HH11 3675   8.105   7.196   3.691
  369ARG   HH12 3676   8.004   7.330   3.652
  369ARG    NH2 3677   7.886   7.227   3.454
  369ARG   HH21 3678   7.843   7.162   3.392
  369ARG   HH22 3679   7.846   7.318   3.470
  369ARG      C 3680   8.582   6.952   3.663
  369ARG      O 3681   8.697   6.958   3.619
  370GLY      N 3682   8.556   6.916   3.788
  370GLY      H 3683   8.464   6.924   3.827
  370GLY     CA 3684   8.657   6.873   3.885
  370GLY      C 3685   8.590   6.794   3.999
  370GLY      O 3686   8.489   6.727   3.979
  371PRO      N 3687   8.661   6.772   4.109
  371PRO     CA 3688   8.800   6.810   4.141
  371PRO     CB 3689   8.815   6.809   4.293
  371PRO     CG 3690   8.727   6.689   4.329
  371PRO     CD 3691   8.614   6.696   4.225
  371PRO      C 3692   8.908   6.728   4.069
  371PRO      O 3693   8.884   6.623   4.010
  372ASN      N 3694   9.026   6.786   4.088
  372ASN      H 3695   9.033   6.865   4.149
  372ASN     CA 3696   9.145   6.731   4.022
  372ASN     CB 3697   9.247   6.845   4.018
  372ASN     CG 3698   9.231   6.956   3.914
  372ASN    OD1 3699   9.134   7.032   3.914
  372ASN    ND2 3700   9.335   6.991   3.838
  372ASN   HD21 3701   9.423   6.943   3.845
  372ASN   HD22 3702   9.329   7.080   3.795
  372ASN      C 3703   9.207   6.613   4.098
  372ASN      O 3704   9.205   6.609   4.221
  373PRO      N 3705   9.257   6.514   4.025
  373PRO     CA 3706   9.316   6.395   4.088
  373PRO     CB 3707   9.334   6.288   3.979
  373PRO     CG 3708   9.210   6.317   3.893
  373PRO     CD 3709   9.206   6.470   3.894
  373PRO      C 3710   9.446   6.438   4.155
  373PRO      O 3711   9.542   6.480   4.089
  374ALA      N 3712   9.449   6.408   4.284
  374ALA      H 3713   9.381   6.356   4.336
  374ALA     CA 3714   9.571   6.428   4.365
  374ALA     CB 3715   9.574   6.571   4.418
  374ALA      C 3716   9.608   6.309   4.454
  374ALA      O 3717   9.673   6.212   4.415
  375SER      N 3718   9.540   6.300   4.568
  375SER      H 3719   9.462   6.359   4.589
  375SER     CA 3720   9.567   6.197   4.669
  375SER     CB 3721   9.688   6.243   4.751
  375SER     OG 3722   9.816   6.241   4.689
  375SER     HG 3723   9.832   6.147   4.660
  375SER      C 3724   9.455   6.152   4.763
  375SER      O 3725   9.423   6.034   4.768
  376PHE      N 3726   9.404   6.242   4.847
  376PHE      H 3727   9.431   6.338   4.840
  376PHE     CA 3728   9.302   6.214   4.949
  376PHE     CB 3729   9.331   6.277   5.085
  376PHE     CG 3730   9.470   6.242   5.139
  376PHE    CD1 3731   9.507   6.113   5.174
  376PHE    HD1 3732   9.430   6.038   5.192
  376PHE    CD2 3733   9.576   6.329   5.111
  376PHE    HD2 3734   9.554   6.430   5.076
  376PHE    CE1 3735   9.640   6.076   5.186
  376PHE    HE1 3736   9.662   5.976   5.225
  376PHE    CE2 3737   9.710   6.292   5.109
  376PHE    HE2 3738   9.781   6.369   5.079
  376PHE     CZ 3739   9.742   6.162   5.147
  376PHE     HZ 3740   9.844   6.145   5.182
  376PHE      C 3741   9.156   6.223   4.904
  376PHE      O 3742   9.122   6.152   4.809
  377AS4      N 3743   9.065   6.288   4.976
  377AS4      H 3744   9.099   6.321   5.065
  377AS4     CA 3745   8.920   6.297   4.953
  377AS4     CB 3746   8.865   6.198   5.056
  377AS4     CG 3747   8.880   6.246   5.201
  377AS4    OD1 3748   8.813   6.188   5.289
  377AS4   HD11 3749   8.831   6.241   5.372
  377AS4   HD12 3750   8.760   6.113   5.248
  377AS4    OD2 3751   8.962   6.334   5.233
  377AS4   HD21 3752   8.976   6.324   5.331
  377AS4   HD22 3753   8.958   6.407   5.165
  377AS4      C 3754   8.848   6.431   4.942
  377AS4      O 3755   8.726   6.428   4.935
  378LEU      N 3756   8.924   6.541   4.947
  378LEU      H 3757   9.004   6.522   5.004
  378LEU     CA 3758   8.874   6.678   4.934
  378LEU     CB 3759   8.980   6.782   4.970
  378LEU     CG 3760   8.938   6.926   5.000
  378LEU    CD1 3761   8.908   6.950   5.148
  378LEU    CD2 3762   9.033   7.028   4.938
  378LEU      C 3763   8.802   6.698   4.800
  378LEU      O 3764   8.861   6.689   4.692
  379LEU      N 3765   8.670   6.706   4.804
  379LEU      H 3766   8.618   6.682   4.887
  379LEU     CA 3767   8.589   6.745   4.688
  379LEU     CB 3768   8.446   6.692   4.700
  379LEU     CG 3769   8.364   6.686   4.571
  379LEU    CD1 3770   8.264   6.572   4.587
  379LEU    CD2 3771   8.292   6.819   4.548
  379LEU      C 3772   8.592   6.897   4.679
  379LEU      O 3773   8.598   6.969   4.779
  380LY3      N 3774   8.608   6.947   4.557
  380LY3      H 3775   8.603   6.892   4.474
  380LY3     CA 3776   8.609   7.090   4.524
  380LY3     CB 3777   8.746   7.151   4.497
  380LY3     CG 3778   8.814   7.177   4.632
  380LY3     CD 3779   8.757   7.290   4.717
  380LY3     CE 3780   8.854   7.326   4.830
  380LY3     NZ 3781   8.824   7.437   4.922
  380LY3    HZ1 3782   8.886   7.436   5.001
  380LY3    HZ2 3783   8.840   7.519   4.867
  380LY3    HZ3 3784   8.732   7.426   4.959
  380LY3      C 3785   8.517   7.117   4.405
  380LY3      O 3786   8.491   7.024   4.328
  381PRO      N 3787   8.457   7.234   4.383
  381PRO     CA 3788   8.444   7.345   4.478
  381PRO     CB 3789   8.386   7.460   4.396
  381PRO     CG 3790   8.291   7.382   4.305
  381PRO     CD 3791   8.378   7.264   4.263
  381PRO      C 3792   8.356   7.316   4.599
  381PRO      O 3793   8.298   7.207   4.606
  382AS4      N 3794   8.355   7.407   4.696
  382AS4      H 3795   8.414   7.487   4.697
  382AS4     CA 3796   8.286   7.384   4.824
  382AS4     CB 3797   8.344   7.481   4.927
  382AS4     CG 3798   8.492   7.463   4.960
  382AS4    OD1 3799   8.529   7.359   5.018
  382AS4   HD11 3800   8.628   7.353   5.031
  382AS4   HD12 3801   8.449   7.299   5.018
  382AS4    OD2 3802   8.555   7.571   4.961
  382AS4   HD21 3803   8.648   7.552   4.991
  382AS4   HD22 3804   8.494   7.642   4.925
  382AS4      C 3805   8.136   7.411   4.817
  382AS4      O 3806   8.054   7.333   4.864
  383ILE      N 3807   8.101   7.531   4.770
  383ILE      H 3808   8.175   7.589   4.736
  383ILE     CA 3809   7.962   7.577   4.766
  383ILE     CB 3810   7.924   7.663   4.887
  383ILE    CG1 3811   8.024   7.777   4.905
  383ILE    CG2 3812   7.904   7.590   5.020
  383ILE     CD 3813   7.984   7.881   5.011
  383ILE      C 3814   7.943   7.660   4.639
  383ILE      O 3815   8.034   7.671   4.558
  384ALA      N 3816   7.819   7.702   4.615
  384ALA      H 3817   7.743   7.690   4.680
  384ALA     CA 3818   7.791   7.767   4.487
  384ALA     CB 3819   7.701   7.685   4.394
  384ALA      C 3820   7.732   7.907   4.504
  384ALA      O 3821   7.661   7.929   4.602
  385ALA      N 3822   7.760   7.993   4.406
  385ALA      H 3823   7.822   7.971   4.330
  385ALA     CA 3824   7.721   8.134   4.423
  385ALA     CB 3825   7.835   8.221   4.475
  385ALA      C 3826   7.680   8.192   4.288
  385ALA      O 3827   7.726   8.146   4.183
  386PRO      N 3828   7.577   8.276   4.290
  386PRO     CA 3829   7.538   8.356   4.173
  386PRO     CB 3830   7.447   8.467   4.229
  386PRO     CG 3831   7.382   8.391   4.345
  386PRO     CD 3832   7.496   8.311   4.408
  386PRO      C 3833   7.653   8.423   4.098
  386PRO      O 3834   7.729   8.497   4.160
  387GLY      N 3835   7.691   8.370   3.982
  387GLY      H 3836   7.650   8.283   3.957
  387GLY     CA 3837   7.799   8.412   3.891
  387GLY      C 3838   7.743   8.470   3.761
  387GLY      O 3839   7.804   8.558   3.702
  388VAL      N 3840   7.631   8.413   3.717
  388VAL      H 3841   7.582   8.348   3.775
  388VAL     CA 3842   7.566   8.437   3.587
  388VAL     CB 3843   7.572   8.300   3.521
  388VAL    CG1 3844   7.491   8.285   3.392
  388VAL    CG2 3845   7.716   8.262   3.487
  388VAL      C 3846   7.427   8.501   3.592
  388VAL      O 3847   7.356   8.468   3.687
  389ARG      N 3848   7.385   8.570   3.486
  389ARG      H 3849   7.449   8.588   3.412
  389ARG     CA 3850   7.266   8.656   3.469
  389ARG     CB 3851   7.139   8.573   3.456
  389ARG     CG 3852   7.141   8.478   3.336
  389ARG     CD 3853   7.012   8.397   3.323
  389ARG     NE 3854   7.022   8.264   3.261
  389ARG     HE 3855   7.028   8.273   3.162
  389ARG     CZ 3856   6.963   8.152   3.307
  389ARG    NH1 3857   6.882   8.153   3.413
  389ARG   HH11 3858   6.861   8.243   3.454
  389ARG   HH12 3859   6.848   8.068   3.454
  389ARG    NH2 3860   7.002   8.035   3.255
  389ARG   HH21 3861   6.947   7.956   3.280
  389ARG   HH22 3862   7.066   8.020   3.180
  389ARG      C 3863   7.241   8.768   3.570
  389ARG      O 3864   7.134   8.828   3.562
  390ILE      N 3865   7.349   8.814   3.633
  390ILE      H 3866   7.434   8.812   3.580
  390ILE     CA 3867   7.342   8.903   3.749
  390ILE     CB 3868   7.445   8.865   3.856
  390ILE    CG1 3869   7.587   8.915   3.832
  390ILE    CG2 3870   7.444   8.722   3.910
  390ILE     CD 3871   7.690   8.893   3.942
  390ILE      C 3872   7.335   9.053   3.717
  390ILE      O 3873   7.423   9.104   3.648
  391LEU      N 3874   7.213   9.102   3.737
  391LEU      H 3875   7.143   9.033   3.754
  391LEU     CA 3876   7.190   9.247   3.739
  391LEU     CB 3877   7.039   9.271   3.739
  391LEU     CG 3878   6.981   9.405   3.692
  391LEU    CD1 3879   7.031   9.425   3.549
  391LEU    CD2 3880   6.828   9.399   3.696
  391LEU      C 3881   7.263   9.318   3.853
  391LEU      O 3882   7.238   9.303   3.972
  392ALA      N 3883   7.374   9.381   3.814
  392ALA      H 3884   7.414   9.367   3.724
  392ALA     CA 3885   7.476   9.438   3.903
  392ALA     CB 3886   7.582   9.330   3.927
  392ALA      C 3887   7.536   9.565   3.842
  392ALA      O 3888   7.511   9.596   3.725
  393ALA      N 3889   7.628   9.628   3.914
  393ALA      H 3890   7.662   9.575   3.991
  393ALA     CA 3891   7.681   9.762   3.887
  393ALA     CB 3892   7.676   9.839   4.019
  393ALA      C 3893   7.820   9.764   3.822
  393ALA      O 3894   7.904   9.848   3.851
  394TRP      N 3895   7.820   9.695   3.708
  394TRP      H 3896   7.735   9.665   3.663
  394TRP     CA 3897   7.938   9.682   3.621
  394TRP     CB 3898   7.913   9.565   3.526
  394TRP     CG 3899   8.024   9.541   3.424
  394TRP    CD1 3900   8.045   9.618   3.317
  394TRP    HD1 3901   7.972   9.672   3.257
  394TRP    CD2 3902   8.140   9.467   3.447
  394TRP    NE1 3903   8.170   9.603   3.273
  394TRP    HE1 3904   8.212   9.629   3.186
  394TRP    CE2 3905   8.223   9.503   3.342
  394TRP    CE3 3906   8.185   9.372   3.537
  394TRP    HE3 3907   8.118   9.339   3.617
  394TRP    CZ2 3908   8.346   9.440   3.326
  394TRP    HZ2 3909   8.405   9.467   3.238
  394TRP    CZ3 3910   8.307   9.308   3.516
  394TRP    HZ3 3911   8.343   9.231   3.584
  394TRP    CH2 3912   8.387   9.334   3.406
  394TRP    HH2 3913   8.489   9.297   3.396
  394TRP      C 3914   7.969   9.813   3.549
  394TRP      O 3915   7.882   9.870   3.484
  395PRO      N 3916   8.088   9.867   3.571
  395PRO     CA 3917   8.122  10.006   3.536
  395PRO     CB 3918   8.254  10.036   3.608
  395PRO     CG 3919   8.321   9.899   3.620
  395PRO     CD 3920   8.201   9.806   3.642
  395PRO      C 3921   8.133  10.048   3.390
  395PRO      O 3922   8.217   9.987   3.324
  396PRO      N 3923   8.088  10.169   3.358
  396PRO     CA 3924   8.087  10.227   3.222
  396PRO     CB 3925   8.025  10.366   3.237
  396PRO     CG 3926   7.952  10.357   3.371
  396PRO     CD 3927   8.044  10.270   3.456
  396PRO      C 3928   8.229  10.246   3.170
  396PRO      O 3929   8.238  10.275   3.051
  397ILE      N 3930   8.337  10.234   3.247
  397ILE      H 3931   8.327  10.250   3.345
  397ILE     CA 3932   8.474  10.234   3.193
  397ILE     CB 3933   8.574  10.296   3.291
  397ILE    CG1 3934   8.596  10.217   3.419
  397ILE    CG2 3935   8.515  10.433   3.328
  397ILE     CD 3936   8.732  10.244   3.485
  397ILE      C 3937   8.529  10.115   3.114
  397ILE      O 3938   8.606  10.135   3.021
  398ALA      N 3939   8.474   9.998   3.144
  398ALA      H 3940   8.414   9.994   3.224
  398ALA     CA 3941   8.516   9.869   3.087
  398ALA     CB 3942   8.561   9.775   3.199
  398ALA      C 3943   8.395   9.809   3.016
  398ALA      O 3944   8.280   9.820   3.060
  399PRO      N 3945   8.421   9.743   2.903
  399PRO     CA 3946   8.320   9.662   2.834
  399PRO     CB 3947   8.404   9.574   2.742
  399PRO     CG 3948   8.517   9.667   2.699
  399PRO     CD 3949   8.543   9.755   2.821
  399PRO      C 3950   8.238   9.570   2.924
  399PRO      O 3951   8.290   9.525   3.027
  400VAL      N 3952   8.121   9.531   2.875
  400VAL      H 3953   8.075   9.547   2.787
  400VAL     CA 3954   8.032   9.446   2.956
  400VAL     CB 3955   7.890   9.487   2.919
  400VAL    CG1 3956   7.775   9.410   2.983
  400VAL    CG2 3957   7.860   9.633   2.956
  400VAL      C 3958   8.064   9.297   2.938
  400VAL      O 3959   8.048   9.244   2.827
  401SER      N 3960   8.081   9.227   3.049
  401SER      H 3961   8.112   9.274   3.132
  401SER     CA 3962   8.111   9.083   3.049
  401SER     CB 3963   8.195   9.039   3.169
  401SER     OG 3964   8.292   9.143   3.184
  401SER     HG 3965   8.355   9.109   3.254
  401SER      C 3966   7.981   9.002   3.045
  401SER      O 3967   7.944   8.952   3.151
  402GLY      N 3968   7.908   9.019   2.935
  402GLY      H 3969   7.945   9.062   2.853
  402GLY     CA 3970   7.765   8.987   2.924
  402GLY      C 3971   7.695   9.060   2.809
  402GLY      O 3972   7.754   9.083   2.704
  403VAL      N 3973   7.582   9.117   2.849
  403VAL      H 3974   7.551   9.106   2.943
  403VAL     CA 3975   7.512   9.213   2.761
  403VAL     CB 3976   7.388   9.134   2.719
  403VAL    CG1 3977   7.299   9.217   2.626
  403VAL    CG2 3978   7.400   9.001   2.645
  403VAL      C 3979   7.481   9.349   2.823
  403VAL      O 3980   7.461   9.355   2.944
  404LY3      N 3981   7.449   9.451   2.743
  404LY3      H 3982   7.475   9.447   2.647
  404LY3     CA 3983   7.418   9.588   2.786
  404LY3     CB 3984   7.531   9.679   2.736
  404LY3     CG 3985   7.527   9.822   2.789
  404LY3     CD 3986   7.642   9.906   2.732
  404LY3     CE 3987   7.650  10.042   2.802
  404LY3     NZ 3988   7.785  10.100   2.791
  404LY3    HZ1 3989   7.846  10.045   2.848
  404LY3    HZ2 3990   7.825  10.104   2.699
  404LY3    HZ3 3991   7.777  10.192   2.827
  404LY3      C 3992   7.279   9.629   2.735
  404LY3      O 3993   7.251   9.628   2.616
  405GLY      N 3994   7.197   9.682   2.825
  405GLY      H 3995   7.243   9.712   2.909
  405GLY     CA 3996   7.058   9.721   2.800
  405GLY      C 3997   7.039   9.836   2.701
  405GLY      O 3998   7.021   9.819   2.580
  406AS4      N 3999   7.062   9.949   2.767
  406AS4      H 4000   7.097   9.946   2.861
  406AS4     CA 4001   7.092  10.077   2.702
  406AS4     CB 4002   7.042  10.185   2.799
  406AS4     CG 4003   7.040  10.322   2.731
  406AS4    OD1 4004   6.930  10.362   2.687
  406AS4   HD11 4005   6.952  10.449   2.642
  406AS4   HD12 4006   6.854  10.301   2.707
  406AS4    OD2 4007   7.145  10.389   2.720
  406AS4   HD21 4008   7.133  10.484   2.691
  406AS4   HD22 4009   7.222  10.326   2.732
  406AS4      C 4010   7.240  10.102   2.670
  406AS4      O 4011   7.330  10.066   2.746
  407ASN      N 4012   7.261  10.150   2.548
  407ASN      H 4013   7.192  10.189   2.488
  407ASN     CA 4014   7.393  10.183   2.491
  407ASN     CB 4015   7.376  10.227   2.345
  407ASN     CG 4016   7.505  10.211   2.265
  407ASN    OD1 4017   7.574  10.312   2.254
  407ASN    ND2 4018   7.523  10.110   2.180
  407ASN   HD21 4019   7.451  10.041   2.172
  407ASN   HD22 4020   7.594  10.115   2.110
  407ASN      C 4021   7.486  10.278   2.567
  407ASN      O 4022   7.608  10.262   2.554
  408ARG      N 4023   7.432  10.384   2.626
  408ARG      H 4024   7.332  10.389   2.634
  408ARG     CA 4025   7.505  10.485   2.705
  408ARG     CB 4026   7.424  10.615   2.705
  408ARG     CG 4027   7.424  10.696   2.576
  408ARG     CD 4028   7.357  10.830   2.607
  408ARG     NE 4029   7.227  10.839   2.539
  408ARG     HE 4030   7.167  10.759   2.534
  408ARG     CZ 4031   7.173  10.942   2.473
  408ARG    NH1 4032   7.235  11.059   2.455
  408ARG   HH11 4033   7.324  11.077   2.498
  408ARG   HH12 4034   7.189  11.144   2.430
  408ARG    NH2 4035   7.043  10.941   2.437
  408ARG   HH21 4036   6.985  10.864   2.465
  408ARG   HH22 4037   6.990  11.018   2.403
  408ARG      C 4038   7.554  10.442   2.843
  408ARG      O 4039   7.583  10.326   2.870
  409GL4      N 4040   7.597  10.541   2.922
  409GL4      H 4041   7.602  10.629   2.876
  409GL4     CA 4042   7.663  10.528   3.052
  409GL4     CB 4043   7.723  10.665   3.087
  409GL4     CG 4044   7.830  10.718   2.992
  409GL4     CD 4045   7.782  10.752   2.850
  409GL4    OE1 4046   7.852  10.721   2.751
  409GL4   HE11 4047   7.806  10.733   2.663
  409GL4   HE12 4048   7.939  10.682   2.781
  409GL4    OE2 4049   7.671  10.806   2.834
  409GL4   HE21 4050   7.652  10.836   2.741
  409GL4   HE22 4051   7.625  10.808   2.923
  409GL4      C 4052   7.594  10.465   3.173
  409GL4      O 4053   7.595  10.513   3.287
  410VAL      N 4054   7.541  10.345   3.153
  410VAL      H 4055   7.539  10.306   3.061
  410VAL     CA 4056   7.467  10.273   3.258
  410VAL     CB 4057   7.347  10.193   3.207
  410VAL    CG1 4058   7.232  10.290   3.178
  410VAL    CG2 4059   7.371  10.093   3.094
  410VAL      C 4060   7.549  10.168   3.334
  410VAL      O 4061   7.641  10.102   3.287
  411LEU      N 4062   7.533  10.192   3.464
  411LEU      H 4063   7.464  10.256   3.498
  411LEU     CA 4064   7.577  10.087   3.557
  411LEU     CB 4065   7.575  10.145   3.699
  411LEU     CG 4066   7.688  10.246   3.720
  411LEU    CD1 4067   7.664  10.307   3.858
  411LEU    CD2 4068   7.821  10.170   3.720
  411LEU      C 4069   7.508   9.951   3.564
  411LEU      O 4070   7.570   9.848   3.591
  412TY0      N 4071   7.376   9.966   3.551
  412TY0      H 4072   7.333  10.056   3.540
  412TY0     CA 4073   7.289   9.848   3.545
  412TY0     CB 4074   7.146   9.901   3.551
  412TY0     CG 4075   7.075   9.876   3.684
  412TY0    CD1 4076   7.085   9.971   3.784
  412TY0    HD1 4077   7.168  10.041   3.779
  412TY0    CD2 4078   6.975   9.779   3.692
  412TY0    HD2 4079   6.947   9.726   3.601
  412TY0    CE1 4080   6.999   9.972   3.894
  412TY0    HE1 4081   6.994  10.062   3.955
  412TY0    CE2 4082   6.900   9.766   3.808
  412TY0    HE2 4083   6.843   9.674   3.823
  412TY0     CZ 4084   6.907   9.868   3.902
  412TY0     OH 4085   6.803   9.891   3.987
  412TY0    HH1 4086   6.759   9.802   3.979
  412TY0    HH2 4087   6.779   9.988   3.984
  412TY0      C 4088   7.308   9.750   3.429
  412TY0      O 4089   7.232   9.757   3.333
  413ASN      N 4090   7.395   9.651   3.444
  413ASN      H 4091   7.437   9.626   3.531
  413ASN     CA 4092   7.429   9.560   3.333
  413ASN     CB 4093   7.578   9.583   3.310
  413ASN     CG 4094   7.608   9.715   3.237
  413ASN    OD1 4095   7.578   9.733   3.120
  413ASN    ND2 4096   7.648   9.819   3.311
  413ASN   HD21 4097   7.668   9.813   3.408
  413ASN   HD22 4098   7.650   9.910   3.270
  413ASN      C 4099   7.405   9.417   3.382
  413ASN      O 4100   7.430   9.382   3.497
  414ILE      N 4101   7.370   9.340   3.279
  414ILE      H 4102   7.366   9.378   3.187
  414ILE     CA 4103   7.331   9.200   3.298
  414ILE     CB 4104   7.212   9.161   3.210
  414ILE    CG1 4105   7.087   9.247   3.233
  414ILE    CG2 4106   7.183   9.013   3.237
  414ILE     CD 4107   7.008   9.227   3.104
  414ILE      C 4108   7.458   9.117   3.280
  414ILE      O 4109   7.479   9.053   3.177
  415ILE      N 4110   7.548   9.119   3.379
  415ILE      H 4111   7.522   9.153   3.470
  415ILE     CA 4112   7.672   9.042   3.369
  415ILE     CB 4113   7.790   9.118   3.430
  415ILE    CG1 4114   7.771   9.159   3.576
  415ILE    CG2 4115   7.840   9.234   3.343
  415ILE     CD 4116   7.897   9.208   3.648
  415ILE      C 4117   7.671   8.893   3.403
  415ILE      O 4118   7.579   8.843   3.468
  416SER      N 4119   7.760   8.826   3.331
  416SER      H 4120   7.832   8.867   3.275
  416SER     CA 4121   7.774   8.680   3.341
  416SER     CB 4122   7.695   8.613   3.228
  416SER     OG 4123   7.555   8.638   3.242
  416SER     HG 4124   7.527   8.713   3.182
  416SER      C 4125   7.917   8.627   3.338
  416SER      O 4126   7.999   8.670   3.258
  417GLY      N 4127   7.955   8.552   3.441
  417GLY      H 4128   7.949   8.571   3.539
  417GLY     CA 4129   8.075   8.470   3.416
  417GLY      C 4130   8.138   8.408   3.541
  417GLY      O 4131   8.117   8.448   3.656
  418THR      N 4132   8.241   8.330   3.509
  418THR      H 4133   8.256   8.318   3.411
  418THR     CA 4134   8.324   8.253   3.602
  418THR     CB 4135   8.433   8.175   3.528
  418THR    OG1 4136   8.514   8.271   3.459
  418THR    HG1 4137   8.530   8.253   3.362
  418THR    CG2 4138   8.365   8.084   3.425
  418THR      C 4139   8.389   8.319   3.724
  418THR      O 4140   8.440   8.244   3.807
  419SER      N 4141   8.390   8.452   3.730
  419SER      H 4142   8.370   8.507   3.648
  419SER     CA 4143   8.446   8.539   3.834
  419SER     CB 4144   8.542   8.641   3.773
  419SER     OG 4145   8.460   8.728   3.695
  419SER     HG 4146   8.475   8.816   3.739
  419SER      C 4147   8.359   8.611   3.937
  419SER      O 4148   8.393   8.625   4.054
  420MET      N 4149   8.233   8.634   3.900
  420MET      H 4150   8.201   8.614   3.807
  420MET     CA 4151   8.138   8.708   3.984
  420MET     CB 4152   8.012   8.739   3.903
  420MET     CG 4153   8.024   8.832   3.782
  420MET     SD 4154   8.117   8.786   3.631
  420MET     CE 4155   8.190   8.934   3.564
  420MET      C 4156   8.086   8.639   4.110
  420MET      O 4157   8.017   8.695   4.195
  421SER      N 4158   8.122   8.511   4.118
  421SER      H 4159   8.179   8.478   4.043
  421SER     CA 4160   8.099   8.424   4.234
  421SER     CB 4161   8.131   8.280   4.193
  421SER     OG 4162   8.258   8.270   4.128
  421SER     HG 4163   8.256   8.187   4.072
  421SER      C 4164   8.166   8.458   4.367
  421SER      O 4165   8.104   8.437   4.472
  422CY0      N 4166   8.295   8.487   4.369
  422CY0      H 4167   8.353   8.453   4.295
  422CY0     CA 4168   8.379   8.523   4.485
  422CY0     CB 4169   8.526   8.537   4.446
  422CY0     SG 4170   8.627   8.623   4.572
  422CY0    HG1 4171   8.595   8.560   4.685
  422CY0    HG2 4172   8.749   8.603   4.524
  422CY0    HG3 4173   8.570   8.741   4.553
  422CY0      C 4174   8.333   8.639   4.573
  422CY0      O 4175   8.305   8.622   4.692
  423PRO      N 4176   8.301   8.755   4.516
  423PRO     CA 4177   8.231   8.858   4.595
  423PRO     CB 4178   8.194   8.974   4.502
  423PRO     CG 4179   8.192   8.899   4.369
  423PRO     CD 4180   8.303   8.793   4.374
  423PRO      C 4181   8.106   8.818   4.672
  423PRO      O 4182   8.090   8.884   4.775
  424HI2      N 4183   8.016   8.742   4.609
  424HI2      H 4184   8.024   8.718   4.513
  424HI2     CA 4185   7.901   8.682   4.679
  424HI2     CB 4186   7.818   8.603   4.578
  424HI2     CG 4187   7.760   8.701   4.476
  424HI2    ND1 4188   7.770   8.696   4.343
  424HI2    HD1 4189   7.831   8.639   4.288
  424HI2    CD2 4190   7.672   8.795   4.506
  424HI2    HD2 4191   7.675   8.852   4.599
  424HI2    CE1 4192   7.671   8.769   4.293
  424HI2    HE1 4193   7.629   8.770   4.192
  424HI2    NE2 4194   7.611   8.832   4.394
  424HI2    HE2 4195   7.552   8.911   4.380
  424HI2      C 4196   7.934   8.593   4.799
  424HI2      O 4197   7.868   8.606   4.901
  425ALA      N 4198   8.039   8.511   4.794
  425ALA      H 4199   8.070   8.479   4.704
  425ALA     CA 4200   8.087   8.435   4.910
  425ALA     CB 4201   8.208   8.360   4.854
  425ALA      C 4202   8.144   8.534   5.011
  425ALA      O 4203   8.109   8.523   5.128
  426SER      N 4204   8.223   8.630   4.964
  426SER      H 4205   8.251   8.628   4.868
  426SER     CA 4206   8.271   8.747   5.040
  426SER     CB 4207   8.375   8.837   4.973
  426SER     OG 4208   8.472   8.775   4.888
  426SER     HG 4209   8.538   8.850   4.881
  426SER      C 4210   8.168   8.828   5.118
  426SER      O 4211   8.166   8.849   5.240
  427GLY      N 4212   8.065   8.863   5.043
  427GLY      H 4213   8.065   8.845   4.944
  427GLY     CA 4214   7.940   8.912   5.103
  427GLY      C 4215   7.884   8.832   5.220
  427GLY      O 4216   7.824   8.888   5.312
  428ALA      N 4217   7.854   8.705   5.191
  428ALA      H 4218   7.846   8.683   5.094
  428ALA     CA 4219   7.793   8.606   5.281
  428ALA     CB 4220   7.760   8.478   5.204
  428ALA      C 4221   7.878   8.567   5.403
  428ALA      O 4222   7.836   8.575   5.518
  429ALA      N 4223   8.009   8.570   5.383
  429ALA      H 4224   8.046   8.566   5.290
  429ALA     CA 4225   8.108   8.559   5.491
  429ALA     CB 4226   8.248   8.541   5.430
  429ALA      C 4227   8.097   8.672   5.594
  429ALA      O 4228   8.067   8.644   5.710
  430ALA      N 4229   8.089   8.794   5.541
  430ALA      H 4230   8.104   8.803   5.442
  430ALA     CA 4231   8.056   8.915   5.616
  430ALA     CB 4232   8.092   9.048   5.549
  430ALA      C 4233   7.921   8.924   5.689
  430ALA      O 4234   7.926   8.926   5.812
  431TY0      N 4235   7.819   8.876   5.618
  431TY0      H 4236   7.832   8.853   5.522
  431TY0     CA 4237   7.686   8.861   5.678
  431TY0     CB 4238   7.594   8.796   5.574
  431TY0     CG 4239   7.453   8.817   5.629
  431TY0    CD1 4240   7.402   8.947   5.632
  431TY0    HD1 4241   7.455   9.038   5.605
  431TY0    CD2 4242   7.374   8.709   5.667
  431TY0    HD2 4243   7.420   8.611   5.678
  431TY0    CE1 4244   7.275   8.963   5.684
  431TY0    HE1 4245   7.249   9.067   5.707
  431TY0    CE2 4246   7.245   8.724   5.718
  431TY0    HE2 4247   7.180   8.637   5.723
  431TY0     CZ 4248   7.200   8.855   5.730
  431TY0     OH 4249   7.110   8.868   5.831
  431TY0    HH1 4250   7.054   8.786   5.837
  431TY0    HH2 4251   7.143   8.936   5.896
  431TY0      C 4252   7.690   8.767   5.798
  431TY0      O 4253   7.635   8.809   5.900
  432ILE      N 4254   7.761   8.655   5.789
  432ILE      H 4255   7.809   8.643   5.702
  432ILE     CA 4256   7.777   8.562   5.901
  432ILE     CB 4257   7.820   8.423   5.852
  432ILE    CG1 4258   7.722   8.361   5.752
  432ILE    CG2 4259   7.840   8.321   5.963
  432ILE     CD 4260   7.572   8.361   5.783
  432ILE      C 4261   7.878   8.609   6.005
  432ILE      O 4262   7.855   8.579   6.122
  433LY3      N 4263   7.996   8.660   5.968
  433LY3      H 4264   8.022   8.664   5.872
  433LY3     CA 4265   8.087   8.723   6.065
  433LY3     CB 4266   8.220   8.771   6.006
  433LY3     CG 4267   8.343   8.743   6.092
  433LY3     CD 4268   8.473   8.798   6.035
  433LY3     CE 4269   8.575   8.773   6.146
  433LY3     NZ 4270   8.708   8.833   6.132
  433LY3    HZ1 4271   8.700   8.929   6.105
  433LY3    HZ2 4272   8.762   8.823   6.216
  433LY3    HZ3 4273   8.756   8.790   6.055
  433LY3      C 4274   8.025   8.844   6.135
  433LY3      O 4275   8.077   8.869   6.243
  434SER      N 4276   7.920   8.913   6.090
  434SER      H 4277   7.897   8.910   5.993
  434SER     CA 4278   7.852   9.010   6.177
  434SER     CB 4279   7.815   9.135   6.098
  434SER     OG 4280   7.721   9.099   5.997
  434SER     HG 4281   7.716   9.178   5.935
  434SER      C 4282   7.733   8.957   6.258
  434SER      O 4283   7.698   9.011   6.362
  435PHE      N 4284   7.687   8.840   6.212
  435PHE      H 4285   7.708   8.814   6.118
  435PHE     CA 4286   7.580   8.766   6.280
  435PHE     CB 4287   7.537   8.654   6.186
  435PHE     CG 4288   7.443   8.552   6.251
  435PHE    CD1 4289   7.308   8.581   6.266
  435PHE    HD1 4290   7.263   8.665   6.213
  435PHE    CD2 4291   7.491   8.430   6.295
  435PHE    HD2 4292   7.593   8.401   6.270
  435PHE    CE1 4293   7.218   8.489   6.318
  435PHE    HE1 4294   7.111   8.506   6.317
  435PHE    CE2 4295   7.407   8.341   6.362
  435PHE    HE2 4296   7.454   8.248   6.394
  435PHE     CZ 4297   7.272   8.371   6.369
  435PHE     HZ 4298   7.197   8.299   6.403
  435PHE      C 4299   7.617   8.714   6.419
  435PHE      O 4300   7.541   8.726   6.516
  436ASN      N 4301   7.737   8.657   6.421
  436ASN      H 4302   7.785   8.645   6.334
  436ASN     CA 4303   7.804   8.619   6.547
  436ASN     CB 4304   7.829   8.469   6.528
  436ASN     CG 4305   7.852   8.396   6.661
  436ASN    OD1 4306   7.841   8.440   6.775
  436ASN    ND2 4307   7.905   8.275   6.650
  436ASN   HD21 4308   7.933   8.236   6.562
  436ASN   HD22 4309   7.900   8.222   6.735
  436ASN      C 4310   7.934   8.699   6.555
  436ASN      O 4311   8.028   8.671   6.480
  437PRO      N 4312   7.948   8.771   6.665
  437PRO     CA 4313   8.060   8.865   6.672
  437PRO     CB 4314   8.030   8.959   6.789
  437PRO     CG 4315   7.933   8.878   6.875
  437PRO     CD 4316   7.853   8.794   6.775
  437PRO      C 4317   8.203   8.811   6.680
  437PRO      O 4318   8.227   8.719   6.758
  438THR      N 4319   8.293   8.862   6.597
  438THR      H 4320   8.285   8.941   6.536
  438THR     CA 4321   8.431   8.816   6.580
  438THR     CB 4322   8.519   8.880   6.688
  438THR    OG1 4323   8.464   8.869   6.820
  438THR    HG1 4324   8.442   8.772   6.834
  438THR    CG2 4325   8.557   9.021   6.643
  438THR      C 4326   8.452   8.665   6.563
  438THR      O 4327   8.565   8.618   6.579
  439TRP      N 4328   8.358   8.599   6.496
  439TRP      H 4329   8.272   8.647   6.478
  439TRP     CA 4330   8.354   8.453   6.480
  439TRP     CB 4331   8.214   8.413   6.433
  439TRP     CG 4332   8.166   8.269   6.455
  439TRP    CD1 4333   8.204   8.193   6.558
  439TRP    HD1 4334   8.250   8.237   6.646
  439TRP    CD2 4335   8.078   8.192   6.380
  439TRP    NE1 4336   8.156   8.070   6.541
  439TRP    HE1 4337   8.183   7.998   6.605
  439TRP    CE2 4338   8.080   8.063   6.433
  439TRP    CE3 4339   7.994   8.220   6.273
  439TRP    HE3 4340   8.003   8.317   6.224
  439TRP    CZ2 4341   8.001   7.965   6.375
  439TRP    HZ2 4342   7.990   7.865   6.418
  439TRP    CZ3 4343   7.912   8.121   6.220
  439TRP    HZ3 4344   7.826   8.146   6.157
  439TRP    CH2 4345   7.918   7.990   6.266
  439TRP    HH2 4346   7.839   7.919   6.240
  439TRP      C 4347   8.462   8.396   6.388
  439TRP      O 4348   8.529   8.464   6.310
  440SER      N 4349   8.492   8.270   6.416
  440SER      H 4350   8.446   8.226   6.493
  440SER     CA 4351   8.598   8.189   6.353
  440SER     CB 4352   8.595   8.048   6.412
  440SER     OG 4353   8.636   7.949   6.318
  440SER     HG 4354   8.735   7.963   6.308
  440SER      C 4355   8.570   8.178   6.203
  440SER      O 4356   8.459   8.142   6.164
  441PRO      N 4357   8.677   8.213   6.133
  441PRO     CA 4358   8.687   8.189   5.988
  441PRO     CB 4359   8.834   8.221   5.958
  441PRO     CG 4360   8.875   8.334   6.052
  441PRO     CD 4361   8.787   8.302   6.173
  441PRO      C 4362   8.659   8.047   5.937
  441PRO      O 4363   8.578   8.036   5.845
  442ALA      N 4364   8.703   7.943   6.007
  442ALA      H 4365   8.773   7.968   6.074
  442ALA     CA 4366   8.665   7.802   5.991
  442ALA     CB 4367   8.747   7.711   6.083
  442ALA      C 4368   8.517   7.770   6.011
  442ALA      O 4369   8.451   7.710   5.925
  443ALA      N 4370   8.461   7.832   6.115
  443ALA      H 4371   8.512   7.866   6.194
  443ALA     CA 4372   8.316   7.822   6.137
  443ALA     CB 4373   8.289   7.857   6.284
  443ALA      C 4374   8.218   7.892   6.044
  443ALA      O 4375   8.112   7.835   6.017
  444ILE      N 4376   8.261   8.005   5.987
  444ILE      H 4377   8.327   8.066   6.031
  444ILE     CA 4378   8.183   8.071   5.882
  444ILE     CB 4379   8.232   8.208   5.836
  444ILE    CG1 4380   8.235   8.305   5.954
  444ILE    CG2 4381   8.129   8.262   5.736
  444ILE     CD 4382   8.354   8.394   5.916
  444ILE      C 4383   8.177   7.976   5.762
  444ILE      O 4384   8.063   7.955   5.719
  445LY3      N 4385   8.288   7.915   5.723
  445LY3      H 4386   8.374   7.964   5.736
  445LY3     CA 4387   8.284   7.816   5.614
  445LY3     CB 4388   8.428   7.768   5.592
  445LY3     CG 4389   8.432   7.674   5.472
  445LY3     CD 4390   8.572   7.637   5.422
  445LY3     CE 4391   8.563   7.552   5.295
  445LY3     NZ 4392   8.521   7.414   5.323
  445LY3    HZ1 4393   8.569   7.360   5.393
  445LY3    HZ2 4394   8.424   7.411   5.349
  445LY3    HZ3 4395   8.521   7.358   5.240
  445LY3      C 4396   8.201   7.693   5.654
  445LY3      O 4397   8.101   7.664   5.589
  446SER      N 4398   8.205   7.656   5.781
  446SER      H 4399   8.270   7.700   5.844
  446SER     CA 4400   8.125   7.548   5.840
  446SER     CB 4401   8.160   7.517   5.985
  446SER     OG 4402   8.270   7.427   6.008
  446SER     HG 4403   8.287   7.418   6.107
  446SER      C 4404   7.973   7.567   5.846
  446SER      O 4405   7.898   7.475   5.814
  447ALA      N 4406   7.935   7.693   5.870
  447ALA      H 4407   8.001   7.748   5.921
  447ALA     CA 4408   7.802   7.751   5.849
  447ALA     CB 4409   7.798   7.892   5.909
  447ALA      C 4410   7.759   7.759   5.702
  447ALA      O 4411   7.664   7.692   5.662
  448LEU      N 4412   7.850   7.814   5.623
  448LEU      H 4413   7.927   7.863   5.664
  448LEU     CA 4414   7.814   7.838   5.482
  448LEU     CB 4415   7.917   7.931   5.418
  448LEU     CG 4416   7.888   8.080   5.441
  448LEU    CD1 4417   8.011   8.158   5.395
  448LEU    CD2 4418   7.755   8.116   5.374
  448LEU      C 4419   7.793   7.713   5.397
  448LEU      O 4420   7.753   7.719   5.281
  449MET      N 4421   7.883   7.621   5.432
  449MET      H 4422   7.962   7.631   5.491
  449MET     CA 4423   7.861   7.482   5.390
  449MET     CB 4424   7.986   7.402   5.427
  449MET     CG 4425   8.109   7.453   5.351
  449MET     SD 4426   8.244   7.329   5.350
  449MET     CE 4427   8.170   7.233   5.220
  449MET      C 4428   7.726   7.426   5.438
  449MET      O 4429   7.661   7.356   5.361
  450THR      N 4430   7.691   7.435   5.566
  450THR      H 4431   7.752   7.489   5.625
  450THR     CA 4432   7.569   7.370   5.615
  450THR     CB 4433   7.570   7.334   5.764
  450THR    OG1 4434   7.587   7.450   5.845
  450THR    HG1 4435   7.668   7.443   5.903
  450THR    CG2 4436   7.681   7.232   5.792
  450THR      C 4437   7.438   7.443   5.583
  450THR      O 4438   7.338   7.372   5.588
  451THR      N 4439   7.443   7.566   5.532
  451THR      H 4440   7.518   7.629   5.553
  451THR     CA 4441   7.325   7.633   5.475
  451THR     CB 4442   7.322   7.781   5.517
  451THR    OG1 4443   7.450   7.835   5.486
  451THR    HG1 4444   7.481   7.890   5.564
  451THR    CG2 4445   7.301   7.798   5.667
  451THR      C 4446   7.305   7.629   5.324
  451THR      O 4447   7.208   7.678   5.267
  452ALA      N 4448   7.409   7.590   5.251
  452ALA      H 4449   7.503   7.602   5.284
  452ALA     CA 4450   7.407   7.564   5.106
  452ALA     CB 4451   7.541   7.507   5.060
  452ALA      C 4452   7.302   7.459   5.070
  452ALA      O 4453   7.282   7.366   5.149
  453THR      N 4454   7.235   7.470   4.956
  453THR      H 4455   7.248   7.546   4.893
  453THR     CA 4456   7.128   7.379   4.911
  453THR     CB 4457   6.998   7.460   4.900
  453THR    OG1 4458   7.012   7.570   4.810
  453THR    HG1 4459   6.929   7.620   4.786
  453THR    CG2 4460   6.941   7.482   5.040
  453THR      C 4461   7.164   7.323   4.773
  453THR      O 4462   7.197   7.398   4.682
  454PRO      N 4463   7.151   7.191   4.761
  454PRO     CA 4464   7.189   7.117   4.640
  454PRO     CB 4465   7.191   6.971   4.686
  454PRO     CG 4466   7.079   6.966   4.790
  454PRO     CD 4467   7.092   7.101   4.861
  454PRO      C 4468   7.087   7.139   4.528
  454PRO      O 4469   6.969   7.142   4.560
  455MET      N 4470   7.132   7.103   4.408
  455MET      H 4471   7.231   7.093   4.395
  455MET     CA 4472   7.065   7.116   4.278
  455MET     CB 4473   7.154   7.169   4.165
  455MET     CG 4474   7.164   7.322   4.171
  455MET     SD 4475   7.219   7.396   4.329
  455MET     CE 4476   7.300   7.535   4.252
  455MET      C 4477   7.011   6.980   4.234
  455MET      O 4478   6.896   6.976   4.189
  456SER      N 4479   7.092   6.878   4.260
  456SER      H 4480   7.179   6.893   4.307
  456SER     CA 4481   7.058   6.739   4.225
  456SER     CB 4482   6.930   6.693   4.295
  456SER     OG 4483   6.953   6.553   4.317
  456SER     HG 4484   7.039   6.546   4.369
  456SER      C 4485   7.039   6.714   4.076
  456SER      O 4486   7.009   6.801   3.995
  457ALA      N 4487   7.030   6.585   4.044
  457ALA      H 4488   6.996   6.524   4.116
  457ALA     CA 4489   7.027   6.528   3.908
  457ALA     CB 4490   6.976   6.384   3.912
  457ALA      C 4491   6.933   6.589   3.803
  457ALA      O 4492   6.979   6.642   3.702
  458LY3      N 4493   6.816   6.626   3.853
  458LY3      H 4494   6.798   6.592   3.945
  458LY3     CA 4495   6.715   6.705   3.780
  458LY3     CB 4496   6.605   6.742   3.880
  458LY3     CG 4497   6.471   6.752   3.806
  458LY3     CD 4498   6.352   6.764   3.902
  458LY3     CE 4499   6.236   6.824   3.822
  458LY3     NZ 4500   6.110   6.798   3.895
  458LY3    HZ1 4501   6.029   6.831   3.847
  458LY3    HZ2 4502   6.091   6.701   3.912
  458LY3    HZ3 4503   6.108   6.836   3.987
  458LY3      C 4504   6.754   6.834   3.707
  458LY3      O 4505   6.709   6.863   3.597
  459LY3      N 4506   6.851   6.898   3.773
  459LY3      H 4507   6.885   6.876   3.864
  459LY3     CA 4508   6.916   7.019   3.722
  459LY3     CB 4509   6.917   7.125   3.832
  459LY3     CG 4510   6.774   7.154   3.878
  459LY3     CD 4511   6.783   7.251   3.996
  459LY3     CE 4512   6.645   7.310   4.027
  459LY3     NZ 4513   6.644   7.451   4.069
  459LY3    HZ1 4514   6.550   7.473   4.098
  459LY3    HZ2 4515   6.721   7.454   4.133
  459LY3    HZ3 4516   6.662   7.510   3.991
  459LY3      C 4517   7.059   6.990   3.676
  459LY3      O 4518   7.085   7.009   3.557
  460ASN      N 4519   7.143   6.931   3.761
  460ASN      H 4520   7.106   6.902   3.849
  460ASN     CA 4521   7.283   6.907   3.724
  460ASN     CB 4522   7.372   6.963   3.835
  460ASN     CG 4523   7.400   7.111   3.807
  460ASN    OD1 4524   7.323   7.200   3.844
  460ASN    ND2 4525   7.509   7.136   3.736
  460ASN   HD21 4526   7.572   7.070   3.697
  460ASN   HD22 4527   7.524   7.234   3.719
  460ASN      C 4528   7.314   6.758   3.709
  460ASN      O 4529   7.298   6.691   3.810
  461PRO      N 4530   7.361   6.708   3.594
  461PRO     CA 4531   7.369   6.563   3.575
  461PRO     CB 4532   7.393   6.547   3.425
  461PRO     CG 4533   7.362   6.682   3.359
  461PRO     CD 4534   7.364   6.787   3.470
  461PRO      C 4535   7.463   6.483   3.665
  461PRO      O 4536   7.425   6.389   3.735
  462GL4      N 4537   7.577   6.549   3.683
  462GL4      H 4538   7.605   6.622   3.620
  462GL4     CA 4539   7.682   6.527   3.784
  462GL4     CB 4540   7.815   6.593   3.745
  462GL4     CG 4541   7.817   6.746   3.750
  462GL4     CD 4542   7.753   6.824   3.636
  462GL4    OE1 4543   7.704   6.935   3.666
  462GL4   HE11 4544   7.734   6.999   3.595
  462GL4   HE12 4545   7.655   6.922   3.752
  462GL4    OE2 4546   7.714   6.762   3.535
  462GL4   HE21 4547   7.669   6.826   3.473
  462GL4   HE22 4548   7.731   6.663   3.533
  462GL4      C 4549   7.650   6.544   3.932
  462GL4      O 4550   7.714   6.487   4.020
  463ALA      N 4551   7.548   6.625   3.962
  463ALA      H 4552   7.486   6.651   3.889
  463ALA     CA 4553   7.497   6.658   4.096
  463ALA     CB 4554   7.411   6.548   4.159
  463ALA      C 4555   7.611   6.714   4.181
  463ALA      O 4556   7.677   6.809   4.140
  464GL4      N 4557   7.616   6.684   4.310
  464GL4      H 4558   7.547   6.627   4.355
  464GL4     CA 4559   7.712   6.734   4.410
  464GL4     CB 4560   7.716   6.628   4.520
  464GL4     CG 4561   7.594   6.638   4.612
  464GL4     CD 4562   7.458   6.595   4.556
  464GL4    OE1 4563   7.456   6.484   4.499
  464GL4   HE11 4564   7.359   6.467   4.480
  464GL4   HE12 4565   7.549   6.449   4.507
  464GL4    OE2 4566   7.366   6.680   4.546
  464GL4   HE21 4567   7.283   6.636   4.513
  464GL4   HE22 4568   7.390   6.769   4.585
  464GL4      C 4569   7.847   6.782   4.357
  464GL4      O 4570   7.886   6.895   4.387
  465PHE      N 4571   7.923   6.703   4.283
  465PHE      H 4572   7.875   6.633   4.229
  465PHE     CA 4573   8.049   6.735   4.216
  465PHE     CB 4574   8.049   6.631   4.103
  465PHE     CG 4575   8.128   6.507   4.142
  465PHE    CD1 4576   8.056   6.388   4.150
  465PHE    HD1 4577   7.959   6.384   4.101
  465PHE    CD2 4578   8.267   6.514   4.151
  465PHE    HD2 4579   8.332   6.600   4.164
  465PHE    CE1 4580   8.129   6.273   4.178
  465PHE    HE1 4581   8.075   6.179   4.188
  465PHE    CE2 4582   8.331   6.399   4.196
  465PHE    HE2 4583   8.430   6.389   4.238
  465PHE     CZ 4584   8.265   6.277   4.207
  465PHE     HZ 4585   8.318   6.184   4.230
  465PHE      C 4586   8.066   6.877   4.161
  465PHE      O 4587   8.180   6.918   4.140
  466ALA      N 4588   7.957   6.937   4.114
  466ALA      H 4589   7.870   6.889   4.105
  466ALA     CA 4590   7.958   7.071   4.053
  466ALA     CB 4591   7.857   7.061   3.939
  466ALA      C 4592   7.942   7.193   4.143
  466ALA      O 4593   7.938   7.305   4.091
  467TY0      N 4594   7.919   7.164   4.271
  467TY0      H 4595   7.889   7.071   4.289
  467TY0     CA 4596   7.885   7.262   4.375
  467TY0     CB 4597   7.737   7.301   4.370
  467TY0     CG 4598   7.647   7.178   4.371
  467TY0    CD1 4599   7.602   7.114   4.487
  467TY0    HD1 4600   7.647   7.141   4.582
  467TY0    CD2 4601   7.584   7.135   4.255
  467TY0    HD2 4602   7.628   7.171   4.162
  467TY0    CE1 4603   7.507   7.013   4.487
  467TY0    HE1 4604   7.486   6.949   4.573
  467TY0    CE2 4605   7.482   7.042   4.247
  467TY0    HE2 4606   7.457   6.993   4.153
  467TY0     CZ 4607   7.447   6.979   4.366
  467TY0     OH 4608   7.349   6.885   4.367
  467TY0    HH1 4609   7.363   6.823   4.444
  467TY0    HH2 4610   7.282   6.919   4.301
  467TY0      C 4611   7.927   7.217   4.515
  467TY0      O 4612   7.926   7.306   4.600
  468GLY      N 4613   7.959   7.090   4.539
  468GLY      H 4614   7.963   7.019   4.468
  468GLY     CA 4615   7.992   7.043   4.674
  468GLY      C 4616   7.860   7.051   4.750
  468GLY      O 4617   7.768   6.973   4.726
  469ALA      N 4618   7.846   7.145   4.843
  469ALA      H 4619   7.919   7.213   4.849
  469ALA     CA 4620   7.728   7.157   4.931
  469ALA     CB 4621   7.764   7.235   5.058
  469ALA      C 4622   7.604   7.216   4.864
  469ALA      O 4623   7.494   7.163   4.864
  470GLY      N 4624   7.630   7.328   4.796
  470GLY      H 4625   7.724   7.360   4.784
  470GLY     CA 4626   7.522   7.381   4.711
  470GLY      C 4627   7.515   7.533   4.709
  470GLY      O 4628   7.602   7.605   4.758
  471ASN      N 4629   7.397   7.579   4.668
  471ASN      H 4630   7.309   7.532   4.655
  471ASN     CA 4631   7.378   7.721   4.637
  471ASN     CB 4632   7.248   7.743   4.560
  471ASN     CG 4633   7.285   7.853   4.461
  471ASN    OD1 4634   7.374   7.837   4.378
  471ASN    ND2 4635   7.231   7.973   4.481
  471ASN   HD21 4636   7.179   7.988   4.566
  471ASN   HD22 4637   7.235   8.045   4.412
  471ASN      C 4638   7.357   7.805   4.763
  471ASN      O 4639   7.300   7.753   4.859
  472ILE      N 4640   7.429   7.917   4.767
  472ILE      H 4641   7.513   7.926   4.714
  472ILE     CA 4642   7.402   8.027   4.860
  472ILE     CB 4643   7.506   8.043   4.971
  472ILE    CG1 4644   7.648   8.050   4.915
  472ILE    CG2 4645   7.497   7.928   5.072
  472ILE     CD 4646   7.698   8.194   4.928
  472ILE      C 4647   7.367   8.160   4.794
  472ILE      O 4648   7.388   8.169   4.673
  473AS4      N 4649   7.319   8.263   4.865
  473AS4      H 4650   7.291   8.253   4.960
  473AS4     CA 4651   7.288   8.394   4.807
  473AS4     CB 4652   7.168   8.385   4.713
  473AS4     CG 4653   7.129   8.506   4.629
  473AS4    OD1 4654   7.168   8.618   4.668
  473AS4   HD11 4655   7.137   8.679   4.595
  473AS4   HD12 4656   7.223   8.614   4.751
  473AS4    OD2 4657   7.078   8.478   4.518
  473AS4   HD21 4658   7.064   8.567   4.474
  473AS4   HD22 4659   7.102   8.386   4.489
  473AS4      C 4660   7.270   8.499   4.918
  473AS4      O 4661   7.168   8.493   4.987
  474PRO      N 4662   7.363   8.593   4.923
  474PRO     CA 4663   7.361   8.699   5.026
  474PRO     CB 4664   7.498   8.765   5.013
  474PRO     CG 4665   7.538   8.734   4.869
  474PRO     CD 4666   7.482   8.596   4.836
  474PRO      C 4667   7.245   8.798   5.011
  474PRO      O 4668   7.245   8.905   5.072
  475VAL      N 4669   7.146   8.771   4.926
  475VAL      H 4670   7.162   8.719   4.842
  475VAL     CA 4671   7.023   8.850   4.924
  475VAL     CB 4672   6.963   8.863   4.783
  475VAL    CG1 4673   6.838   8.951   4.770
  475VAL    CG2 4674   7.062   8.925   4.685
  475VAL      C 4675   6.924   8.789   5.023
  475VAL      O 4676   6.843   8.861   5.081
  476LY3      N 4677   6.928   8.657   5.037
  476LY3      H 4678   7.008   8.611   4.998
  476LY3     CA 4679   6.832   8.576   5.114
  476LY3     CB 4680   6.794   8.438   5.061
  476LY3     CG 4681   6.737   8.457   4.920
  476LY3     CD 4682   6.588   8.491   4.908
  476LY3     CE 4683   6.543   8.490   4.762
  476LY3     NZ 4684   6.472   8.364   4.735
  476LY3    HZ1 4685   6.424   8.356   4.647
  476LY3    HZ2 4686   6.534   8.286   4.731
  476LY3    HZ3 4687   6.408   8.344   4.809
  476LY3      C 4688   6.896   8.558   5.252
  476LY3      O 4689   7.019   8.551   5.260
  477ALA      N 4690   6.817   8.566   5.359
  477ALA      H 4691   6.724   8.602   5.351
  477ALA     CA 4692   6.865   8.548   5.497
  477ALA     CB 4693   6.745   8.561   5.591
  477ALA      C 4694   6.939   8.417   5.524
  477ALA      O 4695   6.871   8.317   5.545
  478ILE      N 4696   7.072   8.423   5.536
  478ILE      H 4697   7.113   8.507   5.501
  478ILE     CA 4698   7.146   8.297   5.548
  478ILE     CB 4699   7.264   8.291   5.451
  478ILE    CG1 4700   7.337   8.425   5.450
  478ILE    CG2 4701   7.209   8.239   5.318
  478ILE     CD 4702   7.459   8.434   5.356
  478ILE      C 4703   7.203   8.254   5.684
  478ILE      O 4704   7.290   8.169   5.691
  479AS4      N 4705   7.124   8.297   5.783
  479AS4      H 4706   7.033   8.334   5.762
  479AS4     CA 4707   7.153   8.296   5.927
  479AS4     CB 4708   7.065   8.383   6.016
  479AS4     CG 4709   6.917   8.368   5.980
  479AS4    OD1 4710   6.873   8.384   5.864
  479AS4   HD11 4711   6.867   8.294   5.820
  479AS4   HD12 4712   6.849   8.480   5.848
  479AS4    OD2 4713   6.836   8.346   6.073
  479AS4   HD21 4714   6.745   8.374   6.044
  479AS4   HD22 4715   6.882   8.305   6.152
  479AS4      C 4716   7.173   8.152   5.976
  479AS4      O 4717   7.101   8.061   5.937
  480PRO      N 4718   7.289   8.117   6.029
  480PRO     CA 4719   7.319   7.976   6.058
  480PRO     CB 4720   7.471   7.966   6.073
  480PRO     CG 4721   7.506   8.105   6.126
  480PRO     CD 4722   7.413   8.196   6.045
  480PRO      C 4723   7.258   7.946   6.195
  480PRO      O 4724   7.193   8.033   6.253
  481GLY      N 4725   7.280   7.821   6.235
  481GLY      H 4726   7.341   7.768   6.176
  481GLY     CA 4727   7.242   7.760   6.363
  481GLY      C 4728   7.345   7.657   6.410
  481GLY      O 4729   7.452   7.679   6.467
  482LEU      N 4730   7.302   7.535   6.378
  482LEU      H 4731   7.232   7.526   6.307
  482LEU     CA 4732   7.387   7.419   6.410
  482LEU     CB 4733   7.308   7.288   6.405
  482LEU     CG 4734   7.369   7.162   6.469
  482LEU    CD1 4735   7.394   7.179   6.619
  482LEU    CD2 4736   7.273   7.044   6.454
  482LEU      C 4737   7.512   7.417   6.322
  482LEU      O 4738   7.500   7.460   6.208
  483VAL      N 4739   7.631   7.396   6.376
  483VAL      H 4740   7.638   7.370   6.473
  483VAL     CA 4741   7.756   7.403   6.299
  483VAL     CB 4742   7.832   7.536   6.299
  483VAL    CG1 4743   7.761   7.641   6.214
  483VAL    CG2 4744   7.861   7.587   6.441
  483VAL      C 4745   7.853   7.290   6.336
  483VAL      O 4746   7.863   7.240   6.447
  484TY0      N 4747   7.925   7.235   6.238
  484TY0      H 4748   7.893   7.216   6.145
  484TY0     CA 4749   8.045   7.154   6.264
  484TY0     CB 4750   8.088   7.078   6.138
  484TY0     CG 4751   7.974   6.986   6.094
  484TY0    CD1 4752   7.925   7.001   5.965
  484TY0    HD1 4753   7.957   7.075   5.892
  484TY0    CD2 4754   7.938   6.888   6.186
  484TY0    HD2 4755   7.978   6.889   6.287
  484TY0    CE1 4756   7.817   6.917   5.937
  484TY0    HE1 4757   7.771   6.930   5.839
  484TY0    CE2 4758   7.841   6.797   6.145
  484TY0    HE2 4759   7.816   6.709   6.205
  484TY0     CZ 4760   7.772   6.822   6.027
  484TY0     OH 4761   7.660   6.749   5.999
  484TY0    HH1 4762   7.630   6.779   5.908
  484TY0    HH2 4763   7.647   6.662   6.046
  484TY0      C 4764   8.156   7.237   6.327
  484TY0      O 4765   8.208   7.334   6.273
  485AS4      N 4766   8.214   7.180   6.433
  485AS4      H 4767   8.175   7.101   6.480
  485AS4     CA 4768   8.323   7.248   6.503
  485AS4     CB 4769   8.294   7.229   6.652
  485AS4     CG 4770   8.365   7.329   6.745
  485AS4    OD1 4771   8.490   7.329   6.743
  485AS4   HD11 4772   8.521   7.412   6.788
  485AS4   HD12 4773   8.515   7.249   6.688
  485AS4    OD2 4774   8.296   7.404   6.817
  485AS4   HD21 4775   8.349   7.459   6.881
  485AS4   HD22 4776   8.204   7.398   6.778
  485AS4      C 4777   8.463   7.202   6.463
  485AS4      O 4778   8.511   7.091   6.484
  486ALA      N 4779   8.512   7.285   6.371
  486ALA      H 4780   8.452   7.349   6.324
  486ALA     CA 4781   8.652   7.285   6.325
  486ALA     CB 4782   8.663   7.237   6.180
  486ALA      C 4783   8.719   7.423   6.334
  486ALA      O 4784   8.647   7.516   6.300
  487AS4      N 4785   8.828   7.432   6.410
  487AS4      H 4786   8.879   7.348   6.431
  487AS4     CA 4787   8.904   7.555   6.434
  487AS4     CB 4788   8.966   7.543   6.573
  487AS4     CG 4789   9.054   7.665   6.600
  487AS4    OD1 4790   9.175   7.657   6.569
  487AS4   HD11 4791   9.224   7.742   6.587
  487AS4   HD12 4792   9.186   7.575   6.514
  487AS4    OD2 4793   9.013   7.760   6.671
  487AS4   HD21 4794   9.095   7.813   6.689
  487AS4   HD22 4795   8.915   7.752   6.691
  487AS4      C 4796   9.002   7.572   6.317
  487AS4      O 4797   9.025   7.475   6.246
  488GL4      N 4798   9.043   7.697   6.296
  488GL4      H 4799   8.987   7.770   6.336
  488GL4     CA 4800   9.150   7.725   6.200
  488GL4     CB 4801   9.204   7.868   6.211
  488GL4     CG 4802   9.106   7.977   6.167
  488GL4     CD 4803   8.995   7.988   6.271
  488GL4    OE1 4804   8.880   7.955   6.235
  488GL4   HE11 4805   8.823   7.965   6.316
  488GL4   HE12 4806   8.890   7.920   6.142
  488GL4    OE2 4807   9.021   8.049   6.377
  488GL4   HE21 4808   8.949   8.119   6.375
  488GL4   HE22 4809   9.119   8.045   6.392
  488GL4      C 4810   9.270   7.632   6.219
  488GL4      O 4811   9.339   7.600   6.122
  489ILE      N 4812   9.307   7.608   6.345
  489ILE      H 4813   9.252   7.637   6.423
  489ILE     CA 4814   9.423   7.522   6.371
  489ILE     CB 4815   9.490   7.542   6.507
  489ILE    CG1 4816   9.495   7.688   6.550
  489ILE    CG2 4817   9.633   7.488   6.505
  489ILE     CD 4818   9.553   7.799   6.462
  489ILE      C 4819   9.398   7.378   6.325
  489ILE      O 4820   9.479   7.324   6.249
  490AS4      N 4821   9.272   7.335   6.331
  490AS4      H 4822   9.204   7.376   6.392
  490AS4     CA 4823   9.241   7.201   6.279
  490AS4     CB 4824   9.101   7.155   6.320
  490AS4     CG 4825   9.065   7.160   6.469
  490AS4    OD1 4826   8.941   7.162   6.484
  490AS4   HD11 4827   8.919   7.116   6.570
  490AS4   HD12 4828   8.899   7.208   6.405
  490AS4    OD2 4829   9.148   7.154   6.562
  490AS4   HD21 4830   9.094   7.166   6.645
  490AS4   HD22 4831   9.243   7.146   6.531
  490AS4      C 4832   9.249   7.184   6.128
  490AS4      O 4833   9.313   7.089   6.083
  491TY0      N 4834   9.215   7.290   6.054
  491TY0      H 4835   9.160   7.364   6.093
  491TY0     CA 4836   9.239   7.302   5.910
  491TY0     CB 4837   9.166   7.422   5.850
  491TY0     CG 4838   9.028   7.386   5.796
  491TY0    CD1 4839   8.913   7.427   5.862
  491TY0    HD1 4840   8.921   7.450   5.968
  491TY0    CD2 4841   9.015   7.336   5.666
  491TY0    HD2 4842   9.102   7.315   5.605
  491TY0    CE1 4843   8.788   7.417   5.801
  491TY0    HE1 4844   8.706   7.458   5.859
  491TY0    CE2 4845   8.891   7.328   5.604
  491TY0    HE2 4846   8.874   7.263   5.518
  491TY0     CZ 4847   8.776   7.368   5.671
  491TY0     OH 4848   8.662   7.372   5.597
  491TY0    HH1 4849   8.598   7.419   5.657
  491TY0    HH2 4850   8.695   7.355   5.504
  491TY0      C 4851   9.384   7.306   5.862
  491TY0      O 4852   9.417   7.257   5.755
  492VAL      N 4853   9.456   7.396   5.930
  492VAL      H 4854   9.418   7.460   5.996
  492VAL     CA 4855   9.597   7.418   5.893
  492VAL     CB 4856   9.657   7.554   5.928
  492VAL    CG1 4857   9.583   7.672   5.867
  492VAL    CG2 4858   9.671   7.584   6.078
  492VAL      C 4859   9.695   7.305   5.926
  492VAL      O 4860   9.805   7.302   5.873
  493LY3      N 4861   9.671   7.228   6.032
  493LY3      H 4862   9.630   7.267   6.114
  493LY3     CA 4863   9.758   7.117   6.073
  493LY3     CB 4864   9.703   7.049   6.198
  493LY3     CG 4865   9.723   7.150   6.312
  493LY3     CD 4866   9.714   7.087   6.451
  493LY3     CE 4867   9.571   7.046   6.487
  493LY3     NZ 4868   9.559   7.018   6.631
  493LY3    HZ1 4869   9.585   6.923   6.652
  493LY3    HZ2 4870   9.613   7.086   6.679
  493LY3    HZ3 4871   9.466   7.037   6.661
  493LY3      C 4872   9.760   7.010   5.964
  493LY3      O 4873   9.654   6.957   5.929
  494PHE      N 4874   9.875   6.972   5.910
  494PHE      H 4875   9.964   7.017   5.923
  494PHE     CA 4876   9.890   6.884   5.793
  494PHE     CB 4877  10.025   6.915   5.726
  494PHE     CG 4878   9.997   7.002   5.603
  494PHE    CD1 4879   9.957   7.134   5.614
  494PHE    HD1 4880   9.948   7.179   5.713
  494PHE    CD2 4881  10.021   6.950   5.477
  494PHE    HD2 4882  10.086   6.863   5.470
  494PHE    CE1 4883   9.924   7.208   5.501
  494PHE    HE1 4884   9.888   7.309   5.516
  494PHE    CE2 4885   9.998   7.023   5.360
  494PHE    HE2 4886   9.997   6.965   5.267
  494PHE     CZ 4887   9.950   7.152   5.376
  494PHE     HZ 4888   9.911   7.214   5.295
  494PHE      C 4889   9.869   6.733   5.790
  494PHE      O 4890   9.908   6.658   5.700
  495LEU      N 4891   9.771   6.705   5.876
  495LEU      H 4892   9.694   6.765   5.895
  495LEU     CA 4893   9.727   6.566   5.895
  495LEU     CB 4894   9.657   6.563   6.031
  495LEU     CG 4895   9.750   6.614   6.141
  495LEU    CD1 4896   9.673   6.644   6.270
  495LEU    CD2 4897   9.863   6.514   6.166
  495LEU      C 4898   9.636   6.514   5.784
  495LEU      O 4899   9.586   6.588   5.699
  496CY0      N 4900   9.643   6.383   5.765
  496CY0      H 4901   9.733   6.340   5.754
  496CY0     CA 4902   9.526   6.311   5.713
  496CY0     CB 4903   9.546   6.248   5.575
  496CY0     SG 4904   9.577   6.363   5.435
  496CY0    HG1 4905   9.602   6.264   5.350
  496CY0    HG2 4906   9.455   6.415   5.431
  496CY0    HG3 4907   9.678   6.425   5.494
  496CY0      C 4908   9.504   6.197   5.813
  496CY0      O 4909   9.599   6.162   5.882
  497GLY      N 4910   9.381   6.147   5.821
  497GLY      H 4911   9.306   6.212   5.812
  497GLY     CA 4912   9.334   6.024   5.887
  497GLY      C 4913   9.366   6.021   6.036
  497GLY      O 4914   9.355   6.124   6.102
  498GLN      N 4915   9.382   5.900   6.088
  498GLN      H 4916   9.319   5.829   6.057
  498GLN     CA 4917   9.426   5.884   6.228
  498GLN     CB 4918   9.377   5.752   6.287
  498GLN     CG 4919   9.232   5.759   6.336
  498GLN     CD 4920   9.133   5.749   6.220
  498GLN    OE1 4921   9.168   5.739   6.103
  498GLN    NE2 4922   9.010   5.705   6.248
  498GLN   HE21 4923   8.998   5.657   6.335
  498GLN   HE22 4924   8.931   5.743   6.201
  498GLN      C 4925   9.566   5.932   6.267
  498GLN      O 4926   9.652   5.854   6.309
  499GLY      N 4927   9.569   6.064   6.272
  499GLY      H 4928   9.483   6.108   6.247
  499GLY     CA 4929   9.683   6.156   6.286
  499GLY      C 4930   9.813   6.110   6.220
  499GLY      O 4931   9.895   6.035   6.274
  500TY0      N 4932   9.818   6.139   6.091
  500TY0      H 4933   9.736   6.141   6.033
  500TY0     CA 4934   9.946   6.144   6.019
  500TY0     CB 4935   9.956   6.006   5.954
  500TY0     CG 4936   9.850   5.971   5.849
  500TY0    CD1 4937   9.738   5.899   5.889
  500TY0    HD1 4938   9.741   5.840   5.981
  500TY0    CD2 4939   9.865   5.994   5.713
  500TY0    HD2 4940   9.964   6.006   5.669
  500TY0    CE1 4941   9.641   5.864   5.796
  500TY0    HE1 4942   9.559   5.805   5.838
  500TY0    CE2 4943   9.764   5.966   5.620
  500TY0    HE2 4944   9.781   5.992   5.516
  500TY0     CZ 4945   9.647   5.905   5.664
  500TY0     OH 4946   9.559   5.857   5.572
  500TY0    HH1 4947   9.472   5.832   5.614
  500TY0    HH2 4948   9.605   5.860   5.483
  500TY0      C 4949   9.975   6.258   5.921
  500TY0      O 4950   9.890   6.286   5.836
  501SER      N 4951  10.093   6.317   5.936
  501SER      H 4952  10.155   6.298   6.012
  501SER     CA 4953  10.123   6.442   5.866
  501SER     CB 4954  10.229   6.519   5.944
  501SER     OG 4955  10.179   6.572   6.067
  501SER     HG 4956  10.209   6.660   6.104
  501SER      C 4957  10.192   6.428   5.730
  501SER      O 4958  10.287   6.350   5.721
  502THR      N 4959  10.116   6.472   5.631
  502THR      H 4960  10.031   6.523   5.643
  502THR     CA 4961  10.159   6.448   5.492
  502THR     CB 4962  10.078   6.345   5.414
  502THR    OG1 4963  10.105   6.363   5.275
  502THR    HG1 4964  10.108   6.275   5.227
  502THR    CG2 4965   9.927   6.354   5.436
  502THR      C 4966  10.156   6.584   5.421
  502THR      O 4967  10.052   6.649   5.420
  503PRO      N 4968  10.262   6.611   5.345
  503PRO     CA 4969  10.265   6.729   5.257
  503PRO     CB 4970  10.413   6.746   5.223
  503PRO     CG 4971  10.489   6.676   5.336
  503PRO     CD 4972  10.397   6.556   5.362
  503PRO      C 4973  10.178   6.719   5.131
  503PRO      O 4974  10.131   6.823   5.087
  504ALA      N 4975  10.141   6.598   5.091
  504ALA      H 4976  10.187   6.511   5.111
  504ALA     CA 4977  10.053   6.577   4.976
  504ALA     CB 4978  10.031   6.428   4.953
  504ALA      C 4979   9.913   6.638   4.959
  504ALA      O 4980   9.832   6.628   5.051
  505LEU      N 4981   9.885   6.671   4.834
  505LEU      H 4982   9.906   6.604   4.763
  505LEU     CA 4983   9.761   6.747   4.810
  505LEU     CB 4984   9.744   6.789   4.664
  505LEU     CG 4985   9.852   6.886   4.615
  505LEU    CD1 4986   9.971   6.817   4.549
  505LEU    CD2 4987   9.801   7.001   4.528
  505LEU      C 4988   9.632   6.673   4.845
  505LEU      O 4989   9.602   6.561   4.804
  506ARG      N 4990   9.537   6.750   4.899
  506ARG      H 4991   9.547   6.850   4.893
  506ARG     CA 4992   9.414   6.701   4.962
  506ARG     CB 4993   9.361   6.805   5.061
  506ARG     CG 4994   9.447   6.823   5.186
  506ARG     CD 4995   9.486   6.692   5.255
  506ARG     NE 4996   9.548   6.720   5.385
  506ARG     HE 4997   9.485   6.710   5.463
  506ARG     CZ 4998   9.681   6.718   5.402
  506ARG    NH1 4999   9.777   6.684   5.314
  506ARG   HH11 5000   9.756   6.671   5.218
  506ARG   HH12 5001   9.867   6.650   5.340
  506ARG    NH2 5002   9.723   6.786   5.510
  506ARG   HH21 5003   9.655   6.807   5.580
  506ARG   HH22 5004   9.822   6.792   5.520
  506ARG      C 5005   9.305   6.642   4.873
  506ARG      O 5006   9.229   6.564   4.929
  507LEU      N 5007   9.303   6.671   4.743
  507LEU      H 5008   9.386   6.713   4.706
  507LEU     CA 5009   9.197   6.630   4.650
  507LEU     CB 5010   9.236   6.692   4.515
  507LEU     CG 5011   9.259   6.843   4.520
  507LEU    CD1 5012   9.313   6.895   4.387
  507LEU    CD2 5013   9.142   6.927   4.571
  507LEU      C 5014   9.172   6.479   4.638
  507LEU      O 5015   9.269   6.407   4.659
  508VAL      N 5016   9.070   6.442   4.561
  508VAL      H 5017   8.987   6.498   4.559
  508VAL     CA 5018   9.035   6.308   4.513
  508VAL     CB 5019   8.908   6.320   4.429
  508VAL    CG1 5020   8.787   6.375   4.504
  508VAL    CG2 5021   8.937   6.394   4.298
  508VAL      C 5022   9.147   6.224   4.450
  508VAL      O 5023   9.239   6.285   4.396
  509THR      N 5024   9.137   6.092   4.439
  509THR      H 5025   9.064   6.053   4.496
  509THR     CA 5026   9.235   6.019   4.357
  509THR     CB 5027   9.265   5.874   4.395
  509THR    OG1 5028   9.146   5.796   4.400
  509THR    HG1 5029   9.175   5.711   4.355
  509THR    CG2 5030   9.333   5.864   4.532
  509THR      C 5031   9.188   6.024   4.211
  509THR      O 5032   9.269   6.000   4.122
  510GLY      N 5033   9.057   6.016   4.189
  510GLY      H 5034   8.994   5.993   4.263
  510GLY     CA 5035   8.992   6.016   4.058
  510GLY      C 5036   8.983   5.881   3.987
  510GLY      O 5037   8.886   5.808   4.010
  511AS4      N 5038   9.098   5.840   3.935
  511AS4      H 5039   9.183   5.886   3.959
  511AS4     CA 5040   9.116   5.730   3.839
  511AS4     CB 5041   9.086   5.593   3.899
  511AS4     CG 5042   9.203   5.495   3.887
  511AS4    OD1 5043   9.320   5.538   3.892
  511AS4   HD11 5044   9.381   5.480   3.837
  511AS4   HD12 5045   9.332   5.591   3.975
  511AS4    OD2 5046   9.174   5.374   3.898
  511AS4   HD21 5047   9.242   5.330   3.839
  511AS4   HD22 5048   9.089   5.366   3.951
  511AS4      C 5049   9.044   5.746   3.705
  511AS4      O 5050   9.097   5.725   3.596
  512ASN      N 5051   8.913   5.768   3.703
  512ASN      H 5052   8.858   5.797   3.782
  512ASN     CA 5053   8.834   5.778   3.580
  512ASN     CB 5054   8.694   5.719   3.601
  512ASN     CG 5055   8.611   5.754   3.725
  512ASN    OD1 5056   8.618   5.861   3.785
  512ASN    ND2 5057   8.511   5.671   3.756
  512ASN   HD21 5058   8.490   5.590   3.703
  512ASN   HD22 5059   8.460   5.692   3.839
  512ASN      C 5060   8.807   5.926   3.549
  512ASN      O 5061   8.829   6.012   3.634
  513SER      N 5062   8.752   5.960   3.433
  513SER      H 5063   8.736   5.897   3.357
  513SER     CA 5064   8.722   6.101   3.408
  513SER     CB 5065   8.691   6.138   3.263
  513SER     OG 5066   8.568   6.074   3.226
  513SER     HG 5067   8.517   6.124   3.156
  513SER      C 5068   8.623   6.177   3.497
  513SER      O 5069   8.649   6.292   3.531
  514VAL      N 5070   8.524   6.105   3.548
  514VAL      H 5071   8.507   6.016   3.505
  514VAL     CA 5072   8.418   6.150   3.639
  514VAL     CB 5073   8.286   6.073   3.629
  514VAL    CG1 5074   8.207   6.093   3.499
  514VAL    CG2 5075   8.302   5.925   3.667
  514VAL      C 5076   8.461   6.175   3.784
  514VAL      O 5077   8.374   6.187   3.870
  515CY0      N 5078   8.583   6.133   3.815
  515CY0      H 5079   8.643   6.090   3.747
  515CY0     CA 5080   8.643   6.143   3.949
  515CY0     CB 5081   8.685   6.287   3.982
  515CY0     SG 5082   8.805   6.368   3.871
  515CY0    HG1 5083   8.808   6.480   3.943
  515CY0    HG2 5084   8.893   6.270   3.888
  515CY0    HG3 5085   8.712   6.352   3.777
  515CY0      C 5086   8.573   6.070   4.063
  515CY0      O 5087   8.558   6.127   4.171
  516SER      N 5088   8.525   5.951   4.027
  516SER      H 5089   8.552   5.919   3.936
  516SER     CA 5090   8.449   5.866   4.120
  516SER     CB 5091   8.354   5.771   4.047
  516SER     OG 5092   8.403   5.650   3.988
  516SER     HG 5093   8.411   5.583   4.062
  516SER      C 5094   8.512   5.799   4.242
  516SER      O 5095   8.440   5.739   4.322
  517ALA      N 5096   8.626   5.850   4.287
  517ALA      H 5097   8.653   5.945   4.272
  517ALA     CA 5098   8.713   5.782   4.384
  517ALA     CB 5099   8.791   5.676   4.306
  517ALA      C 5100   8.800   5.881   4.463
  517ALA      O 5101   8.852   5.974   4.402
  518ALA      N 5102   8.840   5.836   4.582
  518ALA      H 5103   8.817   5.747   4.620
  518ALA     CA 5104   8.905   5.917   4.686
  518ALA     CB 5105   8.810   6.009   4.763
  518ALA      C 5106   8.971   5.830   4.794
  518ALA      O 5107   8.920   5.720   4.814
  519THR      N 5108   9.092   5.866   4.835
  519THR      H 5109   9.154   5.927   4.786
  519THR     CA 5110   9.156   5.802   4.951
  519THR     CB 5111   9.309   5.801   4.953
  519THR    OG1 5112   9.362   5.780   4.822
  519THR    HG1 5113   9.360   5.871   4.781
  519THR    CG2 5114   9.360   5.692   5.048
  519THR      C 5115   9.100   5.878   5.071
  519THR      O 5116   9.153   5.979   5.116
  520ASN      N 5117   9.018   5.807   5.148
  520ASN      H 5118   9.007   5.709   5.136
  520ASN     CA 5119   8.955   5.868   5.266
  520ASN     CB 5120   8.836   5.788   5.319
  520ASN     CG 5121   8.711   5.824   5.239
  520ASN    OD1 5122   8.666   5.736   5.164
  520ASN    ND2 5123   8.661   5.947   5.240
  520ASN   HD21 5124   8.713   6.020   5.285
  520ASN   HD22 5125   8.582   5.964   5.182
  520ASN      C 5126   9.048   5.915   5.378
  520ASN      O 5127   9.078   5.830   5.464
  521GLY      N 5128   9.062   6.046   5.397
  521GLY      H 5129   8.989   6.106   5.363
  521GLY     CA 5130   9.164   6.106   5.482
  521GLY      C 5131   9.114   6.219   5.572
  521GLY      O 5132   9.109   6.197   5.693
  522THR      N 5133   9.048   6.320   5.516
  522THR      H 5134   9.021   6.319   5.419
  522THR     CA 5135   9.000   6.439   5.587
  522THR     CB 5136   8.961   6.552   5.491
  522THR    OG1 5137   8.856   6.501   5.409
  522THR    HG1 5138   8.890   6.445   5.334
  522THR    CG2 5139   9.082   6.605   5.412
  522THR      C 5140   8.882   6.421   5.682
  522THR      O 5141   8.883   6.483   5.789
  523VAL      N 5142   8.784   6.341   5.639
  523VAL      H 5143   8.787   6.295   5.551
  523VAL     CA 5144   8.661   6.309   5.713
  523VAL     CB 5145   8.591   6.193   5.643
  523VAL    CG1 5146   8.516   6.242   5.519
  523VAL    CG2 5147   8.685   6.084   5.591
  523VAL      C 5148   8.681   6.278   5.861
  523VAL      O 5149   8.584   6.290   5.935
  524TRP      N 5150   8.781   6.193   5.887
  524TRP      H 5151   8.823   6.135   5.818
  524TRP     CA 5152   8.817   6.154   6.024
  524TRP     CB 5153   8.933   6.056   6.008
  524TRP     CG 5154   8.905   5.934   5.920
  524TRP    CD1 5155   8.935   5.919   5.791
  524TRP    HD1 5156   9.002   5.980   5.731
  524TRP    CD2 5157   8.823   5.827   5.955
  524TRP    NE1 5158   8.879   5.808   5.743
  524TRP    HE1 5159   8.898   5.773   5.652
  524TRP    CE2 5160   8.815   5.747   5.842
  524TRP    CE3 5161   8.744   5.799   6.065
  524TRP    HE3 5162   8.718   5.888   6.122
  524TRP    CZ2 5163   8.745   5.626   5.844
  524TRP    HZ2 5164   8.745   5.547   5.768
  524TRP    CZ3 5165   8.667   5.683   6.062
  524TRP    HZ3 5166   8.593   5.669   6.141
  524TRP    CH2 5167   8.669   5.594   5.956
  524TRP    HH2 5168   8.598   5.512   5.964
  524TRP      C 5169   8.867   6.267   6.114
  524TRP      O 5170   8.804   6.283   6.219
  525ASN      N 5171   8.967   6.346   6.076
  525ASN      H 5172   9.019   6.322   5.994
  525ASN     CA 5173   9.027   6.456   6.154
  525ASN     CB 5174   9.176   6.469   6.122
  525ASN     CG 5175   9.202   6.482   5.971
  525ASN    OD1 5176   9.191   6.382   5.901
  525ASN    ND2 5177   9.256   6.595   5.927
  525ASN   HD21 5178   9.279   6.665   5.995
  525ASN   HD22 5179   9.237   6.622   5.833
  525ASN      C 5180   8.953   6.590   6.154
  525ASN      O 5181   8.959   6.658   6.257
  526LEU      N 5182   8.909   6.633   6.036
  526LEU      H 5183   8.903   6.570   5.959
  526LEU     CA 5184   8.824   6.753   6.028
  526LEU     CB 5185   8.839   6.819   5.890
  526LEU     CG 5186   8.968   6.899   5.876
  526LEU    CD1 5187   8.980   6.978   5.746
  526LEU    CD2 5188   8.977   7.000   5.991
  526LEU      C 5189   8.674   6.725   6.046
  526LEU      O 5190   8.616   6.627   5.999
  527ASN      N 5191   8.612   6.817   6.119
  527ASN      H 5192   8.654   6.878   6.187
  527ASN     CA 5193   8.466   6.832   6.120
  527ASN     CB 5194   8.426   6.923   6.236
  527ASN     CG 5195   8.390   6.831   6.353
  527ASN    OD1 5196   8.273   6.804   6.378
  527ASN    ND2 5197   8.486   6.758   6.409
  527ASN   HD21 5198   8.582   6.775   6.385
  527ASN   HD22 5199   8.471   6.669   6.454
  527ASN      C 5200   8.399   6.867   5.987
  527ASN      O 5201   8.334   6.971   5.972
  528TY0      N 5202   8.430   6.792   5.882
  528TY0      H 5203   8.503   6.726   5.898
  528TY0     CA 5204   8.398   6.816   5.741
  528TY0     CB 5205   8.485   6.729   5.650
  528TY0     CG 5206   8.540   6.819   5.540
  528TY0    CD1 5207   8.629   6.922   5.570
  528TY0    HD1 5208   8.708   6.883   5.634
  528TY0    CD2 5209   8.488   6.799   5.413
  528TY0    HD2 5210   8.423   6.713   5.399
  528TY0    CE1 5211   8.638   7.023   5.475
  528TY0    HE1 5212   8.694   7.116   5.483
  528TY0    CE2 5213   8.514   6.894   5.314
  528TY0    HE2 5214   8.478   6.880   5.212
  528TY0     CZ 5215   8.584   7.009   5.348
  528TY0     OH 5216   8.566   7.122   5.274
  528TY0    HH1 5217   8.526   7.089   5.188
  528TY0    HH2 5218   8.649   7.178   5.283
  528TY0      C 5219   8.250   6.811   5.702
  528TY0      O 5220   8.190   6.706   5.723
  529PRO      N 5221   8.188   6.914   5.645
  529PRO     CA 5222   8.053   6.919   5.585
  529PRO     CB 5223   8.027   7.066   5.553
  529PRO     CG 5224   8.117   7.141   5.650
  529PRO     CD 5225   8.240   7.051   5.638
  529PRO      C 5226   8.040   6.823   5.466
  529PRO      O 5227   7.956   6.733   5.472
  530SER      N 5228   8.106   6.855   5.355
  530SER      H 5229   8.175   6.927   5.356
  530SER     CA 5230   8.100   6.775   5.231
  530SER     CB 5231   8.152   6.857   5.113
  530SER     OG 5232   8.262   6.938   5.155
  530SER     HG 5233   8.301   6.980   5.074
  530SER      C 5234   8.163   6.636   5.237
  530SER      O 5235   8.262   6.611   5.168
  531PHE      N 5236   8.095   6.535   5.292
  531PHE      H 5237   7.996   6.537   5.305
  531PHE     CA 5238   8.153   6.400   5.290
  531PHE     CB 5239   8.070   6.303   5.375
  531PHE     CG 5240   8.093   6.309   5.526
  531PHE    CD1 5241   8.005   6.392   5.595
  531PHE    HD1 5242   7.925   6.433   5.533
  531PHE    CD2 5243   8.156   6.204   5.593
  531PHE    HD2 5244   8.216   6.131   5.539
  531PHE    CE1 5245   7.983   6.377   5.732
  531PHE    HE1 5246   7.905   6.442   5.771
  531PHE    CE2 5247   8.142   6.195   5.731
  531PHE    HE2 5248   8.194   6.117   5.787
  531PHE     CZ 5249   8.055   6.278   5.799
  531PHE     HZ 5250   8.047   6.263   5.906
  531PHE      C 5251   8.166   6.343   5.149
  531PHE      O 5252   8.069   6.332   5.074
  532ALA      N 5253   8.286   6.296   5.116
  532ALA      H 5254   8.369   6.335   5.157
  532ALA     CA 5255   8.320   6.215   4.998
  532ALA     CB 5256   8.419   6.289   4.908
  532ALA      C 5257   8.371   6.081   5.051
  532ALA      O 5258   8.490   6.065   5.075
  533LEU      N 5259   8.283   5.983   5.074
  533LEU      H 5260   8.186   5.985   5.051
  533LEU     CA 5261   8.308   5.845   5.119
  533LEU     CB 5262   8.208   5.783   5.216
  533LEU     CG 5263   8.206   5.847   5.355
  533LEU    CD1 5264   8.085   5.801   5.436
  533LEU    CD2 5265   8.330   5.838   5.444
  533LEU      C 5266   8.326   5.739   5.010
  533LEU      O 5267   8.227   5.688   4.957
  534SER      N 5268   8.451   5.708   4.977
  534SER      H 5269   8.526   5.752   5.025
  534SER     CA 5270   8.487   5.594   4.892
  534SER     CB 5271   8.640   5.587   4.885
  534SER     OG 5272   8.683   5.513   4.771
  534SER     HG 5273   8.777   5.478   4.777
  534SER      C 5274   8.436   5.458   4.940
  534SER      O 5275   8.418   5.437   5.060
  535SER      N 5276   8.401   5.381   4.838
  535SER      H 5277   8.416   5.426   4.749
  535SER     CA 5278   8.350   5.245   4.856
  535SER     CB 5279   8.198   5.242   4.872
  535SER     OG 5280   8.127   5.272   4.751
  535SER     HG 5281   8.170   5.356   4.717
  535SER      C 5282   8.388   5.161   4.733
  535SER      O 5283   8.384   5.198   4.616
  536LEU      N 5284   8.430   5.043   4.777
  536LEU      H 5285   8.401   5.021   4.870
  536LEU     CA 5286   8.451   4.938   4.676
  536LEU     CB 5287   8.543   4.819   4.704
  536LEU     CG 5288   8.685   4.856   4.747
  536LEU    CD1 5289   8.711   4.896   4.892
  536LEU    CD2 5290   8.773   4.732   4.729
  536LEU      C 5291   8.317   4.873   4.641
  536LEU      O 5292   8.234   4.844   4.726
  537THR      N 5293   8.293   4.867   4.510
  537THR      H 5294   8.374   4.862   4.452
  537THR     CA 5295   8.158   4.846   4.455
  537THR     CB 5296   8.155   4.886   4.307
  537THR    OG1 5297   8.231   4.791   4.231
  537THR    HG1 5298   8.184   4.752   4.152
  537THR    CG2 5299   8.206   5.030   4.295
  537THR      C 5300   8.102   4.705   4.474
  537THR      O 5301   8.178   4.612   4.498
  538LY3      N 5302   7.971   4.681   4.476
  538LY3      H 5303   7.911   4.755   4.445
  538LY3     CA 5304   7.893   4.560   4.506
  538LY3     CB 5305   7.894   4.463   4.388
  538LY3     CG 5306   7.822   4.523   4.268
  538LY3     CD 5307   7.763   4.406   4.188
  538LY3     CE 5308   7.706   4.441   4.051
  538LY3     NZ 5309   7.809   4.471   3.950
  538LY3    HZ1 5310   7.853   4.560   3.961
  538LY3    HZ2 5311   7.881   4.403   3.947
  538LY3    HZ3 5312   7.775   4.471   3.856
  538LY3      C 5313   7.922   4.484   4.635
  538LY3      O 5314   7.925   4.361   4.649
  539GL4      N 5315   7.942   4.572   4.732
  539GL4      H 5316   7.926   4.670   4.721
  539GL4     CA 5317   7.993   4.528   4.863
  539GL4     CB 5318   8.145   4.535   4.863
  539GL4     CG 5319   8.207   4.396   4.848
  539GL4     CD 5320   8.172   4.296   4.959
  539GL4    OE1 5321   8.153   4.331   5.077
  539GL4   HE11 5322   8.136   4.247   5.128
  539GL4   HE12 5323   8.178   4.427   5.089
  539GL4    OE2 5324   8.178   4.179   4.916
  539GL4   HE21 5325   8.162   4.112   4.990
  539GL4   HE22 5326   8.184   4.185   4.817
  539GL4      C 5327   7.940   4.592   4.992
  539GL4      O 5328   7.887   4.703   4.990
  540SER      N 5329   7.984   4.542   5.107
  540SER      H 5330   8.044   4.463   5.120
  540SER     CA 5331   7.931   4.585   5.238
  540SER     CB 5332   7.896   4.460   5.319
  540SER     OG 5333   7.764   4.420   5.284
  540SER     HG 5334   7.714   4.390   5.366
  540SER      C 5335   8.035   4.665   5.317
  540SER      O 5336   8.127   4.608   5.376
  541ILE      N 5337   7.991   4.789   5.336
  541ILE      H 5338   7.899   4.826   5.324
  541ILE     CA 5339   8.078   4.885   5.403
  541ILE     CB 5340   8.064   5.026   5.344
  541ILE    CG1 5341   7.944   5.109   5.390
  541ILE    CG2 5342   8.074   5.017   5.192
  541ILE     CD 5343   7.959   5.252   5.338
  541ILE      C 5344   8.055   4.897   5.554
  541ILE      O 5345   7.940   4.885   5.597
  542THR      N 5346   8.151   4.949   5.631
  542THR      H 5347   8.240   4.960   5.587
  542THR     CA 5348   8.143   4.980   5.774
  542THR     CB 5349   8.167   4.872   5.880
  542THR    OG1 5350   8.261   4.772   5.841
  542THR    HG1 5351   8.347   4.793   5.889
  542THR    CG2 5352   8.037   4.808   5.929
  542THR      C 5353   8.231   5.102   5.805
  542THR      O 5354   8.345   5.104   5.760
  543GLY      N 5355   8.164   5.203   5.860
  543GLY      H 5356   8.068   5.218   5.840
  543GLY     CA 5357   8.231   5.322   5.914
  543GLY      C 5358   8.147   5.409   6.008
  543GLY      O 5359   8.031   5.445   5.992
  544MET      N 5360   8.216   5.445   6.116
  544MET      H 5361   8.307   5.412   6.142
  544MET     CA 5362   8.153   5.520   6.225
  544MET     CB 5363   8.146   5.429   6.348
  544MET     CG 5364   8.039   5.319   6.338
  544MET     SD 5365   8.082   5.181   6.226
  544MET     CE 5366   7.961   5.065   6.285
  544MET      C 5367   8.240   5.643   6.249
  544MET      O 5368   8.319   5.659   6.342
  545PHE      N 5369   8.188   5.748   6.185
  545PHE      H 5370   8.096   5.728   6.152
  545PHE     CA 5371   8.249   5.880   6.165
  545PHE     CB 5372   8.200   5.941   6.034
  545PHE     CG 5373   8.231   5.842   5.922
  545PHE    CD1 5374   8.136   5.757   5.866
  545PHE    HD1 5375   8.032   5.791   5.863
  545PHE    CD2 5376   8.363   5.833   5.880
  545PHE    HD2 5377   8.428   5.914   5.914
  545PHE    CE1 5378   8.176   5.655   5.780
  545PHE    HE1 5379   8.114   5.570   5.752
  545PHE    CE2 5380   8.403   5.733   5.793
  545PHE    HE2 5381   8.508   5.720   5.768
  545PHE     CZ 5382   8.308   5.647   5.739
  545PHE     HZ 5383   8.334   5.573   5.664
  545PHE      C 5384   8.223   5.981   6.278
  545PHE      O 5385   8.108   6.011   6.310
  546ASN      N 5386   8.329   6.046   6.324
  546ASN      H 5387   8.421   6.022   6.291
  546ASN     CA 5388   8.327   6.136   6.439
  546ASN     CB 5389   8.455   6.116   6.520
  546ASN     CG 5390   8.582   6.130   6.436
  546ASN    OD1 5391   8.596   6.057   6.338
  546ASN    ND2 5392   8.679   6.211   6.479
  546ASN   HD21 5393   8.660   6.259   6.564
  546ASN   HD22 5394   8.752   6.236   6.414
  546ASN      C 5395   8.300   6.282   6.400
  546ASN      O 5396   8.373   6.336   6.317
  547ARG      N 5397   8.191   6.331   6.457
  547ARG      H 5398   8.129   6.280   6.516
  547ARG     CA 5399   8.136   6.467   6.442
  547ARG     CB 5400   8.019   6.463   6.344
  547ARG     CG 5401   8.046   6.435   6.196
  547ARG     CD 5402   8.124   6.548   6.129
  547ARG     NE 5403   8.170   6.515   5.993
  547ARG     HE 5404   8.100   6.522   5.922
  547ARG     CZ 5405   8.291   6.470   5.959
  547ARG    NH1 5406   8.382   6.441   6.053
  547ARG   HH11 5407   8.374   6.451   6.153
  547ARG   HH12 5408   8.464   6.390   6.030
  547ARG    NH2 5409   8.335   6.456   5.833
  547ARG   HH21 5410   8.280   6.493   5.758
  547ARG   HH22 5411   8.428   6.427   5.812
  547ARG      C 5412   8.093   6.547   6.565
  547ARG      O 5413   8.022   6.496   6.652
  548THR      N 5414   8.148   6.668   6.567
  548THR      H 5415   8.216   6.704   6.504
  548THR     CA 5416   8.125   6.758   6.681
  548THR     CB 5417   8.260   6.807   6.736
  548THR    OG1 5418   8.352   6.702   6.769
  548THR    HG1 5419   8.431   6.743   6.815
  548THR    CG2 5420   8.237   6.885   6.866
  548THR      C 5421   8.043   6.882   6.645
  548THR      O 5422   8.083   6.973   6.573
  549VAL      N 5423   7.923   6.882   6.703
  549VAL      H 5424   7.911   6.827   6.786
  549VAL     CA 5425   7.814   6.977   6.676
  549VAL     CB 5426   7.688   6.913   6.618
  549VAL    CG1 5427   7.702   6.866   6.473
  549VAL    CG2 5428   7.623   6.802   6.701
  549VAL      C 5429   7.789   7.073   6.793
  549VAL      O 5430   7.813   7.035   6.907
  550THR      N 5431   7.765   7.195   6.746
  550THR      H 5432   7.779   7.225   6.651
  550THR     CA 5433   7.732   7.303   6.840
  550THR     CB 5434   7.861   7.363   6.897
  550THR    OG1 5435   7.827   7.460   6.996
  550THR    HG1 5436   7.791   7.417   7.078
  550THR    CG2 5437   7.953   7.411   6.785
  550THR      C 5438   7.650   7.411   6.769
  550THR      O 5439   7.651   7.412   6.646
  551ASN      N 5440   7.568   7.487   6.841
  551ASN      H 5441   7.571   7.487   6.941
  551ASN     CA 5442   7.472   7.581   6.783
  551ASN     CB 5443   7.337   7.544   6.844
  551ASN     CG 5444   7.222   7.641   6.814
  551ASN    OD1 5445   7.162   7.643   6.706
  551ASN    ND2 5446   7.212   7.753   6.884
  551ASN   HD21 5447   7.283   7.783   6.949
  551ASN   HD22 5448   7.137   7.811   6.851
  551ASN      C 5449   7.518   7.726   6.800
  551ASN      O 5450   7.540   7.778   6.909
  552VAL      N 5451   7.524   7.797   6.688
  552VAL      H 5452   7.499   7.759   6.599
  552VAL     CA 5453   7.559   7.940   6.700
  552VAL     CB 5454   7.685   7.973   6.619
  552VAL    CG1 5455   7.807   7.911   6.686
  552VAL    CG2 5456   7.683   7.929   6.472
  552VAL      C 5457   7.454   8.040   6.651
  552VAL      O 5458   7.371   8.014   6.564
  553GLY      N 5459   7.443   8.153   6.721
  553GLY      H 5460   7.496   8.160   6.805
  553GLY     CA 5461   7.342   8.257   6.699
  553GLY      C 5462   7.191   8.236   6.717
  553GLY      O 5463   7.131   8.304   6.800
  554SER      N 5464   7.138   8.135   6.649
  554SER      H 5465   7.199   8.081   6.591
  554SER     CA 5466   6.996   8.098   6.655
  554SER     CB 5467   6.966   7.983   6.558
  554SER     OG 5468   6.825   7.971   6.539
  554SER     HG 5469   6.804   7.874   6.553
  554SER      C 5470   6.974   8.054   6.800
  554SER      O 5471   7.055   7.976   6.848
  555SER      N 5472   6.856   8.081   6.856
  555SER      H 5473   6.791   8.135   6.802
  555SER     CA 5474   6.815   8.030   6.987
  555SER     CB 5475   6.697   8.103   7.052
  555SER     OG 5476   6.661   8.059   7.183
  555SER     HG 5477   6.576   8.006   7.183
  555SER      C 5478   6.803   7.878   6.982
  555SER      O 5479   6.776   7.819   6.877
  556VAL      N 5480   6.827   7.816   7.098
  556VAL      H 5481   6.833   7.876   7.177
  556VAL     CA 5482   6.842   7.670   7.104
  556VAL     CB 5483   6.929   7.621   7.220
  556VAL    CG1 5484   7.075   7.657   7.189
  556VAL    CG2 5485   6.881   7.688   7.348
  556VAL      C 5486   6.723   7.578   7.079
  556VAL      O 5487   6.657   7.525   7.169
  557SER      N 5488   6.692   7.563   6.950
  557SER      H 5489   6.741   7.622   6.886
  557SER     CA 5490   6.599   7.464   6.895
  557SER     CB 5491   6.611   7.488   6.744
  557SER     OG 5492   6.532   7.606   6.725
  557SER     HG 5493   6.574   7.668   6.659
  557SER      C 5494   6.622   7.317   6.932
  557SER      O 5495   6.739   7.280   6.942
  558THR      N 5496   6.518   7.236   6.946
  558THR      H 5497   6.428   7.265   6.980
  558THR     CA 5498   6.540   7.091   6.953
  558THR     CB 5499   6.420   7.028   7.023
  558THR    OG1 5500   6.298   7.084   6.972
  558THR    HG1 5501   6.282   7.037   6.885
  558THR    CG2 5502   6.438   7.031   7.175
  558THR      C 5503   6.564   7.029   6.815
  558THR      O 5504   6.471   6.985   6.747
  559TY0      N 5505   6.689   7.033   6.770
  559TY0      H 5506   6.761   7.068   6.830
  559TY0     CA 5507   6.728   6.970   6.643
  559TY0     CB 5508   6.874   7.008   6.616
  559TY0     CG 5509   6.907   7.157   6.609
  559TY0    CD1 5510   6.861   7.221   6.495
  559TY0    HD1 5511   6.835   7.169   6.403
  559TY0    CD2 5512   6.974   7.228   6.708
  559TY0    HD2 5513   7.004   7.172   6.797
  559TY0    CE1 5514   6.875   7.360   6.497
  559TY0    HE1 5515   6.807   7.414   6.431
  559TY0    CE2 5516   6.979   7.367   6.716
  559TY0    HE2 5517   7.034   7.426   6.789
  559TY0     CZ 5518   6.933   7.431   6.602
  559TY0     OH 5519   6.956   7.563   6.578
  559TY0    HH1 5520   7.041   7.584   6.625
  559TY0    HH2 5521   6.883   7.603   6.523
  559TY0      C 5522   6.711   6.819   6.632
  559TY0      O 5523   6.760   6.742   6.715
  560LY3      N 5524   6.649   6.766   6.527
  560LY3      H 5525   6.572   6.814   6.485
  560LY3     CA 5526   6.645   6.620   6.505
  560LY3     CB 5527   6.503   6.568   6.528
  560LY3     CG 5528   6.490   6.422   6.569
  560LY3     CD 5529   6.348   6.376   6.603
  560LY3     CE 5530   6.335   6.228   6.641
  560LY3     NZ 5531   6.197   6.179   6.638
  560LY3    HZ1 5532   6.158   6.201   6.549
  560LY3    HZ2 5533   6.201   6.079   6.640
  560LY3    HZ3 5534   6.138   6.207   6.715
  560LY3      C 5535   6.694   6.581   6.366
  560LY3      O 5536   6.648   6.624   6.260
  561ALA      N 5537   6.785   6.484   6.372
  561ALA      H 5538   6.785   6.432   6.458
  561ALA     CA 5539   6.872   6.423   6.270
  561ALA     CB 5540   6.973   6.339   6.348
  561ALA      C 5541   6.791   6.335   6.175
  561ALA      O 5542   6.731   6.235   6.214
  562THR      N 5543   6.767   6.378   6.052
  562THR      H 5544   6.790   6.473   6.032
  562THR     CA 5545   6.693   6.302   5.949
  562THR     CB 5546   6.553   6.355   5.920
  562THR    OG1 5547   6.546   6.495   5.888
  562THR    HG1 5548   6.587   6.541   5.967
  562THR    CG2 5549   6.456   6.315   6.031
  562THR      C 5550   6.780   6.289   5.824
  562THR      O 5551   6.817   6.384   5.756
  563VAL      N 5552   6.791   6.164   5.778
  563VAL      H 5553   6.757   6.097   5.844
  563VAL     CA 5554   6.869   6.120   5.662
  563VAL     CB 5555   6.941   5.987   5.685
  563VAL    CG1 5556   7.002   5.943   5.552
  563VAL    CG2 5557   7.049   5.996   5.793
  563VAL      C 5558   6.764   6.112   5.551
  563VAL      O 5559   6.674   6.029   5.538
  564ILE      N 5560   6.779   6.199   5.452
  564ILE      H 5561   6.853   6.267   5.455
  564ILE     CA 5562   6.700   6.199   5.328
  564ILE     CB 5563   6.621   6.329   5.312
  564ILE    CG1 5564   6.712   6.452   5.315
  564ILE    CG2 5565   6.519   6.331   5.426
  564ILE     CD 5566   6.641   6.559   5.232
  564ILE      C 5567   6.773   6.154   5.201
  564ILE      O 5568   6.892   6.179   5.184
  565GLY      N 5569   6.691   6.087   5.120
  565GLY      H 5570   6.592   6.097   5.128
  565GLY     CA 5571   6.735   6.015   4.999
  565GLY      C 5572   6.826   5.896   5.029
  565GLY      O 5573   6.938   5.903   4.979
  566ALA      N 5574   6.794   5.822   5.135
  566ALA      H 5575   6.709   5.819   5.187
  566ALA     CA 5576   6.888   5.719   5.179
  566ALA     CB 5577   6.840   5.648   5.306
  566ALA      C 5578   6.887   5.605   5.076
  566ALA      O 5579   6.779   5.553   5.050
  567PRO      N 5580   7.002   5.575   5.016
  567PRO     CA 5581   7.020   5.470   4.914
  567PRO     CB 5582   7.167   5.468   4.870
  567PRO     CG 5583   7.216   5.601   4.927
  567PRO     CD 5584   7.134   5.628   5.053
  567PRO      C 5585   6.981   5.336   4.976
  567PRO      O 5586   7.008   5.304   5.092
  568GL4      N 5587   6.932   5.248   4.890
  568GL4      H 5588   6.925   5.264   4.791
  568GL4     CA 5589   6.869   5.122   4.930
  568GL4     CB 5590   6.774   5.061   4.826
  568GL4     CG 5591   6.645   5.143   4.829
  568GL4     CD 5592   6.563   5.120   4.702
  568GL4    OE1 5593   6.449   5.071   4.709
  568GL4   HE11 5594   6.421   5.047   4.616
  568GL4   HE12 5595   6.416   5.082   4.803
  568GL4    OE2 5596   6.614   5.154   4.593
  568GL4   HE21 5597   6.577   5.094   4.523
  568GL4   HE22 5598   6.690   5.218   4.608
  568GL4      C 5599   6.975   5.015   4.957
  568GL4      O 5600   7.069   4.982   4.885
  569GLY      N 5601   6.961   4.953   5.074
  569GLY      H 5602   6.875   4.958   5.125
  569GLY     CA 5603   7.057   4.857   5.130
  569GLY      C 5604   7.160   4.908   5.231
  569GLY      O 5605   7.231   4.828   5.291
  570LEU      N 5606   7.164   5.041   5.242
  570LEU      H 5607   7.126   5.093   5.166
  570LEU     CA 5608   7.235   5.102   5.354
  570LEU     CB 5609   7.300   5.232   5.306
  570LEU     CG 5610   7.417   5.215   5.209
  570LEU    CD1 5611   7.444   5.350   5.141
  570LEU    CD2 5612   7.545   5.185   5.287
  570LEU      C 5613   7.152   5.121   5.482
  570LEU      O 5614   7.030   5.129   5.473
  571GL4      N 5615   7.227   5.130   5.591
  571GL4      H 5616   7.326   5.125   5.581
  571GL4     CA 5617   7.182   5.144   5.731
  571GL4     CB 5618   7.211   5.013   5.804
  571GL4     CG 5619   7.130   5.005   5.933
  571GL4     CD 5620   7.095   4.866   5.986
  571GL4    OE1 5621   6.974   4.842   6.005
  571GL4   HE11 5622   6.972   4.747   6.035
  571GL4   HE12 5623   6.919   4.925   5.989
  571GL4    OE2 5624   7.186   4.793   6.031
  571GL4   HE21 5625   7.150   4.732   6.102
  571GL4   HE22 5626   7.268   4.825   5.984
  571GL4      C 5627   7.262   5.255   5.798
  571GL4      O 5628   7.361   5.242   5.870
  572ILE      N 5629   7.225   5.380   5.773
  572ILE      H 5630   7.148   5.408   5.715
  572ILE     CA 5631   7.282   5.507   5.820
  572ILE     CB 5632   7.265   5.622   5.720
  572ILE    CG1 5633   7.325   5.591   5.583
  572ILE    CG2 5634   7.335   5.748   5.771
  572ILE     CD 5635   7.312   5.701   5.478
  572ILE      C 5636   7.216   5.542   5.953
  572ILE      O 5637   7.106   5.597   5.957
  573GLN      N 5638   7.288   5.505   6.059
  573GLN      H 5639   7.384   5.480   6.051
  573GLN     CA 5640   7.233   5.524   6.194
  573GLN     CB 5641   7.277   5.406   6.281
  573GLN     CG 5642   7.230   5.270   6.229
  573GLN     CD 5643   7.325   5.151   6.244
  573GLN    OE1 5644   7.332   5.084   6.347
  573GLN    NE2 5645   7.411   5.141   6.144
  573GLN   HE21 5646   7.413   5.197   6.061
  573GLN   HE22 5647   7.467   5.058   6.150
  573GLN      C 5648   7.272   5.649   6.273
  573GLN      O 5649   7.389   5.676   6.298
  574VAL      N 5650   7.176   5.734   6.309
  574VAL      H 5651   7.085   5.704   6.280
  574VAL     CA 5652   7.186   5.856   6.389
  574VAL     CB 5653   7.078   5.955   6.345
  574VAL    CG1 5654   7.107   5.988   6.199
  574VAL    CG2 5655   6.932   5.909   6.357
  574VAL      C 5656   7.191   5.836   6.541
  574VAL      O 5657   7.102   5.773   6.597
  575GL4      N 5658   7.303   5.870   6.605
  575GL4      H 5659   7.381   5.895   6.548
  575GL4     CA 5660   7.338   5.879   6.748
  575GL4     CB 5661   7.433   5.760   6.763
  575GL4     CG 5662   7.367   5.626   6.799
  575GL4     CD 5663   7.334   5.615   6.948
  575GL4    OE1 5664   7.233   5.670   6.998
  575GL4   HE11 5665   7.218   5.633   7.090
  575GL4   HE12 5666   7.198   5.746   6.943
  575GL4    OE2 5667   7.414   5.543   7.012
  575GL4   HE21 5668   7.403   5.536   7.111
  575GL4   HE22 5669   7.481   5.522   6.941
  575GL4      C 5670   7.406   6.008   6.793
  575GL4      O 5671   7.511   6.040   6.738
  576PRO      N 5672   7.337   6.083   6.878
  576PRO     CA 5673   7.191   6.076   6.898
  576PRO     CB 5674   7.162   6.154   7.027
  576PRO     CG 5675   7.278   6.254   7.027
  576PRO     CD 5676   7.395   6.165   6.986
  576PRO      C 5677   7.103   6.133   6.787
  576PRO      O 5678   7.156   6.187   6.690
  577SER      N 5679   6.976   6.093   6.792
  577SER      H 5680   6.954   6.030   6.866
  577SER     CA 5681   6.873   6.143   6.699
  577SER     CB 5682   6.757   6.043   6.701
  577SER     OG 5683   6.700   6.020   6.831
  577SER     HG 5684   6.608   5.981   6.826
  577SER      C 5685   6.832   6.288   6.724
  577SER      O 5686   6.851   6.384   6.649
  578ILE      N 5687   6.790   6.313   6.848
  578ILE      H 5688   6.772   6.238   6.911
  578ILE     CA 5689   6.754   6.446   6.899
  578ILE     CB 5690   6.638   6.427   6.997
  578ILE    CG1 5691   6.573   6.563   7.026
  578ILE    CG2 5692   6.658   6.349   7.127
  578ILE     CD 5693   6.501   6.604   6.897
  578ILE      C 5694   6.877   6.506   6.968
  578ILE      O 5695   6.956   6.437   7.032
  579LEU      N 5696   6.907   6.630   6.930
  579LEU      H 5697   6.851   6.675   6.861
  579LEU     CA 5698   7.017   6.709   6.988
  579LEU     CB 5699   7.115   6.769   6.887
  579LEU     CG 5700   7.217   6.683   6.813
  579LEU    CD1 5701   7.311   6.618   6.915
  579LEU    CD2 5702   7.161   6.563   6.737
  579LEU      C 5703   6.960   6.817   7.080
  579LEU      O 5704   6.905   6.915   7.031
  580SER      N 5705   6.968   6.786   7.209
  580SER      H 5706   7.016   6.703   7.237
  580SER     CA 5707   6.916   6.871   7.318
  580SER     CB 5708   6.878   6.791   7.442
  580SER     OG 5709   6.791   6.682   7.412
  580SER     HG 5710   6.847   6.623   7.354
  580SER      C 5711   7.013   6.979   7.367
  580SER      O 5712   7.082   6.971   7.469
  581PHE      N 5713   7.034   7.078   7.281
  581PHE      H 5714   6.985   7.073   7.194
  581PHE     CA 5715   7.119   7.196   7.303
  581PHE     CB 5716   7.156   7.260   7.168
  581PHE     CG 5717   7.282   7.208   7.099
  581PHE    CD1 5718   7.265   7.137   6.981
  581PHE    HD1 5719   7.165   7.130   6.939
  581PHE    CD2 5720   7.409   7.214   7.156
  581PHE    HD2 5721   7.418   7.270   7.249
  581PHE    CE1 5722   7.363   7.051   6.931
  581PHE    HE1 5723   7.342   7.027   6.827
  581PHE    CE2 5724   7.516   7.144   7.101
  581PHE    HE2 5725   7.614   7.131   7.147
  581PHE     CZ 5726   7.489   7.069   6.986
  581PHE     HZ 5727   7.566   7.016   6.930
  581PHE      C 5728   7.047   7.289   7.400
  581PHE      O 5729   6.928   7.316   7.387
  582THR      N 5730   7.128   7.333   7.497
  582THR      H 5731   7.225   7.313   7.494
  582THR     CA 5732   7.086   7.424   7.605
  582THR     CB 5733   7.075   7.353   7.740
  582THR    OG1 5734   7.204   7.318   7.789
  582THR    HG1 5735   7.197   7.267   7.875
  582THR    CG2 5736   6.979   7.234   7.749
  582THR      C 5737   7.156   7.557   7.633
  582THR      O 5738   7.098   7.639   7.704
  583SER      N 5739   7.246   7.586   7.540
  583SER      H 5740   7.262   7.518   7.468
  583SER     CA 5741   7.341   7.698   7.530
  583SER     CB 5742   7.427   7.709   7.656
  583SER     OG 5743   7.491   7.837   7.663
  583SER     HG 5744   7.422   7.909   7.673
  583SER      C 5745   7.437   7.694   7.411
  583SER      O 5746   7.442   7.596   7.336
  584LEU      N 5747   7.493   7.812   7.386
  584LEU      H 5748   7.468   7.893   7.439
  584LEU     CA 5749   7.602   7.830   7.289
  584LEU     CB 5750   7.601   7.973   7.236
  584LEU     CG 5751   7.468   8.048   7.218
  584LEU    CD1 5752   7.521   8.190   7.199
  584LEU    CD2 5753   7.367   7.997   7.115
  584LEU      C 5754   7.739   7.795   7.349
  584LEU      O 5755   7.759   7.793   7.470
  585MET      N 5756   7.832   7.742   7.270
  585MET      H 5757   7.815   7.733   7.172
  585MET     CA 5758   7.965   7.694   7.311
  585MET     CB 5759   8.036   7.790   7.407
  585MET     CG 5760   8.061   7.924   7.338
  585MET     SD 5761   8.104   8.060   7.453
  585MET     CE 5762   8.169   8.170   7.329
  585MET      C 5763   7.972   7.553   7.370
  585MET      O 5764   8.080   7.497   7.378
  586GLN      N 5765   7.874   7.524   7.455
  586GLN      H 5766   7.821   7.600   7.493
  586GLN     CA 5767   7.825   7.387   7.475
  586GLN     CB 5768   7.683   7.400   7.530
  586GLN     CG 5769   7.615   7.264   7.542
  586GLN     CD 5770   7.467   7.284   7.575
  586GLN    OE1 5771   7.398   7.355   7.502
  586GLN    NE2 5772   7.407   7.207   7.665
  586GLN   HE21 5773   7.450   7.124   7.701
  586GLN   HE22 5774   7.322   7.234   7.710
  586GLN      C 5775   7.834   7.314   7.340
  586GLN      O 5776   7.754   7.337   7.250
  587LY3      N 5777   7.915   7.209   7.348
  587LY3      H 5778   7.966   7.186   7.431
  587LY3     CA 5779   7.932   7.111   7.239
  587LY3     CB 5780   8.085   7.106   7.224
  587LY3     CG 5781   8.162   7.233   7.187
  587LY3     CD 5782   8.295   7.195   7.120
  587LY3     CE 5783   8.392   7.314   7.122
  587LY3     NZ 5784   8.516   7.301   7.044
  587LY3    HZ1 5785   8.574   7.378   7.070
  587LY3    HZ2 5786   8.560   7.212   7.055
  587LY3    HZ3 5787   8.491   7.308   6.947
  587LY3      C 5788   7.880   6.969   7.258
  587LY3      O 5789   7.862   6.929   7.373
  588LEU      N 5790   7.810   6.913   7.159
  588LEU      H 5791   7.811   6.958   7.070
  588LEU     CA 5792   7.767   6.772   7.160
  588LEU     CB 5793   7.614   6.763   7.157
  588LEU     CG 5794   7.555   6.776   7.297
  588LEU    CD1 5795   7.403   6.765   7.294
  588LEU    CD2 5796   7.604   6.661   7.386
  588LEU      C 5797   7.841   6.682   7.062
  588LEU      O 5798   7.846   6.712   6.943
  589SER      N 5799   7.877   6.563   7.110
  589SER      H 5800   7.877   6.543   7.208
  589SER     CA 5801   7.932   6.459   7.021
  589SER     CB 5802   8.050   6.381   7.079
  589SER     OG 5803   8.152   6.464   7.136
  589SER     HG 5804   8.222   6.458   7.066
  589SER      C 5805   7.836   6.358   6.957
  589SER      O 5806   7.774   6.281   7.029
  590PHE      N 5807   7.847   6.354   6.825
  590PHE      H 5808   7.901   6.415   6.766
  590PHE     CA 5809   7.751   6.282   6.741
  590PHE     CB 5810   7.681   6.390   6.657
  590PHE     CG 5811   7.609   6.337   6.533
  590PHE    CD1 5812   7.473   6.315   6.549
  590PHE    HD1 5813   7.431   6.331   6.648
  590PHE    CD2 5814   7.661   6.315   6.406
  590PHE    HD2 5815   7.770   6.319   6.405
  590PHE    CE1 5816   7.388   6.269   6.449
  590PHE    HE1 5817   7.280   6.278   6.456
  590PHE    CE2 5818   7.583   6.273   6.300
  590PHE    HE2 5819   7.640   6.235   6.215
  590PHE     CZ 5820   7.447   6.252   6.324
  590PHE     HZ 5821   7.375   6.228   6.246
  590PHE      C 5822   7.831   6.182   6.656
  590PHE      O 5823   7.937   6.219   6.606
  591VAL      N 5824   7.789   6.056   6.654
  591VAL      H 5825   7.707   6.032   6.707
  591VAL     CA 5826   7.853   5.949   6.578
  591VAL     CB 5827   7.865   5.820   6.659
  591VAL    CG1 5828   7.956   5.721   6.584
  591VAL    CG2 5829   7.905   5.830   6.806
  591VAL      C 5830   7.768   5.919   6.454
  591VAL      O 5831   7.666   5.850   6.460
  592LEU      N 5832   7.824   5.934   6.335
  592LEU      H 5833   7.904   5.993   6.344
  592LEU     CA 5834   7.767   5.893   6.206
  592LEU     CB 5835   7.811   5.989   6.095
  592LEU     CG 5836   7.739   5.970   5.961
  592LEU    CD1 5837   7.609   6.050   5.963
  592LEU    CD2 5838   7.837   5.998   5.846
  592LEU      C 5839   7.809   5.752   6.164
  592LEU      O 5840   7.919   5.731   6.113
  593LY3      N 5841   7.710   5.665   6.182
  593LY3      H 5842   7.624   5.683   6.230
  593LY3     CA 5843   7.722   5.521   6.154
  593LY3     CB 5844   7.658   5.439   6.266
  593LY3     CG 5845   7.706   5.473   6.407
  593LY3     CD 5846   7.627   5.408   6.522
  593LY3     CE 5847   7.640   5.256   6.519
  593LY3     NZ 5848   7.577   5.182   6.628
  593LY3    HZ1 5849   7.584   5.083   6.615
  593LY3    HZ2 5850   7.602   5.209   6.721
  593LY3    HZ3 5851   7.481   5.211   6.626
  593LY3      C 5852   7.666   5.469   6.022
  593LY3      O 5853   7.545   5.461   6.004
  594VAL      N 5854   7.756   5.458   5.924
  594VAL      H 5855   7.851   5.455   5.955
  594VAL     CA 5856   7.724   5.429   5.784
  594VAL     CB 5857   7.799   5.525   5.691
  594VAL    CG1 5858   7.765   5.486   5.547
  594VAL    CG2 5859   7.765   5.673   5.711
  594VAL      C 5860   7.765   5.283   5.762
  594VAL      O 5861   7.884   5.256   5.746
  595GL4      N 5862   7.674   5.194   5.799
  595GL4      H 5863   7.583   5.209   5.838
  595GL4     CA 5864   7.690   5.051   5.765
  595GL4     CB 5865   7.647   4.967   5.885
  595GL4     CG 5866   7.722   5.009   6.012
  595GL4     CD 5867   7.698   4.908   6.124
  595GL4    OE1 5868   7.608   4.946   6.202
  595GL4   HE11 5869   7.582   4.871   6.263
  595GL4   HE12 5870   7.570   5.034   6.174
  595GL4    OE2 5871   7.770   4.806   6.134
  595GL4   HE21 5872   7.740   4.754   6.213
  595GL4   HE22 5873   7.842   4.803   6.064
  595GL4      C 5874   7.603   5.009   5.647
  595GL4      O 5875   7.501   5.073   5.620
  596GLY      N 5876   7.663   4.919   5.570
  596GLY      H 5877   7.760   4.900   5.580
  596GLY     CA 5878   7.594   4.843   5.465
  596GLY      C 5879   7.637   4.846   5.317
  596GLY      O 5880   7.749   4.882   5.281
  597LY3      N 5881   7.548   4.795   5.232
  597LY3      H 5882   7.462   4.753   5.261
  597LY3     CA 5883   7.571   4.771   5.089
  597LY3     CB 5884   7.490   4.651   5.038
  597LY3     CG 5885   7.506   4.517   5.110
  597LY3     CD 5886   7.488   4.396   5.019
  597LY3     CE 5887   7.492   4.262   5.092
  597LY3     NZ 5888   7.630   4.230   5.133
  597LY3    HZ1 5889   7.631   4.167   5.211
  597LY3    HZ2 5890   7.675   4.182   5.058
  597LY3    HZ3 5891   7.687   4.309   5.155
  597LY3      C 5892   7.560   4.890   4.994
  597LY3      O 5893   7.464   4.967   4.999
  598VAL      N 5894   7.668   4.904   4.918
  598VAL      H 5895   7.755   4.854   4.924
  598VAL     CA 5896   7.676   4.993   4.802
  598VAL     CB 5897   7.809   5.069   4.807
  598VAL    CG1 5898   7.822   5.145   4.939
  598VAL    CG2 5899   7.925   4.970   4.792
  598VAL      C 5900   7.665   4.914   4.671
  598VAL      O 5901   7.700   4.797   4.659
  599GLY      N 5902   7.607   4.984   4.574
  599GLY      H 5903   7.582   5.080   4.584
  599GLY     CA 5904   7.592   4.935   4.436
  599GLY      C 5905   7.715   4.966   4.351
  599GLY      O 5906   7.824   4.916   4.381
  600AS4      N 5907   7.687   5.016   4.232
  600AS4      H 5908   7.598   5.017   4.186
  600AS4     CA 5909   7.785   5.043   4.125
  600AS4     CB 5910   7.735   4.965   4.003
  600AS4     CG 5911   7.831   4.849   3.981
  600AS4    OD1 5912   7.825   4.760   4.069
  600AS4   HD11 5913   7.913   4.713   4.083
  600AS4   HD12 5914   7.734   4.754   4.110
  600AS4    OD2 5915   7.893   4.843   3.873
  600AS4   HD21 5916   7.949   4.760   3.880
  600AS4   HD22 5917   7.860   4.915   3.812
  600AS4      C 5918   7.804   5.193   4.101
  600AS4      O 5919   7.910   5.250   4.077
  601ASN      N 5920   7.690   5.261   4.109
  601ASN      H 5921   7.598   5.227   4.132
  601ASN     CA 5922   7.689   5.406   4.086
  601ASN     CB 5923   7.551   5.431   4.026
  601ASN     CG 5924   7.535   5.571   3.967
  601ASN    OD1 5925   7.634   5.641   3.944
  601ASN    ND2 5926   7.425   5.627   3.919
  601ASN   HD21 5927   7.331   5.594   3.929
  601ASN   HD22 5928   7.436   5.719   3.881
  601ASN      C 5929   7.712   5.490   4.211
  601ASN      O 5930   7.676   5.449   4.322
  602ILE      N 5931   7.747   5.615   4.185
  602ILE      H 5932   7.735   5.651   4.092
  602ILE     CA 5933   7.777   5.714   4.290
  602ILE     CB 5934   7.864   5.828   4.237
  602ILE    CG1 5935   7.988   5.806   4.150
  602ILE    CG2 5936   7.886   5.946   4.332
  602ILE     CD 5937   7.937   5.804   4.005
  602ILE      C 5938   7.644   5.768   4.343
  602ILE      O 5939   7.568   5.834   4.272
  603VAL      N 5940   7.627   5.753   4.474
  603VAL      H 5941   7.690   5.708   4.538
  603VAL     CA 5942   7.500   5.788   4.539
  603VAL     CB 5943   7.418   5.670   4.590
  603VAL    CG1 5944   7.352   5.591   4.476
  603VAL    CG2 5945   7.501   5.561   4.658
  603VAL      C 5946   7.512   5.891   4.652
  603VAL      O 5947   7.616   5.924   4.709
  604SER      N 5948   7.400   5.963   4.652
  604SER      H 5949   7.318   5.929   4.607
  604SER     CA 5950   7.385   6.091   4.723
  604SER     CB 5951   7.350   6.206   4.629
  604SER     OG 5952   7.358   6.334   4.691
  604SER     HG 5953   7.392   6.403   4.627
  604SER      C 5954   7.286   6.092   4.839
  604SER      O 5955   7.164   6.083   4.825
  605ALA      N 5956   7.330   6.091   4.965
  605ALA      H 5957   7.424   6.120   4.987
  605ALA     CA 5958   7.243   6.101   5.083
  605ALA     CB 5959   7.271   5.987   5.182
  605ALA      C 5960   7.267   6.235   5.152
  605ALA      O 5961   7.383   6.272   5.170
  606SER      N 5962   7.157   6.283   5.208
  606SER      H 5963   7.072   6.232   5.225
  606SER     CA 5964   7.163   6.414   5.275
  606SER     CB 5965   7.075   6.509   5.194
  606SER     OG 5966   7.094   6.643   5.239
  606SER     HG 5967   7.142   6.697   5.169
  606SER      C 5968   7.117   6.414   5.420
  606SER      O 5969   7.016   6.354   5.459
  607LEU      N 5970   7.207   6.447   5.512
  607LEU      H 5971   7.304   6.451   5.485
  607LEU     CA 5972   7.177   6.460   5.655
  607LEU     CB 5973   7.302   6.416   5.730
  607LEU     CG 5974   7.298   6.429   5.882
  607LEU    CD1 5975   7.182   6.348   5.940
  607LEU    CD2 5976   7.432   6.399   5.949
  607LEU      C 5977   7.115   6.599   5.677
  607LEU      O 5978   7.174   6.692   5.624
  608VAL      N 5979   6.987   6.601   5.713
  608VAL      H 5980   6.935   6.515   5.711
  608VAL     CA 5981   6.912   6.724   5.743
  608VAL     CB 5982   6.786   6.736   5.657
  608VAL    CG1 5983   6.705   6.858   5.702
  608VAL    CG2 5984   6.813   6.735   5.507
  608VAL      C 5985   6.881   6.735   5.893
  608VAL      O 5986   6.815   6.646   5.947
  609TRP      N 5987   6.939   6.837   5.955
  609TRP      H 5988   6.994   6.904   5.906
  609TRP     CA 5989   6.927   6.850   6.101
  609TRP     CB 5990   7.053   6.927   6.140
  609TRP     CG 5991   7.181   6.846   6.122
  609TRP    CD1 5992   7.268   6.865   6.023
  609TRP    HD1 5993   7.276   6.957   5.965
  609TRP    CD2 5994   7.236   6.761   6.217
  609TRP    NE1 5995   7.371   6.783   6.045
  609TRP    HE1 5996   7.462   6.784   6.004
  609TRP    CE2 5997   7.357   6.720   6.161
  609TRP    CE3 5998   7.206   6.727   6.348
  609TRP    HE3 5999   7.104   6.716   6.386
  609TRP    CZ2 6000   7.457   6.662   6.239
  609TRP    HZ2 6001   7.540   6.615   6.186
  609TRP    CZ3 6002   7.308   6.669   6.422
  609TRP    HZ3 6003   7.282   6.613   6.512
  609TRP    CH2 6004   7.436   6.641   6.375
  609TRP    HH2 6005   7.525   6.621   6.435
  609TRP      C 6006   6.814   6.950   6.128
  609TRP      O 6007   6.820   7.069   6.098
  610AS4      N 6008   6.699   6.889   6.156
  610AS4      H 6009   6.694   6.803   6.208
  610AS4     CA 6010   6.565   6.944   6.133
  610AS4     CB 6011   6.470   6.837   6.078
  610AS4     CG 6012   6.347   6.892   6.006
  610AS4    OD1 6013   6.312   7.009   6.034
  610AS4   HD11 6014   6.223   7.030   5.994
  610AS4   HD12 6015   6.367   7.038   6.112
  610AS4    OD2 6016   6.287   6.825   5.919
  610AS4   HD21 6017   6.192   6.856   5.916
  610AS4   HD22 6018   6.351   6.756   5.885
  610AS4      C 6019   6.503   7.008   6.257
  610AS4      O 6020   6.483   6.942   6.360
  611AS4      N 6021   6.506   7.141   6.258
  611AS4      H 6022   6.585   7.190   6.221
  611AS4     CA 6023   6.421   7.219   6.349
  611AS4     CB 6024   6.519   7.326   6.399
  611AS4     CG 6025   6.569   7.419   6.289
  611AS4    OD1 6026   6.592   7.539   6.315
  611AS4   HD11 6027   6.612   7.599   6.237
  611AS4   HD12 6028   6.612   7.538   6.413
  611AS4    OD2 6029   6.624   7.377   6.185
  611AS4   HD21 6030   6.701   7.441   6.180
  611AS4   HD22 6031   6.563   7.314   6.137
  611AS4      C 6032   6.305   7.289   6.278
  611AS4      O 6033   6.212   7.335   6.344
  612GLY      N 6034   6.289   7.278   6.146
  612GLY      H 6035   6.320   7.211   6.078
  612GLY     CA 6036   6.185   7.361   6.083
  612GLY      C 6037   6.240   7.493   6.029
  612GLY      O 6038   6.210   7.539   5.919
  613VAL      N 6039   6.307   7.564   6.119
  613VAL      H 6040   6.352   7.522   6.199
  613VAL     CA 6041   6.344   7.703   6.092
  613VAL     CB 6042   6.311   7.802   6.204
  613VAL    CG1 6043   6.175   7.777   6.270
  613VAL    CG2 6044   6.416   7.792   6.315
  613VAL      C 6045   6.484   7.729   6.036
  613VAL      O 6046   6.503   7.822   5.957
  614HI2      N 6047   6.573   7.630   6.045
  614HI2      H 6048   6.580   7.568   6.123
  614HI2     CA 6049   6.691   7.635   5.958
  614HI2     CB 6050   6.815   7.664   6.044
  614HI2     CG 6051   6.821   7.806   6.099
  614HI2    ND1 6052   6.865   7.916   6.038
  614HI2    HD1 6053   6.885   7.929   5.941
  614HI2    CD2 6054   6.775   7.836   6.220
  614HI2    HD2 6055   6.708   7.772   6.278
  614HI2    CE1 6056   6.859   8.011   6.131
  614HI2    HE1 6057   6.909   8.108   6.129
  614HI2    NE2 6058   6.802   7.964   6.242
  614HI2    HE2 6059   6.793   8.015   6.328
  614HI2      C 6060   6.714   7.520   5.860
  614HI2      O 6061   6.752   7.545   5.746
  615GLN      N 6062   6.684   7.400   5.909
  615GLN      H 6063   6.641   7.388   5.999
  615GLN     CA 6064   6.711   7.270   5.845
  615GLN     CB 6065   6.592   7.265   5.750
  615GLN     CG 6066   6.456   7.236   5.815
  615GLN     CD 6067   6.353   7.191   5.712
  615GLN    OE1 6068   6.325   7.239   5.602
  615GLN    NE2 6069   6.270   7.095   5.751
  615GLN   HE21 6070   6.273   7.048   5.839
  615GLN   HE22 6071   6.221   7.048   5.677
  615GLN      C 6072   6.848   7.243   5.783
  615GLN      O 6073   6.868   7.225   5.663
  616VAL      N 6074   6.955   7.275   5.855
  616VAL      H 6075   6.932   7.343   5.924
  616VAL     CA 6076   7.091   7.268   5.799
  616VAL     CB 6077   7.190   7.336   5.894
  616VAL    CG1 6078   7.156   7.485   5.892
  616VAL    CG2 6079   7.169   7.278   6.034
  616VAL      C 6080   7.129   7.129   5.748
  616VAL      O 6081   7.110   7.025   5.811
  617ARG      N 6082   7.182   7.138   5.626
  617ARG      H 6083   7.212   7.226   5.590
  617ARG     CA 6084   7.211   7.024   5.539
  617ARG     CB 6085   7.188   7.059   5.391
  617ARG     CG 6086   7.049   7.011   5.351
  617ARG     CD 6087   7.018   7.044   5.205
  617ARG     NE 6088   6.879   7.001   5.184
  617ARG     HE 6089   6.812   7.058   5.231
  617ARG     CZ 6090   6.829   6.895   5.120
  617ARG    NH1 6091   6.911   6.807   5.060
  617ARG   HH11 6092   7.008   6.827   5.070
  617ARG   HH12 6093   6.883   6.724   5.012
  617ARG    NH2 6094   6.697   6.875   5.119
  617ARG   HH21 6095   6.650   6.939   5.180
  617ARG   HH22 6096   6.661   6.806   5.056
  617ARG      C 6097   7.356   6.975   5.554
  617ARG      O 6098   7.448   7.043   5.600
  618THR      N 6099   7.380   6.850   5.517
  618THR      H 6100   7.309   6.780   5.518
  618THR     CA 6101   7.516   6.795   5.519
  618THR     CB 6102   7.546   6.731   5.654
  618THR    OG1 6103   7.543   6.834   5.754
  618THR    HG1 6104   7.498   6.916   5.718
  618THR    CG2 6105   7.690   6.681   5.666
  618THR      C 6106   7.510   6.675   5.424
  618THR      O 6107   7.441   6.575   5.444
  619PRO      N 6108   7.595   6.688   5.322
  619PRO     CA 6109   7.599   6.590   5.213
  619PRO     CB 6110   7.627   6.674   5.088
  619PRO     CG 6111   7.716   6.786   5.142
  619PRO     CD 6112   7.664   6.812   5.284
  619PRO      C 6113   7.704   6.486   5.251
  619PRO      O 6114   7.812   6.509   5.305
  620ILE      N 6115   7.659   6.368   5.208
  620ILE      H 6116   7.567   6.364   5.171
  620ILE     CA 6117   7.730   6.240   5.219
  620ILE     CB 6118   7.673   6.145   5.325
  620ILE    CG1 6119   7.635   6.213   5.457
  620ILE    CG2 6120   7.768   6.028   5.351
  620ILE     CD 6121   7.520   6.137   5.523
  620ILE      C 6122   7.712   6.166   5.086
  620ILE      O 6123   7.608   6.110   5.051
  621VAL      N 6124   7.809   6.201   5.002
  621VAL      H 6125   7.870   6.278   5.017
  621VAL     CA 6126   7.839   6.143   4.870
  621VAL     CB 6127   7.925   6.235   4.784
  621VAL    CG1 6128   7.903   6.210   4.635
  621VAL    CG2 6129   7.900   6.385   4.793
  621VAL      C 6130   7.918   6.012   4.885
  621VAL      O 6131   8.029   5.997   4.934
  622VAL      N 6132   7.848   5.902   4.860
  622VAL      H 6133   7.755   5.893   4.824
  622VAL     CA 6134   7.902   5.766   4.875
  622VAL     CB 6135   7.795   5.676   4.936
  622VAL    CG1 6136   7.867   5.544   4.961
  622VAL    CG2 6137   7.732   5.717   5.070
  622VAL      C 6138   7.949   5.722   4.736
  622VAL      O 6139   7.869   5.678   4.653
  623LEU      N 6140   8.072   5.765   4.712
  623LEU      H 6141   8.122   5.810   4.786
  623LEU     CA 6142   8.154   5.740   4.592
  623LEU     CB 6143   8.289   5.811   4.605
  623LEU     CG 6144   8.277   5.963   4.593
  623LEU    CD1 6145   8.418   6.002   4.638
  623LEU    CD2 6146   8.259   6.012   4.449
  623LEU      C 6147   8.180   5.592   4.564
  623LEU      O 6148   8.177   5.504   4.650
  624ALA      N 6149   8.221   5.570   4.439
  624ALA      H 6150   8.248   5.645   4.379
  624ALA     CA 6151   8.245   5.434   4.389
  624ALA     CB 6152   8.129   5.390   4.299
  624ALA      C 6153   8.369   5.411   4.302
  624ALA      O 6154   8.395   5.476   4.201
  625LEU      N 6155   8.460   5.329   4.354
  625LEU      H 6156   8.451   5.295   4.448
  625LEU     CA 6157   8.583   5.287   4.287
  625LEU     CB 6158   8.672   5.206   4.382
  625LEU     CG 6159   8.760   5.291   4.474
  625LEU    CD1 6160   8.759   5.238   4.618
  625LEU    CD2 6161   8.898   5.277   4.408
  625LEU      C 6162   8.548   5.210   4.159
  625LEU      O 6163   8.473   5.113   4.172
  626PRO      N 6164   8.563   5.272   4.043
  626PRO     CA 6165   8.539   5.208   3.913
  626PRO     CB 6166   8.566   5.319   3.812
  626PRO     CG 6167   8.687   5.391   3.871
  626PRO     CD 6168   8.655   5.385   4.020
  626PRO      C 6169   8.629   5.087   3.883
  626PRO     O1 6170   8.587   5.027   3.782
  626PRO   HO11 6171   8.648   4.949   3.767
  626PRO   HO12 6172   8.520   5.079   3.729
  626PRO     O2 6173   8.716   5.043   3.961
  626PRO   HO21 6174   8.735   4.950   3.929
  626PRO   HO22 6175   8.738   5.116   4.026
  627SOL     OW 6176   3.581   8.181   5.875
  627SOL    HW1 6177   3.622   8.179   5.966
  627SOL    HW2 6178   3.484   8.157   5.881
  628SOL     OW 6179   7.877   4.103   4.414
  628SOL    HW1 6180   7.923   4.189   4.392
  628SOL    HW2 6181   7.906   4.072   4.504
  629SOL     OW 6182   4.834  10.614   5.090
  629SOL    HW1 6183   4.929  10.592   5.113
  629SOL    HW2 6184   4.817  10.594   4.994
  630SOL     OW 6185   4.324   6.501   4.637
  630SOL    HW1 6186   4.252   6.432   4.645
  630SOL    HW2 6187   4.397   6.481   4.703
  631SOL     OW 6188   0.990   4.253   0.958
  631SOL    HW1 6189   1.029   4.225   0.870
  631SOL    HW2 6190   0.909   4.308   0.943
  632SOL     OW 6191   1.849   2.680   4.085
  632SOL    HW1 6192   1.935   2.645   4.046
  632SOL    HW2 6193   1.810   2.612   4.146
  633SOL     OW 6194  10.275   4.034   4.545
  633SOL    HW1 6195  10.175   4.028   4.543
  633SOL    HW2 6196  10.303   4.128   4.525
  634SOL     OW 6197   3.781   6.860   0.464
  634SOL    HW1 6198   3.706   6.856   0.530
  634SOL    HW2 6199   3.832   6.774   0.466
  635SOL     OW 6200   3.294   8.650   0.069
  635SOL    HW1 6201   3.327   8.647  -0.025
  635SOL    HW2 6202   3.197   8.625   0.071
  636SOL     OW 6203  10.383   6.842   0.920
  636SOL    HW1 6204  10.366   6.916   0.985
  636SOL    HW2 6205  10.394   6.756   0.969
  637SOL     OW 6206   4.646   4.704   4.092
  637SOL    HW1 6207   4.552   4.718   4.121
  637SOL    HW2 6208   4.648   4.647   4.009
  638SOL     OW 6209  10.399   4.021   3.942
  638SOL    HW1 6210  10.345   4.084   3.997
  638SOL    HW2 6211  10.371   4.027   3.846
  639SOL     OW 6212   2.253   4.491   6.821
  639SOL    HW1 6213   2.231   4.398   6.848
  639SOL    HW2 6214   2.343   4.516   6.858
  640SOL     OW 6215   4.915   0.035   6.538
  640SOL    HW1 6216   4.989  -0.020   6.499
  640SOL    HW2 6217   4.863  -0.020   6.603
  641SOL     OW 6218   6.347   4.549   4.775
  641SOL    HW1 6219   6.388   4.629   4.731
  641SOL    HW2 6220   6.415   4.475   4.781
  642SOL     OW 6221   0.030   9.649   1.085
  642SOL    HW1 6222   0.072   9.591   1.155
  642SOL    HW2 6223   0.077   9.635   0.998
  643SOL     OW 6224   1.428   1.986   1.238
  643SOL    HW1 6225   1.489   1.999   1.159
  643SOL    HW2 6226   1.478   1.940   1.311
  644SOL     OW 6227   4.753   8.835   0.078
  644SOL    HW1 6228   4.709   8.814  -0.009
  644SOL    HW2 6229   4.818   8.763   0.101
  645SOL     OW 6230   5.363   1.259   1.731
  645SOL    HW1 6231   5.291   1.241   1.664
  645SOL    HW2 6232   5.393   1.173   1.771
  646SOL     OW 6233   3.942   4.438   2.840
  646SOL    HW1 6234   3.986   4.348   2.843
  646SOL    HW2 6235   4.006   4.504   2.801
  647SOL     OW 6236   5.100   4.045   1.173
  647SOL    HW1 6237   5.148   4.061   1.087
  647SOL    HW2 6238   5.071   3.950   1.178
  648SOL     OW 6239   7.658   4.647   2.443
  648SOL    HW1 6240   7.561   4.637   2.464
  648SOL    HW2 6241   7.684   4.743   2.451
  649SOL     OW 6242   1.634   4.479   3.926
  649SOL    HW1 6243   1.717   4.534   3.916
  649SOL    HW2 6244   1.658   4.382   3.926
  650SOL     OW 6245   4.247   5.044   2.931
  650SOL    HW1 6246   4.167   4.984   2.937
  650SOL    HW2 6247   4.231   5.114   2.861
  651SOL     OW 6248  10.537   4.075   5.603
  651SOL    HW1 6249  10.598   4.135   5.654
  651SOL    HW2 6250  10.442   4.105   5.617
  652SOL     OW 6251   8.358   7.069   1.020
  652SOL    HW1 6252   8.443   7.017   1.017
  652SOL    HW2 6253   8.369   7.146   1.083
  653SOL     OW 6254   5.290   5.776   2.036
  653SOL    HW1 6255   5.309   5.685   2.002
  653SOL    HW2 6256   5.197   5.779   2.073
  654SOL     OW 6257   3.616   6.530   2.952
  654SOL    HW1 6258   3.713   6.553   2.955
  654SOL    HW2 6259   3.597   6.475   2.870
  655SOL     OW 6260   6.285   8.167   6.314
  655SOL    HW1 6261   6.316   8.175   6.409
  655SOL    HW2 6262   6.267   8.257   6.277
  656SOL     OW 6263   9.211   0.896   6.016
  656SOL    HW1 6264   9.213   0.992   6.045
  656SOL    HW2 6265   9.261   0.840   6.082
  657SOL     OW 6266   1.905   9.554   5.402
  657SOL    HW1 6267   1.920   9.456   5.414
  657SOL    HW2 6268   1.990   9.596   5.368
  658SOL     OW 6269   7.505   5.910   3.263
  658SOL    HW1 6270   7.598   5.937   3.238
  658SOL    HW2 6271   7.449   5.992   3.278
  659SOL     OW 6272   7.909   0.812   6.995
  659SOL    HW1 6273   7.942   0.894   7.042
  659SOL    HW2 6274   7.987   0.764   6.954
  660SOL     OW 6275   6.731   3.544   3.191
  660SOL    HW1 6276   6.633   3.559   3.179
  660SOL    HW2 6277   6.756   3.567   3.285
  661SOL     OW 6278   3.047   0.193   0.515
  661SOL    HW1 6279   3.127   0.155   0.560
  661SOL    HW2 6280   2.996   0.250   0.580
  662SOL     OW 6281   3.581   0.483   5.987
  662SOL    HW1 6282   3.590   0.454   5.892
  662SOL    HW2 6283   3.536   0.572   5.991
  663SOL     OW 6284   3.275   6.747   3.404
  663SOL    HW1 6285   3.186   6.703   3.390
  663SOL    HW2 6286   3.346   6.677   3.411
  664SOL     OW 6287   6.885   5.760   1.041
  664SOL    HW1 6288   6.974   5.804   1.046
  664SOL    HW2 6289   6.824   5.800   1.109
  665SOL     OW 6290   5.837   7.160   2.764
  665SOL    HW1 6291   5.886   7.189   2.682
  665SOL    HW2 6292   5.807   7.241   2.815
  666SOL     OW 6293   5.139   8.029   4.467
  666SOL    HW1 6294   5.160   7.933   4.447
  666SOL    HW2 6295   5.043   8.047   4.446
  667SOL     OW 6296   1.698   8.507   3.788
  667SOL    HW1 6297   1.663   8.600   3.803
  667SOL    HW2 6298   1.626   8.441   3.807
  668SOL     OW 6299   1.380   6.561   4.149
  668SOL    HW1 6300   1.401   6.534   4.243
  668SOL    HW2 6301   1.464   6.576   4.098
  669SOL     OW 6302   0.072   4.747   3.721
  669SOL    HW1 6303   0.001   4.801   3.767
  669SOL    HW2 6304   0.161   4.768   3.761
  670SOL     OW 6305   7.655   7.254   2.634
  670SOL    HW1 6306   7.728   7.314   2.599
  670SOL    HW2 6307   7.696   7.172   2.673
  671SOL     OW 6308   9.116   7.891   6.901
  671SOL    HW1 6309   9.094   7.866   6.807
  671SOL    HW2 6310   9.035   7.879   6.959
  672SOL     OW 6311   9.664  10.092   7.253
  672SOL    HW1 6312   9.650  10.017   7.188
  672SOL    HW2 6313   9.589  10.158   7.245
  673SOL     OW 6314   7.048   4.512   0.683
  673SOL    HW1 6315   7.144   4.491   0.664
  673SOL    HW2 6316   6.991   4.479   0.608
  674SOL     OW 6317   8.021   3.635   5.774
  674SOL    HW1 6318   8.096   3.574   5.750
  674SOL    HW2 6319   7.949   3.582   5.819
  675SOL     OW 6320   1.411   5.922   0.349
  675SOL    HW1 6321   1.324   5.940   0.395
  675SOL    HW2 6322   1.485   5.967   0.399
  676SOL     OW 6323   5.111  10.247   4.573
  676SOL    HW1 6324   5.106  10.338   4.530
  676SOL    HW2 6325   5.207  10.223   4.589
  677SOL     OW 6326   9.255   4.140   3.460
  677SOL    HW1 6327   9.222   4.218   3.406
  677SOL    HW2 6328   9.351   4.155   3.483
  678SOL     OW 6329   7.980   5.858   7.157
  678SOL    HW1 6330   7.949   5.763   7.155
  678SOL    HW2 6331   7.905   5.917   7.126
  679SOL     OW 6332  10.101   2.706   6.451
  679SOL    HW1 6333  10.135   2.612   6.457
  679SOL    HW2 6334  10.039   2.724   6.528
  680SOL     OW 6335  10.502   5.570   5.654
  680SOL    HW1 6336  10.464   5.615   5.574
  680SOL    HW2 6337  10.435   5.573   5.728
  681SOL     OW 6338  10.417   3.710   3.634
  681SOL    HW1 6339  10.406   3.727   3.536
  681SOL    HW2 6340  10.345   3.650   3.666
  682SOL     OW 6341   0.439   0.042   7.383
  682SOL    HW1 6342   0.406   0.101   7.457
  682SOL    HW2 6343   0.363   0.021   7.321
  683SOL     OW 6344   8.721   2.137   4.783
  683SOL    HW1 6345   8.811   2.104   4.755
  683SOL    HW2 6346   8.707   2.119   4.880
  684SOL     OW 6347   0.686   8.876   3.732
  684SOL    HW1 6348   0.745   8.817   3.676
  684SOL    HW2 6349   0.683   8.967   3.692
  685SOL     OW 6350   4.887   4.882   6.797
  685SOL    HW1 6351   4.790   4.861   6.782
  685SOL    HW2 6352   4.896   4.977   6.826
  686SOL     OW 6353   1.736   2.204   5.127
  686SOL    HW1 6354   1.692   2.138   5.187
  686SOL    HW2 6355   1.804   2.257   5.178
  687SOL     OW 6356   9.093   3.582   6.563
  687SOL    HW1 6357   9.156   3.655   6.536
  687SOL    HW2 6358   9.144   3.508   6.607
  688SOL     OW 6359   6.231   3.606   1.361
  688SOL    HW1 6360   6.307   3.542   1.375
  688SOL    HW2 6361   6.174   3.609   1.442
  689SOL     OW 6362   2.924   4.577   4.549
  689SOL    HW1 6363   2.893   4.523   4.628
  689SOL    HW2 6364   2.981   4.520   4.491
  690SOL     OW 6365   3.387   6.570   4.151
  690SOL    HW1 6366   3.301   6.619   4.138
  690SOL    HW2 6367   3.377   6.501   4.222
  691SOL     OW 6368   0.016   6.849   1.488
  691SOL    HW1 6369   0.105   6.884   1.458
  691SOL    HW2 6370  -0.023   6.910   1.557
  692SOL     OW 6371   6.159   0.196   5.344
  692SOL    HW1 6372   6.175   0.250   5.426
  692SOL    HW2 6373   6.174   0.253   5.263
  693SOL     OW 6374   5.641   9.690   4.458
  693SOL    HW1 6375   5.682   9.780   4.446
  693SOL    HW2 6376   5.657   9.635   4.375
  694SOL     OW 6377   0.892   5.385   2.372
  694SOL    HW1 6378   0.941   5.382   2.285
  694SOL    HW2 6379   0.888   5.292   2.410
  695SOL     OW 6380   1.356  10.244   7.308
  695SOL    HW1 6381   1.362  10.144   7.302
  695SOL    HW2 6382   1.439  10.279   7.351
  696SOL     OW 6383   2.705   1.169   3.372
  696SOL    HW1 6384   2.724   1.092   3.312
  696SOL    HW2 6385   2.790   1.203   3.412
  697SOL     OW 6386   3.509   5.192   6.521
  697SOL    HW1 6387   3.410   5.193   6.512
  697SOL    HW2 6388   3.551   5.223   6.435
  698SOL     OW 6389   7.515   2.876   6.192
  698SOL    HW1 6390   7.521   2.968   6.229
  698SOL    HW2 6391   7.586   2.819   6.231
  699SOL     OW 6392   7.203   3.386   6.559
  699SOL    HW1 6393   7.269   3.362   6.488
  699SOL    HW2 6394   7.194   3.485   6.564
  700SOL     OW 6395  10.609   3.083   2.223
  700SOL    HW1 6396  10.685   3.034   2.265
  700SOL    HW2 6397  10.533   3.087   2.287
  701SOL     OW 6398   1.564   3.755   5.601
  701SOL    HW1 6399   1.482   3.806   5.628
  701SOL    HW2 6400   1.645   3.811   5.617
  702SOL     OW 6401   1.546   2.845   3.526
  702SOL    HW1 6402   1.541   2.874   3.430
  702SOL    HW2 6403   1.454   2.821   3.557
  703SOL     OW 6404  10.277   3.079   4.030
  703SOL    HW1 6405  10.354   3.126   3.987
  703SOL    HW2 6406  10.216   3.044   3.959
  704SOL     OW 6407   2.261   0.178   1.800
  704SOL    HW1 6408   2.343   0.164   1.855
  704SOL    HW2 6409   2.270   0.130   1.713
  705SOL     OW 6410  10.244   8.933   1.903
  705SOL    HW1 6411  10.328   8.966   1.947
  705SOL    HW2 6412  10.253   8.836   1.881
  706SOL     OW 6413   9.752   2.396   6.054
  706SOL    HW1 6414   9.828   2.361   6.000
  706SOL    HW2 6415   9.787   2.440   6.137
  707SOL     OW 6416   0.904  10.095   6.851
  707SOL    HW1 6417   1.000  10.080   6.875
  707SOL    HW2 6418   0.890  10.192   6.831
  708SOL     OW 6419   5.015   9.133   3.140
  708SOL    HW1 6420   5.025   9.081   3.056
  708SOL    HW2 6421   5.072   9.215   3.136
  709SOL     OW 6422   0.930   6.496   4.133
  709SOL    HW1 6423   0.841   6.539   4.146
  709SOL    HW2 6424   0.966   6.520   4.043
  710SOL     OW 6425   2.729   2.791   4.687
  710SOL    HW1 6426   2.631   2.809   4.676
  710SOL    HW2 6427   2.775   2.800   4.598
  711SOL     OW 6428   6.784   4.617   2.726
  711SOL    HW1 6429   6.729   4.534   2.713
  711SOL    HW2 6430   6.821   4.618   2.819
  712SOL     OW 6431   2.678   0.137   5.972
  712SOL    HW1 6432   2.593   0.155   5.922
  712SOL    HW2 6433   2.752   0.120   5.908
  713SOL     OW 6434   3.512   1.337   3.834
  713SOL    HW1 6435   3.565   1.275   3.892
  713SOL    HW2 6436   3.574   1.385   3.772
  714SOL     OW 6437   1.401   9.087   5.156
  714SOL    HW1 6438   1.310   9.102   5.116
  714SOL    HW2 6439   1.392   9.057   5.251
  715SOL     OW 6440   0.290   2.425   0.878
  715SOL    HW1 6441   0.291   2.478   0.962
  715SOL    HW2 6442   0.330   2.480   0.804
  716SOL     OW 6443   1.798   6.881   7.331
  716SOL    HW1 6444   1.703   6.862   7.305
  716SOL    HW2 6445   1.806   6.976   7.362
  717SOL     OW 6446  10.264   0.429   2.812
  717SOL    HW1 6447  10.343   0.407   2.870
  717SOL    HW2 6448  10.194   0.359   2.824
  718SOL     OW 6449   5.935   4.460   0.827
  718SOL    HW1 6450   5.926   4.553   0.863
  718SOL    HW2 6451   5.845   4.417   0.823
  719SOL     OW 6452   5.584   1.905   0.056
  719SOL    HW1 6453   5.531   1.840   0.002
  719SOL    HW2 6454   5.666   1.859   0.091
  720SOL     OW 6455   8.085   1.706   0.797
  720SOL    HW1 6456   8.105   1.797   0.761
  720SOL    HW2 6457   8.099   1.638   0.725
  721SOL     OW 6458   6.138   9.772   6.113
  721SOL    HW1 6459   6.196   9.849   6.139
  721SOL    HW2 6460   6.045   9.805   6.095
  722SOL     OW 6461   0.830   2.062   4.506
  722SOL    HW1 6462   0.853   2.070   4.603
  722SOL    HW2 6463   0.731   2.052   4.496
  723SOL     OW 6464  10.012   3.970   4.584
  723SOL    HW1 6465  10.018   3.871   4.590
  723SOL    HW2 6466   9.935   3.996   4.526
  724SOL     OW 6467   3.538   1.758   4.977
  724SOL    HW1 6468   3.473   1.772   5.051
  724SOL    HW2 6469   3.608   1.693   5.005
  725SOL     OW 6470   4.357   7.697   6.737
  725SOL    HW1 6471   4.305   7.700   6.652
  725SOL    HW2 6472   4.372   7.791   6.770
  726SOL     OW 6473   8.425  10.042   2.750
  726SOL    HW1 6474   8.409  10.136   2.723
  726SOL    HW2 6475   8.500  10.038   2.816
  727SOL     OW 6476  10.356   7.326   1.212
  727SOL    HW1 6477  10.440   7.377   1.234
  727SOL    HW2 6478  10.306   7.374   1.140
  728SOL     OW 6479   5.526   4.813   5.885
  728SOL    HW1 6480   5.585   4.892   5.902
  728SOL    HW2 6481   5.518   4.797   5.786
  729SOL     OW 6482   0.655   4.000   1.924
  729SOL    HW1 6483   0.567   3.976   1.966
  729SOL    HW2 6484   0.682   3.929   1.859
  730SOL     OW 6485   9.656   0.382   3.033
  730SOL    HW1 6486   9.656   0.353   2.938
  730SOL    HW2 6487   9.738   0.348   3.079
  731SOL     OW 6488   0.370   3.029   0.047
  731SOL    HW1 6489   0.412   3.025  -0.043
  731SOL    HW2 6490   0.282   2.982   0.045
  732SOL     OW 6491   5.934   3.996   5.726
  732SOL    HW1 6492   5.965   4.089   5.706
  732SOL    HW2 6493   5.885   3.995   5.812
  733SOL     OW 6494   2.590   8.823   2.183
  733SOL    HW1 6495   2.639   8.859   2.263
  733SOL    HW2 6496   2.642   8.843   2.100
  734SOL     OW 6497   0.234   0.086   6.326
  734SOL    HW1 6498   0.186   0.146   6.391
  734SOL    HW2 6499   0.330   0.078   6.352
  735SOL     OW 6500   4.338   8.833   1.392
  735SOL    HW1 6501   4.373   8.912   1.342
  735SOL    HW2 6502   4.265   8.790   1.339
  736SOL     OW 6503   5.108   6.422   1.049
  736SOL    HW1 6504   5.154   6.361   0.984
  736SOL    HW2 6505   5.177   6.477   1.097
  737SOL     OW 6506   0.603   0.100   1.306
  737SOL    HW1 6507   0.679   0.035   1.318
  737SOL    HW2 6508   0.638   0.193   1.308
  738SOL     OW 6509   2.117   8.570   2.563
  738SOL    HW1 6510   2.155   8.489   2.520
  738SOL    HW2 6511   2.090   8.636   2.493
  739SOL     OW 6512   0.385   6.598   5.270
  739SOL    HW1 6513   0.459   6.609   5.336
  739SOL    HW2 6514   0.395   6.510   5.223
  740SOL     OW 6515   2.005   5.182   4.187
  740SOL    HW1 6516   1.969   5.199   4.279
  740SOL    HW2 6517   2.082   5.118   4.192
  741SOL     OW 6518   6.370   5.807   1.947
  741SOL    HW1 6519   6.370   5.832   1.851
  741SOL    HW2 6520   6.328   5.717   1.958
  742SOL     OW 6521   1.733   6.678   2.387
  742SOL    HW1 6522   1.819   6.727   2.403
  742SOL    HW2 6523   1.751   6.580   2.382
  743SOL     OW 6524  10.383   8.628   0.091
  743SOL    HW1 6525  10.391   8.726   0.078
  743SOL    HW2 6526  10.462   8.595   0.143
  744SOL     OW 6527  10.523   6.248   7.239
  744SOL    HW1 6528  10.561   6.247   7.147
  744SOL    HW2 6529  10.433   6.292   7.238
  745SOL     OW 6530   9.376   4.748   0.923
  745SOL    HW1 6531   9.368   4.759   1.023
  745SOL    HW2 6532   9.297   4.697   0.889
  746SOL     OW 6533  10.594   0.819   4.341
  746SOL    HW1 6534  10.550   0.730   4.354
  746SOL    HW2 6535  10.693   0.808   4.340
  747SOL     OW 6536   8.427   3.261   2.503
  747SOL    HW1 6537   8.410   3.342   2.447
  747SOL    HW2 6538   8.354   3.194   2.487
  748SOL     OW 6539   1.457   5.674   5.441
  748SOL    HW1 6540   1.425   5.752   5.495
  748SOL    HW2 6541   1.379   5.614   5.421
  749SOL     OW 6542  10.529   5.194   4.107
  749SOL    HW1 6543  10.505   5.148   4.193
  749SOL    HW2 6544  10.447   5.235   4.067
  750SOL     OW 6545   0.887   1.954   0.984
  750SOL    HW1 6546   0.922   1.891   1.053
  750SOL    HW2 6547   0.890   2.047   1.019
  751SOL     OW 6548   4.514   1.958   3.515
  751SOL    HW1 6549   4.488   1.977   3.610
  751SOL    HW2 6550   4.589   2.018   3.488
  752SOL     OW 6551  10.353   6.351   5.081
  752SOL    HW1 6552  10.407   6.292   5.021
  752SOL    HW2 6553  10.311   6.295   5.154
  753SOL     OW 6554   3.127   3.346   6.934
  753SOL    HW1 6555   3.103   3.390   7.020
  753SOL    HW2 6556   3.046   3.342   6.875
  754SOL     OW 6557   1.705   4.227   3.445
  754SOL    HW1 6558   1.774   4.263   3.507
  754SOL    HW2 6559   1.714   4.270   3.355
  755SOL     OW 6560   3.174  10.255   7.215
  755SOL    HW1 6561   3.154  10.208   7.129
  755SOL    HW2 6562   3.089  10.273   7.263
  756SOL     OW 6563   6.985   4.160   6.762
  756SOL    HW1 6564   6.911   4.106   6.801
  756SOL    HW2 6565   6.950   4.249   6.734
  757SOL     OW 6566   9.896   6.558   3.692
  757SOL    HW1 6567   9.941   6.643   3.718
  757SOL    HW2 6568   9.797   6.567   3.704
  758SOL     OW 6569   4.271   9.347   3.555
  758SOL    HW1 6570   4.354   9.392   3.588
  758SOL    HW2 6571   4.289   9.305   3.466
  759SOL     OW 6572   2.910   3.258   5.047
  759SOL    HW1 6573   2.911   3.228   4.951
  759SOL    HW2 6574   2.879   3.352   5.052
  760SOL     OW 6575   6.803  10.105   4.144
  760SOL    HW1 6576   6.751  10.167   4.085
  760SOL    HW2 6577   6.812  10.016   4.099
  761SOL     OW 6578   5.107   8.486   3.375
  761SOL    HW1 6579   5.107   8.499   3.276
  761SOL    HW2 6580   5.108   8.576   3.420
  762SOL     OW 6581   7.037   0.422   4.226
  762SOL    HW1 6582   7.045   0.515   4.190
  762SOL    HW2 6583   7.096   0.361   4.173
  763SOL     OW 6584   8.296   0.749   5.675
  763SOL    HW1 6585   8.268   0.781   5.585
  763SOL    HW2 6586   8.378   0.797   5.704
  764SOL     OW 6587   0.080   4.153   2.534
  764SOL    HW1 6588   0.174   4.170   2.565
  764SOL    HW2 6589   0.024   4.233   2.552
  765SOL     OW 6590   0.963   8.924   6.234
  765SOL    HW1 6591   0.886   8.928   6.298
  765SOL    HW2 6592   1.022   8.847   6.259
  766SOL     OW 6593   1.154   6.376   2.859
  766SOL    HW1 6594   1.141   6.426   2.944
  766SOL    HW2 6595   1.121   6.431   2.782
  767SOL     OW 6596   1.143   2.326   4.684
  767SOL    HW1 6597   1.083   2.297   4.759
  767SOL    HW2 6598   1.122   2.272   4.603
  768SOL     OW 6599   3.623   7.697   4.715
  768SOL    HW1 6600   3.622   7.606   4.755
  768SOL    HW2 6601   3.552   7.753   4.758
  769SOL     OW 6602   8.841   8.701   5.928
  769SOL    HW1 6603   8.834   8.737   5.836
  769SOL    HW2 6604   8.931   8.661   5.942
  770SOL     OW 6605   6.121   4.112   6.323
  770SOL    HW1 6606   6.065   4.165   6.259
  770SOL    HW2 6607   6.065   4.040   6.364
  771SOL     OW 6608   3.538   1.279   0.952
  771SOL    HW1 6609   3.498   1.208   0.894
  771SOL    HW2 6610   3.499   1.368   0.927
  772SOL     OW 6611   8.249  10.501   2.676
  772SOL    HW1 6612   8.166  10.524   2.728
  772SOL    HW2 6613   8.246  10.547   2.587
  773SOL     OW 6614   2.928   5.727   0.163
  773SOL    HW1 6615   3.017   5.721   0.209
  773SOL    HW2 6616   2.855   5.713   0.229
  774SOL     OW 6617   3.844   3.706   2.384
  774SOL    HW1 6618   3.864   3.659   2.298
  774SOL    HW2 6619   3.928   3.719   2.436
  775SOL     OW 6620   5.782   1.179   3.732
  775SOL    HW1 6621   5.839   1.097   3.734
  775SOL    HW2 6622   5.746   1.197   3.824
  776SOL     OW 6623   9.588   4.404   3.980
  776SOL    HW1 6624   9.667   4.369   3.929
  776SOL    HW2 6625   9.619   4.464   4.054
  777SOL     OW 6626   4.294   5.214   0.899
  777SOL    HW1 6627   4.236   5.162   0.962
  777SOL    HW2 6628   4.315   5.158   0.818
  778SOL     OW 6629   4.255   5.400   0.386
  778SOL    HW1 6630   4.193   5.332   0.425
  778SOL    HW2 6631   4.236   5.409   0.288
  779SOL     OW 6632   1.673  10.539   5.832
  779SOL    HW1 6633   1.687  10.507   5.738
  779SOL    HW2 6634   1.686  10.638   5.835
  780SOL     OW 6635   3.946   5.557   0.379
  780SOL    HW1 6636   3.993   5.522   0.460
  780SOL    HW2 6637   3.870   5.496   0.356
  781SOL     OW 6638  10.472   2.407   0.172
  781SOL    HW1 6639  10.490   2.382   0.267
  781SOL    HW2 6640  10.409   2.484   0.169
  782SOL     OW 6641   6.795   2.267   0.460
  782SOL    HW1 6642   6.842   2.355   0.462
  782SOL    HW2 6643   6.852   2.200   0.412
  783SOL     OW 6644  10.510   6.434   6.828
  783SOL    HW1 6645  10.526   6.519   6.878
  783SOL    HW2 6646  10.419   6.399   6.850
  784SOL     OW 6647   1.536   7.953   4.153
  784SOL    HW1 6648   1.472   7.901   4.097
  784SOL    HW2 6649   1.487   8.025   4.202
  785SOL     OW 6650   0.629   4.293   1.955
  785SOL    HW1 6651   0.578   4.338   1.881
  785SOL    HW2 6652   0.623   4.194   1.943
  786SOL     OW 6653   9.164   1.299   0.047
  786SOL    HW1 6654   9.150   1.257   0.136
  786SOL    HW2 6655   9.110   1.252  -0.022
  787SOL     OW 6656   0.681   7.984   1.659
  787SOL    HW1 6657   0.717   8.053   1.721
  787SOL    HW2 6658   0.754   7.954   1.597
  788SOL     OW 6659   0.485   1.548   2.946
  788SOL    HW1 6660   0.500   1.647   2.941
  788SOL    HW2 6661   0.411   1.523   2.883
  789SOL     OW 6662   2.025   6.197   5.302
  789SOL    HW1 6663   2.098   6.163   5.361
  789SOL    HW2 6664   1.938   6.155   5.328
  790SOL     OW 6665   6.809   3.465   2.197
  790SOL    HW1 6666   6.801   3.365   2.194
  790SOL    HW2 6667   6.905   3.491   2.182
  791SOL     OW 6668   1.760   8.498   0.378
  791SOL    HW1 6669   1.749   8.592   0.345
  791SOL    HW2 6670   1.837   8.455   0.330
  792SOL     OW 6671   1.214   2.526   4.516
  792SOL    HW1 6672   1.153   2.510   4.438
  792SOL    HW2 6673   1.181   2.474   4.595
  793SOL     OW 6674   1.786   3.333   0.960
  793SOL    HW1 6675   1.734   3.384   0.892
  793SOL    HW2 6676   1.724   3.272   1.010
  794SOL     OW 6677   6.222   6.953   2.351
  794SOL    HW1 6678   6.167   6.896   2.413
  794SOL    HW2 6679   6.173   6.966   2.265
  795SOL     OW 6680   1.870   8.536   2.928
  795SOL    HW1 6681   1.863   8.510   2.832
  795SOL    HW2 6682   1.925   8.619   2.936
  796SOL     OW 6683   8.878   4.513   0.625
  796SOL    HW1 6684   8.844   4.439   0.566
  796SOL    HW2 6685   8.815   4.527   0.701
  797SOL     OW 6686   4.512   2.458   0.364
  797SOL    HW1 6687   4.558   2.485   0.448
  797SOL    HW2 6688   4.413   2.474   0.374
  798SOL     OW 6689   0.237   7.149   6.561
  798SOL    HW1 6690   0.228   7.207   6.641
  798SOL    HW2 6691   0.285   7.065   6.586
  799SOL     OW 6692   8.364   2.018   3.504
  799SOL    HW1 6693   8.408   2.021   3.593
  799SOL    HW2 6694   8.292   1.949   3.504
  800SOL     OW 6695   9.611   9.835   2.887
  800SOL    HW1 6696   9.516   9.855   2.911
  800SOL    HW2 6697   9.663   9.811   2.969
  801SOL     OW 6698   0.834   7.831   3.618
  801SOL    HW1 6699   0.778   7.753   3.646
  801SOL    HW2 6700   0.827   7.903   3.687
  802SOL     OW 6701   4.135   4.368   2.571
  802SOL    HW1 6702   4.181   4.298   2.626
  802SOL    HW2 6703   4.037   4.351   2.571
  803SOL     OW 6704   0.337  10.209   1.166
  803SOL    HW1 6705   0.434  10.185   1.166
  803SOL    HW2 6706   0.321  10.285   1.228
  804SOL     OW 6707   1.463   4.322   0.681
  804SOL    HW1 6708   1.473   4.234   0.634
  804SOL    HW2 6709   1.379   4.367   0.650
  805SOL     OW 6710   4.359   3.855   3.919
  805SOL    HW1 6711   4.427   3.852   3.845
  805SOL    HW2 6712   4.278   3.904   3.889
  806SOL     OW 6713   1.097   5.671   0.060
  806SOL    HW1 6714   1.183   5.719   0.076
  806SOL    HW2 6715   1.097   5.631  -0.032
  807SOL     OW 6716  10.024   2.755   5.303
  807SOL    HW1 6717  10.098   2.813   5.268
  807SOL    HW2 6718   9.997   2.787   5.394
  808SOL     OW 6719   2.343   5.810   5.981
  808SOL    HW1 6720   2.246   5.786   5.981
  808SOL    HW2 6721   2.375   5.822   5.887
  809SOL     OW 6722   9.321   3.315   5.219
  809SOL    HW1 6723   9.222   3.331   5.217
  809SOL    HW2 6724   9.338   3.221   5.248
  810SOL     OW 6725   8.813   5.056   3.159
  810SOL    HW1 6726   8.740   5.089   3.220
  810SOL    HW2 6727   8.897   5.107   3.178
  811SOL     OW 6728   1.132   8.891   7.107
  811SOL    HW1 6729   1.088   8.857   7.024
  811SOL    HW2 6730   1.138   8.991   7.104
  812SOL     OW 6731   6.316   0.765   3.340
  812SOL    HW1 6732   6.402   0.722   3.312
  812SOL    HW2 6733   6.264   0.791   3.259
  813SOL     OW 6734   2.480   0.261   2.165
  813SOL    HW1 6735   2.513   0.329   2.099
  813SOL    HW2 6736   2.465   0.174   2.118
  814SOL     OW 6737  10.063   1.826   4.631
  814SOL    HW1 6738   9.983   1.816   4.572
  814SOL    HW2 6739  10.144   1.848   4.576
  815SOL     OW 6740   6.304   0.185   4.653
  815SOL    HW1 6741   6.321   0.185   4.751
  815SOL    HW2 6742   6.379   0.231   4.605
  816SOL     OW 6743   2.104   0.399   5.979
  816SOL    HW1 6744   2.189   0.452   5.983
  816SOL    HW2 6745   2.047   0.421   6.058
  817SOL     OW 6746   1.659   5.107   3.310
  817SOL    HW1 6747   1.573   5.113   3.361
  817SOL    HW2 6748   1.667   5.186   3.249
  818SOL     OW 6749   2.607   3.618   1.882
  818SOL    HW1 6750   2.613   3.578   1.790
  818SOL    HW2 6751   2.691   3.668   1.903
  819SOL     OW 6752   0.515   8.863   4.228
  819SOL    HW1 6753   0.440   8.862   4.162
  819SOL    HW2 6754   0.493   8.924   4.304
  820SOL     OW 6755   9.058   5.984   3.064
  820SOL    HW1 6756   9.033   6.031   3.148
  820SOL    HW2 6757   9.145   6.020   3.030
  821SOL     OW 6758   8.088   0.318   3.728
  821SOL    HW1 6759   7.995   0.350   3.741
  821SOL    HW2 6760   8.098   0.226   3.764
  822SOL     OW 6761   6.554   5.298   2.244
  822SOL    HW1 6762   6.631   5.235   2.236
  822SOL    HW2 6763   6.560   5.348   2.331
  823SOL     OW 6764   2.919   7.481   4.538
  823SOL    HW1 6765   2.851   7.482   4.611
  823SOL    HW2 6766   2.913   7.566   4.486
  824SOL     OW 6767   3.020   6.728   5.654
  824SOL    HW1 6768   2.937   6.742   5.708
  824SOL    HW2 6769   3.003   6.660   5.583
  825SOL     OW 6770   8.246   4.959   6.601
  825SOL    HW1 6771   8.185   5.016   6.655
  825SOL    HW2 6772   8.245   4.988   6.506
  826SOL     OW 6773   1.645   7.364   0.635
  826SOL    HW1 6774   1.630   7.267   0.654
  826SOL    HW2 6775   1.574   7.418   0.680
  827SOL     OW 6776   9.918   9.475   2.142
  827SOL    HW1 6777   9.849   9.460   2.072
  827SOL    HW2 6778   9.927   9.394   2.199
  828SOL     OW 6779   3.717   1.043   3.080
  828SOL    HW1 6780   3.751   0.985   3.154
  828SOL    HW2 6781   3.794   1.077   3.027
  829SOL     OW 6782   4.712   6.972   4.671
  829SOL    HW1 6783   4.702   6.875   4.695
  829SOL    HW2 6784   4.781   7.013   4.731
  830SOL     OW 6785  10.311   0.997   6.062
  830SOL    HW1 6786  10.362   0.989   5.976
  830SOL    HW2 6787  10.372   0.979   6.139
  831SOL     OW 6788   6.569  10.343   6.059
  831SOL    HW1 6789   6.569  10.309   5.965
  831SOL    HW2 6790   6.518  10.429   6.063
  832SOL     OW 6791  10.394   9.201   0.316
  832SOL    HW1 6792  10.335   9.150   0.254
  832SOL    HW2 6793  10.467   9.245   0.264
  833SOL     OW 6794   3.923   7.555   4.665
  833SOL    HW1 6795   3.849   7.491   4.645
  833SOL    HW2 6796   3.893   7.648   4.643
  834SOL     OW 6797   0.305   0.890   4.648
  834SOL    HW1 6798   0.396   0.905   4.687
  834SOL    HW2 6799   0.270   0.976   4.611
  835SOL     OW 6800   9.271  10.323   7.045
  835SOL    HW1 6801   9.365  10.359   7.043
  835SOL    HW2 6802   9.268  10.245   7.107
  836SOL     OW 6803   7.901   0.182   2.016
  836SOL    HW1 6804   7.852   0.097   2.003
  836SOL    HW2 6805   7.854   0.238   2.085
  837SOL     OW 6806   2.717   0.894   2.118
  837SOL    HW1 6807   2.670   0.954   2.054
  837SOL    HW2 6808   2.654   0.823   2.148
  838SOL     OW 6809   4.997   6.804   1.626
  838SOL    HW1 6810   4.937   6.864   1.573
  838SOL    HW2 6811   5.044   6.740   1.565
  839SOL     OW 6812   9.927   3.515   1.999
  839SOL    HW1 6813   9.896   3.487   1.909
  839SOL    HW2 6814   9.882   3.601   2.025
  840SOL     OW 6815   5.347   7.466   5.492
  840SOL    HW1 6816   5.436   7.449   5.535
  840SOL    HW2 6817   5.351   7.551   5.439
  841SOL     OW 6818   2.280  10.277   1.955
  841SOL    HW1 6819   2.342  10.336   2.008
  841SOL    HW2 6820   2.210  10.334   1.911
  842SOL     OW 6821   6.310   3.177   6.311
  842SOL    HW1 6822   6.232   3.151   6.368
  842SOL    HW2 6823   6.376   3.230   6.365
  843SOL     OW 6824   9.967   5.421   2.826
  843SOL    HW1 6825   9.964   5.509   2.872
  843SOL    HW2 6826   9.925   5.351   2.883
  844SOL     OW 6827   3.313   8.854   4.676
  844SOL    HW1 6828   3.261   8.771   4.697
  844SOL    HW2 6829   3.345   8.851   4.582
  845SOL     OW 6830   0.075   3.679   7.251
  845SOL    HW1 6831   0.075   3.778   7.265
  845SOL    HW2 6832   0.034   3.634   7.331
  846SOL     OW 6833   5.211   2.968   2.902
  846SOL    HW1 6834   5.238   3.053   2.856
  846SOL    HW2 6835   5.216   2.892   2.836
  847SOL     OW 6836   4.277   2.599   3.222
  847SOL    HW1 6837   4.210   2.630   3.155
  847SOL    HW2 6838   4.239   2.522   3.274
  848SOL     OW 6839   8.897   4.642   6.107
  848SOL    HW1 6840   8.837   4.589   6.166
  848SOL    HW2 6841   8.846   4.675   6.028
  849SOL     OW 6842   8.533   5.274   1.656
  849SOL    HW1 6843   8.595   5.309   1.726
  849SOL    HW2 6844   8.441   5.309   1.673
  850SOL     OW 6845   1.455   8.664   4.508
  850SOL    HW1 6846   1.534   8.631   4.561
  850SOL    HW2 6847   1.412   8.740   4.557
  851SOL     OW 6848   2.963   1.848   0.021
  851SOL    HW1 6849   3.025   1.770   0.010
  851SOL    HW2 6850   2.884   1.821   0.076
  852SOL     OW 6851   1.776   6.303   6.791
  852SOL    HW1 6852   1.870   6.338   6.793
  852SOL    HW2 6853   1.777   6.203   6.787
  853SOL     OW 6854   4.114   0.797   6.958
  853SOL    HW1 6855   4.174   0.799   6.877
  853SOL    HW2 6856   4.035   0.739   6.939
  854SOL     OW 6857   4.418   7.599   1.452
  854SOL    HW1 6858   4.364   7.682   1.465
  854SOL    HW2 6859   4.512   7.615   1.482
  855SOL     OW 6860   7.807   0.066   2.480
  855SOL    HW1 6861   7.811   0.104   2.572
  855SOL    HW2 6862   7.874   0.112   2.422
  856SOL     OW 6863   9.204   2.967   7.037
  856SOL    HW1 6864   9.202   2.884   6.981
  856SOL    HW2 6865   9.178   2.944   7.131
  857SOL     OW 6866   4.265   5.221   5.422
  857SOL    HW1 6867   4.322   5.303   5.410
  857SOL    HW2 6868   4.170   5.245   5.405
  858SOL     OW 6869   4.691   4.983   4.080
  858SOL    HW1 6870   4.784   5.016   4.064
  858SOL    HW2 6871   4.689   4.883   4.072
  859SOL     OW 6872   7.625   1.199   2.685
  859SOL    HW1 6873   7.707   1.229   2.734
  859SOL    HW2 6874   7.635   1.217   2.587
  860SOL     OW 6875   1.904   2.641   5.534
  860SOL    HW1 6876   1.916   2.699   5.614
  860SOL    HW2 6877   1.975   2.570   5.534
  861SOL     OW 6878   3.757  10.375   6.794
  861SOL    HW1 6879   3.805  10.291   6.768
  861SOL    HW2 6880   3.778  10.397   6.889
  862SOL     OW 6881   0.359   8.366   3.555
  862SOL    HW1 6882   0.290   8.295   3.571
  862SOL    HW2 6883   0.384   8.408   3.642
  863SOL     OW 6884   0.788   6.395   5.104
  863SOL    HW1 6885   0.802   6.376   5.201
  863SOL    HW2 6886   0.871   6.371   5.053
  864SOL     OW 6887   4.502   1.136   4.708
  864SOL    HW1 6888   4.463   1.222   4.742
  864SOL    HW2 6889   4.566   1.156   4.634
  865SOL     OW 6890   8.481   1.024   1.081
  865SOL    HW1 6891   8.504   1.066   1.169
  865SOL    HW2 6892   8.465   0.926   1.093
  866SOL     OW 6893   0.807  10.511   5.970
  866SOL    HW1 6894   0.893  10.462   5.988
  866SOL    HW2 6895   0.790  10.577   6.044
  867SOL     OW 6896   1.461   4.347   6.089
  867SOL    HW1 6897   1.397   4.364   6.015
  867SOL    HW2 6898   1.529   4.420   6.092
  868SOL     OW 6899  10.577   5.522   0.153
  868SOL    HW1 6900  10.676   5.528   0.167
  868SOL    HW2 6901  10.537   5.614   0.161
  869SOL     OW 6902   9.761   1.074   5.295
  869SOL    HW1 6903   9.813   1.041   5.216
  869SOL    HW2 6904   9.696   1.144   5.266
  870SOL     OW 6905   7.068   8.105   5.021
  870SOL    HW1 6906   7.019   8.142   5.100
  870SOL    HW2 6907   7.105   8.014   5.044
  871SOL     OW 6908   3.609   3.692   2.938
  871SOL    HW1 6909   3.698   3.655   2.912
  871SOL    HW2 6910   3.537   3.637   2.896
  872SOL     OW 6911   0.682   6.835   3.435
  872SOL    HW1 6912   0.752   6.841   3.507
  872SOL    HW2 6913   0.592   6.826   3.477
  873SOL     OW 6914   2.743   8.205   4.178
  873SOL    HW1 6915   2.790   8.236   4.261
  873SOL    HW2 6916   2.740   8.105   4.177
  874SOL     OW 6917   4.554   2.684   5.765
  874SOL    HW1 6918   4.584   2.767   5.813
  874SOL    HW2 6919   4.461   2.696   5.733
  875SOL     OW 6920   3.414   2.546   5.159
  875SOL    HW1 6921   3.351   2.468   5.160
  875SOL    HW2 6922   3.459   2.551   5.070
  876SOL     OW 6923   9.417   7.976   2.168
  876SOL    HW1 6924   9.513   7.971   2.192
  876SOL    HW2 6925   9.363   7.919   2.231
  877SOL     OW 6926   2.524   2.933   5.139
  877SOL    HW1 6927   2.515   3.033   5.142
  877SOL    HW2 6928   2.499   2.895   5.228
  878SOL     OW 6929   8.797   0.505   1.376
  878SOL    HW1 6930   8.738   0.512   1.456
  878SOL    HW2 6931   8.814   0.596   1.339
  879SOL     OW 6932   1.307   3.215   1.099
  879SOL    HW1 6933   1.234   3.240   1.163
  879SOL    HW2 6934   1.316   3.115   1.098
  880SOL     OW 6935   8.648   4.584   0.779
  880SOL    HW1 6936   8.586   4.641   0.833
  880SOL    HW2 6937   8.600   4.501   0.750
  881SOL     OW 6938   9.438   4.599   5.608
  881SOL    HW1 6939   9.415   4.507   5.578
  881SOL    HW2 6940   9.371   4.664   5.572
  882SOL     OW 6941   8.306   2.078   6.597
  882SOL    HW1 6942   8.314   2.163   6.648
  882SOL    HW2 6943   8.221   2.078   6.544
  883SOL     OW 6944   2.541   6.093   0.136
  883SOL    HW1 6945   2.630   6.055   0.112
  883SOL    HW2 6946   2.471   6.052   0.077
  884SOL     OW 6947   5.011   7.744   1.322
  884SOL    HW1 6948   4.954   7.675   1.366
  884SOL    HW2 6949   4.954   7.823   1.296
  885SOL     OW 6950   3.347   0.910   4.309
  885SOL    HW1 6951   3.368   0.834   4.370
  885SOL    HW2 6952   3.430   0.938   4.261
  886SOL     OW 6953   9.270   9.872   2.638
  886SOL    HW1 6954   9.252   9.886   2.735
  886SOL    HW2 6955   9.297   9.958   2.595
  887SOL     OW 6956  10.527   6.255   6.627
  887SOL    HW1 6957  10.512   6.335   6.686
  887SOL    HW2 6958  10.442   6.233   6.579
  888SOL     OW 6959   0.762   6.350   1.275
  888SOL    HW1 6960   0.841   6.299   1.310
  888SOL    HW2 6961   0.793   6.437   1.237
  889SOL     OW 6962   0.274   0.790   6.046
  889SOL    HW1 6963   0.187   0.825   6.081
  889SOL    HW2 6964   0.259   0.745   5.957
  890SOL     OW 6965   0.675   3.818   1.720
  890SOL    HW1 6966   0.630   3.869   1.647
  890SOL    HW2 6967   0.634   3.727   1.728
  891SOL     OW 6968   3.206   3.526   4.707
  891SOL    HW1 6969   3.106   3.523   4.698
  891SOL    HW2 6970   3.236   3.451   4.766
  892SOL     OW 6971   2.752   3.190   1.499
  892SOL    HW1 6972   2.789   3.195   1.407
  892SOL    HW2 6973   2.819   3.148   1.560
  893SOL     OW 6974   2.949   1.042   0.879
  893SOL    HW1 6975   2.896   1.102   0.940
  893SOL    HW2 6976   2.897   1.026   0.795
  894SOL     OW 6977   3.012   8.591   0.020
  894SOL    HW1 6978   2.958   8.507   0.034
  894SOL    HW2 6979   2.954   8.670   0.040
  895SOL     OW 6980   7.838   4.175   6.156
  895SOL    HW1 6981   7.824   4.269   6.187
  895SOL    HW2 6982   7.771   4.115   6.201
  896SOL     OW 6983   3.170   2.910   4.393
  896SOL    HW1 6984   3.224   2.991   4.370
  896SOL    HW2 6985   3.218   2.858   4.463
  897SOL     OW 6986   3.194   9.530   5.136
  897SOL    HW1 6987   3.136   9.534   5.218
  897SOL    HW2 6988   3.244   9.443   5.134
  898SOL     OW 6989   2.587   4.460   4.167
  898SOL    HW1 6990   2.626   4.445   4.077
  898SOL    HW2 6991   2.658   4.448   4.237
  899SOL     OW 6992   2.563   8.874   5.209
  899SOL    HW1 6993   2.469   8.861   5.240
  899SOL    HW2 6994   2.625   8.822   5.268
  900SOL     OW 6995   0.121   3.063   2.802
  900SOL    HW1 6996   0.194   3.094   2.863
  900SOL    HW2 6997   0.085   2.976   2.835
  901SOL     OW 6998   7.955   4.352   5.973
  901SOL    HW1 6999   7.919   4.276   6.027
  901SOL    HW2 7000   7.892   4.429   5.978
  902SOL     OW 7001   8.521   4.012   2.390
  902SOL    HW1 7002   8.478   4.095   2.426
  902SOL    HW2 7003   8.473   3.932   2.424
  903SOL     OW 7004   9.309   6.044   2.977
  903SOL    HW1 7005   9.318   5.996   2.890
  903SOL    HW2 7006   9.346   6.137   2.968
  904SOL     OW 7007   0.149   2.826   3.662
  904SOL    HW1 7008   0.170   2.923   3.673
  904SOL    HW2 7009   0.079   2.799   3.729
  905SOL     OW 7010   5.059   0.168   3.549
  905SOL    HW1 7011   5.050   0.263   3.519
  905SOL    HW2 7012   5.147   0.131   3.517
  906SOL     OW 7013   1.636   5.300   5.673
  906SOL    HW1 7014   1.694   5.220   5.686
  906SOL    HW2 7015   1.595   5.327   5.760
  907SOL     OW 7016   7.415   1.499   2.098
  907SOL    HW1 7017   7.322   1.470   2.121
  907SOL    HW2 7018   7.471   1.419   2.079
  908SOL     OW 7019   9.899   5.486   4.438
  908SOL    HW1 7020   9.992   5.521   4.427
  908SOL    HW2 7021   9.894   5.392   4.403
  909SOL     OW 7022   0.455   3.504   7.466
  909SOL    HW1 7023   0.480   3.417   7.508
  909SOL    HW2 7024   0.365   3.532   7.501
  910SOL     OW 7025   9.824   0.560   1.560
  910SOL    HW1 7026   9.900   0.607   1.604
  910SOL    HW2 7027   9.785   0.619   1.488
  911SOL     OW 7028   4.084   7.632   3.777
  911SOL    HW1 7029   4.040   7.544   3.796
  911SOL    HW2 7030   4.133   7.662   3.859
  912SOL     OW 7031  10.033   6.591   4.311
  912SOL    HW1 7032   9.979   6.585   4.395
  912SOL    HW2 7033  10.076   6.503   4.293
  913SOL     OW 7034  10.260   4.946   6.180
  913SOL    HW1 7035  10.192   4.878   6.151
  913SOL    HW2 7036  10.317   4.908   6.252
  914SOL     OW 7037   9.931   4.440   3.580
  914SOL    HW1 7038   9.972   4.354   3.550
  914SOL    HW2 7039   9.917   4.499   3.500
  915SOL     OW 7040   4.880   5.255   0.540
  915SOL    HW1 7041   4.834   5.167   0.551
  915SOL    HW2 7042   4.872   5.307   0.625
  916SOL     OW 7043   6.279   7.769   7.402
  916SOL    HW1 7044   6.284   7.693   7.337
  916SOL    HW2 7045   6.184   7.782   7.432
  917SOL     OW 7046   4.401   2.069   1.399
  917SOL    HW1 7047   4.425   1.973   1.404
  917SOL    HW2 7048   4.301   2.078   1.392
  918SOL     OW 7049   2.758   2.384   5.002
  918SOL    HW1 7050   2.731   2.442   5.079
  918SOL    HW2 7051   2.751   2.437   4.917
  919SOL     OW 7052   4.206   4.020   2.669
  919SOL    HW1 7053   4.251   4.088   2.611
  919SOL    HW2 7054   4.163   3.950   2.612
  920SOL     OW 7055   4.040   3.822   1.652
  920SOL    HW1 7056   4.074   3.768   1.575
  920SOL    HW2 7057   3.972   3.768   1.703
  921SOL     OW 7058   2.714   0.928   2.413
  921SOL    HW1 7059   2.646   0.867   2.454
  921SOL    HW2 7060   2.706   0.926   2.313
  922SOL     OW 7061   2.428   0.823   1.954
  922SOL    HW1 7062   2.459   0.836   2.048
  922SOL    HW2 7063   2.344   0.768   1.954
  923SOL     OW 7064   5.737   0.177   2.768
  923SOL    HW1 7065   5.762   0.110   2.838
  923SOL    HW2 7066   5.682   0.249   2.809
  924SOL     OW 7067   1.307   8.451   3.051
  924SOL    HW1 7068   1.270   8.524   2.994
  924SOL    HW2 7069   1.407   8.457   3.051
  925SOL     OW 7070   0.909   8.883   1.505
  925SOL    HW1 7071   0.926   8.940   1.585
  925SOL    HW2 7072   0.963   8.799   1.513
  926SOL     OW 7073  10.128   4.419   1.311
  926SOL    HW1 7074  10.108   4.436   1.407
  926SOL    HW2 7075  10.217   4.458   1.287
  927SOL     OW 7076   7.703   4.354   6.597
  927SOL    HW1 7077   7.759   4.427   6.558
  927SOL    HW2 7078   7.762   4.291   6.648
  928SOL     OW 7079  10.253   5.004   2.374
  928SOL    HW1 7080  10.318   5.058   2.427
  928SOL    HW2 7081  10.213   4.933   2.432
  929SOL     OW 7082   3.192   6.489   1.607
  929SOL    HW1 7083   3.225   6.405   1.565
  929SOL    HW2 7084   3.142   6.467   1.692
  930SOL     OW 7085   8.320   7.157   2.433
  930SOL    HW1 7086   8.230   7.200   2.423
  930SOL    HW2 7087   8.387   7.206   2.377
  931SOL     OW 7088   3.344   7.473   1.399
  931SOL    HW1 7089   3.299   7.423   1.474
  931SOL    HW2 7090   3.360   7.411   1.323
  932SOL     OW 7091   9.100   5.764   1.485
  932SOL    HW1 7092   9.078   5.817   1.403
  932SOL    HW2 7093   9.097   5.666   1.463
  933SOL     OW 7094  10.440   4.802   6.343
  933SOL    HW1 7095  10.406   4.708   6.339
  933SOL    HW2 7096  10.530   4.804   6.386
  934SOL     OW 7097   9.376   6.879   3.537
  934SOL    HW1 7098   9.414   6.970   3.555
  934SOL    HW2 7099   9.306   6.858   3.606
  935SOL     OW 7100   4.869   4.938   3.732
  935SOL    HW1 7101   4.925   4.969   3.809
  935SOL    HW2 7102   4.912   4.858   3.690
  936SOL     OW 7103   4.713   0.906   4.315
  936SOL    HW1 7104   4.655   0.840   4.268
  936SOL    HW2 7105   4.809   0.887   4.296
  937SOL     OW 7106   5.049   1.118   0.523
  937SOL    HW1 7107   4.955   1.116   0.489
  937SOL    HW2 7108   5.081   1.213   0.524
  938SOL     OW 7109  10.580  10.274   3.009
  938SOL    HW1 7110  10.488  10.239   2.990
  938SOL    HW2 7111  10.574  10.350   3.074
  939SOL     OW 7112   1.123   5.804   6.579
  939SOL    HW1 7113   1.191   5.863   6.535
  939SOL    HW2 7114   1.032   5.830   6.547
  940SOL     OW 7115   2.896   2.364   2.979
  940SOL    HW1 7116   2.844   2.280   2.991
  940SOL    HW2 7117   2.868   2.432   3.047
  941SOL     OW 7118   5.528   6.262   5.467
  941SOL    HW1 7119   5.540   6.310   5.379
  941SOL    HW2 7120   5.435   6.226   5.473
  942SOL     OW 7121   8.708   0.492   0.975
  942SOL    HW1 7122   8.618   0.532   0.995
  942SOL    HW2 7123   8.777   0.563   0.973
  943SOL     OW 7124   5.888   4.950   3.520
  943SOL    HW1 7125   5.822   4.954   3.445
  943SOL    HW2 7126   5.932   4.861   3.522
  944SOL     OW 7127   4.290   6.493   7.290
  944SOL    HW1 7128   4.339   6.570   7.249
  944SOL    HW2 7129   4.236   6.524   7.367
  945SOL     OW 7130   0.246   4.593   5.828
  945SOL    HW1 7131   0.184   4.540   5.771
  945SOL    HW2 7132   0.248   4.688   5.798
  946SOL     OW 7133   5.803   6.470   6.666
  946SOL    HW1 7134   5.707   6.478   6.693
  946SOL    HW2 7135   5.809   6.437   6.572
  947SOL     OW 7136   2.478   2.737   4.319
  947SOL    HW1 7137   2.516   2.691   4.239
  947SOL    HW2 7138   2.384   2.708   4.333
  948SOL     OW 7139   8.270   8.693   7.203
  948SOL    HW1 7140   8.183   8.743   7.209
  948SOL    HW2 7141   8.257   8.612   7.145
  949SOL     OW 7142   2.206   1.024   0.241
  949SOL    HW1 7143   2.245   1.114   0.221
  949SOL    HW2 7144   2.280   0.960   0.263
  950SOL     OW 7145  10.414   7.688   1.681
  950SOL    HW1 7146  10.343   7.630   1.723
  950SOL    HW2 7147  10.384   7.783   1.682
  951SOL     OW 7148   6.108   5.794   2.095
  951SOL    HW1 7149   6.172   5.831   2.163
  951SOL    HW2 7150   6.159   5.745   2.025
  952SOL     OW 7151   2.160   7.666   6.101
  952SOL    HW1 7152   2.185   7.757   6.134
  952SOL    HW2 7153   2.096   7.675   6.024
  953SOL     OW 7154   1.869   4.567   1.597
  953SOL    HW1 7155   1.832   4.643   1.544
  953SOL    HW2 7156   1.898   4.494   1.535
  954SOL     OW 7157   4.168   3.379   6.777
  954SOL    HW1 7158   4.085   3.394   6.830
  954SOL    HW2 7159   4.143   3.355   6.683
  955SOL     OW 7160   1.799  10.035   7.037
  955SOL    HW1 7161   1.752   9.989   6.961
  955SOL    HW2 7162   1.889   9.993   7.050
  956SOL     OW 7163   6.610   1.078   6.824
  956SOL    HW1 7164   6.659   0.992   6.838
  956SOL    HW2 7165   6.531   1.061   6.765
  957SOL     OW 7166   1.214   8.113   0.271
  957SOL    HW1 7167   1.209   8.180   0.196
  957SOL    HW2 7168   1.282   8.144   0.338
  958SOL     OW 7169   6.541   2.853   5.238
  958SOL    HW1 7170   6.465   2.816   5.185
  958SOL    HW2 7171   6.626   2.842   5.187
  959SOL     OW 7172   6.746   6.436   1.350
  959SOL    HW1 7173   6.677   6.483   1.295
  959SOL    HW2 7174   6.830   6.425   1.296
  960SOL     OW 7175   0.373   0.754   0.754
  960SOL    HW1 7176   0.467   0.735   0.724
  960SOL    HW2 7177   0.309   0.721   0.685
  961SOL     OW 7178  10.282   4.980   0.273
  961SOL    HW1 7179  10.375   5.004   0.302
  961SOL    HW2 7180  10.240   4.920   0.341
  962SOL     OW 7181   7.977   4.878   1.445
  962SOL    HW1 7182   7.936   4.937   1.375
  962SOL    HW2 7183   7.907   4.850   1.511
  963SOL     OW 7184   0.777   1.709   5.556
  963SOL    HW1 7185   0.783   1.638   5.486
  963SOL    HW2 7186   0.683   1.741   5.563
  964SOL     OW 7187   7.834   6.977   1.410
  964SOL    HW1 7188   7.850   6.880   1.391
  964SOL    HW2 7189   7.921   7.026   1.410
  965SOL     OW 7190   8.811   6.557   1.966
  965SOL    HW1 7191   8.755   6.610   1.902
  965SOL    HW2 7192   8.838   6.614   2.043
  966SOL     OW 7193   8.097  10.043   2.412
  966SOL    HW1 7194   8.100   9.968   2.478
  966SOL    HW2 7195   8.013  10.096   2.427
  967SOL     OW 7196  10.213   2.911   5.214
  967SOL    HW1 7197  10.209   3.011   5.206
  967SOL    HW2 7198  10.273   2.874   5.143
  968SOL     OW 7199   2.853   1.754   6.575
  968SOL    HW1 7200   2.792   1.833   6.566
  968SOL    HW2 7201   2.932   1.779   6.631
  969SOL     OW 7202   5.484   9.984   7.018
  969SOL    HW1 7203   5.528  10.007   7.105
  969SOL    HW2 7204   5.434   9.898   7.028
  970SOL     OW 7205   4.278   8.394   6.418
  970SOL    HW1 7206   4.331   8.372   6.336
  970SOL    HW2 7207   4.311   8.480   6.457
  971SOL     OW 7208   0.918   7.622   6.473
  971SOL    HW1 7209   0.856   7.692   6.509
  971SOL    HW2 7210   0.997   7.612   6.534
  972SOL     OW 7211   1.456   4.038   0.615
  972SOL    HW1 7212   1.396   4.020   0.537
  972SOL    HW2 7213   1.542   3.990   0.603
  973SOL     OW 7214   3.074   8.578   7.289
  973SOL    HW1 7215   3.168   8.613   7.298
  973SOL    HW2 7216   3.016   8.620   7.359
  974SOL     OW 7217   7.499   0.559   2.539
  974SOL    HW1 7218   7.469   0.644   2.582
  974SOL    HW2 7219   7.544   0.580   2.452
  975SOL     OW 7220   0.747   3.161   4.028
  975SOL    HW1 7221   0.765   3.225   3.953
  975SOL    HW2 7222   0.807   3.081   4.019
  976SOL     OW 7223   5.367   4.418   1.628
  976SOL    HW1 7224   5.355   4.453   1.721
  976SOL    HW2 7225   5.408   4.490   1.571
  977SOL     OW 7226   2.153  10.276   4.158
  977SOL    HW1 7227   2.243  10.271   4.114
  977SOL    HW2 7228   2.093  10.205   4.122
  978SOL     OW 7229  10.550  10.468   5.241
  978SOL    HW1 7230  10.475  10.531   5.221
  978SOL    HW2 7231  10.529  10.415   5.323
  979SOL     OW 7232   9.743   0.939   1.177
  979SOL    HW1 7233   9.782   0.869   1.117
  979SOL    HW2 7234   9.644   0.924   1.186
  980SOL     OW 7235   4.422   5.158   4.526
  980SOL    HW1 7236   4.342   5.145   4.584
  980SOL    HW2 7237   4.445   5.256   4.521
  981SOL     OW 7238   2.409   5.984   6.204
  981SOL    HW1 7239   2.403   6.082   6.181
  981SOL    HW2 7240   2.412   5.931   6.120
  982SOL     OW 7241   0.135   0.327   6.470
  982SOL    HW1 7242   0.060   0.322   6.536
  982SOL    HW2 7243   0.102   0.373   6.387
  983SOL     OW 7244   1.333   0.195   3.407
  983SOL    HW1 7245   1.269   0.129   3.447
  983SOL    HW2 7246   1.376   0.156   3.326
  984SOL     OW 7247   4.395   2.615   4.351
  984SOL    HW1 7248   4.347   2.639   4.266
  984SOL    HW2 7249   4.463   2.544   4.331
  985SOL     OW 7250  10.112   4.888   5.238
  985SOL    HW1 7251  10.114   4.986   5.260
  985SOL    HW2 7252  10.119   4.877   5.138
  986SOL     OW 7253   0.557   5.636   7.264
  986SOL    HW1 7254   0.503   5.573   7.209
  986SOL    HW2 7255   0.566   5.600   7.357
  987SOL     OW 7256   2.262   9.066   0.909
  987SOL    HW1 7257   2.203   9.001   0.862
  987SOL    HW2 7258   2.355   9.030   0.914
  988SOL     OW 7259   4.339   9.686   5.422
  988SOL    HW1 7260   4.363   9.603   5.473
  988SOL    HW2 7261   4.275   9.740   5.475
  989SOL     OW 7262  10.047   5.909   0.345
  989SOL    HW1 7263   9.974   5.976   0.328
  989SOL    HW2 7264  10.038   5.834   0.279
  990SOL     OW 7265   2.455   6.251   6.146
  990SOL    HW1 7266   2.517   6.324   6.173
  990SOL    HW2 7267   2.397   6.282   6.070
  991SOL     OW 7268   7.917   6.000   0.740
  991SOL    HW1 7269   7.860   6.046   0.672
  991SOL    HW2 7270   7.898   5.901   0.737
  992SOL     OW 7271   8.054   3.701   6.941
  992SOL    HW1 7272   8.100   3.726   7.026
  992SOL    HW2 7273   8.072   3.605   6.920
  993SOL     OW 7274   7.337   4.365   3.051
  993SOL    HW1 7275   7.245   4.395   3.028
  993SOL    HW2 7276   7.397   4.378   2.973
  994SOL     OW 7277   6.444  10.604   6.031
  994SOL    HW1 7278   6.374  10.600   5.960
  994SOL    HW2 7279   6.534  10.616   5.990
  995SOL     OW 7280   0.700   7.339   3.241
  995SOL    HW1 7281   0.681   7.241   3.233
  995SOL    HW2 7282   0.661   7.374   3.326
  996SOL     OW 7283   4.544  10.150   3.091
  996SOL    HW1 7284   4.515  10.056   3.110
  996SOL    HW2 7285   4.639  10.163   3.120
  997SOL     OW 7286   8.981   8.668   0.107
  997SOL    HW1 7287   9.077   8.679   0.134
  997SOL    HW2 7288   8.964   8.572   0.084
  998SOL     OW 7289   1.267   4.748   4.054
  998SOL    HW1 7290   1.299   4.736   3.960
  998SOL    HW2 7291   1.323   4.816   4.100
  999SOL     OW 7292   1.951   4.092   2.302
  999SOL    HW1 7293   2.049   4.103   2.282
  999SOL    HW2 7294   1.898   4.157   2.248
 1000SOL     OW 7295   8.403   1.443   2.741
 1000SOL    HW1 7296   8.365   1.528   2.777
 1000SOL    HW2 7297   8.473   1.409   2.805
 1001SOL     OW 7298   8.900   9.158   1.035
 1001SOL    HW1 7299   8.861   9.199   0.952
 1001SOL    HW2 7300   8.989   9.118   1.015
 1002SOL     OW 7301   1.191   7.252   2.775
 1002SOL    HW1 7302   1.223   7.326   2.835
 1002SOL    HW2 7303   1.091   7.256   2.768
 1003SOL     OW 7304   5.198   5.407   3.032
 1003SOL    HW1 7305   5.208   5.335   2.963
 1003SOL    HW2 7306   5.164   5.367   3.117
 1004SOL     OW 7307   6.817   0.596   3.362
 1004SOL    HW1 7308   6.806   0.614   3.460
 1004SOL    HW2 7309   6.812   0.497   3.346
 1005SOL     OW 7310   1.942   7.889   7.478
 1005SOL    HW1 7311   1.888   7.846   7.405
 1005SOL    HW2 7312   2.027   7.838   7.491
 1006SOL     OW 7313   3.703   2.048   4.854
 1006SOL    HW1 7314   3.754   2.131   4.876
 1006SOL    HW2 7315   3.758   1.968   4.874
 1007SOL     OW 7316   7.050   4.342   5.564
 1007SOL    HW1 7317   6.955   4.364   5.583
 1007SOL    HW2 7318   7.092   4.415   5.510
 1008SOL     OW 7319   6.524   7.122   0.776
 1008SOL    HW1 7320   6.429   7.096   0.793
 1008SOL    HW2 7321   6.539   7.132   0.678
 1009SOL     OW 7322  10.039   3.719   3.396
 1009SOL    HW1 7323   9.965   3.771   3.439
 1009SOL    HW2 7324  10.023   3.714   3.297
 1010SOL     OW 7325   6.128   2.706   7.287
 1010SOL    HW1 7326   6.211   2.745   7.327
 1010SOL    HW2 7327   6.085   2.645   7.353
 1011SOL     OW 7328   1.638   3.210   1.303
 1011SOL    HW1 7329   1.555   3.220   1.358
 1011SOL    HW2 7330   1.616   3.161   1.219
 1012SOL     OW 7331   7.495   6.650   2.834
 1012SOL    HW1 7332   7.419   6.585   2.830
 1012SOL    HW2 7333   7.567   6.620   2.772
 1013SOL     OW 7334   1.543   4.494   2.319
 1013SOL    HW1 7335   1.591   4.580   2.336
 1013SOL    HW2 7336   1.502   4.461   2.404
 1014SOL     OW 7337   8.591   2.073   6.719
 1014SOL    HW1 7338   8.508   2.093   6.770
 1014SOL    HW2 7339   8.671   2.094   6.776
 1015SOL     OW 7340   6.793   0.781   5.974
 1015SOL    HW1 7341   6.862   0.729   5.924
 1015SOL    HW2 7342   6.772   0.865   5.924
 1016SOL     OW 7343   3.816   0.682   3.510
 1016SOL    HW1 7344   3.906   0.687   3.554
 1016SOL    HW2 7345   3.746   0.672   3.581
 1017SOL     OW 7346   8.835   9.944   2.316
 1017SOL    HW1 7347   8.761  10.009   2.335
 1017SOL    HW2 7348   8.796   9.861   2.275
 1018SOL     OW 7349   7.402   4.086   4.696
 1018SOL    HW1 7350   7.488   4.137   4.706
 1018SOL    HW2 7351   7.328   4.138   4.738
 1019SOL     OW 7352   9.488   5.589   4.686
 1019SOL    HW1 7353   9.556   5.632   4.628
 1019SOL    HW2 7354   9.440   5.658   4.739
 1020SOL     OW 7355   0.297   2.823   4.916
 1020SOL    HW1 7356   0.215   2.778   4.953
 1020SOL    HW2 7357   0.356   2.852   4.992
 1021SOL     OW 7358   2.303   8.161   2.262
 1021SOL    HW1 7359   2.239   8.152   2.186
 1021SOL    HW2 7360   2.392   8.192   2.227
 1022SOL     OW 7361   1.985   7.263   1.669
 1022SOL    HW1 7362   1.997   7.189   1.602
 1022SOL    HW2 7363   2.015   7.349   1.629
 1023SOL     OW 7364   6.201  10.167   6.778
 1023SOL    HW1 7365   6.249  10.080   6.788
 1023SOL    HW2 7366   6.201  10.194   6.682
 1024SOL     OW 7367   3.861   4.531   2.448
 1024SOL    HW1 7368   3.890   4.578   2.532
 1024SOL    HW2 7369   3.929   4.545   2.377
 1025SOL     OW 7370   9.300   4.524   0.042
 1025SOL    HW1 7371   9.316   4.467  -0.039
 1025SOL    HW2 7372   9.341   4.480   0.122
 1026SOL     OW 7373   2.386   8.792   1.901
 1026SOL    HW1 7374   2.424   8.742   1.979
 1026SOL    HW2 7375   2.375   8.888   1.926
 1027SOL     OW 7376   3.802   4.606   6.481
 1027SOL    HW1 7377   3.723   4.586   6.540
 1027SOL    HW2 7378   3.784   4.571   6.389
 1028SOL     OW 7379  10.004   3.364   3.128
 1028SOL    HW1 7380  10.020   3.463   3.125
 1028SOL    HW2 7381   9.908   3.346   3.148
 1029SOL     OW 7382   4.719   1.876   2.681
 1029SOL    HW1 7383   4.695   1.901   2.775
 1029SOL    HW2 7384   4.811   1.911   2.660
 1030SOL     OW 7385   0.400  10.506   6.444
 1030SOL    HW1 7386   0.360  10.520   6.534
 1030SOL    HW2 7387   0.446  10.417   6.441
 1031SOL     OW 7388   8.150   3.090   6.415
 1031SOL    HW1 7389   8.207   3.162   6.375
 1031SOL    HW2 7390   8.206   3.009   6.432
 1032SOL     OW 7391   8.192   2.433   3.207
 1032SOL    HW1 7392   8.265   2.495   3.236
 1032SOL    HW2 7393   8.219   2.339   3.226
 1033SOL     OW 7394   4.405   0.311   6.474
 1033SOL    HW1 7395   4.390   0.214   6.457
 1033SOL    HW2 7396   4.501   0.326   6.500
 1034SOL     OW 7397   2.990   3.496   5.662
 1034SOL    HW1 7398   3.031   3.478   5.573
 1034SOL    HW2 7399   2.891   3.502   5.654
 1035SOL     OW 7400   5.771   2.277   4.521
 1035SOL    HW1 7401   5.679   2.287   4.483
 1035SOL    HW2 7402   5.767   2.222   4.605
 1036SOL     OW 7403  10.031   4.826   0.682
 1036SOL    HW1 7404  10.112   4.884   0.694
 1036SOL    HW2 7405   9.951   4.883   0.669
 1037SOL     OW 7406   9.801   7.126   2.039
 1037SOL    HW1 7407   9.886   7.170   2.068
 1037SOL    HW2 7408   9.792   7.037   2.084
 1038SOL     OW 7409   7.745  10.290   6.908
 1038SOL    HW1 7410   7.822  10.276   6.970
 1038SOL    HW2 7411   7.667  10.235   6.938
 1039SOL     OW 7412   0.375   3.768   6.012
 1039SOL    HW1 7413   0.310   3.738   6.082
 1039SOL    HW2 7414   0.423   3.850   6.045
 1040SOL     OW 7415   6.863   5.028   1.034
 1040SOL    HW1 7416   6.905   5.116   1.054
 1040SOL    HW2 7417   6.870   5.008   0.936
 1041SOL     OW 7418   1.372   5.162   3.041
 1041SOL    HW1 7419   1.442   5.228   3.015
 1041SOL    HW2 7420   1.330   5.190   3.127
 1042SOL     OW 7421   9.692   5.442   0.631
 1042SOL    HW1 7422   9.732   5.351   0.643
 1042SOL    HW2 7423   9.754   5.511   0.668
 1043SOL     OW 7424   2.625   4.379   0.803
 1043SOL    HW1 7425   2.549   4.349   0.859
 1043SOL    HW2 7426   2.615   4.342   0.710
 1044SOL     OW 7427   5.975   4.140   2.865
 1044SOL    HW1 7428   6.007   4.096   2.781
 1044SOL    HW2 7429   5.966   4.072   2.938
 1045SOL     OW 7430   1.647   2.982   6.416
 1045SOL    HW1 7431   1.669   3.069   6.372
 1045SOL    HW2 7432   1.705   2.968   6.496
 1046SOL     OW 7433   3.858   5.649   4.753
 1046SOL    HW1 7434   3.923   5.598   4.696
 1046SOL    HW2 7435   3.784   5.588   4.781
 1047SOL     OW 7436   0.007   9.664   5.121
 1047SOL    HW1 7437  -0.028   9.583   5.075
 1047SOL    HW2 7438   0.101   9.681   5.092
 1048SOL     OW 7439   3.301   1.476   3.751
 1048SOL    HW1 7440   3.246   1.525   3.818
 1048SOL    HW2 7441   3.383   1.438   3.796
 1049SOL     OW 7442   4.972   7.445   2.724
 1049SOL    HW1 7443   5.020   7.532   2.727
 1049SOL    HW2 7444   4.956   7.412   2.817
 1050SOL     OW 7445   0.468   4.465   2.078
 1050SOL    HW1 7446   0.490   4.533   2.148
 1050SOL    HW2 7447   0.546   4.403   2.067
 1051SOL     OW 7448   9.662   8.881   2.477
 1051SOL    HW1 7449   9.711   8.948   2.534
 1051SOL    HW2 7450   9.707   8.792   2.484
 1052SOL     OW 7451   9.512   1.304   2.229
 1052SOL    HW1 7452   9.563   1.219   2.239
 1052SOL    HW2 7453   9.463   1.323   2.315
 1053SOL     OW 7454  10.459   9.535   2.586
 1053SOL    HW1 7455  10.415   9.465   2.642
 1053SOL    HW2 7456  10.437   9.519   2.490
 1054SOL     OW 7457   5.020   3.365   6.209
 1054SOL    HW1 7458   4.938   3.354   6.266
 1054SOL    HW2 7459   5.039   3.462   6.197
 1055SOL     OW 7460   3.692   5.546   6.119
 1055SOL    HW1 7461   3.627   5.507   6.185
 1055SOL    HW2 7462   3.680   5.501   6.031
 1056SOL     OW 7463   5.400   4.889   6.140
 1056SOL    HW1 7464   5.428   4.876   6.044
 1056SOL    HW2 7465   5.480   4.884   6.199
 1057SOL     OW 7466   1.078   7.503   2.981
 1057SOL    HW1 7467   1.030   7.484   3.066
 1057SOL    HW2 7468   1.045   7.441   2.910
 1058SOL     OW 7469   8.625   5.401   3.379
 1058SOL    HW1 7470   8.548   5.452   3.416
 1058SOL    HW2 7471   8.697   5.395   3.448
 1059SOL     OW 7472  10.454  10.206   2.248
 1059SOL    HW1 7473  10.524  10.267   2.284
 1059SOL    HW2 7474  10.371  10.258   2.230
 1060SOL     OW 7475   6.030   4.479   0.184
 1060SOL    HW1 7476   6.048   4.574   0.158
 1060SOL    HW2 7477   6.072   4.418   0.117
 1061SOL     OW 7478   8.993   6.730   2.594
 1061SOL    HW1 7479   8.974   6.632   2.600
 1061SOL    HW2 7480   9.021   6.765   2.684
 1062SOL     OW 7481   6.046   4.787   3.894
 1062SOL    HW1 7482   6.077   4.820   3.983
 1062SOL    HW2 7483   6.112   4.721   3.858
 1063SOL     OW 7484   5.405   6.854   5.491
 1063SOL    HW1 7485   5.371   6.773   5.539
 1063SOL    HW2 7486   5.475   6.899   5.547
 1064SOL     OW 7487   7.121   9.420   5.788
 1064SOL    HW1 7488   7.066   9.368   5.723
 1064SOL    HW2 7489   7.193   9.362   5.825
 1065SOL     OW 7490   6.131   6.136   3.179
 1065SOL    HW1 7491   6.175   6.054   3.142
 1065SOL    HW2 7492   6.096   6.117   3.271
 1066SOL     OW 7493   7.748   3.102   0.654
 1066SOL    HW1 7494   7.813   3.079   0.726
 1066SOL    HW2 7495   7.657   3.068   0.679
 1067SOL     OW 7496   2.708   6.085   6.096
 1067SOL    HW1 7497   2.613   6.094   6.126
 1067SOL    HW2 7498   2.729   6.155   6.028
 1068SOL     OW 7499   5.195   2.978   6.842
 1068SOL    HW1 7500   5.199   2.911   6.916
 1068SOL    HW2 7501   5.106   2.971   6.796
 1069SOL     OW 7502   6.784   9.330   5.652
 1069SOL    HW1 7503   6.810   9.416   5.608
 1069SOL    HW2 7504   6.725   9.278   5.591
 1070SOL     OW 7505   1.189   8.490   6.450
 1070SOL    HW1 7506   1.098   8.453   6.467
 1070SOL    HW2 7507   1.180   8.584   6.415
 1071SOL     OW 7508   9.712   9.316   2.572
 1071SOL    HW1 7509   9.666   9.278   2.491
 1071SOL    HW2 7510   9.805   9.342   2.548
 1072SOL     OW 7511   7.491   0.940   1.569
 1072SOL    HW1 7512   7.590   0.933   1.555
 1072SOL    HW2 7513   7.450   0.849   1.560
 1073SOL     OW 7514   1.895   6.501   6.984
 1073SOL    HW1 7515   1.814   6.526   7.037
 1073SOL    HW2 7516   1.940   6.422   7.027
 1074SOL     OW 7517   3.648   8.357   1.242
 1074SOL    HW1 7518   3.651   8.258   1.250
 1074SOL    HW2 7519   3.554   8.387   1.230
 1075SOL     OW 7520   0.589   6.959   4.633
 1075SOL    HW1 7521   0.591   7.056   4.610
 1075SOL    HW2 7522   0.630   6.906   4.558
 1076SOL     OW 7523   0.458   9.665   7.326
 1076SOL    HW1 7524   0.484   9.702   7.237
 1076SOL    HW2 7525   0.447   9.741   7.391
 1077SOL     OW 7526   1.441   9.672   6.160
 1077SOL    HW1 7527   1.434   9.764   6.122
 1077SOL    HW2 7528   1.398   9.669   6.250
 1078SOL     OW 7529   3.776   2.649   0.377
 1078SOL    HW1 7530   3.830   2.581   0.327
 1078SOL    HW2 7531   3.684   2.656   0.337
 1079SOL     OW 7532   2.953   0.702   0.028
 1079SOL    HW1 7533   3.005   0.623   0.060
 1079SOL    HW2 7534   2.999   0.786   0.057
 1080SOL     OW 7535   0.345   6.072   2.977
 1080SOL    HW1 7536   0.386   6.108   2.892
 1080SOL    HW2 7537   0.308   5.981   2.960
 1081SOL     OW 7538   4.693   8.917   3.222
 1081SOL    HW1 7539   4.630   8.962   3.286
 1081SOL    HW2 7540   4.750   8.986   3.178
 1082SOL     OW 7541   9.361   5.199   7.142
 1082SOL    HW1 7542   9.385   5.104   7.125
 1082SOL    HW2 7543   9.298   5.204   7.220
 1083SOL     OW 7544   9.040   0.699   1.667
 1083SOL    HW1 7545   9.027   0.629   1.737
 1083SOL    HW2 7546   9.048   0.789   1.710
 1084SOL     OW 7547   5.425   4.790   5.623
 1084SOL    HW1 7548   5.375   4.716   5.577
 1084SOL    HW2 7549   5.380   4.878   5.602
 1085SOL     OW 7550   6.723   7.707   6.538
 1085SOL    HW1 7551   6.799   7.649   6.565
 1085SOL    HW2 7552   6.678   7.669   6.457
 1086SOL     OW 7553   5.438   9.820   5.651
 1086SOL    HW1 7554   5.385   9.890   5.603
 1086SOL    HW2 7555   5.531   9.818   5.615
 1087SOL     OW 7556   5.067   5.811   0.569
 1087SOL    HW1 7557   5.058   5.856   0.481
 1087SOL    HW2 7558   5.069   5.880   0.642
 1088SOL     OW 7559   1.357   2.177   5.640
 1088SOL    HW1 7560   1.264   2.138   5.638
 1088SOL    HW2 7561   1.391   2.187   5.547
 1089SOL     OW 7562   0.828   2.703   2.186
 1089SOL    HW1 7563   0.888   2.630   2.219
 1089SOL    HW2 7564   0.804   2.686   2.091
 1090SOL     OW 7565   9.042   4.814   1.185
 1090SOL    HW1 7566   9.091   4.727   1.192
 1090SOL    HW2 7567   9.084   4.869   1.113
 1091SOL     OW 7568   6.635   9.518   4.700
 1091SOL    HW1 7569   6.647   9.586   4.773
 1091SOL    HW2 7570   6.706   9.448   4.708
 1092SOL     OW 7571   3.924   0.292   4.121
 1092SOL    HW1 7572   3.870   0.354   4.064
 1092SOL    HW2 7573   3.968   0.344   4.194
 1093SOL     OW 7574   0.400   6.094   5.217
 1093SOL    HW1 7575   0.366   6.126   5.305
 1093SOL    HW2 7576   0.497   6.071   5.225
 1094SOL     OW 7577   4.229   5.608   5.618
 1094SOL    HW1 7578   4.311   5.574   5.665
 1094SOL    HW2 7579   4.248   5.616   5.520
 1095SOL     OW 7580   0.548   5.551   3.913
 1095SOL    HW1 7581   0.630   5.509   3.874
 1095SOL    HW2 7582   0.476   5.482   3.919
 1096SOL     OW 7583   2.081   4.460   2.720
 1096SOL    HW1 7584   2.049   4.410   2.639
 1096SOL    HW2 7585   2.096   4.395   2.794
 1097SOL     OW 7586   6.575   6.865   1.067
 1097SOL    HW1 7587   6.543   6.929   1.136
 1097SOL    HW2 7588   6.660   6.900   1.026
 1098SOL     OW 7589   1.221   8.285   3.269
 1098SOL    HW1 7590   1.248   8.352   3.199
 1098SOL    HW2 7591   1.299   8.268   3.329
 1099SOL     OW 7592   2.450   5.893   1.965
 1099SOL    HW1 7593   2.350   5.894   1.955
 1099SOL    HW2 7594   2.485   5.985   1.947
 1100SOL     OW 7595   3.034   4.112   5.257
 1100SOL    HW1 7596   3.124   4.084   5.290
 1100SOL    HW2 7597   3.038   4.206   5.224
 1101SOL     OW 7598   6.981   0.110   6.259
 1101SOL    HW1 7599   7.056   0.075   6.316
 1101SOL    HW2 7600   7.016   0.135   6.169
 1102SOL     OW 7601   8.750  10.089   1.680
 1102SOL    HW1 7602   8.718   9.998   1.656
 1102SOL    HW2 7603   8.718  10.112   1.772
 1103SOL     OW 7604   2.011   7.722   1.769
 1103SOL    HW1 7605   2.082   7.716   1.699
 1103SOL    HW2 7606   1.921   7.711   1.726
 1104SOL     OW 7607   4.016  10.256   2.284
 1104SOL    HW1 7608   4.099  10.254   2.229
 1104SOL    HW2 7609   3.936  10.253   2.223
 1105SOL     OW 7610   3.879   6.967   1.100
 1105SOL    HW1 7611   3.812   6.901   1.133
 1105SOL    HW2 7612   3.865   6.983   1.002
 1106SOL     OW 7613   2.994   0.892   2.419
 1106SOL    HW1 7614   3.014   0.988   2.440
 1106SOL    HW2 7615   2.896   0.875   2.433
 1107SOL     OW 7616  10.069  10.013   6.138
 1107SOL    HW1 7617  10.016  10.090   6.101
 1107SOL    HW2 7618  10.159  10.012   6.096
 1108SOL     OW 7619   7.749   1.648   6.329
 1108SOL    HW1 7620   7.839   1.691   6.321
 1108SOL    HW2 7621   7.705   1.646   6.240
 1109SOL     OW 7622   2.984   6.411   3.701
 1109SOL    HW1 7623   2.989   6.483   3.770
 1109SOL    HW2 7624   2.963   6.324   3.746
 1110SOL     OW 7625   2.077   0.702   3.862
 1110SOL    HW1 7626   2.089   0.773   3.931
 1110SOL    HW2 7627   2.046   0.745   3.776
 1111SOL     OW 7628   7.934   2.754   0.745
 1111SOL    HW1 7629   7.865   2.682   0.749
 1111SOL    HW2 7630   7.990   2.751   0.828
 1112SOL     OW 7631   0.162   6.821   7.261
 1112SOL    HW1 7632   0.208   6.744   7.218
 1112SOL    HW2 7633   0.093   6.858   7.198
 1113SOL     OW 7634   5.534   5.747   0.324
 1113SOL    HW1 7635   5.620   5.798   0.322
 1113SOL    HW2 7636   5.553   5.649   0.318
 1114SOL     OW 7637   3.023   1.898   0.705
 1114SOL    HW1 7638   3.068   1.944   0.628
 1114SOL    HW2 7639   3.036   1.953   0.788
 1115SOL     OW 7640   0.922   0.835   6.521
 1115SOL    HW1 7641   0.965   0.825   6.431
 1115SOL    HW2 7642   0.963   0.771   6.585
 1116SOL     OW 7643   9.685   2.335   4.743
 1116SOL    HW1 7644   9.599   2.375   4.713
 1116SOL    HW2 7645   9.704   2.363   4.837
 1117SOL     OW 7646   6.728   1.108   2.296
 1117SOL    HW1 7647   6.772   1.197   2.303
 1117SOL    HW2 7648   6.645   1.107   2.352
 1118SOL     OW 7649   3.480   6.703   1.392
 1118SOL    HW1 7650   3.449   6.708   1.487
 1118SOL    HW2 7651   3.416   6.753   1.333
 1119SOL     OW 7652   2.065   9.340   4.445
 1119SOL    HW1 7653   2.049   9.246   4.476
 1119SOL    HW2 7654   2.155   9.370   4.477
 1120SOL     OW 7655   3.139   2.328   7.192
 1120SOL    HW1 7656   3.096   2.317   7.102
 1120SOL    HW2 7657   3.148   2.425   7.213
 1121SOL     OW 7658   3.363   9.059   0.493
 1121SOL    HW1 7659   3.335   9.016   0.580
 1121SOL    HW2 7660   3.460   9.083   0.498
 1122SOL     OW 7661   0.379   0.906   0.165
 1122SOL    HW1 7662   0.476   0.919   0.142
 1122SOL    HW2 7663   0.350   0.979   0.227
 1123SOL     OW 7664   8.094   1.641   1.662
 1123SOL    HW1 7665   8.189   1.614   1.682
 1123SOL    HW2 7666   8.042   1.644   1.747
 1124SOL     OW 7667   8.372   9.437   1.493
 1124SOL    HW1 7668   8.290   9.397   1.536
 1124SOL    HW2 7669   8.446   9.370   1.496
 1125SOL     OW 7670   5.894   5.761   1.510
 1125SOL    HW1 7671   5.934   5.851   1.528
 1125SOL    HW2 7672   5.811   5.749   1.565
 1126SOL     OW 7673   5.455   5.863   6.666
 1126SOL    HW1 7674   5.427   5.920   6.588
 1126SOL    HW2 7675   5.378   5.808   6.697
 1127SOL     OW 7676   4.929   8.551   4.117
 1127SOL    HW1 7677   4.956   8.621   4.183
 1127SOL    HW2 7678   4.992   8.553   4.039
 1128SOL     OW 7679   4.521  10.184   2.837
 1128SOL    HW1 7680   4.468  10.115   2.788
 1128SOL    HW2 7681   4.512  10.169   2.935
 1129SOL     OW 7682   2.801   5.495   6.499
 1129SOL    HW1 7683   2.896   5.526   6.500
 1129SOL    HW2 7684   2.752   5.542   6.426
 1130SOL     OW 7685   1.547   8.036   4.555
 1130SOL    HW1 7686   1.588   7.959   4.506
 1130SOL    HW2 7687   1.462   8.005   4.599
 1131SOL     OW 7688   9.361   4.299   7.424
 1131SOL    HW1 7689   9.349   4.210   7.381
 1131SOL    HW2 7690   9.283   4.358   7.401
 1132SOL     OW 7691   9.429   5.240   4.265
 1132SOL    HW1 7692   9.331   5.232   4.250
 1132SOL    HW2 7693   9.451   5.334   4.292
 1133SOL     OW 7694   9.526   2.806   1.299
 1133SOL    HW1 7695   9.605   2.812   1.360
 1133SOL    HW2 7696   9.556   2.777   1.208
 1134SOL     OW 7697   4.907   3.952   3.940
 1134SOL    HW1 7698   4.929   4.046   3.914
 1134SOL    HW2 7699   4.978   3.917   4.002
 1135SOL     OW 7700  10.454   3.401   4.152
 1135SOL    HW1 7701  10.494   3.411   4.243
 1135SOL    HW2 7702  10.359   3.434   4.153
 1136SOL     OW 7703   7.525   3.194   6.191
 1136SOL    HW1 7704   7.610   3.169   6.236
 1136SOL    HW2 7705   7.541   3.275   6.134
 1137SOL     OW 7706   1.017   9.672   6.610
 1137SOL    HW1 7707   1.083   9.747   6.608
 1137SOL    HW2 7708   0.928   9.707   6.641
 1138SOL     OW 7709   2.996   2.815   6.003
 1138SOL    HW1 7710   3.011   2.912   6.021
 1138SOL    HW2 7711   2.997   2.798   5.904
 1139SOL     OW 7712   1.033  10.317   0.532
 1139SOL    HW1 7713   1.032  10.269   0.444
 1139SOL    HW2 7714   0.962  10.278   0.591
 1140SOL     OW 7715   5.552   3.982   0.519
 1140SOL    HW1 7716   5.614   4.059   0.529
 1140SOL    HW2 7717   5.498   3.971   0.603
 1141SOL     OW 7718   3.305   7.138   2.496
 1141SOL    HW1 7719   3.356   7.179   2.421
 1141SOL    HW2 7720   3.347   7.049   2.519
 1142SOL     OW 7721   9.556   1.392   3.309
 1142SOL    HW1 7722   9.467   1.417   3.271
 1142SOL    HW2 7723   9.568   1.293   3.302
 1143SOL     OW 7724   5.549   0.721   6.724
 1143SOL    HW1 7725   5.524   0.806   6.679
 1143SOL    HW2 7726   5.634   0.734   6.776
 1144SOL     OW 7727   0.858  10.334   1.161
 1144SOL    HW1 7728   0.928  10.268   1.190
 1144SOL    HW2 7729   0.768  10.292   1.166
 1145SOL     OW 7730   9.565  10.241   0.304
 1145SOL    HW1 7731   9.628  10.163   0.306
 1145SOL    HW2 7732   9.475  10.211   0.336
 1146SOL     OW 7733   6.019   5.690   2.821
 1146SOL    HW1 7734   6.065   5.779   2.821
 1146SOL    HW2 7735   6.065   5.630   2.755
 1147SOL     OW 7736   2.092   4.136   3.982
 1147SOL    HW1 7737   2.136   4.054   3.944
 1147SOL    HW2 7738   2.146   4.169   4.059
 1148SOL     OW 7739   7.522   2.351   2.159
 1148SOL    HW1 7740   7.454   2.281   2.139
 1148SOL    HW2 7741   7.613   2.309   2.162
 1149SOL     OW 7742  10.383   4.532   2.504
 1149SOL    HW1 7743  10.395   4.507   2.408
 1149SOL    HW2 7744  10.394   4.631   2.515
 1150SOL     OW 7745   3.787   9.597   5.721
 1150SOL    HW1 7746   3.824   9.626   5.809
 1150SOL    HW2 7747   3.690   9.620   5.716
 1151SOL     OW 7748   1.477   9.068   2.573
 1151SOL    HW1 7749   1.381   9.086   2.552
 1151SOL    HW2 7750   1.488   9.056   2.671
 1152SOL     OW 7751   6.731   3.145   0.208
 1152SOL    HW1 7752   6.682   3.088   0.142
 1152SOL    HW2 7753   6.666   3.187   0.271
 1153SOL     OW 7754   6.327   0.985   2.923
 1153SOL    HW1 7755   6.259   1.054   2.902
 1153SOL    HW2 7756   6.285   0.911   2.975
 1154SOL     OW 7757   5.019   8.503   6.322
 1154SOL    HW1 7758   4.951   8.570   6.290
 1154SOL    HW2 7759   5.074   8.472   6.244
 1155SOL     OW 7760  10.362   7.317   6.047
 1155SOL    HW1 7761  10.338   7.275   5.960
 1155SOL    HW2 7762  10.391   7.247   6.112
 1156SOL     OW 7763   5.247   3.022   0.996
 1156SOL    HW1 7764   5.291   2.933   1.005
 1156SOL    HW2 7765   5.256   3.054   0.902
 1157SOL     OW 7766   3.921   8.204   0.964
 1157SOL    HW1 7767   3.885   8.111   0.961
 1157SOL    HW2 7768   3.955   8.230   0.873
 1158SOL     OW 7769   1.978   6.620   1.667
 1158SOL    HW1 7770   2.036   6.684   1.617
 1158SOL    HW2 7771   1.990   6.633   1.765
 1159SOL     OW 7772   5.460  10.246   5.360
 1159SOL    HW1 7773   5.469  10.212   5.454
 1159SOL    HW2 7774   5.550  10.249   5.316
 1160SOL     OW 7775   2.998   9.722   7.212
 1160SOL    HW1 7776   2.963   9.637   7.173
 1160SOL    HW2 7777   3.092   9.710   7.242
 1161SOL     OW 7778   5.461   2.421   0.664
 1161SOL    HW1 7779   5.559   2.441   0.654
 1161SOL    HW2 7780   5.422   2.397   0.575
 1162SOL     OW 7781   6.219   2.435   2.111
 1162SOL    HW1 7782   6.311   2.397   2.119
 1162SOL    HW2 7783   6.157   2.365   2.076
 1163SOL     OW 7784   6.591   1.561   2.958
 1163SOL    HW1 7785   6.688   1.583   2.963
 1163SOL    HW2 7786   6.579   1.473   2.913
 1164SOL     OW 7787   8.477   8.715   3.027
 1164SOL    HW1 7788   8.534   8.636   3.003
 1164SOL    HW2 7789   8.399   8.685   3.081
 1165SOL     OW 7790   1.371   7.095   1.105
 1165SOL    HW1 7791   1.427   7.037   1.164
 1165SOL    HW2 7792   1.276   7.090   1.135
 1166SOL     OW 7793   5.209   3.689   6.402
 1166SOL    HW1 7794   5.286   3.723   6.348
 1166SOL    HW2 7795   5.127   3.742   6.380
 1167SOL     OW 7796   4.888   4.312   5.071
 1167SOL    HW1 7797   4.964   4.367   5.105
 1167SOL    HW2 7798   4.802   4.363   5.080
 1168SOL     OW 7799   5.197   9.459   1.154
 1168SOL    HW1 7800   5.216   9.361   1.162
 1168SOL    HW2 7801   5.280   9.506   1.124
 1169SOL     OW 7802   0.932   5.885   7.146
 1169SOL    HW1 7803   0.995   5.862   7.072
 1169SOL    HW2 7804   0.883   5.803   7.175
 1170SOL     OW 7805   5.745   4.261   3.599
 1170SOL    HW1 7806   5.823   4.247   3.660
 1170SOL    HW2 7807   5.738   4.358   3.575
 1171SOL     OW 7808  10.178   2.674   2.564
 1171SOL    HW1 7809  10.079   2.669   2.577
 1171SOL    HW2 7810  10.199   2.681   2.466
 1172SOL     OW 7811   7.900   1.426   6.956
 1172SOL    HW1 7812   7.825   1.419   6.890
 1172SOL    HW2 7813   7.968   1.492   6.922
 1173SOL     OW 7814   6.849   8.840   3.521
 1173SOL    HW1 7815   6.939   8.799   3.520
 1173SOL    HW2 7816   6.783   8.780   3.476
 1174SOL     OW 7817   4.788   1.532   3.382
 1174SOL    HW1 7818   4.801   1.624   3.418
 1174SOL    HW2 7819   4.875   1.498   3.345
 1175SOL     OW 7820   7.542   1.981   2.983
 1175SOL    HW1 7821   7.587   2.039   3.051
 1175SOL    HW2 7822   7.594   1.897   2.972
 1176SOL     OW 7823   3.848   3.378   5.136
 1176SOL    HW1 7824   3.841   3.282   5.166
 1176SOL    HW2 7825   3.927   3.389   5.076
 1177SOL     OW 7826   1.773   5.319   3.147
 1177SOL    HW1 7827   1.820   5.248   3.095
 1177SOL    HW2 7828   1.768   5.402   3.093
 1178SOL     OW 7829   1.757   0.525   3.249
 1178SOL    HW1 7830   1.761   0.481   3.338
 1178SOL    HW2 7831   1.837   0.585   3.238
 1179SOL     OW 7832   8.128   3.901   1.941
 1179SOL    HW1 7833   8.143   3.807   1.911
 1179SOL    HW2 7834   8.212   3.954   1.929
 1180SOL     OW 7835   4.149   0.909   4.956
 1180SOL    HW1 7836   4.097   0.952   5.029
 1180SOL    HW2 7837   4.158   0.811   4.974
 1181SOL     OW 7838   7.069   4.518   6.196
 1181SOL    HW1 7839   7.129   4.568   6.134
 1181SOL    HW2 7840   7.102   4.528   6.290
 1182SOL     OW 7841   1.389   7.580   0.561
 1182SOL    HW1 7842   1.405   7.518   0.637
 1182SOL    HW2 7843   1.476   7.606   0.519
 1183SOL     OW 7844   2.922   9.440   4.826
 1183SOL    HW1 7845   3.017   9.408   4.828
 1183SOL    HW2 7846   2.863   9.373   4.871
 1184SOL     OW 7847   8.675  10.488   7.050
 1184SOL    HW1 7848   8.677  10.425   7.127
 1184SOL    HW2 7849   8.726  10.572   7.073
 1185SOL     OW 7850   1.690   8.183   5.765
 1185SOL    HW1 7851   1.640   8.140   5.689
 1185SOL    HW2 7852   1.776   8.134   5.780
 1186SOL     OW 7853   3.061   5.165   2.084
 1186SOL    HW1 7854   3.020   5.182   2.174
 1186SOL    HW2 7855   3.002   5.104   2.032
 1187SOL     OW 7856   6.096   1.893   0.096
 1187SOL    HW1 7857   6.106   1.799   0.130
 1187SOL    HW2 7858   6.123   1.897   0.000
 1188SOL     OW 7859  10.436   9.931   0.265
 1188SOL    HW1 7860  10.352   9.981   0.285
 1188SOL    HW2 7861  10.506   9.953   0.332
 1189SOL     OW 7862   6.629   3.089   5.331
 1189SOL    HW1 7863   6.592   2.997   5.320
 1189SOL    HW2 7864   6.657   3.124   5.242
 1190SOL     OW 7865   4.099   1.436   1.195
 1190SOL    HW1 7866   4.042   1.503   1.148
 1190SOL    HW2 7867   4.070   1.343   1.169
 1191SOL     OW 7868   7.687  10.023   0.365
 1191SOL    HW1 7869   7.734  10.076   0.294
 1191SOL    HW2 7870   7.601  10.068   0.389
 1192SOL     OW 7871   6.990  10.153   6.601
 1192SOL    HW1 7872   7.017  10.077   6.543
 1192SOL    HW2 7873   7.049  10.232   6.583
 1193SOL     OW 7874   3.721   8.450   0.662
 1193SOL    HW1 7875   3.745   8.522   0.596
 1193SOL    HW2 7876   3.757   8.474   0.752
 1194SOL     OW 7877   8.608  10.494   1.602
 1194SOL    HW1 7878   8.640  10.406   1.565
 1194SOL    HW2 7879   8.614  10.564   1.531
 1195SOL     OW 7880   6.009   1.966   4.378
 1195SOL    HW1 7881   5.992   2.048   4.324
 1195SOL    HW2 7882   5.933   1.901   4.365
 1196SOL     OW 7883   3.208   4.522   2.052
 1196SOL    HW1 7884   3.240   4.537   2.146
 1196SOL    HW2 7885   3.248   4.437   2.017
 1197SOL     OW 7886   3.134   8.791   2.443
 1197SOL    HW1 7887   3.063   8.756   2.383
 1197SOL    HW2 7888   3.223   8.758   2.412
 1198SOL     OW 7889   5.737   4.503   4.533
 1198SOL    HW1 7890   5.648   4.514   4.579
 1198SOL    HW2 7891   5.793   4.584   4.551
 1199SOL     OW 7892   1.018  10.393   3.139
 1199SOL    HW1 7893   0.929  10.402   3.184
 1199SOL    HW2 7894   1.081  10.343   3.200
 1200SOL     OW 7895   4.271   6.258   2.497
 1200SOL    HW1 7896   4.319   6.325   2.553
 1200SOL    HW2 7897   4.315   6.251   2.408
 1201SOL     OW 7898   7.339   1.694   5.474
 1201SOL    HW1 7899   7.281   1.711   5.554
 1201SOL    HW2 7900   7.359   1.781   5.428
 1202SOL     OW 7901   6.432   7.957   5.279
 1202SOL    HW1 7902   6.483   7.904   5.347
 1202SOL    HW2 7903   6.456   8.053   5.286
 1203SOL     OW 7904   2.352   5.610   2.494
 1203SOL    HW1 7905   2.297   5.640   2.415
 1203SOL    HW2 7906   2.443   5.651   2.488
 1204SOL     OW 7907   5.970   2.832   5.764
 1204SOL    HW1 7908   6.042   2.902   5.766
 1204SOL    HW2 7909   5.881   2.875   5.781
 1205SOL     OW 7910   7.033   4.601   5.811
 1205SOL    HW1 7911   7.054   4.667   5.884
 1205SOL    HW2 7912   7.114   4.545   5.793
 1206SOL     OW 7913   5.830   8.402   7.074
 1206SOL    HW1 7914   5.897   8.337   7.038
 1206SOL    HW2 7915   5.816   8.475   7.008
 1207SOL     OW 7916   7.546   0.765   1.940
 1207SOL    HW1 7917   7.492   0.732   1.862
 1207SOL    HW2 7918   7.486   0.808   2.007
 1208SOL     OW 7919   0.909   0.602   2.779
 1208SOL    HW1 7920   0.981   0.658   2.738
 1208SOL    HW2 7921   0.820   0.637   2.750
 1209SOL     OW 7922   8.700  10.361   7.284
 1209SOL    HW1 7923   8.707  10.304   7.366
 1209SOL    HW2 7924   8.681  10.456   7.311
 1210SOL     OW 7925   2.710   0.943   5.674
 1210SOL    HW1 7926   2.804   0.974   5.658
 1210SOL    HW2 7927   2.652   1.022   5.693
 1211SOL     OW 7928   4.744   5.652   5.973
 1211SOL    HW1 7929   4.789   5.565   5.956
 1211SOL    HW2 7930   4.737   5.703   5.887
 1212SOL     OW 7931   5.480   7.004   2.495
 1212SOL    HW1 7932   5.486   6.943   2.574
 1212SOL    HW2 7933   5.480   7.099   2.527
 1213SOL     OW 7934   0.889   2.047   0.356
 1213SOL    HW1 7935   0.935   1.981   0.297
 1213SOL    HW2 7936   0.794   2.059   0.326
 1214SOL     OW 7937   7.083   5.787   4.241
 1214SOL    HW1 7938   7.030   5.851   4.186
 1214SOL    HW2 7939   7.180   5.793   4.216
 1215SOL     OW 7940   4.809   4.993   0.244
 1215SOL    HW1 7941   4.879   4.937   0.199
 1215SOL    HW2 7942   4.796   4.960   0.338
 1216SOL     OW 7943   1.674   5.649   2.581
 1216SOL    HW1 7944   1.581   5.624   2.607
 1216SOL    HW2 7945   1.739   5.588   2.627
 1217SOL     OW 7946   1.183   3.796   2.293
 1217SOL    HW1 7947   1.153   3.798   2.389
 1217SOL    HW2 7948   1.122   3.854   2.239
 1218SOL     OW 7949   4.404   3.604   4.072
 1218SOL    HW1 7950   4.382   3.608   4.169
 1218SOL    HW2 7951   4.361   3.681   4.025
 1219SOL     OW 7952   8.898   8.675   6.296
 1219SOL    HW1 7953   8.932   8.732   6.371
 1219SOL    HW2 7954   8.972   8.659   6.231
 1220SOL     OW 7955   3.968   0.843   3.745
 1220SOL    HW1 7956   3.962   0.850   3.645
 1220SOL    HW2 7957   3.986   0.934   3.783
 1221SOL     OW 7958   6.206   1.610   5.649
 1221SOL    HW1 7959   6.141   1.541   5.682
 1221SOL    HW2 7960   6.245   1.580   5.562
 1222SOL     OW 7961   7.273   1.165   7.118
 1222SOL    HW1 7962   7.237   1.210   7.200
 1222SOL    HW2 7963   7.211   1.181   7.042
 1223SOL     OW 7964   5.452   0.032   3.956
 1223SOL    HW1 7965   5.404  -0.056   3.959
 1223SOL    HW2 7966   5.443   0.072   3.865
 1224SOL     OW 7967  10.365   7.501   2.784
 1224SOL    HW1 7968  10.304   7.489   2.862
 1224SOL    HW2 7969  10.345   7.431   2.716
 1225SOL     OW 7970   5.566   1.945   5.844
 1225SOL    HW1 7971   5.648   1.888   5.838
 1225SOL    HW2 7972   5.488   1.889   5.873
 1226SOL     OW 7973  10.171   9.491   0.185
 1226SOL    HW1 7974  10.236   9.564   0.208
 1226SOL    HW2 7975  10.168   9.425   0.260
 1227SOL     OW 7976   4.470   8.527   2.032
 1227SOL    HW1 7977   4.500   8.563   2.120
 1227SOL    HW2 7978   4.546   8.478   1.989
 1228SOL     OW 7979   9.932   3.995   0.803
 1228SOL    HW1 7980   9.885   4.016   0.889
 1228SOL    HW2 7981   9.948   4.080   0.753
 1229SOL     OW 7982   0.824   5.671   7.261
 1229SOL    HW1 7983   0.842   5.683   7.359
 1229SOL    HW2 7984   0.725   5.664   7.246
 1230SOL     OW 7985   8.632   3.188   3.595
 1230SOL    HW1 7986   8.626   3.165   3.498
 1230SOL    HW2 7987   8.712   3.246   3.611
 1231SOL     OW 7988   2.014   0.827   3.507
 1231SOL    HW1 7989   1.933   0.868   3.465
 1231SOL    HW2 7990   2.090   0.893   3.504
 1232SOL     OW 7991   5.184  10.140   3.768
 1232SOL    HW1 7992   5.105  10.099   3.724
 1232SOL    HW2 7993   5.208  10.087   3.850
 1233SOL     OW 7994   3.479   1.124   7.417
 1233SOL    HW1 7995   3.394   1.158   7.456
 1233SOL    HW2 7996   3.501   1.175   7.334
 1234SOL     OW 7997   3.844   3.249   1.375
 1234SOL    HW1 7998   3.872   3.169   1.323
 1234SOL    HW2 7999   3.794   3.221   1.457
 1235SOL     OW 8000   3.383   0.438   5.244
 1235SOL    HW1 8001   3.416   0.498   5.317
 1235SOL    HW2 8002   3.321   0.490   5.184
 1236SOL     OW 8003   2.532   6.910   6.339
 1236SOL    HW1 8004   2.448   6.924   6.286
 1236SOL    HW2 8005   2.540   6.813   6.363
 1237SOL     OW 8006   7.882   0.062   0.109
 1237SOL    HW1 8007   7.947   0.007   0.056
 1237SOL    HW2 8008   7.926   0.092   0.194
 1238SOL     OW 8009   5.987   9.576   5.300
 1238SOL    HW1 8010   6.022   9.496   5.347
 1238SOL    HW2 8011   6.022   9.659   5.345
 1239SOL     OW 8012   5.586   6.088   3.743
 1239SOL    HW1 8013   5.496   6.048   3.730
 1239SOL    HW2 8014   5.582   6.187   3.726
 1240SOL     OW 8015   9.263   0.813   5.462
 1240SOL    HW1 8016   9.193   0.831   5.392
 1240SOL    HW2 8017   9.344   0.773   5.418
 1241SOL     OW 8018   9.570   2.554   0.331
 1241SOL    HW1 8019   9.613   2.469   0.363
 1241SOL    HW2 8020   9.553   2.547   0.233
 1242SOL     OW 8021   5.427   0.696   5.238
 1242SOL    HW1 8022   5.335   0.733   5.222
 1242SOL    HW2 8023   5.430   0.601   5.207
 1243SOL     OW 8024   3.378   3.810   1.966
 1243SOL    HW1 8025   3.346   3.715   1.972
 1243SOL    HW2 8026   3.469   3.818   2.007
 1244SOL     OW 8027   5.083   1.338   7.496
 1244SOL    HW1 8028   5.043   1.430   7.490
 1244SOL    HW2 8029   5.070   1.291   7.409
 1245SOL     OW 8030   0.821  10.327   7.330
 1245SOL    HW1 8031   0.797  10.415   7.371
 1245SOL    HW2 8032   0.869  10.271   7.399
 1246SOL     OW 8033   2.691   0.256   0.700
 1246SOL    HW1 8034   2.715   0.227   0.608
 1246SOL    HW2 8035   2.610   0.314   0.697
 1247SOL     OW 8036   5.869   4.171   7.129
 1247SOL    HW1 8037   5.864   4.172   7.029
 1247SOL    HW2 8038   5.911   4.086   7.160
 1248SOL     OW 8039   3.574   7.671   1.303
 1248SOL    HW1 8040   3.654   7.668   1.363
 1248SOL    HW2 8041   3.492   7.651   1.356
 1249SOL     OW 8042  10.127   4.362   5.506
 1249SOL    HW1 8043  10.085   4.451   5.489
 1249SOL    HW2 8044  10.081   4.316   5.582
 1250SOL     OW 8045  10.271   9.548   3.046
 1250SOL    HW1 8046  10.359   9.551   2.998
 1250SOL    HW2 8047  10.228   9.459   3.030
 1251SOL     OW 8048   3.016   0.303   5.513
 1251SOL    HW1 8049   3.020   0.323   5.415
 1251SOL    HW2 8050   2.948   0.361   5.557
 1252SOL     OW 8051   0.423   5.053   1.248
 1252SOL    HW1 8052   0.492   4.988   1.216
 1252SOL    HW2 8053   0.365   5.009   1.317
 1253SOL     OW 8054   1.108   4.595   7.030
 1253SOL    HW1 8055   1.054   4.627   7.108
 1253SOL    HW2 8056   1.166   4.670   6.997
 1254SOL     OW 8057  10.446   9.449   7.465
 1254SOL    HW1 8058  10.494   9.507   7.400
 1254SOL    HW2 8059  10.477   9.470   7.558
 1255SOL     OW 8060   0.039   5.039   2.064
 1255SOL    HW1 8061   0.025   4.951   2.018
 1255SOL    HW2 8062   0.054   5.024   2.161
 1256SOL     OW 8063   4.181   7.189   3.820
 1256SOL    HW1 8064   4.185   7.282   3.785
 1256SOL    HW2 8065   4.108   7.182   3.889
 1257SOL     OW 8066   3.022   9.047   4.091
 1257SOL    HW1 8067   3.022   9.126   4.152
 1257SOL    HW2 8068   3.067   9.071   4.005
 1258SOL     OW 8069   4.126   8.461   2.603
 1258SOL    HW1 8070   4.049   8.525   2.601
 1258SOL    HW2 8071   4.166   8.460   2.695
 1259SOL     OW 8072  10.213   1.530   5.054
 1259SOL    HW1 8073  10.123   1.570   5.070
 1259SOL    HW2 8074  10.244   1.553   4.961
 1260SOL     OW 8075   5.785   3.546   1.237
 1260SOL    HW1 8076   5.797   3.495   1.322
 1260SOL    HW2 8077   5.865   3.533   1.178
 1261SOL     OW 8078  10.525   2.002   4.300
 1261SOL    HW1 8079  10.514   2.011   4.202
 1261SOL    HW2 8080  10.449   2.047   4.347
 1262SOL     OW 8081   0.472   8.504   6.039
 1262SOL    HW1 8082   0.442   8.598   6.023
 1262SOL    HW2 8083   0.560   8.505   6.086
 1263SOL     OW 8084   9.745   6.012   3.297
 1263SOL    HW1 8085   9.798   6.084   3.342
 1263SOL    HW2 8086   9.647   6.029   3.313
 1264SOL     OW 8087   6.730   1.096   3.648
 1264SOL    HW1 8088   6.726   1.097   3.548
 1264SOL    HW2 8089   6.685   1.179   3.683
 1265SOL     OW 8090   8.938   4.818   0.759
 1265SOL    HW1 8091   8.925   4.837   0.662
 1265SOL    HW2 8092   8.985   4.731   0.771
 1266SOL     OW 8093   2.260   1.775   4.908
 1266SOL    HW1 8094   2.166   1.747   4.924
 1266SOL    HW2 8095   2.320   1.696   4.913
 1267SOL     OW 8096   0.991   9.011   1.725
 1267SOL    HW1 8097   1.067   9.074   1.710
 1267SOL    HW2 8098   0.963   9.014   1.821
 1268SOL     OW 8099   7.919   6.742   0.406
 1268SOL    HW1 8100   7.894   6.683   0.330
 1268SOL    HW2 8101   8.015   6.769   0.398
 1269SOL     OW 8102   7.800   0.125   1.378
 1269SOL    HW1 8103   7.707   0.160   1.363
 1269SOL    HW2 8104   7.795   0.028   1.402
 1270SOL     OW 8105   4.429   8.359   5.450
 1270SOL    HW1 8106   4.445   8.430   5.518
 1270SOL    HW2 8107   4.517   8.330   5.410
 1271SOL     OW 8108   4.315  10.377   7.501
 1271SOL    HW1 8109   4.402  10.428   7.499
 1271SOL    HW2 8110   4.328  10.287   7.461
 1272SOL     OW 8111   1.521   6.961   5.214
 1272SOL    HW1 8112   1.447   6.927   5.156
 1272SOL    HW2 8113   1.499   6.944   5.310
 1273SOL     OW 8114   6.321   2.660   2.491
 1273SOL    HW1 8115   6.238   2.667   2.436
 1273SOL    HW2 8116   6.385   2.732   2.464
 1274SOL     OW 8117   4.857   9.332   5.760
 1274SOL    HW1 8118   4.928   9.356   5.826
 1274SOL    HW2 8119   4.826   9.414   5.712
 1275SOL     OW 8120   4.001   5.390   6.685
 1275SOL    HW1 8121   4.031   5.296   6.699
 1275SOL    HW2 8122   3.928   5.392   6.617
 1276SOL     OW 8123   7.028   9.397   1.287
 1276SOL    HW1 8124   6.957   9.332   1.258
 1276SOL    HW2 8125   7.118   9.361   1.264
 1277SOL     OW 8126  10.013   6.166   0.242
 1277SOL    HW1 8127  10.099   6.134   0.202
 1277SOL    HW2 8128   9.976   6.241   0.187
 1278SOL     OW 8129   2.343   6.477   7.478
 1278SOL    HW1 8130   2.262   6.495   7.423
 1278SOL    HW2 8131   2.387   6.393   7.446
 1279SOL     OW 8132   7.500   1.860   3.529
 1279SOL    HW1 8133   7.513   1.958   3.541
 1279SOL    HW2 8134   7.579   1.811   3.566
 1280SOL     OW 8135   9.130   1.629   6.053
 1280SOL    HW1 8136   9.067   1.705   6.037
 1280SOL    HW2 8137   9.098   1.548   6.004
 1281SOL     OW 8138   8.926   3.480   6.865
 1281SOL    HW1 8139   8.871   3.401   6.895
 1281SOL    HW2 8140   8.865   3.557   6.845
 1282SOL     OW 8141   0.767   9.808   4.265
 1282SOL    HW1 8142   0.684   9.752   4.262
 1282SOL    HW2 8143   0.833   9.767   4.327
 1283SOL     OW 8144   3.255   5.002   3.838
 1283SOL    HW1 8145   3.238   5.012   3.937
 1283SOL    HW2 8146   3.328   5.064   3.811
 1284SOL     OW 8147   5.076   8.413   2.216
 1284SOL    HW1 8148   5.149   8.365   2.264
 1284SOL    HW2 8149   5.053   8.363   2.132
 1285SOL     OW 8150   1.507   0.264   2.019
 1285SOL    HW1 8151   1.413   0.272   2.050
 1285SOL    HW2 8152   1.543   0.354   1.996
 1286SOL     OW 8153   8.984   6.660   6.991
 1286SOL    HW1 8154   8.923   6.715   7.048
 1286SOL    HW2 8155   8.933   6.623   6.914
 1287SOL     OW 8156   3.312   4.924   3.116
 1287SOL    HW1 8157   3.369   4.916   3.035
 1287SOL    HW2 8158   3.351   4.868   3.190
 1288SOL     OW 8159   7.635   1.332   1.613
 1288SOL    HW1 8160   7.716   1.295   1.568
 1288SOL    HW2 8161   7.614   1.422   1.574
 1289SOL     OW 8162   4.574   0.274   0.296
 1289SOL    HW1 8163   4.665   0.309   0.275
 1289SOL    HW2 8164   4.562   0.184   0.255
 1290SOL     OW 8165   6.586   4.181   3.034
 1290SOL    HW1 8166   6.655   4.187   2.962
 1290SOL    HW2 8167   6.567   4.085   3.055
 1291SOL     OW 8168   8.955   4.192   2.291
 1291SOL    HW1 8169   8.933   4.282   2.328
 1291SOL    HW2 8170   8.889   4.125   2.325
 1292SOL     OW 8171   1.082   4.769   2.156
 1292SOL    HW1 8172   1.147   4.722   2.095
 1292SOL    HW2 8173   1.091   4.732   2.248
 1293SOL     OW 8174   3.900   2.666   0.059
 1293SOL    HW1 8175   3.813   2.714   0.066
 1293SOL    HW2 8176   3.971   2.717   0.108
 1294SOL     OW 8177   4.817   0.198   3.164
 1294SOL    HW1 8178   4.737   0.236   3.117
 1294SOL    HW2 8179   4.803   0.204   3.263
 1295SOL     OW 8180   3.162   6.574   3.012
 1295SOL    HW1 8181   3.181   6.505   2.943
 1295SOL    HW2 8182   3.096   6.640   2.975
 1296SOL     OW 8183   0.486   2.852   1.203
 1296SOL    HW1 8184   0.475   2.756   1.179
 1296SOL    HW2 8185   0.467   2.865   1.300
 1297SOL     OW 8186   8.127   2.580   7.056
 1297SOL    HW1 8187   8.112   2.641   6.978
 1297SOL    HW2 8188   8.102   2.487   7.032
 1298SOL     OW 8189   2.595   8.353   3.121
 1298SOL    HW1 8190   2.627   8.439   3.163
 1298SOL    HW2 8191   2.544   8.300   3.188
 1299SOL     OW 8192   1.370   9.784   2.139
 1299SOL    HW1 8193   1.420   9.871   2.131
 1299SOL    HW2 8194   1.383   9.746   2.230
 1300SOL     OW 8195   1.170   5.221   3.219
 1300SOL    HW1 8196   1.191   5.162   3.297
 1300SOL    HW2 8197   1.137   5.309   3.252
 1301SOL     OW 8198   9.065   5.230   6.343
 1301SOL    HW1 8199   8.973   5.233   6.383
 1301SOL    HW2 8200   9.131   5.268   6.407
 1302SOL     OW 8201  10.394   4.378   3.688
 1302SOL    HW1 8202  10.466   4.350   3.625
 1302SOL    HW2 8203  10.327   4.303   3.697
 1303SOL     OW 8204   3.692   6.105   4.767
 1303SOL    HW1 8205   3.705   6.038   4.840
 1303SOL    HW2 8206   3.676   6.195   4.807
 1304SOL     OW 8207   2.999   1.992   3.430
 1304SOL    HW1 8208   3.027   1.948   3.345
 1304SOL    HW2 8209   2.998   1.923   3.503
 1305SOL     OW 8210   2.337   1.749   3.777
 1305SOL    HW1 8211   2.302   1.740   3.870
 1305SOL    HW2 8212   2.386   1.665   3.752
 1306SOL     OW 8213   3.110  10.336   1.229
 1306SOL    HW1 8214   3.182  10.331   1.160
 1306SOL    HW2 8215   3.042  10.404   1.200
 1307SOL     OW 8216   3.996   0.656   5.471
 1307SOL    HW1 8217   4.037   0.715   5.542
 1307SOL    HW2 8218   4.069   0.613   5.418
 1308SOL     OW 8219  10.242   3.504   0.407
 1308SOL    HW1 8220  10.223   3.593   0.366
 1308SOL    HW2 8221  10.219   3.506   0.505
 1309SOL     OW 8222   5.909   0.935   3.523
 1309SOL    HW1 8223   5.809   0.942   3.522
 1309SOL    HW2 8224   5.937   0.870   3.594
 1310SOL     OW 8225   1.426   2.946   0.857
 1310SOL    HW1 8226   1.418   2.928   0.955
 1310SOL    HW2 8227   1.408   2.862   0.806
 1311SOL     OW 8228   6.923   0.283   7.151
 1311SOL    HW1 8229   6.870   0.231   7.218
 1311SOL    HW2 8230   6.922   0.234   7.063
 1312SOL     OW 8231   4.790  10.270   0.127
 1312SOL    HW1 8232   4.799  10.351   0.185
 1312SOL    HW2 8233   4.873  10.259   0.072
 1313SOL     OW 8234   6.455   6.465   7.511
 1313SOL    HW1 8235   6.486   6.463   7.416
 1313SOL    HW2 8236   6.372   6.520   7.518
 1314SOL     OW 8237   0.946   8.110   0.221
 1314SOL    HW1 8238   1.040   8.138   0.243
 1314SOL    HW2 8239   0.889   8.191   0.207
 1315SOL     OW 8240  10.130  10.111   2.572
 1315SOL    HW1 8241  10.104  10.125   2.668
 1315SOL    HW2 8242  10.229  10.101   2.566
 1316SOL     OW 8243   4.082   3.330   7.030
 1316SOL    HW1 8244   3.984   3.319   7.047
 1316SOL    HW2 8245   4.121   3.240   7.008
 1317SOL     OW 8246  10.355   6.192   0.587
 1317SOL    HW1 8247  10.418   6.150   0.522
 1317SOL    HW2 8248  10.324   6.123   0.652
 1318SOL     OW 8249   9.665   7.480   7.272
 1318SOL    HW1 8250   9.735   7.550   7.259
 1318SOL    HW2 8251   9.677   7.407   7.205
 1319SOL     OW 8252   6.285   3.289   5.030
 1319SOL    HW1 8253   6.197   3.289   4.983
 1319SOL    HW2 8254   6.276   3.335   5.119
 1320SOL     OW 8255   6.495   1.759   6.449
 1320SOL    HW1 8256   6.476   1.758   6.547
 1320SOL    HW2 8257   6.430   1.699   6.402
 1321SOL     OW 8258   0.899   4.378   0.721
 1321SOL    HW1 8259   0.931   4.452   0.660
 1321SOL    HW2 8260   0.909   4.290   0.674
 1322SOL     OW 8261   9.730   2.959   4.489
 1322SOL    HW1 8262   9.731   2.906   4.574
 1322SOL    HW2 8263   9.659   3.029   4.494
 1323SOL     OW 8264  10.229   9.294   6.623
 1323SOL    HW1 8265  10.170   9.324   6.548
 1323SOL    HW2 8266  10.311   9.352   6.626
 1324SOL     OW 8267   5.734   3.308   2.226
 1324SOL    HW1 8268   5.699   3.380   2.285
 1324SOL    HW2 8269   5.782   3.348   2.149
 1325SOL     OW 8270   9.861  10.621   2.708
 1325SOL    HW1 8271   9.782  10.595   2.762
 1325SOL    HW2 8272   9.932  10.550   2.716
 1326SOL     OW 8273   2.570   5.070   0.133
 1326SOL    HW1 8274   2.600   4.978   0.158
 1326SOL    HW2 8275   2.645   5.118   0.087
 1327SOL     OW 8276   0.417   7.228   2.145
 1327SOL    HW1 8277   0.464   7.140   2.136
 1327SOL    HW2 8278   0.459   7.282   2.218
 1328SOL     OW 8279  10.546   5.949   5.451
 1328SOL    HW1 8280  10.629   5.905   5.485
 1328SOL    HW2 8281  10.516   6.019   5.516
 1329SOL     OW 8282  10.300  10.316   2.969
 1329SOL    HW1 8283  10.329  10.409   2.947
 1329SOL    HW2 8284  10.216  10.295   2.920
 1330SOL     OW 8285   1.651   8.065   3.906
 1330SOL    HW1 8286   1.705   7.985   3.879
 1330SOL    HW2 8287   1.618   8.053   3.999
 1331SOL     OW 8288   4.971  10.099   7.362
 1331SOL    HW1 8289   5.048  10.084   7.301
 1331SOL    HW2 8290   4.994  10.067   7.454
 1332SOL     OW 8291   6.251   5.862   7.061
 1332SOL    HW1 8292   6.253   5.878   7.160
 1332SOL    HW2 8293   6.339   5.822   7.033
 1333SOL     OW 8294  10.401   2.365   5.983
 1333SOL    HW1 8295  10.341   2.313   6.044
 1333SOL    HW2 8296  10.459   2.425   6.038
 1334SOL     OW 8297   5.012   0.748   5.826
 1334SOL    HW1 8298   4.961   0.767   5.910
 1334SOL    HW2 8299   4.950   0.708   5.758
 1335SOL     OW 8300   1.938   4.854   5.331
 1335SOL    HW1 8301   1.849   4.899   5.336
 1335SOL    HW2 8302   1.926   4.755   5.342
 1336SOL     OW 8303   7.397   7.280   0.126
 1336SOL    HW1 8304   7.464   7.354   0.133
 1336SOL    HW2 8305   7.431   7.200   0.176
 1337SOL     OW 8306   6.850   5.612   0.793
 1337SOL    HW1 8307   6.754   5.599   0.768
 1337SOL    HW2 8308   6.855   5.648   0.886
 1338SOL     OW 8309   3.356   5.028   1.808
 1338SOL    HW1 8310   3.358   4.973   1.891
 1338SOL    HW2 8311   3.284   4.994   1.748
 1339SOL     OW 8312   5.212   6.889   1.422
 1339SOL    HW1 8313   5.232   6.838   1.506
 1339SOL    HW2 8314   5.181   6.981   1.446
 1340SOL     OW 8315   4.470   2.507   1.347
 1340SOL    HW1 8316   4.567   2.501   1.374
 1340SOL    HW2 8317   4.433   2.595   1.377
 1341SOL     OW 8318   7.132   7.554   2.379
 1341SOL    HW1 8319   7.112   7.522   2.286
 1341SOL    HW2 8320   7.047   7.568   2.429
 1342SOL     OW 8321   2.265   5.688   2.258
 1342SOL    HW1 8322   2.211   5.639   2.189
 1342SOL    HW2 8323   2.362   5.681   2.235
 1343SOL     OW 8324   2.723   4.946   6.631
 1343SOL    HW1 8325   2.689   5.009   6.562
 1343SOL    HW2 8326   2.661   4.868   6.639
 1344SOL     OW 8327   5.671   5.184   5.711
 1344SOL    HW1 8328   5.589   5.233   5.739
 1344SOL    HW2 8329   5.662   5.155   5.616
 1345SOL     OW 8330   1.370   1.674   2.608
 1345SOL    HW1 8331   1.420   1.702   2.526
 1345SOL    HW2 8332   1.272   1.691   2.595
 1346SOL     OW 8333   5.321   9.641   0.356
 1346SOL    HW1 8334   5.278   9.719   0.402
 1346SOL    HW2 8335   5.252   9.591   0.304
 1347SOL     OW 8336   3.508   2.846   2.319
 1347SOL    HW1 8337   3.513   2.932   2.268
 1347SOL    HW2 8338   3.460   2.862   2.405
 1348SOL     OW 8339   3.944   1.007   5.130
 1348SOL    HW1 8340   3.867   1.026   5.070
 1348SOL    HW2 8341   3.918   0.935   5.195
 1349SOL     OW 8342   9.978   4.602   5.309
 1349SOL    HW1 8343  10.023   4.618   5.396
 1349SOL    HW2 8344   9.898   4.661   5.301
 1350SOL     OW 8345   7.467   3.147   2.232
 1350SOL    HW1 8346   7.486   3.204   2.152
 1350SOL    HW2 8347   7.380   3.175   2.273
 1351SOL     OW 8348   5.175   2.144   4.364
 1351SOL    HW1 8349   5.273   2.148   4.345
 1351SOL    HW2 8350   5.160   2.134   4.462
 1352SOL     OW 8351   4.381   1.546   6.815
 1352SOL    HW1 8352   4.359   1.634   6.857
 1352SOL    HW2 8353   4.440   1.560   6.736
 1353SOL     OW 8354   8.992   9.752   7.275
 1353SOL    HW1 8355   8.920   9.697   7.232
 1353SOL    HW2 8356   9.062   9.692   7.312
 1354SOL     OW 8357   9.038   3.729   0.165
 1354SOL    HW1 8358   9.001   3.821   0.176
 1354SOL    HW2 8359   9.125   3.734   0.115
 1355SOL     OW 8360   2.706   7.583   6.001
 1355SOL    HW1 8361   2.624   7.596   6.055
 1355SOL    HW2 8362   2.763   7.666   6.006
 1356SOL     OW 8363   4.568   0.230   2.385
 1356SOL    HW1 8364   4.663   0.226   2.353
 1356SOL    HW2 8365   4.567   0.230   2.485
 1357SOL     OW 8366   8.079   6.352   2.228
 1357SOL    HW1 8367   8.113   6.261   2.250
 1357SOL    HW2 8368   8.151   6.419   2.244
 1358SOL     OW 8369   2.954   6.169   3.830
 1358SOL    HW1 8370   2.879   6.119   3.787
 1358SOL    HW2 8371   3.037   6.114   3.827
 1359SOL     OW 8372   7.696  10.393   0.186
 1359SOL    HW1 8373   7.749  10.437   0.113
 1359SOL    HW2 8374   7.758  10.347   0.249
 1360SOL     OW 8375   5.871   6.033   3.628
 1360SOL    HW1 8376   5.862   5.934   3.636
 1360SOL    HW2 8377   5.779   6.073   3.620
 1361SOL     OW 8378   9.519   9.839   6.414
 1361SOL    HW1 8379   9.581   9.760   6.411
 1361SOL    HW2 8380   9.425   9.807   6.401
 1362SOL     OW 8381   6.326   6.070   5.856
 1362SOL    HW1 8382   6.285   6.159   5.876
 1362SOL    HW2 8383   6.270   6.021   5.790
 1363SOL     OW 8384   1.041   1.666   1.398
 1363SOL    HW1 8385   1.060   1.733   1.470
 1363SOL    HW2 8386   0.969   1.603   1.429
 1364SOL     OW 8387   2.516   0.224   4.398
 1364SOL    HW1 8388   2.424   0.217   4.358
 1364SOL    HW2 8389   2.518   0.299   4.464
 1365SOL     OW 8390   2.840   8.430   5.396
 1365SOL    HW1 8391   2.832   8.450   5.299
 1365SOL    HW2 8392   2.783   8.350   5.418
 1366SOL     OW 8393   6.452   5.955   5.644
 1366SOL    HW1 8394   6.545   5.978   5.617
 1366SOL    HW2 8395   6.435   5.987   5.737
 1367SOL     OW 8396   5.602   2.604   2.720
 1367SOL    HW1 8397   5.698   2.621   2.702
 1367SOL    HW2 8398   5.566   2.675   2.781
 1368SOL     OW 8399   8.793   9.103   3.307
 1368SOL    HW1 8400   8.772   9.013   3.268
 1368SOL    HW2 8401   8.885   9.101   3.346
 1369SOL     OW 8402   4.895   6.904   6.779
 1369SOL    HW1 8403   4.922   6.886   6.685
 1369SOL    HW2 8404   4.972   6.941   6.830
 1370SOL     OW 8405   4.742   9.873   5.380
 1370SOL    HW1 8406   4.827   9.848   5.426
 1370SOL    HW2 8407   4.726   9.811   5.303
 1371SOL     OW 8408   5.977   6.699   5.695
 1371SOL    HW1 8409   5.924   6.626   5.653
 1371SOL    HW2 8410   6.004   6.672   5.788
 1372SOL     OW 8411   4.947   7.015   7.143
 1372SOL    HW1 8412   5.022   6.961   7.182
 1372SOL    HW2 8413   4.956   7.016   7.043
 1373SOL     OW 8414   8.659   0.285   1.269
 1373SOL    HW1 8415   8.613   0.311   1.184
 1373SOL    HW2 8416   8.692   0.366   1.316
 1374SOL     OW 8417   6.028   8.079   6.385
 1374SOL    HW1 8418   6.111   8.112   6.339
 1374SOL    HW2 8419   6.044   8.076   6.484
 1375SOL     OW 8420   8.390   3.871   5.004
 1375SOL    HW1 8421   8.480   3.829   4.989
 1375SOL    HW2 8422   8.340   3.819   5.073
 1376SOL     OW 8423   2.934   3.520   1.703
 1376SOL    HW1 8424   3.028   3.524   1.669
 1376SOL    HW2 8425   2.925   3.580   1.782
 1377SOL     OW 8426   3.930   8.574   5.005
 1377SOL    HW1 8427   3.839   8.615   5.005
 1377SOL    HW2 8428   3.931   8.494   5.064
 1378SOL     OW 8429   1.177  10.031   1.408
 1378SOL    HW1 8430   1.189  10.073   1.498
 1378SOL    HW2 8431   1.256   9.974   1.387
 1379SOL     OW 8432   3.718   6.050   1.787
 1379SOL    HW1 8433   3.659   5.971   1.805
 1379SOL    HW2 8434   3.810   6.018   1.765
 1380SOL     OW 8435   1.716   6.597   3.402
 1380SOL    HW1 8436   1.626   6.614   3.363
 1380SOL    HW2 8437   1.775   6.676   3.385
 1381SOL     OW 8438  10.487  10.098   6.590
 1381SOL    HW1 8439  10.576  10.143   6.581
 1381SOL    HW2 8440  10.481  10.053   6.679
 1382SOL     OW 8441   9.730   7.213   1.358
 1382SOL    HW1 8442   9.822   7.218   1.320
 1382SOL    HW2 8443   9.735   7.215   1.458
 1383SOL     OW 8444   8.829   9.332   6.392
 1383SOL    HW1 8445   8.817   9.343   6.293
 1383SOL    HW2 8446   8.912   9.379   6.421
 1384SOL     OW 8447   5.575   8.289   6.281
 1384SOL    HW1 8448   5.492   8.334   6.315
 1384SOL    HW2 8449   5.589   8.314   6.185
 1385SOL     OW 8450   5.640   8.485   3.134
 1385SOL    HW1 8451   5.637   8.392   3.097
 1385SOL    HW2 8452   5.661   8.481   3.232
 1386SOL     OW 8453   7.750   2.086   5.930
 1386SOL    HW1 8454   7.830   2.097   5.989
 1386SOL    HW2 8455   7.767   2.012   5.865
 1387SOL     OW 8456   3.918   9.193   4.853
 1387SOL    HW1 8457   3.903   9.106   4.805
 1387SOL    HW2 8458   3.832   9.243   4.858
 1388SOL     OW 8459   2.330   4.207   1.419
 1388SOL    HW1 8460   2.257   4.178   1.358
 1388SOL    HW2 8461   2.414   4.221   1.367
 1389SOL     OW 8462   2.776  10.291   3.688
 1389SOL    HW1 8463   2.788  10.193   3.705
 1389SOL    HW2 8464   2.838  10.320   3.615
 1390SOL     OW 8465   7.278   6.153   2.526
 1390SOL    HW1 8466   7.224   6.070   2.512
 1390SOL    HW2 8467   7.365   6.130   2.568
 1391SOL     OW 8468   3.900   3.300   4.089
 1391SOL    HW1 8469   3.826   3.265   4.146
 1391SOL    HW2 8470   3.942   3.379   4.135
 1392SOL     OW 8471   9.557   4.946   0.886
 1392SOL    HW1 8472   9.472   4.899   0.911
 1392SOL    HW2 8473   9.554   4.971   0.789
 1393SOL     OW 8474   7.738   9.577   1.065
 1393SOL    HW1 8475   7.837   9.589   1.067
 1393SOL    HW2 8476   7.705   9.553   1.156
 1394SOL     OW 8477   5.880   5.652   4.126
 1394SOL    HW1 8478   5.972   5.661   4.166
 1394SOL    HW2 8479   5.854   5.739   4.084
 1395SOL     OW 8480   2.213   4.858   1.535
 1395SOL    HW1 8481   2.206   4.932   1.603
 1395SOL    HW2 8482   2.123   4.842   1.495
 1396SOL     OW 8483   7.625   9.103   4.547
 1396SOL    HW1 8484   7.614   9.036   4.473
 1396SOL    HW2 8485   7.720   9.105   4.577
 1397SOL     OW 8486   3.923   4.020   6.444
 1397SOL    HW1 8487   3.925   3.995   6.541
 1397SOL    HW2 8488   3.844   3.978   6.400
 1398SOL     OW 8489   2.298   2.931   0.074
 1398SOL    HW1 8490   2.230   2.867   0.109
 1398SOL    HW2 8491   2.282   3.021   0.114
 1399SOL     OW 8492   3.320   6.490   0.420
 1399SOL    HW1 8493   3.333   6.424   0.494
 1399SOL    HW2 8494   3.309   6.441   0.333
 1400SOL     OW 8495   1.470   2.588   4.443
 1400SOL    HW1 8496   1.386   2.563   4.490
 1400SOL    HW2 8497   1.526   2.506   4.427
 1401SOL     OW 8498  10.235   9.308   6.271
 1401SOL    HW1 8499  10.287   9.279   6.191
 1401SOL    HW2 8500  10.159   9.367   6.243
 1402SOL     OW 8501   0.791   1.665   3.924
 1402SOL    HW1 8502   0.825   1.579   3.962
 1402SOL    HW2 8503   0.691   1.664   3.923
 1403SOL     OW 8504   3.201   6.490   1.993
 1403SOL    HW1 8505   3.149   6.452   2.070
 1403SOL    HW2 8506   3.141   6.502   1.914
 1404SOL     OW 8507   4.513   5.777   4.151
 1404SOL    HW1 8508   4.466   5.793   4.064
 1404SOL    HW2 8509   4.520   5.864   4.201
 1405SOL     OW 8510  10.277   5.561   0.051
 1405SOL    HW1 8511  10.311   5.648   0.013
 1405SOL    HW2 8512  10.345   5.490   0.036
 1406SOL     OW 8513   3.448   7.858   0.695
 1406SOL    HW1 8514   3.505   7.898   0.766
 1406SOL    HW2 8515   3.438   7.922   0.619
 1407SOL     OW 8516   8.817   9.946   0.291
 1407SOL    HW1 8517   8.719   9.952   0.311
 1407SOL    HW2 8518   8.847   9.851   0.303
 1408SOL     OW 8519   9.274   9.706   1.041
 1408SOL    HW1 8520   9.301   9.621   0.996
 1408SOL    HW2 8521   9.270   9.692   1.140
 1409SOL     OW 8522   0.699   7.146   6.964
 1409SOL    HW1 8523   0.701   7.110   7.057
 1409SOL    HW2 8524   0.610   7.126   6.922
 1410SOL     OW 8525   0.893   7.179   3.635
 1410SOL    HW1 8526   0.830   7.244   3.678
 1410SOL    HW2 8527   0.890   7.189   3.536
 1411SOL     OW 8528   4.007   2.152   2.577
 1411SOL    HW1 8529   4.096   2.178   2.540
 1411SOL    HW2 8530   3.990   2.204   2.660
 1412SOL     OW 8531   6.180   6.257   6.288
 1412SOL    HW1 8532   6.182   6.300   6.198
 1412SOL    HW2 8533   6.088   6.263   6.326
 1413SOL     OW 8534   4.799   4.757   2.408
 1413SOL    HW1 8535   4.815   4.855   2.396
 1413SOL    HW2 8536   4.820   4.731   2.502
 1414SOL     OW 8537   8.737   1.248   7.475
 1414SOL    HW1 8538   8.653   1.289   7.512
 1414SOL    HW2 8539   8.773   1.306   7.402
 1415SOL     OW 8540   0.081   7.203   1.234
 1415SOL    HW1 8541   0.093   7.294   1.194
 1415SOL    HW2 8542   0.165   7.150   1.223
 1416SOL     OW 8543   6.123   2.714   7.010
 1416SOL    HW1 8544   6.144   2.736   7.105
 1416SOL    HW2 8545   6.184   2.641   6.978
 1417SOL     OW 8546   0.275   8.436   2.379
 1417SOL    HW1 8547   0.202   8.455   2.313
 1417SOL    HW2 8548   0.241   8.452   2.472
 1418SOL     OW 8549   7.620   2.841   5.331
 1418SOL    HW1 8550   7.715   2.816   5.312
 1418SOL    HW2 8551   7.563   2.815   5.254
 1419SOL     OW 8552   6.439   6.264   4.978
 1419SOL    HW1 8553   6.426   6.172   5.014
 1419SOL    HW2 8554   6.361   6.321   5.005
 1420SOL     OW 8555   4.692   0.732   5.032
 1420SOL    HW1 8556   4.612   0.693   5.078
 1420SOL    HW2 8557   4.775   0.688   5.067
 1421SOL     OW 8558   5.825   8.333   4.450
 1421SOL    HW1 8559   5.899   8.329   4.383
 1421SOL    HW2 8560   5.739   8.307   4.406
 1422SOL     OW 8561   6.599   5.365   5.313
 1422SOL    HW1 8562   6.562   5.292   5.257
 1422SOL    HW2 8563   6.692   5.341   5.342
 1423SOL     OW 8564   2.191   1.459   5.069
 1423SOL    HW1 8565   2.187   1.363   5.042
 1423SOL    HW2 8566   2.267   1.504   5.022
 1424SOL     OW 8567   7.122   9.278   2.177
 1424SOL    HW1 8568   7.170   9.206   2.227
 1424SOL    HW2 8569   7.131   9.262   2.078
 1425SOL     OW 8570   1.963   5.547   1.210
 1425SOL    HW1 8571   1.978   5.614   1.137
 1425SOL    HW2 8572   1.986   5.456   1.177
 1426SOL     OW 8573   3.797   4.482   4.550
 1426SOL    HW1 8574   3.839   4.498   4.639
 1426SOL    HW2 8575   3.862   4.434   4.490
 1427SOL     OW 8576   3.420   9.313   6.526
 1427SOL    HW1 8577   3.484   9.313   6.604
 1427SOL    HW2 8578   3.332   9.351   6.556
 1428SOL     OW 8579   2.828   9.664   5.396
 1428SOL    HW1 8580   2.911   9.678   5.341
 1428SOL    HW2 8581   2.779   9.751   5.404
 1429SOL     OW 8582   9.173   0.929   4.054
 1429SOL    HW1 8583   9.093   0.888   4.098
 1429SOL    HW2 8584   9.255   0.908   4.107
 1430SOL     OW 8585   4.677   1.969   4.932
 1430SOL    HW1 8586   4.684   2.035   5.007
 1430SOL    HW2 8587   4.601   1.995   4.872
 1431SOL     OW 8588   1.693   2.005   3.404
 1431SOL    HW1 8589   1.711   2.000   3.306
 1431SOL    HW2 8590   1.608   2.054   3.420
 1432SOL     OW 8591   9.855   5.994   3.020
 1432SOL    HW1 8592   9.784   5.951   2.964
 1432SOL    HW2 8593   9.825   5.999   3.115
 1433SOL     OW 8594   6.212  10.408   6.320
 1433SOL    HW1 8595   6.124  10.410   6.272
 1433SOL    HW2 8596   6.272  10.341   6.276
 1434SOL     OW 8597   1.731   4.900   6.294
 1434SOL    HW1 8598   1.694   4.834   6.359
 1434SOL    HW2 8599   1.816   4.938   6.329
 1435SOL     OW 8600   4.422   2.061   0.033
 1435SOL    HW1 8601   4.391   1.976  -0.011
 1435SOL    HW2 8602   4.409   2.138  -0.030
 1436SOL     OW 8603   1.983   1.731   4.469
 1436SOL    HW1 8604   1.974   1.634   4.491
 1436SOL    HW2 8605   1.892   1.773   4.465
 1437SOL     OW 8606  10.573   1.236   6.810
 1437SOL    HW1 8607  10.668   1.250   6.837
 1437SOL    HW2 8608  10.569   1.171   6.735
 1438SOL     OW 8609   0.271   0.359   2.534
 1438SOL    HW1 8610   0.185   0.402   2.507
 1438SOL    HW2 8611   0.257   0.307   2.618
 1439SOL     OW 8612   8.835   0.743   5.527
 1439SOL    HW1 8613   8.736   0.733   5.524
 1439SOL    HW2 8614   8.878   0.669   5.474
 1440SOL     OW 8615  10.015   2.920   1.653
 1440SOL    HW1 8616  10.103   2.918   1.700
 1440SOL    HW2 8617   9.959   2.994   1.690
 1441SOL     OW 8618   4.149   7.892   5.394
 1441SOL    HW1 8619   4.234   7.839   5.399
 1441SOL    HW2 8620   4.170   7.989   5.402
 1442SOL     OW 8621   3.956   6.636   0.472
 1442SOL    HW1 8622   3.991   6.631   0.378
 1442SOL    HW2 8623   4.002   6.567   0.527
 1443SOL     OW 8624   4.072   0.263   7.269
 1443SOL    HW1 8625   4.124   0.283   7.352
 1443SOL    HW2 8626   4.048   0.348   7.223
 1444SOL     OW 8627   3.841   0.627   1.742
 1444SOL    HW1 8628   3.847   0.558   1.814
 1444SOL    HW2 8629   3.811   0.714   1.782
 1445SOL     OW 8630   9.392   8.934   2.714
 1445SOL    HW1 8631   9.381   9.014   2.773
 1445SOL    HW2 8632   9.435   8.859   2.766
 1446SOL     OW 8633   0.222   8.785   3.352
 1446SOL    HW1 8634   0.276   8.864   3.380
 1446SOL    HW2 8635   0.166   8.810   3.273
 1447SOL     OW 8636   1.973   9.315   1.119
 1447SOL    HW1 8637   1.906   9.377   1.078
 1447SOL    HW2 8638   1.998   9.244   1.052
 1448SOL     OW 8639   4.395  10.616   1.501
 1448SOL    HW1 8640   4.401  10.677   1.581
 1448SOL    HW2 8641   4.375  10.670   1.420
 1449SOL     OW 8642   5.259   0.558   2.093
 1449SOL    HW1 8643   5.221   0.649   2.106
 1449SOL    HW2 8644   5.327   0.560   2.020
 1450SOL     OW 8645   8.241   5.403   0.652
 1450SOL    HW1 8646   8.146   5.404   0.684
 1450SOL    HW2 8647   8.245   5.361   0.561
 1451SOL     OW 8648  10.559   7.029   0.821
 1451SOL    HW1 8649  10.493   6.964   0.860
 1451SOL    HW2 8650  10.633   6.979   0.776
 1452SOL     OW 8651  10.041   2.687   4.518
 1452SOL    HW1 8652  10.105   2.726   4.585
 1452SOL    HW2 8653  10.056   2.588   4.512
 1453SOL     OW 8654   9.114   2.300   6.691
 1453SOL    HW1 8655   9.040   2.262   6.634
 1453SOL    HW2 8656   9.096   2.397   6.708
 1454SOL     OW 8657   0.624   0.349   0.392
 1454SOL    HW1 8658   0.598   0.420   0.326
 1454SOL    HW2 8659   0.645   0.264   0.343
 1455SOL     OW 8660   4.522   6.367   7.142
 1455SOL    HW1 8661   4.551   6.426   7.067
 1455SOL    HW2 8662   4.463   6.419   7.204
 1456SOL     OW 8663   2.135   8.921   5.679
 1456SOL    HW1 8664   2.049   8.913   5.730
 1456SOL    HW2 8665   2.161   8.831   5.644
 1457SOL     OW 8666  10.433   3.816   3.122
 1457SOL    HW1 8667  10.446   3.754   3.044
 1457SOL    HW2 8668  10.335   3.829   3.138
 1458SOL     OW 8669  10.461   1.792   1.209
 1458SOL    HW1 8670  10.506   1.882   1.205
 1458SOL    HW2 8671  10.379   1.798   1.266
 1459SOL     OW 8672   2.678   3.160   6.656
 1459SOL    HW1 8673   2.746   3.096   6.618
 1459SOL    HW2 8674   2.593   3.151   6.605
 1460SOL     OW 8675   7.838   5.253   3.006
 1460SOL    HW1 8676   7.870   5.346   2.989
 1460SOL    HW2 8677   7.833   5.236   3.104
 1461SOL     OW 8678   2.272   4.352   6.079
 1461SOL    HW1 8679   2.342   4.305   6.132
 1461SOL    HW2 8680   2.271   4.449   6.103
 1462SOL     OW 8681   0.837   2.069   1.873
 1462SOL    HW1 8682   0.931   2.037   1.886
 1462SOL    HW2 8683   0.833   2.130   1.794
 1463SOL     OW 8684   3.404   5.809   4.876
 1463SOL    HW1 8685   3.356   5.896   4.890
 1463SOL    HW2 8686   3.387   5.776   4.783
 1464SOL     OW 8687   0.885   6.289   6.928
 1464SOL    HW1 8688   0.931   6.268   7.014
 1464SOL    HW2 8689   0.839   6.208   6.894
 1465SOL     OW 8690   5.195   6.860   2.336
 1465SOL    HW1 8691   5.115   6.804   2.313
 1465SOL    HW2 8692   5.199   6.939   2.276
 1466SOL     OW 8693   9.529   9.228   2.356
 1466SOL    HW1 8694   9.440   9.190   2.382
 1466SOL    HW2 8695   9.585   9.157   2.313
 1467SOL     OW 8696   6.967   1.388   1.724
 1467SOL    HW1 8697   6.903   1.318   1.694
 1467SOL    HW2 8698   6.943   1.417   1.817
 1468SOL     OW 8699   3.274   4.293   2.251
 1468SOL    HW1 8700   3.317   4.239   2.323
 1468SOL    HW2 8701   3.225   4.232   2.189
 1469SOL     OW 8702   6.507   8.733   7.360
 1469SOL    HW1 8703   6.454   8.711   7.442
 1469SOL    HW2 8704   6.560   8.653   7.332
 1470SOL     OW 8705   2.670   5.925   7.509
 1470SOL    HW1 8706   2.654   6.010   7.458
 1470SOL    HW2 8707   2.583   5.879   7.525
 1471SOL     OW 8708   3.230   0.409   3.168
 1471SOL    HW1 8709   3.242   0.407   3.267
 1471SOL    HW2 8710   3.302   0.355   3.124
 1472SOL     OW 8711   3.769   1.909   0.258
 1472SOL    HW1 8712   3.770   1.830   0.196
 1472SOL    HW2 8713   3.862   1.932   0.284
 1473SOL     OW 8714   1.268   2.973   2.684
 1473SOL    HW1 8715   1.330   2.917   2.630
 1473SOL    HW2 8716   1.192   3.003   2.626
 1474SOL     OW 8717   2.363   6.948   1.700
 1474SOL    HW1 8718   2.456   6.973   1.725
 1474SOL    HW2 8719   2.366   6.881   1.626
 1475SOL     OW 8720   0.104  10.479   6.852
 1475SOL    HW1 8721   0.195  10.494   6.813
 1475SOL    HW2 8722   0.037  10.533   6.802
 1476SOL     OW 8723  10.149   0.972   7.353
 1476SOL    HW1 8724  10.209   0.897   7.327
 1476SOL    HW2 8725  10.143   0.977   7.453
 1477SOL     OW 8726   9.500  10.391   0.557
 1477SOL    HW1 8727   9.523  10.318   0.494
 1477SOL    HW2 8728   9.412  10.371   0.601
 1478SOL     OW 8729   3.627   5.997   2.139
 1478SOL    HW1 8730   3.652   6.069   2.074
 1478SOL    HW2 8731   3.628   5.908   2.092
 1479SOL     OW 8732   2.094   5.443   0.820
 1479SOL    HW1 8733   2.072   5.392   0.904
 1479SOL    HW2 8734   2.181   5.410   0.783
 1480SOL     OW 8735   1.580   5.024   2.390
 1480SOL    HW1 8736   1.642   4.949   2.414
 1480SOL    HW2 8737   1.524   5.048   2.469
 1481SOL     OW 8738   1.696   2.294   1.740
 1481SOL    HW1 8739   1.782   2.253   1.709
 1481SOL    HW2 8740   1.624   2.276   1.674
 1482SOL     OW 8741   4.400   0.129   1.269
 1482SOL    HW1 8742   4.380   0.227   1.269
 1482SOL    HW2 8743   4.490   0.113   1.228
 1483SOL     OW 8744   5.279   3.214   3.849
 1483SOL    HW1 8745   5.236   3.302   3.830
 1483SOL    HW2 8746   5.256   3.149   3.776
 1484SOL     OW 8747   2.250   3.924   6.363
 1484SOL    HW1 8748   2.312   3.924   6.285
 1484SOL    HW2 8749   2.156   3.928   6.330
 1485SOL     OW 8750   2.632   6.932   1.722
 1485SOL    HW1 8751   2.603   6.895   1.810
 1485SOL    HW2 8752   2.695   6.868   1.678
 1486SOL     OW 8753   4.708   2.485   1.889
 1486SOL    HW1 8754   4.783   2.543   1.922
 1486SOL    HW2 8755   4.712   2.396   1.935
 1487SOL     OW 8756   1.525   2.454   1.250
 1487SOL    HW1 8757   1.441   2.408   1.278
 1487SOL    HW2 8758   1.569   2.403   1.176
 1488SOL     OW 8759   3.859   9.651   2.438
 1488SOL    HW1 8760   3.815   9.679   2.353
 1488SOL    HW2 8761   3.804   9.579   2.482
 1489SOL     OW 8762   4.957   9.545   1.041
 1489SOL    HW1 8763   5.036   9.507   1.088
 1489SOL    HW2 8764   4.953   9.510   0.947
 1490SOL     OW 8765   6.070   2.370   5.885
 1490SOL    HW1 8766   6.073   2.299   5.815
 1490SOL    HW2 8767   6.150   2.360   5.945
 1491SOL     OW 8768   5.673   6.661   2.283
 1491SOL    HW1 8769   5.722   6.640   2.367
 1491SOL    HW2 8770   5.606   6.734   2.301
 1492SOL     OW 8771   4.651   2.725   2.386
 1492SOL    HW1 8772   4.609   2.759   2.470
 1492SOL    HW2 8773   4.580   2.710   2.317
 1493SOL     OW 8774   5.400   2.298   5.320
 1493SOL    HW1 8775   5.463   2.222   5.307
 1493SOL    HW2 8776   5.448   2.384   5.300
 1494SOL     OW 8777   7.576   4.115   4.441
 1494SOL    HW1 8778   7.534   4.027   4.420
 1494SOL    HW2 8779   7.668   4.118   4.401
 1495SOL     OW 8780   2.908   1.519   4.989
 1495SOL    HW1 8781   2.958   1.507   4.903
 1495SOL    HW2 8782   2.905   1.616   5.012
 1496SOL     OW 8783   0.301   6.943   2.367
 1496SOL    HW1 8784   0.291   6.861   2.424
 1496SOL    HW2 8785   0.246   6.933   2.284
 1497SOL     OW 8786   9.345   1.504   2.068
 1497SOL    HW1 8787   9.356   1.415   2.112
 1497SOL    HW2 8788   9.282   1.559   2.122
 1498SOL     OW 8789   4.971   5.631   3.501
 1498SOL    HW1 8790   4.941   5.718   3.539
 1498SOL    HW2 8791   5.068   5.636   3.479
 1499SOL     OW 8792   1.348   6.177   0.817
 1499SOL    HW1 8793   1.414   6.109   0.852
 1499SOL    HW2 8794   1.286   6.204   0.891
 1500SOL     OW 8795   1.613   4.181   4.359
 1500SOL    HW1 8796   1.642   4.196   4.454
 1500SOL    HW2 8797   1.688   4.138   4.308
 1501SOL     OW 8798   5.988   3.762   2.918
 1501SOL    HW1 8799   5.928   3.799   2.988
 1501SOL    HW2 8800   5.934   3.715   2.848
 1502SOL     OW 8801   5.148   7.233   5.774
 1502SOL    HW1 8802   5.116   7.200   5.863
 1502SOL    HW2 8803   5.105   7.322   5.755
 1503SOL     OW 8804   7.246   1.801   2.407
 1503SOL    HW1 8805   7.342   1.830   2.402
 1503SOL    HW2 8806   7.241   1.705   2.434
 1504SOL     OW 8807   9.947   0.999   3.518
 1504SOL    HW1 8808   9.979   0.959   3.604
 1504SOL    HW2 8809   9.909   1.090   3.536
 1505SOL     OW 8810   5.326   8.763   2.830
 1505SOL    HW1 8811   5.345   8.840   2.768
 1505SOL    HW2 8812   5.408   8.706   2.837
 1506SOL     OW 8813  10.066   5.674   5.758
 1506SOL    HW1 8814   9.970   5.647   5.772
 1506SOL    HW2 8815  10.119   5.648   5.839
 1507SOL     OW 8816   9.990   7.068   1.805
 1507SOL    HW1 8817  10.023   6.992   1.860
 1507SOL    HW2 8818   9.903   7.101   1.843
 1508SOL     OW 8819   5.456   0.874   0.773
 1508SOL    HW1 8820   5.457   0.836   0.681
 1508SOL    HW2 8821   5.546   0.861   0.815
 1509SOL     OW 8822   2.138   8.105   6.355
 1509SOL    HW1 8823   2.130   8.203   6.376
 1509SOL    HW2 8824   2.083   8.052   6.420
 1510SOL     OW 8825   0.788   8.683   0.988
 1510SOL    HW1 8826   0.732   8.673   1.070
 1510SOL    HW2 8827   0.807   8.779   0.972
 1511SOL     OW 8828   1.758   8.557   6.798
 1511SOL    HW1 8829   1.751   8.626   6.725
 1511SOL    HW2 8830   1.780   8.602   6.884
 1512SOL     OW 8831   5.588   5.276   2.877
 1512SOL    HW1 8832   5.675   5.229   2.890
 1512SOL    HW2 8833   5.579   5.304   2.782
 1513SOL     OW 8834   0.484   9.230   3.512
 1513SOL    HW1 8835   0.565   9.278   3.547
 1513SOL    HW2 8836   0.503   9.197   3.420
 1514SOL     OW 8837   9.535   3.293   6.176
 1514SOL    HW1 8838   9.582   3.381   6.175
 1514SOL    HW2 8839   9.600   3.220   6.197
 1515SOL     OW 8840   0.845   8.058   3.758
 1515SOL    HW1 8841   0.923   8.096   3.807
 1515SOL    HW2 8842   0.807   8.127   3.696
 1516SOL     OW 8843  10.268   2.434   5.750
 1516SOL    HW1 8844  10.289   2.394   5.838
 1516SOL    HW2 8845  10.352   2.443   5.697
 1517SOL     OW 8846   3.527   2.850   0.882
 1517SOL    HW1 8847   3.444   2.803   0.852
 1517SOL    HW2 8848   3.602   2.830   0.819
 1518SOL     OW 8849   4.413   0.783   5.410
 1518SOL    HW1 8850   4.504   0.779   5.368
 1518SOL    HW2 8851   4.419   0.822   5.502
 1519SOL     OW 8852   8.254   8.278   2.028
 1519SOL    HW1 8853   8.185   8.222   1.982
 1519SOL    HW2 8854   8.309   8.325   1.960
 1520SOL     OW 8855   4.487  10.327   5.328
 1520SOL    HW1 8856   4.390  10.340   5.349
 1520SOL    HW2 8857   4.507  10.230   5.323
 1521SOL     OW 8858   9.340   4.801   1.620
 1521SOL    HW1 8859   9.282   4.774   1.543
 1521SOL    HW2 8860   9.386   4.720   1.658
 1522SOL     OW 8861   3.350   6.965   7.146
 1522SOL    HW1 8862   3.358   6.976   7.046
 1522SOL    HW2 8863   3.366   6.870   7.171
 1523SOL     OW 8864   4.050   2.835   1.044
 1523SOL    HW1 8865   4.047   2.861   0.948
 1523SOL    HW2 8866   4.034   2.915   1.102
 1524SOL     OW 8867   2.083   5.298   3.493
 1524SOL    HW1 8868   2.021   5.372   3.519
 1524SOL    HW2 8869   2.038   5.238   3.427
 1525SOL     OW 8870   8.989   3.565   1.486
 1525SOL    HW1 8871   9.002   3.574   1.387
 1525SOL    HW2 8872   8.923   3.634   1.517
 1526SOL     OW 8873   2.186   4.222   1.922
 1526SOL    HW1 8874   2.128   4.166   1.862
 1526SOL    HW2 8875   2.250   4.162   1.971
 1527SOL     OW 8876   7.907   4.567   0.041
 1527SOL    HW1 8877   7.886   4.470   0.053
 1527SOL    HW2 8878   7.874   4.618   0.120
 1528SOL     OW 8879   2.821   6.786   0.879
 1528SOL    HW1 8880   2.885   6.712   0.861
 1528SOL    HW2 8881   2.784   6.777   0.972
 1529SOL     OW 8882   4.788   7.475   1.107
 1529SOL    HW1 8883   4.840   7.439   1.184
 1529SOL    HW2 8884   4.847   7.534   1.052
 1530SOL     OW 8885  10.223   0.701   2.116
 1530SOL    HW1 8886  10.276   0.617   2.130
 1530SOL    HW2 8887  10.161   0.690   2.038
[truncated: 3,202,652 more chars]
