# Supplementary material for: In Silico Structural Analysis of the Grapevine Serine Protease VviSBT4.19 Involved in Defense against P. viticola
Source: J Agric Food Chem. 2025 Dec 24;74(1):1724–32. doi: 10.1021/acs.jafc.5c11183 (PMC12818760; doi:10.1021/acs.jafc.5c11183)
Supplement: Supplementary file 2 [file jf5c11183_si_002.zip › Supporting-Information/wt_out_3.gro]

Protein in water t= 150000.00000 step= 10000
80055
    1THR      N    1   8.109   6.170   2.605
    1THR     H1    2   8.074   6.264   2.613
    1THR     H2    3   8.198   6.161   2.561
    1THR     H3    4   8.038   6.120   2.557
    1THR     CA    5   8.103   6.104   2.736
    1THR     CB    6   8.027   6.192   2.835
    1THR    OG1    7   7.906   6.235   2.773
    1THR    HG1    8   7.850   6.287   2.838
    1THR    CG2    9   8.113   6.315   2.869
    1THR      C   10   8.059   5.958   2.751
    1THR      O   11   8.136   5.863   2.760
    2THR      N   12   7.928   5.939   2.739
    2THR      H   13   7.865   6.010   2.708
    2THR     CA   14   7.857   5.812   2.762
    2THR     CB   15   7.708   5.831   2.791
    2THR    OG1   16   7.667   5.964   2.758
    2THR    HG1   17   7.622   6.005   2.837
    2THR    CG2   18   7.690   5.819   2.943
    2THR      C   19   7.866   5.730   2.633
    2THR      O   20   7.831   5.782   2.527
    3ARG      N   21   7.932   5.615   2.638
    3ARG      H   22   7.970   5.589   2.727
    3ARG     CA   23   7.947   5.516   2.531
    3ARG     CB   24   8.072   5.432   2.557
    3ARG     CG   25   8.205   5.507   2.563
    3ARG     CD   26   8.232   5.587   2.435
    3ARG     NE   27   8.367   5.644   2.431
    3ARG     HE   28   8.435   5.608   2.495
    3ARG     CZ   29   8.393   5.755   2.360
    3ARG    NH1   30   8.306   5.831   2.293
    3ARG   HH11   31   8.210   5.816   2.269
    3ARG   HH12   32   8.345   5.918   2.264
    3ARG    NH2   33   8.516   5.806   2.380
    3ARG   HH21   34   8.569   5.763   2.452
    3ARG   HH22   35   8.550   5.877   2.318
    3ARG      C   36   7.823   5.430   2.506
    3ARG      O   37   7.759   5.380   2.598
    4SER      N   38   7.791   5.406   2.379
    4SER      H   39   7.856   5.429   2.307
    4SER     CA   40   7.670   5.343   2.323
    4SER     CB   41   7.646   5.194   2.346
    4SER     OG   42   7.743   5.116   2.274
    4SER     HG   43   7.840   5.141   2.281
    4SER      C   44   7.542   5.422   2.351
    4SER      O   45   7.452   5.363   2.409
    5TRP      N   46   7.538   5.544   2.299
    5TRP      H   47   7.607   5.575   2.233
    5TRP     CA   48   7.436   5.646   2.331
    5TRP     CB   49   7.466   5.780   2.265
    5TRP     CG   50   7.415   5.899   2.346
    5TRP    CD1   51   7.449   5.934   2.470
    5TRP    HD1   52   7.519   5.871   2.525
    5TRP    CD2   53   7.351   6.008   2.289
    5TRP    NE1   54   7.417   6.061   2.496
    5TRP    HE1   55   7.436   6.112   2.580
    5TRP    CE2   56   7.361   6.108   2.385
    5TRP    CE3   57   7.269   6.028   2.178
    5TRP    HE3   58   7.278   5.968   2.087
    5TRP    CZ2   59   7.294   6.229   2.372
    5TRP    HZ2   60   7.298   6.311   2.444
    5TRP    CZ3   61   7.206   6.150   2.157
    5TRP    HZ3   62   7.121   6.154   2.090
    5TRP    CH2   63   7.223   6.248   2.254
    5TRP    HH2   64   7.175   6.343   2.231
    5TRP      C   65   7.290   5.608   2.305
    5TRP      O   66   7.262   5.536   2.209
    6AS4      N   67   7.203   5.676   2.379
    6AS4      H   68   7.235   5.743   2.447
    6AS4     CA   69   7.057   5.663   2.384
    6AS4     CB   70   7.006   5.760   2.491
    6AS4     CG   71   7.036   5.718   2.635
    6AS4    OD1   72   7.037   5.594   2.650
    6AS4   HD11   73   7.034   5.571   2.747
    6AS4   HD12   74   7.048   5.551   2.560
    6AS4    OD2   75   7.060   5.807   2.719
    6AS4   HD21   76   7.106   5.767   2.799
    6AS4   HD22   77   7.018   5.892   2.688
    6AS4      C   78   6.988   5.670   2.247
    6AS4      O   79   6.995   5.770   2.177
    7PHE      N   80   6.900   5.573   2.223
    7PHE      H   81   6.885   5.506   2.296
    7PHE     CA   82   6.831   5.553   2.095
    7PHE     CB   83   6.799   5.406   2.070
    7PHE     CG   84   6.731   5.376   1.936
    7PHE    CD1   85   6.791   5.417   1.818
    7PHE    HD1   86   6.897   5.445   1.818
    7PHE    CD2   87   6.593   5.359   1.941
    7PHE    HD2   88   6.544   5.346   2.037
    7PHE    CE1   89   6.709   5.447   1.709
    7PHE    HE1   90   6.758   5.467   1.614
    7PHE    CE2   91   6.510   5.388   1.833
    7PHE    HE2   92   6.402   5.384   1.844
    7PHE     CZ   93   6.571   5.441   1.720
    7PHE     HZ   94   6.518   5.475   1.631
    7PHE      C   95   6.700   5.632   2.099
    7PHE      O   96   6.624   5.619   2.194
    8VAL      N   97   6.674   5.699   1.987
    8VAL      H   98   6.703   5.666   1.897
    8VAL     CA   99   6.566   5.798   1.972
    8VAL     CB  100   6.598   5.910   1.873
    8VAL    CG1  101   6.711   6.004   1.915
    8VAL    CG2  102   6.633   5.849   1.737
    8VAL      C  103   6.430   5.733   1.946
    8VAL      O  104   6.372   5.747   1.839
    9GLY      N  105   6.376   5.678   2.055
    9GLY      H  106   6.427   5.666   2.140
    9GLY     CA  107   6.240   5.623   2.060
    9GLY      C  108   6.240   5.527   2.179
    9GLY      O  109   6.346   5.503   2.238
   10PHE      N  110   6.127   5.519   2.248
   10PHE      H  111   6.054   5.583   2.225
   10PHE     CA  112   6.097   5.420   2.353
   10PHE     CB  113   5.964   5.452   2.421
   10PHE     CG  114   5.974   5.442   2.573
   10PHE    CD1  115   5.926   5.330   2.641
   10PHE    HD1  116   5.891   5.244   2.584
   10PHE    CD2  117   6.002   5.559   2.641
   10PHE    HD2  118   6.026   5.645   2.578
   10PHE    CE1  119   5.916   5.334   2.780
   10PHE    HE1  120   5.866   5.256   2.839
   10PHE    CE2  121   5.984   5.563   2.779
   10PHE    HE2  122   6.017   5.647   2.840
   10PHE     CZ  123   5.947   5.450   2.850
   10PHE     HZ  124   5.962   5.456   2.958
   10PHE      C  125   6.087   5.277   2.298
   10PHE      O  126   6.021   5.248   2.198
   11PRO      N  127   6.129   5.183   2.382
   11PRO     CA  128   6.119   5.038   2.363
   11PRO     CB  129   6.182   4.962   2.480
   11PRO     CG  130   6.204   5.074   2.581
   11PRO     CD  131   6.212   5.204   2.501
   11PRO      C  132   5.972   4.996   2.360
   11PRO      O  133   5.887   5.054   2.427
   12GLN      N  134   5.940   4.882   2.298
   12GLN      H  135   6.010   4.824   2.257
   12GLN     CA  136   5.806   4.824   2.316
   12GLN     CB  137   5.766   4.747   2.191
   12GLN     CG  138   5.725   4.854   2.089
   12GLN     CD  139   5.683   4.808   1.949
   12GLN    OE1  140   5.750   4.848   1.854
   12GLN    NE2  141   5.558   4.771   1.925
   12GLN   HE21  142   5.485   4.778   1.994
   12GLN   HE22  143   5.545   4.728   1.836
   12GLN      C  144   5.812   4.736   2.441
   12GLN      O  145   5.903   4.654   2.452
   13GLN      N  146   5.710   4.740   2.526
   13GLN      H  147   5.641   4.813   2.519
   13GLN     CA  148   5.690   4.655   2.645
   13GLN     CB  149   5.636   4.519   2.600
   13GLN     CG  150   5.499   4.541   2.537
   13GLN     CD  151   5.443   4.437   2.440
   13GLN    OE1  152   5.477   4.442   2.321
   13GLN    NE2  153   5.364   4.344   2.494
   13GLN   HE21  154   5.335   4.328   2.588
   13GLN   HE22  155   5.330   4.275   2.431
   13GLN      C  156   5.807   4.646   2.743
   13GLN      O  157   5.775   4.687   2.854
   14VAL      N  158   5.928   4.608   2.704
   14VAL      H  159   5.947   4.591   2.608
   14VAL     CA  160   6.036   4.563   2.794
   14VAL     CB  161   6.153   4.491   2.726
   14VAL    CG1  162   6.086   4.362   2.678
   14VAL    CG2  163   6.216   4.560   2.605
   14VAL      C  164   6.092   4.681   2.874
   14VAL      O  165   6.118   4.784   2.812
   15LY3      N  166   6.147   4.654   2.992
   15LY3      H  167   6.128   4.563   3.030
   15LY3     CA  168   6.188   4.754   3.092
   15LY3     CB  169   6.228   4.683   3.222
   15LY3     CG  170   6.114   4.610   3.293
   15LY3     CD  171   6.017   4.714   3.351
   15LY3     CE  172   5.892   4.675   3.429
   15LY3     NZ  173   5.763   4.667   3.358
   15LY3    HZ1  174   5.685   4.645   3.415
   15LY3    HZ2  175   5.748   4.750   3.303
   15LY3    HZ3  176   5.763   4.596   3.288
   15LY3      C  177   6.305   4.847   3.062
   15LY3      O  178   6.366   4.897   3.157
   16ARG      N  179   6.338   4.870   2.935
   16ARG      H  180   6.274   4.853   2.860
   16ARG     CA  181   6.470   4.926   2.901
   16ARG     CB  182   6.494   4.880   2.757
   16ARG     CG  183   6.642   4.878   2.720
   16ARG     CD  184   6.668   4.844   2.573
   16ARG     NE  185   6.610   4.939   2.477
   16ARG     HE  186   6.631   5.034   2.502
   16ARG     CZ  187   6.542   4.907   2.366
   16ARG    NH1  188   6.542   4.784   2.314
   16ARG   HH11  189   6.593   4.712   2.361
   16ARG   HH12  190   6.498   4.774   2.224
   16ARG    NH2  191   6.521   5.005   2.276
   16ARG   HH21  192   6.529   5.100   2.305
   16ARG   HH22  193   6.527   4.983   2.179
   16ARG      C  194   6.481   5.075   2.934
   16ARG      O  195   6.439   5.158   2.854
   17THR      N  196   6.583   5.102   3.015
   17THR      H  197   6.642   5.029   3.048
   17THR     CA  198   6.625   5.229   3.078
   17THR     CB  199   6.675   5.202   3.220
   17THR    OG1  200   6.791   5.119   3.211
   17THR    HG1  201   6.841   5.120   3.298
   17THR    CG2  202   6.567   5.129   3.299
   17THR      C  203   6.738   5.302   3.005
   17THR      O  204   6.813   5.238   2.932
   18SER      N  205   6.773   5.423   3.046
   18SER      H  206   6.735   5.464   3.129
   18SER     CA  207   6.868   5.506   2.971
   18SER     CB  208   6.786   5.619   2.908
   18SER     OG  209   6.699   5.564   2.810
   18SER     HG  210   6.624   5.630   2.805
   18SER      C  211   6.985   5.568   3.049
   18SER      O  212   6.964   5.656   3.132
   19ILE      N  213   7.098   5.566   2.978
   19ILE      H  214   7.100   5.556   2.879
   19ILE     CA  215   7.231   5.600   3.029
   19ILE     CB  216   7.344   5.537   2.948
   19ILE    CG1  217   7.336   5.552   2.796
   19ILE    CG2  218   7.372   5.390   2.980
   19ILE     CD  219   7.469   5.520   2.726
   19ILE      C  220   7.251   5.750   3.054
   19ILE      O  221   7.322   5.788   3.147
   20GL4      N  222   7.192   5.834   2.970
   20GL4      H  223   7.166   5.802   2.879
   20GL4     CA  224   7.185   5.979   2.989
   20GL4     CB  225   7.252   6.057   2.876
   20GL4     CG  226   7.307   6.193   2.922
   20GL4     CD  227   7.407   6.237   2.815
   20GL4    OE1  228   7.523   6.267   2.850
   20GL4   HE11  229   7.594   6.263   2.780
   20GL4   HE12  230   7.532   6.313   2.939
   20GL4    OE2  231   7.368   6.245   2.696
   20GL4   HE21  232   7.436   6.273   2.628
   20GL4   HE22  233   7.268   6.243   2.697
   20GL4      C  234   7.038   6.023   2.995
   20GL4      O  235   7.004   6.109   3.076
   21SER      N  236   6.956   5.964   2.909
   21SER      H  237   6.990   5.892   2.848
   21SER     CA  238   6.816   6.009   2.900
   21SER     CB  239   6.752   5.956   2.772
   21SER     OG  240   6.822   5.991   2.652
   21SER     HG  241   6.900   5.932   2.632
   21SER      C  242   6.704   6.006   3.005
   21SER      O  243   6.603   6.075   2.996
   22AS4      N  244   6.741   5.952   3.121
   22AS4      H  245   6.833   5.914   3.130
   22AS4     CA  246   6.656   5.949   3.241
   22AS4     CB  247   6.649   5.813   3.311
   22AS4     CG  248   6.596   5.706   3.216
   22AS4    OD1  249   6.500   5.731   3.140
   22AS4   HD11  250   6.520   5.698   3.048
   22AS4   HD12  251   6.419   5.767   3.186
   22AS4    OD2  252   6.650   5.595   3.233
   22AS4   HD21  253   6.622   5.543   3.152
   22AS4   HD22  254   6.719   5.594   3.305
   22AS4      C  255   6.688   6.050   3.351
   22AS4      O  256   6.610   6.057   3.446
   23ILE      N  257   6.794   6.130   3.346
   23ILE      H  258   6.857   6.137   3.269
   23ILE     CA  259   6.835   6.209   3.463
   23ILE     CB  260   6.984   6.241   3.474
   23ILE    CG1  261   7.069   6.124   3.423
   23ILE    CG2  262   7.026   6.268   3.619
   23ILE     CD  263   7.212   6.167   3.392
   23ILE      C  264   6.749   6.335   3.480
   23ILE      O  265   6.746   6.424   3.395
   24ILE      N  266   6.676   6.336   3.591
   24ILE      H  267   6.700   6.283   3.673
   24ILE     CA  268   6.577   6.440   3.622
   24ILE     CB  269   6.464   6.367   3.695
   24ILE    CG1  270   6.407   6.241   3.631
   24ILE    CG2  271   6.354   6.456   3.754
   24ILE     CD  272   6.335   6.269   3.499
   24ILE      C  273   6.646   6.552   3.701
   24ILE      O  274   6.700   6.523   3.807
   25ILE      N  275   6.674   6.668   3.641
   25ILE      H  276   6.644   6.697   3.550
   25ILE     CA  277   6.734   6.779   3.717
   25ILE     CB  278   6.836   6.853   3.631
   25ILE    CG1  279   6.946   6.769   3.567
   25ILE    CG2  280   6.912   6.959   3.710
   25ILE     CD  281   6.910   6.709   3.431
   25ILE      C  282   6.625   6.880   3.754
   25ILE      O  283   6.567   6.950   3.671
   26GLY      N  284   6.603   6.898   3.884
   26GLY      H  285   6.658   6.843   3.947
   26GLY     CA  286   6.529   7.004   3.953
   26GLY      C  287   6.601   7.137   3.927
   26GLY      O  288   6.687   7.171   4.008
   27VAL      N  289   6.547   7.226   3.845
   27VAL      H  290   6.451   7.213   3.820
   27VAL     CA  291   6.600   7.359   3.812
   27VAL     CB  292   6.633   7.376   3.664
   27VAL    CG1  293   6.774   7.332   3.624
   27VAL    CG2  294   6.525   7.320   3.571
   27VAL      C  295   6.527   7.474   3.882
   27VAL      O  296   6.422   7.524   3.841
   28LEU      N  297   6.592   7.520   3.989
   28LEU      H  298   6.681   7.481   4.012
   28LEU     CA  299   6.543   7.638   4.063
   28LEU     CB  300   6.552   7.623   4.215
   28LEU     CG  301   6.471   7.510   4.279
   28LEU    CD1  302   6.520   7.368   4.248
   28LEU    CD2  303   6.462   7.522   4.431
   28LEU      C  304   6.611   7.769   4.024
   28LEU      O  305   6.729   7.787   4.054
   29AS4      N  306   6.556   7.844   3.929
   29AS4      H  307   6.479   7.816   3.872
   29AS4     CA  308   6.607   7.974   3.881
   29AS4     CB  309   6.704   7.947   3.766
   29AS4     CG  310   6.820   8.044   3.739
   29AS4    OD1  311   6.932   7.993   3.717
   29AS4   HD11  312   6.992   8.064   3.752
   29AS4   HD12  313   6.921   7.905   3.671
   29AS4    OD2  314   6.799   8.163   3.771
   29AS4   HD21  315   6.854   8.217   3.707
   29AS4   HD22  316   6.751   8.162   3.859
   29AS4      C  317   6.488   8.065   3.850
   29AS4      O  318   6.390   8.070   3.924
   30SER      N  319   6.505   8.142   3.743
   30SER      H  320   6.593   8.137   3.696
   30SER     CA  321   6.408   8.241   3.694
   30SER     CB  322   6.476   8.369   3.645
   30SER     OG  323   6.561   8.337   3.534
   30SER     HG  324   6.508   8.357   3.451
   30SER      C  325   6.302   8.197   3.593
   30SER      O  326   6.216   8.280   3.562
   31GLY      N  327   6.297   8.071   3.553
   31GLY      H  328   6.351   7.994   3.589
   31GLY     CA  329   6.216   8.030   3.438
   31GLY      C  330   6.288   7.972   3.316
   31GLY      O  331   6.408   7.950   3.334
   32ILE      N  332   6.220   7.932   3.209
   32ILE      H  333   6.122   7.913   3.219
   32ILE     CA  334   6.284   7.902   3.080
   32ILE     CB  335   6.274   7.752   3.053
   32ILE    CG1  336   6.133   7.695   3.065
   32ILE    CG2  337   6.371   7.671   3.140
   32ILE     CD  338   6.137   7.556   3.002
   32ILE      C  339   6.216   7.964   2.958
   32ILE      O  340   6.098   7.999   2.956
   33TRP      N  341   6.299   7.987   2.857
   33TRP      H  342   6.392   8.018   2.876
   33TRP     CA  343   6.252   8.003   2.718
   33TRP     CB  344   6.298   8.142   2.674
   33TRP     CG  345   6.254   8.178   2.532
   33TRP    CD1  346   6.136   8.235   2.506
   33TRP    HD1  347   6.062   8.279   2.573
   33TRP    CD2  348   6.320   8.153   2.412
   33TRP    NE1  349   6.127   8.245   2.374
   33TRP    HE1  350   6.048   8.285   2.328
   33TRP    CE2  351   6.232   8.192   2.312
   33TRP    CE3  352   6.452   8.120   2.382
   33TRP    HE3  353   6.516   8.107   2.469
   33TRP    CZ2  354   6.274   8.198   2.180
   33TRP    HZ2  355   6.217   8.240   2.097
   33TRP    CZ3  356   6.500   8.134   2.252
   33TRP    HZ3  357   6.602   8.118   2.219
   33TRP    CH2  358   6.406   8.164   2.154
   33TRP    HH2  359   6.444   8.168   2.052
   33TRP      C  360   6.277   7.889   2.619
   33TRP      O  361   6.386   7.868   2.566
   34PRO      N  362   6.169   7.817   2.589
   34PRO     CA  363   6.172   7.688   2.519
   34PRO     CB  364   6.033   7.628   2.540
   34PRO     CG  365   5.945   7.753   2.540
   34PRO     CD  366   6.030   7.859   2.611
   34PRO      C  367   6.209   7.671   2.371
   34PRO      O  368   6.249   7.565   2.326
   35GL4      N  369   6.205   7.779   2.293
   35GL4      H  370   6.223   7.871   2.327
   35GL4     CA  371   6.195   7.764   2.147
   35GL4     CB  372   6.117   7.881   2.087
   35GL4     CG  373   5.967   7.851   2.074
   35GL4     CD  374   5.903   7.920   1.954
   35GL4    OE1  375   5.834   8.022   1.979
   35GL4   HE11  376   5.805   8.064   1.894
   35GL4   HE12  377   5.826   8.041   2.077
   35GL4    OE2  378   5.914   7.862   1.844
   35GL4   HE21  379   5.881   7.922   1.771
   35GL4   HE22  380   5.958   7.773   1.861
   35GL4      C  381   6.328   7.751   2.073
   35GL4      O  382   6.330   7.763   1.951
   36SER      N  383   6.432   7.704   2.143
   36SER      H  384   6.408   7.649   2.223
   36SER     CA  385   6.564   7.683   2.083
   36SER     CB  386   6.666   7.773   2.153
   36SER     OG  387   6.793   7.757   2.090
   36SER     HG  388   6.799   7.787   1.995
   36SER      C  389   6.593   7.533   2.089
   36SER      O  390   6.579   7.482   2.201
   37AS4      N  391   6.696   7.507   2.010
   37AS4      H  392   6.768   7.575   1.995
   37AS4     CA  393   6.745   7.370   1.994
   37AS4     CB  394   6.838   7.365   1.872
   37AS4     CG  395   6.961   7.452   1.899
   37AS4    OD1  396   7.044   7.423   1.988
   37AS4   HD11  397   7.091   7.504   2.022
   37AS4   HD12  398   7.037   7.324   2.005
   37AS4    OD2  399   6.960   7.564   1.845
   37AS4   HD21  400   7.021   7.626   1.895
   37AS4   HD22  401   6.904   7.557   1.763
   37AS4      C  402   6.796   7.289   2.114
   37AS4      O  403   6.761   7.172   2.116
   38SER      N  404   6.859   7.346   2.216
   38SER      H  405   6.902   7.433   2.195
   38SER     CA  406   6.893   7.278   2.342
   38SER     CB  407   6.980   7.367   2.432
   38SER     OG  408   6.921   7.495   2.456
   38SER     HG  409   6.908   7.538   2.367
   38SER      C  410   6.776   7.229   2.427
   38SER      O  411   6.793   7.128   2.495
   39PHE      N  412   6.669   7.308   2.432
   39PHE      H  413   6.670   7.406   2.414
   39PHE     CA  414   6.540   7.268   2.492
   39PHE     CB  415   6.456   7.390   2.528
   39PHE     CG  416   6.517   7.478   2.638
   39PHE    CD1  417   6.582   7.597   2.608
   39PHE    HD1  418   6.600   7.622   2.504
   39PHE    CD2  419   6.496   7.447   2.771
   39PHE    HD2  420   6.457   7.348   2.797
   39PHE    CE1  421   6.620   7.685   2.709
   39PHE    HE1  422   6.645   7.787   2.679
   39PHE    CE2  423   6.539   7.535   2.870
   39PHE    HE2  424   6.520   7.503   2.973
   39PHE     CZ  425   6.606   7.654   2.844
   39PHE     HZ  426   6.655   7.710   2.923
   39PHE      C  427   6.463   7.166   2.408
   39PHE      O  428   6.371   7.107   2.465
   40AS4      N  429   6.474   7.166   2.276
   40AS4      H  430   6.553   7.210   2.231
   40AS4     CA  431   6.400   7.078   2.184
   40AS4     CB  432   6.400   7.132   2.040
   40AS4     CG  433   6.300   7.072   1.941
   40AS4    OD1  434   6.339   6.991   1.854
   40AS4   HD11  435   6.266   6.990   1.785
   40AS4   HD12  436   6.438   6.984   1.854
   40AS4    OD2  437   6.179   7.093   1.961
   40AS4   HD21  438   6.131   7.045   1.887
   40AS4   HD22  439   6.168   7.135   2.051
   40AS4      C  440   6.445   6.932   2.188
   40AS4      O  441   6.548   6.894   2.244
   41AS4      N  442   6.385   6.844   2.108
   41AS4      H  443   6.325   6.882   2.038
   41AS4     CA  444   6.403   6.699   2.111
   41AS4     CB  445   6.265   6.632   2.099
   41AS4     CG  446   6.179   6.639   2.225
   41AS4    OD1  447   6.229   6.631   2.340
   41AS4   HD11  448   6.175   6.691   2.398
   41AS4   HD12  449   6.314   6.578   2.341
   41AS4    OD2  450   6.060   6.604   2.214
   41AS4   HD21  451   6.023   6.622   2.306
   41AS4   HD22  452   6.031   6.605   2.119
   41AS4      C  453   6.482   6.636   1.996
   41AS4      O  454   6.537   6.528   2.017
   42GL4      N  455   6.477   6.699   1.879
   42GL4      H  456   6.446   6.794   1.869
   42GL4     CA  457   6.542   6.657   1.755
   42GL4     CB  458   6.551   6.781   1.665
   42GL4     CG  459   6.423   6.792   1.583
   42GL4     CD  460   6.444   6.900   1.477
   42GL4    OE1  461   6.534   6.878   1.378
   42GL4   HE11  462   6.522   6.959   1.320
   42GL4   HE12  463   6.587   6.794   1.391
   42GL4    OE2  464   6.425   7.014   1.517
   42GL4   HE21  465   6.430   7.069   1.435
   42GL4   HE22  466   6.422   7.014   1.617
   42GL4      C  467   6.682   6.600   1.777
   42GL4      O  468   6.772   6.678   1.809
   43GLY      N  469   6.697   6.470   1.799
   43GLY      H  470   6.613   6.415   1.790
   43GLY     CA  471   6.821   6.391   1.800
   43GLY      C  472   6.869   6.356   1.941
   43GLY      O  473   6.969   6.287   1.964
   44PHE      N  474   6.787   6.398   2.037
   44PHE      H  475   6.705   6.453   2.024
   44PHE     CA  476   6.795   6.371   2.181
   44PHE     CB  477   6.763   6.492   2.269
   44PHE     CG  478   6.862   6.609   2.271
   44PHE    CD1  479   6.827   6.722   2.197
   44PHE    HD1  480   6.742   6.721   2.129
   44PHE    CD2  481   6.983   6.597   2.337
   44PHE    HD2  482   7.005   6.506   2.393
   44PHE    CE1  483   6.919   6.826   2.195
   44PHE    HE1  484   6.887   6.911   2.134
   44PHE    CE2  485   7.074   6.702   2.329
   44PHE    HE2  486   7.178   6.692   2.362
   44PHE     CZ  487   7.038   6.820   2.266
   44PHE     HZ  488   7.106   6.905   2.272
   44PHE      C  489   6.708   6.251   2.220
   44PHE      O  490   6.623   6.211   2.140
   45GLY      N  491   6.774   6.172   2.305
   45GLY      H  492   6.861   6.193   2.349
   45GLY     CA  493   6.718   6.044   2.351
   45GLY      C  494   6.572   6.047   2.395
   45GLY      O  495   6.511   6.154   2.402
   46PRO      N  496   6.514   5.932   2.428
   46PRO     CA  497   6.370   5.911   2.451
   46PRO     CB  498   6.360   5.759   2.466
   46PRO     CG  499   6.496   5.705   2.509
   46PRO     CD  500   6.589   5.806   2.443
   46PRO      C  501   6.320   5.965   2.585
   46PRO      O  502   6.400   6.003   2.671
   47PRO      N  503   6.189   5.982   2.598
   47PRO     CA  504   6.123   6.004   2.727
   47PRO     CB  505   5.974   5.983   2.697
   47PRO     CG  506   5.960   6.028   2.551
   47PRO     CD  507   6.092   5.984   2.487
   47PRO      C  508   6.164   5.908   2.839
   47PRO      O  509   6.219   5.801   2.812
   48PRO      N  510   6.152   5.954   2.963
   48PRO     CA  511   6.218   5.896   3.081
   48PRO     CB  512   6.208   5.999   3.194
   48PRO     CG  513   6.194   6.128   3.113
   48PRO     CD  514   6.105   6.090   2.995
   48PRO      C  515   6.146   5.765   3.112
   48PRO      O  516   6.038   5.735   3.062
   49SER      N  517   6.224   5.676   3.173
   49SER      H  518   6.321   5.699   3.168
   49SER     CA  519   6.182   5.539   3.208
   49SER     CB  520   6.304   5.449   3.223
   49SER     OG  521   6.400   5.504   3.313
   49SER     HG  522   6.477   5.539   3.259
   49SER      C  523   6.099   5.534   3.336
   49SER      O  524   5.980   5.507   3.323
   50LY3      N  525   6.162   5.574   3.447
   50LY3      H  526   6.254   5.612   3.440
   50LY3     CA  527   6.094   5.566   3.577
   50LY3     CB  528   6.188   5.565   3.698
   50LY3     CG  529   6.286   5.448   3.711
   50LY3     CD  530   6.360   5.456   3.845
   50LY3     CE  531   6.466   5.346   3.845
   50LY3     NZ  532   6.596   5.400   3.803
   50LY3    HZ1  533   6.604   5.489   3.847
   50LY3    HZ2  534   6.675   5.349   3.837
   50LY3    HZ3  535   6.609   5.400   3.704
   50LY3      C  536   5.992   5.679   3.590
   50LY3      O  537   5.874   5.650   3.608
   51TRP      N  538   6.030   5.803   3.559
   51TRP      H  539   6.080   5.819   3.474
   51TRP     CA  540   5.951   5.920   3.598
   51TRP     CB  541   6.052   6.035   3.585
   51TRP     CG  542   6.021   6.169   3.652
   51TRP    CD1  543   5.958   6.267   3.590
   51TRP    HD1  544   5.947   6.272   3.482
   51TRP    CD2  545   6.028   6.201   3.787
   51TRP    NE1  546   5.916   6.360   3.677
   51TRP    HE1  547   5.871   6.447   3.660
   51TRP    CE2  548   5.953   6.317   3.798
   51TRP    CE3  549   6.093   6.147   3.898
   51TRP    HE3  550   6.147   6.052   3.896
   51TRP    CZ2  551   5.951   6.383   3.920
   51TRP    HZ2  552   5.904   6.481   3.923
   51TRP    CZ3  553   6.083   6.209   4.022
   51TRP    HZ3  554   6.132   6.164   4.109
   51TRP    CH2  555   6.007   6.325   4.034
   51TRP    HH2  556   6.021   6.389   4.120
   51TRP      C  557   5.841   5.939   3.493
   51TRP      O  558   5.825   5.864   3.397
   52ILE      N  559   5.739   6.018   3.527
   52ILE      H  560   5.756   6.084   3.601
   52ILE     CA  561   5.625   6.053   3.442
   52ILE     CB  562   5.510   6.107   3.527
   52ILE    CG1  563   5.388   6.145   3.442
   52ILE    CG2  564   5.549   6.218   3.625
   52ILE     CD  565   5.267   6.130   3.534
   52ILE      C  566   5.684   6.138   3.329
   52ILE      O  567   5.735   6.250   3.339
   53GLY      N  568   5.685   6.074   3.213
   53GLY      H  569   5.671   5.975   3.212
   53GLY     CA  570   5.718   6.129   3.080
   53GLY      C  571   5.680   6.272   3.045
   53GLY      O  572   5.759   6.336   2.976
   54THR      N  573   5.559   6.310   3.088
   54THR      H  574   5.502   6.246   3.139
   54THR     CA  575   5.501   6.441   3.056
   54THR     CB  576   5.354   6.418   3.023
   54THR    OG1  577   5.285   6.329   3.111
   54THR    HG1  578   5.298   6.234   3.081
   54THR    CG2  579   5.344   6.360   2.882
   54THR      C  580   5.516   6.553   3.159
   54THR      O  581   5.535   6.525   3.278
   55CYS      N  582   5.509   6.678   3.115
   55CYS      H  583   5.472   6.697   3.024
   55CYS     CA  584   5.517   6.796   3.204
   55CYS     CB  585   5.553   6.912   3.111
   55CYS     SG  586   5.416   6.978   3.010
   55CYS      C  587   5.410   6.828   3.308
   55CYS      O  588   5.290   6.833   3.284
   56GLN      N  589   5.453   6.773   3.421
   56GLN      H  590   5.537   6.718   3.422
   56GLN     CA  591   5.381   6.808   3.544
   56GLN     CB  592   5.431   6.734   3.669
   56GLN     CG  593   5.442   6.582   3.655
   56GLN     CD  594   5.447   6.521   3.795
   56GLN    OE1  595   5.351   6.507   3.871
   56GLN    NE2  596   5.570   6.509   3.845
   56GLN   HE21  597   5.649   6.545   3.796
   56GLN   HE22  598   5.576   6.473   3.938
   56GLN      C  599   5.374   6.958   3.570
   56GLN      O  600   5.468   7.034   3.545
   57GLY      N  601   5.271   6.987   3.649
   57GLY      H  602   5.208   6.923   3.693
   57GLY     CA  603   5.242   7.123   3.696
   57GLY      C  604   5.150   7.192   3.597
   57GLY      O  605   5.050   7.136   3.552
   58PHE      N  606   5.198   7.305   3.546
   58PHE      H  607   5.273   7.356   3.588
   58PHE     CA  608   5.132   7.382   3.439
   58PHE     CB  609   5.168   7.530   3.453
   58PHE     CG  610   5.104   7.635   3.361
   58PHE    CD1  611   5.172   7.679   3.248
   58PHE    HD1  612   5.280   7.666   3.246
   58PHE    CD2  613   4.978   7.687   3.385
   58PHE    HD2  614   4.920   7.645   3.468
   58PHE    CE1  615   5.116   7.778   3.168
   58PHE    HE1  616   5.163   7.819   3.079
   58PHE    CE2  617   4.919   7.786   3.307
   58PHE    HE2  618   4.823   7.829   3.334
   58PHE     CZ  619   4.995   7.837   3.202
   58PHE     HZ  620   4.952   7.904   3.127
   58PHE      C  621   5.160   7.320   3.302
   58PHE      O  622   5.225   7.372   3.212
   59SER      N  623   5.092   7.208   3.282
   59SER      H  624   5.051   7.164   3.362
   59SER     CA  625   5.104   7.125   3.161
   59SER     CB  626   5.011   7.004   3.167
   59SER     OG  627   5.046   6.920   3.277
   59SER     HG  628   5.138   6.884   3.261
   59SER      C  629   5.071   7.192   3.028
   59SER      O  630   5.088   7.135   2.920
   60ASN      N  631   5.009   7.309   3.042
   60ASN      H  632   4.949   7.325   3.120
   60ASN     CA  633   4.978   7.406   2.936
   60ASN     CB  634   4.882   7.512   2.990
   60ASN     CG  635   4.799   7.584   2.884
   60ASN    OD1  636   4.831   7.700   2.855
   60ASN    ND2  637   4.681   7.531   2.851
   60ASN   HD21  638   4.653   7.440   2.881
   60ASN   HD22  639   4.619   7.602   2.819
   60ASN      C  640   5.094   7.494   2.887
   60ASN      O  641   5.077   7.569   2.791
   61PHE      N  642   5.209   7.493   2.953
   61PHE      H  643   5.217   7.466   3.049
   61PHE     CA  644   5.338   7.535   2.896
   61PHE     CB  645   5.445   7.520   3.004
   61PHE     CG  646   5.572   7.599   2.971
   61PHE    CD1  647   5.690   7.538   2.927
   61PHE    HD1  648   5.694   7.431   2.908
   61PHE    CD2  649   5.569   7.738   2.973
   61PHE    HD2  650   5.493   7.796   3.026
   61PHE    CE1  651   5.797   7.616   2.886
   61PHE    HE1  652   5.887   7.581   2.836
   61PHE    CE2  653   5.678   7.815   2.936
   61PHE    HE2  654   5.688   7.916   2.977
   61PHE     CZ  655   5.793   7.755   2.887
   61PHE     HZ  656   5.875   7.816   2.849
   61PHE      C  657   5.365   7.457   2.767
   61PHE      O  658   5.306   7.352   2.746
   62THR      N  659   5.438   7.522   2.676
   62THR      H  660   5.471   7.614   2.697
   62THR     CA  661   5.494   7.467   2.552
   62THR     CB  662   5.542   7.576   2.456
   62THR    OG1  663   5.463   7.695   2.462
   62THR    HG1  664   5.380   7.694   2.408
   62THR    CG2  665   5.523   7.532   2.311
   62THR      C  666   5.596   7.359   2.585
   62THR      O  667   5.717   7.381   2.595
   63CYS      N  668   5.548   7.235   2.593
   63CYS      H  669   5.451   7.216   2.582
   63CYS     CA  670   5.623   7.117   2.640
   63CYS     CB  671   5.541   7.036   2.740
   63CYS     SG  672   5.514   7.120   2.901
   63CYS      C  673   5.672   7.023   2.531
   63CYS      O  674   5.596   7.006   2.436
   64ASN      N  675   5.763   6.935   2.573
   64ASN      H  676   5.808   6.950   2.661
   64ASN     CA  677   5.828   6.830   2.493
   64ASN     CB  678   5.912   6.883   2.377
   64ASN     CG  679   6.035   6.955   2.434
   64ASN    OD1  680   6.022   7.032   2.529
   64ASN    ND2  681   6.156   6.914   2.399
   64ASN   HD21  682   6.159   6.829   2.347
   64ASN   HD22  683   6.241   6.965   2.414
   64ASN      C  684   5.907   6.731   2.580
   64ASN      O  685   5.922   6.757   2.700
   65ASN      N  686   5.951   6.619   2.525
   65ASN      H  687   5.959   6.602   2.427
   65ASN     CA  688   6.013   6.506   2.596
   65ASN     CB  689   6.027   6.390   2.498
   65ASN     CG  690   5.894   6.360   2.429
   65ASN    OD1  691   5.803   6.300   2.486
   65ASN    ND2  692   5.871   6.409   2.307
   65ASN   HD21  693   5.937   6.465   2.257
   65ASN   HD22  694   5.783   6.384   2.266
   65ASN      C  695   6.139   6.532   2.680
   65ASN      O  696   6.183   6.437   2.744
   66LY3      N  697   6.202   6.649   2.668
   66LY3      H  698   6.207   6.692   2.578
   66LY3     CA  699   6.305   6.700   2.759
   66LY3     CB  700   6.411   6.796   2.704
   66LY3     CG  701   6.528   6.726   2.634
   66LY3     CD  702   6.633   6.835   2.613
   66LY3     CE  703   6.761   6.774   2.556
   66LY3     NZ  704   6.871   6.863   2.514
   66LY3    HZ1  705   6.919   6.810   2.445
   66LY3    HZ2  706   6.823   6.946   2.485
   66LY3    HZ3  707   6.923   6.893   2.594
   66LY3      C  708   6.246   6.766   2.884
   66LY3      O  709   6.304   6.744   2.990
   67ILE      N  710   6.135   6.839   2.877
   67ILE      H  711   6.082   6.845   2.793
   67ILE     CA  712   6.084   6.907   2.998
   67ILE     CB  713   6.020   7.040   2.957
   67ILE    CG1  714   6.099   7.124   2.857
   67ILE    CG2  715   6.016   7.121   3.087
   67ILE     CD  716   6.012   7.231   2.790
   67ILE      C  717   5.975   6.820   3.059
   67ILE      O  718   5.859   6.808   3.019
   68ILE      N  719   6.007   6.788   3.184
   68ILE      H  720   6.086   6.828   3.231
   68ILE     CA  721   5.915   6.707   3.266
   68ILE     CB  722   5.975   6.570   3.298
   68ILE    CG1  723   6.107   6.582   3.374
   68ILE    CG2  724   5.984   6.483   3.172
   68ILE     CD  725   6.087   6.570   3.525
   68ILE      C  726   5.839   6.767   3.385
   68ILE      O  727   5.772   6.703   3.465
   69GLY      N  728   5.841   6.900   3.385
   69GLY      H  729   5.882   6.951   3.309
   69GLY     CA  730   5.787   6.989   3.489
   69GLY      C  731   5.790   7.140   3.468
   69GLY      O  732   5.896   7.192   3.433
   70ALA      N  733   5.684   7.202   3.519
   70ALA      H  734   5.602   7.153   3.551
   70ALA     CA  735   5.665   7.347   3.514
   70ALA     CB  736   5.612   7.390   3.377
   70ALA      C  737   5.570   7.396   3.623
   70ALA      O  738   5.451   7.410   3.596
   71LY3      N  739   5.630   7.442   3.733
   71LY3      H  740   5.730   7.439   3.741
   71LY3     CA  741   5.547   7.483   3.846
   71LY3     CB  742   5.555   7.375   3.954
   71LY3     CG  743   5.492   7.240   3.918
   71LY3     CD  744   5.482   7.158   4.046
   71LY3     CE  745   5.454   7.010   4.019
   71LY3     NZ  746   5.418   6.942   4.145
   71LY3    HZ1  747   5.431   6.844   4.132
   71LY3    HZ2  748   5.486   6.968   4.214
   71LY3    HZ3  749   5.327   6.963   4.179
   71LY3      C  750   5.596   7.614   3.909
   71LY3      O  751   5.716   7.643   3.915
   72TY0      N  752   5.500   7.706   3.922
   72TY0      H  753   5.401   7.693   3.927
   72TY0     CA  754   5.549   7.834   3.976
   72TY0     CB  755   5.508   7.946   3.880
   72TY0     CG  756   5.360   7.970   3.849
   72TY0    CD1  757   5.282   8.061   3.919
   72TY0    HD1  758   5.316   8.099   4.015
   72TY0    CD2  759   5.304   7.910   3.736
   72TY0    HD2  760   5.350   7.837   3.670
   72TY0    CE1  761   5.153   8.096   3.878
   72TY0    HE1  762   5.112   8.188   3.921
   72TY0    CE2  763   5.180   7.954   3.691
   72TY0    HE2  764   5.142   7.918   3.595
   72TY0     CZ  765   5.103   8.047   3.759
   72TY0     OH  766   4.969   8.041   3.737
   72TY0    HH1  767   4.924   8.095   3.808
   72TY0    HH2  768   4.945   7.951   3.700
   72TY0      C  769   5.498   7.873   4.114
   72TY0      O  770   5.389   7.829   4.151
   73TY0      N  771   5.594   7.928   4.187
   73TY0      H  772   5.675   7.965   4.141
   73TY0     CA  773   5.584   7.961   4.330
   73TY0     CB  774   5.704   7.902   4.404
   73TY0     CG  775   5.705   7.749   4.415
   73TY0    CD1  776   5.740   7.678   4.301
   73TY0    HD1  777   5.788   7.735   4.222
   73TY0    CD2  778   5.650   7.680   4.523
   73TY0    HD2  779   5.643   7.742   4.612
   73TY0    CE1  780   5.716   7.541   4.298
   73TY0    HE1  781   5.731   7.489   4.203
   73TY0    CE2  782   5.623   7.544   4.517
   73TY0    HE2  783   5.586   7.486   4.602
   73TY0     CZ  784   5.658   7.472   4.404
   73TY0     OH  785   5.575   7.369   4.370
   73TY0    HH1  786   5.630   7.287   4.381
   73TY0    HH2  787   5.481   7.388   4.343
   73TY0      C  788   5.572   8.110   4.362
   73TY0      O  789   5.663   8.185   4.325
   74ARG      N  790   5.453   8.150   4.404
   74ARG      H  791   5.373   8.091   4.393
   74ARG     CA  792   5.421   8.287   4.447
   74ARG     CB  793   5.322   8.344   4.345
   74ARG     CG  794   5.391   8.389   4.217
   74ARG     CD  795   5.362   8.529   4.163
   74ARG     NE  796   5.413   8.634   4.253
   74ARG     HE  797   5.371   8.633   4.344
   74ARG     CZ  798   5.518   8.714   4.232
   74ARG    NH1  799   5.580   8.717   4.113
   74ARG   HH11  800   5.547   8.648   4.048
   74ARG   HH12  801   5.638   8.792   4.082
   74ARG    NH2  802   5.581   8.774   4.335
   74ARG   HH21  803   5.556   8.765   4.431
   74ARG   HH22  804   5.667   8.823   4.318
   74ARG      C  805   5.372   8.308   4.591
   74ARG      O  806   5.331   8.420   4.623
   75SER      N  807   5.401   8.207   4.671
   75SER      H  808   5.486   8.158   4.651
   75SER     CA  809   5.342   8.183   4.804
   75SER     CB  810   5.369   8.039   4.849
   75SER     OG  811   5.497   8.029   4.912
   75SER     HG  812   5.563   8.042   4.838
   75SER      C  813   5.381   8.284   4.912
   75SER      O  814   5.310   8.289   5.012
   76SER      N  815   5.495   8.351   4.898
   76SER      H  816   5.572   8.318   4.844
   76SER     CA  817   5.537   8.456   4.991
   76SER     CB  818   5.689   8.469   5.001
   76SER     OG  819   5.729   8.524   5.127
   76SER     HG  820   5.793   8.465   5.177
   76SER      C  821   5.467   8.589   4.963
   76SER      O  822   5.460   8.627   4.847
   77GLY      N  823   5.415   8.645   5.073
   77GLY      H  824   5.413   8.595   5.159
   77GLY     CA  825   5.346   8.774   5.073
   77GLY      C  826   5.220   8.787   4.987
   77GLY      O  827   5.167   8.688   4.937
   78GLN      N  828   5.179   8.913   4.972
   78GLN      H  829   5.222   8.986   5.025
   78GLN     CA  830   5.064   8.941   4.885
   78GLN     CB  831   5.030   9.089   4.893
   78GLN     CG  832   4.981   9.142   5.028
   78GLN     CD  833   5.091   9.171   5.130
   78GLN    OE1  834   5.205   9.126   5.126
   78GLN    NE2  835   5.064   9.253   5.231
   78GLN   HE21  836   4.972   9.289   5.249
   78GLN   HE22  837   5.139   9.290   5.285
   78GLN      C  838   5.084   8.909   4.737
   78GLN      O  839   5.200   8.900   4.698
   79PHE      N  840   4.975   8.897   4.661
   79PHE      H  841   4.882   8.901   4.697
   79PHE     CA  842   4.983   8.859   4.520
   79PHE     CB  843   4.848   8.827   4.456
   79PHE     CG  844   4.845   8.710   4.358
   79PHE    CD1  845   4.822   8.576   4.389
   79PHE    HD1  846   4.818   8.537   4.490
   79PHE    CD2  847   4.884   8.743   4.229
   79PHE    HD2  848   4.865   8.848   4.207
   79PHE    CE1  849   4.854   8.485   4.289
   79PHE    HE1  850   4.854   8.377   4.308
   79PHE    CE2  851   4.920   8.651   4.131
   79PHE    HE2  852   4.962   8.682   4.035
   79PHE     CZ  853   4.902   8.517   4.163
   79PHE     HZ  854   4.913   8.434   4.093
   79PHE      C  855   5.049   8.969   4.436
   79PHE      O  856   4.988   9.072   4.409
   80ARG      N  857   5.177   8.963   4.399
   80ARG      H  858   5.241   8.902   4.445
   80ARG     CA  859   5.232   9.052   4.296
   80ARG     CB  860   5.380   9.088   4.307
   80ARG     CG  861   5.417   9.099   4.455
   80ARG     CD  862   5.561   9.147   4.474
   80ARG     NE  863   5.587   9.142   4.619
   80ARG     HE  864   5.580   9.051   4.660
   80ARG     CZ  865   5.612   9.251   4.694
   80ARG    NH1  866   5.621   9.367   4.627
   80ARG   HH11  867   5.605   9.372   4.528
   80ARG   HH12  868   5.615   9.457   4.670
   80ARG    NH2  869   5.580   9.247   4.824
   80ARG   HH21  870   5.533   9.165   4.858
   80ARG   HH22  871   5.590   9.335   4.870
   80ARG      C  872   5.203   9.028   4.148
   80ARG      O  873   5.222   8.915   4.105
   81GLN      N  874   5.147   9.131   4.085
   81GLN      H  875   5.137   9.227   4.111
   81GLN     CA  876   5.088   9.113   3.952
   81GLN     CB  877   4.945   9.166   3.936
   81GLN     CG  878   4.848   9.061   3.991
   81GLN     CD  879   4.717   9.033   3.918
   81GLN    OE1  880   4.708   8.937   3.841
   81GLN    NE2  881   4.612   9.107   3.953
   81GLN   HE21  882   4.638   9.175   4.022
   81GLN   HE22  883   4.531   9.109   3.895
   81GLN      C  884   5.163   9.157   3.826
   81GLN      O  885   5.120   9.128   3.714
   82GL4      N  886   5.257   9.249   3.848
   82GL4      H  887   5.257   9.313   3.925
   82GL4     CA  888   5.330   9.308   3.736
   82GL4     CB  889   5.407   9.433   3.779
   82GL4     CG  890   5.318   9.542   3.838
   82GL4     CD  891   5.265   9.519   3.980
   82GL4    OE1  892   5.146   9.484   3.995
   82GL4   HE11  893   5.106   9.496   4.085
   82GL4   HE12  894   5.119   9.450   3.904
   82GL4    OE2  895   5.352   9.516   4.069
   82GL4   HE21  896   5.319   9.478   4.156
   82GL4   HE22  897   5.432   9.568   4.040
   82GL4      C  898   5.423   9.209   3.666
   82GL4      O  899   5.446   9.210   3.545
   83AS4      N  900   5.486   9.115   3.735
   83AS4      H  901   5.486   9.128   3.834
   83AS4     CA  902   5.565   9.000   3.687
   83AS4     CB  903   5.629   8.913   3.796
   83AS4     CG  904   5.779   8.939   3.812
   83AS4    OD1  905   5.811   8.995   3.918
   83AS4   HD11  906   5.907   9.020   3.908
   83AS4   HD12  907   5.731   8.984   3.978
   83AS4    OD2  908   5.865   8.885   3.738
   83AS4   HD21  909   5.952   8.933   3.746
   83AS4   HD22  910   5.815   8.809   3.696
   83AS4      C  911   5.490   8.909   3.589
   83AS4      O  912   5.369   8.894   3.602
   84PHE      N  913   5.564   8.845   3.499
   84PHE      H  914   5.649   8.878   3.457
   84PHE     CA  915   5.534   8.727   3.416
   84PHE     CB  916   5.646   8.705   3.313
   84PHE     CG  917   5.609   8.759   3.175
   84PHE    CD1  918   5.553   8.677   3.078
   84PHE    HD1  919   5.520   8.578   3.109
   84PHE    CD2  920   5.660   8.883   3.139
   84PHE    HD2  921   5.704   8.952   3.211
   84PHE    CE1  922   5.547   8.718   2.945
   84PHE    HE1  923   5.499   8.663   2.864
   84PHE    CE2  924   5.646   8.925   3.008
   84PHE    HE2  925   5.639   9.033   2.993
   84PHE     CZ  926   5.596   8.842   2.908
   84PHE     HZ  927   5.577   8.881   2.808
   84PHE      C  928   5.509   8.597   3.492
   84PHE      O  929   5.604   8.528   3.528
   85GLN      N  930   5.384   8.552   3.495
   85GLN      H  931   5.304   8.596   3.454
   85GLN     CA  932   5.341   8.437   3.576
   85GLN     CB  933   5.193   8.453   3.609
   85GLN     CG  934   5.166   8.477   3.758
   85GLN     CD  935   5.235   8.598   3.821
   85GLN    OE1  936   5.357   8.609   3.831
   85GLN    NE2  937   5.155   8.702   3.842
   85GLN   HE21  938   5.057   8.695   3.824
   85GLN   HE22  939   5.197   8.775   3.896
   85GLN      C  940   5.378   8.296   3.530
   85GLN      O  941   5.414   8.208   3.608
   86SER      N  942   5.386   8.279   3.398
   86SER      H  943   5.367   8.361   3.344
   86SER     CA  944   5.437   8.155   3.339
   86SER     CB  945   5.436   8.181   3.188
   86SER     OG  946   5.502   8.074   3.121
   86SER     HG  947   5.452   8.041   3.041
   86SER      C  948   5.570   8.100   3.390
   86SER      O  949   5.657   8.173   3.438
   87PRO      N  950   5.589   7.968   3.381
   87PRO     CA  951   5.717   7.897   3.384
   87PRO     CB  952   5.680   7.751   3.356
   87PRO     CG  953   5.541   7.738   3.419
   87PRO     CD  954   5.477   7.873   3.391
   87PRO      C  955   5.811   7.954   3.277
   87PRO      O  956   5.930   7.922   3.281
   88ARG      N  957   5.767   8.043   3.189
   88ARG      H  958   5.672   8.061   3.163
   88ARG     CA  959   5.860   8.127   3.111
   88ARG     CB  960   5.772   8.219   3.026
   88ARG     CG  961   5.843   8.268   2.900
   88ARG     CD  962   5.838   8.169   2.783
   88ARG     NE  963   5.704   8.176   2.722
   88ARG     HE  964   5.648   8.244   2.770
   88ARG     CZ  965   5.665   8.107   2.614
   88ARG    NH1  966   5.743   8.021   2.548
   88ARG   HH11  967   5.831   8.004   2.593
   88ARG   HH12  968   5.724   7.965   2.467
   88ARG    NH2  969   5.544   8.136   2.564
   88ARG   HH21  970   5.492   8.202   2.618
   88ARG   HH22  971   5.507   8.107   2.475
   88ARG      C  972   5.961   8.209   3.190
   88ARG      O  973   5.956   8.238   3.310
   89AS4      N  974   6.067   8.251   3.122
   89AS4      H  975   6.080   8.245   3.023
   89AS4     CA  976   6.178   8.322   3.188
   89AS4     CB  977   6.316   8.337   3.123
   89AS4     CG  978   6.433   8.354   3.221
   89AS4    OD1  979   6.546   8.313   3.187
   89AS4   HD11  980   6.606   8.307   3.267
   89AS4   HD12  981   6.532   8.285   3.092
   89AS4    OD2  982   6.403   8.416   3.326
   89AS4   HD21  983   6.471   8.404   3.398
   89AS4   HD22  984   6.316   8.464   3.319
   89AS4      C  985   6.136   8.463   3.229
   89AS4      O  986   6.119   8.547   3.140
   90SER      N  987   6.144   8.497   3.357
   90SER      H  988   6.196   8.439   3.420
   90SER     CA  989   6.108   8.629   3.410
   90SER     CB  990   6.085   8.623   3.561
   90SER     OG  991   5.946   8.639   3.590
   90SER     HG  992   5.921   8.719   3.644
   90SER      C  993   6.222   8.731   3.401
   90SER      O  994   6.188   8.848   3.389
   91GL4      N  995   6.349   8.691   3.409
   91GL4      H  996   6.377   8.598   3.386
   91GL4     CA  997   6.464   8.783   3.415
   91GL4     CB  998   6.515   8.770   3.558
   91GL4     CG  999   6.451   8.845   3.675
   91GL4     CD 1000   6.484   8.995   3.681
   91GL4    OE1 1001   6.600   9.029   3.712
   91GL4   HE11 1002   6.608   9.127   3.695
   91GL4   HE12 1003   6.655   8.948   3.733
   91GL4    OE2 1004   6.402   9.076   3.634
   91GL4   HE21 1005   6.447   9.165   3.631
   91GL4   HE22 1006   6.317   9.027   3.613
   91GL4      C 1007   6.581   8.752   3.321
   91GL4      O 1008   6.654   8.847   3.293
   92GLY      N 1009   6.583   8.634   3.259
   92GLY      H 1010   6.518   8.560   3.271
   92GLY     CA 1011   6.694   8.606   3.167
   92GLY      C 1012   6.826   8.577   3.239
   92GLY      O 1013   6.923   8.652   3.248
   93HI2      N 1014   6.825   8.447   3.267
   93HI2      H 1015   6.737   8.401   3.256
   93HI2     CA 1016   6.917   8.371   3.353
   93HI2     CB 1017   6.932   8.432   3.492
   93HI2     CG 1018   7.045   8.377   3.580
   93HI2    ND1 1019   7.027   8.276   3.665
   93HI2    HD1 1020   6.940   8.230   3.684
   93HI2    CD2 1021   7.177   8.389   3.570
   93HI2    HD2 1022   7.230   8.452   3.499
   93HI2    CE1 1023   7.142   8.239   3.720
   93HI2    HE1 1024   7.160   8.148   3.777
   93HI2    NE2 1025   7.235   8.314   3.662
   93HI2    HE2 1026   7.328   8.322   3.700
   93HI2      C 1027   6.877   8.224   3.368
   93HI2      O 1028   6.960   8.143   3.325
   94GLY      N 1029   6.750   8.199   3.396
   94GLY      H 1030   6.683   8.263   3.433
   94GLY     CA 1031   6.695   8.063   3.405
   94GLY      C 1032   6.694   7.980   3.276
   94GLY      O 1033   6.734   7.864   3.274
   95THR      N 1034   6.671   8.053   3.167
   95THR      H 1035   6.624   8.141   3.172
   95THR     CA 1036   6.691   8.002   3.030
   95THR     CB 1037   6.650   8.107   2.927
   95THR    OG1 1038   6.512   8.139   2.944
   95THR    HG1 1039   6.500   8.223   2.997
   95THR    CG2 1040   6.666   8.065   2.781
   95THR      C 1041   6.834   7.953   3.003
   95THR      O 1042   6.853   7.833   2.984
   96HI2      N 1043   6.929   8.037   3.042
   96HI2      H 1044   6.906   8.128   3.076
   96HI2     CA 1045   7.073   8.014   3.026
   96HI2     CB 1046   7.155   8.135   3.070
   96HI2     CG 1047   7.135   8.256   2.979
   96HI2    ND1 1048   7.059   8.363   3.003
   96HI2    HD1 1049   6.985   8.371   3.069
   96HI2    CD2 1050   7.212   8.281   2.874
   96HI2    HD2 1051   7.287   8.220   2.823
   96HI2    CE1 1052   7.099   8.458   2.918
   96HI2    HE1 1053   7.058   8.558   2.905
   96HI2    NE2 1054   7.196   8.409   2.842
   96HI2    HE2 1055   7.255   8.456   2.776
   96HI2      C 1056   7.120   7.891   3.105
   96HI2      O 1057   7.178   7.801   3.044
   97THR      N 1058   7.091   7.895   3.234
   97THR      H 1059   7.022   7.961   3.265
   97THR     CA 1060   7.127   7.783   3.322
   97THR     CB 1061   7.119   7.827   3.468
   97THR    OG1 1062   6.983   7.826   3.513
   97THR    HG1 1063   6.973   7.901   3.578
   97THR    CG2 1064   7.197   7.954   3.501
   97THR      C 1065   7.065   7.650   3.278
   97THR      O 1066   7.131   7.547   3.286
   98ALA      N 1067   6.935   7.654   3.250
   98ALA      H 1068   6.877   7.735   3.259
   98ALA     CA 1069   6.855   7.534   3.222
   98ALA     CB 1070   6.703   7.556   3.222
   98ALA      C 1071   6.890   7.477   3.084
   98ALA      O 1072   6.891   7.357   3.060
   99SER      N 1073   6.933   7.567   2.996
   99SER      H 1074   6.907   7.664   3.000
   99SER     CA 1075   6.990   7.530   2.866
   99SER     CB 1076   6.990   7.648   2.768
   99SER     OG 1077   7.071   7.642   2.650
   99SER     HG 1078   7.026   7.597   2.573
   99SER      C 1079   7.130   7.468   2.871
   99SER      O 1080   7.149   7.362   2.811
  100THR      N 1081   7.210   7.501   2.972
  100THR      H 1082   7.186   7.587   3.016
  100THR     CA 1083   7.337   7.433   3.002
  100THR     CB 1084   7.446   7.523   3.061
  100THR    OG1 1085   7.415   7.575   3.190
  100THR    HG1 1086   7.495   7.556   3.248
  100THR    CG2 1087   7.497   7.625   2.959
  100THR      C 1088   7.322   7.300   3.077
  100THR      O 1089   7.385   7.200   3.044
  101ALA      N 1090   7.218   7.296   3.160
  101ALA      H 1091   7.169   7.379   3.190
  101ALA     CA 1092   7.171   7.173   3.225
  101ALA     CB 1093   7.074   7.204   3.339
  101ALA      C 1094   7.114   7.065   3.133
  101ALA      O 1095   7.175   6.962   3.109
  102ALA      N 1096   7.033   7.123   3.045
  102ALA      H 1097   6.981   7.205   3.068
  102ALA     CA 1098   6.962   7.047   2.941
  102ALA     CB 1099   6.839   7.116   2.883
  102ALA      C 1100   7.051   7.000   2.826
  102ALA      O 1101   7.018   6.900   2.763
  103GLY      N 1102   7.167   7.062   2.806
  103GLY      H 1103   7.188   7.153   2.841
  103GLY     CA 1104   7.270   7.025   2.707
  103GLY      C 1105   7.227   7.030   2.560
  103GLY      O 1106   7.118   6.993   2.516
  104GLY      N 1107   7.310   7.093   2.477
  104GLY      H 1108   7.382   7.150   2.516
  104GLY     CA 1109   7.289   7.104   2.331
  104GLY      C 1110   7.349   6.990   2.248
  104GLY      O 1111   7.444   6.921   2.283
  105LEU      N 1112   7.296   6.975   2.127
  105LEU      H 1113   7.232   7.040   2.087
  105LEU     CA 1114   7.344   6.867   2.039
  105LEU     CB 1115   7.222   6.792   1.983
  105LEU     CG 1116   7.247   6.664   1.903
  105LEU    CD1 1117   7.281   6.545   1.993
  105LEU    CD2 1118   7.120   6.635   1.824
  105LEU      C 1119   7.445   6.902   1.930
  105LEU      O 1120   7.559   6.857   1.933
  106VAL      N 1121   7.403   7.003   1.854
  106VAL      H 1122   7.338   7.074   1.883
  106VAL     CA 1123   7.480   7.049   1.738
  106VAL     CB 1124   7.418   6.997   1.609
  106VAL    CG1 1125   7.459   6.853   1.578
  106VAL    CG2 1126   7.265   7.004   1.604
  106VAL      C 1127   7.510   7.198   1.718
  106VAL      O 1128   7.489   7.253   1.610
  107SER      N 1129   7.569   7.263   1.817
  107SER      H 1130   7.609   7.210   1.891
  107SER     CA 1131   7.582   7.410   1.826
  107SER     CB 1132   7.657   7.457   1.951
  107SER     OG 1133   7.778   7.386   1.976
  107SER     HG 1134   7.810   7.384   2.071
  107SER      C 1135   7.654   7.487   1.716
  107SER      O 1136   7.602   7.584   1.661
  108MET      N 1137   7.756   7.420   1.663
  108MET      H 1138   7.802   7.340   1.701
  108MET     CA 1139   7.814   7.458   1.535
  108MET     CB 1140   7.939   7.376   1.501
  108MET     CG 1141   7.943   7.223   1.507
  108MET     SD 1142   7.795   7.121   1.475
  108MET     CE 1143   7.875   6.970   1.424
  108MET      C 1144   7.718   7.465   1.416
  108MET      O 1145   7.733   7.549   1.327
  109ALA      N 1146   7.628   7.367   1.406
  109ALA      H 1147   7.629   7.285   1.463
  109ALA     CA 1148   7.521   7.374   1.306
  109ALA     CB 1149   7.486   7.227   1.282
  109ALA      C 1150   7.391   7.446   1.340
  109ALA      O 1151   7.316   7.475   1.248
  110SER      N 1152   7.376   7.484   1.468
  110SER      H 1153   7.417   7.423   1.535
  110SER     CA 1154   7.277   7.587   1.502
  110SER     CB 1155   7.226   7.599   1.645
  110SER     OG 1156   7.176   7.471   1.686
  110SER     HG 1157   7.115   7.482   1.764
  110SER      C 1158   7.326   7.729   1.470
  110SER      O 1159   7.251   7.808   1.411
  111LEU      N 1160   7.452   7.761   1.498
  111LEU      H 1161   7.509   7.687   1.534
  111LEU     CA 1162   7.507   7.896   1.481
  111LEU     CB 1163   7.627   7.903   1.577
  111LEU     CG 1164   7.598   8.002   1.690
  111LEU    CD1 1165   7.664   7.965   1.823
  111LEU    CD2 1166   7.633   8.143   1.644
  111LEU      C 1167   7.542   7.924   1.334
  111LEU      O 1168   7.538   7.840   1.246
  112MET      N 1169   7.537   8.055   1.311
  112MET      H 1170   7.529   8.123   1.384
  112MET     CA 1171   7.563   8.112   1.177
  112MET     CB 1172   7.451   8.215   1.155
  112MET     CG 1173   7.308   8.173   1.188
  112MET     SD 1174   7.203   8.310   1.247
  112MET     CE 1175   7.136   8.368   1.094
  112MET      C 1176   7.691   8.196   1.179
  112MET      O 1177   7.719   8.263   1.278
  113GLY      N 1178   7.778   8.185   1.078
  113GLY      H 1179   7.751   8.151   0.989
  113GLY     CA 1180   7.917   8.231   1.085
  113GLY      C 1181   8.013   8.185   1.194
  113GLY      O 1182   8.119   8.247   1.203
  114PHE      N 1183   7.990   8.062   1.241
  114PHE      H 1184   7.933   7.993   1.199
  114PHE     CA 1185   8.058   8.020   1.365
  114PHE     CB 1186   7.950   7.981   1.466
  114PHE     CG 1187   7.997   8.023   1.606
  114PHE    CD1 1188   7.978   8.151   1.657
  114PHE    HD1 1189   7.941   8.225   1.586
  114PHE    CD2 1190   8.060   7.933   1.691
  114PHE    HD2 1191   8.080   7.834   1.648
  114PHE    CE1 1192   8.023   8.190   1.782
  114PHE    HE1 1193   7.993   8.284   1.829
  114PHE    CE2 1194   8.110   7.969   1.815
  114PHE    HE2 1195   8.194   7.914   1.857
  114PHE     CZ 1196   8.090   8.099   1.862
  114PHE     HZ 1197   8.140   8.130   1.954
  114PHE      C 1198   8.153   7.904   1.337
  114PHE      O 1199   8.121   7.818   1.255
  115GLY      N 1200   8.263   7.900   1.411
  115GLY      H 1201   8.277   7.955   1.495
  115GLY     CA 1202   8.383   7.820   1.387
  115GLY      C 1203   8.358   7.670   1.410
  115GLY      O 1204   8.346   7.589   1.318
  116LEU      N 1205   8.360   7.634   1.537
  116LEU      H 1206   8.389   7.706   1.600
  116LEU     CA 1207   8.327   7.501   1.588
  116LEU     CB 1208   8.461   7.428   1.579
  116LEU     CG 1209   8.458   7.297   1.657
  116LEU    CD1 1210   8.364   7.200   1.586
  116LEU    CD2 1211   8.604   7.251   1.649
  116LEU      C 1212   8.260   7.501   1.726
  116LEU      O 1213   8.176   7.415   1.751
  117GLY      N 1214   8.287   7.604   1.805
  117GLY      H 1215   8.352   7.677   1.784
  117GLY     CA 1216   8.230   7.620   1.940
  117GLY      C 1217   8.290   7.527   2.046
  117GLY      O 1218   8.344   7.418   2.029
  118THR      N 1219   8.275   7.584   2.165
  118THR      H 1220   8.232   7.673   2.180
  118THR     CA 1221   8.328   7.531   2.291
  118THR     CB 1222   8.340   7.632   2.405
  118THR    OG1 1223   8.226   7.718   2.400
  118THR    HG1 1224   8.222   7.781   2.479
  118THR    CG2 1225   8.473   7.706   2.388
  118THR      C 1226   8.241   7.427   2.362
  118THR      O 1227   8.125   7.411   2.323
  119ALA      N 1228   8.300   7.345   2.448
  119ALA      H 1229   8.394   7.318   2.425
  119ALA     CA 1230   8.239   7.232   2.520
  119ALA     CB 1231   8.340   7.166   2.614
  119ALA      C 1232   8.105   7.248   2.591
  119ALA      O 1233   8.071   7.360   2.628
  120ARG      N 1234   8.017   7.151   2.565
  120ARG      H 1235   8.024   7.097   2.481
  120ARG     CA 1236   7.887   7.143   2.633
  120ARG     CB 1237   7.829   7.006   2.600
  120ARG     CG 1238   7.809   6.999   2.449
  120ARG     CD 1239   7.763   6.859   2.410
  120ARG     NE 1240   7.721   6.845   2.270
  120ARG     HE 1241   7.626   6.871   2.251
  120ARG     CZ 1242   7.801   6.771   2.192
  120ARG    NH1 1243   7.913   6.712   2.236
  120ARG   HH11 1244   7.921   6.716   2.336
  120ARG   HH12 1245   7.967   6.647   2.182
  120ARG    NH2 1246   7.771   6.765   2.062
  120ARG   HH21 1247   7.689   6.813   2.032
  120ARG   HH22 1248   7.802   6.690   2.003
  120ARG      C 1249   7.871   7.168   2.783
  120ARG      O 1250   7.965   7.150   2.859
  121GLY      N 1251   7.749   7.208   2.821
  121GLY      H 1252   7.692   7.253   2.753
  121GLY     CA 1253   7.708   7.218   2.962
  121GLY      C 1254   7.720   7.085   3.036
  121GLY      O 1255   7.824   7.020   3.050
  122GLY      N 1256   7.608   7.058   3.102
  122GLY      H 1257   7.526   7.108   3.076
  122GLY     CA 1258   7.587   6.949   3.199
  122GLY      C 1259   7.576   6.810   3.137
  122GLY      O 1260   7.674   6.735   3.134
  123VAL      N 1261   7.451   6.773   3.110
  123VAL      H 1262   7.366   6.824   3.120
  123VAL     CA 1263   7.422   6.644   3.046
  123VAL     CB 1264   7.366   6.539   3.142
  123VAL    CG1 1265   7.477   6.480   3.228
  123VAL    CG2 1266   7.258   6.603   3.229
  123VAL      C 1267   7.341   6.657   2.916
  123VAL      O 1268   7.241   6.729   2.920
  124PRO      N 1269   7.396   6.623   2.800
  124PRO     CA 1270   7.327   6.626   2.671
  124PRO     CB 1271   7.420   6.565   2.566
  124PRO     CG 1272   7.557   6.600   2.625
  124PRO     CD 1273   7.536   6.583   2.775
  124PRO      C 1274   7.184   6.574   2.660
  124PRO      O 1275   7.091   6.649   2.632
  125SER      N 1276   7.163   6.446   2.689
  125SER      H 1277   7.234   6.375   2.685
  125SER     CA 1278   7.027   6.392   2.700
  125SER     CB 1279   7.029   6.247   2.652
  125SER     OG 1280   6.912   6.218   2.576
  125SER     HG 1281   6.860   6.146   2.621
  125SER      C 1282   6.941   6.414   2.825
  125SER      O 1283   6.848   6.338   2.848
  126ALA      N 1284   6.958   6.534   2.879
  126ALA      H 1285   6.978   6.617   2.828
  126ALA     CA 1286   6.894   6.563   3.009
  126ALA     CB 1287   6.965   6.679   3.078
  126ALA      C 1288   6.744   6.595   3.015
  126ALA      O 1289   6.692   6.656   2.921
  127ARG      N 1290   6.685   6.583   3.133
  127ARG      H 1291   6.735   6.563   3.218
  127ARG     CA 1292   6.543   6.611   3.158
  127ARG     CB 1293   6.463   6.485   3.194
  127ARG     CG 1294   6.490   6.369   3.098
  127ARG     CD 1295   6.434   6.374   2.955
  127ARG     NE 1296   6.514   6.287   2.867
  127ARG     HE 1297   6.583   6.237   2.919
  127ARG     CZ 1298   6.516   6.283   2.733
  127ARG    NH1 1299   6.413   6.334   2.664
  127ARG   HH11 1300   6.336   6.371   2.715
  127ARG   HH12 1301   6.408   6.347   2.565
  127ARG    NH2 1302   6.632   6.269   2.667
  127ARG   HH21 1303   6.716   6.255   2.719
  127ARG   HH22 1304   6.627   6.283   2.568
  127ARG      C 1305   6.539   6.719   3.265
  127ARG      O 1306   6.567   6.690   3.381
  128ILE      N 1307   6.461   6.822   3.232
  128ILE      H 1308   6.411   6.828   3.145
  128ILE     CA 1309   6.451   6.937   3.323
  128ILE     CB 1310   6.504   7.060   3.251
  128ILE    CG1 1311   6.462   7.099   3.109
  128ILE    CG2 1312   6.657   7.065   3.260
  128ILE     CD 1313   6.488   7.247   3.078
  128ILE      C 1314   6.313   6.960   3.387
  128ILE      O 1315   6.208   6.939   3.328
  129ALA      N 1316   6.326   6.994   3.515
  129ALA      H 1317   6.410   6.968   3.561
  129ALA     CA 1318   6.212   7.032   3.600
  129ALA     CB 1319   6.190   6.916   3.697
  129ALA      C 1320   6.200   7.168   3.669
  129ALA      O 1321   6.261   7.197   3.772
  130VAL      N 1322   6.136   7.263   3.600
  130VAL      H 1323   6.087   7.244   3.516
  130VAL     CA 1324   6.121   7.401   3.647
  130VAL     CB 1325   6.110   7.497   3.529
  130VAL    CG1 1326   6.091   7.644   3.569
  130VAL    CG2 1327   6.230   7.476   3.436
  130VAL      C 1328   6.024   7.444   3.758
  130VAL      O 1329   5.905   7.466   3.732
  131TY0      N 1330   6.081   7.451   3.878
  131TY0      H 1331   6.180   7.448   3.890
  131TY0     CA 1332   6.022   7.506   4.000
  131TY0     CB 1333   6.094   7.449   4.122
  131TY0     CG 1334   6.074   7.298   4.141
  131TY0    CD1 1335   5.960   7.262   4.213
  131TY0    HD1 1336   5.895   7.338   4.256
  131TY0    CD2 1337   6.154   7.208   4.072
  131TY0    HD2 1338   6.262   7.212   4.063
  131TY0    CE1 1339   5.919   7.129   4.205
  131TY0    HE1 1340   5.845   7.091   4.275
  131TY0    CE2 1341   6.107   7.077   4.060
  131TY0    HE2 1342   6.157   7.002   3.999
  131TY0     CZ 1343   5.991   7.040   4.127
  131TY0     OH 1344   5.953   6.909   4.121
  131TY0    HH1 1345   5.872   6.887   4.176
  131TY0    HH2 1346   6.017   6.854   4.068
  131TY0      C 1347   6.054   7.656   3.989
  131TY0      O 1348   6.160   7.694   4.040
  132LY3      N 1349   5.972   7.737   3.924
  132LY3      H 1350   5.883   7.703   3.894
  132LY3     CA 1351   6.001   7.881   3.919
  132LY3     CB 1352   5.914   7.937   3.806
  132LY3     CG 1353   5.942   8.086   3.785
  132LY3     CD 1354   5.862   8.137   3.665
  132LY3     CE 1355   5.912   8.281   3.656
  132LY3     NZ 1356   5.843   8.368   3.560
  132LY3    HZ1 1357   5.861   8.463   3.586
  132LY3    HZ2 1358   5.873   8.336   3.470
  132LY3    HZ3 1359   5.744   8.359   3.569
  132LY3      C 1360   5.971   7.945   4.054
  132LY3      O 1361   5.867   7.931   4.119
  133ILE      N 1362   6.087   7.976   4.111
  133ILE      H 1363   6.174   7.935   4.084
  133ILE     CA 1364   6.091   8.046   4.241
  133ILE     CB 1365   6.167   7.959   4.340
  133ILE    CG1 1366   6.305   7.927   4.283
  133ILE    CG2 1367   6.079   7.839   4.376
  133ILE     CD 1368   6.413   7.960   4.387
  133ILE      C 1369   6.143   8.189   4.252
  133ILE      O 1370   6.113   8.263   4.346
  134CYS      N 1371   6.211   8.233   4.147
  134CYS      H 1372   6.226   8.177   4.066
  134CYS     CA 1373   6.255   8.373   4.133
  134CYS     CB 1374   6.390   8.384   4.062
  134CYS     SG 1375   6.542   8.372   4.163
  134CYS      C 1376   6.164   8.465   4.053
  134CYS      O 1377   6.100   8.417   3.959
  135TRP      N 1378   6.140   8.583   4.110
  135TRP      H 1379   6.169   8.607   4.202
  135TRP     CA 1380   6.054   8.678   4.037
  135TRP     CB 1381   5.922   8.690   4.114
  135TRP     CG 1382   5.846   8.559   4.133
  135TRP    CD1 1383   5.863   8.476   4.236
  135TRP    HD1 1384   5.919   8.487   4.328
  135TRP    CD2 1385   5.781   8.488   4.033
  135TRP    NE1 1386   5.816   8.355   4.203
  135TRP    HE1 1387   5.800   8.285   4.272
  135TRP    CE2 1388   5.760   8.360   4.083
  135TRP    CE3 1389   5.721   8.527   3.914
  135TRP    HE3 1390   5.730   8.627   3.872
  135TRP    CZ2 1391   5.682   8.273   4.008
  135TRP    HZ2 1392   5.661   8.178   4.056
  135TRP    CZ3 1393   5.646   8.433   3.842
  135TRP    HZ3 1394   5.569   8.478   3.780
  135TRP    CH2 1395   5.632   8.301   3.881
  135TRP    HH2 1396   5.566   8.238   3.821
  135TRP      C 1397   6.122   8.815   4.033
  135TRP      O 1398   6.211   8.843   4.114
  136SER      N 1399   6.086   8.901   3.939
  136SER      H 1400   5.996   8.902   3.896
  136SER     CA 1401   6.163   9.024   3.911
  136SER     CB 1402   6.104   9.075   3.780
  136SER     OG 1403   5.985   9.152   3.792
  136SER     HG 1404   5.913   9.092   3.828
  136SER      C 1405   6.174   9.133   4.018
  136SER      O 1406   6.277   9.201   4.022
  137AS4      N 1407   6.093   9.123   4.123
  137AS4      H 1408   6.012   9.065   4.118
  137AS4     CA 1409   6.092   9.202   4.248
  137AS4     CB 1410   5.950   9.200   4.306
  137AS4     CG 1411   5.942   9.277   4.437
  137AS4    OD1 1412   5.953   9.225   4.550
  137AS4   HD11 1413   6.004   9.293   4.603
  137AS4   HD12 1414   5.900   9.141   4.558
  137AS4    OD2 1415   5.916   9.399   4.426
  137AS4   HD21 1416   5.923   9.444   4.514
  137AS4   HD22 1417   5.909   9.414   4.327
  137AS4      C 1418   6.192   9.141   4.346
  137AS4      O 1419   6.285   9.210   4.389
  138GLY      N 1420   6.197   9.009   4.352
  138GLY      H 1421   6.145   8.954   4.287
  138GLY     CA 1422   6.282   8.925   4.438
  138GLY      C 1423   6.247   8.776   4.448
  138GLY      O 1424   6.143   8.738   4.394
  139CYS      N 1425   6.350   8.693   4.460
  139CYS      H 1426   6.441   8.715   4.424
  139CYS     CA 1427   6.345   8.548   4.484
  139CYS     CB 1428   6.476   8.486   4.435
  139CYS     SG 1429   6.534   8.545   4.271
  139CYS      C 1430   6.324   8.517   4.632
  139CYS      O 1431   6.425   8.509   4.703
  140PHE      N 1432   6.201   8.471   4.654
  140PHE      H 1433   6.144   8.458   4.573
  140PHE     CA 1434   6.142   8.468   4.789
  140PHE     CB 1435   5.992   8.497   4.781
  140PHE     CG 1436   5.962   8.643   4.749
  140PHE    CD1 1437   5.946   8.737   4.850
  140PHE    HD1 1438   5.966   8.705   4.952
  140PHE    CD2 1439   5.958   8.689   4.618
  140PHE    HD2 1440   5.940   8.619   4.536
  140PHE    CE1 1441   5.923   8.872   4.826
  140PHE    HE1 1442   5.913   8.942   4.909
  140PHE    CE2 1443   5.953   8.826   4.596
  140PHE    HE2 1444   5.951   8.858   4.492
  140PHE     CZ 1445   5.934   8.920   4.696
  140PHE     HZ 1446   5.950   9.025   4.670
  140PHE      C 1447   6.170   8.344   4.874
  140PHE      O 1448   6.144   8.232   4.828
  141GLY      N 1449   6.164   8.368   5.004
  141GLY      H 1450   6.147   8.462   5.033
  141GLY     CA 1451   6.209   8.273   5.107
  141GLY      C 1452   6.118   8.150   5.112
  141GLY      O 1453   6.153   8.039   5.072
  142ALA      N 1454   5.998   8.171   5.164
  142ALA      H 1455   5.974   8.254   5.215
  142ALA     CA 1456   5.902   8.062   5.188
  142ALA     CB 1457   5.760   8.112   5.219
  142ALA      C 1458   5.886   7.972   5.066
  142ALA      O 1459   5.879   7.849   5.076
  143AS4      N 1460   5.872   8.034   4.949
  143AS4      H 1461   5.855   8.133   4.951
  143AS4     CA 1462   5.865   7.965   4.820
  143AS4     CB 1463   5.874   8.069   4.708
  143AS4     CG 1464   5.738   8.140   4.705
  143AS4    OD1 1465   5.730   8.247   4.769
  143AS4   HD11 1466   5.641   8.280   4.737
  143AS4   HD12 1467   5.789   8.256   4.849
  143AS4    OD2 1468   5.639   8.083   4.655
  143AS4   HD21 1469   5.563   8.101   4.718
  143AS4   HD22 1470   5.659   8.044   4.565
  143AS4      C 1471   5.981   7.866   4.799
  143AS4      O 1472   5.937   7.759   4.757
  144ILE      N 1473   6.103   7.900   4.838
  144ILE      H 1474   6.123   7.976   4.899
  144ILE     CA 1475   6.222   7.816   4.815
  144ILE     CB 1476   6.351   7.894   4.835
  144ILE    CG1 1477   6.350   8.017   4.744
  144ILE    CG2 1478   6.471   7.811   4.789
  144ILE     CD 1479   6.471   8.111   4.746
  144ILE      C 1480   6.205   7.684   4.891
  144ILE      O 1481   6.219   7.580   4.825
  145LEU      N 1482   6.173   7.696   5.019
  145LEU      H 1483   6.154   7.788   5.054
  145LEU     CA 1484   6.139   7.583   5.107
  145LEU     CB 1485   6.085   7.640   5.238
  145LEU     CG 1486   6.193   7.730   5.299
  145LEU    CD1 1487   6.134   7.818   5.408
  145LEU    CD2 1488   6.319   7.659   5.350
  145LEU      C 1489   6.024   7.503   5.046
  145LEU      O 1490   6.038   7.382   5.024
  146ALA      N 1491   5.922   7.571   4.995
  146ALA      H 1492   5.912   7.671   5.002
  146ALA     CA 1493   5.808   7.502   4.935
  146ALA     CB 1494   5.694   7.591   4.884
  146ALA      C 1495   5.836   7.421   4.807
  146ALA      O 1496   5.779   7.314   4.785
  147ALA      N 1497   5.912   7.480   4.715
  147ALA      H 1498   5.915   7.578   4.696
  147ALA     CA 1499   5.984   7.406   4.611
  147ALA     CB 1500   6.046   7.512   4.521
  147ALA      C 1501   6.079   7.289   4.636
  147ALA      O 1502   6.048   7.190   4.570
  148PHE      N 1503   6.166   7.301   4.736
  148PHE      H 1504   6.187   7.391   4.773
  148PHE     CA 1505   6.246   7.187   4.785
  148PHE     CB 1506   6.341   7.240   4.892
  148PHE     CG 1507   6.481   7.268   4.839
  148PHE    CD1 1508   6.526   7.396   4.805
  148PHE    HD1 1509   6.447   7.464   4.775
  148PHE    CD2 1510   6.566   7.158   4.842
  148PHE    HD2 1511   6.525   7.059   4.858
  148PHE    CE1 1512   6.660   7.413   4.773
  148PHE    HE1 1513   6.697   7.505   4.727
  148PHE    CE2 1514   6.702   7.180   4.819
  148PHE    HE2 1515   6.764   7.091   4.808
  148PHE     CZ 1516   6.749   7.308   4.792
  148PHE     HZ 1517   6.853   7.331   4.767
  148PHE      C 1518   6.159   7.066   4.822
  148PHE      O 1519   6.159   6.959   4.762
  149AS4      N 1520   6.067   7.098   4.913
  149AS4      H 1521   6.052   7.192   4.943
  149AS4     CA 1522   5.975   6.998   4.968
  149AS4     CB 1523   5.889   7.048   5.085
  149AS4     CG 1524   5.766   6.963   5.118
  149AS4    OD1 1525   5.675   6.945   5.034
  149AS4   HD11 1526   5.595   6.895   5.066
  149AS4   HD12 1527   5.709   6.971   4.944
  149AS4    OD2 1528   5.752   6.908   5.229
  149AS4   HD21 1529   5.658   6.877   5.239
  149AS4   HD22 1530   5.839   6.889   5.274
  149AS4      C 1531   5.891   6.921   4.865
  149AS4      O 1532   5.891   6.798   4.864
  150AS4      N 1533   5.825   6.991   4.773
  150AS4      H 1534   5.828   7.089   4.794
  150AS4     CA 1535   5.757   6.936   4.655
  150AS4     CB 1536   5.706   7.062   4.586
  150AS4     CG 1537   5.603   7.025   4.479
  150AS4    OD1 1538   5.509   6.944   4.493
  150AS4   HD11 1539   5.452   6.958   4.412
  150AS4   HD12 1540   5.502   6.913   4.588
  150AS4    OD2 1541   5.626   7.078   4.368
  150AS4   HD21 1542   5.554   7.049   4.304
  150AS4   HD22 1543   5.722   7.106   4.366
  150AS4      C 1544   5.856   6.855   4.571
  150AS4      O 1545   5.817   6.740   4.550
  151ALA      N 1546   5.975   6.903   4.536
  151ALA      H 1547   5.998   6.999   4.550
  151ALA     CA 1548   6.079   6.821   4.472
  151ALA     CB 1549   6.210   6.899   4.456
  151ALA      C 1550   6.121   6.693   4.544
  151ALA      O 1551   6.108   6.590   4.477
  152ILE      N 1552   6.134   6.702   4.677
  152ILE      H 1553   6.163   6.785   4.723
  152ILE     CA 1554   6.150   6.586   4.765
  152ILE     CB 1555   6.173   6.625   4.911
  152ILE    CG1 1556   6.302   6.705   4.932
  152ILE    CG2 1557   6.193   6.500   4.996
  152ILE     CD 1558   6.292   6.790   5.058
  152ILE      C 1559   6.024   6.500   4.756
  152ILE      O 1560   6.047   6.384   4.723
  153ALA      N 1561   5.902   6.547   4.781
  153ALA      H 1562   5.889   6.641   4.812
  153ALA     CA 1563   5.773   6.478   4.768
  153ALA     CB 1564   5.654   6.572   4.785
  153ALA      C 1565   5.755   6.399   4.638
  153ALA      O 1566   5.735   6.278   4.647
  154AS4      N 1567   5.795   6.459   4.526
  154AS4      H 1568   5.832   6.552   4.523
  154AS4     CA 1569   5.804   6.395   4.394
  154AS4     CB 1570   5.812   6.490   4.275
  154AS4     CG 1571   5.671   6.513   4.221
  154AS4    OD1 1572   5.623   6.450   4.124
  154AS4   HD11 1573   5.539   6.503   4.112
  154AS4   HD12 1574   5.674   6.366   4.109
  154AS4    OD2 1575   5.603   6.596   4.285
  154AS4   HD21 1576   5.528   6.617   4.222
  154AS4   HD22 1577   5.661   6.631   4.359
  154AS4      C 1578   5.922   6.300   4.374
  154AS4      O 1579   5.910   6.191   4.318
  155GLY      N 1580   6.040   6.320   4.433
  155GLY      H 1581   6.063   6.408   4.473
  155GLY     CA 1582   6.158   6.234   4.414
  155GLY      C 1583   6.254   6.280   4.304
  155GLY      O 1584   6.347   6.205   4.276
  156VAL      N 1585   6.262   6.411   4.284
  156VAL      H 1586   6.240   6.478   4.355
  156VAL     CA 1587   6.359   6.467   4.187
  156VAL     CB 1588   6.315   6.609   4.153
  156VAL    CG1 1589   6.401   6.668   4.041
  156VAL    CG2 1590   6.164   6.627   4.133
  156VAL      C 1591   6.506   6.445   4.221
  156VAL      O 1592   6.562   6.509   4.309
  157AS4      N 1593   6.574   6.383   4.125
  157AS4      H 1594   6.525   6.365   4.039
  157AS4     CA 1595   6.712   6.335   4.142
  157AS4     CB 1596   6.782   6.276   4.019
  157AS4     CG 1597   6.715   6.148   3.970
  157AS4    OD1 1598   6.702   6.048   4.045
  157AS4   HD11 1599   6.686   5.968   3.988
  157AS4   HD12 1600   6.720   6.086   4.135
  157AS4    OD2 1601   6.671   6.154   3.853
  157AS4   HD21 1602   6.626   6.069   3.826
  157AS4   HD22 1603   6.669   6.251   3.827
  157AS4      C 1604   6.814   6.434   4.200
  157AS4      O 1605   6.906   6.406   4.277
  158ILE      N 1606   6.829   6.541   4.122
  158ILE      H 1607   6.784   6.549   4.033
  158ILE     CA 1608   6.921   6.650   4.157
  158ILE     CB 1609   7.024   6.675   4.047
  158ILE    CG1 1610   7.103   6.551   4.005
  158ILE    CG2 1611   7.121   6.787   4.081
  158ILE     CD 1612   7.210   6.518   4.109
  158ILE      C 1613   6.841   6.780   4.173
  158ILE      O 1614   6.760   6.801   4.084
  159ILE      N 1615   6.870   6.857   4.278
  159ILE      H 1616   6.935   6.841   4.352
  159ILE     CA 1617   6.814   6.993   4.283
  159ILE     CB 1618   6.733   7.013   4.411
  159ILE    CG1 1619   6.603   6.932   4.411
  159ILE    CG2 1620   6.711   7.162   4.441
  159ILE     CD 1621   6.570   6.911   4.559
  159ILE      C 1622   6.928   7.091   4.256
  159ILE      O 1623   7.029   7.090   4.326
  160SER      N 1624   6.919   7.154   4.139
  160SER      H 1625   6.832   7.161   4.092
  160SER     CA 1626   7.028   7.238   4.087
  160SER     CB 1627   7.019   7.239   3.934
  160SER     OG 1628   7.146   7.279   3.883
  160SER     HG 1629   7.134   7.360   3.825
  160SER      C 1630   7.002   7.382   4.131
  160SER      O 1631   6.912   7.450   4.083
  161ILE      N 1632   7.075   7.427   4.234
  161ILE      H 1633   7.157   7.378   4.263
  161ILE     CA 1634   7.052   7.559   4.295
  161ILE     CB 1635   7.028   7.570   4.445
  161ILE    CG1 1636   7.108   7.460   4.516
  161ILE    CG2 1637   6.876   7.551   4.455
  161ILE     CD 1638   7.129   7.469   4.667
  161ILE      C 1639   7.150   7.666   4.245
  161ILE      O 1640   7.232   7.714   4.323
  162SER      N 1641   7.124   7.703   4.120
  162SER      H 1642   7.077   7.642   4.056
  162SER     CA 1643   7.173   7.828   4.060
  162SER     CB 1644   7.207   7.812   3.912
  162SER     OG 1645   7.094   7.774   3.835
  162SER     HG 1646   7.052   7.859   3.803
  162SER      C 1647   7.107   7.963   4.092
  162SER      O 1648   7.171   8.066   4.073
  163VAL      N 1649   6.979   7.964   4.127
  163VAL      H 1650   6.914   7.896   4.091
  163VAL     CA 1651   6.908   8.069   4.201
  163VAL     CB 1652   6.911   8.052   4.353
  163VAL    CG1 1653   6.812   7.940   4.386
  163VAL    CG2 1654   7.051   8.011   4.399
  163VAL      C 1655   6.929   8.218   4.173
  163VAL      O 1656   6.971   8.291   4.263
  164GLY      N 1657   6.920   8.256   4.046
  164GLY      H 1658   6.874   8.199   3.978
  164GLY     CA 1659   6.953   8.394   4.007
  164GLY      C 1660   7.092   8.451   4.037
  164GLY      O 1661   7.103   8.572   4.017
  165GLY      N 1662   7.186   8.369   4.082
  165GLY      H 1663   7.181   8.269   4.086
  165GLY     CA 1664   7.314   8.420   4.133
  165GLY      C 1665   7.343   8.407   4.282
  165GLY      O 1666   7.461   8.427   4.312
  166LY3      N 1667   7.247   8.356   4.359
  166LY3      H 1668   7.166   8.316   4.315
  166LY3     CA 1669   7.252   8.344   4.505
  166LY3     CB 1670   7.117   8.309   4.568
  166LY3     CG 1671   7.032   8.434   4.593
  166LY3     CD 1672   6.898   8.412   4.664
  166LY3     CE 1673   6.801   8.530   4.670
  166LY3     NZ 1674   6.869   8.651   4.721
  166LY3    HZ1 1675   6.816   8.683   4.800
  166LY3    HZ2 1676   6.957   8.615   4.755
  166LY3    HZ3 1677   6.885   8.724   4.655
  166LY3      C 1678   7.362   8.248   4.552
  166LY3      O 1679   7.369   8.145   4.486
  167THR      N 1680   7.410   8.271   4.674
  167THR      H 1681   7.403   8.358   4.722
  167THR     CA 1682   7.499   8.179   4.748
  167THR     CB 1683   7.629   8.251   4.783
  167THR    OG1 1684   7.601   8.375   4.849
  167THR    HG1 1685   7.663   8.444   4.812
  167THR    CG2 1686   7.702   8.281   4.651
  167THR      C 1687   7.438   8.128   4.878
  167THR      O 1688   7.382   8.209   4.951
  168PRO      N 1689   7.420   7.998   4.897
  168PRO     CA 1690   7.373   7.933   5.021
  168PRO     CB 1691   7.376   7.785   4.986
  168PRO     CG 1692   7.331   7.781   4.840
  168PRO     CD 1693   7.410   7.901   4.787
  168PRO      C 1694   7.459   7.966   5.143
  168PRO      O 1695   7.575   7.925   5.148
  169THR      N 1696   7.414   8.051   5.235
  169THR      H 1697   7.318   8.080   5.234
  169THR     CA 1698   7.486   8.085   5.359
  169THR     CB 1699   7.486   8.235   5.387
  169THR    OG1 1700   7.358   8.276   5.433
  169THR    HG1 1701   7.290   8.259   5.361
  169THR    CG2 1702   7.523   8.301   5.253
  169THR      C 1703   7.493   7.989   5.477
  169THR      O 1704   7.504   7.868   5.458
  170ASN      N 1705   7.461   8.042   5.595
  170ASN      H 1706   7.441   8.140   5.595
  170ASN     CA 1707   7.455   7.981   5.729
  170ASN     CB 1708   7.411   8.097   5.818
  170ASN     CG 1709   7.506   8.216   5.838
  170ASN    OD1 1710   7.616   8.222   5.783
  170ASN    ND2 1711   7.476   8.308   5.929
  170ASN   HD21 1712   7.391   8.305   5.983
  170ASN   HD22 1713   7.550   8.369   5.956
  170ASN      C 1714   7.345   7.875   5.723
  170ASN      O 1715   7.232   7.908   5.688
  171TY0      N 1716   7.376   7.769   5.798
  171TY0      H 1717   7.428   7.786   5.881
  171TY0     CA 1718   7.320   7.634   5.786
  171TY0     CB 1719   7.416   7.542   5.862
  171TY0     CG 1720   7.439   7.581   6.008
  171TY0    CD1 1721   7.528   7.683   6.042
  171TY0    HD1 1722   7.581   7.735   5.962
  171TY0    CD2 1723   7.378   7.501   6.103
  171TY0    HD2 1724   7.306   7.422   6.080
  171TY0    CE1 1725   7.549   7.707   6.177
  171TY0    HE1 1726   7.610   7.794   6.202
  171TY0    CE2 1727   7.401   7.529   6.238
  171TY0    HE2 1728   7.362   7.457   6.310
  171TY0     CZ 1729   7.481   7.636   6.275
  171TY0     OH 1730   7.479   7.684   6.402
  171TY0    HH1 1731   7.429   7.620   6.459
  171TY0    HH2 1732   7.532   7.769   6.408
  171TY0      C 1733   7.170   7.616   5.811
  171TY0      O 1734   7.103   7.540   5.742
  172PHE      N 1735   7.124   7.692   5.911
  172PHE      H 1736   7.181   7.744   5.974
  172PHE     CA 1737   6.983   7.697   5.953
  172PHE     CB 1738   6.970   7.648   6.097
  172PHE     CG 1739   6.827   7.621   6.144
  172PHE    CD1 1740   6.751   7.717   6.210
  172PHE    HD1 1741   6.796   7.816   6.223
  172PHE    CD2 1742   6.764   7.500   6.115
  172PHE    HD2 1743   6.828   7.426   6.067
  172PHE    CE1 1744   6.621   7.686   6.248
  172PHE    HE1 1745   6.563   7.773   6.276
  172PHE    CE2 1746   6.632   7.471   6.150
  172PHE    HE2 1747   6.584   7.382   6.112
  172PHE     CZ 1748   6.556   7.567   6.216
  172PHE     HZ 1749   6.459   7.545   6.261
  172PHE      C 1750   6.905   7.826   5.925
  172PHE      O 1751   6.784   7.823   5.908
  173GL4      N 1752   6.976   7.938   5.927
  173GL4      H 1753   7.074   7.936   5.949
  173GL4     CA 1754   6.923   8.073   5.906
  173GL4     CB 1755   7.026   8.178   5.949
  173GL4     CG 1756   7.041   8.171   6.101
  173GL4     CD 1757   7.160   8.248   6.157
  173GL4    OE1 1758   7.234   8.300   6.071
  173GL4   HE11 1759   7.321   8.322   6.114
  173GL4   HE12 1760   7.185   8.307   5.984
  173GL4    OE2 1761   7.183   8.249   6.280
  173GL4   HE21 1762   7.275   8.284   6.296
  173GL4   HE22 1763   7.096   8.237   6.328
  173GL4      C 1764   6.883   8.110   5.763
  173GL4      O 1765   6.791   8.190   5.750
  174AS4      N 1766   6.961   8.065   5.665
  174AS4      H 1767   7.051   8.023   5.678
  174AS4     CA 1768   6.929   8.090   5.523
  174AS4     CB 1769   7.061   8.073   5.448
  174AS4     CG 1770   7.060   8.121   5.303
  174AS4    OD1 1771   6.970   8.077   5.228
  174AS4   HD11 1772   6.972   8.116   5.136
  174AS4   HD12 1773   6.913   8.016   5.284
  174AS4    OD2 1774   7.166   8.172   5.260
  174AS4   HD21 1775   7.139   8.248   5.201
  174AS4   HD22 1776   7.249   8.128   5.292
  174AS4      C 1777   6.823   7.992   5.474
  174AS4      O 1778   6.840   7.873   5.503
  175PRO      N 1779   6.727   8.039   5.395
  175PRO     CA 1780   6.622   7.963   5.326
  175PRO     CB 1781   6.545   8.061   5.237
  175PRO     CG 1782   6.558   8.193   5.312
  175PRO     CD 1783   6.702   8.179   5.361
  175PRO      C 1784   6.686   7.853   5.241
  175PRO      O 1785   6.658   7.736   5.266
  176ILE      N 1786   6.786   7.886   5.160
  176ILE      H 1787   6.842   7.967   5.177
  176ILE     CA 1788   6.847   7.790   5.067
  176ILE     CB 1789   6.933   7.845   4.952
  176ILE    CG1 1790   6.876   7.973   4.891
  176ILE    CG2 1791   6.951   7.731   4.851
  176ILE     CD 1792   6.995   8.056   4.841
  176ILE      C 1793   6.918   7.676   5.139
  176ILE      O 1794   6.899   7.557   5.111
  177ALA      N 1795   6.993   7.711   5.243
  177ALA      H 1796   6.973   7.798   5.287
  177ALA     CA 1797   7.086   7.620   5.313
  177ALA     CB 1798   7.169   7.701   5.413
  177ALA      C 1799   7.004   7.514   5.386
  177ALA      O 1800   7.026   7.397   5.354
  178ILE      N 1801   6.902   7.555   5.460
  178ILE      H 1802   6.886   7.653   5.476
  178ILE     CA 1803   6.805   7.461   5.517
  178ILE     CB 1804   6.728   7.537   5.626
  178ILE    CG1 1805   6.672   7.429   5.718
  178ILE    CG2 1806   6.631   7.640   5.568
  178ILE     CD 1807   6.767   7.346   5.806
  178ILE      C 1808   6.726   7.367   5.426
  178ILE      O 1809   6.705   7.248   5.450
  179GLY      N 1810   6.688   7.422   5.311
  179GLY      H 1811   6.697   7.522   5.307
  179GLY     CA 1812   6.618   7.355   5.200
  179GLY      C 1813   6.702   7.233   5.161
  179GLY      O 1814   6.649   7.123   5.152
  180ALA      N 1815   6.831   7.253   5.132
  180ALA      H 1816   6.865   7.345   5.113
  180ALA     CA 1817   6.923   7.144   5.098
  180ALA     CB 1818   7.044   7.219   5.043
  180ALA      C 1819   6.950   7.049   5.216
  180ALA      O 1820   6.995   6.939   5.183
  181PHE      N 1821   6.929   7.080   5.343
  181PHE      H 1822   6.914   7.175   5.372
  181PHE     CA 1823   6.944   6.988   5.457
  181PHE     CB 1824   6.914   7.064   5.586
  181PHE     CG 1825   6.949   6.978   5.707
  181PHE    CD1 1826   7.079   6.945   5.745
  181PHE    HD1 1827   7.164   6.976   5.684
  181PHE    CD2 1828   6.846   6.933   5.788
  181PHE    HD2 1829   6.742   6.955   5.763
  181PHE    CE1 1830   7.100   6.858   5.851
  181PHE    HE1 1831   7.203   6.863   5.886
  181PHE    CE2 1832   6.867   6.854   5.901
  181PHE    HE2 1833   6.782   6.795   5.935
  181PHE     CZ 1834   6.996   6.813   5.932
  181PHE     HZ 1835   7.015   6.728   5.997
  181PHE      C 1836   6.841   6.876   5.443
  181PHE      O 1837   6.868   6.758   5.465
  182HI2      N 1838   6.720   6.922   5.412
  182HI2      H 1839   6.694   7.017   5.396
  182HI2     CA 1840   6.607   6.829   5.398
  182HI2     CB 1841   6.470   6.897   5.389
  182HI2     CG 1842   6.433   6.964   5.521
  182HI2    ND1 1843   6.460   6.927   5.646
  182HI2    HD1 1844   6.493   6.839   5.679
  182HI2    CD2 1845   6.352   7.069   5.531
  182HI2    HD2 1846   6.303   7.117   5.446
  182HI2    CE1 1847   6.396   7.003   5.735
  182HI2    HE1 1848   6.380   6.987   5.842
  182HI2    NE2 1849   6.329   7.091   5.660
  182HI2    HE2 1850   6.274   7.165   5.698
  182HI2      C 1851   6.618   6.739   5.275
  182HI2      O 1852   6.585   6.621   5.281
  183ALA      N 1853   6.677   6.789   5.167
  183ALA      H 1854   6.710   6.884   5.171
  183ALA     CA 1855   6.717   6.713   5.047
  183ALA     CB 1856   6.759   6.813   4.940
  183ALA      C 1857   6.833   6.617   5.074
  183ALA      O 1858   6.825   6.509   5.017
  184MET      N 1859   6.931   6.650   5.158
  184MET      H 1860   6.946   6.748   5.173
  184MET     CA 1861   7.045   6.567   5.197
  184MET     CB 1862   7.139   6.649   5.286
  184MET     CG 1863   7.285   6.606   5.271
  184MET     SD 1864   7.358   6.658   5.111
  184MET     CE 1865   7.501   6.551   5.107
  184MET      C 1866   7.003   6.444   5.278
  184MET      O 1867   7.074   6.344   5.275
  185LY3      N 1868   6.912   6.480   5.368
  185LY3      H 1869   6.922   6.573   5.406
  185LY3     CA 1870   6.834   6.379   5.440
  185LY3     CB 1871   6.729   6.446   5.529
  185LY3     CG 1872   6.799   6.503   5.652
  185LY3     CD 1873   6.710   6.604   5.724
  185LY3     CE 1874   6.575   6.548   5.771
  185LY3     NZ 1875   6.496   6.672   5.783
  185LY3    HZ1 1876   6.529   6.737   5.852
  185LY3    HZ2 1877   6.503   6.713   5.693
  185LY3    HZ3 1878   6.401   6.648   5.802
  185LY3      C 1879   6.775   6.266   5.355
  185LY3      O 1880   6.827   6.155   5.349
  186LY3      N 1881   6.695   6.313   5.261
  186LY3      H 1882   6.664   6.408   5.258
  186LY3     CA 1883   6.619   6.227   5.168
  186LY3     CB 1884   6.483   6.289   5.139
  186LY3     CG 1885   6.384   6.264   5.253
  186LY3     CD 1886   6.352   6.116   5.276
  186LY3     CE 1887   6.273   6.076   5.401
  186LY3     NZ 1888   6.140   6.136   5.407
  186LY3    HZ1 1889   6.094   6.127   5.496
  186LY3    HZ2 1890   6.142   6.235   5.391
  186LY3    HZ3 1891   6.092   6.091   5.332
  186LY3      C 1892   6.684   6.175   5.039
  186LY3      O 1893   6.620   6.120   4.950
  187ARG      N 1894   6.815   6.157   5.049
  187ARG      H 1895   6.860   6.183   5.134
  187ARG     CA 1896   6.908   6.103   4.948
  187ARG     CB 1897   6.882   5.955   4.920
  187ARG     CG 1898   6.963   5.857   5.004
  187ARG     CD 1899   6.944   5.714   4.953
  187ARG     NE 1900   7.024   5.622   5.035
  187ARG     HE 1901   7.095   5.673   5.084
  187ARG     CZ 1902   7.009   5.489   5.044
  187ARG    NH1 1903   6.919   5.422   4.970
  187ARG   HH11 1904   6.851   5.465   4.910
  187ARG   HH12 1905   6.910   5.326   4.996
  187ARG    NH2 1906   7.062   5.427   5.149
  187ARG   HH21 1907   7.111   5.484   5.215
  187ARG   HH22 1908   7.064   5.328   5.167
  187ARG      C 1909   6.938   6.179   4.819
  187ARG      O 1910   7.031   6.135   4.750
  188ILE      N 1911   6.896   6.305   4.810
  188ILE      H 1912   6.912   6.362   4.891
  188ILE     CA 1913   6.891   6.393   4.692
  188ILE     CB 1914   6.754   6.455   4.667
  188ILE    CG1 1915   6.649   6.349   4.634
  188ILE    CG2 1916   6.748   6.559   4.555
  188ILE     CD 1917   6.507   6.406   4.643
  188ILE      C 1918   7.004   6.496   4.701
  188ILE      O 1919   7.016   6.568   4.799
  189LEU      N 1920   7.074   6.516   4.590
  189LEU      H 1921   7.042   6.475   4.504
  189LEU     CA 1922   7.193   6.600   4.574
  189LEU     CB 1923   7.291   6.554   4.466
  189LEU     CG 1924   7.379   6.439   4.517
  189LEU    CD1 1925   7.477   6.405   4.405
  189LEU    CD2 1926   7.453   6.489   4.641
  189LEU      C 1927   7.153   6.745   4.544
  189LEU      O 1928   7.072   6.761   4.453
  190THR      N 1929   7.227   6.840   4.600
  190THR      H 1930   7.295   6.817   4.670
  190THR     CA 1931   7.213   6.985   4.580
  190THR     CB 1932   7.151   7.046   4.706
  190THR    OG1 1933   7.222   7.025   4.828
  190THR    HG1 1934   7.196   6.938   4.871
  190THR    CG2 1935   7.005   7.000   4.708
  190THR      C 1936   7.349   7.050   4.554
  190THR      O 1937   7.447   7.024   4.623
  191SER      N 1938   7.336   7.114   4.438
  191SER      H 1939   7.244   7.112   4.397
  191SER     CA 1940   7.444   7.186   4.370
  191SER     CB 1941   7.472   7.158   4.222
  191SER     OG 1942   7.351   7.178   4.149
  191SER     HG 1943   7.340   7.100   4.087
  191SER      C 1944   7.429   7.338   4.384
  191SER      O 1945   7.338   7.398   4.328
  192ALA      N 1946   7.534   7.401   4.437
  192ALA      H 1947   7.621   7.352   4.449
  192ALA     CA 1948   7.530   7.543   4.474
  192ALA     CB 1949   7.512   7.554   4.626
  192ALA      C 1950   7.660   7.620   4.448
  192ALA      O 1951   7.766   7.571   4.486
  193SER      N 1952   7.653   7.748   4.414
  193SER      H 1953   7.566   7.790   4.389
  193SER     CA 1954   7.766   7.833   4.373
  193SER     CB 1955   7.709   7.957   4.304
  193SER     OG 1956   7.810   8.057   4.293
  193SER     HG 1957   7.761   8.141   4.271
  193SER      C 1958   7.860   7.877   4.486
  193SER      O 1959   7.819   7.872   4.602
  194ALA      N 1960   7.985   7.903   4.450
  194ALA      H 1961   8.031   7.852   4.376
  194ALA     CA 1962   8.077   7.964   4.547
  194ALA     CB 1963   8.221   7.942   4.500
  194ALA      C 1964   8.057   8.114   4.569
  194ALA      O 1965   8.086   8.163   4.678
  195GLY      N 1966   7.995   8.173   4.468
  195GLY      H 1967   7.957   8.116   4.395
  195GLY     CA 1968   7.983   8.320   4.462
  195GLY      C 1969   8.057   8.394   4.351
  195GLY      O 1970   8.142   8.339   4.281
  196ASN      N 1971   8.027   8.522   4.331
  196ASN      H 1972   7.948   8.559   4.380
  196ASN     CA 1973   8.097   8.617   4.243
  196ASN     CB 1974   7.991   8.691   4.161
  196ASN     CG 1975   7.895   8.598   4.087
  196ASN    OD1 1976   7.796   8.546   4.139
  196ASN    ND2 1977   7.906   8.595   3.955
  196ASN   HD21 1978   7.981   8.638   3.905
  196ASN   HD22 1979   7.845   8.544   3.895
  196ASN      C 1980   8.165   8.728   4.322
  196ASN      O 1981   8.178   8.842   4.276
  197AS4      N 1982   8.211   8.689   4.441
  197AS4      H 1983   8.215   8.593   4.469
  197AS4     CA 1984   8.263   8.789   4.536
  197AS4     CB 1985   8.276   8.738   4.679
  197AS4     CG 1986   8.153   8.687   4.755
  197AS4    OD1 1987   8.068   8.770   4.794
  197AS4   HD11 1988   7.979   8.724   4.804
  197AS4   HD12 1989   8.123   8.851   4.815
  197AS4    OD2 1990   8.135   8.564   4.757
  197AS4   HD21 1991   8.102   8.538   4.848
  197AS4   HD22 1992   8.164   8.522   4.671
  197AS4      C 1993   8.395   8.856   4.500
  197AS4      O 1994   8.439   8.944   4.574
  198GLY      N 1995   8.478   8.782   4.426
  198GLY      H 1996   8.451   8.701   4.375
  198GLY     CA 1997   8.609   8.841   4.391
  198GLY      C 1998   8.741   8.776   4.430
  198GLY      O 1999   8.752   8.663   4.478
  199PRO      N 2000   8.847   8.832   4.373
  199PRO     CA 2001   8.975   8.762   4.354
  199PRO     CB 2002   9.057   8.864   4.276
  199PRO     CG 2003   8.957   8.936   4.186
  199PRO     CD 2004   8.845   8.953   4.289
  199PRO      C 2005   9.055   8.720   4.478
  199PRO      O 2006   9.160   8.658   4.467
  200VAL      N 2007   9.032   8.781   4.595
  200VAL      H 2008   8.968   8.857   4.600
  200VAL     CA 2009   9.116   8.749   4.712
  200VAL     CB 2010   9.126   8.876   4.797
  200VAL    CG1 2011   9.204   8.987   4.728
  200VAL    CG2 2012   8.995   8.923   4.861
  200VAL      C 2013   9.070   8.624   4.787
  200VAL      O 2014   8.963   8.571   4.760
  201LEU      N 2015   9.157   8.594   4.883
  201LEU      H 2016   9.246   8.638   4.898
  201LEU     CA 2017   9.123   8.483   4.972
  201LEU     CB 2018   9.253   8.431   5.032
  201LEU     CG 2019   9.328   8.339   4.935
  201LEU    CD1 2020   9.473   8.323   4.984
  201LEU    CD2 2021   9.250   8.208   4.932
  201LEU      C 2022   9.025   8.512   5.086
  201LEU      O 2023   8.996   8.630   5.104
  202ALA      N 2024   8.966   8.409   5.146
  202ALA      H 2025   8.990   8.313   5.133
  202ALA     CA 2026   8.864   8.426   5.251
  202ALA     CB 2027   8.928   8.466   5.384
  202ALA      C 2028   8.741   8.510   5.214
  202ALA      O 2029   8.692   8.599   5.284
  203SER      N 2030   8.714   8.508   5.084
  203SER      H 2031   8.758   8.451   5.014
  203SER     CA 2032   8.604   8.584   5.024
  203SER     CB 2033   8.645   8.646   4.890
  203SER     OG 2034   8.687   8.546   4.797
  203SER     HG 2035   8.780   8.563   4.765
  203SER      C 2036   8.467   8.518   5.010
  203SER      O 2037   8.367   8.590   5.018
  204ILE      N 2038   8.469   8.386   4.997
  204ILE      H 2039   8.550   8.328   4.997
  204ILE     CA 2040   8.351   8.299   4.984
  204ILE     CB 2041   8.385   8.150   4.986
  204ILE    CG1 2042   8.280   8.053   4.932
  204ILE    CG2 2043   8.444   8.099   5.118
  204ILE     CD 2044   8.354   7.928   4.883
  204ILE      C 2045   8.234   8.334   5.076
  204ILE      O 2046   8.241   8.331   5.199
  205THR      N 2047   8.127   8.387   5.018
  205THR      H 2048   8.142   8.451   4.942
  205THR     CA 2049   7.995   8.399   5.081
  205THR     CB 2050   7.904   8.506   5.022
  205THR    OG1 2051   7.893   8.494   4.880
  205THR    HG1 2052   7.976   8.538   4.843
  205THR    CG2 2053   7.953   8.641   5.074
  205THR      C 2054   7.915   8.273   5.117
  205THR      O 2055   7.839   8.281   5.213
  206ASN      N 2056   7.926   8.161   5.045
  206ASN      H 2057   7.950   8.154   4.948
  206ASN     CA 2058   7.871   8.029   5.079
  206ASN     CB 2059   7.895   7.938   4.958
  206ASN     CG 2060   7.846   7.793   4.960
  206ASN    OD1 2061   7.846   7.725   5.062
  206ASN    ND2 2062   7.817   7.723   4.851
  206ASN   HD21 2063   7.828   7.757   4.758
  206ASN   HD22 2064   7.781   7.632   4.872
  206ASN      C 2065   7.940   7.968   5.201
  206ASN      O 2066   8.062   7.977   5.215
  207PHE      N 2067   7.858   7.901   5.281
  207PHE      H 2068   7.761   7.890   5.257
  207PHE     CA 2069   7.898   7.834   5.406
  207PHE     CB 2070   7.826   7.908   5.518
  207PHE     CG 2071   7.868   7.851   5.654
  207PHE    CD1 2072   7.998   7.873   5.699
  207PHE    HD1 2073   8.053   7.937   5.631
  207PHE    CD2 2074   7.781   7.764   5.719
  207PHE    HD2 2075   7.679   7.750   5.685
  207PHE    CE1 2076   8.039   7.812   5.817
  207PHE    HE1 2077   8.140   7.831   5.854
  207PHE    CE2 2078   7.828   7.696   5.831
  207PHE    HE2 2079   7.771   7.613   5.873
  207PHE     CZ 2080   7.952   7.726   5.884
  207PHE     HZ 2081   7.958   7.736   5.992
  207PHE      C 2082   7.851   7.689   5.403
  207PHE      O 2083   7.936   7.606   5.368
  208SER      N 2084   7.722   7.670   5.375
  208SER      H 2085   7.654   7.735   5.410
  208SER     CA 2086   7.656   7.541   5.351
  208SER     CB 2087   7.574   7.565   5.224
  208SER     OG 2088   7.497   7.450   5.189
  208SER     HG 2089   7.412   7.478   5.144
  208SER      C 2090   7.741   7.415   5.331
  208SER      O 2091   7.800   7.396   5.225
  209PRO      N 2092   7.762   7.339   5.438
  209PRO     CA 2093   7.847   7.220   5.434
  209PRO     CB 2094   7.855   7.175   5.580
  209PRO     CG 2095   7.807   7.300   5.654
  209PRO     CD 2096   7.691   7.350   5.567
  209PRO      C 2097   7.790   7.107   5.348
  209PRO      O 2098   7.860   7.055   5.261
  210TRP      N 2099   7.658   7.089   5.346
  210TRP      H 2100   7.602   7.138   5.413
  210TRP     CA 2101   7.592   6.984   5.267
  210TRP     CB 2102   7.456   6.950   5.329
  210TRP     CG 2103   7.383   7.080   5.364
  210TRP    CD1 2104   7.310   7.159   5.285
  210TRP    HD1 2105   7.302   7.153   5.177
  210TRP    CD2 2106   7.366   7.123   5.495
  210TRP    NE1 2107   7.248   7.248   5.362
  210TRP    HE1 2108   7.182   7.315   5.327
  210TRP    CE2 2109   7.284   7.235   5.490
  210TRP    CE3 2110   7.419   7.080   5.616
  210TRP    HE3 2111   7.501   7.009   5.629
  210TRP    CZ2 2112   7.249   7.301   5.607
  210TRP    HZ2 2113   7.164   7.369   5.604
  210TRP    CZ3 2114   7.379   7.143   5.734
  210TRP    HZ3 2115   7.414   7.108   5.831
  210TRP    CH2 2116   7.291   7.250   5.729
  210TRP    HH2 2117   7.234   7.269   5.820
  210TRP      C 2118   7.597   6.996   5.115
  210TRP      O 2119   7.663   6.916   5.049
  211SER      N 2120   7.563   7.110   5.055
  211SER      H 2121   7.576   7.189   5.115
  211SER     CA 2122   7.561   7.120   4.908
  211SER     CB 2123   7.481   7.243   4.865
  211SER     OG 2124   7.352   7.234   4.926
  211SER     HG 2125   7.312   7.146   4.898
  211SER      C 2126   7.698   7.122   4.840
  211SER      O 2127   7.795   7.167   4.901
  212LEU      N 2128   7.704   7.070   4.717
  212LEU      H 2129   7.628   7.023   4.673
  212LEU     CA 2130   7.820   7.069   4.626
  212LEU     CB 2131   7.795   6.995   4.495
  212LEU     CG 2132   7.728   6.858   4.513
  212LEU    CD1 2133   7.667   6.805   4.384
  212LEU    CD2 2134   7.798   6.748   4.592
  212LEU      C 2135   7.854   7.213   4.591
  212LEU      O 2136   7.793   7.276   4.504
  213SER      N 2137   7.949   7.269   4.666
  213SER      H 2138   7.978   7.230   4.753
  213SER     CA 2139   7.995   7.407   4.642
  213SER     CB 2140   8.043   7.471   4.772
  213SER     OG 2141   8.157   7.402   4.824
  213SER     HG 2142   8.137   7.304   4.832
  213SER      C 2143   8.098   7.418   4.529
  213SER      O 2144   8.207   7.361   4.526
  214VAL      N 2145   8.047   7.480   4.423
  214VAL      H 2146   7.963   7.533   4.425
  214VAL     CA 2147   8.123   7.487   4.298
  214VAL     CB 2148   8.057   7.426   4.174
  214VAL    CG1 2149   8.082   7.276   4.172
  214VAL    CG2 2150   7.905   7.443   4.187
  214VAL      C 2151   8.178   7.625   4.262
  214VAL      O 2152   8.107   7.725   4.256
  215ALA      N 2153   8.309   7.616   4.237
  215ALA      H 2154   8.361   7.549   4.290
  215ALA     CA 2155   8.387   7.727   4.181
  215ALA     CB 2156   8.533   7.695   4.216
  215ALA      C 2157   8.376   7.728   4.028
  215ALA      O 2158   8.391   7.624   3.963
  216ALA      N 2159   8.396   7.846   3.971
  216ALA      H 2160   8.420   7.914   4.041
  216ALA     CA 2161   8.389   7.868   3.826
  216ALA     CB 2162   8.329   8.004   3.790
  216ALA      C 2163   8.525   7.865   3.755
  216ALA      O 2164   8.608   7.949   3.788
  217SER      N 2165   8.530   7.768   3.664
  217SER      H 2166   8.450   7.715   3.639
  217SER     CA 2167   8.657   7.726   3.602
  217SER     CB 2168   8.677   7.577   3.629
  217SER     OG 2169   8.766   7.507   3.542
  217SER     HG 2170   8.725   7.416   3.538
  217SER      C 2171   8.643   7.737   3.450
  217SER      O 2172   8.532   7.741   3.397
  218THR      N 2173   8.752   7.747   3.375
  218THR      H 2174   8.845   7.719   3.401
  218THR     CA 2175   8.749   7.776   3.231
  218THR     CB 2176   8.871   7.850   3.176
  218THR    OG1 2177   8.989   7.807   3.245
  218THR    HG1 2178   9.059   7.864   3.200
  218THR    CG2 2179   8.848   8.001   3.189
  218THR      C 2180   8.751   7.647   3.149
  218THR      O 2181   8.825   7.552   3.174
  219ILE      N 2182   8.674   7.652   3.041
  219ILE      H 2183   8.606   7.724   3.026
  219ILE     CA 2184   8.688   7.575   2.917
  219ILE     CB 2185   8.549   7.588   2.854
  219ILE    CG1 2186   8.501   7.451   2.803
  219ILE    CG2 2187   8.539   7.686   2.737
  219ILE     CD 2188   8.440   7.354   2.905
  219ILE      C 2189   8.814   7.588   2.832
  219ILE      O 2190   8.898   7.676   2.849
  220AS4      N 2191   8.839   7.485   2.751
  220AS4      H 2192   8.765   7.418   2.740
  220AS4     CA 2193   8.960   7.465   2.670
  220AS4     CB 2194   8.965   7.328   2.602
  220AS4     CG 2195   8.844   7.287   2.517
  220AS4    OD1 2196   8.831   7.337   2.403
  220AS4   HD11 2197   8.738   7.372   2.392
  220AS4   HD12 2198   8.921   7.371   2.373
  220AS4    OD2 2199   8.762   7.215   2.577
  220AS4   HD21 2200   8.691   7.182   2.515
  220AS4   HD22 2201   8.798   7.209   2.670
  220AS4      C 2202   8.986   7.571   2.562
  220AS4      O 2203   9.101   7.604   2.535
  221ARG      N 2204   8.883   7.594   2.480
  221ARG      H 2205   8.827   7.515   2.453
  221ARG     CA 2206   8.907   7.699   2.380
  221ARG     CB 2207   8.824   7.696   2.252
  221ARG     CG 2208   8.853   7.572   2.167
  221ARG     CD 2209   8.998   7.547   2.125
  221ARG     NE 2210   8.999   7.417   2.055
  221ARG     HE 2211   8.939   7.417   1.975
  221ARG     CZ 2212   9.078   7.315   2.091
  221ARG    NH1 2213   9.167   7.330   2.191
  221ARG   HH11 2214   9.172   7.417   2.240
  221ARG   HH12 2215   9.187   7.242   2.233
  221ARG    NH2 2216   9.080   7.200   2.023
  221ARG   HH21 2217   9.023   7.191   1.941
  221ARG   HH22 2218   9.119   7.120   2.067
  221ARG      C 2219   8.879   7.832   2.449
  221ARG      O 2220   8.792   7.846   2.535
  222AS4      N 2221   8.953   7.937   2.412
  222AS4      H 2222   9.016   7.927   2.335
  222AS4     CA 2223   8.920   8.076   2.446
  222AS4     CB 2224   9.049   8.153   2.475
  222AS4     CG 2225   9.030   8.264   2.578
  222AS4    OD1 2226   8.915   8.309   2.598
  222AS4   HD11 2227   8.928   8.385   2.662
  222AS4   HD12 2228   8.843   8.266   2.544
  222AS4    OD2 2229   9.133   8.305   2.636
  222AS4   HD21 2230   9.115   8.369   2.711
  222AS4   HD22 2231   9.204   8.256   2.586
  222AS4      C 2232   8.842   8.143   2.332
  222AS4      O 2233   8.881   8.121   2.218
  223PHE      N 2234   8.747   8.228   2.371
  223PHE      H 2235   8.728   8.262   2.463
  223PHE     CA 2236   8.690   8.321   2.272
  223PHE     CB 2237   8.539   8.339   2.288
  223PHE     CG 2238   8.458   8.214   2.253
  223PHE    CD1 2239   8.397   8.141   2.354
  223PHE    HD1 2240   8.385   8.194   2.448
  223PHE    CD2 2241   8.448   8.171   2.121
  223PHE    HD2 2242   8.494   8.234   2.044
  223PHE    CE1 2243   8.322   8.027   2.326
  223PHE    HE1 2244   8.236   8.004   2.389
  223PHE    CE2 2245   8.371   8.061   2.085
  223PHE    HE2 2246   8.363   8.032   1.980
  223PHE     CZ 2247   8.314   7.993   2.192
  223PHE     HZ 2248   8.254   7.909   2.158
  223PHE      C 2249   8.755   8.458   2.256
  223PHE      O 2250   8.741   8.547   2.339
  224PHE      N 2251   8.817   8.472   2.138
  224PHE      H 2252   8.810   8.405   2.064
  224PHE     CA 2253   8.870   8.597   2.084
  224PHE     CB 2254   8.993   8.550   2.004
  224PHE     CG 2255   9.125   8.589   2.070
  224PHE    CD1 2256   9.205   8.691   2.020
  224PHE    HD1 2257   9.157   8.781   1.980
  224PHE    CD2 2258   9.185   8.502   2.160
  224PHE    HD2 2259   9.130   8.423   2.212
  224PHE    CE1 2260   9.337   8.709   2.061
  224PHE    HE1 2261   9.390   8.796   2.023
  224PHE    CE2 2262   9.318   8.519   2.196
  224PHE    HE2 2263   9.370   8.452   2.265
  224PHE     CZ 2264   9.400   8.620   2.147
  224PHE     HZ 2265   9.502   8.634   2.182
  224PHE      C 2266   8.773   8.680   1.999
  224PHE      O 2267   8.687   8.611   1.945
  225THR      N 2268   8.811   8.802   1.964
  225THR      H 2269   8.876   8.853   2.021
  225THR     CA 2270   8.734   8.897   1.883
  225THR     CB 2271   8.629   8.986   1.950
  225THR    OG1 2272   8.687   9.030   2.073
  225THR    HG1 2273   8.694   9.129   2.078
  225THR    CG2 2274   8.498   8.907   1.961
  225THR      C 2275   8.833   8.995   1.818
  225THR      O 2276   8.920   9.052   1.883
  226LY3      N 2277   8.803   9.013   1.690
  226LY3      H 2278   8.732   8.964   1.639
  226LY3     CA 2279   8.887   9.092   1.599
  226LY3     CB 2280   8.909   9.004   1.477
  226LY3     CG 2281   9.021   9.042   1.380
  226LY3     CD 2282   9.029   8.931   1.274
  226LY3     CE 2283   9.128   8.824   1.321
  226LY3     NZ 2284   9.210   8.783   1.207
  226LY3    HZ1 2285   9.210   8.857   1.140
  226LY3    HZ2 2286   9.298   8.758   1.247
  226LY3    HZ3 2287   9.165   8.709   1.156
  226LY3      C 2288   8.814   9.219   1.554
  226LY3      O 2289   8.721   9.218   1.474
  227VAL      N 2290   8.873   9.333   1.589
  227VAL      H 2291   8.970   9.347   1.608
  227VAL     CA 2292   8.801   9.461   1.596
  227VAL     CB 2293   8.832   9.536   1.726
  227VAL    CG1 2294   8.737   9.656   1.740
  227VAL    CG2 2295   8.821   9.454   1.854
  227VAL      C 2296   8.859   9.538   1.478
  227VAL      O 2297   8.980   9.555   1.469
  228GLN      N 2298   8.770   9.607   1.409
  228GLN      H 2299   8.674   9.610   1.438
  228GLN     CA 2300   8.808   9.692   1.294
  228GLN     CB 2301   8.742   9.627   1.174
  228GLN     CG 2302   8.819   9.676   1.051
  228GLN     CD 2303   8.794   9.580   0.935
  228GLN    OE1 2304   8.686   9.522   0.923
  228GLN    NE2 2305   8.894   9.583   0.847
  228GLN   HE21 2306   8.967   9.651   0.841
  228GLN   HE22 2307   8.897   9.511   0.779
  228GLN      C 2308   8.770   9.839   1.314
  228GLN      O 2309   8.651   9.869   1.306
  229LEU      N 2310   8.874   9.919   1.339
  229LEU      H 2311   8.965   9.879   1.341
  229LEU     CA 2312   8.859  10.065   1.346
  229LEU     CB 2313   8.980  10.122   1.419
  229LEU     CG 2314   9.003  10.076   1.563
  229LEU    CD1 2315   9.110  10.166   1.626
  229LEU    CD2 2316   8.877  10.083   1.649
  229LEU      C 2317   8.841  10.141   1.215
  229LEU      O 2318   8.887  10.100   1.109
  230GLY      N 2319   8.820  10.271   1.234
  230GLY      H 2320   8.754  10.299   1.304
  230GLY     CA 2321   8.844  10.379   1.136
  230GLY      C 2322   8.983  10.370   1.074
  230GLY      O 2323   9.084  10.321   1.123
  231AS4      N 2324   8.969  10.369   0.940
  231AS4      H 2325   8.880  10.374   0.897
  231AS4     CA 2326   9.083  10.345   0.851
  231AS4     CB 2327   9.197  10.446   0.864
  231AS4     CG 2328   9.165  10.583   0.804
  231AS4    OD1 2329   9.087  10.667   0.853
  231AS4   HD11 2330   9.102  10.761   0.825
  231AS4   HD12 2331   9.029  10.621   0.922
  231AS4    OD2 2332   9.236  10.616   0.707
  231AS4   HD21 2333   9.186  10.692   0.664
  231AS4   HD22 2334   9.324  10.568   0.702
  231AS4      C 2335   9.126  10.199   0.841
  231AS4      O 2336   9.243  10.169   0.865
  232SER      N 2337   9.032  10.104   0.845
  232SER      H 2338   8.937  10.116   0.871
  232SER     CA 2339   9.059   9.960   0.830
  232SER     CB 2340   9.109   9.917   0.692
  232SER     OG 2341   9.015   9.939   0.587
  232SER     HG 2342   9.047   9.874   0.517
  232SER      C 2343   9.130   9.875   0.935
  232SER      O 2344   9.121   9.753   0.945
  233ASN      N 2345   9.197   9.950   1.023
  233ASN      H 2346   9.199  10.047   1.001
  233ASN     CA 2347   9.275   9.908   1.140
  233ASN     CB 2348   9.314  10.028   1.226
  233ASN     CG 2349   9.423  10.128   1.183
  233ASN    OD1 2350   9.535  10.085   1.159
  233ASN    ND2 2351   9.390  10.254   1.159
  233ASN   HD21 2352   9.294  10.282   1.165
  233ASN   HD22 2353   9.454  10.312   1.108
  233ASN      C 2354   9.214   9.794   1.220
  233ASN      O 2355   9.140   9.814   1.317
  234VAL      N 2356   9.262   9.673   1.192
  234VAL      H 2357   9.302   9.654   1.102
  234VAL     CA 2358   9.239   9.558   1.280
  234VAL     CB 2359   9.256   9.439   1.186
  234VAL    CG1 2360   9.264   9.308   1.264
  234VAL    CG2 2361   9.144   9.427   1.082
  234VAL      C 2362   9.328   9.550   1.405
  234VAL      O 2363   9.448   9.574   1.400
  235PHE      N 2364   9.252   9.520   1.510
  235PHE      H 2365   9.152   9.514   1.507
  235PHE     CA 2366   9.303   9.486   1.643
  235PHE     CB 2367   9.287   9.602   1.743
  235PHE     CG 2368   9.351   9.739   1.724
  235PHE    CD1 2369   9.468   9.775   1.789
  235PHE    HD1 2370   9.488   9.731   1.886
  235PHE    CD2 2371   9.301   9.816   1.618
  235PHE    HD2 2372   9.202   9.802   1.576
  235PHE    CE1 2373   9.546   9.881   1.744
  235PHE    HE1 2374   9.635   9.919   1.795
  235PHE    CE2 2375   9.380   9.921   1.574
  235PHE    HE2 2376   9.352   9.963   1.477
  235PHE     CZ 2377   9.504   9.950   1.631
  235PHE     HZ 2378   9.572  10.016   1.577
  235PHE      C 2379   9.243   9.362   1.709
  235PHE      O 2380   9.134   9.315   1.675
  236GL4      N 2381   9.325   9.302   1.794
  236GL4      H 2382   9.416   9.335   1.819
  236GL4     CA 2383   9.288   9.178   1.863
  236GL4     CB 2384   9.407   9.081   1.870
  236GL4     CG 2385   9.405   8.997   1.743
  236GL4     CD 2386   9.538   8.926   1.716
  236GL4    OE1 2387   9.622   8.972   1.637
  236GL4   HE11 2388   9.711   8.927   1.647
  236GL4   HE12 2389   9.577   9.046   1.587
  236GL4    OE2 2390   9.567   8.825   1.785
  236GL4   HE21 2391   9.660   8.794   1.767
  236GL4   HE22 2392   9.495   8.806   1.852
  236GL4      C 2393   9.225   9.215   1.998
  236GL4      O 2394   9.284   9.292   2.073
  237GLY      N 2395   9.130   9.130   2.034
  237GLY      H 2396   9.077   9.077   1.968
  237GLY     CA 2397   9.070   9.139   2.168
  237GLY      C 2398   9.025   8.997   2.202
  237GLY      O 2399   8.992   8.911   2.121
  238VAL      N 2400   8.978   8.990   2.327
  238VAL      H 2401   9.000   9.065   2.389
  238VAL     CA 2402   8.902   8.878   2.385
  238VAL     CB 2403   8.975   8.798   2.493
  238VAL    CG1 2404   9.093   8.729   2.425
  238VAL    CG2 2405   9.016   8.896   2.603
  238VAL      C 2406   8.760   8.907   2.433
  238VAL      O 2407   8.735   9.014   2.487
  239SER      N 2408   8.668   8.819   2.392
  239SER      H 2409   8.697   8.725   2.375
  239SER     CA 2410   8.525   8.850   2.407
  239SER     CB 2411   8.482   8.960   2.309
  239SER     OG 2412   8.355   9.013   2.348
  239SER     HG 2413   8.303   9.033   2.266
  239SER      C 2414   8.441   8.727   2.372
  239SER      O 2415   8.462   8.651   2.278
  240ILE      N 2416   8.330   8.719   2.445
  240ILE      H 2417   8.311   8.781   2.521
  240ILE     CA 2418   8.221   8.621   2.438
  240ILE     CB 2419   8.197   8.550   2.571
  240ILE    CG1 2420   8.171   8.637   2.694
  240ILE    CG2 2421   8.318   8.462   2.603
  240ILE     CD 2422   8.122   8.563   2.819
  240ILE      C 2423   8.089   8.659   2.369
  240ILE      O 2424   7.987   8.680   2.435
  241ASN      N 2425   8.090   8.681   2.238
  241ASN      H 2426   8.176   8.673   2.189
  241ASN     CA 2427   7.979   8.729   2.154
  241ASN     CB 2428   7.978   8.878   2.122
  241ASN     CG 2429   8.106   8.913   2.047
  241ASN    OD1 2430   8.212   8.922   2.110
  241ASN    ND2 2431   8.100   8.959   1.922
  241ASN   HD21 2432   8.015   8.970   1.870
  241ASN   HD22 2433   8.182   8.991   1.875
  241ASN      C 2434   7.935   8.639   2.039
  241ASN      O 2435   8.011   8.622   1.944
  242THR      N 2436   7.813   8.586   2.049
  242THR      H 2437   7.757   8.563   2.128
  242THR     CA 2438   7.741   8.535   1.931
  242THR     CB 2439   7.632   8.434   1.969
  242THR    OG1 2440   7.564   8.487   2.084
  242THR    HG1 2441   7.473   8.448   2.096
  242THR    CG2 2442   7.695   8.297   1.994
  242THR      C 2443   7.686   8.638   1.832
  242THR      O 2444   7.662   8.599   1.718
  243PHE      N 2445   7.668   8.761   1.878
  243PHE      H 2446   7.697   8.773   1.973
  243PHE     CA 2447   7.610   8.876   1.806
  243PHE     CB 2448   7.539   8.970   1.904
  243PHE     CG 2449   7.473   9.098   1.850
  243PHE    CD1 2450   7.547   9.208   1.809
  243PHE    HD1 2451   7.656   9.211   1.817
  243PHE    CD2 2452   7.336   9.111   1.834
  243PHE    HD2 2453   7.270   9.025   1.840
  243PHE    CE1 2454   7.488   9.318   1.747
  243PHE    HE1 2455   7.545   9.356   1.663
  243PHE    CE2 2456   7.273   9.224   1.783
  243PHE    HE2 2457   7.165   9.243   1.778
  243PHE     CZ 2458   7.350   9.332   1.742
  243PHE     HZ 2459   7.299   9.400   1.674
  243PHE      C 2460   7.731   8.944   1.742
  243PHE      O 2461   7.835   8.955   1.806
  244GL4      N 2462   7.711   9.005   1.626
  244GL4      H 2463   7.622   8.990   1.582
  244GL4     CA 2464   7.812   9.075   1.547
  244GL4     CB 2465   7.828   8.997   1.416
  244GL4     CG 2466   7.954   9.038   1.339
  244GL4     CD 2467   7.995   8.941   1.228
  244GL4    OE1 2468   8.062   8.837   1.249
  244GL4   HE11 2469   8.064   8.779   1.168
  244GL4   HE12 2470   8.100   8.831   1.341
  244GL4    OE2 2471   7.951   8.959   1.113
  244GL4   HE21 2472   8.004   8.910   1.043
  244GL4   HE22 2473   7.877   9.024   1.124
  244GL4      C 2474   7.773   9.217   1.507
  244GL4      O 2475   7.659   9.242   1.468
  245LEU      N 2476   7.861   9.313   1.532
  245LEU      H 2477   7.952   9.290   1.569
  245LEU     CA 2478   7.850   9.454   1.490
  245LEU     CB 2479   7.912   9.542   1.597
  245LEU     CG 2480   7.855   9.540   1.739
  245LEU    CD1 2481   7.950   9.621   1.828
  245LEU    CD2 2482   7.716   9.604   1.749
  245LEU      C 2483   7.926   9.477   1.359
  245LEU      O 2484   8.045   9.508   1.359
  246ASN      N 2485   7.870   9.430   1.247
  246ASN      H 2486   7.772   9.409   1.245
  246ASN     CA 2487   7.935   9.429   1.115
  246ASN     CB 2488   7.847   9.335   1.032
  246ASN     CG 2489   7.922   9.280   0.911
  246ASN    OD1 2490   7.917   9.340   0.804
  246ASN    ND2 2491   7.971   9.157   0.917
  246ASN   HD21 2492   7.971   9.115   1.008
  246ASN   HD22 2493   7.991   9.106   0.832
  246ASN      C 2494   7.926   9.564   1.044
  246ASN      O 2495   8.021   9.583   0.969
  247AS4      N 2496   7.826   9.644   1.078
  247AS4      H 2497   7.743   9.605   1.117
  247AS4     CA 2498   7.825   9.782   1.025
  247AS4     CB 2499   7.680   9.830   1.034
  247AS4     CG 2500   7.665   9.961   0.957
  247AS4    OD1 2501   7.733   9.985   0.853
  247AS4   HD11 2502   7.688  10.059   0.804
  247AS4   HD12 2503   7.811   9.923   0.851
  247AS4    OD2 2504   7.576  10.031   1.009
  247AS4   HD21 2505   7.623  10.117   1.030
  247AS4   HD22 2506   7.496   9.977   0.985
  247AS4      C 2507   7.912   9.868   1.116
  247AS4      O 2508   7.937   9.836   1.233
  248MET      N 2509   7.965   9.979   1.065
  248MET      H 2510   7.914  10.012   0.986
  248MET     CA 2511   8.066  10.075   1.114
  248MET     CB 2512   8.155  10.123   0.998
  248MET     CG 2513   8.276  10.034   0.969
  248MET     SD 2514   8.413  10.054   1.089
  248MET     CE 2515   8.544  10.007   0.977
  248MET      C 2516   7.989  10.185   1.188
  248MET      O 2517   7.891  10.243   1.141
  249TY0      N 2518   8.025  10.199   1.315
  249TY0      H 2519   8.117  10.165   1.338
  249TY0     CA 2520   7.968  10.288   1.417
  249TY0     CB 2521   7.918  10.208   1.536
  249TY0     CG 2522   7.808  10.107   1.503
  249TY0    CD1 2523   7.831   9.973   1.475
  249TY0    HD1 2524   7.933   9.933   1.478
  249TY0    CD2 2525   7.682  10.164   1.495
  249TY0    HD2 2526   7.655  10.263   1.534
  249TY0    CE1 2527   7.725   9.892   1.437
  249TY0    HE1 2528   7.728   9.785   1.418
  249TY0    CE2 2529   7.577  10.087   1.445
  249TY0    HE2 2530   7.480  10.135   1.445
  249TY0     CZ 2531   7.600   9.952   1.422
  249TY0     OH 2532   7.498   9.881   1.365
  249TY0    HH1 2533   7.529   9.791   1.336
  249TY0    HH2 2534   7.411   9.924   1.386
  249TY0      C 2535   8.072  10.388   1.468
  249TY0      O 2536   8.186  10.346   1.451
  250PRO      N 2537   8.034  10.492   1.542
  250PRO     CA 2538   8.123  10.586   1.611
  250PRO     CB 2539   8.040  10.709   1.650
  250PRO     CG 2540   7.929  10.712   1.543
  250PRO     CD 2541   7.906  10.562   1.522
  250PRO      C 2542   8.195  10.532   1.735
  250PRO      O 2543   8.127  10.458   1.806
  251LEU      N 2544   8.319  10.574   1.757
  251LEU      H 2545   8.358  10.639   1.692
  251LEU     CA 2546   8.393  10.537   1.878
  251LEU     CB 2547   8.522  10.472   1.827
  251LEU     CG 2548   8.612  10.427   1.943
  251LEU    CD1 2549   8.546  10.315   2.024
  251LEU    CD2 2550   8.736  10.368   1.875
  251LEU      C 2551   8.420  10.657   1.969
  251LEU      O 2552   8.481  10.756   1.930
  252ILE      N 2553   8.364  10.638   2.088
  252ILE      H 2554   8.316  10.553   2.110
  252ILE     CA 2555   8.380  10.740   2.193
  252ILE     CB 2556   8.250  10.811   2.230
  252ILE    CG1 2557   8.142  10.716   2.282
  252ILE    CG2 2558   8.200  10.909   2.124
  252ILE     CD 2559   8.017  10.796   2.320
  252ILE      C 2560   8.445  10.689   2.321
  252ILE      O 2561   8.438  10.569   2.346
  253TY0      N 2562   8.509  10.779   2.396
  253TY0      H 2563   8.501  10.875   2.371
  253TY0     CA 2564   8.562  10.735   2.526
  253TY0     CB 2565   8.672  10.826   2.581
  253TY0     CG 2566   8.798  10.820   2.495
  253TY0    CD1 2567   8.830  10.934   2.423
  253TY0    HD1 2568   8.757  11.014   2.409
  253TY0    CD2 2569   8.892  10.721   2.526
  253TY0    HD2 2570   8.867  10.617   2.547
  253TY0    CE1 2571   8.965  10.955   2.397
  253TY0    HE1 2572   8.996  11.054   2.364
  253TY0    CE2 2573   9.025  10.743   2.494
  253TY0    HE2 2574   9.096  10.661   2.501
  253TY0     CZ 2575   9.062  10.861   2.431
  253TY0     OH 2576   9.195  10.888   2.440
  253TY0    HH1 2577   9.217  10.958   2.372
  253TY0    HH2 2578   9.232  10.806   2.484
  253TY0      C 2579   8.456  10.718   2.636
  253TY0      O 2580   8.437  10.806   2.720
  254GLY      N 2581   8.382  10.608   2.636
  254GLY      H 2582   8.390  10.537   2.566
  254GLY     CA 2583   8.271  10.587   2.730
  254GLY      C 2584   8.157  10.690   2.729
  254GLY      O 2585   8.120  10.725   2.617
  255GLY      N 2586   8.153  10.762   2.840
  255GLY      H 2587   8.221  10.746   2.912
  255GLY     CA 2588   8.061  10.876   2.858
  255GLY      C 2589   8.101  11.012   2.800
  255GLY      O 2590   8.024  11.107   2.810
  256AS4      N 2591   8.224  11.028   2.751
  256AS4      H 2592   8.291  10.954   2.759
  256AS4     CA 2593   8.278  11.142   2.675
  256AS4     CB 2594   8.430  11.137   2.666
  256AS4     CG 2595   8.504  11.248   2.591
  256AS4    OD1 2596   8.463  11.365   2.605
  256AS4   HD11 2597   8.523  11.429   2.557
  256AS4   HD12 2598   8.375  11.368   2.653
  256AS4    OD2 2599   8.614  11.222   2.537
  256AS4   HD21 2600   8.631  11.299   2.476
  256AS4   HD22 2601   8.642  11.128   2.554
  256AS4      C 2602   8.195  11.175   2.551
  256AS4      O 2603   8.160  11.095   2.465
  257ALA      N 2604   8.183  11.304   2.521
  257ALA      H 2605   8.248  11.372   2.556
  257ALA     CA 2606   8.105  11.355   2.407
  257ALA     CB 2607   8.068  11.502   2.426
  257ALA      C 2608   8.184  11.334   2.278
  257ALA      O 2609   8.306  11.323   2.278
  258PRO      N 2610   8.114  11.312   2.167
  258PRO     CA 2611   8.180  11.303   2.035
  258PRO     CB 2612   8.083  11.226   1.945
  258PRO     CG 2613   7.979  11.159   2.036
  258PRO     CD 2614   7.979  11.256   2.155
  258PRO      C 2615   8.218  11.441   1.981
  258PRO      O 2616   8.192  11.542   2.045
  259ASN      N 2617   8.296  11.440   1.873
  259ASN      H 2618   8.353  11.359   1.860
  259ASN     CA 2619   8.338  11.556   1.793
  259ASN     CB 2620   8.380  11.497   1.659
  259ASN     CG 2621   8.277  11.412   1.584
  259ASN    OD1 2622   8.156  11.427   1.592
  259ASN    ND2 2623   8.324  11.296   1.542
  259ASN   HD21 2624   8.422  11.275   1.545
  259ASN   HD22 2625   8.266  11.230   1.494
  259ASN      C 2626   8.248  11.680   1.796
  259ASN      O 2627   8.291  11.794   1.807
  260THR      N 2628   8.120  11.658   1.768
  260THR      H 2629   8.093  11.564   1.746
  260THR     CA 2630   8.012  11.758   1.772
  260THR     CB 2631   7.883  11.687   1.731
  260THR    OG1 2632   7.851  11.580   1.820
  260THR    HG1 2633   7.789  11.517   1.773
  260THR    CG2 2634   7.880  11.636   1.587
  260THR      C 2635   8.001  11.833   1.905
  260THR      O 2636   7.933  11.935   1.901
  261ALA      N 2637   8.052  11.781   2.016
  261ALA      H 2638   8.101  11.693   2.015
  261ALA     CA 2639   8.048  11.849   2.146
  261ALA     CB 2640   7.929  11.816   2.237
  261ALA      C 2641   8.181  11.846   2.221
  261ALA      O 2642   8.278  11.778   2.188
  262ALA      N 2643   8.195  11.939   2.315
  262ALA      H 2644   8.128  12.013   2.315
  262ALA     CA 2645   8.317  11.943   2.397
  262ALA     CB 2646   8.307  12.074   2.476
  262ALA      C 2647   8.355  11.823   2.483
  262ALA      O 2648   8.270  11.755   2.541
  263GLY      N 2649   8.485  11.802   2.502
  263GLY      H 2650   8.551  11.860   2.453
  263GLY     CA 2651   8.537  11.684   2.572
  263GLY      C 2652   8.521  11.693   2.724
  263GLY      O 2653   8.568  11.781   2.795
  264PHE      N 2654   8.483  11.579   2.781
  264PHE      H 2655   8.473  11.494   2.729
  264PHE     CA 2656   8.466  11.580   2.927
  264PHE     CB 2657   8.363  11.477   2.974
  264PHE     CG 2658   8.220  11.525   2.951
  264PHE    CD1 2659   8.157  11.491   2.832
  264PHE    HD1 2660   8.218  11.448   2.753
  264PHE    CD2 2661   8.141  11.576   3.054
  264PHE    HD2 2662   8.172  11.588   3.157
  264PHE    CE1 2663   8.022  11.506   2.803
  264PHE    HE1 2664   7.969  11.465   2.717
  264PHE    CE2 2665   8.005  11.593   3.029
  264PHE    HE2 2666   7.928  11.614   3.104
  264PHE     CZ 2667   7.948  11.564   2.906
  264PHE     HZ 2668   7.850  11.606   2.884
  264PHE      C 2669   8.585  11.558   3.021
  264PHE      O 2670   8.677  11.485   2.985
  265SER      N 2671   8.579  11.609   3.144
  265SER      H 2672   8.493  11.641   3.182
  265SER     CA 2673   8.688  11.605   3.242
  265SER     CB 2674   8.684  11.720   3.342
  265SER     OG 2675   8.696  11.852   3.286
  265SER     HG 2676   8.740  11.908   3.357
  265SER      C 2677   8.699  11.479   3.328
  265SER      O 2678   8.597  11.443   3.387
  266GLY      N 2679   8.826  11.442   3.343
  266GLY      H 2680   8.892  11.475   3.276
  266GLY     CA 2681   8.875  11.326   3.419
  266GLY      C 2682   8.827  11.194   3.358
  266GLY      O 2683   8.737  11.185   3.274
  267ASN      N 2684   8.915  11.096   3.377
  267ASN      H 2685   9.004  11.101   3.421
  267ASN     CA 2686   8.901  10.962   3.318
  267ASN     CB 2687   9.025  10.882   3.359
  267ASN     CG 2688   9.154  10.964   3.360
  267ASN    OD1 2689   9.194  11.022   3.461
  267ASN    ND2 2690   9.225  10.971   3.248
  267ASN   HD21 2691   9.215  10.908   3.171
  267ASN   HD22 2692   9.301  11.036   3.240
  267ASN      C 2693   8.777  10.884   3.362
  267ASN      O 2694   8.739  10.787   3.296
  268ARG      N 2695   8.707  10.925   3.468
  268ARG      H 2696   8.748  10.989   3.533
  268ARG     CA 2697   8.585  10.862   3.520
  268ARG     CB 2698   8.534  10.961   3.624
  268ARG     CG 2699   8.388  10.935   3.664
  268ARG     CD 2700   8.342  11.041   3.764
  268ARG     NE 2701   8.205  11.011   3.809
  268ARG     HE 2702   8.205  10.937   3.877
  268ARG     CZ 2703   8.089  11.033   3.746
  268ARG    NH1 2704   8.095  11.095   3.628
  268ARG   HH11 2705   8.181  11.129   3.590
  268ARG   HH12 2706   8.013  11.132   3.586
  268ARG    NH2 2707   7.971  10.990   3.794
  268ARG   HH21 2708   7.967  10.942   3.882
  268ARG   HH22 2709   7.885  11.004   3.745
  268ARG      C 2710   8.488  10.840   3.403
  268ARG      O 2711   8.428  10.733   3.390
  269SER      N 2712   8.486  10.926   3.302
  269SER      H 2713   8.522  11.018   3.316
  269SER     CA 2714   8.401  10.910   3.183
  269SER     CB 2715   8.404  11.035   3.095
  269SER     OG 2716   8.359  11.154   3.161
  269SER     HG 2717   8.264  11.175   3.139
  269SER      C 2718   8.426  10.792   3.088
  269SER      O 2719   8.340  10.745   3.014
  270ARG      N 2720   8.542  10.730   3.106
  270ARG      H 2721   8.605  10.768   3.175
  270ARG     CA 2722   8.592  10.614   3.031
  270ARG     CB 2723   8.741  10.625   2.998
  270ARG     CG 2724   8.767  10.755   2.921
  270ARG     CD 2725   8.915  10.770   2.884
  270ARG     NE 2726   8.936  10.889   2.800
  270ARG     HE 2727   8.859  10.947   2.776
  270ARG     CZ 2728   9.048  10.952   2.761
  270ARG    NH1 2729   9.169  10.902   2.791
  270ARG   HH11 2730   9.184  10.829   2.858
  270ARG   HH12 2731   9.252  10.940   2.750
  270ARG    NH2 2732   9.039  11.079   2.720
  270ARG   HH21 2733   8.950  11.122   2.705
  270ARG   HH22 2734   9.121  11.126   2.688
  270ARG      C 2735   8.569  10.485   3.110
  270ARG      O 2736   8.625  10.384   3.068
  271PHE      N 2737   8.465  10.483   3.193
  271PHE      H 2738   8.405  10.562   3.208
  271PHE     CA 2739   8.431  10.364   3.272
  271PHE     CB 2740   8.450  10.401   3.419
  271PHE     CG 2741   8.595  10.387   3.466
  271PHE    CD1 2742   8.694  10.483   3.449
  271PHE    HD1 2743   8.673  10.567   3.384
  271PHE    CD2 2744   8.629  10.273   3.537
  271PHE    HD2 2745   8.556  10.198   3.569
  271PHE    CE1 2746   8.827  10.472   3.490
  271PHE    HE1 2747   8.899  10.553   3.473
  271PHE    CE2 2748   8.763  10.251   3.566
  271PHE    HE2 2749   8.792  10.156   3.610
  271PHE     CZ 2750   8.859  10.350   3.546
  271PHE     HZ 2751   8.963  10.324   3.564
  271PHE      C 2752   8.285  10.328   3.244
  271PHE      O 2753   8.200  10.417   3.246
  272CYS      N 2754   8.260  10.200   3.220
  272CYS      H 2755   8.326  10.128   3.242
  272CYS     CA 2756   8.133  10.140   3.178
  272CYS     CB 2757   8.148  10.024   3.079
  272CYS     SG 2758   8.167  10.082   2.906
  272CYS      C 2759   8.028  10.110   3.285
  272CYS      O 2760   8.028  10.009   3.356
  273PHE      N 2761   7.957  10.218   3.316
  273PHE      H 2762   8.000  10.307   3.301
  273PHE     CA 2763   7.844  10.225   3.411
  273PHE     CB 2764   7.898  10.294   3.536
  273PHE     CG 2765   8.002  10.222   3.623
  273PHE    CD1 2766   8.136  10.255   3.611
  273PHE    HD1 2767   8.164  10.358   3.586
  273PHE    CD2 2768   7.970  10.103   3.687
  273PHE    HD2 2769   7.871  10.063   3.666
  273PHE    CE1 2770   8.233  10.172   3.666
  273PHE    HE1 2771   8.338  10.197   3.652
  273PHE    CE2 2772   8.066  10.021   3.745
  273PHE    HE2 2773   8.034   9.920   3.770
  273PHE     CZ 2774   8.199  10.061   3.742
  273PHE     HZ 2775   8.269  10.033   3.821
  273PHE      C 2776   7.725  10.290   3.341
  273PHE      O 2777   7.733  10.370   3.248
  274PRO      N 2778   7.603  10.252   3.380
  274PRO     CA 2779   7.483  10.326   3.339
  274PRO     CB 2780   7.364  10.248   3.395
  274PRO     CG 2781   7.410  10.103   3.417
  274PRO     CD 2782   7.560  10.125   3.439
  274PRO      C 2783   7.488  10.476   3.369
  274PRO      O 2784   7.456  10.554   3.279
  275SER      N 2785   7.540  10.510   3.486
  275SER      H 2786   7.574  10.441   3.549
  275SER     CA 2787   7.564  10.646   3.537
  275SER     CB 2788   7.628  10.645   3.676
  275SER     OG 2789   7.764  10.612   3.702
  275SER     HG 2790   7.756  10.543   3.775
  275SER      C 2791   7.651  10.730   3.443
  275SER      O 2792   7.599  10.826   3.386
  276THR      N 2793   7.776  10.690   3.420
  276THR      H 2794   7.804  10.603   3.460
  276THR     CA 2795   7.869  10.744   3.320
  276THR     CB 2796   8.001  10.666   3.316
  276THR    OG1 2797   7.979  10.525   3.311
  276THR    HG1 2798   8.073  10.494   3.296
  276THR    CG2 2799   8.091  10.680   3.439
  276THR      C 2800   7.812  10.760   3.179
  276THR      O 2801   7.845  10.860   3.116
  277LEU      N 2802   7.738  10.659   3.133
  277LEU      H 2803   7.738  10.570   3.179
  277LEU     CA 2804   7.685  10.662   2.996
  277LEU     CB 2805   7.703  10.525   2.930
  277LEU     CG 2806   7.838  10.489   2.869
  277LEU    CD1 2807   7.935  10.442   2.978
  277LEU    CD2 2808   7.819  10.378   2.766
  277LEU      C 2809   7.544  10.713   2.969
  277LEU      O 2810   7.455  10.632   2.943
  278ASN      N 2811   7.535  10.844   2.946
  278ASN      H 2812   7.613  10.904   2.927
  278ASN     CA 2813   7.403  10.902   2.920
  278ASN     CB 2814   7.421  11.053   2.907
  278ASN     CG 2815   7.300  11.123   2.845
  278ASN    OD1 2816   7.287  11.129   2.723
  278ASN    ND2 2817   7.188  11.152   2.910
  278ASN   HD21 2818   7.197  11.153   3.009
  278ASN   HD22 2819   7.098  11.169   2.870
  278ASN      C 2820   7.329  10.831   2.806
  278ASN      O 2821   7.387  10.813   2.699
  279PRO      N 2822   7.208  10.781   2.833
  279PRO     CA 2823   7.125  10.710   2.736
  279PRO     CB 2824   6.983  10.710   2.793
  279PRO     CG 2825   7.011  10.706   2.944
  279PRO     CD 2826   7.134  10.797   2.959
  279PRO      C 2827   7.119  10.776   2.598
  279PRO      O 2828   7.167  10.723   2.497
  280ASN      N 2829   7.067  10.898   2.600
  280ASN      H 2830   7.008  10.928   2.675
  280ASN     CA 2831   7.052  10.977   2.477
  280ASN     CB 2832   6.970  11.105   2.493
  280ASN     CG 2833   6.832  11.085   2.556
  280ASN    OD1 2834   6.822  11.020   2.660
  280ASN    ND2 2835   6.734  11.162   2.509
  280ASN   HD21 2836   6.745  11.225   2.433
  280ASN   HD22 2837   6.651  11.157   2.564
  280ASN      C 2838   7.173  10.998   2.386
  280ASN      O 2839   7.163  10.988   2.264
  281LEU      N 2840   7.285  11.035   2.448
  281LEU      H 2841   7.285  11.050   2.546
  281LEU     CA 2842   7.413  11.051   2.378
  281LEU     CB 2843   7.515  11.091   2.484
  281LEU     CG 2844   7.645  11.147   2.426
  281LEU    CD1 2845   7.625  11.283   2.358
  281LEU    CD2 2846   7.759  11.143   2.527
  281LEU      C 2847   7.463  10.923   2.310
  281LEU      O 2848   7.471  10.915   2.187
  282VAL      N 2849   7.466  10.816   2.389
  282VAL      H 2850   7.432  10.808   2.483
  282VAL     CA 2851   7.541  10.697   2.344
  282VAL     CB 2852   7.600  10.622   2.463
  282VAL    CG1 2853   7.695  10.724   2.527
  282VAL    CG2 2854   7.506  10.542   2.553
  282VAL      C 2855   7.484  10.604   2.237
  282VAL      O 2856   7.544  10.503   2.202
  283LY3      N 2857   7.358  10.627   2.200
  283LY3      H 2858   7.302  10.684   2.261
  283LY3     CA 2859   7.276  10.569   2.094
  283LY3     CB 2860   7.155  10.660   2.069
  283LY3     CG 2861   7.059  10.644   2.187
  283LY3     CD 2862   6.925  10.707   2.149
  283LY3     CE 2863   6.938  10.854   2.109
  283LY3     NZ 2864   6.884  10.889   1.977
  283LY3    HZ1 2865   6.953  10.866   1.908
  283LY3    HZ2 2866   6.803  10.833   1.962
  283LY3    HZ3 2867   6.859  10.985   1.965
  283LY3      C 2868   7.350  10.551   1.961
  283LY3      O 2869   7.378  10.648   1.891
  284GLY      N 2870   7.350  10.424   1.922
  284GLY      H 2871   7.296  10.350   1.963
  284GLY     CA 2872   7.435  10.374   1.813
  284GLY      C 2873   7.587  10.397   1.813
  284GLY      O 2874   7.649  10.409   1.708
  285LY3      N 2875   7.644  10.424   1.930
  285LY3      H 2876   7.590  10.442   2.013
  285LY3     CA 2877   7.788  10.447   1.948
  285LY3     CB 2878   7.807  10.584   2.014
  285LY3     CG 2879   7.755  10.686   1.912
  285LY3     CD 2880   7.732  10.829   1.961
  285LY3     CE 2881   7.673  10.923   1.855
  285LY3     NZ 2882   7.538  10.886   1.809
  285LY3    HZ1 2883   7.483  10.961   1.774
  285LY3    HZ2 2884   7.543  10.806   1.749
  285LY3    HZ3 2885   7.479  10.856   1.884
  285LY3      C 2886   7.857  10.337   2.029
  285LY3      O 2887   7.814  10.298   2.137
  286ILE      N 2888   7.976  10.309   1.976
  286ILE      H 2889   8.011  10.376   1.911
  286ILE     CA 2890   8.069  10.217   2.042
  286ILE     CB 2891   8.151  10.127   1.949
  286ILE    CG1 2892   8.050  10.037   1.877
  286ILE    CG2 2893   8.263  10.044   2.012
  286ILE     CD 2894   8.087   9.952   1.755
  286ILE      C 2895   8.151  10.290   2.149
  286ILE      O 2896   8.203  10.399   2.128
  287VAL      N 2897   8.160  10.228   2.266
  287VAL      H 2898   8.111  10.145   2.291
  287VAL     CA 2899   8.245  10.282   2.374
  287VAL     CB 2900   8.176  10.284   2.510
  287VAL    CG1 2901   8.085  10.407   2.504
  287VAL    CG2 2902   8.087  10.160   2.519
  287VAL      C 2903   8.386  10.222   2.383
  287VAL      O 2904   8.407  10.110   2.338
  288LEU      N 2905   8.483  10.308   2.411
  288LEU      H 2906   8.475  10.405   2.387
  288LEU     CA 2907   8.610  10.265   2.472
  288LEU     CB 2908   8.727  10.347   2.418
  288LEU     CG 2909   8.855  10.275   2.460
  288LEU    CD1 2910   8.889  10.162   2.363
  288LEU    CD2 2911   8.976  10.363   2.494
  288LEU      C 2912   8.602  10.270   2.625
  288LEU      O 2913   8.577  10.382   2.669
  289CYS      N 2914   8.617  10.156   2.690
  289CYS      H 2915   8.612  10.066   2.645
  289CYS     CA 2916   8.615  10.148   2.837
  289CYS     CB 2917   8.491  10.070   2.881
  289CYS     SG 2918   8.345  10.179   2.888
  289CYS      C 2919   8.743  10.099   2.906
  289CYS      O 2920   8.787   9.990   2.871
  290AS4      N 2921   8.777  10.173   3.011
  290AS4      H 2922   8.736  10.262   3.031
  290AS4     CA 2923   8.896  10.153   3.096
  290AS4     CB 2924   8.946  10.292   3.135
  290AS4     CG 2925   9.039  10.368   3.040
  290AS4    OD1 2926   9.055  10.489   3.067
  290AS4   HD11 2927   9.040  10.556   2.995
  290AS4   HD12 2928   9.096  10.495   3.158
  290AS4    OD2 2929   9.097  10.306   2.948
  290AS4   HD21 2930   9.152  10.365   2.888
  290AS4   HD22 2931   9.052  10.219   2.930
  290AS4      C 2932   8.885  10.044   3.203
  290AS4      O 2933   8.943  10.060   3.310
  291VAL      N 2934   8.809   9.940   3.172
  291VAL      H 2935   8.769   9.926   3.081
  291VAL     CA 2936   8.752   9.854   3.277
  291VAL     CB 2937   8.628   9.926   3.329
  291VAL    CG1 2938   8.513   9.922   3.228
  291VAL    CG2 2939   8.589   9.878   3.469
  291VAL      C 2940   8.717   9.717   3.217
  291VAL      O 2941   8.675   9.705   3.102
  292LY3      N 2942   8.705   9.613   3.299
  292LY3      H 2943   8.723   9.635   3.395
  292LY3     CA 2944   8.660   9.479   3.261
  292LY3     CB 2945   8.757   9.368   3.300
  292LY3     CG 2946   8.896   9.394   3.242
  292LY3     CD 2947   8.984   9.276   3.283
  292LY3     CE 2948   8.941   9.138   3.234
  292LY3     NZ 2949   9.040   9.038   3.278
  292LY3    HZ1 2950   9.081   9.083   3.357
  292LY3    HZ2 2951   8.999   8.950   3.302
  292LY3    HZ3 2952   9.103   9.010   3.205
  292LY3      C 2953   8.517   9.454   3.311
  292LY3      O 2954   8.476   9.512   3.412
  293THR      N 2955   8.458   9.355   3.245
  293THR      H 2956   8.495   9.311   3.164
  293THR     CA 2957   8.320   9.322   3.284
  293THR     CB 2958   8.246   9.231   3.186
  293THR    OG1 2959   8.310   9.104   3.201
  293THR    HG1 2960   8.245   9.037   3.164
  293THR    CG2 2961   8.260   9.298   3.049
  293THR      C 2962   8.288   9.277   3.427
  293THR      O 2963   8.172   9.277   3.465
  294ASN      N 2964   8.387   9.230   3.503
  294ASN      H 2965   8.471   9.192   3.465
  294ASN     CA 2966   8.358   9.208   3.646
  294ASN     CB 2967   8.468   9.123   3.711
  294ASN     CG 2968   8.521   9.007   3.627
  294ASN    OD1 2969   8.447   8.941   3.554
  294ASN    ND2 2970   8.647   8.965   3.641
  294ASN   HD21 2971   8.721   9.016   3.685
  294ASN   HD22 2972   8.652   8.865   3.633
  294ASN      C 2973   8.351   9.344   3.715
  294ASN      O 2974   8.258   9.363   3.793
  295GLY      N 2975   8.452   9.428   3.698
  295GLY      H 2976   8.527   9.403   3.636
  295GLY     CA 2977   8.464   9.566   3.747
  295GLY      C 2978   8.347   9.656   3.706
  295GLY      O 2979   8.310   9.749   3.777
  296ALA      N 2980   8.299   9.636   3.583
  296ALA      H 2981   8.354   9.584   3.518
  296ALA     CA 2982   8.190   9.713   3.523
  296ALA     CB 2983   8.235   9.729   3.378
  296ALA      C 2984   8.041   9.680   3.533
  296ALA      O 2985   8.006   9.564   3.554
  297GLY      N 2986   7.958   9.783   3.516
  297GLY      H 2987   7.990   9.868   3.474
  297GLY     CA 2988   7.812   9.768   3.513
  297GLY      C 2989   7.754   9.724   3.378
  297GLY      O 2990   7.809   9.763   3.275
  298ALA      N 2991   7.650   9.641   3.380
  298ALA      H 2992   7.617   9.613   3.470
  298ALA     CA 2993   7.602   9.562   3.266
  298ALA     CB 2994   7.539   9.429   3.308
  298ALA      C 2995   7.499   9.627   3.174
  298ALA      O 2996   7.519   9.630   3.053
  299PHE      N 2997   7.402   9.690   3.241
  299PHE      H 2998   7.405   9.693   3.341
  299PHE     CA 2999   7.291   9.760   3.175
  299PHE     CB 3000   7.165   9.759   3.262
  299PHE     CG 3001   7.079   9.633   3.252
  299PHE    CD1 3002   6.982   9.617   3.155
  299PHE    HD1 3003   6.990   9.666   3.058
  299PHE    CD2 3004   7.084   9.537   3.353
  299PHE    HD2 3005   7.175   9.527   3.413
  299PHE    CE1 3006   6.892   9.511   3.154
  299PHE    HE1 3007   6.805   9.521   3.089
  299PHE    CE2 3008   6.998   9.428   3.351
  299PHE    HE2 3009   7.014   9.349   3.425
  299PHE     CZ 3010   6.898   9.415   3.255
  299PHE     HZ 3011   6.812   9.354   3.280
  299PHE      C 3012   7.321   9.898   3.117
  299PHE      O 3013   7.257  10.001   3.140
  300LEU      N 3014   7.412   9.896   3.020
  300LEU      H 3015   7.469   9.815   3.008
  300LEU     CA 3016   7.445  10.010   2.933
  300LEU     CB 3017   7.576   9.989   2.858
  300LEU     CG 3018   7.695   9.961   2.950
  300LEU    CD1 3019   7.819   9.920   2.871
  300LEU    CD2 3020   7.732  10.088   3.027
  300LEU      C 3021   7.330  10.028   2.834
  300LEU      O 3022   7.293   9.938   2.759
  301ALA      N 3023   7.259  10.140   2.845
  301ALA      H 3024   7.277  10.199   2.924
  301ALA     CA 3025   7.166  10.177   2.738
  301ALA     CB 3026   7.047  10.253   2.797
  301ALA      C 3027   7.227  10.254   2.620
  301ALA      O 3028   7.344  10.292   2.631
  302GLY      N 3029   7.162  10.256   2.504
  302GLY      H 3030   7.069  10.219   2.500
  302GLY     CA 3031   7.210  10.321   2.381
  302GLY      C 3032   7.339  10.278   2.312
  302GLY      O 3033   7.332  10.260   2.190
  303ALA      N 3034   7.445  10.238   2.382
  303ALA      H 3035   7.452  10.261   2.479
  303ALA     CA 3036   7.571  10.182   2.330
  303ALA     CB 3037   7.671  10.167   2.445
  303ALA      C 3038   7.544  10.045   2.267
  303ALA      O 3039   7.485   9.955   2.326
  304VAL      N 3040   7.590  10.024   2.144
  304VAL      H 3041   7.615  10.101   2.085
  304VAL     CA 3042   7.574   9.898   2.070
  304VAL     CB 3043   7.555   9.935   1.923
  304VAL    CG1 3044   7.435  10.028   1.905
  304VAL    CG2 3045   7.678  10.008   1.868
  304VAL      C 3046   7.670   9.783   2.099
  304VAL      O 3047   7.638   9.664   2.093
  305GLY      N 3048   7.782   9.821   2.159
  305GLY      H 3049   7.797   9.904   2.213
  305GLY     CA 3050   7.896   9.729   2.178
  305GLY      C 3051   8.008   9.799   2.254
  305GLY      O 3052   7.998   9.918   2.283
  306ALA      N 3053   8.108   9.721   2.293
  306ALA      H 3054   8.124   9.625   2.271
  306ALA     CA 3055   8.211   9.787   2.375
  306ALA     CB 3056   8.176   9.758   2.522
  306ALA      C 3057   8.352   9.732   2.349
  306ALA      O 3058   8.379   9.613   2.362
  307LEU      N 3059   8.448   9.824   2.355
  307LEU      H 3060   8.428   9.921   2.344
  307LEU     CA 3061   8.592   9.799   2.342
  307LEU     CB 3062   8.667   9.884   2.239
  307LEU     CG 3063   8.614   9.869   2.097
  307LEU    CD1 3064   8.698   9.941   1.991
  307LEU    CD2 3065   8.620   9.723   2.052
  307LEU      C 3066   8.655   9.829   2.478
  307LEU      O 3067   8.644   9.936   2.539
  308MET      N 3068   8.701   9.726   2.548
  308MET      H 3069   8.708   9.639   2.498
  308MET     CA 3070   8.743   9.722   2.689
  308MET     CB 3071   8.671   9.609   2.762
  308MET     CG 3072   8.518   9.602   2.773
  308MET     SD 3073   8.436   9.733   2.871
  308MET     CE 3074   8.273   9.676   2.912
  308MET      C 3075   8.893   9.711   2.714
  308MET      O 3076   8.963   9.631   2.652
  309ALA      N 3077   8.948   9.775   2.817
  309ALA      H 3078   8.893   9.827   2.882
  309ALA     CA 3079   9.086   9.760   2.864
  309ALA     CB 3080   9.127   9.886   2.941
  309ALA      C 3081   9.112   9.632   2.944
  309ALA      O 3082   9.079   9.623   3.062
  310AS4      N 3083   9.158   9.526   2.877
  310AS4      H 3084   9.164   9.524   2.777
  310AS4     CA 3085   9.179   9.393   2.934
  310AS4     CB 3086   9.172   9.290   2.820
  310AS4     CG 3087   9.152   9.143   2.860
  310AS4    OD1 3088   9.051   9.120   2.930
  310AS4   HD11 3089   9.038   9.022   2.941
  310AS4   HD12 3090   9.006   9.206   2.955
  310AS4    OD2 3091   9.254   9.071   2.868
  310AS4   HD21 3092   9.224   8.975   2.867
  310AS4   HD22 3093   9.335   9.122   2.841
  310AS4      C 3094   9.312   9.379   3.009
  310AS4      O 3095   9.410   9.451   2.991
  311THR      N 3096   9.326   9.272   3.085
  311THR      H 3097   9.291   9.187   3.046
  311THR     CA 3098   9.444   9.249   3.171
  311THR     CB 3099   9.410   9.179   3.303
  311THR    OG1 3100   9.337   9.061   3.271
  311THR    HG1 3101   9.384   8.995   3.213
  311THR    CG2 3102   9.325   9.270   3.392
  311THR      C 3103   9.570   9.198   3.102
  311THR      O 3104   9.566   9.124   3.004
  312LEU      N 3105   9.681   9.220   3.173
  312LEU      H 3106   9.688   9.285   3.249
  312LEU     CA 3107   9.806   9.154   3.133
  312LEU     CB 3108   9.927   9.233   3.182
  312LEU     CG 3109   9.957   9.346   3.083
  312LEU    CD1 3110  10.049   9.455   3.138
  312LEU    CD2 3111  10.040   9.305   2.962
  312LEU      C 3112   9.824   9.003   3.148
  312LEU      O 3113   9.895   8.951   3.063
  313PRO      N 3114   9.773   8.937   3.252
  313PRO     CA 3115   9.734   8.795   3.247
  313PRO     CB 3116   9.729   8.751   3.393
  313PRO     CG 3117   9.821   8.850   3.466
  313PRO     CD 3118   9.799   8.981   3.389
  313PRO      C 3119   9.597   8.779   3.180
  313PRO      O 3120   9.502   8.848   3.216
  314LY3      N 3121   9.589   8.673   3.100
  314LY3      H 3122   9.666   8.613   3.081
  314LY3     CA 3123   9.457   8.631   3.049
  314LY3     CB 3124   9.471   8.526   2.938
  314LY3     CG 3125   9.565   8.572   2.827
  314LY3     CD 3126   9.591   8.474   2.712
  314LY3     CE 3127   9.660   8.347   2.762
  314LY3     NZ 3128   9.668   8.250   2.653
  314LY3    HZ1 3129   9.575   8.214   2.649
  314LY3    HZ2 3130   9.691   8.289   2.564
  314LY3    HZ3 3131   9.733   8.175   2.670
  314LY3      C 3132   9.374   8.571   3.163
  314LY3      O 3133   9.392   8.461   3.214
  315AS4      N 3134   9.273   8.649   3.198
  315AS4      H 3135   9.254   8.735   3.150
  315AS4     CA 3136   9.173   8.601   3.294
  315AS4     CB 3137   9.220   8.654   3.430
  315AS4     CG 3138   9.127   8.609   3.543
  315AS4    OD1 3139   9.008   8.648   3.540
  315AS4   HD11 3140   8.964   8.621   3.626
  315AS4   HD12 3141   8.980   8.671   3.447
  315AS4    OD2 3142   9.173   8.551   3.644
  315AS4   HD21 3143   9.097   8.550   3.709
  315AS4   HD22 3144   9.272   8.560   3.637
  315AS4      C 3145   9.030   8.639   3.253
  315AS4      O 3146   8.989   8.753   3.278
  316SER      N 3147   8.955   8.535   3.219
  316SER      H 3148   8.985   8.441   3.204
  316SER     CA 3149   8.822   8.552   3.158
  316SER     CB 3150   8.769   8.413   3.124
  316SER     OG 3151   8.854   8.363   3.020
  316SER     HG 3152   8.876   8.435   2.955
  316SER      C 3153   8.717   8.624   3.243
  316SER      O 3154   8.692   8.583   3.356
  317SER      N 3155   8.692   8.744   3.189
  317SER      H 3156   8.761   8.789   3.133
  317SER     CA 3157   8.584   8.832   3.235
  317SER     CB 3158   8.570   8.961   3.154
  317SER     OG 3159   8.686   9.033   3.112
  317SER     HG 3160   8.658   9.115   3.062
  317SER      C 3161   8.444   8.771   3.223
  317SER      O 3162   8.422   8.692   3.131
  318ARG      N 3163   8.350   8.818   3.304
  318ARG      H 3164   8.369   8.880   3.380
  318ARG     CA 3165   8.214   8.764   3.312
  318ARG     CB 3166   8.141   8.802   3.441
  318ARG     CG 3167   8.092   8.947   3.449
  318ARG     CD 3168   7.982   8.961   3.554
  318ARG     NE 3169   7.958   9.104   3.578
  318ARG     HE 3170   8.041   9.158   3.565
  318ARG     CZ 3171   7.849   9.176   3.609
  318ARG    NH1 3172   7.738   9.117   3.656
  318ARG   HH11 3173   7.747   9.020   3.678
  318ARG   HH12 3174   7.653   9.168   3.667
  318ARG    NH2 3175   7.851   9.309   3.621
  318ARG   HH21 3176   7.930   9.364   3.594
  318ARG   HH22 3177   7.780   9.366   3.664
  318ARG      C 3178   8.131   8.800   3.188
  318ARG      O 3179   8.160   8.904   3.129
  319SER      N 3180   8.011   8.742   3.186
  319SER      H 3181   7.985   8.671   3.251
  319SER     CA 3182   7.902   8.773   3.093
  319SER     CB 3183   7.771   8.718   3.151
  319SER     OG 3184   7.797   8.578   3.162
  319SER     HG 3185   7.782   8.558   3.259
  319SER      C 3186   7.871   8.922   3.077
  319SER      O 3187   7.882   8.996   3.174
  320PHE      N 3188   7.847   8.958   2.951
  320PHE      H 3189   7.858   8.898   2.872
  320PHE     CA 3190   7.790   9.086   2.908
  320PHE     CB 3191   7.901   9.182   2.862
  320PHE     CG 3192   7.899   9.329   2.902
  320PHE    CD1 3193   7.905   9.425   2.802
  320PHE    HD1 3194   7.917   9.380   2.703
  320PHE    CD2 3195   7.898   9.371   3.035
  320PHE    HD2 3196   7.877   9.302   3.116
  320PHE    CE1 3197   7.914   9.560   2.833
  320PHE    HE1 3198   7.918   9.630   2.749
  320PHE    CE2 3199   7.911   9.507   3.062
  320PHE    HE2 3200   7.906   9.541   3.166
  320PHE     CZ 3201   7.919   9.605   2.964
  320PHE     HZ 3202   7.942   9.711   2.978
  320PHE      C 3203   7.691   9.097   2.791
  320PHE      O 3204   7.716   9.044   2.682
  321PRO      N 3205   7.578   9.162   2.813
  321PRO     CA 3206   7.470   9.170   2.715
  321PRO     CB 3207   7.357   9.252   2.777
  321PRO     CG 3208   7.437   9.335   2.877
  321PRO     CD 3209   7.535   9.233   2.935
  321PRO      C 3210   7.515   9.218   2.577
  321PRO      O 3211   7.504   9.149   2.476
  322LEU      N 3212   7.593   9.326   2.571
  322LEU      H 3213   7.630   9.355   2.659
  322LEU     CA 3214   7.659   9.379   2.450
  322LEU     CB 3215   7.710   9.521   2.474
  322LEU     CG 3216   7.610   9.631   2.507
  322LEU    CD1 3217   7.682   9.764   2.526
  322LEU    CD2 3218   7.506   9.645   2.395
  322LEU      C 3219   7.788   9.300   2.426
  322LEU      O 3220   7.841   9.230   2.512
  323PRO      N 3221   7.841   9.301   2.304
  323PRO     CA 3222   7.974   9.254   2.265
  323PRO     CB 3223   7.987   9.269   2.113
  323PRO     CG 3224   7.843   9.249   2.067
  323PRO     CD 3225   7.759   9.305   2.182
  323PRO      C 3226   8.093   9.321   2.335
  323PRO      O 3227   8.130   9.430   2.292
  324ALA      N 3228   8.146   9.251   2.435
  324ALA      H 3229   8.100   9.170   2.472
  324ALA     CA 3230   8.253   9.309   2.518
  324ALA     CB 3231   8.207   9.270   2.659
  324ALA      C 3232   8.398   9.282   2.479
  324ALA      O 3233   8.462   9.212   2.558
  325SER      N 3234   8.453   9.336   2.371
  325SER      H 3235   8.399   9.406   2.324
  325SER     CA 3236   8.583   9.304   2.309
  325SER     CB 3237   8.600   9.333   2.160
  325SER     OG 3238   8.729   9.287   2.120
  325SER     HG 3239   8.765   9.357   2.058
  325SER      C 3240   8.694   9.371   2.391
  325SER      O 3241   8.723   9.490   2.380
  326HI2      N 3242   8.751   9.285   2.475
  326HI2      H 3243   8.719   9.190   2.480
  326HI2     CA 3244   8.860   9.311   2.570
  326HI2     CB 3245   8.856   9.216   2.690
  326HI2     CG 3246   8.747   9.240   2.794
  326HI2    ND1 3247   8.628   9.182   2.784
  326HI2    HD1 3248   8.574   9.166   2.701
  326HI2    CD2 3249   8.762   9.290   2.917
  326HI2    HD2 3250   8.834   9.366   2.945
  326HI2    CE1 3251   8.569   9.192   2.903
  326HI2    HE1 3252   8.485   9.131   2.935
  326HI2    NE2 3253   8.648   9.266   2.981
  326HI2    HE2 3254   8.616   9.305   3.067
  326HI2      C 3255   8.997   9.305   2.502
  326HI2      O 3256   9.078   9.213   2.494
  327LEU      N 3257   9.033   9.425   2.459
  327LEU      H 3258   8.982   9.507   2.487
  327LEU     CA 3259   9.159   9.470   2.398
  327LEU     CB 3260   9.157   9.611   2.338
  327LEU     CG 3261   9.021   9.655   2.281
  327LEU    CD1 3262   9.015   9.802   2.242
  327LEU    CD2 3263   8.997   9.574   2.153
  327LEU      C 3264   9.258   9.481   2.514
  327LEU      O 3265   9.239   9.558   2.608
  328SER      N 3266   9.376   9.421   2.498
  328SER      H 3267   9.410   9.399   2.407
  328SER     CA 3268   9.483   9.425   2.598
  328SER     CB 3269   9.605   9.337   2.567
  328SER     OG 3270   9.678   9.302   2.685
  328SER     HG 3271   9.634   9.216   2.707
  328SER      C 3272   9.536   9.566   2.621
  328SER      O 3273   9.534   9.650   2.530
  329ALA      N 3274   9.613   9.580   2.729
  329ALA      H 3275   9.618   9.505   2.794
  329ALA     CA 3276   9.682   9.703   2.772
  329ALA     CB 3277   9.794   9.670   2.870
  329ALA      C 3278   9.737   9.788   2.659
  329ALA      O 3279   9.688   9.894   2.621
  330ARG      N 3280   9.827   9.719   2.589
  330ARG      H 3281   9.864   9.635   2.631
  330ARG     CA 3282   9.901   9.771   2.473
  330ARG     CB 3283  10.004   9.671   2.421
  330ARG     CG 3284  10.129   9.732   2.358
  330ARG     CD 3285  10.230   9.785   2.459
  330ARG     NE 3286  10.337   9.687   2.485
  330ARG     HE 3287  10.343   9.607   2.425
  330ARG     CZ 3288  10.438   9.699   2.572
  330ARG    NH1 3289  10.451   9.807   2.650
  330ARG   HH11 3290  10.379   9.876   2.655
  330ARG   HH12 3291  10.514   9.807   2.727
  330ARG    NH2 3292  10.540   9.612   2.578
  330ARG   HH21 3293  10.561   9.556   2.498
  330ARG   HH22 3294  10.599   9.616   2.659
  330ARG      C 3295   9.817   9.814   2.353
  330ARG      O 3296   9.852   9.912   2.287
  331AS4      N 3297   9.703   9.749   2.333
  331AS4      H 3298   9.672   9.676   2.394
  331AS4     CA 3299   9.608   9.784   2.226
  331AS4     CB 3300   9.560   9.664   2.144
  331AS4     CG 3301   9.671   9.579   2.081
  331AS4    OD1 3302   9.712   9.480   2.144
  331AS4   HD11 3303   9.759   9.413   2.086
  331AS4   HD12 3304   9.682   9.491   2.239
  331AS4    OD2 3305   9.721   9.627   1.977
  331AS4   HD21 3306   9.734   9.552   1.912
  331AS4   HD22 3307   9.711   9.726   1.977
  331AS4      C 3308   9.495   9.880   2.263
  331AS4      O 3309   9.485   9.982   2.194
  332GLY      N 3310   9.448   9.880   2.387
  332GLY      H 3311   9.464   9.793   2.433
  332GLY     CA 3312   9.361   9.980   2.450
  332GLY      C 3313   9.414  10.124   2.456
  332GLY      O 3314   9.355  10.230   2.435
  333SER      N 3315   9.540  10.126   2.497
  333SER      H 3316   9.576  10.054   2.556
  333SER     CA 3317   9.626  10.244   2.478
  333SER     CB 3318   9.758  10.225   2.552
  333SER     OG 3319   9.843  10.121   2.503
  333SER     HG 3320   9.919  10.100   2.565
  333SER      C 3321   9.651  10.287   2.333
  333SER      O 3322   9.646  10.407   2.310
  334SER      N 3323   9.686  10.193   2.246
  334SER      H 3324   9.728  10.110   2.282
  334SER     CA 3325   9.705  10.220   2.103
  334SER     CB 3326   9.727  10.098   2.013
  334SER     OG 3327   9.855  10.039   2.032
  334SER     HG 3328   9.924  10.099   1.992
  334SER      C 3329   9.579  10.288   2.050
  334SER      O 3330   9.593  10.391   1.984
  335ILE      N 3331   9.465  10.222   2.069
  335ILE      H 3332   9.456  10.131   2.109
  335ILE     CA 3333   9.335  10.278   2.030
  335ILE     CB 3334   9.220  10.179   2.053
  335ILE    CG1 3335   9.261  10.054   1.975
  335ILE    CG2 3336   9.086  10.229   1.998
  335ILE     CD 3337   9.152   9.950   1.948
  335ILE      C 3338   9.297  10.413   2.090
  335ILE      O 3339   9.277  10.509   2.015
  336ALA      N 3340   9.320  10.429   2.220
  336ALA      H 3341   9.335  10.353   2.284
  336ALA     CA 3342   9.314  10.559   2.288
  336ALA     CB 3343   9.368  10.540   2.430
  336ALA      C 3344   9.385  10.674   2.218
  336ALA      O 3345   9.332  10.781   2.189
  337ASN      N 3346   9.511  10.650   2.183
  337ASN      H 3347   9.564  10.577   2.227
  337ASN     CA 3348   9.589  10.759   2.123
  337ASN     CB 3349   9.738  10.736   2.150
  337ASN     CG 3350   9.782  10.788   2.287
  337ASN    OD1 3351   9.739  10.748   2.395
  337ASN    ND2 3352   9.867  10.890   2.291
  337ASN   HD21 3353   9.914  10.932   2.214
  337ASN   HD22 3354   9.905  10.895   2.384
  337ASN      C 3355   9.563  10.784   1.975
  337ASN      O 3356   9.562  10.895   1.923
  338TY0      N 3357   9.517  10.679   1.906
  338TY0      H 3358   9.540  10.587   1.939
  338TY0     CA 3359   9.448  10.689   1.777
  338TY0     CB 3360   9.413  10.550   1.724
  338TY0     CG 3361   9.341  10.545   1.589
  338TY0    CD1 3362   9.206  10.512   1.575
  338TY0    HD1 3363   9.164  10.440   1.646
  338TY0    CD2 3364   9.405  10.600   1.479
  338TY0    HD2 3365   9.500  10.644   1.505
  338TY0    CE1 3366   9.145  10.528   1.451
  338TY0    HE1 3367   9.059  10.465   1.426
  338TY0    CE2 3368   9.340  10.630   1.360
  338TY0    HE2 3369   9.397  10.672   1.278
  338TY0     CZ 3370   9.206  10.597   1.347
  338TY0     OH 3371   9.126  10.635   1.245
  338TY0    HH1 3372   9.188  10.654   1.168
  338TY0    HH2 3373   9.036  10.659   1.282
  338TY0      C 3374   9.332  10.788   1.786
  338TY0      O 3375   9.320  10.884   1.709
  339ILE      N 3376   9.260  10.788   1.898
  339ILE      H 3377   9.272  10.725   1.975
  339ILE     CA 3378   9.135  10.864   1.912
  339ILE     CB 3379   9.037  10.821   2.021
  339ILE    CG1 3380   9.006  10.671   2.029
  339ILE    CG2 3381   8.905  10.898   2.022
  339ILE     CD 3382   8.923  10.638   2.153
  339ILE      C 3383   9.168  11.012   1.937
  339ILE      O 3384   9.091  11.100   1.900
  340ASN      N 3385   9.278  11.040   2.006
  340ASN      H 3386   9.304  10.967   2.069
  340ASN     CA 3387   9.344  11.169   2.034
  340ASN     CB 3388   9.456  11.158   2.138
  340ASN     CG 3389   9.421  11.105   2.277
  340ASN    OD1 3390   9.311  11.070   2.318
  340ASN    ND2 3391   9.505  11.142   2.373
  340ASN   HD21 3392   9.576  11.207   2.346
  340ASN   HD22 3393   9.495  11.109   2.467
  340ASN      C 3394   9.397  11.222   1.901
  340ASN      O 3395   9.405  11.345   1.893
  341SER      N 3396   9.459  11.139   1.817
  341SER      H 3397   9.462  11.040   1.833
  341SER     CA 3398   9.498  11.171   1.679
  341SER     CB 3399   9.593  11.070   1.615
  341SER     OG 3400   9.708  11.035   1.692
  341SER     HG 3401   9.731  10.940   1.669
  341SER      C 3402   9.388  11.216   1.583
  341SER      O 3403   9.415  11.300   1.498
  342THR      N 3404   9.269  11.158   1.592
  342THR      H 3405   9.260  11.065   1.629
  342THR     CA 3406   9.153  11.196   1.510
  342THR     CB 3407   9.139  11.126   1.373
  342THR    OG1 3408   9.028  11.189   1.310
  342THR    HG1 3409   9.042  11.191   1.211
  342THR    CG2 3410   9.121  10.974   1.379
  342THR      C 3411   9.023  11.180   1.587
  342THR      O 3412   8.984  11.071   1.629
  343SER      N 3413   8.953  11.292   1.600
  343SER      H 3414   8.981  11.380   1.562
  343SER     CA 3415   8.826  11.296   1.674
  343SER     CB 3416   8.782  11.441   1.699
  343SER     OG 3417   8.780  11.510   1.574
  343SER     HG 3418   8.763  11.606   1.595
  343SER      C 3419   8.704  11.214   1.633
  343SER      O 3420   8.614  11.250   1.556
  344ASN      N 3421   8.702  11.106   1.711
  344ASN      H 3422   8.776  11.092   1.777
  344ASN     CA 3423   8.586  11.016   1.716
  344ASN     CB 3424   8.461  11.081   1.774
  344ASN     CG 3425   8.490  11.126   1.917
  344ASN    OD1 3426   8.490  11.242   1.959
  344ASN    ND2 3427   8.513  11.033   2.010
  344ASN   HD21 3428   8.488  10.944   1.971
  344ASN   HD22 3429   8.547  11.042   2.103
  344ASN      C 3430   8.568  10.933   1.589
  344ASN      O 3431   8.469  10.952   1.516
  345PRO      N 3432   8.655  10.836   1.568
  345PRO     CA 3433   8.663  10.753   1.446
  345PRO     CB 3434   8.801  10.689   1.452
  345PRO     CG 3435   8.827  10.667   1.602
  345PRO     CD 3436   8.750  10.782   1.667
  345PRO      C 3437   8.550  10.650   1.438
  345PRO      O 3438   8.461  10.660   1.522
  346THR      N 3439   8.560  10.563   1.338
  346THR      H 3440   8.605  10.579   1.249
  346THR     CA 3441   8.460  10.456   1.324
  346THR     CB 3442   8.403  10.448   1.181
  346THR    OG1 3443   8.502  10.429   1.080
  346THR    HG1 3444   8.474  10.377   0.998
  346THR    CG2 3445   8.309  10.568   1.163
  346THR      C 3446   8.517  10.330   1.390
  346THR      O 3447   8.626  10.341   1.445
  347ALA      N 3448   8.431  10.237   1.428
  347ALA      H 3449   8.338  10.270   1.444
  347ALA     CA 3450   8.459  10.100   1.472
  347ALA     CB 3451   8.483  10.085   1.622
  347ALA      C 3452   8.352   9.999   1.431
  347ALA      O 3453   8.238  10.037   1.403
  348SER      N 3454   8.390   9.872   1.433
  348SER      H 3455   8.486   9.846   1.429
  348SER     CA 3456   8.302   9.755   1.426
  348SER     CB 3457   8.239   9.734   1.287
  348SER     OG 3458   8.337   9.721   1.185
  348SER     HG 3459   8.400   9.798   1.183
  348SER      C 3460   8.366   9.624   1.475
  348SER      O 3461   8.487   9.607   1.470
  349ILE      N 3462   8.279   9.532   1.515
  349ILE      H 3463   8.182   9.544   1.494
  349ILE     CA 3464   8.317   9.405   1.578
  349ILE     CB 3465   8.307   9.406   1.730
  349ILE    CG1 3466   8.384   9.528   1.782
  349ILE    CG2 3467   8.348   9.284   1.813
  349ILE     CD 3468   8.330   9.586   1.913
  349ILE      C 3469   8.251   9.277   1.524
  349ILE      O 3470   8.129   9.262   1.537
  350PHE      N 3471   8.339   9.193   1.470
  350PHE      H 3472   8.437   9.200   1.490
  350PHE     CA 3473   8.304   9.056   1.431
  350PHE     CB 3474   8.396   8.992   1.326
  350PHE     CG 3475   8.430   9.081   1.207
  350PHE    CD1 3476   8.547   9.156   1.201
  350PHE    HD1 3477   8.619   9.148   1.281
  350PHE    CD2 3478   8.336   9.103   1.107
  350PHE    HD2 3479   8.239   9.053   1.109
  350PHE    CE1 3480   8.571   9.247   1.098
  350PHE    HE1 3481   8.655   9.315   1.111
  350PHE    CE2 3482   8.357   9.193   1.003
  350PHE    HE2 3483   8.287   9.225   0.925
  350PHE     CZ 3484   8.478   9.262   0.997
  350PHE     HZ 3485   8.506   9.322   0.910
  350PHE      C 3486   8.284   8.961   1.549
  350PHE      O 3487   8.318   8.985   1.665
  351LY3      N 3488   8.198   8.864   1.517
  351LY3      H 3489   8.141   8.866   1.436
  351LY3     CA 3490   8.174   8.748   1.604
  351LY3     CB 3491   8.105   8.636   1.527
  351LY3     CG 3492   7.957   8.642   1.489
  351LY3     CD 3493   7.931   8.528   1.390
  351LY3     CE 3494   7.809   8.550   1.299
  351LY3     NZ 3495   7.829   8.613   1.168
  351LY3    HZ1 3496   7.897   8.554   1.123
  351LY3    HZ2 3497   7.741   8.622   1.121
  351LY3    HZ3 3498   7.862   8.707   1.168
  351LY3      C 3499   8.292   8.680   1.674
  351LY3      O 3500   8.401   8.660   1.621
  352SER      N 3501   8.263   8.613   1.785
  352SER      H 3502   8.179   8.627   1.837
  352SER     CA 3503   8.360   8.535   1.862
  352SER     CB 3504   8.296   8.476   1.987
  352SER     OG 3505   8.284   8.581   2.084
  352SER     HG 3506   8.374   8.581   2.128
  352SER      C 3507   8.428   8.418   1.789
  352SER      O 3508   8.361   8.325   1.744
  353THR      N 3509   8.561   8.417   1.795
  353THR      H 3510   8.608   8.491   1.841
  353THR     CA 3511   8.642   8.311   1.733
  353THR     CB 3512   8.725   8.356   1.612
  353THR    OG1 3513   8.773   8.240   1.545
  353THR    HG1 3514   8.704   8.218   1.477
  353THR    CG2 3515   8.835   8.457   1.645
  353THR      C 3516   8.726   8.235   1.835
  353THR      O 3517   8.786   8.289   1.928
  354GL4      N 3518   8.708   8.103   1.835
  354GL4      H 3519   8.641   8.067   1.771
  354GL4     CA 3520   8.763   8.005   1.930
  354GL4     CB 3521   8.656   7.897   1.947
  354GL4     CG 3522   8.635   7.806   1.826
  354GL4     CD 3523   8.544   7.862   1.715
  354GL4    OE1 3524   8.421   7.839   1.718
  354GL4   HE11 3525   8.392   7.934   1.702
  354GL4   HE12 3526   8.400   7.746   1.746
  354GL4    OE2 3527   8.602   7.938   1.635
  354GL4   HE21 3528   8.554   7.932   1.548
  354GL4   HE22 3529   8.668   7.992   1.687
  354GL4      C 3530   8.903   7.955   1.896
  354GL4      O 3531   8.929   7.882   1.800
  355VAL      N 3532   8.987   7.981   1.995
  355VAL      H 3533   8.951   8.032   2.073
  355VAL     CA 3534   9.132   7.957   1.998
  355VAL     CB 3535   9.202   8.093   2.011
  355VAL    CG1 3536   9.355   8.085   2.025
  355VAL    CG2 3537   9.172   8.176   1.886
  355VAL      C 3538   9.168   7.861   2.111
  355VAL      O 3539   9.130   7.895   2.223
  356SER      N 3540   9.274   7.782   2.092
  356SER      H 3541   9.319   7.790   2.003
  356SER     CA 3542   9.318   7.693   2.200
  356SER     CB 3543   9.408   7.584   2.140
  356SER     OG 3544   9.456   7.493   2.239
  356SER     HG 3545   9.535   7.448   2.197
  356SER      C 3546   9.404   7.751   2.313
  356SER      O 3547   9.507   7.811   2.283
  357AS4      N 3548   9.358   7.743   2.438
  357AS4      H 3549   9.278   7.690   2.464
  357AS4     CA 3550   9.423   7.818   2.547
  357AS4     CB 3551   9.318   7.899   2.623
  357AS4     CG 3552   9.370   7.954   2.755
  357AS4    OD1 3553   9.297   7.950   2.857
  357AS4   HD11 3554   9.324   8.017   2.926
  357AS4   HD12 3555   9.215   7.894   2.841
  357AS4    OD2 3556   9.479   8.015   2.750
  357AS4   HD21 3557   9.530   7.995   2.834
  357AS4   HD22 3558   9.498   8.025   2.653
  357AS4      C 3559   9.508   7.721   2.630
  357AS4      O 3560   9.456   7.637   2.702
  358ALA      N 3561   9.637   7.753   2.638
  358ALA      H 3562   9.668   7.840   2.599
  358ALA     CA 3563   9.731   7.686   2.728
  358ALA     CB 3564   9.866   7.756   2.708
  358ALA      C 3565   9.700   7.691   2.878
  358ALA      O 3566   9.733   7.592   2.943
  359LEU      N 3567   9.637   7.798   2.925
  359LEU      H 3568   9.625   7.884   2.875
  359LEU     CA 3569   9.596   7.810   3.066
  359LEU     CB 3570   9.520   7.940   3.093
  359LEU     CG 3571   9.619   8.057   3.102
  359LEU    CD1 3572   9.547   8.190   3.125
  359LEU    CD2 3573   9.748   8.041   3.183
  359LEU      C 3574   9.499   7.701   3.111
  359LEU      O 3575   9.507   7.639   3.217
  360ALA      N 3576   9.393   7.677   3.033
  360ALA      H 3577   9.395   7.725   2.946
  360ALA     CA 3578   9.279   7.587   3.056
  360ALA     CB 3579   9.191   7.570   2.932
  360ALA      C 3580   9.311   7.447   3.107
  360ALA      O 3581   9.401   7.376   3.061
  361PRO      N 3582   9.247   7.410   3.218
  361PRO     CA 3583   9.161   7.495   3.301
  361PRO     CB 3584   9.061   7.408   3.378
  361PRO     CG 3585   9.132   7.272   3.384
  361PRO     CD 3586   9.219   7.272   3.258
  361PRO      C 3587   9.228   7.583   3.407
  361PRO      O 3588   9.325   7.548   3.474
  362TY0      N 3589   9.161   7.695   3.431
  362TY0      H 3590   9.077   7.717   3.381
  362TY0     CA 3591   9.214   7.797   3.522
  362TY0     CB 3592   9.304   7.890   3.440
  362TY0     CG 3593   9.324   8.022   3.516
  362TY0    CD1 3594   9.419   8.030   3.617
  362TY0    HD1 3595   9.493   7.951   3.627
  362TY0    CD2 3596   9.241   8.128   3.482
  362TY0    HD2 3597   9.205   8.138   3.380
  362TY0    CE1 3598   9.423   8.137   3.706
  362TY0    HE1 3599   9.505   8.148   3.776
  362TY0    CE2 3600   9.252   8.239   3.565
  362TY0    HE2 3601   9.175   8.314   3.544
  362TY0     CZ 3602   9.343   8.245   3.670
  362TY0     OH 3603   9.356   8.364   3.733
  362TY0    HH1 3604   9.293   8.430   3.692
  362TY0    HH2 3605   9.451   8.364   3.762
  362TY0      C 3606   9.093   7.861   3.590
  362TY0      O 3607   8.994   7.901   3.529
  363VAL      N 3608   9.106   7.876   3.722
  363VAL      H 3609   9.194   7.852   3.764
  363VAL     CA 3610   9.000   7.940   3.801
  363VAL     CB 3611   8.990   7.886   3.944
  363VAL    CG1 3612   8.881   7.957   4.024
  363VAL    CG2 3613   8.985   7.734   3.960
  363VAL      C 3614   9.008   8.092   3.793
  363VAL      O 3615   9.102   8.152   3.844
  364VAL      N 3616   8.911   8.142   3.716
  364VAL      H 3617   8.854   8.073   3.672
  364VAL     CA 3618   8.907   8.286   3.688
  364VAL     CB 3619   8.795   8.312   3.587
  364VAL    CG1 3620   8.836   8.263   3.448
  364VAL    CG2 3621   8.663   8.240   3.613
  364VAL      C 3622   8.882   8.379   3.808
  364VAL      O 3623   8.807   8.342   3.897
  365SER      N 3624   8.911   8.508   3.792
  365SER      H 3625   8.947   8.547   3.707
  365SER     CA 3626   8.909   8.607   3.900
  365SER     CB 3627   8.957   8.749   3.870
  365SER     OG 3628   9.092   8.742   3.823
  365SER     HG 3629   9.088   8.704   3.731
  365SER      C 3630   8.775   8.629   3.972
  365SER      O 3631   8.769   8.629   4.095
  366PHE      N 3632   8.667   8.604   3.899
  366PHE      H 3633   8.663   8.591   3.800
  366PHE     CA 3634   8.536   8.635   3.957
  366PHE     CB 3635   8.428   8.680   3.857
  366PHE     CG 3636   8.383   8.578   3.753
  366PHE    CD1 3637   8.437   8.593   3.625
  366PHE    HD1 3638   8.464   8.696   3.600
  366PHE    CD2 3639   8.304   8.468   3.782
  366PHE    HD2 3640   8.247   8.473   3.875
  366PHE    CE1 3641   8.418   8.493   3.531
  366PHE    HE1 3642   8.463   8.496   3.432
  366PHE    CE2 3643   8.276   8.372   3.685
  366PHE    HE2 3644   8.222   8.283   3.717
  366PHE     CZ 3645   8.327   8.392   3.557
  366PHE     HZ 3646   8.312   8.311   3.485
  366PHE      C 3647   8.471   8.534   4.052
  366PHE      O 3648   8.398   8.568   4.145
  367SER      N 3649   8.515   8.410   4.032
  367SER      H 3650   8.580   8.371   3.966
  367SER     CA 3651   8.480   8.301   4.125
  367SER     CB 3652   8.527   8.167   4.067
  367SER     OG 3653   8.470   8.067   4.152
  367SER     HG 3654   8.541   8.048   4.221
  367SER      C 3655   8.537   8.312   4.266
  367SER      O 3656   8.660   8.312   4.279
  368SER      N 3657   8.453   8.340   4.365
  368SER      H 3658   8.356   8.348   4.344
  368SER     CA 3659   8.503   8.357   4.503
  368SER     CB 3660   8.386   8.358   4.602
  368SER     OG 3661   8.288   8.455   4.566
  368SER     HG 3662   8.243   8.488   4.649
  368SER      C 3663   8.599   8.255   4.564
  368SER      O 3664   8.576   8.135   4.546
  369ARG      N 3665   8.689   8.293   4.653
  369ARG      H 3666   8.689   8.388   4.685
  369ARG     CA 3667   8.791   8.202   4.707
  369ARG     CB 3668   8.932   8.261   4.691
  369ARG     CG 3669   9.000   8.265   4.553
  369ARG     CD 3670   8.939   8.387   4.483
  369ARG     NE 3671   8.938   8.352   4.340
  369ARG     HE 3672   8.853   8.308   4.310
  369ARG     CZ 3673   9.036   8.375   4.252
  369ARG    NH1 3674   9.150   8.431   4.295
  369ARG   HH11 3675   9.149   8.470   4.387
  369ARG   HH12 3676   9.232   8.424   4.238
  369ARG    NH2 3677   9.018   8.377   4.119
  369ARG   HH21 3678   8.925   8.361   4.086
  369ARG   HH22 3679   9.094   8.395   4.056
  369ARG      C 3680   8.780   8.183   4.858
  369ARG      O 3681   8.771   8.285   4.925
  370GLY      N 3682   8.798   8.059   4.903
  370GLY      H 3683   8.838   7.985   4.848
  370GLY     CA 3684   8.779   8.020   5.043
  370GLY      C 3685   8.893   8.067   5.134
  370GLY      O 3686   8.983   8.132   5.082
  371PRO      N 3687   8.899   8.019   5.258
  371PRO     CA 3688   8.795   7.937   5.322
  371PRO     CB 3689   8.887   7.854   5.412
  371PRO     CG 3690   8.988   7.952   5.474
  371PRO     CD 3691   9.017   8.028   5.344
  371PRO      C 3692   8.693   8.017   5.404
  371PRO      O 3693   8.674   8.132   5.362
  372ASN      N 3694   8.624   7.953   5.497
  372ASN      H 3695   8.643   7.856   5.515
  372ASN     CA 3696   8.519   8.017   5.578
  372ASN     CB 3697   8.391   8.007   5.495
  372ASN     CG 3698   8.270   8.091   5.537
  372ASN    OD1 3699   8.253   8.147   5.645
  372ASN    ND2 3700   8.172   8.112   5.448
  372ASN   HD21 3701   8.170   8.058   5.364
  372ASN   HD22 3702   8.100   8.178   5.465
  372ASN      C 3703   8.495   7.928   5.700
  372ASN      O 3704   8.473   7.808   5.683
  373PRO      N 3705   8.518   7.986   5.817
  373PRO     CA 3706   8.532   7.908   5.941
  373PRO     CB 3707   8.610   7.995   6.039
  373PRO     CG 3708   8.580   8.139   5.997
  373PRO     CD 3709   8.543   8.128   5.849
  373PRO      C 3710   8.407   7.847   6.005
  373PRO      O 3711   8.300   7.907   6.022
  374ALA      N 3712   8.421   7.716   6.021
  374ALA      H 3713   8.471   7.659   5.955
  374ALA     CA 3714   8.329   7.647   6.113
  374ALA     CB 3715   8.208   7.593   6.037
  374ALA      C 3716   8.390   7.544   6.208
  374ALA      O 3717   8.406   7.578   6.325
  375SER      N 3718   8.423   7.423   6.163
  375SER      H 3719   8.446   7.420   6.065
  375SER     CA 3720   8.486   7.322   6.249
  375SER     CB 3721   8.391   7.249   6.344
  375SER     OG 3722   8.359   7.331   6.457
  375SER     HG 3723   8.347   7.426   6.429
  375SER      C 3724   8.556   7.210   6.171
  375SER      O 3725   8.513   7.174   6.062
  376PHE      N 3726   8.666   7.153   6.219
  376PHE      H 3727   8.715   7.190   6.298
  376PHE     CA 3728   8.732   7.034   6.163
  376PHE     CB 3729   8.654   6.905   6.186
  376PHE     CG 3730   8.693   6.825   6.311
  376PHE    CD1 3731   8.634   6.855   6.433
  376PHE    HD1 3732   8.537   6.906   6.433
  376PHE    CD2 3733   8.800   6.738   6.294
  376PHE    HD2 3734   8.849   6.706   6.202
  376PHE    CE1 3735   8.681   6.788   6.545
  376PHE    HE1 3736   8.650   6.826   6.643
  376PHE    CE2 3737   8.845   6.674   6.410
  376PHE    HE2 3738   8.947   6.638   6.412
  376PHE     CZ 3739   8.786   6.698   6.533
  376PHE     HZ 3740   8.829   6.648   6.620
  376PHE      C 3741   8.793   7.062   6.025
  376PHE      O 3742   8.849   7.169   6.000
  377AS4      N 3743   8.802   6.955   5.948
  377AS4      H 3744   8.799   6.868   5.997
  377AS4     CA 3745   8.858   6.952   5.812
  377AS4     CB 3746   8.934   6.820   5.799
  377AS4     CG 3747   8.836   6.707   5.833
  377AS4    OD1 3748   8.841   6.656   5.946
  377AS4   HD11 3749   8.761   6.600   5.969
  377AS4   HD12 3750   8.913   6.700   5.999
  377AS4    OD2 3751   8.769   6.665   5.736
  377AS4   HD21 3752   8.682   6.622   5.760
  377AS4   HD22 3753   8.826   6.680   5.655
  377AS4      C 3754   8.762   6.981   5.696
  377AS4      O 3755   8.671   7.060   5.720
  378LEU      N 3756   8.780   6.917   5.581
  378LEU      H 3757   8.796   6.819   5.592
  378LEU     CA 3758   8.719   6.956   5.453
  378LEU     CB 3759   8.571   6.916   5.448
  378LEU     CG 3760   8.551   6.770   5.408
  378LEU    CD1 3761   8.527   6.675   5.525
  378LEU    CD2 3762   8.446   6.752   5.298
  378LEU      C 3763   8.737   7.095   5.390
  378LEU      O 3764   8.684   7.191   5.447
  379LEU      N 3765   8.780   7.098   5.265
  379LEU      H 3766   8.824   7.019   5.224
  379LEU     CA 3767   8.804   7.224   5.192
  379LEU     CB 3768   8.905   7.202   5.080
  379LEU     CG 3769   9.052   7.194   5.121
  379LEU    CD1 3770   9.091   7.074   5.209
  379LEU    CD2 3771   9.149   7.201   5.003
  379LEU      C 3772   8.684   7.304   5.139
  379LEU      O 3773   8.571   7.256   5.142
  380LY3      N 3774   8.707   7.434   5.128
  380LY3      H 3775   8.788   7.480   5.164
  380LY3     CA 3776   8.603   7.523   5.074
  380LY3     CB 3777   8.548   7.604   5.191
  380LY3     CG 3778   8.415   7.672   5.160
  380LY3     CD 3779   8.304   7.571   5.128
  380LY3     CE 3780   8.177   7.637   5.076
  380LY3     NZ 3781   8.066   7.542   5.094
  380LY3    HZ1 3782   7.981   7.593   5.079
  380LY3    HZ2 3783   8.070   7.472   5.022
  380LY3    HZ3 3784   8.070   7.507   5.187
  380LY3      C 3785   8.674   7.592   4.957
  380LY3      O 3786   8.748   7.684   4.992
  381PRO      N 3787   8.635   7.574   4.832
  381PRO     CA 3788   8.517   7.501   4.781
  381PRO     CB 3789   8.501   7.558   4.640
  381PRO     CG 3790   8.646   7.576   4.594
  381PRO     CD 3791   8.716   7.625   4.721
  381PRO      C 3792   8.534   7.349   4.790
  381PRO      O 3793   8.642   7.299   4.822
  382AS4      N 3794   8.424   7.285   4.753
  382AS4      H 3795   8.334   7.329   4.752
  382AS4     CA 3796   8.428   7.140   4.727
  382AS4     CB 3797   8.291   7.077   4.701
  382AS4     CG 3798   8.220   7.066   4.836
  382AS4    OD1 3799   8.103   7.108   4.844
  382AS4   HD11 3800   8.044   7.033   4.873
  382AS4   HD12 3801   8.101   7.192   4.790
  382AS4    OD2 3802   8.272   7.032   4.945
  382AS4   HD21 3803   8.258   7.102   5.014
  382AS4   HD22 3804   8.296   6.935   4.934
  382AS4      C 3805   8.509   7.122   4.598
  382AS4      O 3806   8.620   7.069   4.598
  383ILE      N 3807   8.458   7.160   4.482
  383ILE      H 3808   8.384   7.227   4.488
  383ILE     CA 3809   8.501   7.122   4.347
  383ILE     CB 3810   8.435   6.998   4.285
  383ILE    CG1 3811   8.285   6.988   4.313
  383ILE    CG2 3812   8.523   6.880   4.327
  383ILE     CD 3813   8.219   6.894   4.211
  383ILE      C 3814   8.480   7.239   4.250
  383ILE      O 3815   8.415   7.335   4.291
  384ALA      N 3816   8.550   7.244   4.137
  384ALA      H 3817   8.600   7.166   4.102
  384ALA     CA 3818   8.529   7.339   4.027
  384ALA     CB 3819   8.667   7.392   3.987
  384ALA      C 3820   8.453   7.279   3.907
  384ALA      O 3821   8.473   7.163   3.872
  385ALA      N 3822   8.379   7.367   3.840
  385ALA      H 3823   8.372   7.457   3.883
  385ALA     CA 3824   8.298   7.336   3.721
  385ALA     CB 3825   8.160   7.316   3.783
  385ALA      C 3826   8.309   7.444   3.613
  385ALA      O 3827   8.317   7.563   3.640
  386PRO      N 3828   8.323   7.405   3.486
  386PRO     CA 3829   8.328   7.480   3.360
  386PRO     CB 3830   8.347   7.380   3.246
  386PRO     CG 3831   8.415   7.262   3.316
  386PRO     CD 3832   8.344   7.263   3.451
  386PRO      C 3833   8.224   7.587   3.324
  386PRO      O 3834   8.201   7.618   3.208
  387GLY      N 3835   8.173   7.657   3.425
  387GLY      H 3836   8.201   7.646   3.520
  387GLY     CA 3837   8.073   7.762   3.400
  387GLY      C 3838   8.122   7.893   3.337
  387GLY      O 3839   8.060   7.993   3.373
  388VAL      N 3840   8.202   7.878   3.232
  388VAL      H 3841   8.203   7.789   3.187
  388VAL     CA 3842   8.281   7.988   3.173
  388VAL     CB 3843   8.408   8.020   3.251
  388VAL    CG1 3844   8.489   8.127   3.178
  388VAL    CG2 3845   8.379   8.064   3.395
  388VAL      C 3846   8.309   7.949   3.028
  388VAL      O 3847   8.366   7.845   2.996
  389ARG      N 3848   8.274   8.048   2.946
  389ARG      H 3849   8.246   8.138   2.980
  389ARG     CA 3850   8.277   8.055   2.799
  389ARG     CB 3851   8.420   8.041   2.749
  389ARG     CG 3852   8.534   8.113   2.822
  389ARG     CD 3853   8.674   8.059   2.794
  389ARG     NE 3854   8.794   8.132   2.836
  389ARG     HE 3855   8.782   8.223   2.875
  389ARG     CZ 3856   8.917   8.078   2.843
  389ARG    NH1 3857   8.943   7.952   2.805
  389ARG   HH11 3858   8.872   7.890   2.771
  389ARG   HH12 3859   9.036   7.923   2.783
  389ARG    NH2 3860   9.015   8.145   2.903
  389ARG   HH21 3861   9.007   8.240   2.932
  389ARG   HH22 3862   9.098   8.088   2.908
  389ARG      C 3863   8.187   7.954   2.728
  389ARG      O 3864   8.229   7.893   2.630
  390ILE      N 3865   8.068   7.930   2.782
  390ILE      H 3866   8.028   7.991   2.851
  390ILE     CA 3867   7.982   7.824   2.727
  390ILE     CB 3868   7.952   7.717   2.832
  390ILE    CG1 3869   7.892   7.778   2.960
  390ILE    CG2 3870   8.075   7.628   2.855
  390ILE     CD 3871   7.827   7.671   3.048
  390ILE      C 3872   7.856   7.874   2.658
  390ILE      O 3873   7.791   7.970   2.698
  391LEU      N 3874   7.819   7.796   2.556
  391LEU      H 3875   7.868   7.715   2.524
  391LEU     CA 3876   7.693   7.816   2.483
  391LEU     CB 3877   7.718   7.738   2.353
  391LEU     CG 3878   7.826   7.788   2.257
  391LEU    CD1 3879   7.857   7.677   2.156
  391LEU    CD2 3880   7.786   7.915   2.182
  391LEU      C 3881   7.564   7.775   2.554
  391LEU      O 3882   7.546   7.670   2.614
  392ALA      N 3883   7.466   7.861   2.529
  392ALA      H 3884   7.476   7.936   2.463
  392ALA     CA 3885   7.328   7.858   2.581
  392ALA     CB 3886   7.317   7.929   2.716
  392ALA      C 3887   7.230   7.921   2.482
  392ALA      O 3888   7.278   7.979   2.385
  393ALA      N 3889   7.102   7.893   2.503
  393ALA      H 3890   7.074   7.823   2.569
  393ALA     CA 3891   6.987   7.960   2.440
  393ALA     CB 3892   6.855   7.884   2.459
  393ALA      C 3893   6.954   8.098   2.497
  393ALA      O 3894   6.961   8.125   2.617
  394TRP      N 3895   6.965   8.190   2.402
  394TRP      H 3896   6.991   8.175   2.306
  394TRP     CA 3897   6.925   8.326   2.443
  394TRP     CB 3898   6.997   8.418   2.345
  394TRP     CG 3899   6.952   8.563   2.361
  394TRP    CD1 3900   7.010   8.653   2.440
  394TRP    HD1 3901   7.090   8.635   2.512
  394TRP    CD2 3902   6.853   8.628   2.288
  394TRP    NE1 3903   6.960   8.773   2.414
  394TRP    HE1 3904   6.994   8.858   2.453
  394TRP    CE2 3905   6.865   8.762   2.321
  394TRP    CE3 3906   6.782   8.589   2.174
  394TRP    HE3 3907   6.762   8.486   2.145
  394TRP    CZ2 3908   6.811   8.860   2.239
  394TRP    HZ2 3909   6.822   8.963   2.274
  394TRP    CZ3 3910   6.728   8.690   2.096
  394TRP    HZ3 3911   6.655   8.661   2.020
  394TRP    CH2 3912   6.741   8.826   2.124
  394TRP    HH2 3913   6.721   8.899   2.046
  394TRP      C 3914   6.776   8.357   2.454
  394TRP      O 3915   6.701   8.334   2.359
  395PRO      N 3916   6.734   8.409   2.569
  395PRO     CA 3917   6.595   8.456   2.584
  395PRO     CB 3918   6.568   8.454   2.734
  395PRO     CG 3919   6.707   8.480   2.793
  395PRO     CD 3920   6.800   8.402   2.700
  395PRO      C 3921   6.576   8.597   2.527
  395PRO      O 3922   6.652   8.689   2.558
  396PRO      N 3923   6.471   8.612   2.447
  396PRO     CA 3924   6.449   8.737   2.373
  396PRO     CB 3925   6.335   8.708   2.275
  396PRO     CG 3926   6.360   8.561   2.239
  396PRO     CD 3927   6.408   8.502   2.372
  396PRO      C 3928   6.407   8.847   2.471
  396PRO      O 3929   6.368   8.953   2.421
  397ILE      N 3930   6.384   8.814   2.598
  397ILE      H 3931   6.363   8.719   2.618
  397ILE     CA 3932   6.376   8.919   2.702
  397ILE     CB 3933   6.290   8.879   2.822
  397ILE    CG1 3934   6.361   8.769   2.900
  397ILE    CG2 3935   6.149   8.844   2.775
  397ILE     CD 3936   6.314   8.786   3.044
  397ILE      C 3937   6.510   8.974   2.749
  397ILE      O 3938   6.512   9.091   2.788
  398ALA      N 3939   6.618   8.896   2.742
  398ALA      H 3940   6.611   8.807   2.697
  398ALA     CA 3941   6.751   8.947   2.778
  398ALA     CB 3942   6.849   8.831   2.796
  398ALA      C 3943   6.793   9.046   2.670
  398ALA      O 3944   6.784   9.018   2.550
  399PRO      N 3945   6.856   9.156   2.710
  399PRO     CA 3946   6.871   9.278   2.629
  399PRO     CB 3947   6.957   9.370   2.715
  399PRO     CG 3948   6.919   9.330   2.857
  399PRO     CD 3949   6.910   9.178   2.845
  399PRO      C 3950   6.944   9.263   2.495
  399PRO      O 3951   7.051   9.202   2.493
  400VAL      N 3952   6.886   9.309   2.384
  400VAL      H 3953   6.791   9.338   2.390
  400VAL     CA 3954   6.955   9.316   2.254
  400VAL     CB 3955   6.864   9.289   2.135
  400VAL    CG1 3956   6.885   9.142   2.101
  400VAL    CG2 3957   6.715   9.320   2.157
  400VAL      C 3958   7.024   9.448   2.217
  400VAL      O 3959   6.954   9.548   2.210
  401SER      N 3960   7.145   9.428   2.165
  401SER      H 3961   7.201   9.346   2.175
  401SER     CA 3962   7.225   9.542   2.117
  401SER     CB 3963   7.356   9.509   2.044
  401SER     OG 3964   7.449   9.470   2.145
  401SER     HG 3965   7.526   9.519   2.103
  401SER      C 3966   7.140   9.611   2.010
  401SER      O 3967   7.105   9.553   1.908
  402GLY      N 3968   7.097   9.731   2.049
  402GLY      H 3969   7.130   9.777   2.132
  402GLY     CA 3970   7.007   9.825   1.982
  402GLY      C 3971   7.062   9.878   1.849
  402GLY      O 3972   7.100   9.995   1.844
  403VAL      N 3973   7.093   9.791   1.753
  403VAL      H 3974   7.126   9.699   1.777
  403VAL     CA 3975   7.134   9.828   1.617
  403VAL     CB 3976   7.235   9.726   1.567
  403VAL    CG1 3977   7.354   9.726   1.663
  403VAL    CG2 3978   7.170   9.588   1.557
  403VAL      C 3979   7.017   9.862   1.525
  403VAL      O 3980   6.901   9.853   1.567
  404LY3      N 3981   7.051   9.908   1.405
  404LY3      H 3982   7.140   9.943   1.376
  404LY3     CA 3983   6.956   9.909   1.293
  404LY3     CB 3984   6.946  10.045   1.225
  404LY3     CG 3985   6.929  10.162   1.321
  404LY3     CD 3986   6.947  10.297   1.252
  404LY3     CE 3987   6.828  10.362   1.180
  404LY3     NZ 3988   6.869  10.482   1.106
  404LY3    HZ1 3989   6.958  10.450   1.073
  404LY3    HZ2 3990   6.808  10.500   1.029
  404LY3    HZ3 3991   6.862  10.558   1.169
  404LY3      C 3992   6.995   9.807   1.187
  404LY3      O 3993   6.915   9.714   1.177
  405GLY      N 3994   7.119   9.819   1.140
  405GLY      H 3995   7.188   9.884   1.170
  405GLY     CA 3996   7.163   9.746   1.021
  405GLY      C 3997   7.170   9.594   1.041
  405GLY      O 3998   7.109   9.508   0.977
  406AS4      N 3999   7.240   9.562   1.149
  406AS4      H 4000   7.299   9.628   1.196
  406AS4     CA 4001   7.262   9.425   1.196
  406AS4     CB 4002   7.377   9.425   1.298
  406AS4     CG 4003   7.509   9.478   1.240
  406AS4    OD1 4004   7.521   9.602   1.242
  406AS4   HD11 4005   7.609   9.629   1.202
  406AS4   HD12 4006   7.449   9.649   1.293
  406AS4    OD2 4007   7.587   9.394   1.192
  406AS4   HD21 4008   7.677   9.431   1.166
  406AS4   HD22 4009   7.540   9.308   1.176
  406AS4      C 4010   7.145   9.360   1.271
  406AS4      O 4011   7.052   9.428   1.313
  407ASN      N 4012   7.137   9.227   1.264
  407ASN      H 4013   7.204   9.165   1.222
  407ASN     CA 4014   7.034   9.140   1.321
  407ASN     CB 4015   7.040   9.004   1.252
  407ASN     CG 4016   6.955   8.889   1.304
  407ASN    OD1 4017   6.862   8.891   1.384
  407ASN    ND2 4018   7.017   8.772   1.294
  407ASN   HD21 4019   7.115   8.771   1.272
  407ASN   HD22 4020   6.968   8.690   1.326
  407ASN      C 4021   7.038   9.127   1.474
  407ASN      O 4022   7.140   9.091   1.534
  408ARG      N 4023   6.920   9.147   1.530
  408ARG      H 4024   6.842   9.173   1.475
  408ARG     CA 4025   6.888   9.134   1.673
  408ARG     CB 4026   6.769   9.225   1.705
  408ARG     CG 4027   6.810   9.372   1.693
  408ARG     CD 4028   6.682   9.446   1.733
  408ARG     NE 4029   6.707   9.589   1.712
  408ARG     HE 4030   6.742   9.612   1.622
  408ARG     CZ 4031   6.664   9.692   1.787
  408ARG    NH1 4032   6.589   9.678   1.897
  408ARG   HH11 4033   6.565   9.586   1.927
  408ARG   HH12 4034   6.518   9.744   1.919
  408ARG    NH2 4035   6.700   9.816   1.751
  408ARG   HH21 4036   6.755   9.841   1.672
  408ARG   HH22 4037   6.690   9.880   1.827
  408ARG      C 4038   6.856   8.996   1.731
  408ARG      O 4039   6.924   8.965   1.829
  409GL4      N 4040   6.802   8.910   1.646
  409GL4      H 4041   6.814   8.929   1.549
  409GL4     CA 4042   6.736   8.786   1.686
  409GL4     CB 4043   6.611   8.778   1.598
  409GL4     CG 4044   6.479   8.786   1.673
  409GL4     CD 4045   6.356   8.759   1.586
  409GL4    OE1 4046   6.338   8.640   1.550
  409GL4   HE11 4047   6.257   8.643   1.492
  409GL4   HE12 4048   6.419   8.584   1.572
  409GL4    OE2 4049   6.267   8.846   1.569
  409GL4   HE21 4050   6.213   8.821   1.488
  409GL4   HE22 4051   6.273   8.914   1.641
  409GL4      C 4052   6.829   8.664   1.687
  409GL4      O 4053   6.783   8.556   1.650
  410VAL      N 4054   6.957   8.681   1.717
  410VAL      H 4055   6.991   8.775   1.720
  410VAL     CA 4056   7.059   8.577   1.733
  410VAL     CB 4057   7.199   8.639   1.727
  410VAL    CG1 4058   7.307   8.531   1.719
  410VAL    CG2 4059   7.218   8.732   1.607
  410VAL      C 4060   7.037   8.495   1.861
  410VAL      O 4061   7.076   8.525   1.974
  411LEU      N 4062   6.962   8.388   1.833
  411LEU      H 4063   6.939   8.356   1.742
  411LEU     CA 4064   6.904   8.296   1.932
  411LEU     CB 4065   6.806   8.200   1.864
  411LEU     CG 4066   6.681   8.275   1.817
  411LEU    CD1 4067   6.572   8.185   1.758
  411LEU    CD2 4068   6.607   8.351   1.927
  411LEU      C 4069   6.999   8.208   2.014
  411LEU      O 4070   6.953   8.155   2.115
  412TY0      N 4071   7.129   8.231   1.998
  412TY0      H 4072   7.159   8.304   1.936
  412TY0     CA 4073   7.235   8.168   2.078
  412TY0     CB 4074   7.336   8.088   1.995
  412TY0     CG 4075   7.328   7.938   2.022
  412TY0    CD1 4076   7.395   7.861   2.116
  412TY0    HD1 4077   7.453   7.912   2.193
  412TY0    CD2 4078   7.230   7.865   1.955
  412TY0    HD2 4079   7.154   7.919   1.899
  412TY0    CE1 4080   7.374   7.725   2.137
  412TY0    HE1 4081   7.442   7.669   2.201
  412TY0    CE2 4082   7.204   7.729   1.970
  412TY0    HE2 4083   7.152   7.669   1.896
  412TY0     CZ 4084   7.281   7.656   2.060
  412TY0     OH 4085   7.274   7.521   2.069
  412TY0    HH1 4086   7.189   7.487   2.029
  412TY0    HH2 4087   7.357   7.476   2.102
  412TY0      C 4088   7.310   8.271   2.163
  412TY0      O 4089   7.332   8.386   2.124
  413ASN      N 4090   7.337   8.236   2.288
  413ASN      H 4091   7.295   8.152   2.324
  413ASN     CA 4092   7.413   8.322   2.380
  413ASN     CB 4093   7.317   8.363   2.491
  413ASN     CG 4094   7.354   8.499   2.549
  413ASN    OD1 4095   7.390   8.514   2.666
  413ASN    ND2 4096   7.335   8.603   2.468
  413ASN   HD21 4097   7.291   8.582   2.381
  413ASN   HD22 4098   7.366   8.693   2.499
  413ASN      C 4099   7.539   8.252   2.430
  413ASN      O 4100   7.536   8.130   2.444
  414ILE      N 4101   7.649   8.325   2.446
  414ILE      H 4102   7.653   8.421   2.421
  414ILE     CA 4103   7.770   8.274   2.513
  414ILE     CB 4104   7.896   8.295   2.429
  414ILE    CG1 4105   7.882   8.276   2.278
  414ILE    CG2 4106   7.997   8.186   2.466
  414ILE     CD 4107   8.009   8.320   2.204
  414ILE      C 4108   7.784   8.336   2.652
  414ILE      O 4109   7.805   8.457   2.669
  415ILE      N 4110   7.802   8.254   2.755
  415ILE      H 4111   7.811   8.155   2.744
  415ILE     CA 4112   7.793   8.299   2.895
  415ILE     CB 4113   7.657   8.279   2.962
  415ILE    CG1 4114   7.591   8.144   2.934
  415ILE    CG2 4115   7.555   8.389   2.931
  415ILE     CD 4116   7.621   8.033   3.035
  415ILE      C 4117   7.906   8.242   2.979
  415ILE      O 4118   7.966   8.139   2.945
  416SER      N 4119   7.937   8.324   3.079
  416SER      H 4120   7.875   8.402   3.078
  416SER     CA 4121   8.041   8.305   3.181
  416SER     CB 4122   8.170   8.375   3.138
  416SER     OG 4123   8.252   8.315   3.036
  416SER     HG 4124   8.334   8.370   3.024
  416SER      C 4125   7.997   8.353   3.320
  416SER      O 4126   7.991   8.475   3.331
  417GLY      N 4127   7.999   8.263   3.418
  417GLY      H 4128   7.995   8.165   3.396
  417GLY     CA 4129   7.942   8.311   3.544
  417GLY      C 4130   7.929   8.199   3.648
  417GLY      O 4131   7.892   8.085   3.619
  418THR      N 4132   7.973   8.227   3.770
  418THR      H 4133   8.028   8.307   3.790
  418THR     CA 4134   7.963   8.138   3.887
  418THR     CB 4135   8.024   8.200   4.013
  418THR    OG1 4136   8.102   8.319   4.007
  418THR    HG1 4137   8.128   8.360   4.094
  418THR    CG2 4138   8.106   8.090   4.079
  418THR      C 4139   7.828   8.072   3.918
  418THR      O 4140   7.826   7.949   3.917
  419SER      N 4141   7.715   8.140   3.901
  419SER      H 4142   7.709   8.237   3.879
  419SER     CA 4143   7.584   8.073   3.907
  419SER     CB 4144   7.472   8.175   3.886
  419SER     OG 4145   7.501   8.266   3.779
  419SER     HG 4146   7.417   8.307   3.745
  419SER      C 4147   7.570   7.959   3.807
  419SER      O 4148   7.520   7.850   3.837
  420MET      N 4149   7.636   7.973   3.693
  420MET      H 4150   7.682   8.055   3.661
  420MET     CA 4151   7.635   7.878   3.580
  420MET     CB 4152   7.677   7.945   3.449
  420MET     CG 4153   7.558   8.035   3.414
  420MET     SD 4154   7.578   8.217   3.417
  420MET     CE 4155   7.417   8.259   3.354
  420MET      C 4156   7.726   7.756   3.593
  420MET      O 4157   7.733   7.682   3.495
  421SER      N 4158   7.791   7.754   3.709
  421SER      H 4159   7.799   7.830   3.773
  421SER     CA 4160   7.867   7.635   3.752
  421SER     CB 4161   7.973   7.668   3.858
  421SER     OG 4162   7.895   7.688   3.976
  421SER     HG 4163   7.947   7.751   4.033
  421SER      C 4164   7.792   7.511   3.799
  421SER      O 4165   7.820   7.400   3.753
  422CY0      N 4166   7.677   7.545   3.856
  422CY0      H 4167   7.664   7.638   3.891
  422CY0     CA 4168   7.582   7.445   3.906
  422CY0     CB 4169   7.462   7.521   3.963
  422CY0     SG 4170   7.473   7.596   4.130
  422CY0    HG1 4171   7.404   7.500   4.191
  422CY0    HG2 4172   7.605   7.601   4.138
  422CY0    HG3 4173   7.411   7.710   4.100
  422CY0      C 4174   7.532   7.342   3.805
  422CY0      O 4175   7.567   7.229   3.840
  423PRO      N 4176   7.500   7.372   3.679
  423PRO     CA 4177   7.473   7.268   3.578
  423PRO     CB 4178   7.446   7.347   3.450
  423PRO     CG 4179   7.352   7.449   3.515
  423PRO     CD 4180   7.436   7.496   3.635
  423PRO      C 4181   7.589   7.171   3.553
  423PRO      O 4182   7.566   7.050   3.558
  424HI2      N 4183   7.711   7.221   3.542
  424HI2      H 4184   7.722   7.319   3.522
  424HI2     CA 4185   7.835   7.143   3.535
  424HI2     CB 4186   7.949   7.237   3.496
  424HI2     CG 4187   7.971   7.259   3.346
  424HI2    ND1 4188   7.983   7.382   3.297
  424HI2    HD1 4189   7.962   7.468   3.345
  424HI2    CD2 4190   7.988   7.175   3.244
  424HI2    HD2 4191   8.018   7.070   3.247
  424HI2    CE1 4192   8.005   7.374   3.166
  424HI2    HE1 4193   7.987   7.450   3.090
  424HI2    NE2 4194   7.996   7.246   3.132
  424HI2    HE2 4195   7.995   7.195   3.046
  424HI2      C 4196   7.866   7.049   3.652
  424HI2      O 4197   7.886   6.929   3.637
  425ALA      N 4198   7.841   7.106   3.770
  425ALA      H 4199   7.823   7.204   3.780
  425ALA     CA 4200   7.837   7.024   3.891
  425ALA     CB 4201   7.828   7.109   4.018
  425ALA      C 4202   7.742   6.905   3.905
  425ALA      O 4203   7.785   6.789   3.907
  426SER      N 4204   7.618   6.941   3.875
  426SER      H 4205   7.599   7.039   3.875
  426SER     CA 4206   7.499   6.855   3.878
  426SER     CB 4207   7.372   6.927   3.831
  426SER     OG 4208   7.335   7.017   3.935
  426SER     HG 4209   7.285   7.093   3.893
  426SER      C 4210   7.519   6.749   3.770
  426SER      O 4211   7.499   6.635   3.811
  427GLY      N 4212   7.576   6.784   3.655
  427GLY      H 4213   7.595   6.882   3.641
  427GLY     CA 4214   7.604   6.701   3.537
  427GLY      C 4215   7.679   6.571   3.566
  427GLY      O 4216   7.622   6.464   3.586
  428ALA      N 4217   7.804   6.594   3.606
  428ALA      H 4218   7.829   6.689   3.622
  428ALA     CA 4219   7.897   6.494   3.658
  428ALA     CB 4220   8.035   6.558   3.680
  428ALA      C 4221   7.852   6.417   3.783
  428ALA      O 4222   7.853   6.295   3.777
  429ALA      N 4223   7.774   6.487   3.865
  429ALA      H 4224   7.766   6.587   3.861
  429ALA     CA 4225   7.716   6.419   3.981
  429ALA     CB 4226   7.669   6.502   4.101
  429ALA      C 4227   7.605   6.320   3.942
  429ALA      O 4228   7.587   6.221   4.013
  430ALA      N 4229   7.532   6.354   3.836
  430ALA      H 4230   7.542   6.442   3.790
  430ALA     CA 4231   7.432   6.265   3.775
  430ALA     CB 4232   7.340   6.355   3.692
  430ALA      C 4233   7.501   6.160   3.687
  430ALA      O 4234   7.441   6.055   3.664
  431TY0      N 4235   7.612   6.182   3.618
  431TY0      H 4236   7.650   6.273   3.599
  431TY0     CA 4237   7.689   6.074   3.555
  431TY0     CB 4238   7.798   6.136   3.467
  431TY0     CG 4239   7.753   6.217   3.345
  431TY0    CD1 4240   7.657   6.162   3.262
  431TY0    HD1 4241   7.576   6.098   3.296
  431TY0    CD2 4242   7.843   6.314   3.302
  431TY0    HD2 4243   7.902   6.371   3.374
  431TY0    CE1 4244   7.656   6.202   3.128
  431TY0    HE1 4245   7.573   6.165   3.067
  431TY0    CE2 4246   7.835   6.351   3.168
  431TY0    HE2 4247   7.893   6.440   3.145
  431TY0     CZ 4248   7.747   6.293   3.077
  431TY0     OH 4249   7.751   6.327   2.945
  431TY0    HH1 4250   7.663   6.304   2.904
  431TY0    HH2 4251   7.849   6.342   2.936
  431TY0      C 4252   7.737   5.959   3.644
  431TY0      O 4253   7.707   5.846   3.606
  432ILE      N 4254   7.788   5.986   3.763
  432ILE      H 4255   7.800   6.082   3.789
  432ILE     CA 4256   7.803   5.889   3.873
  432ILE     CB 4257   7.872   5.953   3.993
  432ILE    CG1 4258   8.012   6.001   3.953
  432ILE    CG2 4259   7.900   5.861   4.112
  432ILE     CD 4260   8.071   6.106   4.047
  432ILE      C 4261   7.666   5.831   3.908
  432ILE      O 4262   7.654   5.709   3.925
  433LY3      N 4263   7.567   5.912   3.943
  433LY3      H 4264   7.578   6.011   3.946
  433LY3     CA 4265   7.440   5.864   4.000
  433LY3     CB 4266   7.364   5.988   4.047
  433LY3     CG 4267   7.229   5.965   4.116
  433LY3     CD 4268   7.197   6.086   4.204
  433LY3     CE 4269   7.051   6.077   4.247
  433LY3     NZ 4270   7.026   5.959   4.332
  433LY3    HZ1 4271   6.928   5.959   4.351
  433LY3    HZ2 4272   7.044   5.868   4.293
  433LY3    HZ3 4273   7.075   5.964   4.419
  433LY3      C 4274   7.358   5.789   3.895
  433LY3      O 4275   7.300   5.687   3.929
  434SER      N 4276   7.362   5.822   3.766
  434SER      H 4277   7.388   5.913   3.735
  434SER     CA 4278   7.299   5.737   3.664
  434SER     CB 4279   7.337   5.790   3.525
  434SER     OG 4280   7.258   5.733   3.420
  434SER     HG 4281   7.287   5.776   3.335
  434SER      C 4282   7.341   5.590   3.664
  434SER      O 4283   7.261   5.501   3.635
  435PHE      N 4284   7.471   5.566   3.671
  435PHE      H 4285   7.531   5.646   3.669
  435PHE     CA 4286   7.525   5.429   3.674
  435PHE     CB 4287   7.675   5.445   3.647
  435PHE     CG 4288   7.686   5.437   3.494
  435PHE    CD1 4289   7.672   5.315   3.430
  435PHE    HD1 4290   7.661   5.225   3.490
  435PHE    CD2 4291   7.718   5.553   3.424
  435PHE    HD2 4292   7.765   5.630   3.485
  435PHE    CE1 4293   7.687   5.316   3.291
  435PHE    HE1 4294   7.689   5.221   3.238
  435PHE    CE2 4295   7.737   5.553   3.287
  435PHE    HE2 4296   7.777   5.640   3.235
  435PHE     CZ 4297   7.705   5.435   3.221
  435PHE     HZ 4298   7.712   5.427   3.112
  435PHE      C 4299   7.509   5.360   3.809
  435PHE      O 4300   7.535   5.240   3.811
  436ASN      N 4301   7.470   5.440   3.908
  436ASN      H 4302   7.445   5.533   3.881
  436ASN     CA 4303   7.458   5.396   4.048
  436ASN     CB 4304   7.566   5.455   4.139
  436ASN     CG 4305   7.705   5.400   4.104
  436ASN    OD1 4306   7.720   5.280   4.082
  436ASN    ND2 4307   7.779   5.491   4.042
  436ASN   HD21 4308   7.751   5.585   4.020
  436ASN   HD22 4309   7.872   5.462   4.021
  436ASN      C 4310   7.320   5.399   4.114
  436ASN      O 4311   7.288   5.503   4.172
  437PRO      N 4312   7.244   5.291   4.104
  437PRO     CA 4313   7.119   5.267   4.178
  437PRO     CB 4314   7.078   5.126   4.136
  437PRO     CG 4315   7.204   5.056   4.085
  437PRO     CD 4316   7.284   5.173   4.026
  437PRO      C 4317   7.136   5.288   4.329
  437PRO      O 4318   7.237   5.242   4.382
  438THR      N 4319   7.035   5.349   4.392
  438THR      H 4320   6.957   5.384   4.340
  438THR     CA 4321   7.023   5.374   4.536
  438THR     CB 4322   6.977   5.258   4.624
  438THR    OG1 4323   7.066   5.146   4.630
  438THR    HG1 4324   7.033   5.092   4.707
  438THR    CG2 4325   6.833   5.216   4.593
  438THR      C 4326   7.126   5.455   4.616
  438THR      O 4327   7.101   5.497   4.729
  439TRP      N 4328   7.220   5.516   4.545
  439TRP      H 4329   7.197   5.572   4.466
  439TRP     CA 4330   7.353   5.552   4.597
  439TRP     CB 4331   7.463   5.546   4.491
  439TRP     CG 4332   7.592   5.484   4.547
  439TRP    CD1 4333   7.710   5.541   4.570
  439TRP    HD1 4334   7.740   5.643   4.548
  439TRP    CD2 4335   7.607   5.349   4.579
  439TRP    NE1 4336   7.798   5.448   4.606
  439TRP    HE1 4337   7.884   5.474   4.650
  439TRP    CE2 4338   7.740   5.329   4.612
  439TRP    CE3 4339   7.520   5.241   4.576
  439TRP    HE3 4340   7.423   5.252   4.526
  439TRP    CZ2 4341   7.781   5.205   4.659
  439TRP    HZ2 4342   7.880   5.189   4.702
  439TRP    CZ3 4343   7.558   5.114   4.618
  439TRP    HZ3 4344   7.485   5.055   4.674
  439TRP    CH2 4345   7.692   5.098   4.648
  439TRP    HH2 4346   7.730   5.001   4.679
  439TRP      C 4347   7.356   5.682   4.678
  439TRP      O 4348   7.294   5.784   4.652
  440SER      N 4349   7.463   5.676   4.758
  440SER      H 4350   7.531   5.603   4.750
  440SER     CA 4351   7.490   5.778   4.860
  440SER     CB 4352   7.576   5.718   4.971
  440SER     OG 4353   7.654   5.809   5.050
  440SER     HG 4354   7.607   5.838   5.133
  440SER      C 4355   7.549   5.913   4.818
  440SER      O 4356   7.662   5.918   4.770
  441PRO      N 4357   7.477   6.019   4.853
  441PRO     CA 4358   7.523   6.158   4.837
  441PRO     CB 4359   7.429   6.248   4.918
  441PRO     CG 4360   7.298   6.170   4.910
  441PRO     CD 4361   7.342   6.023   4.911
  441PRO      C 4362   7.660   6.192   4.897
  441PRO      O 4363   7.749   6.245   4.832
  442ALA      N 4364   7.683   6.147   5.020
  442ALA      H 4365   7.608   6.107   5.073
  442ALA     CA 4366   7.813   6.153   5.088
  442ALA     CB 4367   7.795   6.080   5.222
  442ALA      C 4368   7.925   6.079   5.014
  442ALA      O 4369   8.032   6.133   4.986
  443ALA      N 4370   7.896   5.961   4.960
  443ALA      H 4371   7.827   5.906   5.007
  443ALA     CA 4372   7.991   5.887   4.875
  443ALA     CB 4373   7.945   5.741   4.873
  443ALA      C 4374   8.004   5.940   4.732
  443ALA      O 4375   8.117   5.947   4.684
  444ILE      N 4376   7.899   5.993   4.669
  444ILE      H 4377   7.805   5.971   4.694
  444ILE     CA 4378   7.910   6.075   4.547
  444ILE     CB 4379   7.774   6.108   4.487
  444ILE    CG1 4380   7.701   5.979   4.451
  444ILE    CG2 4381   7.798   6.161   4.345
  444ILE     CD 4382   7.563   5.986   4.384
  444ILE      C 4383   7.993   6.202   4.569
  444ILE      O 4384   8.064   6.238   4.475
  445LY3      N 4385   7.983   6.269   4.683
  445LY3      H 4386   7.904   6.259   4.744
  445LY3     CA 4387   8.065   6.389   4.705
  445LY3     CB 4388   8.007   6.453   4.832
  445LY3     CG 4389   8.022   6.605   4.829
  445LY3     CD 4390   8.002   6.679   4.961
  445LY3     CE 4391   7.996   6.828   4.927
  445LY3     NZ 4392   7.974   6.905   5.051
  445LY3    HZ1 4393   8.027   6.875   5.130
  445LY3    HZ2 4394   8.000   7.000   5.035
  445LY3    HZ3 4395   7.882   6.910   5.090
  445LY3      C 4396   8.213   6.354   4.707
  445LY3      O 4397   8.293   6.393   4.622
  446SER      N 4398   8.250   6.244   4.772
  446SER      H 4399   8.184   6.195   4.830
  446SER     CA 4400   8.379   6.175   4.762
  446SER     CB 4401   8.391   6.072   4.875
  446SER     OG 4402   8.504   5.986   4.861
  446SER     HG 4403   8.477   5.902   4.909
  446SER      C 4404   8.422   6.119   4.626
  446SER      O 4405   8.537   6.139   4.586
  447ALA      N 4406   8.328   6.057   4.555
  447ALA      H 4407   8.255   5.996   4.587
  447ALA     CA 4408   8.337   6.036   4.410
  447ALA     CB 4409   8.219   5.949   4.365
  447ALA      C 4410   8.362   6.155   4.317
  447ALA      O 4411   8.438   6.134   4.223
  448LEU      N 4412   8.307   6.273   4.341
  448LEU      H 4413   8.221   6.279   4.391
  448LEU     CA 4414   8.342   6.399   4.273
  448LEU     CB 4415   8.231   6.503   4.286
  448LEU     CG 4416   8.109   6.482   4.196
  448LEU    CD1 4417   8.011   6.600   4.203
  448LEU    CD2 4418   8.149   6.478   4.049
  448LEU      C 4419   8.475   6.454   4.324
  448LEU      O 4420   8.558   6.490   4.242
  449MET      N 4421   8.513   6.423   4.448
  449MET      H 4422   8.452   6.386   4.519
  449MET     CA 4423   8.643   6.463   4.502
  449MET     CB 4424   8.646   6.466   4.655
  449MET     CG 4425   8.551   6.577   4.701
  449MET     SD 4426   8.524   6.579   4.882
  449MET     CE 4427   8.411   6.715   4.902
  449MET      C 4428   8.769   6.396   4.448
  449MET      O 4429   8.859   6.459   4.393
  450THR      N 4430   8.765   6.263   4.455
  450THR      H 4431   8.688   6.219   4.501
  450THR     CA 4432   8.869   6.179   4.394
  450THR     CB 4433   8.856   6.031   4.431
  450THR    OG1 4434   8.719   5.989   4.436
  450THR    HG1 4435   8.686   5.949   4.351
  450THR    CG2 4436   8.936   6.003   4.558
  450THR      C 4437   8.883   6.189   4.242
  450THR      O 4438   8.997   6.198   4.196
  451THR      N 4439   8.779   6.197   4.159
  451THR      H 4440   8.683   6.199   4.186
  451THR     CA 4441   8.781   6.208   4.013
  451THR     CB 4442   8.648   6.169   3.948
  451THR    OG1 4443   8.529   6.227   4.005
  451THR    HG1 4444   8.492   6.173   4.080
  451THR    CG2 4445   8.630   6.018   3.967
  451THR      C 4446   8.808   6.350   3.965
  451THR      O 4447   8.875   6.361   3.862
  452ALA      N 4448   8.796   6.458   4.042
  452ALA      H 4449   8.756   6.439   4.132
  452ALA     CA 4450   8.828   6.594   3.998
  452ALA     CB 4451   8.775   6.694   4.102
  452ALA      C 4452   8.977   6.623   3.982
  452ALA      O 4453   9.057   6.584   4.067
  453THR      N 4454   9.015   6.705   3.884
  453THR      H 4455   8.949   6.718   3.811
  453THR     CA 4456   9.152   6.744   3.847
  453THR     CB 4457   9.168   6.746   3.695
  453THR    OG1 4458   9.084   6.641   3.646
  453THR    HG1 4459   9.011   6.679   3.588
  453THR    CG2 4460   9.313   6.742   3.649
  453THR      C 4461   9.187   6.882   3.904
  453THR      O 4462   9.132   6.979   3.853
  454PRO      N 4463   9.302   6.882   3.972
  454PRO     CA 4464   9.355   7.008   4.027
  454PRO     CB 4465   9.446   6.964   4.142
  454PRO     CG 4466   9.492   6.824   4.101
  454PRO     CD 4467   9.370   6.765   4.029
  454PRO      C 4468   9.439   7.097   3.936
  454PRO      O 4469   9.526   7.054   3.859
  455MET      N 4470   9.410   7.226   3.946
  455MET      H 4471   9.331   7.268   3.991
  455MET     CA 4472   9.479   7.331   3.870
  455MET     CB 4473   9.404   7.464   3.869
  455MET     CG 4474   9.272   7.469   3.793
  455MET     SD 4475   9.144   7.359   3.863
  455MET     CE 4476   9.003   7.441   3.790
  455MET      C 4477   9.626   7.358   3.901
  455MET      O 4478   9.699   7.387   3.806
  456SER      N 4479   9.667   7.334   4.026
  456SER      H 4480   9.604   7.305   4.098
  456SER     CA 4481   9.805   7.353   4.072
  456SER     CB 4482   9.910   7.257   4.016
  456SER     OG 4483   9.953   7.159   4.112
  456SER     HG 4484  10.018   7.203   4.174
  456SER      C 4485   9.860   7.495   4.056
  456SER      O 4486   9.800   7.587   4.000
  457ALA      N 4487   9.961   7.511   4.140
  457ALA      H 4488   9.977   7.439   4.208
  457ALA     CA 4489  10.015   7.646   4.163
  457ALA     CB 4490  10.119   7.637   4.275
  457ALA      C 4491  10.073   7.717   4.041
  457ALA      O 4492  10.043   7.835   4.027
  458LY3      N 4493  10.110   7.644   3.935
  458LY3      H 4494  10.105   7.544   3.939
  458LY3     CA 4495  10.153   7.689   3.802
  458LY3     CB 4496  10.173   7.567   3.711
  458LY3     CG 4497  10.259   7.606   3.590
  458LY3     CD 4498  10.285   7.486   3.499
  458LY3     CE 4499  10.347   7.359   3.556
  458LY3     NZ 4500  10.380   7.264   3.449
  458LY3    HZ1 4501  10.462   7.291   3.399
  458LY3    HZ2 4502  10.391   7.168   3.477
  458LY3    HZ3 4503  10.303   7.269   3.385
  458LY3      C 4504  10.048   7.772   3.729
  458LY3      O 4505  10.086   7.864   3.656
  459LY3      N 4506   9.920   7.738   3.745
  459LY3      H 4507   9.895   7.663   3.807
  459LY3     CA 4508   9.813   7.811   3.676
  459LY3     CB 4509   9.721   7.725   3.589
  459LY3     CG 4510   9.788   7.657   3.469
  459LY3     CD 4511   9.773   7.506   3.450
  459LY3     CE 4512   9.828   7.458   3.315
  459LY3     NZ 4513   9.804   7.314   3.299
  459LY3    HZ1 4514   9.866   7.249   3.341
  459LY3    HZ2 4515   9.719   7.301   3.352
  459LY3    HZ3 4516   9.783   7.307   3.201
  459LY3      C 4517   9.743   7.906   3.773
  459LY3      O 4518   9.739   8.025   3.742
  460ASN      N 4519   9.692   7.847   3.882
  460ASN      H 4520   9.716   7.752   3.898
  460ASN     CA 4521   9.618   7.924   3.983
  460ASN     CB 4522   9.498   7.852   4.045
  460ASN     CG 4523   9.367   7.868   3.968
  460ASN    OD1 4524   9.316   7.784   3.894
  460ASN    ND2 4525   9.309   7.987   3.979
  460ASN   HD21 4526   9.323   8.048   4.058
  460ASN   HD22 4527   9.251   8.022   3.906
  460ASN      C 4528   9.725   7.952   4.088
  460ASN      O 4529   9.742   7.879   4.186
  461PRO      N 4530   9.759   8.080   4.102
  461PRO     CA 4531   9.854   8.120   4.207
  461PRO     CB 4532   9.904   8.257   4.162
  461PRO     CG 4533   9.789   8.313   4.078
  461PRO     CD 4534   9.720   8.192   4.015
  461PRO      C 4535   9.801   8.128   4.351
  461PRO      O 4536   9.877   8.087   4.438
  462GL4      N 4537   9.674   8.158   4.377
  462GL4      H 4538   9.619   8.221   4.323
  462GL4     CA 4539   9.610   8.137   4.508
  462GL4     CB 4540   9.482   8.220   4.522
  462GL4     CG 4541   9.379   8.188   4.413
  462GL4     CD 4542   9.407   8.232   4.269
  462GL4    OE1 4543   9.362   8.162   4.177
  462GL4   HE11 4544   9.399   8.193   4.089
  462GL4   HE12 4545   9.286   8.107   4.212
  462GL4    OE2 4546   9.474   8.335   4.245
  462GL4   HE21 4547   9.480   8.360   4.149
  462GL4   HE22 4548   9.529   8.352   4.327
  462GL4      C 4549   9.607   7.993   4.561
  462GL4      O 4550   9.560   7.976   4.673
  463ALA      N 4551   9.657   7.898   4.482
  463ALA      H 4552   9.693   7.919   4.391
  463ALA     CA 4553   9.653   7.754   4.507
  463ALA     CB 4554   9.748   7.714   4.621
  463ALA      C 4555   9.518   7.687   4.529
  463ALA      O 4556   9.416   7.744   4.489
  464GL4      N 4557   9.516   7.578   4.606
  464GL4      H 4558   9.605   7.532   4.614
  464GL4     CA 4559   9.402   7.495   4.645
  464GL4     CB 4560   9.446   7.387   4.745
  464GL4     CG 4561   9.517   7.272   4.674
  464GL4     CD 4562   9.649   7.317   4.612
  464GL4    OE1 4563   9.672   7.283   4.493
  464GL4   HE11 4564   9.728   7.353   4.450
  464GL4   HE12 4565   9.633   7.194   4.470
  464GL4    OE2 4566   9.727   7.398   4.666
  464GL4   HE21 4567   9.808   7.400   4.608
  464GL4   HE22 4568   9.693   7.444   4.748
  464GL4      C 4569   9.269   7.560   4.685
  464GL4      O 4570   9.164   7.517   4.635
  465PHE      N 4571   9.272   7.663   4.769
  465PHE      H 4572   9.351   7.700   4.817
  465PHE     CA 4573   9.145   7.727   4.808
  465PHE     CB 4574   9.156   7.795   4.944
  465PHE     CG 4575   9.180   7.694   5.057
  465PHE    CD1 4576   9.303   7.633   5.076
  465PHE    HD1 4577   9.391   7.660   5.017
  465PHE    CD2 4578   9.081   7.672   5.152
  465PHE    HD2 4579   8.985   7.724   5.160
  465PHE    CE1 4580   9.327   7.544   5.180
  465PHE    HE1 4581   9.430   7.543   5.215
  465PHE    CE2 4582   9.110   7.587   5.258
  465PHE    HE2 4583   9.040   7.604   5.340
  465PHE     CZ 4584   9.229   7.518   5.274
  465PHE     HZ 4585   9.234   7.431   5.341
  465PHE      C 4586   9.061   7.802   4.705
  465PHE      O 4587   8.957   7.856   4.743
  466ALA      N 4588   9.112   7.806   4.583
  466ALA      H 4589   9.211   7.799   4.568
  466ALA     CA 4590   9.038   7.858   4.467
  466ALA     CB 4591   9.153   7.904   4.375
  466ALA      C 4592   8.948   7.751   4.406
  466ALA      O 4593   8.845   7.780   4.345
  467TY0      N 4594   8.993   7.626   4.410
  467TY0      H 4595   9.064   7.607   4.477
  467TY0     CA 4596   8.928   7.512   4.344
  467TY0     CB 4597   9.004   7.470   4.218
  467TY0     CG 4598   9.151   7.442   4.248
  467TY0    CD1 4599   9.242   7.540   4.207
  467TY0    HD1 4600   9.210   7.634   4.162
  467TY0    CD2 4601   9.193   7.328   4.314
  467TY0    HD2 4602   9.128   7.252   4.358
  467TY0    CE1 4603   9.378   7.519   4.225
  467TY0    HE1 4604   9.452   7.583   4.177
  467TY0    CE2 4605   9.329   7.311   4.340
  467TY0    HE2 4606   9.359   7.228   4.404
  467TY0     CZ 4607   9.420   7.406   4.293
  467TY0     OH 4608   9.551   7.372   4.289
  467TY0    HH1 4609   9.592   7.321   4.364
  467TY0    HH2 4610   9.578   7.402   4.198
  467TY0      C 4611   8.882   7.389   4.422
  467TY0      O 4612   8.833   7.293   4.363
  468GLY      N 4613   8.929   7.377   4.546
  468GLY      H 4614   8.995   7.445   4.577
  468GLY     CA 4615   8.896   7.270   4.642
  468GLY      C 4616   8.970   7.142   4.603
  468GLY      O 4617   9.092   7.129   4.589
  469ALA      N 4618   8.888   7.053   4.547
  469ALA      H 4619   8.789   7.050   4.555
  469ALA     CA 4620   8.946   6.934   4.485
  469ALA     CB 4621   8.852   6.816   4.509
  469ALA      C 4622   8.991   6.941   4.339
  469ALA      O 4623   9.104   6.899   4.312
  470GLY      N 4624   8.923   7.027   4.263
  470GLY      H 4625   8.903   7.111   4.314
  470GLY     CA 4626   8.952   7.046   4.120
  470GLY      C 4627   8.833   7.060   4.025
  470GLY      O 4628   8.717   7.047   4.061
  471ASN      N 4629   8.869   7.056   3.897
  471ASN      H 4630   8.960   7.089   3.872
  471ASN     CA 4631   8.768   7.063   3.790
  471ASN     CB 4632   8.845   7.106   3.665
  471ASN     CG 4633   8.752   7.174   3.565
  471ASN    OD1 4634   8.672   7.266   3.582
  471ASN    ND2 4635   8.779   7.145   3.438
  471ASN   HD21 4636   8.855   7.087   3.409
  471ASN   HD22 4637   8.737   7.206   3.371
  471ASN      C 4638   8.703   6.929   3.757
  471ASN      O 4639   8.775   6.831   3.741
  472ILE      N 4640   8.571   6.930   3.769
  472ILE      H 4641   8.530   7.018   3.792
  472ILE     CA 4642   8.488   6.811   3.742
  472ILE     CB 4643   8.337   6.833   3.727
  472ILE    CG1 4644   8.304   6.941   3.624
  472ILE    CG2 4645   8.274   6.877   3.860
  472ILE     CD 4646   8.196   6.903   3.523
  472ILE      C 4647   8.514   6.734   3.613
  472ILE      O 4648   8.553   6.783   3.507
  473AS4      N 4649   8.508   6.602   3.625
  473AS4      H 4650   8.443   6.560   3.688
  473AS4     CA 4651   8.557   6.514   3.517
  473AS4     CB 4652   8.680   6.433   3.559
  473AS4     CG 4653   8.769   6.381   3.446
  473AS4    OD1 4654   8.725   6.303   3.358
  473AS4   HD11 4655   8.795   6.296   3.287
  473AS4   HD12 4656   8.633   6.271   3.381
  473AS4    OD2 4657   8.869   6.452   3.423
  473AS4   HD21 4658   8.938   6.399   3.374
  473AS4   HD22 4659   8.854   6.538   3.472
  473AS4      C 4660   8.451   6.419   3.462
  473AS4      O 4661   8.426   6.319   3.530
  474PRO      N 4662   8.374   6.459   3.361
  474PRO     CA 4663   8.273   6.379   3.292
  474PRO     CB 4664   8.230   6.464   3.172
  474PRO     CG 4665   8.258   6.607   3.220
  474PRO     CD 4666   8.387   6.593   3.302
  474PRO      C 4667   8.326   6.246   3.238
  474PRO      O 4668   8.269   6.140   3.264
  475VAL      N 4669   8.440   6.249   3.170
  475VAL      H 4670   8.491   6.331   3.143
  475VAL     CA 4671   8.505   6.126   3.120
  475VAL     CB 4672   8.635   6.153   3.045
  475VAL    CG1 4673   8.730   6.038   3.009
  475VAL    CG2 4674   8.592   6.226   2.918
  475VAL      C 4675   8.533   6.029   3.235
  475VAL      O 4676   8.513   5.911   3.208
  476LY3      N 4677   8.563   6.073   3.357
  476LY3      H 4678   8.603   6.164   3.367
  476LY3     CA 4679   8.572   5.981   3.472
  476LY3     CB 4680   8.674   6.025   3.578
  476LY3     CG 4681   8.813   5.992   3.523
  476LY3     CD 4682   8.831   5.840   3.513
  476LY3     CE 4683   8.973   5.785   3.493
  476LY3     NZ 4684   9.018   5.812   3.356
  476LY3    HZ1 4685   8.955   5.764   3.295
  476LY3    HZ2 4686   9.023   5.906   3.323
  476LY3    HZ3 4687   9.112   5.779   3.345
  476LY3      C 4688   8.441   5.955   3.546
  476LY3      O 4689   8.410   5.848   3.598
  477ALA      N 4690   8.358   6.057   3.565
  477ALA      H 4691   8.393   6.151   3.561
  477ALA     CA 4692   8.224   6.046   3.625
  477ALA     CB 4693   8.150   6.180   3.612
  477ALA      C 4694   8.131   5.941   3.564
  477ALA      O 4695   8.051   5.887   3.641
  478ILE      N 4696   8.158   5.901   3.440
  478ILE      H 4697   8.197   5.974   3.383
  478ILE     CA 4698   8.087   5.790   3.375
  478ILE     CB 4699   8.136   5.783   3.230
  478ILE    CG1 4700   8.071   5.883   3.134
  478ILE    CG2 4701   8.141   5.647   3.158
  478ILE     CD 4702   7.925   5.906   3.174
  478ILE      C 4703   8.105   5.661   3.455
  478ILE      O 4704   8.008   5.587   3.473
  479AS4      N 4705   8.228   5.633   3.495
  479AS4      H 4706   8.292   5.709   3.481
  479AS4     CA 4707   8.265   5.519   3.581
  479AS4     CB 4708   8.319   5.399   3.503
  479AS4     CG 4709   8.382   5.297   3.598
  479AS4    OD1 4710   8.330   5.286   3.711
  479AS4   HD11 4711   8.401   5.277   3.781
  479AS4   HD12 4712   8.232   5.272   3.698
  479AS4    OD2 4713   8.472   5.219   3.558
  479AS4   HD21 4714   8.433   5.128   3.549
  479AS4   HD22 4715   8.561   5.265   3.557
  479AS4      C 4716   8.361   5.569   3.689
  479AS4      O 4717   8.480   5.577   3.656
  480PRO      N 4718   8.314   5.597   3.810
  480PRO     CA 4719   8.394   5.645   3.923
  480PRO     CB 4720   8.296   5.681   4.035
  480PRO     CG 4721   8.171   5.598   4.008
  480PRO     CD 4722   8.174   5.590   3.855
  480PRO      C 4723   8.496   5.542   3.970
  480PRO      O 4724   8.609   5.579   4.000
  481GLY      N 4725   8.478   5.413   3.941
  481GLY      H 4726   8.396   5.376   3.899
  481GLY     CA 4727   8.576   5.313   3.985
  481GLY      C 4728   8.585   5.304   4.137
  481GLY      O 4729   8.483   5.281   4.203
  482LEU      N 4730   8.709   5.296   4.185
  482LEU      H 4731   8.786   5.250   4.141
  482LEU     CA 4732   8.736   5.306   4.329
  482LEU     CB 4733   8.883   5.264   4.344
  482LEU     CG 4734   8.932   5.248   4.488
  482LEU    CD1 4735   8.867   5.119   4.538
  482LEU    CD2 4736   9.084   5.231   4.479
  482LEU      C 4737   8.691   5.435   4.397
  482LEU      O 4738   8.761   5.536   4.397
  483VAL      N 4739   8.594   5.414   4.486
  483VAL      H 4740   8.543   5.328   4.483
  483VAL     CA 4741   8.536   5.520   4.571
  483VAL     CB 4742   8.397   5.569   4.531
  483VAL    CG1 4743   8.328   5.666   4.627
  483VAL    CG2 4744   8.390   5.616   4.386
  483VAL      C 4745   8.540   5.485   4.720
  483VAL      O 4746   8.484   5.380   4.752
  484TY0      N 4747   8.603   5.579   4.790
  484TY0      H 4748   8.648   5.658   4.749
  484TY0     CA 4749   8.601   5.582   4.937
  484TY0     CB 4750   8.723   5.650   5.000
  484TY0     CG 4751   8.860   5.616   4.940
  484TY0    CD1 4752   8.905   5.690   4.831
  484TY0    HD1 4753   8.835   5.755   4.778
  484TY0    CD2 4754   8.946   5.522   4.995
  484TY0    HD2 4755   8.915   5.465   5.083
  484TY0    CE1 4756   9.029   5.668   4.772
  484TY0    HE1 4757   9.047   5.703   4.671
  484TY0    CE2 4758   9.073   5.500   4.943
  484TY0    HE2 4759   9.136   5.425   4.991
  484TY0     CZ 4760   9.112   5.574   4.833
  484TY0     OH 4761   9.246   5.584   4.808
  484TY0    HH1 4762   9.260   5.667   4.755
  484TY0    HH2 4763   9.286   5.532   4.883
  484TY0      C 4764   8.469   5.643   4.986
  484TY0      O 4765   8.434   5.754   4.947
  485AS4      N 4766   8.389   5.551   5.039
  485AS4      H 4767   8.424   5.460   5.063
  485AS4     CA 4768   8.252   5.576   5.086
  485AS4     CB 4769   8.207   5.436   5.129
  485AS4     CG 4770   8.059   5.421   5.162
  485AS4    OD1 4771   8.026   5.406   5.282
  485AS4   HD11 4772   7.927   5.399   5.296
  485AS4   HD12 4773   8.114   5.414   5.329
  485AS4    OD2 4774   7.981   5.421   5.065
  485AS4   HD21 4775   7.889   5.421   5.103
  485AS4   HD22 4776   8.027   5.435   4.977
  485AS4      C 4777   8.248   5.682   5.196
  485AS4      O 4778   8.347   5.741   5.238
  486ALA      N 4779   8.129   5.700   5.252
  486ALA      H 4780   8.060   5.628   5.238
  486ALA     CA 4781   8.082   5.804   5.345
  486ALA     CB 4782   8.122   5.938   5.283
  486ALA      C 4783   7.930   5.797   5.366
  486ALA      O 4784   7.859   5.752   5.276
  487AS4      N 4785   7.907   5.843   5.488
  487AS4      H 4786   7.987   5.865   5.545
  487AS4     CA 4787   7.770   5.852   5.540
  487AS4     CB 4788   7.767   5.765   5.666
  487AS4     CG 4789   7.626   5.736   5.719
  487AS4    OD1 4790   7.589   5.617   5.707
  487AS4   HD11 4791   7.493   5.620   5.679
  487AS4   HD12 4792   7.666   5.555   5.722
  487AS4    OD2 4793   7.566   5.826   5.781
  487AS4   HD21 4794   7.471   5.828   5.750
  487AS4   HD22 4795   7.632   5.869   5.843
  487AS4      C 4796   7.733   5.996   5.578
  487AS4      O 4797   7.806   6.068   5.645
  488GL4      N 4798   7.607   6.024   5.546
  488GL4      H 4799   7.557   5.963   5.484
  488GL4     CA 4800   7.544   6.156   5.562
  488GL4     CB 4801   7.401   6.144   5.508
  488GL4     CG 4802   7.380   6.135   5.357
  488GL4     CD 4803   7.419   5.997   5.306
  488GL4    OE1 4804   7.470   5.997   5.191
  488GL4   HE11 4805   7.466   5.903   5.156
  488GL4   HE12 4806   7.504   6.090   5.179
  488GL4    OE2 4807   7.410   5.903   5.388
  488GL4   HE21 4808   7.439   5.818   5.344
  488GL4   HE22 4809   7.348   5.931   5.461
  488GL4      C 4810   7.551   6.201   5.709
  488GL4      O 4811   7.587   6.317   5.726
  489ILE      N 4812   7.485   6.128   5.798
  489ILE      H 4813   7.454   6.034   5.785
  489ILE     CA 4814   7.475   6.165   5.940
  489ILE     CB 4815   7.388   6.054   5.998
  489ILE    CG1 4816   7.241   6.077   5.962
  489ILE    CG2 4817   7.405   6.028   6.148
  489ILE     CD 4818   7.146   5.963   5.997
  489ILE      C 4819   7.613   6.184   6.003
  489ILE      O 4820   7.636   6.298   6.044
  490AS4      N 4821   7.707   6.094   5.976
  490AS4      H 4822   7.691   6.016   5.915
  490AS4     CA 4823   7.842   6.118   6.029
  490AS4     CB 4824   7.918   5.987   6.011
  490AS4     CG 4825   7.992   5.927   6.131
  490AS4    OD1 4826   7.958   5.942   6.250
  490AS4   HD11 4827   8.016   5.883   6.307
  490AS4   HD12 4828   7.862   5.971   6.248
  490AS4    OD2 4829   8.106   5.883   6.105
  490AS4   HD21 4830   8.144   5.827   6.179
  490AS4   HD22 4831   8.123   5.909   6.010
  490AS4      C 4832   7.912   6.243   5.975
  490AS4      O 4833   7.957   6.322   6.057
  491TY0      N 4834   7.890   6.272   5.847
  491TY0      H 4835   7.850   6.209   5.780
  491TY0     CA 4836   7.934   6.399   5.787
  491TY0     CB 4837   7.917   6.387   5.635
  491TY0     CG 4838   7.954   6.515   5.560
  491TY0    CD1 4839   8.065   6.595   5.586
  491TY0    HD1 4840   8.133   6.554   5.661
  491TY0    CD2 4841   7.878   6.557   5.452
  491TY0    HD2 4842   7.787   6.504   5.421
  491TY0    CE1 4843   8.104   6.706   5.512
  491TY0    HE1 4844   8.197   6.755   5.540
  491TY0    CE2 4845   7.921   6.661   5.370
  491TY0    HE2 4846   7.849   6.700   5.298
  491TY0     CZ 4847   8.033   6.739   5.397
  491TY0     OH 4848   8.046   6.842   5.310
  491TY0    HH1 4849   8.099   6.912   5.359
  491TY0    HH2 4850   8.021   6.817   5.216
  491TY0      C 4851   7.864   6.522   5.844
  491TY0      O 4852   7.936   6.606   5.898
  492VAL      N 4853   7.732   6.528   5.860
  492VAL      H 4854   7.681   6.451   5.822
  492VAL     CA 4855   7.658   6.652   5.886
  492VAL     CB 4856   7.528   6.657   5.807
  492VAL    CG1 4857   7.547   6.614   5.661
  492VAL    CG2 4858   7.412   6.575   5.865
  492VAL      C 4859   7.639   6.677   6.036
  492VAL      O 4860   7.664   6.788   6.083
  493LY3      N 4861   7.620   6.573   6.116
  493LY3      H 4862   7.651   6.486   6.078
  493LY3     CA 4863   7.583   6.585   6.258
  493LY3     CB 4864   7.710   6.605   6.342
  493LY3     CG 4865   7.787   6.473   6.351
  493LY3     CD 4866   7.698   6.365   6.413
  493LY3     CE 4867   7.776   6.240   6.453
  493LY3     NZ 4868   7.871   6.282   6.557
  493LY3    HZ1 4869   7.937   6.208   6.568
  493LY3    HZ2 4870   7.914   6.367   6.526
  493LY3    HZ3 4871   7.824   6.309   6.641
  493LY3      C 4872   7.475   6.683   6.303
  493LY3      O 4873   7.398   6.653   6.394
  494PHE      N 4874   7.449   6.792   6.231
  494PHE      H 4875   7.493   6.801   6.142
  494PHE     CA 4876   7.344   6.888   6.267
  494PHE     CB 4877   7.363   7.001   6.166
  494PHE     CG 4878   7.261   7.114   6.179
  494PHE    CD1 4879   7.178   7.147   6.072
  494PHE    HD1 4880   7.170   7.080   5.987
  494PHE    CD2 4881   7.247   7.176   6.302
  494PHE    HD2 4882   7.315   7.152   6.384
  494PHE    CE1 4883   7.075   7.238   6.093
  494PHE    HE1 4884   7.004   7.254   6.012
  494PHE    CE2 4885   7.140   7.263   6.318
  494PHE    HE2 4886   7.125   7.310   6.415
  494PHE     CZ 4887   7.052   7.299   6.216
  494PHE     HZ 4888   6.961   7.357   6.232
  494PHE      C 4889   7.201   6.834   6.272
  494PHE      O 4890   7.168   6.771   6.171
  495LEU      N 4891   7.132   6.847   6.385
  495LEU      H 4892   7.161   6.903   6.462
  495LEU     CA 4893   6.996   6.801   6.419
  495LEU     CB 4894   6.891   6.845   6.318
  495LEU     CG 4895   6.867   6.996   6.317
  495LEU    CD1 4896   6.768   7.039   6.208
  495LEU    CD2 4897   6.813   7.035   6.455
  495LEU      C 4898   6.990   6.649   6.433
  495LEU      O 4899   6.964   6.613   6.548
  496CY0      N 4900   7.041   6.579   6.332
  496CY0      H 4901   7.085   6.619   6.252
  496CY0     CA 4902   7.055   6.433   6.340
  496CY0     CB 4903   7.083   6.384   6.197
  496CY0     SG 4904   6.945   6.414   6.081
  496CY0    HG1 4905   6.854   6.335   6.137
  496CY0    HG2 4906   6.950   6.545   6.105
  496CY0    HG3 4907   7.022   6.381   5.977
  496CY0      C 4908   7.159   6.384   6.440
  496CY0      O 4909   7.194   6.268   6.419
  497GLY      N 4910   7.174   6.453   6.553
  497GLY      H 4911   7.122   6.533   6.582
  497GLY     CA 4912   7.259   6.409   6.665
  497GLY      C 4913   7.300   6.524   6.757
  497GLY      O 4914   7.298   6.514   6.880
  498GLN      N 4915   7.359   6.630   6.704
  498GLN      H 4916   7.372   6.630   6.605
  498GLN     CA 4917   7.397   6.757   6.768
  498GLN     CB 4918   7.536   6.807   6.726
  498GLN     CG 4919   7.650   6.739   6.803
  498GLN     CD 4920   7.776   6.820   6.772
  498GLN    OE1 4921   7.793   6.880   6.666
  498GLN    NE2 4922   7.860   6.821   6.876
  498GLN   HE21 4923   7.836   6.768   6.957
  498GLN   HE22 4924   7.954   6.847   6.852
  498GLN      C 4925   7.293   6.869   6.757
  498GLN      O 4926   7.217   6.880   6.661
  499GLY      N 4927   7.312   6.965   6.847
  499GLY      H 4928   7.383   6.952   6.916
  499GLY     CA 4929   7.226   7.084   6.858
  499GLY      C 4930   7.263   7.187   6.751
  499GLY      O 4931   7.363   7.184   6.680
  500TY0      N 4932   7.191   7.296   6.775
  500TY0      H 4933   7.152   7.314   6.865
  500TY0     CA 4934   7.189   7.412   6.684
  500TY0     CB 4935   7.073   7.512   6.697
  500TY0     CG 4936   6.935   7.447   6.682
  500TY0    CD1 4937   6.870   7.461   6.560
  500TY0    HD1 4938   6.909   7.532   6.487
  500TY0    CD2 4939   6.873   7.380   6.786
  500TY0    HD2 4940   6.899   7.416   6.886
  500TY0    CE1 4941   6.744   7.403   6.550
  500TY0    HE1 4942   6.698   7.405   6.451
  500TY0    CE2 4943   6.746   7.324   6.779
  500TY0    HE2 4944   6.718   7.247   6.850
  500TY0     CZ 4945   6.682   7.336   6.655
  500TY0     OH 4946   6.554   7.294   6.637
  500TY0    HH1 4947   6.531   7.277   6.733
  500TY0    HH2 4948   6.509   7.320   6.552
  500TY0      C 4949   7.312   7.502   6.698
  500TY0      O 4950   7.369   7.549   6.599
  501SER      N 4951   7.353   7.532   6.821
  501SER      H 4952   7.315   7.483   6.899
  501SER     CA 4953   7.463   7.626   6.842
  501SER     CB 4954   7.453   7.690   6.981
  501SER     OG 4955   7.542   7.801   6.993
  501SER     HG 4956   7.512   7.875   6.932
  501SER      C 4957   7.600   7.560   6.821
  501SER      O 4958   7.636   7.470   6.897
  502THR      N 4959   7.674   7.607   6.721
  502THR      H 4960   7.638   7.684   6.668
  502THR     CA 4961   7.804   7.550   6.684
  502THR     CB 4962   7.920   7.624   6.752
  502THR    OG1 4963   7.913   7.621   6.895
  502THR    HG1 4964   7.918   7.525   6.924
  502THR    CG2 4965   7.927   7.767   6.699
  502THR      C 4966   7.828   7.399   6.681
  502THR      O 4967   7.877   7.337   6.775
  503PRO      N 4968   7.764   7.328   6.588
  503PRO     CA 4969   7.789   7.185   6.569
  503PRO     CB 4970   7.671   7.121   6.495
  503PRO     CG 4971   7.595   7.241   6.437
  503PRO     CD 4972   7.642   7.365   6.514
  503PRO      C 4973   7.922   7.151   6.501
  503PRO      O 4974   8.002   7.235   6.461
  504ALA      N 4975   7.944   7.021   6.489
  504ALA      H 4976   7.885   6.955   6.535
  504ALA     CA 4977   8.057   6.956   6.420
  504ALA     CB 4978   8.059   6.809   6.461
  504ALA      C 4979   8.057   6.971   6.268
  504ALA      O 4980   8.083   6.871   6.201
  505LEU      N 4981   8.017   7.088   6.220
  505LEU      H 4982   7.991   7.167   6.277
  505LEU     CA 4983   8.006   7.114   6.076
  505LEU     CB 4984   7.921   7.239   6.058
  505LEU     CG 4985   7.776   7.212   6.099
  505LEU    CD1 4986   7.693   7.339   6.076
  505LEU    CD2 4987   7.707   7.108   6.010
  505LEU      C 4988   8.141   7.121   6.004
  505LEU      O 4989   8.209   7.223   6.008
  506ARG      N 4990   8.188   7.008   5.953
  506ARG      H 4991   8.123   6.933   5.941
  506ARG     CA 4992   8.313   7.000   5.876
  506ARG     CB 4993   8.336   6.857   5.828
  506ARG     CG 4994   8.395   6.769   5.938
  506ARG     CD 4995   8.435   6.627   5.898
  506ARG     NE 4996   8.551   6.588   5.978
  506ARG     HE 4997   8.639   6.577   5.932
  506ARG     CZ 4998   8.557   6.550   6.107
  506ARG    NH1 4999   8.448   6.538   6.184
  506ARG   HH11 5000   8.355   6.557   6.151
  506ARG   HH12 5001   8.467   6.520   6.281
  506ARG    NH2 5002   8.669   6.505   6.164
  506ARG   HH21 5003   8.746   6.464   6.115
  506ARG   HH22 5004   8.679   6.510   6.263
  506ARG      C 5005   8.326   7.108   5.768
  506ARG      O 5006   8.245   7.112   5.675
  507LEU      N 5007   8.412   7.204   5.801
  507LEU      H 5008   8.480   7.196   5.873
  507LEU     CA 5009   8.445   7.320   5.718
  507LEU     CB 5010   8.326   7.414   5.695
  507LEU     CG 5011   8.336   7.486   5.560
  507LEU    CD1 5012   8.325   7.379   5.451
  507LEU    CD2 5013   8.236   7.601   5.549
  507LEU      C 5014   8.562   7.392   5.785
  507LEU      O 5015   8.556   7.422   5.904
  508VAL      N 5016   8.680   7.370   5.728
  508VAL      H 5017   8.687   7.283   5.679
  508VAL     CA 5018   8.808   7.427   5.772
  508VAL     CB 5019   8.914   7.435   5.661
  508VAL    CG1 5020   8.978   7.299   5.632
  508VAL    CG2 5021   8.859   7.492   5.530
  508VAL      C 5022   8.805   7.564   5.841
  508VAL      O 5023   8.762   7.664   5.785
  509THR      N 5024   8.861   7.570   5.962
  509THR      H 5025   8.903   7.492   6.007
  509THR     CA 5026   8.876   7.689   6.047
  509THR     CB 5027   8.897   7.647   6.192
  509THR    OG1 5028   8.955   7.516   6.200
  509THR    HG1 5029   9.051   7.527   6.224
  509THR    CG2 5030   8.756   7.639   6.251
  509THR      C 5031   8.998   7.770   6.004
  509THR      O 5032   9.115   7.742   6.032
  510GLY      N 5033   8.969   7.872   5.923
  510GLY      H 5034   8.883   7.873   5.872
  510GLY     CA 5035   9.069   7.967   5.873
  510GLY      C 5036   9.008   8.080   5.791
  510GLY      O 5037   8.888   8.081   5.762
  511AS4      N 5038   9.063   8.196   5.829
  511AS4      H 5039   9.086   8.205   5.925
  511AS4     CA 5040   9.071   8.317   5.747
  511AS4     CB 5041   9.097   8.441   5.833
  511AS4     CG 5042   9.219   8.428   5.923
  511AS4    OD1 5043   9.223   8.339   6.011
  511AS4   HD11 5044   9.309   8.349   6.061
  511AS4   HD12 5045   9.147   8.277   5.991
  511AS4    OD2 5046   9.310   8.513   5.915
  511AS4   HD21 5047   9.392   8.460   5.937
  511AS4   HD22 5048   9.261   8.594   5.883
  511AS4      C 5049   9.185   8.306   5.645
  511AS4      O 5050   9.168   8.335   5.526
  512ASN      N 5051   9.301   8.253   5.683
  512ASN      H 5052   9.315   8.236   5.780
  512ASN     CA 5053   9.416   8.225   5.597
  512ASN     CB 5054   9.533   8.184   5.687
  512ASN     CG 5055   9.663   8.214   5.613
  512ASN    OD1 5056   9.723   8.131   5.545
  512ASN    ND2 5057   9.699   8.342   5.619
  512ASN   HD21 5058   9.632   8.403   5.662
  512ASN   HD22 5059   9.784   8.374   5.578
  512ASN      C 5060   9.376   8.097   5.523
  512ASN      O 5061   9.305   8.007   5.569
  513SER      N 5062   9.454   8.067   5.420
  513SER      H 5063   9.528   8.130   5.399
  513SER     CA 5064   9.455   7.937   5.350
  513SER     CB 5065   9.507   7.943   5.207
  513SER     OG 5066   9.645   7.980   5.194
  513SER     HG 5067   9.677   7.969   5.100
  513SER      C 5068   9.520   7.820   5.424
  513SER      O 5069   9.469   7.708   5.416
  514VAL      N 5070   9.626   7.857   5.497
  514VAL      H 5071   9.671   7.945   5.483
  514VAL     CA 5072   9.687   7.765   5.594
  514VAL     CB 5073   9.839   7.774   5.614
  514VAL    CG1 5074   9.885   7.654   5.531
  514VAL    CG2 5075   9.907   7.906   5.580
  514VAL      C 5076   9.604   7.778   5.722
  514VAL      O 5077   9.622   7.876   5.795
  515CY0      N 5078   9.492   7.708   5.707
  515CY0      H 5079   9.475   7.673   5.615
  515CY0     CA 5080   9.394   7.695   5.815
  515CY0     CB 5081   9.276   7.612   5.765
  515CY0     SG 5082   9.187   7.687   5.624
  515CY0    HG1 5083   9.293   7.694   5.544
  515CY0    HG2 5084   9.107   7.581   5.610
  515CY0    HG3 5085   9.150   7.795   5.692
  515CY0      C 5086   9.442   7.625   5.942
  515CY0      O 5087   9.544   7.556   5.933
  516SER      N 5088   9.367   7.639   6.051
  516SER      H 5089   9.282   7.691   6.054
  516SER     CA 5090   9.406   7.572   6.176
  516SER     CB 5091   9.433   7.667   6.292
  516SER     OG 5092   9.489   7.603   6.407
  516SER     HG 5093   9.588   7.590   6.406
  516SER      C 5094   9.299   7.472   6.220
  516SER      O 5095   9.189   7.521   6.243
  517ALA      N 5096   9.317   7.341   6.207
  517ALA      H 5097   9.410   7.306   6.205
  517ALA     CA 5098   9.206   7.249   6.237
  517ALA     CB 5099   9.163   7.185   6.104
  517ALA      C 5100   9.248   7.142   6.339
  517ALA      O 5101   9.357   7.087   6.327
  518ALA      N 5102   9.147   7.115   6.421
  518ALA      H 5103   9.064   7.171   6.425
  518ALA     CA 5104   9.165   7.032   6.541
  518ALA     CB 5105   9.048   7.057   6.637
  518ALA      C 5106   9.188   6.881   6.528
  518ALA      O 5107   9.149   6.802   6.614
  519THR      N 5108   9.251   6.844   6.417
  519THR      H 5109   9.313   6.910   6.375
  519THR     CA 5110   9.270   6.706   6.371
  519THR     CB 5111   9.302   6.701   6.221
  519THR    OG1 5112   9.414   6.781   6.183
  519THR    HG1 5113   9.483   6.765   6.253
  519THR    CG2 5114   9.182   6.740   6.135
  519THR      C 5115   9.357   6.603   6.445
  519THR      O 5116   9.393   6.500   6.389
  520ASN      N 5117   9.393   6.630   6.570
  520ASN      H 5118   9.347   6.702   6.621
  520ASN     CA 5119   9.470   6.534   6.650
  520ASN     CB 5120   9.549   6.607   6.758
  520ASN     CG 5121   9.668   6.692   6.713
  520ASN    OD1 5122   9.722   6.676   6.604
  520ASN    ND2 5123   9.707   6.797   6.785
  520ASN   HD21 5124   9.659   6.818   6.870
  520ASN   HD22 5125   9.795   6.844   6.772
  520ASN      C 5126   9.403   6.410   6.709
  520ASN      O 5127   9.302   6.425   6.777
  521GLY      N 5128   9.451   6.294   6.664
  521GLY      H 5129   9.504   6.281   6.580
  521GLY     CA 5130   9.405   6.167   6.723
  521GLY      C 5131   9.300   6.097   6.637
  521GLY      O 5132   9.263   6.142   6.528
  522THR      N 5133   9.234   5.995   6.691
  522THR      H 5134   9.252   5.975   6.787
  522THR     CA 5135   9.138   5.900   6.633
  522THR     CB 5136   9.075   5.817   6.745
  522THR    OG1 5137   9.026   5.910   6.843
  522THR    HG1 5138   9.078   5.890   6.926
  522THR    CG2 5139   9.169   5.709   6.799
  522THR      C 5140   9.018   5.939   6.546
  522THR      O 5141   8.923   5.864   6.523
  523VAL      N 5142   9.014   6.066   6.506
  523VAL      H 5143   9.086   6.134   6.521
  523VAL     CA 5144   8.908   6.114   6.416
  523VAL     CB 5145   8.916   6.266   6.404
  523VAL    CG1 5146   8.895   6.329   6.542
  523VAL    CG2 5147   9.041   6.324   6.337
  523VAL      C 5148   8.906   6.047   6.278
  523VAL      O 5149   8.799   6.031   6.219
  524TRP      N 5150   9.022   6.009   6.226
  524TRP      H 5151   9.111   6.013   6.272
  524TRP     CA 5152   9.037   5.956   6.090
  524TRP     CB 5153   9.181   5.927   6.045
  524TRP     CG 5154   9.278   5.949   6.162
  524TRP    CD1 5155   9.366   6.046   6.183
  524TRP    HD1 5156   9.379   6.128   6.112
  524TRP    CD2 5157   9.310   5.857   6.261
  524TRP    NE1 5158   9.443   6.028   6.289
  524TRP    HE1 5159   9.515   6.090   6.321
  524TRP    CE2 5160   9.405   5.913   6.345
  524TRP    CE3 5161   9.275   5.723   6.279
  524TRP    HE3 5162   9.206   5.684   6.204
  524TRP    CZ2 5163   9.459   5.832   6.444
  524TRP    HZ2 5164   9.516   5.878   6.524
  524TRP    CZ3 5165   9.329   5.646   6.381
  524TRP    HZ3 5166   9.288   5.548   6.407
  524TRP    CH2 5167   9.426   5.698   6.466
  524TRP    HH2 5168   9.473   5.636   6.542
  524TRP      C 5169   8.955   5.833   6.051
  524TRP      O 5170   8.931   5.802   5.934
  525ASN      N 5171   8.905   5.768   6.155
  525ASN      H 5172   8.934   5.791   6.248
  525ASN     CA 5173   8.811   5.654   6.161
  525ASN     CB 5174   8.812   5.593   6.301
  525ASN     CG 5175   8.948   5.536   6.343
  525ASN    OD1 5176   9.021   5.479   6.262
  525ASN    ND2 5177   8.967   5.523   6.474
  525ASN   HD21 5178   8.901   5.552   6.544
  525ASN   HD22 5179   9.050   5.472   6.497
  525ASN      C 5180   8.666   5.688   6.128
  525ASN      O 5181   8.595   5.596   6.088
  526LEU      N 5182   8.622   5.813   6.144
  526LEU      H 5183   8.677   5.879   6.195
  526LEU     CA 5184   8.486   5.858   6.113
  526LEU     CB 5185   8.459   5.989   6.189
  526LEU     CG 5186   8.482   5.981   6.340
  526LEU    CD1 5187   8.462   6.123   6.395
  526LEU    CD2 5188   8.378   5.896   6.413
  526LEU      C 5189   8.464   5.873   5.962
  526LEU      O 5190   8.556   5.892   5.883
  527ASN      N 5191   8.338   5.883   5.920
  527ASN      H 5192   8.259   5.858   5.976
  527ASN     CA 5193   8.289   5.888   5.781
  527ASN     CB 5194   8.159   5.809   5.762
  527ASN     CG 5195   8.184   5.659   5.779
  527ASN    OD1 5196   8.219   5.585   5.687
  527ASN    ND2 5197   8.142   5.607   5.894
  527ASN   HD21 5198   8.110   5.655   5.976
  527ASN   HD22 5199   8.119   5.510   5.884
  527ASN      C 5200   8.279   6.034   5.734
  527ASN      O 5201   8.196   6.102   5.793
  528TY0      N 5202   8.351   6.064   5.626
  528TY0      H 5203   8.391   5.991   5.571
  528TY0     CA 5204   8.360   6.203   5.578
  528TY0     CB 5205   8.397   6.303   5.687
  528TY0     CG 5206   8.533   6.287   5.754
  528TY0    CD1 5207   8.651   6.344   5.709
  528TY0    HD1 5208   8.655   6.393   5.611
  528TY0    CD2 5209   8.538   6.225   5.878
  528TY0    HD2 5210   8.441   6.195   5.918
  528TY0    CE1 5211   8.764   6.342   5.789
  528TY0    HE1 5212   8.862   6.386   5.766
  528TY0    CE2 5213   8.655   6.215   5.953
  528TY0    HE2 5214   8.666   6.144   6.035
  528TY0     CZ 5215   8.772   6.278   5.912
  528TY0     OH 5216   8.880   6.293   5.994
  528TY0    HH1 5217   8.937   6.364   5.954
  528TY0    HH2 5218   8.895   6.204   6.036
  528TY0      C 5219   8.450   6.219   5.455
  528TY0      O 5220   8.561   6.167   5.456
  529PRO      N 5221   8.399   6.288   5.353
  529PRO     CA 5222   8.478   6.298   5.230
  529PRO     CB 5223   8.388   6.389   5.146
  529PRO     CG 5224   8.248   6.356   5.197
  529PRO     CD 5225   8.258   6.329   5.347
  529PRO      C 5226   8.618   6.361   5.229
  529PRO      O 5227   8.658   6.435   5.319
  530SER      N 5228   8.699   6.315   5.135
  530SER      H 5229   8.680   6.220   5.111
  530SER     CA 5230   8.836   6.353   5.096
  530SER     CB 5231   8.836   6.501   5.056
  530SER     OG 5232   8.957   6.553   5.001
  530SER     HG 5233   8.940   6.637   4.949
  530SER      C 5234   8.928   6.336   5.217
  530SER      O 5235   8.889   6.278   5.318
  531PHE      N 5236   9.052   6.383   5.206
  531PHE      H 5237   9.081   6.435   5.125
  531PHE     CA 5238   9.159   6.364   5.305
  531PHE     CB 5239   9.268   6.262   5.273
  531PHE     CG 5240   9.229   6.121   5.227
  531PHE    CD1 5241   9.180   6.102   5.099
  531PHE    HD1 5242   9.168   6.180   5.023
  531PHE    CD2 5243   9.231   6.011   5.312
  531PHE    HD2 5244   9.273   6.033   5.410
  531PHE    CE1 5245   9.127   5.978   5.062
  531PHE    HE1 5246   9.109   5.951   4.958
  531PHE    CE2 5247   9.189   5.885   5.273
  531PHE    HE2 5248   9.188   5.806   5.348
  531PHE     CZ 5249   9.126   5.871   5.150
  531PHE     HZ 5250   9.078   5.780   5.115
  531PHE      C 5251   9.224   6.495   5.349
  531PHE      O 5252   9.310   6.543   5.275
  532ALA      N 5253   9.164   6.555   5.451
  532ALA      H 5254   9.066   6.545   5.464
  532ALA     CA 5255   9.225   6.678   5.506
  532ALA     CB 5256   9.123   6.787   5.473
  532ALA      C 5257   9.270   6.669   5.652
  532ALA      O 5258   9.204   6.601   5.729
  533LEU      N 5259   9.389   6.725   5.673
  533LEU      H 5260   9.441   6.760   5.594
  533LEU     CA 5261   9.465   6.727   5.799
  533LEU     CB 5262   9.582   6.630   5.777
  533LEU     CG 5263   9.534   6.486   5.792
  533LEU    CD1 5264   9.644   6.392   5.742
  533LEU    CD2 5265   9.495   6.460   5.938
  533LEU      C 5266   9.522   6.868   5.813
  533LEU      O 5267   9.574   6.930   5.720
  534SER      N 5268   9.522   6.915   5.937
  534SER      H 5269   9.489   6.864   6.016
  534SER     CA 5270   9.601   7.034   5.973
  534SER     CB 5271   9.504   7.132   6.038
  534SER     OG 5272   9.574   7.253   6.070
  534SER     HG 5273   9.602   7.302   5.987
  534SER      C 5274   9.693   6.999   6.090
  534SER      O 5275   9.654   6.932   6.186
  535SER      N 5276   9.802   7.074   6.102
  535SER      H 5277   9.829   7.140   6.032
  535SER     CA 5278   9.908   7.058   6.203
  535SER     CB 5279   9.971   6.918   6.200
  535SER     OG 5280  10.037   6.887   6.322
  535SER     HG 5281  10.131   6.922   6.323
  535SER      C 5282  10.016   7.166   6.194
  535SER      O 5283  10.021   7.223   6.085
  536LEU      N 5284  10.104   7.188   6.291
  536LEU      H 5285  10.115   7.144   6.380
  536LEU     CA 5286  10.222   7.272   6.265
  536LEU     CB 5287  10.264   7.321   6.403
  536LEU     CG 5288  10.193   7.447   6.453
  536LEU    CD1 5289  10.231   7.476   6.599
  536LEU    CD2 5290  10.208   7.568   6.362
  536LEU      C 5291  10.337   7.209   6.185
  536LEU      O 5292  10.350   7.087   6.180
  537THR      N 5293  10.429   7.291   6.134
  537THR      H 5294  10.401   7.379   6.095
  537THR     CA 5295  10.549   7.244   6.064
  537THR     CB 5296  10.634   7.363   6.017
  537THR    OG1 5297  10.709   7.336   5.898
  537THR    HG1 5298  10.655   7.280   5.835
  537THR    CG2 5299  10.730   7.427   6.118
  537THR      C 5300  10.637   7.149   6.145
  537THR      O 5301  10.651   7.168   6.265
  538LY3      N 5302  10.686   7.045   6.078
  538LY3      H 5303  10.665   7.033   5.981
  538LY3     CA 5304  10.773   6.937   6.126
  538LY3     CB 5305  10.913   6.996   6.149
  538LY3     CG 5306  10.996   7.042   6.029
  538LY3     CD 5307  11.119   7.120   6.076
  538LY3     CE 5308  11.095   7.262   6.130
  538LY3     NZ 5309  11.224   7.329   6.147
  538LY3    HZ1 5310  11.293   7.276   6.197
  538LY3    HZ2 5311  11.261   7.337   6.054
  538LY3    HZ3 5312  11.215   7.417   6.194
  538LY3      C 5313  10.725   6.848   6.241
  538LY3      O 5314  10.795   6.785   6.320
  539GL4      N 5315  10.595   6.865   6.265
  539GL4      H 5316  10.555   6.956   6.258
  539GL4     CA 5317  10.508   6.769   6.334
  539GL4     CB 5318  10.378   6.836   6.379
  539GL4     CG 5319  10.398   6.958   6.469
  539GL4     CD 5320  10.272   6.984   6.552
  539GL4    OE1 5321  10.286   6.941   6.669
  539GL4   HE11 5322  10.198   6.925   6.713
  539GL4   HE12 5323  10.380   6.968   6.690
  539GL4    OE2 5324  10.169   7.042   6.512
  539GL4   HE21 5325  10.121   7.068   6.596
  539GL4   HE22 5326  10.151   7.021   6.416
  539GL4      C 5327  10.472   6.643   6.256
  539GL4      O 5328  10.437   6.644   6.138
  540SER      N 5329  10.499   6.528   6.317
  540SER      H 5330  10.512   6.521   6.416
  540SER     CA 5331  10.467   6.395   6.262
  540SER     CB 5332  10.537   6.276   6.330
  540SER     OG 5333  10.553   6.174   6.231
  540SER     HG 5334  10.467   6.125   6.218
  540SER      C 5335  10.320   6.356   6.253
  540SER      O 5336  10.250   6.300   6.338
  541ILE      N 5337  10.274   6.386   6.132
  541ILE      H 5338  10.335   6.396   6.053
  541ILE     CA 5339  10.132   6.373   6.095
  541ILE     CB 5340  10.110   6.446   5.962
  541ILE    CG1 5341   9.959   6.460   5.942
  541ILE    CG2 5342  10.182   6.382   5.844
  541ILE     CD 5343   9.886   6.579   6.004
  541ILE      C 5344  10.083   6.228   6.093
  541ILE      O 5345  10.141   6.142   6.027
  542THR      N 5346   9.978   6.197   6.168
  542THR      H 5347   9.927   6.274   6.205
  542THR     CA 5348   9.938   6.057   6.193
  542THR     CB 5349   9.952   6.013   6.339
  542THR    OG1 5350   9.922   6.128   6.419
  542THR    HG1 5351   9.992   6.199   6.412
  542THR    CG2 5352  10.079   5.936   6.376
  542THR      C 5353   9.802   6.020   6.133
  542THR      O 5354   9.717   5.969   6.206
  543GLY      N 5355   9.792   6.039   6.002
  543GLY      H 5356   9.869   6.020   5.941
  543GLY     CA 5357   9.663   6.043   5.932
  543GLY      C 5358   9.630   5.898   5.896
  543GLY      O 5359   9.656   5.853   5.784
  544MET      N 5360   9.597   5.822   6.000
  544MET      H 5361   9.631   5.856   6.088
  544MET     CA 5362   9.564   5.679   6.006
  544MET     CB 5363   9.597   5.622   6.144
  544MET     CG 5364   9.734   5.560   6.174
  544MET     SD 5365   9.874   5.674   6.143
  544MET     CE 5366  10.000   5.549   6.135
  544MET      C 5367   9.422   5.639   5.962
  544MET      O 5368   9.350   5.566   6.030
  545PHE      N 5369   9.393   5.692   5.844
  545PHE      H 5370   9.464   5.733   5.787
  545PHE     CA 5371   9.263   5.676   5.779
  545PHE     CB 5372   9.258   5.760   5.651
  545PHE     CG 5373   9.271   5.911   5.669
  545PHE    CD1 5374   9.390   5.971   5.630
  545PHE    HD1 5375   9.479   5.914   5.603
  545PHE    CD2 5376   9.170   5.997   5.712
  545PHE    HD2 5377   9.080   5.953   5.755
  545PHE    CE1 5378   9.413   6.108   5.638
  545PHE    HE1 5379   9.487   6.149   5.569
  545PHE    CE2 5380   9.190   6.134   5.720
  545PHE    HE2 5381   9.115   6.206   5.751
  545PHE     CZ 5382   9.313   6.191   5.685
  545PHE     HZ 5383   9.332   6.289   5.730
  545PHE      C 5384   9.216   5.534   5.745
  545PHE      O 5385   9.261   5.475   5.646
  546ASN      N 5386   9.136   5.474   5.833
  546ASN      H 5387   9.139   5.500   5.929
  546ASN     CA 5388   9.070   5.344   5.815
  546ASN     CB 5389   9.042   5.286   5.954
  546ASN     CG 5390   9.079   5.138   5.960
  546ASN    OD1 5391   9.006   5.047   5.919
  546ASN    ND2 5392   9.203   5.108   5.998
  546ASN   HD21 5393   9.260   5.182   6.033
  546ASN   HD22 5394   9.234   5.014   5.983
  546ASN      C 5395   8.937   5.368   5.744
  546ASN      O 5396   8.850   5.437   5.797
  547ARG      N 5397   8.918   5.293   5.635
  547ARG      H 5398   8.988   5.222   5.629
  547ARG     CA 5399   8.828   5.330   5.526
  547ARG     CB 5400   8.903   5.406   5.416
  547ARG     CG 5401   8.927   5.553   5.447
  547ARG     CD 5402   8.807   5.647   5.432
  547ARG     NE 5403   8.826   5.768   5.513
  547ARG     HE 5404   8.869   5.842   5.463
  547ARG     CZ 5405   8.771   5.798   5.632
  547ARG    NH1 5406   8.704   5.708   5.705
  547ARG   HH11 5407   8.702   5.617   5.664
  547ARG   HH12 5408   8.657   5.745   5.786
  547ARG    NH2 5409   8.775   5.920   5.686
  547ARG   HH21 5410   8.799   5.995   5.624
  547ARG   HH22 5411   8.749   5.941   5.780
  547ARG      C 5412   8.760   5.209   5.462
  547ARG      O 5413   8.828   5.107   5.451
  548THR      N 5414   8.631   5.223   5.431
  548THR      H 5415   8.576   5.300   5.464
  548THR     CA 5416   8.566   5.133   5.335
  548THR     CB 5417   8.418   5.116   5.368
  548THR    OG1 5418   8.403   5.086   5.507
  548THR    HG1 5419   8.309   5.102   5.538
  548THR    CG2 5420   8.364   4.998   5.286
  548THR      C 5421   8.579   5.180   5.190
  548THR      O 5422   8.511   5.273   5.147
  549VAL      N 5423   8.630   5.084   5.114
  549VAL      H 5424   8.676   5.007   5.159
  549VAL     CA 5425   8.646   5.102   4.969
  549VAL     CB 5426   8.784   5.082   4.905
  549VAL    CG1 5427   8.862   5.212   4.925
  549VAL    CG2 5428   8.861   4.961   4.958
  549VAL      C 5429   8.545   5.017   4.893
  549VAL      O 5430   8.533   4.900   4.929
  550THR      N 5431   8.482   5.090   4.801
  550THR      H 5432   8.501   5.187   4.791
  550THR     CA 5433   8.384   5.037   4.705
  550THR     CB 5434   8.246   5.101   4.724
  550THR    OG1 5435   8.232   5.243   4.712
  550THR    HG1 5436   8.308   5.285   4.761
  550THR    CG2 5437   8.171   5.051   4.847
  550THR      C 5438   8.437   5.061   4.564
  550THR      O 5439   8.505   5.159   4.533
  551ASN      N 5440   8.414   4.963   4.476
  551ASN      H 5441   8.440   4.868   4.491
  551ASN     CA 5442   8.410   4.992   4.332
  551ASN     CB 5443   8.472   4.889   4.238
  551ASN     CG 5444   8.426   4.745   4.263
  551ASN    OD1 5445   8.374   4.699   4.364
  551ASN    ND2 5446   8.454   4.667   4.158
  551ASN   HD21 5447   8.496   4.713   4.080
  551ASN   HD22 5448   8.422   4.573   4.159
  551ASN      C 5449   8.265   5.008   4.287
  551ASN      O 5450   8.188   4.912   4.298
  552VAL      N 5451   8.241   5.126   4.232
  552VAL      H 5452   8.306   5.200   4.212
  552VAL     CA 5453   8.107   5.167   4.187
  552VAL     CB 5454   8.034   5.266   4.278
  552VAL    CG1 5455   7.952   5.182   4.376
  552VAL    CG2 5456   8.125   5.364   4.351
  552VAL      C 5457   8.121   5.220   4.044
  552VAL      O 5458   8.228   5.259   3.997
  553GLY      N 5459   8.006   5.220   3.978
  553GLY      H 5460   7.919   5.208   4.025
  553GLY     CA 5461   7.998   5.264   3.838
  553GLY      C 5462   7.998   5.139   3.750
  553GLY      O 5463   7.894   5.112   3.690
  554SER      N 5464   8.119   5.100   3.710
  554SER      H 5465   8.192   5.167   3.719
  554SER     CA 5466   8.143   4.983   3.623
  554SER     CB 5467   8.135   5.026   3.476
  554SER     OG 5468   8.000   5.037   3.429
  554SER     HG 5469   7.966   5.121   3.471
  554SER      C 5470   8.275   4.914   3.655
  554SER      O 5471   8.294   4.800   3.612
  555SER      N 5472   8.368   4.980   3.724
  555SER      H 5473   8.367   5.080   3.726
  555SER     CA 5474   8.507   4.933   3.734
  555SER     CB 5475   8.606   5.035   3.791
  555SER     OG 5476   8.745   5.003   3.782
  555SER     HG 5477   8.781   5.080   3.836
  555SER      C 5478   8.528   4.802   3.809
  555SER      O 5479   8.484   4.804   3.924
  556VAL      N 5480   8.597   4.707   3.747
  556VAL      H 5481   8.601   4.712   3.647
  556VAL     CA 5482   8.655   4.589   3.813
  556VAL     CB 5483   8.574   4.470   3.762
  556VAL    CG1 5484   8.431   4.467   3.816
  556VAL    CG2 5485   8.588   4.449   3.611
  556VAL      C 5486   8.806   4.565   3.813
  556VAL      O 5487   8.859   4.455   3.803
  557SER      N 5488   8.871   4.676   3.778
  557SER      H 5489   8.825   4.765   3.772
  557SER     CA 5490   9.017   4.687   3.775
  557SER     CB 5491   9.048   4.836   3.754
  557SER     OG 5492   8.961   4.888   3.654
  557SER     HG 5493   8.884   4.941   3.690
  557SER      C 5494   9.090   4.633   3.897
  557SER      O 5495   9.048   4.667   4.008
  558THR      N 5496   9.211   4.582   3.876
  558THR      H 5497   9.236   4.525   3.797
  558THR     CA 5498   9.294   4.553   3.994
  558THR     CB 5499   9.346   4.409   3.993
  558THR    OG1 5500   9.425   4.397   3.874
  558THR    HG1 5501   9.371   4.395   3.790
  558THR    CG2 5502   9.230   4.309   3.995
  558THR      C 5503   9.389   4.667   4.029
  558THR      O 5504   9.511   4.667   4.014
  559TY0      N 5505   9.327   4.758   4.104
  559TY0      H 5506   9.245   4.732   4.155
  559TY0     CA 5507   9.394   4.884   4.138
  559TY0     CB 5508   9.297   4.984   4.202
  559TY0     CG 5509   9.193   5.024   4.098
  559TY0    CD1 5510   9.066   4.969   4.107
  559TY0    HD1 5511   9.043   4.872   4.152
  559TY0    CD2 5512   9.211   5.147   4.034
  559TY0    HD2 5513   9.307   5.195   4.053
  559TY0    CE1 5514   8.958   5.033   4.047
  559TY0    HE1 5515   8.858   5.007   4.082
  559TY0    CE2 5516   9.103   5.217   3.983
  559TY0    HE2 5517   9.122   5.316   3.941
  559TY0     CZ 5518   8.978   5.157   3.987
  559TY0     OH 5519   8.871   5.211   3.922
  559TY0    HH1 5520   8.903   5.281   3.858
  559TY0    HH2 5521   8.799   5.141   3.918
  559TY0      C 5522   9.522   4.872   4.222
  559TY0      O 5523   9.518   4.811   4.328
  560LY3      N 5524   9.628   4.932   4.170
  560LY3      H 5525   9.641   4.957   4.074
  560LY3     CA 5526   9.747   4.934   4.257
  560LY3     CB 5527   9.854   4.841   4.199
  560LY3     CG 5528   9.809   4.695   4.192
  560LY3     CD 5529   9.900   4.611   4.102
  560LY3     CE 5530   9.836   4.475   4.071
  560LY3     NZ 5531   9.914   4.392   3.979
  560LY3    HZ1 5532   9.997   4.356   4.021
  560LY3    HZ2 5533   9.859   4.315   3.948
  560LY3    HZ3 5534   9.935   4.444   3.896
  560LY3      C 5535   9.810   5.073   4.266
  560LY3      O 5536   9.793   5.162   4.182
  561ALA      N 5537   9.863   5.094   4.386
  561ALA      H 5538   9.842   5.031   4.461
  561ALA     CA 5539   9.925   5.221   4.427
  561ALA     CB 5540   9.924   5.232   4.580
  561ALA      C 5541  10.065   5.244   4.370
  561ALA      O 5542  10.169   5.210   4.426
  562THR      N 5543  10.063   5.286   4.244
  562THR      H 5544   9.983   5.326   4.198
  562THR     CA 5545  10.189   5.308   4.173
  562THR     CB 5546  10.184   5.275   4.023
  562THR    OG1 5547  10.111   5.369   3.944
  562THR    HG1 5548  10.141   5.384   3.850
  562THR    CG2 5549  10.134   5.131   4.008
  562THR      C 5550  10.249   5.443   4.213
  562THR      O 5551  10.366   5.453   4.247
  563VAL      N 5552  10.193   5.549   4.155
  563VAL      H 5553  10.136   5.538   4.073
  563VAL     CA 5554  10.240   5.684   4.189
  563VAL     CB 5555  10.196   5.796   4.094
  563VAL    CG1 5556  10.292   5.914   4.104
  563VAL    CG2 5557  10.183   5.739   3.952
  563VAL      C 5558  10.217   5.727   4.334
  563VAL      O 5559  10.102   5.733   4.379
  564ILE      N 5560  10.326   5.726   4.410
  564ILE      H 5561  10.413   5.696   4.371
  564ILE     CA 5562  10.332   5.761   4.552
  564ILE     CB 5563  10.414   5.652   4.621
  564ILE    CG1 5564  10.370   5.509   4.585
  564ILE    CG2 5565  10.403   5.665   4.773
  564ILE     CD 5566  10.220   5.485   4.594
  564ILE      C 5567  10.391   5.901   4.561
  564ILE      O 5568  10.513   5.917   4.571
  565GLY      N 5569  10.306   6.000   4.533
  565GLY      H 5570  10.207   5.993   4.520
  565GLY     CA 5571  10.341   6.142   4.545
  565GLY      C 5572  10.348   6.196   4.688
  565GLY      O 5573  10.255   6.266   4.729
  566ALA      N 5574  10.468   6.188   4.744
  566ALA      H 5575  10.542   6.150   4.689
  566ALA     CA 5576  10.494   6.215   4.886
  566ALA     CB 5577  10.527   6.079   4.949
  566ALA      C 5578  10.600   6.322   4.911
  566ALA      O 5579  10.703   6.316   4.845
  567PRO      N 5580  10.569   6.436   4.971
  567PRO     CA 5581  10.666   6.543   4.998
  567PRO     CB 5582  10.579   6.646   5.069
  567PRO     CG 5583  10.442   6.635   5.000
  567PRO     CD 5584  10.430   6.484   4.984
  567PRO      C 5585  10.785   6.496   5.083
  567PRO      O 5586  10.770   6.397   5.154
  568GL4      N 5587  10.885   6.582   5.098
  568GL4      H 5588  10.894   6.661   5.037
  568GL4     CA 5589  11.001   6.571   5.188
  568GL4     CB 5590  11.073   6.705   5.203
  568GL4     CG 5591  11.222   6.708   5.238
  568GL4     CD 5592  11.310   6.642   5.131
  568GL4    OE1 5593  11.355   6.533   5.170
  568GL4   HE11 5594  11.371   6.478   5.088
  568GL4   HE12 5595  11.351   6.528   5.270
  568GL4    OE2 5596  11.344   6.703   5.027
  568GL4   HE21 5597  11.403   6.652   4.964
  568GL4   HE22 5598  11.317   6.799   5.037
  568GL4      C 5599  10.966   6.516   5.326
  568GL4      O 5600  10.909   6.585   5.411
  569GLY      N 5601  11.011   6.392   5.346
  569GLY      H 5602  11.068   6.350   5.276
  569GLY     CA 5603  10.992   6.309   5.466
  569GLY      C 5604  10.850   6.269   5.507
  569GLY      O 5605  10.825   6.258   5.626
  570LEU      N 5606  10.756   6.267   5.413
  570LEU      H 5607  10.772   6.317   5.328
  570LEU     CA 5608  10.616   6.222   5.425
  570LEU     CB 5609  10.525   6.314   5.343
  570LEU     CG 5610  10.382   6.304   5.396
  570LEU    CD1 5611  10.367   6.336   5.545
  570LEU    CD2 5612  10.304   6.402   5.309
  570LEU      C 5613  10.610   6.089   5.350
  570LEU      O 5614  10.662   6.075   5.239
  571GL4      N 5615  10.537   5.990   5.400
  571GL4      H 5616  10.533   5.980   5.500
  571GL4     CA 5617  10.510   5.865   5.327
  571GL4     CB 5618  10.593   5.752   5.388
  571GL4     CG 5619  10.685   5.700   5.276
  571GL4     CD 5620  10.758   5.573   5.320
  571GL4    OE1 5621  10.712   5.467   5.272
  571GL4   HE11 5622  10.744   5.388   5.325
  571GL4   HE12 5623  10.650   5.482   5.195
  571GL4    OE2 5624  10.863   5.581   5.388
  571GL4   HE21 5625  10.892   5.487   5.405
  571GL4   HE22 5626  10.901   5.673   5.391
  571GL4      C 5627  10.363   5.825   5.339
  571GL4      O 5628  10.307   5.813   5.448
  572ILE      N 5629  10.304   5.769   5.234
  572ILE      H 5630  10.365   5.737   5.161
  572ILE     CA 5631  10.165   5.726   5.211
  572ILE     CB 5632  10.099   5.774   5.082
  572ILE    CG1 5633  10.167   5.904   5.038
  572ILE    CG2 5634   9.951   5.805   5.107
  572ILE     CD 5635  10.114   5.936   4.898
  572ILE      C 5636  10.158   5.573   5.215
  572ILE      O 5637  10.136   5.500   5.118
  573GLN      N 5638  10.168   5.529   5.340
  573GLN      H 5639  10.139   5.594   5.410
  573GLN     CA 5640  10.186   5.388   5.375
  573GLN     CB 5641  10.247   5.374   5.515
  573GLN     CG 5642  10.399   5.378   5.500
  573GLN     CD 5643  10.447   5.241   5.451
  573GLN    OE1 5644  10.384   5.135   5.458
  573GLN    NE2 5645  10.560   5.243   5.380
  573GLN   HE21 5646  10.609   5.324   5.350
  573GLN   HE22 5647  10.598   5.152   5.360
  573GLN      C 5648  10.053   5.312   5.369
  573GLN      O 5649   9.971   5.324   5.460
  574VAL      N 5650  10.021   5.269   5.247
  574VAL      H 5651  10.088   5.282   5.175
  574VAL     CA 5652   9.893   5.203   5.214
  574VAL     CB 5653   9.857   5.216   5.066
  574VAL    CG1 5654   9.848   5.366   5.035
  574VAL    CG2 5655   9.958   5.146   4.976
  574VAL      C 5656   9.878   5.057   5.256
  574VAL      O 5657   9.961   4.972   5.224
  575GL4      N 5658   9.770   5.020   5.325
  575GL4      H 5659   9.698   5.083   5.354
  575GL4     CA 5660   9.736   4.881   5.358
  575GL4     CB 5661   9.754   4.860   5.508
  575GL4     CG 5662   9.898   4.881   5.556
  575GL4     CD 5663   9.937   4.830   5.695
  575GL4    OE1 5664  10.052   4.786   5.712
  575GL4   HE11 5665  10.082   4.825   5.800
  575GL4   HE12 5666  10.087   4.727   5.640
  575GL4    OE2 5667   9.847   4.829   5.782
  575GL4   HE21 5668   9.881   4.859   5.872
  575GL4   HE22 5669   9.762   4.792   5.747
  575GL4      C 5670   9.604   4.826   5.304
  575GL4      O 5671   9.500   4.880   5.343
  576PRO      N 5672   9.599   4.731   5.211
  576PRO     CA 5673   9.701   4.682   5.117
  576PRO     CB 5674   9.647   4.549   5.064
  576PRO     CG 5675   9.495   4.553   5.084
  576PRO     CD 5676   9.482   4.643   5.207
  576PRO      C 5677   9.739   4.776   5.004
  576PRO      O 5678   9.665   4.864   4.958
  577SER      N 5679   9.843   4.740   4.929
  577SER      H 5680   9.909   4.682   4.978
  577SER     CA 5681   9.885   4.812   4.808
  577SER     CB 5682  10.037   4.801   4.788
  577SER     OG 5683  10.079   4.667   4.816
  577SER     HG 5684  10.169   4.652   4.774
  577SER      C 5685   9.822   4.760   4.679
  577SER      O 5686   9.822   4.831   4.579
  578ILE      N 5687   9.778   4.635   4.682
  578ILE      H 5688   9.813   4.581   4.758
  578ILE     CA 5689   9.710   4.564   4.573
  578ILE     CB 5690   9.779   4.431   4.542
  578ILE    CG1 5691   9.932   4.439   4.540
  578ILE    CG2 5692   9.731   4.372   4.410
  578ILE     CD 5693  10.003   4.548   4.460
  578ILE      C 5694   9.565   4.537   4.615
  578ILE      O 5695   9.545   4.481   4.723
  579LEU      N 5696   9.479   4.625   4.565
  579LEU      H 5697   9.497   4.709   4.515
  579LEU     CA 5698   9.333   4.611   4.577
  579LEU     CB 5699   9.281   4.755   4.573
  579LEU     CG 5700   9.295   4.835   4.703
  579LEU    CD1 5701   9.223   4.970   4.695
  579LEU    CD2 5702   9.204   4.769   4.807
  579LEU      C 5703   9.278   4.535   4.456
  579LEU      O 5704   9.250   4.589   4.349
  580SER      N 5705   9.260   4.404   4.467
  580SER      H 5706   9.285   4.366   4.557
  580SER     CA 5707   9.193   4.311   4.376
  580SER     CB 5708   9.233   4.164   4.392
  580SER     OG 5709   9.170   4.094   4.284
  580SER     HG 5710   9.088   4.056   4.326
  580SER      C 5711   9.042   4.333   4.379
  580SER      O 5712   8.981   4.329   4.486
  581PHE      N 5713   8.981   4.325   4.260
  581PHE      H 5714   9.031   4.295   4.179
  581PHE     CA 5715   8.838   4.345   4.235
  581PHE     CB 5716   8.825   4.490   4.187
  581PHE     CG 5717   8.819   4.599   4.295
  581PHE    CD1 5718   8.930   4.670   4.340
  581PHE    HD1 5719   9.015   4.670   4.273
  581PHE    CD2 5720   8.698   4.608   4.363
  581PHE    HD2 5721   8.616   4.542   4.336
  581PHE    CE1 5722   8.926   4.751   4.453
  581PHE    HE1 5723   8.995   4.834   4.470
  581PHE    CE2 5724   8.696   4.679   4.482
  581PHE    HE2 5725   8.616   4.660   4.554
  581PHE     CZ 5726   8.806   4.755   4.522
  581PHE     HZ 5727   8.790   4.832   4.597
  581PHE      C 5728   8.802   4.246   4.125
  581PHE      O 5729   8.877   4.227   4.029
  582THR      N 5730   8.681   4.194   4.142
  582THR      H 5731   8.651   4.195   4.238
  582THR     CA 5732   8.621   4.090   4.057
  582THR     CB 5733   8.632   3.946   4.106
  582THR    OG1 5734   8.579   3.939   4.239
  582THR    HG1 5735   8.616   3.860   4.287
  582THR    CG2 5736   8.771   3.884   4.090
  582THR      C 5737   8.478   4.121   4.012
  582THR      O 5738   8.442   4.086   3.899
  583SER      N 5739   8.399   4.180   4.101
  583SER      H 5740   8.434   4.198   4.194
  583SER     CA 5741   8.260   4.214   4.069
  583SER     CB 5742   8.154   4.107   4.094
  583SER     OG 5743   8.196   3.977   4.136
  583SER     HG 5744   8.180   3.915   4.059
  583SER      C 5745   8.227   4.345   4.141
  583SER      O 5746   8.323   4.406   4.187
  584LEU      N 5747   8.117   4.407   4.101
  584LEU      H 5748   8.055   4.372   4.031
  584LEU     CA 5749   8.078   4.535   4.163
  584LEU     CB 5750   7.973   4.610   4.080
  584LEU     CG 5751   8.022   4.663   3.946
  584LEU    CD1 5752   7.891   4.682   3.868
  584LEU    CD2 5753   8.102   4.793   3.964
  584LEU      C 5754   8.047   4.543   4.312
  584LEU      O 5755   7.975   4.460   4.367
  585MET      N 5756   8.087   4.656   4.370
  585MET      H 5757   8.154   4.713   4.322
  585MET     CA 5758   8.049   4.709   4.502
  585MET     CB 5759   7.897   4.715   4.516
  585MET     CG 5760   7.840   4.819   4.419
  585MET     SD 5761   7.658   4.828   4.415
  585MET     CE 5762   7.646   4.915   4.260
  585MET      C 5763   8.095   4.611   4.610
  585MET      O 5764   8.039   4.615   4.720
  586GLN      N 5765   8.206   4.542   4.586
  586GLN      H 5766   8.237   4.530   4.492
  586GLN     CA 5767   8.281   4.456   4.679
  586GLN     CB 5768   8.377   4.366   4.601
  586GLN     CG 5769   8.309   4.267   4.506
  586GLN     CD 5770   8.414   4.198   4.418
  586GLN    OE1 5771   8.524   4.249   4.395
  586GLN    NE2 5772   8.388   4.072   4.388
  586GLN   HE21 5773   8.302   4.025   4.411
  586GLN   HE22 5774   8.462   4.022   4.343
  586GLN      C 5775   8.348   4.542   4.787
  586GLN      O 5776   8.434   4.625   4.758
  587LY3      N 5777   8.285   4.541   4.904
  587LY3      H 5778   8.200   4.491   4.921
  587LY3     CA 5779   8.330   4.625   5.016
  587LY3     CB 5780   8.216   4.646   5.116
  587LY3     CG 5781   8.102   4.737   5.071
  587LY3     CD 5782   7.994   4.744   5.178
  587LY3     CE 5783   7.865   4.821   5.146
  587LY3     NZ 5784   7.761   4.795   5.246
  587LY3    HZ1 5785   7.716   4.710   5.220
  587LY3    HZ2 5786   7.794   4.795   5.341
  587LY3    HZ3 5787   7.684   4.856   5.227
  587LY3      C 5788   8.456   4.581   5.091
  587LY3      O 5789   8.458   4.514   5.194
  588LEU      N 5790   8.561   4.641   5.035
  588LEU      H 5791   8.549   4.715   4.969
  588LEU     CA 5792   8.697   4.612   5.083
  588LEU     CB 5793   8.795   4.603   4.965
  588LEU     CG 5794   8.813   4.468   4.897
  588LEU    CD1 5795   8.690   4.405   4.830
  588LEU    CD2 5796   8.933   4.482   4.803
  588LEU      C 5797   8.739   4.706   5.196
  588LEU      O 5798   8.712   4.826   5.197
  589SER      N 5799   8.807   4.640   5.290
  589SER      H 5800   8.813   4.540   5.295
  589SER     CA 5801   8.869   4.712   5.402
  589SER     CB 5802   8.869   4.641   5.537
  589SER     OG 5803   8.947   4.719   5.628
  589SER     HG 5804   8.918   4.707   5.723
  589SER      C 5805   9.011   4.753   5.359
  589SER      O 5806   9.082   4.677   5.294
  590PHE      N 5807   9.044   4.873   5.406
  590PHE      H 5808   8.983   4.930   5.460
  590PHE     CA 5809   9.168   4.939   5.362
  590PHE     CB 5810   9.130   4.996   5.225
  590PHE     CG 5811   9.242   5.081   5.165
  590PHE    CD1 5812   9.360   5.027   5.115
  590PHE    HD1 5813   9.367   4.919   5.109
  590PHE    CD2 5814   9.229   5.218   5.186
  590PHE    HD2 5815   9.142   5.259   5.237
  590PHE    CE1 5816   9.475   5.104   5.104
  590PHE    HE1 5817   9.574   5.063   5.080
  590PHE    CE2 5818   9.342   5.296   5.166
  590PHE    HE2 5819   9.339   5.401   5.193
  590PHE     CZ 5820   9.464   5.240   5.129
  590PHE     HZ 5821   9.556   5.297   5.141
  590PHE      C 5822   9.202   5.045   5.467
  590PHE      O 5823   9.116   5.095   5.539
  591VAL      N 5824   9.333   5.070   5.473
  591VAL      H 5825   9.393   5.016   5.414
  591VAL     CA 5826   9.395   5.175   5.555
  591VAL     CB 5827   9.468   5.125   5.680
  591VAL    CG1 5828   9.463   5.225   5.796
  591VAL    CG2 5829   9.424   4.986   5.727
  591VAL      C 5830   9.488   5.263   5.471
  591VAL      O 5831   9.569   5.215   5.392
  592LEU      N 5832   9.484   5.395   5.484
  592LEU      H 5833   9.426   5.439   5.553
  592LEU     CA 5834   9.566   5.494   5.413
  592LEU     CB 5835   9.475   5.580   5.325
  592LEU     CG 5836   9.552   5.688   5.247
  592LEU    CD1 5837   9.484   5.685   5.110
  592LEU    CD2 5838   9.524   5.830   5.297
  592LEU      C 5839   9.637   5.571   5.525
  592LEU      O 5840   9.587   5.676   5.564
  593LY3      N 5841   9.753   5.518   5.562
  593LY3      H 5842   9.795   5.439   5.518
  593LY3     CA 5843   9.837   5.573   5.670
  593LY3     CB 5844   9.907   5.470   5.760
  593LY3     CG 5845   9.812   5.358   5.800
  593LY3     CD 5846   9.888   5.242   5.865
  593LY3     CE 5847   9.980   5.165   5.771
  593LY3     NZ 5848  10.065   5.071   5.847
  593LY3    HZ1 5849  10.126   5.020   5.787
  593LY3    HZ2 5850  10.128   5.115   5.912
  593LY3    HZ3 5851  10.005   5.013   5.902
  593LY3      C 5852   9.946   5.673   5.631
  593LY3      O 5853  10.049   5.634   5.576
  594VAL      N 5854   9.908   5.800   5.629
  594VAL      H 5855   9.809   5.812   5.635
  594VAL     CA 5856   9.988   5.921   5.602
  594VAL     CB 5857   9.903   6.040   5.558
  594VAL    CG1 5858   9.978   6.160   5.500
  594VAL    CG2 5859   9.811   6.004   5.441
  594VAL      C 5860  10.069   5.961   5.725
  594VAL      O 5861  10.013   6.013   5.821
  595GL4      N 5862  10.198   5.930   5.712
  595GL4      H 5863  10.239   5.903   5.625
  595GL4     CA 5864  10.298   5.946   5.818
  595GL4     CB 5865  10.334   5.814   5.887
  595GL4     CG 5866  10.358   5.689   5.801
  595GL4     CD 5867  10.420   5.579   5.888
  595GL4    OE1 5868  10.367   5.525   5.988
  595GL4   HE11 5869  10.447   5.505   6.044
  595GL4   HE12 5870  10.268   5.519   5.995
  595GL4    OE2 5871  10.528   5.532   5.845
  595GL4   HE21 5872  10.546   5.453   5.905
  595GL4   HE22 5873  10.582   5.601   5.797
  595GL4      C 5874  10.416   6.030   5.769
  595GL4      O 5875  10.471   5.991   5.667
  596GLY      N 5876  10.478   6.090   5.870
  596GLY      H 5877  10.441   6.092   5.963
  596GLY     CA 5878  10.604   6.163   5.848
  596GLY      C 5879  10.609   6.307   5.899
  596GLY      O 5880  10.506   6.370   5.923
  597LY3      N 5881  10.724   6.359   5.942
  597LY3      H 5882  10.814   6.316   5.952
  597LY3     CA 5883  10.740   6.504   5.957
  597LY3     CB 5884  10.879   6.527   6.015
  597LY3     CG 5885  10.871   6.498   6.165
  597LY3     CD 5886  11.009   6.498   6.230
  597LY3     CE 5887  11.007   6.457   6.378
  597LY3     NZ 5888  10.996   6.313   6.407
  597LY3    HZ1 5889  11.003   6.299   6.506
  597LY3    HZ2 5890  10.912   6.265   6.382
  597LY3    HZ3 5891  11.071   6.252   6.381
  597LY3      C 5892  10.720   6.582   5.827
  597LY3      O 5893  10.801   6.582   5.734
  598VAL      N 5894  10.597   6.633   5.818
  598VAL      H 5895  10.528   6.597   5.881
  598VAL     CA 5896  10.551   6.735   5.723
  598VAL     CB 5897  10.400   6.759   5.726
  598VAL    CG1 5898  10.312   6.644   5.678
  598VAL    CG2 5899  10.356   6.809   5.864
  598VAL      C 5900  10.632   6.864   5.708
  598VAL      O 5901  10.690   6.908   5.807
  599GLY      N 5902  10.641   6.913   5.584
  599GLY      H 5903  10.632   6.847   5.510
  599GLY     CA 5904  10.700   7.044   5.554
  599GLY      C 5905  10.611   7.160   5.600
  599GLY      O 5906  10.571   7.165   5.716
  600AS4      N 5907  10.598   7.261   5.515
  600AS4      H 5908  10.667   7.268   5.443
  600AS4     CA 5909  10.521   7.385   5.536
  600AS4     CB 5910  10.615   7.505   5.528
  600AS4     CG 5911  10.699   7.515   5.401
  600AS4    OD1 5912  10.813   7.464   5.392
  600AS4   HD11 5913  10.862   7.502   5.313
  600AS4   HD12 5914  10.833   7.406   5.470
  600AS4    OD2 5915  10.656   7.587   5.308
  600AS4   HD21 5916  10.720   7.576   5.232
  600AS4   HD22 5917  10.563   7.618   5.326
  600AS4      C 5918  10.409   7.404   5.434
  600AS4      O 5919  10.404   7.337   5.331
  601ASN      N 5920  10.305   7.476   5.475
  601ASN      H 5921  10.289   7.481   5.574
  601ASN     CA 5922  10.200   7.537   5.392
  601ASN     CB 5923  10.262   7.622   5.280
  601ASN     CG 5924  10.160   7.716   5.218
  601ASN    OD1 5925  10.113   7.684   5.109
  601ASN    ND2 5926  10.126   7.830   5.279
  601ASN   HD21 5927  10.172   7.840   5.367
  601ASN   HD22 5928  10.060   7.893   5.239
  601ASN      C 5929  10.106   7.424   5.352
  601ASN      O 5930  10.084   7.336   5.435
  602ILE      N 5931  10.047   7.431   5.233
  602ILE      H 5932  10.067   7.500   5.163
  602ILE     CA 5933   9.968   7.325   5.168
  602ILE     CB 5934   9.868   7.392   5.074
  602ILE    CG1 5935   9.811   7.518   5.139
  602ILE    CG2 5936   9.759   7.289   5.042
  602ILE     CD 5937   9.701   7.600   5.071
  602ILE      C 5938  10.058   7.215   5.113
  602ILE      O 5939  10.108   7.224   5.001
  603VAL      N 5940  10.078   7.123   5.207
  603VAL      H 5941  10.057   7.141   5.303
  603VAL     CA 5942  10.162   7.005   5.182
  603VAL     CB 5943  10.225   6.956   5.312
  603VAL    CG1 5944  10.346   6.865   5.290
  603VAL    CG2 5945  10.258   7.067   5.412
  603VAL      C 5946  10.090   6.894   5.105
  603VAL      O 5947  10.052   6.788   5.154
  604SER      N 5948  10.066   6.928   4.978
  604SER      H 5949  10.109   7.010   4.942
  604SER     CA 5950   9.975   6.856   4.888
  604SER     CB 5951   9.910   6.949   4.786
  604SER     OG 5952   9.817   6.870   4.711
  604SER     HG 5953   9.761   6.923   4.647
  604SER      C 5954  10.041   6.730   4.833
  604SER      O 5955  10.138   6.720   4.759
  605ALA      N 5956   9.989   6.624   4.895
  605ALA      H 5957   9.928   6.624   4.974
  605ALA     CA 5958  10.024   6.489   4.848
  605ALA     CB 5959  10.061   6.399   4.966
  605ALA      C 5960   9.922   6.413   4.764
  605ALA      O 5961   9.803   6.444   4.775
  606SER      N 5962   9.965   6.335   4.665
  606SER      H 5963  10.061   6.310   4.670
  606SER     CA 5964   9.878   6.264   4.570
  606SER     CB 5965   9.889   6.320   4.428
  606SER     OG 5966  10.025   6.307   4.386
  606SER     HG 5967  10.086   6.365   4.440
  606SER      C 5968   9.912   6.115   4.561
  606SER      O 5969  10.028   6.073   4.556
  607LEU      N 5970   9.813   6.027   4.570
  607LEU      H 5971   9.719   6.056   4.589
  607LEU     CA 5972   9.831   5.882   4.551
  607LEU     CB 5973   9.786   5.821   4.684
  607LEU     CG 5974   9.779   5.670   4.703
  607LEU    CD1 5975   9.900   5.612   4.775
  607LEU    CD2 5976   9.656   5.651   4.793
  607LEU      C 5977   9.743   5.846   4.431
  607LEU      O 5978   9.627   5.886   4.423
  608VAL      N 5979   9.802   5.767   4.342
  608VAL      H 5980   9.892   5.729   4.359
  608VAL     CA 5981   9.734   5.723   4.219
  608VAL     CB 5982   9.790   5.785   4.090
  608VAL    CG1 5983   9.702   5.769   3.967
  608VAL    CG2 5984   9.830   5.931   4.116
  608VAL      C 5985   9.731   5.570   4.207
  608VAL      O 5986   9.829   5.504   4.175
  609TRP      N 5987   9.609   5.519   4.220
  609TRP      H 5988   9.532   5.581   4.235
  609TRP     CA 5989   9.555   5.384   4.196
  609TRP     CB 5990   9.426   5.360   4.275
  609TRP     CG 5991   9.442   5.378   4.426
  609TRP    CD1 5992   9.388   5.472   4.503
  609TRP    HD1 5993   9.342   5.563   4.464
  609TRP    CD2 5994   9.470   5.268   4.506
  609TRP    NE1 5995   9.384   5.432   4.630
  609TRP    HE1 5996   9.347   5.485   4.706
  609TRP    CE2 5997   9.441   5.312   4.635
  609TRP    CE3 5998   9.536   5.148   4.485
  609TRP    HE3 5999   9.548   5.105   4.385
  609TRP    CZ2 6000   9.490   5.237   4.741
  609TRP    HZ2 6001   9.485   5.281   4.840
  609TRP    CZ3 6002   9.575   5.066   4.590
  609TRP    HZ3 6003   9.571   4.959   4.571
  609TRP    CH2 6004   9.551   5.114   4.719
  609TRP    HH2 6005   9.595   5.059   4.801
  609TRP      C 6006   9.521   5.359   4.049
  609TRP      O 6007   9.428   5.419   3.996
  610AS4      N 6008   9.605   5.275   3.989
  610AS4      H 6009   9.671   5.222   4.042
  610AS4     CA 6010   9.620   5.259   3.844
  610AS4     CB 6011   9.757   5.315   3.804
  610AS4     CG 6012   9.784   5.333   3.654
  610AS4    OD1 6013   9.769   5.449   3.611
  610AS4   HD11 6014   9.776   5.456   3.512
  610AS4   HD12 6015   9.721   5.499   3.684
  610AS4    OD2 6016   9.833   5.233   3.596
  610AS4   HD21 6017   9.799   5.243   3.503
  610AS4   HD22 6018   9.884   5.174   3.658
  610AS4      C 6019   9.607   5.117   3.789
  610AS4      O 6020   9.688   5.034   3.831
  611AS4      N 6021   9.519   5.085   3.695
  611AS4      H 6022   9.445   5.150   3.674
  611AS4     CA 6023   9.529   4.975   3.598
  611AS4     CB 6024   9.429   4.867   3.641
  611AS4     CG 6025   9.441   4.728   3.579
  611AS4    OD1 6026   9.343   4.670   3.527
  611AS4   HD11 6027   9.363   4.573   3.513
  611AS4   HD12 6028   9.261   4.725   3.542
  611AS4    OD2 6029   9.559   4.704   3.545
  611AS4   HD21 6030   9.572   4.622   3.490
  611AS4   HD22 6031   9.604   4.783   3.587
  611AS4      C 6032   9.494   5.028   3.459
  611AS4      O 6033   9.460   5.144   3.437
  612GLY      N 6034   9.509   4.939   3.361
  612GLY      H 6035   9.544   4.851   3.392
  612GLY     CA 6036   9.494   4.964   3.217
  612GLY      C 6037   9.379   5.053   3.171
  612GLY      O 6038   9.410   5.147   3.097
  613VAL      N 6039   9.252   5.016   3.180
  613VAL      H 6040   9.233   4.921   3.206
  613VAL     CA 6041   9.139   5.098   3.136
  613VAL     CB 6042   9.021   5.008   3.099
  613VAL    CG1 6043   9.062   4.920   2.981
  613VAL    CG2 6044   8.933   4.939   3.204
  613VAL      C 6045   9.083   5.192   3.244
  613VAL      O 6046   9.015   5.286   3.205
  614HI2      N 6047   9.129   5.190   3.369
  614HI2      H 6048   9.200   5.121   3.382
  614HI2     CA 6049   9.079   5.273   3.479
  614HI2     CB 6050   8.969   5.194   3.550
  614HI2     CG 6051   8.876   5.288   3.627
  614HI2    ND1 6052   8.907   5.372   3.726
  614HI2    HD1 6053   8.993   5.392   3.772
  614HI2    CD2 6054   8.752   5.316   3.588
  614HI2    HD2 6055   8.697   5.279   3.502
  614HI2    CE1 6056   8.798   5.444   3.754
  614HI2    HE1 6057   8.785   5.513   3.837
  614HI2    NE2 6058   8.703   5.412   3.667
  614HI2    HE2 6059   8.616   5.458   3.653
  614HI2      C 6060   9.193   5.318   3.572
  614HI2      O 6061   9.273   5.242   3.626
  615GLN      N 6062   9.159   5.436   3.623
  615GLN      H 6063   9.063   5.448   3.647
  615GLN     CA 6064   9.250   5.516   3.706
  615GLN     CB 6065   9.344   5.591   3.611
  615GLN     CG 6066   9.455   5.661   3.690
  615GLN     CD 6067   9.530   5.774   3.619
  615GLN    OE1 6068   9.499   5.892   3.633
  615GLN    NE2 6069   9.650   5.738   3.573
  615GLN   HE21 6070   9.679   5.647   3.602
  615GLN   HE22 6071   9.713   5.798   3.524
  615GLN      C 6072   9.184   5.612   3.806
  615GLN      O 6073   9.095   5.685   3.764
  616VAL      N 6074   9.231   5.610   3.930
  616VAL      H 6075   9.319   5.566   3.948
  616VAL     CA 6076   9.171   5.677   4.046
  616VAL     CB 6077   9.085   5.582   4.129
  616VAL    CG1 6078   9.032   5.642   4.260
  616VAL    CG2 6079   8.961   5.524   4.060
  616VAL      C 6080   9.278   5.754   4.123
  616VAL      O 6081   9.378   5.704   4.175
  617ARG      N 6082   9.263   5.886   4.115
  617ARG      H 6083   9.201   5.930   4.050
  617ARG     CA 6084   9.341   5.971   4.205
  617ARG     CB 6085   9.302   6.112   4.158
  617ARG     CG 6086   9.386   6.226   4.215
  617ARG     CD 6087   9.340   6.356   4.150
  617ARG     NE 6088   9.374   6.353   4.007
  617ARG     HE 6089   9.470   6.373   3.987
  617ARG     CZ 6090   9.291   6.350   3.901
  617ARG    NH1 6091   9.158   6.338   3.915
  617ARG   HH11 6092   9.128   6.322   4.009
  617ARG   HH12 6093   9.097   6.331   3.835
  617ARG    NH2 6094   9.335   6.391   3.782
  617ARG   HH21 6095   9.424   6.435   3.766
  617ARG   HH22 6096   9.285   6.357   3.702
  617ARG      C 6097   9.294   5.963   4.350
  617ARG      O 6098   9.192   5.900   4.379
  618THR      N 6099   9.388   5.991   4.440
  618THR      H 6100   9.484   5.972   4.418
  618THR     CA 6101   9.356   6.019   4.581
  618THR     CB 6102   9.378   5.897   4.670
  618THR    OG1 6103   9.279   5.799   4.637
  618THR    HG1 6104   9.224   5.826   4.558
  618THR    CG2 6105   9.371   5.928   4.820
  618THR      C 6106   9.433   6.141   4.631
  618THR      O 6107   9.555   6.128   4.633
  619PRO      N 6108   9.366   6.256   4.638
  619PRO     CA 6109   9.428   6.373   4.703
  619PRO     CB 6110   9.351   6.494   4.652
  619PRO     CG 6111   9.216   6.426   4.629
  619PRO     CD 6112   9.241   6.288   4.568
  619PRO      C 6113   9.440   6.365   4.855
  619PRO      O 6114   9.345   6.324   4.922
  620ILE      N 6115   9.558   6.400   4.906
  620ILE      H 6116   9.632   6.442   4.854
  620ILE     CA 6117   9.580   6.407   5.052
  620ILE     CB 6118   9.675   6.293   5.089
  620ILE    CG1 6119   9.609   6.161   5.048
  620ILE    CG2 6120   9.700   6.284   5.239
  620ILE     CD 6121   9.724   6.063   5.026
  620ILE      C 6122   9.643   6.541   5.088
  620ILE      O 6123   9.760   6.566   5.058
  621VAL      N 6124   9.562   6.629   5.145
  621VAL      H 6125   9.462   6.621   5.152
  621VAL     CA 6126   9.601   6.763   5.189
  621VAL     CB 6127   9.509   6.861   5.117
  621VAL    CG1 6128   9.369   6.857   5.179
  621VAL    CG2 6129   9.561   7.005   5.121
  621VAL      C 6130   9.640   6.788   5.335
  621VAL      O 6131   9.552   6.794   5.421
  622VAL      N 6132   9.762   6.833   5.360
  622VAL      H 6133   9.829   6.839   5.286
  622VAL     CA 6134   9.807   6.877   5.493
  622VAL     CB 6135   9.937   6.803   5.520
  622VAL    CG1 6136  10.013   6.839   5.648
  622VAL    CG2 6137   9.907   6.653   5.534
  622VAL      C 6138   9.843   7.026   5.500
  622VAL      O 6139   9.930   7.070   5.424
  623LEU      N 6140   9.763   7.098   5.577
  623LEU      H 6141   9.680   7.052   5.608
  623LEU     CA 6142   9.778   7.242   5.604
  623LEU     CB 6143   9.636   7.288   5.639
  623LEU     CG 6144   9.543   7.273   5.519
  623LEU    CD1 6145   9.398   7.280   5.568
  623LEU    CD2 6146   9.554   7.389   5.419
  623LEU      C 6147   9.876   7.258   5.720
  623LEU      O 6148   9.839   7.266   5.838
  624ALA      N 6149   9.993   7.207   5.684
  624ALA      H 6150  10.012   7.168   5.594
  624ALA     CA 6151  10.105   7.218   5.778
  624ALA     CB 6152  10.240   7.151   5.754
  624ALA      C 6153  10.147   7.364   5.798
  624ALA      O 6154  10.220   7.418   5.715
  625LEU      N 6155  10.104   7.428   5.907
  625LEU      H 6156  10.066   7.377   5.984
  625LEU     CA 6157  10.129   7.572   5.926
  625LEU     CB 6158  10.049   7.622   6.046
  625LEU     CG 6159   9.900   7.641   6.014
  625LEU    CD1 6160   9.822   7.577   6.129
  625LEU    CD2 6161   9.875   7.791   6.001
  625LEU      C 6162  10.275   7.607   5.957
  625LEU      O 6163  10.327   7.533   6.040
  626PRO      N 6164  10.334   7.703   5.885
  626PRO     CA 6165  10.468   7.752   5.920
  626PRO     CB 6166  10.527   7.781   5.781
  626PRO     CG 6167  10.408   7.845   5.709
  626PRO     CD 6168  10.292   7.756   5.755
  626PRO      C 6169  10.458   7.873   6.013
  626PRO     O1 6170  10.534   7.971   6.003
  626PRO   HO11 6171  10.570   7.975   5.910
  626PRO   HO12 6172  10.552   8.025   6.085
  626PRO     O2 6173  10.358   7.873   6.089
  626PRO   HO21 6174  10.344   7.963   6.130
  626PRO   HO22 6175  10.310   7.786   6.079
  627SOL     OW 6176   2.479   3.809   7.392
  627SOL    HW1 6177   2.507   3.830   7.298
  627SOL    HW2 6178   2.559   3.788   7.447
  628SOL     OW 6179   6.328   4.402   3.037
  628SOL    HW1 6180   6.418   4.426   2.999
  628SOL    HW2 6181   6.316   4.303   3.035
  629SOL     OW 6182   7.560   3.611   1.933
  629SOL    HW1 6183   7.586   3.545   1.862
  629SOL    HW2 6184   7.461   3.607   1.947
  630SOL     OW 6185  10.342  10.123   2.577
  630SOL    HW1 6186  10.260  10.101   2.524
  630SOL    HW2 6187  10.316  10.158   2.666
  631SOL     OW 6188   3.419   9.548   2.573
  631SOL    HW1 6189   3.516   9.523   2.562
  631SOL    HW2 6190   3.412   9.643   2.604
  632SOL     OW 6191   8.531   1.183   1.246
  632SOL    HW1 6192   8.480   1.107   1.206
  632SOL    HW2 6193   8.527   1.262   1.185
  633SOL     OW 6194   7.964   0.769   3.693
  633SOL    HW1 6195   7.871   0.774   3.728
  633SOL    HW2 6196   8.025   0.734   3.765
  634SOL     OW 6197   4.137   8.231   6.167
  634SOL    HW1 6198   4.162   8.166   6.239
  634SOL    HW2 6199   4.133   8.323   6.205
  635SOL     OW 6200   8.098   1.769   1.805
  635SOL    HW1 6201   8.162   1.792   1.878
  635SOL    HW2 6202   8.148   1.723   1.731
  636SOL     OW 6203   0.691   4.725   1.619
  636SOL    HW1 6204   0.740   4.664   1.680
  636SOL    HW2 6205   0.607   4.681   1.587
  637SOL     OW 6206   9.555   3.392   2.432
  637SOL    HW1 6207   9.591   3.316   2.486
  637SOL    HW2 6208   9.632   3.447   2.397
  638SOL     OW 6209   4.760   7.677   1.877
  638SOL    HW1 6210   4.755   7.666   1.778
  638SOL    HW2 6211   4.850   7.711   1.903
  639SOL     OW 6212   6.313   9.352   3.704
  639SOL    HW1 6213   6.341   9.256   3.704
  639SOL    HW2 6214   6.389   9.408   3.735
  640SOL     OW 6215   2.673   3.033   3.760
  640SOL    HW1 6216   2.619   2.950   3.775
  640SOL    HW2 6217   2.715   3.061   3.846
  641SOL     OW 6218   8.853   2.449   1.159
  641SOL    HW1 6219   8.872   2.467   1.062
  641SOL    HW2 6220   8.820   2.355   1.169
  642SOL     OW 6221   9.755   6.116   6.656
  642SOL    HW1 6222   9.825   6.132   6.586
  642SOL    HW2 6223   9.756   6.192   6.721
  643SOL     OW 6224   1.115   6.003   5.215
  643SOL    HW1 6225   1.073   6.068   5.152
  643SOL    HW2 6226   1.214   6.009   5.209
  644SOL     OW 6227   2.422  10.046   5.264
  644SOL    HW1 6228   2.324  10.061   5.276
  644SOL    HW2 6229   2.450  10.079   5.174
  645SOL     OW 6230   1.374   0.329   7.077
  645SOL    HW1 6231   1.346   0.294   6.988
  645SOL    HW2 6232   1.474   0.336   7.080
  646SOL     OW 6233   0.481  10.049   0.568
  646SOL    HW1 6234   0.549   9.978   0.586
  646SOL    HW2 6235   0.399  10.008   0.529
  647SOL     OW 6236   2.879   7.681   6.532
  647SOL    HW1 6237   2.787   7.663   6.566
  647SOL    HW2 6238   2.881   7.772   6.489
  648SOL     OW 6239   0.050   7.898   0.815
  648SOL    HW1 6240   0.068   7.992   0.843
  648SOL    HW2 6241   0.136   7.850   0.801
  649SOL     OW 6242   3.668   7.458   2.644
  649SOL    HW1 6243   3.573   7.430   2.629
  649SOL    HW2 6244   3.713   7.471   2.556
  650SOL     OW 6245   8.694   4.224   5.173
  650SOL    HW1 6246   8.619   4.241   5.237
  650SOL    HW2 6247   8.657   4.184   5.089
  651SOL     OW 6248   2.468   3.061   5.090
  651SOL    HW1 6249   2.468   3.055   4.990
  651SOL    HW2 6250   2.463   2.969   5.129
  652SOL     OW 6251   0.806   5.310   5.136
  652SOL    HW1 6252   0.847   5.240   5.078
  652SOL    HW2 6253   0.794   5.394   5.084
  653SOL     OW 6254   9.564   2.276   5.455
  653SOL    HW1 6255   9.469   2.307   5.459
  653SOL    HW2 6256   9.607   2.309   5.371
  654SOL     OW 6257   6.494   6.541   6.733
  654SOL    HW1 6258   6.569   6.477   6.747
  654SOL    HW2 6259   6.443   6.551   6.819
  655SOL     OW 6260   0.622   8.220   1.320
  655SOL    HW1 6261   0.624   8.178   1.229
  655SOL    HW2 6262   0.710   8.205   1.367
  656SOL     OW 6263   6.470   6.417   6.066
  656SOL    HW1 6264   6.475   6.484   6.140
  656SOL    HW2 6265   6.402   6.348   6.089
  657SOL     OW 6266   6.318   3.058   6.689
  657SOL    HW1 6267   6.418   3.059   6.694
  657SOL    HW2 6268   6.281   3.034   6.779
  658SOL     OW 6269   5.529  10.153   4.791
  658SOL    HW1 6270   5.625  10.128   4.800
  658SOL    HW2 6271   5.502  10.149   4.694
  659SOL     OW 6272   6.976   2.296   7.040
  659SOL    HW1 6273   6.902   2.285   7.106
  659SOL    HW2 6274   7.060   2.325   7.088
  660SOL     OW 6275   5.152   4.363   4.123
  660SOL    HW1 6276   5.173   4.309   4.041
  660SOL    HW2 6277   5.114   4.304   4.194
  661SOL     OW 6278   5.026   9.288   6.631
  661SOL    HW1 6279   5.074   9.374   6.652
  661SOL    HW2 6280   5.092   9.222   6.595
  662SOL     OW 6281   0.537   3.553   3.539
  662SOL    HW1 6282   0.613   3.507   3.584
  662SOL    HW2 6283   0.470   3.581   3.608
  663SOL     OW 6284   1.808   7.430   4.918
  663SOL    HW1 6285   1.759   7.431   4.831
  663SOL    HW2 6286   1.903   7.401   4.903
  664SOL     OW 6287   6.507   0.260   1.722
  664SOL    HW1 6288   6.473   0.201   1.795
  664SOL    HW2 6289   6.575   0.323   1.760
  665SOL     OW 6290   7.964   8.518   0.484
  665SOL    HW1 6291   8.018   8.591   0.442
  665SOL    HW2 6292   8.024   8.456   0.534
  666SOL     OW 6293   8.208   9.269   6.241
  666SOL    HW1 6294   8.180   9.228   6.154
  666SOL    HW2 6295   8.252   9.199   6.298
  667SOL     OW 6296   7.625   9.121   7.381
  667SOL    HW1 6297   7.707   9.153   7.332
  667SOL    HW2 6298   7.588   9.041   7.334
  668SOL     OW 6299   5.866  10.460   2.970
  668SOL    HW1 6300   5.828  10.420   3.053
  668SOL    HW2 6301   5.886  10.388   2.904
  669SOL     OW 6302   3.833   8.632   0.188
  669SOL    HW1 6303   3.796   8.694   0.256
  669SOL    HW2 6304   3.758   8.598   0.130
  670SOL     OW 6305   8.265   7.070   7.268
  670SOL    HW1 6306   8.210   7.034   7.343
  670SOL    HW2 6307   8.216   7.145   7.224
  671SOL     OW 6308   0.813   1.163   5.111
  671SOL    HW1 6309   0.734   1.103   5.100
  671SOL    HW2 6310   0.852   1.183   5.021
  672SOL     OW 6311  10.314   3.897   0.926
  672SOL    HW1 6312  10.223   3.893   0.888
  672SOL    HW2 6313  10.308   3.892   1.027
  673SOL     OW 6314   3.850   6.402   5.098
  673SOL    HW1 6315   3.915   6.473   5.127
  673SOL    HW2 6316   3.822   6.419   5.004
  674SOL     OW 6317   1.315   6.208   4.372
  674SOL    HW1 6318   1.360   6.154   4.301
  674SOL    HW2 6319   1.222   6.229   4.345
  675SOL     OW 6320   5.043  10.465   6.656
  675SOL    HW1 6321   5.133  10.507   6.657
  675SOL    HW2 6322   5.027  10.417   6.742
  676SOL     OW 6323   4.145   4.991   1.103
  676SOL    HW1 6324   4.051   4.977   1.070
  676SOL    HW2 6325   4.193   5.053   1.043
  677SOL     OW 6326   8.478   0.659   1.270
  677SOL    HW1 6327   8.465   0.667   1.172
  677SOL    HW2 6328   8.548   0.724   1.301
  678SOL     OW 6329   3.280   4.563   4.346
  678SOL    HW1 6330   3.378   4.558   4.326
  678SOL    HW2 6331   3.230   4.506   4.281
  679SOL     OW 6332   0.858   1.362   0.916
  679SOL    HW1 6333   0.913   1.279   0.905
  679SOL    HW2 6334   0.881   1.405   1.004
  680SOL     OW 6335   4.574   3.910   2.805
  680SOL    HW1 6336   4.538   3.955   2.723
  680SOL    HW2 6337   4.502   3.905   2.874
  681SOL     OW 6338   2.323   7.100   7.082
  681SOL    HW1 6339   2.300   7.044   7.161
  681SOL    HW2 6340   2.239   7.131   7.036
  682SOL     OW 6341   8.844   1.369   3.457
  682SOL    HW1 6342   8.833   1.457   3.502
  682SOL    HW2 6343   8.832   1.296   3.524
  683SOL     OW 6344  10.177   9.176   4.893
  683SOL    HW1 6345  10.221   9.156   4.981
  683SOL    HW2 6346  10.245   9.214   4.830
  684SOL     OW 6347  10.544   2.499   3.056
  684SOL    HW1 6348  10.623   2.488   2.995
  684SOL    HW2 6349  10.508   2.409   3.080
  685SOL     OW 6350   9.359   9.271   0.496
  685SOL    HW1 6351   9.356   9.173   0.515
  685SOL    HW2 6352   9.446   9.309   0.525
  686SOL     OW 6353   4.239   4.211   3.275
  686SOL    HW1 6354   4.230   4.304   3.242
  686SOL    HW2 6355   4.325   4.203   3.326
  687SOL     OW 6356   4.987   3.086   7.389
  687SOL    HW1 6357   4.898   3.075   7.433
  687SOL    HW2 6358   5.000   3.013   7.321
  688SOL     OW 6359   9.593   2.775   1.537
  688SOL    HW1 6360   9.598   2.686   1.580
  688SOL    HW2 6361   9.579   2.765   1.440
  689SOL     OW 6362   4.298   4.951   2.969
  689SOL    HW1 6363   4.219   5.013   2.971
  689SOL    HW2 6364   4.267   4.858   2.989
  690SOL     OW 6365   1.843   7.794   5.818
  690SOL    HW1 6366   1.810   7.770   5.910
  690SOL    HW2 6367   1.826   7.718   5.756
  691SOL     OW 6368   7.254   7.277   0.537
  691SOL    HW1 6369   7.194   7.295   0.459
  691SOL    HW2 6370   7.252   7.179   0.559
  692SOL     OW 6371   9.492   1.983   3.690
  692SOL    HW1 6372   9.523   1.975   3.785
  692SOL    HW2 6373   9.447   2.072   3.678
  693SOL     OW 6374   3.944   8.289   3.541
  693SOL    HW1 6375   3.988   8.365   3.588
  693SOL    HW2 6376   3.952   8.206   3.595
  694SOL     OW 6377   9.662   3.664   6.793
  694SOL    HW1 6378   9.577   3.624   6.758
  694SOL    HW2 6379   9.641   3.743   6.850
  695SOL     OW 6380   9.129   4.330   0.881
  695SOL    HW1 6381   9.106   4.279   0.963
  695SOL    HW2 6382   9.214   4.293   0.841
  696SOL     OW 6383   1.089   7.296   0.286
  696SOL    HW1 6384   0.994   7.325   0.279
  696SOL    HW2 6385   1.142   7.368   0.330
  697SOL     OW 6386   8.409   1.702   7.242
  697SOL    HW1 6387   8.456   1.769   7.184
  697SOL    HW2 6388   8.323   1.675   7.199
  698SOL     OW 6389   2.350   3.272   7.017
  698SOL    HW1 6390   2.373   3.180   6.988
  698SOL    HW2 6391   2.394   3.338   6.956
  699SOL     OW 6392   1.685   1.000   1.927
  699SOL    HW1 6393   1.627   1.079   1.949
  699SOL    HW2 6394   1.663   0.967   1.836
  700SOL     OW 6395   2.252   2.898   0.022
  700SOL    HW1 6396   2.340   2.855   0.002
  700SOL    HW2 6397   2.232   2.966  -0.049
  701SOL     OW 6398   3.743   4.691   6.764
  701SOL    HW1 6399   3.647   4.695   6.736
  701SOL    HW2 6400   3.787   4.612   6.721
  702SOL     OW 6401  10.225   9.938   0.702
  702SOL    HW1 6402  10.153   9.871   0.687
  702SOL    HW2 6403  10.312   9.903   0.669
  703SOL     OW 6404   5.790   2.402   0.600
  703SOL    HW1 6405   5.793   2.444   0.509
  703SOL    HW2 6406   5.866   2.337   0.609
  704SOL     OW 6407   7.541   8.682   0.123
  704SOL    HW1 6408   7.558   8.761   0.064
  704SOL    HW2 6409   7.461   8.632   0.089
  705SOL     OW 6410   4.082   7.619   5.057
  705SOL    HW1 6411   4.084   7.609   4.957
  705SOL    HW2 6412   3.987   7.623   5.088
  706SOL     OW 6413   9.353   1.701   1.572
  706SOL    HW1 6414   9.291   1.625   1.577
  706SOL    HW2 6415   9.447   1.671   1.591
  707SOL     OW 6416   3.610   9.618   1.284
  707SOL    HW1 6417   3.671   9.586   1.357
  707SOL    HW2 6418   3.660   9.622   1.199
  708SOL     OW 6419   6.753   5.612   4.519
  708SOL    HW1 6420   6.683   5.541   4.529
  708SOL    HW2 6421   6.760   5.639   4.423
  709SOL     OW 6422   9.262   1.945   2.037
  709SOL    HW1 6423   9.353   1.943   1.995
  709SOL    HW2 6424   9.267   1.910   2.130
  710SOL     OW 6425   9.753   8.358   1.412
  710SOL    HW1 6426   9.801   8.290   1.468
  710SOL    HW2 6427   9.709   8.425   1.472
  711SOL     OW 6428   3.577   9.223   4.775
  711SOL    HW1 6429   3.541   9.184   4.860
  711SOL    HW2 6430   3.514   9.294   4.743
  712SOL     OW 6431   1.576   6.347   2.093
  712SOL    HW1 6432   1.660   6.297   2.075
  712SOL    HW2 6433   1.579   6.386   2.186
  713SOL     OW 6434   6.064   9.786   6.411
  713SOL    HW1 6435   6.006   9.867   6.409
  713SOL    HW2 6436   6.062   9.745   6.502
  714SOL     OW 6437   4.049   9.613   2.153
  714SOL    HW1 6438   4.034   9.647   2.246
  714SOL    HW2 6439   3.987   9.660   2.090
  715SOL     OW 6440   4.315   5.973   4.677
  715SOL    HW1 6441   4.347   6.066   4.694
  715SOL    HW2 6442   4.270   5.938   4.759
  716SOL     OW 6443   5.768   2.647   1.944
  716SOL    HW1 6444   5.739   2.579   2.011
  716SOL    HW2 6445   5.767   2.738   1.985
  717SOL     OW 6446   5.999   3.384   7.498
  717SOL    HW1 6447   5.958   3.474   7.512
  717SOL    HW2 6448   6.094   3.385   7.529
  718SOL     OW 6449   9.198  10.407   3.737
  718SOL    HW1 6450   9.253  10.365   3.665
  718SOL    HW2 6451   9.136  10.339   3.776
  719SOL     OW 6452   6.675   5.889   5.421
  719SOL    HW1 6453   6.605   5.869   5.490
  719SOL    HW2 6454   6.649   5.845   5.335
  720SOL     OW 6455  10.462   7.748   7.499
  720SOL    HW1 6456  10.522   7.691   7.442
  720SOL    HW2 6457  10.516   7.786   7.574
  721SOL     OW 6458   4.435   3.677   2.439
  721SOL    HW1 6459   4.359   3.613   2.444
  721SOL    HW2 6460   4.453   3.700   2.343
  722SOL     OW 6461   9.260   1.326   0.812
  722SOL    HW1 6462   9.213   1.378   0.742
  722SOL    HW2 6463   9.311   1.251   0.770
  723SOL     OW 6464   9.024   0.241   3.740
  723SOL    HW1 6465   9.072   0.180   3.677
  723SOL    HW2 6466   9.090   0.293   3.794
  724SOL     OW 6467   3.426   1.458   7.217
  724SOL    HW1 6468   3.335   1.496   7.202
  724SOL    HW2 6469   3.491   1.532   7.236
  725SOL     OW 6470   5.311   7.513   1.674
  725SOL    HW1 6471   5.410   7.529   1.671
  725SOL    HW2 6472   5.271   7.564   1.750
  726SOL     OW 6473   1.847   8.748   0.952
  726SOL    HW1 6474   1.759   8.794   0.943
  726SOL    HW2 6475   1.914   8.789   0.891
  727SOL     OW 6476   8.782   8.847   7.080
  727SOL    HW1 6477   8.714   8.779   7.108
  727SOL    HW2 6478   8.777   8.860   6.981
  728SOL     OW 6479   2.652   5.808   5.467
  728SOL    HW1 6480   2.674   5.710   5.458
  728SOL    HW2 6481   2.649   5.850   5.377
  729SOL     OW 6482  10.209   3.482   1.601
  729SOL    HW1 6483  10.148   3.456   1.676
  729SOL    HW2 6484  10.280   3.544   1.636
  730SOL     OW 6485   5.026   5.864   0.003
  730SOL    HW1 6486   4.993   5.790   0.062
  730SOL    HW2 6487   5.121   5.886   0.028
  731SOL     OW 6488   7.455   5.183   0.938
  731SOL    HW1 6489   7.405   5.109   0.985
  731SOL    HW2 6490   7.468   5.259   1.002
  732SOL     OW 6491   2.453   3.871   1.266
  732SOL    HW1 6492   2.388   3.930   1.313
  732SOL    HW2 6493   2.494   3.923   1.190
  733SOL     OW 6494   5.864   4.706   1.652
  733SOL    HW1 6495   5.796   4.760   1.702
  733SOL    HW2 6496   5.936   4.677   1.715
  734SOL     OW 6497   4.608   4.037   4.064
  734SOL    HW1 6498   4.645   3.945   4.056
  734SOL    HW2 6499   4.672   4.094   4.116
  735SOL     OW 6500  10.021   1.161   3.829
  735SOL    HW1 6501   9.970   1.237   3.790
  735SOL    HW2 6502   9.967   1.117   3.901
  736SOL     OW 6503   9.530   1.945   7.431
  736SOL    HW1 6504   9.525   1.856   7.385
  736SOL    HW2 6505   9.574   1.934   7.520
  737SOL     OW 6506   3.165   8.401   2.713
  737SOL    HW1 6507   3.132   8.490   2.682
  737SOL    HW2 6508   3.101   8.362   2.779
  738SOL     OW 6509   7.345   3.616   3.796
  738SOL    HW1 6510   7.323   3.553   3.870
  738SOL    HW2 6511   7.315   3.708   3.820
  739SOL     OW 6512   9.281   1.061   2.516
  739SOL    HW1 6513   9.202   1.008   2.546
  739SOL    HW2 6514   9.339   1.003   2.458
  740SOL     OW 6515   0.515   3.251   7.164
  740SOL    HW1 6516   0.568   3.255   7.249
  740SOL    HW2 6517   0.433   3.195   7.179
  741SOL     OW 6518   3.832   4.117   0.058
  741SOL    HW1 6519   3.739   4.128   0.023
  741SOL    HW2 6520   3.858   4.020   0.056
  742SOL     OW 6521   1.581   8.907   4.723
  742SOL    HW1 6522   1.549   8.984   4.777
  742SOL    HW2 6523   1.615   8.939   4.635
  743SOL     OW 6524   3.591   7.187   2.773
  743SOL    HW1 6525   3.558   7.277   2.800
  743SOL    HW2 6526   3.687   7.177   2.798
  744SOL     OW 6527   5.309   4.136   3.397
  744SOL    HW1 6528   5.283   4.097   3.309
  744SOL    HW2 6529   5.326   4.234   3.386
  745SOL     OW 6530   8.215   9.712   6.809
  745SOL    HW1 6531   8.255   9.653   6.739
  745SOL    HW2 6532   8.218   9.807   6.778
  746SOL     OW 6533   3.832   5.153   5.390
  746SOL    HW1 6534   3.917   5.159   5.442
  746SOL    HW2 6535   3.824   5.232   5.330
  747SOL     OW 6536   1.419   2.950   2.955
  747SOL    HW1 6537   1.433   2.986   3.047
  747SOL    HW2 6538   1.494   2.888   2.932
  748SOL     OW 6539   1.034   9.778   6.316
  748SOL    HW1 6540   1.043   9.822   6.406
  748SOL    HW2 6541   0.991   9.842   6.253
  749SOL     OW 6542   1.857   2.335   4.339
  749SOL    HW1 6543   1.936   2.333   4.278
  749SOL    HW2 6544   1.790   2.401   4.305
  750SOL     OW 6545   0.923   4.360   5.732
  750SOL    HW1 6546   0.877   4.443   5.701
  750SOL    HW2 6547   0.860   4.283   5.724
  751SOL     OW 6548   3.660   0.710   6.037
  751SOL    HW1 6549   3.755   0.680   6.026
  751SOL    HW2 6550   3.633   0.702   6.133
  752SOL     OW 6551   4.700   7.078   4.136
  752SOL    HW1 6552   4.690   7.154   4.201
  752SOL    HW2 6553   4.757   7.007   4.176
  753SOL     OW 6554   6.104   4.334   4.631
  753SOL    HW1 6555   6.011   4.299   4.644
  753SOL    HW2 6556   6.117   4.415   4.688
  754SOL     OW 6557   2.597   2.114   1.466
  754SOL    HW1 6558   2.606   2.168   1.551
  754SOL    HW2 6559   2.538   2.162   1.402
  755SOL     OW 6560   2.235  10.380   6.828
  755SOL    HW1 6561   2.226  10.280   6.824
  755SOL    HW2 6562   2.158  10.422   6.782
  756SOL     OW 6563   3.230   3.458   4.326
  756SOL    HW1 6564   3.197   3.474   4.233
  756SOL    HW2 6565   3.237   3.545   4.375
  757SOL     OW 6566   3.255   7.514   2.441
  757SOL    HW1 6567   3.214   7.592   2.489
  757SOL    HW2 6568   3.330   7.476   2.497
  758SOL     OW 6569   7.095   8.979   5.822
  758SOL    HW1 6570   7.137   8.994   5.733
  758SOL    HW2 6571   7.004   8.941   5.810
  759SOL     OW 6572   4.961   4.578   5.418
  759SOL    HW1 6573   4.958   4.605   5.322
  759SOL    HW2 6574   5.013   4.493   5.427
  760SOL     OW 6575   1.762   4.775   5.253
  760SOL    HW1 6576   1.780   4.681   5.224
  760SOL    HW2 6577   1.665   4.786   5.274
  761SOL     OW 6578   1.112   9.640   5.972
  761SOL    HW1 6579   1.055   9.600   6.043
  761SOL    HW2 6580   1.159   9.721   6.009
  762SOL     OW 6581   2.951   8.107   5.498
  762SOL    HW1 6582   2.908   8.151   5.420
  762SOL    HW2 6583   2.887   8.043   5.541
  763SOL     OW 6584   2.998   6.247   7.472
  763SOL    HW1 6585   2.950   6.175   7.422
  763SOL    HW2 6586   2.984   6.234   7.571
  764SOL     OW 6587   6.929   5.875   3.918
  764SOL    HW1 6588   6.859   5.944   3.934
  764SOL    HW2 6589   6.952   5.873   3.820
  765SOL     OW 6590   3.557   3.383   7.404
  765SOL    HW1 6591   3.591   3.336   7.486
  765SOL    HW2 6592   3.631   3.388   7.336
  766SOL     OW 6593   3.860   1.390   2.531
  766SOL    HW1 6594   3.895   1.345   2.449
  766SOL    HW2 6595   3.935   1.407   2.595
  767SOL     OW 6596  10.282   8.158   5.688
  767SOL    HW1 6597  10.255   8.079   5.743
  767SOL    HW2 6598  10.379   8.152   5.665
  768SOL     OW 6599   4.064   3.972   3.656
  768SOL    HW1 6600   4.091   3.998   3.563
  768SOL    HW2 6601   3.971   3.936   3.655
  769SOL     OW 6602   4.409   9.086   3.721
  769SOL    HW1 6603   4.389   9.179   3.690
  769SOL    HW2 6604   4.475   9.043   3.660
  770SOL     OW 6605   2.955   6.598   0.711
  770SOL    HW1 6606   2.904   6.518   0.680
  770SOL    HW2 6607   3.004   6.577   0.795
  771SOL     OW 6608  10.518   9.713   0.255
  771SOL    HW1 6609  10.543   9.737   0.162
  771SOL    HW2 6610  10.489   9.618   0.260
  772SOL     OW 6611   2.322   9.150   2.213
  772SOL    HW1 6612   2.299   9.112   2.123
  772SOL    HW2 6613   2.278   9.239   2.223
  773SOL     OW 6614   7.519   4.402   0.551
  773SOL    HW1 6615   7.470   4.476   0.506
  773SOL    HW2 6616   7.609   4.390   0.510
  774SOL     OW 6617   7.232   9.246   3.826
  774SOL    HW1 6618   7.189   9.160   3.797
  774SOL    HW2 6619   7.221   9.257   3.925
  775SOL     OW 6620   4.749   1.806   2.980
  775SOL    HW1 6621   4.813   1.806   2.903
  775SOL    HW2 6622   4.674   1.743   2.962
  776SOL     OW 6623   8.112   7.257   5.106
  776SOL    HW1 6624   8.111   7.204   5.021
  776SOL    HW2 6625   8.184   7.224   5.166
  777SOL     OW 6626   8.247   5.103   2.479
  777SOL    HW1 6627   8.344   5.122   2.488
  777SOL    HW2 6628   8.210   5.072   2.567
  778SOL     OW 6629   7.867   1.318   7.197
  778SOL    HW1 6630   7.884   1.373   7.279
  778SOL    HW2 6631   7.774   1.333   7.164
  779SOL     OW 6632  10.497   9.116   1.778
  779SOL    HW1 6633  10.573   9.132   1.716
  779SOL    HW2 6634  10.532   9.093   1.869
  780SOL     OW 6635   1.814   5.927   5.098
  780SOL    HW1 6636   1.842   5.985   5.175
  780SOL    HW2 6637   1.745   5.976   5.044
  781SOL     OW 6638   6.517   2.396   6.945
  781SOL    HW1 6639   6.505   2.405   7.044
  781SOL    HW2 6640   6.481   2.477   6.900
  782SOL     OW 6641   4.318   9.921   0.930
  782SOL    HW1 6642   4.375   9.871   0.865
  782SOL    HW2 6643   4.256   9.857   0.977
  783SOL     OW 6644   6.490  10.602   4.257
  783SOL    HW1 6645   6.430  10.658   4.313
  783SOL    HW2 6646   6.578  10.647   4.247
  784SOL     OW 6647   1.726   0.164   1.668
  784SOL    HW1 6648   1.694   0.116   1.587
  784SOL    HW2 6649   1.725   0.263   1.651
  785SOL     OW 6650   3.273   3.683   1.563
  785SOL    HW1 6651   3.258   3.586   1.576
  785SOL    HW2 6652   3.281   3.704   1.466
  786SOL     OW 6653   6.685   0.213   2.518
  786SOL    HW1 6654   6.587   0.209   2.538
  786SOL    HW2 6655   6.721   0.301   2.548
  787SOL     OW 6656   4.963   9.704   4.093
  787SOL    HW1 6657   5.041   9.764   4.110
  787SOL    HW2 6658   4.996   9.613   4.067
  788SOL     OW 6659   5.236  10.321   4.483
  788SOL    HW1 6660   5.166  10.390   4.500
  788SOL    HW2 6661   5.209  10.265   4.405
  789SOL     OW 6662   9.665   5.111   2.085
  789SOL    HW1 6663   9.585   5.089   2.028
  789SOL    HW2 6664   9.746   5.119   2.028
  790SOL     OW 6665   7.714   8.605   0.552
  790SOL    HW1 6666   7.652   8.602   0.473
  790SOL    HW2 6667   7.798   8.554   0.531
  791SOL     OW 6668  10.311   2.434   3.877
  791SOL    HW1 6669  10.235   2.461   3.936
  791SOL    HW2 6670  10.288   2.454   3.782
  792SOL     OW 6671   1.586   1.374   0.852
  792SOL    HW1 6672   1.493   1.363   0.818
  792SOL    HW2 6673   1.650   1.374   0.774
  793SOL     OW 6674   3.474   8.620   6.839
  793SOL    HW1 6675   3.456   8.552   6.769
  793SOL    HW2 6676   3.420   8.702   6.821
  794SOL     OW 6677   9.277   2.510   1.966
  794SOL    HW1 6678   9.243   2.446   1.897
  794SOL    HW2 6679   9.373   2.530   1.949
  795SOL     OW 6680   1.014   3.419   6.527
  795SOL    HW1 6681   1.049   3.498   6.578
  795SOL    HW2 6682   0.962   3.360   6.589
  796SOL     OW 6683   9.692   4.389   7.328
  796SOL    HW1 6684   9.672   4.335   7.247
  796SOL    HW2 6685   9.730   4.331   7.399
  797SOL     OW 6686   2.735   6.205   0.153
  797SOL    HW1 6687   2.753   6.271   0.226
  797SOL    HW2 6688   2.644   6.220   0.115
  798SOL     OW 6689   3.275   0.060   2.746
  798SOL    HW1 6690   3.248   0.075   2.651
  798SOL    HW2 6691   3.245   0.139   2.801
  799SOL     OW 6692   2.744   9.551   5.377
  799SOL    HW1 6693   2.818   9.570   5.442
  799SOL    HW2 6694   2.656   9.570   5.420
  800SOL     OW 6695   0.167   7.948   4.821
  800SOL    HW1 6696   0.136   7.973   4.912
  800SOL    HW2 6697   0.203   8.030   4.775
  801SOL     OW 6698   5.428   5.380   3.296
  801SOL    HW1 6699   5.492   5.452   3.269
  801SOL    HW2 6700   5.338   5.399   3.257
  802SOL     OW 6701   3.391   3.331   0.068
  802SOL    HW1 6702   3.403   3.277  -0.016
  802SOL    HW2 6703   3.339   3.414   0.046
  803SOL     OW 6704  10.540   7.496   0.361
  803SOL    HW1 6705  10.483   7.509   0.281
  803SOL    HW2 6706  10.634   7.476   0.333
  804SOL     OW 6707   9.695   2.354   5.193
  804SOL    HW1 6708   9.692   2.400   5.104
  804SOL    HW2 6709   9.719   2.258   5.180
  805SOL     OW 6710   6.155   5.990   4.882
  805SOL    HW1 6711   6.236   6.035   4.843
  805SOL    HW2 6712   6.136   5.906   4.832
  806SOL     OW 6713   8.248   0.914   7.193
  806SOL    HW1 6714   8.246   0.838   7.257
  806SOL    HW2 6715   8.186   0.896   7.116
  807SOL     OW 6716   2.965   2.413   2.449
  807SOL    HW1 6717   2.944   2.436   2.354
  807SOL    HW2 6718   3.062   2.428   2.466
  808SOL     OW 6719   6.115  10.334   3.321
  808SOL    HW1 6720   6.083  10.253   3.370
  808SOL    HW2 6721   6.108  10.414   3.380
  809SOL     OW 6722   9.962   8.769   2.360
  809SOL    HW1 6723   9.967   8.725   2.270
  809SOL    HW2 6724   9.884   8.732   2.411
  810SOL     OW 6725   9.720   3.718   6.224
  810SOL    HW1 6726   9.650   3.673   6.169
  810SOL    HW2 6727   9.766   3.651   6.282
  811SOL     OW 6728  10.249   8.461   4.195
  811SOL    HW1 6729  10.178   8.530   4.182
  811SOL    HW2 6730  10.240   8.422   4.287
  812SOL     OW 6731   2.313   6.931   7.319
  812SOL    HW1 6732   2.317   6.986   7.402
  812SOL    HW2 6733   2.316   6.834   7.343
  813SOL     OW 6734   3.730   7.346   0.137
  813SOL    HW1 6735   3.677   7.372   0.220
  813SOL    HW2 6736   3.747   7.427   0.082
  814SOL     OW 6737  10.383   3.592   0.458
  814SOL    HW1 6738  10.444   3.515   0.475
  814SOL    HW2 6739  10.434   3.678   0.465
  815SOL     OW 6740   2.382   2.030   4.020
  815SOL    HW1 6741   2.341   2.005   4.107
  815SOL    HW2 6742   2.383   1.950   3.960
  816SOL     OW 6743   9.737   2.666   6.758
  816SOL    HW1 6744   9.828   2.674   6.717
  816SOL    HW2 6745   9.677   2.735   6.718
  817SOL     OW 6746   5.854   4.559   5.983
  817SOL    HW1 6747   5.775   4.524   6.033
  817SOL    HW2 6748   5.934   4.502   6.001
  818SOL     OW 6749   0.415  10.008   4.560
  818SOL    HW1 6750   0.482  10.007   4.487
  818SOL    HW2 6751   0.376   9.916   4.572
  819SOL     OW 6752   3.512   6.198   0.293
  819SOL    HW1 6753   3.416   6.187   0.318
  819SOL    HW2 6754   3.548   6.281   0.337
  820SOL     OW 6755   4.705   6.365   7.029
  820SOL    HW1 6756   4.689   6.420   7.111
  820SOL    HW2 6757   4.734   6.273   7.055
  821SOL     OW 6758   3.691   1.955   4.767
  821SOL    HW1 6759   3.731   1.866   4.745
  821SOL    HW2 6760   3.605   1.966   4.718
  822SOL     OW 6761   4.870   5.657   3.577
  822SOL    HW1 6762   4.921   5.655   3.663
  822SOL    HW2 6763   4.928   5.623   3.503
  823SOL     OW 6764   3.437   6.584   5.986
  823SOL    HW1 6765   3.436   6.678   5.952
  823SOL    HW2 6766   3.482   6.581   6.075
  824SOL     OW 6767   2.141   2.980   6.166
  824SOL    HW1 6768   2.108   3.069   6.135
  824SOL    HW2 6769   2.240   2.985   6.182
  825SOL     OW 6770   7.615   5.304   7.355
  825SOL    HW1 6771   7.582   5.279   7.264
  825SOL    HW2 6772   7.711   5.279   7.364
  826SOL     OW 6773   6.780   5.470   5.877
  826SOL    HW1 6774   6.730   5.505   5.956
  826SOL    HW2 6775   6.734   5.390   5.840
  827SOL     OW 6776   1.418   3.852   6.566
  827SOL    HW1 6777   1.354   3.924   6.593
  827SOL    HW2 6778   1.367   3.777   6.523
  828SOL     OW 6779   6.801   8.468   5.883
  828SOL    HW1 6780   6.809   8.374   5.852
  828SOL    HW2 6781   6.891   8.513   5.877
  829SOL     OW 6782   3.373   1.405   3.360
  829SOL    HW1 6783   3.442   1.333   3.344
  829SOL    HW2 6784   3.419   1.491   3.382
  830SOL     OW 6785   5.798   5.592   0.043
  830SOL    HW1 6786   5.744   5.676   0.044
  830SOL    HW2 6787   5.741   5.517   0.010
  831SOL     OW 6788   0.132   2.908   4.790
  831SOL    HW1 6789   0.085   2.863   4.714
  831SOL    HW2 6790   0.199   2.846   4.830
  832SOL     OW 6791   9.720   2.646   7.363
  832SOL    HW1 6792   9.631   2.626   7.321
  832SOL    HW2 6793   9.789   2.582   7.327
  833SOL     OW 6794   0.370   4.141   6.941
  833SOL    HW1 6795   0.275   4.113   6.945
  833SOL    HW2 6796   0.415   4.118   7.028
  834SOL     OW 6797   1.590   0.275   6.762
  834SOL    HW1 6798   1.674   0.286   6.816
  834SOL    HW2 6799   1.527   0.215   6.810
  835SOL     OW 6800   6.540   8.708   0.555
  835SOL    HW1 6801   6.530   8.654   0.638
  835SOL    HW2 6802   6.636   8.733   0.544
  836SOL     OW 6803   8.888   0.257   0.261
  836SOL    HW1 6804   8.916   0.267   0.167
  836SOL    HW2 6805   8.789   0.250   0.266
  837SOL     OW 6806   9.265  10.241   2.714
  837SOL    HW1 6807   9.213  10.259   2.797
  837SOL    HW2 6808   9.289  10.328   2.670
  838SOL     OW 6809   6.950   8.143   0.876
  838SOL    HW1 6810   7.019   8.200   0.831
  838SOL    HW2 6811   6.881   8.202   0.918
  839SOL     OW 6812   3.270   2.881   6.696
  839SOL    HW1 6813   3.332   2.805   6.719
  839SOL    HW2 6814   3.315   2.968   6.716
  840SOL     OW 6815   4.655   9.922   4.526
  840SOL    HW1 6816   4.702   9.893   4.609
  840SOL    HW2 6817   4.716   9.979   4.472
  841SOL     OW 6818   1.902   1.582   0.510
  841SOL    HW1 6819   1.811   1.580   0.551
  841SOL    HW2 6820   1.946   1.669   0.531
  842SOL     OW 6821   5.082  10.585   7.493
  842SOL    HW1 6822   5.026  10.660   7.458
  842SOL    HW2 6823   5.022  10.512   7.527
  843SOL     OW 6824  10.533   9.601   6.404
  843SOL    HW1 6825  10.479   9.620   6.486
  843SOL    HW2 6826  10.473   9.605   6.324
  844SOL     OW 6827   2.927   6.934   0.186
  844SOL    HW1 6828   2.840   6.927   0.137
  844SOL    HW2 6829   2.972   7.020   0.161
  845SOL     OW 6830   5.363   0.221   2.396
  845SOL    HW1 6831   5.453   0.190   2.427
  845SOL    HW2 6832   5.358   0.321   2.403
  846SOL     OW 6833   5.052   3.931   1.854
  846SOL    HW1 6834   5.145   3.906   1.829
  846SOL    HW2 6835   4.987   3.869   1.810
  847SOL     OW 6836   6.013   0.689   3.346
  847SOL    HW1 6837   6.015   0.725   3.253
  847SOL    HW2 6838   5.968   0.755   3.406
  848SOL     OW 6839   5.804  10.333   3.256
  848SOL    HW1 6840   5.784  10.394   3.333
  848SOL    HW2 6841   5.903  10.316   3.252
  849SOL     OW 6842   7.701  10.525   6.001
  849SOL    HW1 6843   7.661  10.602   6.051
  849SOL    HW2 6844   7.635  10.450   5.996
  850SOL     OW 6845   6.145   8.711   1.273
  850SOL    HW1 6846   6.046   8.704   1.287
  850SOL    HW2 6847   6.191   8.720   1.361
  851SOL     OW 6848  10.284   8.023   0.098
  851SOL    HW1 6849  10.382   8.040   0.085
  851SOL    HW2 6850  10.272   7.954   0.170
  852SOL     OW 6851   0.236   5.711   4.381
  852SOL    HW1 6852   0.271   5.791   4.430
  852SOL    HW2 6853   0.143   5.730   4.348
  853SOL     OW 6854   4.538   2.735   2.280
  853SOL    HW1 6855   4.452   2.780   2.304
  853SOL    HW2 6856   4.607   2.754   2.350
  854SOL     OW 6857   6.912   0.561   3.470
  854SOL    HW1 6858   6.842   0.605   3.526
  854SOL    HW2 6859   7.003   0.588   3.501
  855SOL     OW 6860   0.020   5.717   2.628
  855SOL    HW1 6861  -0.035   5.633   2.625
  855SOL    HW2 6862   0.055   5.738   2.537
  856SOL     OW 6863   4.273   5.724   2.758
  856SOL    HW1 6864   4.372   5.714   2.771
  856SOL    HW2 6865   4.245   5.815   2.789
  857SOL     OW 6866   5.810   6.765   0.295
  857SOL    HW1 6867   5.850   6.720   0.215
  857SOL    HW2 6868   5.729   6.817   0.267
  858SOL     OW 6869   4.131   9.473   3.297
  858SOL    HW1 6870   4.134   9.436   3.390
  858SOL    HW2 6871   4.051   9.436   3.249
  859SOL     OW 6872   9.829   1.189   0.338
  859SOL    HW1 6873   9.798   1.096   0.357
  859SOL    HW2 6874   9.875   1.226   0.418
  860SOL     OW 6875   5.946   2.340   3.746
  860SOL    HW1 6876   5.900   2.412   3.798
  860SOL    HW2 6877   6.030   2.313   3.793
  861SOL     OW 6878   7.659   6.249   2.603
  861SOL    HW1 6879   7.732   6.266   2.669
  861SOL    HW2 6880   7.571   6.265   2.647
  862SOL     OW 6881   6.467   2.410   2.241
  862SOL    HW1 6882   6.513   2.498   2.232
  862SOL    HW2 6883   6.373   2.424   2.270
  863SOL     OW 6884   7.462   1.206   6.696
  863SOL    HW1 6885   7.427   1.207   6.602
  863SOL    HW2 6886   7.473   1.300   6.728
  864SOL     OW 6887   5.438   2.499   2.993
  864SOL    HW1 6888   5.463   2.595   3.006
  864SOL    HW2 6889   5.423   2.456   3.082
  865SOL     OW 6890   2.434   2.233   5.019
  865SOL    HW1 6891   2.371   2.165   5.057
  865SOL    HW2 6892   2.514   2.241   5.079
  866SOL     OW 6893   1.392   1.912   7.347
  866SOL    HW1 6894   1.317   1.846   7.339
  866SOL    HW2 6895   1.402   1.962   7.261
  867SOL     OW 6896   5.324   1.714   5.730
  867SOL    HW1 6897   5.239   1.686   5.775
  867SOL    HW2 6898   5.307   1.797   5.676
  868SOL     OW 6899   7.775   2.539   0.127
  868SOL    HW1 6900   7.710   2.491   0.184
  868SOL    HW2 6901   7.861   2.551   0.176
  869SOL     OW 6902   5.055   5.311   5.882
  869SOL    HW1 6903   4.956   5.323   5.891
  869SOL    HW2 6904   5.075   5.216   5.860
  870SOL     OW 6905  10.154  10.195   4.317
  870SOL    HW1 6906  10.155  10.223   4.413
  870SOL    HW2 6907  10.088  10.121   4.305
  871SOL     OW 6908   5.964   1.529   7.096
  871SOL    HW1 6909   5.910   1.445   7.090
  871SOL    HW2 6910   6.004   1.548   7.006
  872SOL     OW 6911   8.234   0.730   0.891
  872SOL    HW1 6912   8.239   0.794   0.815
  872SOL    HW2 6913   8.326   0.706   0.922
  873SOL     OW 6914   1.291   1.437   4.131
  873SOL    HW1 6915   1.204   1.475   4.103
  873SOL    HW2 6916   1.329   1.491   4.206
  874SOL     OW 6917   7.882   2.528   5.204
  874SOL    HW1 6918   7.933   2.442   5.216
  874SOL    HW2 6919   7.914   2.574   5.122
  875SOL     OW 6920   0.257   8.060   0.250
  875SOL    HW1 6921   0.176   8.002   0.249
  875SOL    HW2 6922   0.234   8.149   0.288
  876SOL     OW 6923   1.514   7.909   2.717
  876SOL    HW1 6924   1.486   7.837   2.654
  876SOL    HW2 6925   1.582   7.967   2.673
  877SOL     OW 6926   9.801   3.851   4.108
  877SOL    HW1 6927   9.899   3.832   4.113
  877SOL    HW2 6928   9.764   3.858   4.201
  878SOL     OW 6929   0.622   5.921   3.220
  878SOL    HW1 6930   0.592   5.826   3.221
  878SOL    HW2 6931   0.546   5.981   3.243
  879SOL     OW 6932   5.595  10.553   5.244
  879SOL    HW1 6933   5.676  10.579   5.191
  879SOL    HW2 6934   5.569  10.629   5.304
  880SOL     OW 6935  10.428   5.527   6.859
  880SOL    HW1 6936  10.379   5.440   6.875
  880SOL    HW2 6937  10.460   5.564   6.946
  881SOL     OW 6938   7.900   7.349   7.075
  881SOL    HW1 6939   7.845   7.275   7.037
  881SOL    HW2 6940   7.989   7.313   7.103
  882SOL     OW 6941  10.351   8.998   1.492
  882SOL    HW1 6942  10.385   9.049   1.572
  882SOL    HW2 6943  10.427   8.975   1.431
  883SOL     OW 6944  10.379   0.211   3.054
  883SOL    HW1 6945  10.365   0.276   3.129
  883SOL    HW2 6946  10.461   0.237   3.003
  884SOL     OW 6947   7.967   3.347   6.248
  884SOL    HW1 6948   7.947   3.393   6.162
  884SOL    HW2 6949   7.963   3.248   6.234
  885SOL     OW 6950   6.252   3.842   3.872
  885SOL    HW1 6951   6.290   3.763   3.824
  885SOL    HW2 6952   6.209   3.903   3.806
  886SOL     OW 6953   7.851   5.198   4.980
  886SOL    HW1 6954   7.906   5.152   5.051
  886SOL    HW2 6955   7.866   5.296   4.985
  887SOL     OW 6956   8.254   0.869   5.861
  887SOL    HW1 6957   8.330   0.864   5.926
  887SOL    HW2 6958   8.234   0.777   5.827
  888SOL     OW 6959   3.090   9.792   5.282
  888SOL    HW1 6960   3.104   9.794   5.381
  888SOL    HW2 6961   3.139   9.714   5.243
  889SOL     OW 6962   3.001   8.958   3.518
  889SOL    HW1 6963   3.024   8.891   3.447
  889SOL    HW2 6964   2.917   8.931   3.564
  890SOL     OW 6965   8.760   0.483   4.809
  890SOL    HW1 6966   8.722   0.504   4.720
  890SOL    HW2 6967   8.741   0.558   4.872
  891SOL     OW 6968   7.917  10.210   5.344
  891SOL    HW1 6969   7.965  10.124   5.362
  891SOL    HW2 6970   7.862  10.234   5.425
  892SOL     OW 6971   3.242   0.459   3.556
  892SOL    HW1 6972   3.304   0.518   3.505
  892SOL    HW2 6973   3.183   0.409   3.492
  893SOL     OW 6974   6.745   8.720   0.240
  893SOL    HW1 6975   6.704   8.637   0.203
  893SOL    HW2 6976   6.711   8.799   0.188
  894SOL     OW 6977   5.616   3.244   2.898
  894SOL    HW1 6978   5.559   3.300   2.838
  894SOL    HW2 6979   5.711   3.275   2.894
  895SOL     OW 6980   7.557   7.736   0.142
  895SOL    HW1 6981   7.484   7.673   0.168
  895SOL    HW2 6982   7.567   7.737   0.043
  896SOL     OW 6983   7.091   9.994   6.813
  896SOL    HW1 6984   7.107   9.916   6.874
  896SOL    HW2 6985   7.078   9.961   6.720
  897SOL     OW 6986   2.762   6.734   2.759
  897SOL    HW1 6987   2.794   6.771   2.846
  897SOL    HW2 6988   2.803   6.644   2.744
  898SOL     OW 6989   1.198   4.192   3.301
  898SOL    HW1 6990   1.226   4.148   3.386
  898SOL    HW2 6991   1.279   4.228   3.254
  899SOL     OW 6992   2.193   4.814   5.766
  899SOL    HW1 6993   2.191   4.746   5.839
  899SOL    HW2 6994   2.210   4.768   5.679
  900SOL     OW 6995   3.237   0.558   1.444
  900SOL    HW1 6996   3.208   0.548   1.350
  900SOL    HW2 6997   3.335   0.539   1.452
  901SOL     OW 6998   2.562   6.755   3.188
  901SOL    HW1 6999   2.512   6.753   3.102
  901SOL    HW2 7000   2.622   6.676   3.194
  902SOL     OW 7001   2.432   6.979   1.788
  902SOL    HW1 7002   2.466   6.895   1.830
  902SOL    HW2 7003   2.490   7.056   1.815
  903SOL     OW 7004   6.757   2.230   5.983
  903SOL    HW1 7005   6.697   2.286   5.926
  903SOL    HW2 7006   6.770   2.276   6.071
  904SOL     OW 7007   2.653   1.689   7.118
  904SOL    HW1 7008   2.706   1.612   7.082
  904SOL    HW2 7009   2.580   1.712   7.054
  905SOL     OW 7010   9.645   0.574   4.496
  905SOL    HW1 7011   9.575   0.631   4.540
  905SOL    HW2 7012   9.736   0.607   4.520
  906SOL     OW 7013   8.464   3.826   1.397
  906SOL    HW1 7014   8.478   3.909   1.451
  906SOL    HW2 7015   8.551   3.796   1.359
  907SOL     OW 7016   2.064   5.696   6.995
  907SOL    HW1 7017   2.004   5.649   6.932
  907SOL    HW2 7018   2.141   5.637   7.019
  908SOL     OW 7019   9.137   4.825   3.415
  908SOL    HW1 7020   9.072   4.843   3.489
  908SOL    HW2 7021   9.214   4.772   3.450
  909SOL     OW 7022  10.178   3.876   1.848
  909SOL    HW1 7023  10.238   3.799   1.827
  909SOL    HW2 7024  10.093   3.867   1.798
  910SOL     OW 7025   3.699   6.100   1.850
  910SOL    HW1 7026   3.786   6.107   1.800
  910SOL    HW2 7027   3.656   6.013   1.830
  911SOL     OW 7028   9.036   8.471   6.668
  911SOL    HW1 7029   8.988   8.383   6.666
  911SOL    HW2 7030   9.132   8.457   6.644
  912SOL     OW 7031   1.051   7.150   7.437
  912SOL    HW1 7032   1.142   7.179   7.467
  912SOL    HW2 7033   1.025   7.201   7.354
  913SOL     OW 7034   4.030   6.750   3.612
  913SOL    HW1 7035   3.951   6.779   3.558
  913SOL    HW2 7036   4.114   6.773   3.563
  914SOL     OW 7037   3.600   3.384   4.459
  914SOL    HW1 7038   3.523   3.354   4.514
  914SOL    HW2 7039   3.597   3.339   4.369
  915SOL     OW 7040   4.988   2.323   3.269
  915SOL    HW1 7041   4.912   2.352   3.211
  915SOL    HW2 7042   5.068   2.304   3.211
  916SOL     OW 7043   5.905   1.805   4.433
  916SOL    HW1 7044   5.872   1.882   4.487
  916SOL    HW2 7045   5.944   1.736   4.495
  917SOL     OW 7046   2.127   9.973   6.327
  917SOL    HW1 7047   2.222   9.946   6.345
  917SOL    HW2 7048   2.124  10.070   6.307
  918SOL     OW 7049   2.975   9.933   0.891
  918SOL    HW1 7050   3.044  10.006   0.891
  918SOL    HW2 7051   2.890   9.967   0.931
  919SOL     OW 7052   6.544   5.405   4.464
  919SOL    HW1 7053   6.473   5.367   4.524
  919SOL    HW2 7054   6.532   5.370   4.371
  920SOL     OW 7055   1.068   9.568   0.088
  920SOL    HW1 7056   1.116   9.547   0.002
  920SOL    HW2 7057   1.069   9.488   0.147
  921SOL     OW 7058   3.934   7.395   4.434
  921SOL    HW1 7059   4.012   7.435   4.388
  921SOL    HW2 7060   3.965   7.347   4.517
  922SOL     OW 7061   0.968   1.225   0.249
  922SOL    HW1 7062   0.911   1.149   0.217
  922SOL    HW2 7063   1.042   1.240   0.184
  923SOL     OW 7064   1.458   7.369   6.937
  923SOL    HW1 7065   1.378   7.377   6.997
  923SOL    HW2 7066   1.537   7.340   6.991
  924SOL     OW 7067   3.860   6.713   5.359
  924SOL    HW1 7068   3.918   6.759   5.426
  924SOL    HW2 7069   3.787   6.663   5.407
  925SOL     OW 7070   2.155   0.035   2.733
  925SOL    HW1 7071   2.082   0.102   2.747
  925SOL    HW2 7072   2.127  -0.053   2.769
  926SOL     OW 7073   6.262   3.765   1.145
  926SOL    HW1 7074   6.283   3.705   1.221
  926SOL    HW2 7075   6.339   3.764   1.079
  927SOL     OW 7076   2.258   5.741   3.600
  927SOL    HW1 7077   2.270   5.835   3.568
  927SOL    HW2 7078   2.234   5.682   3.523
  928SOL     OW 7079   4.742   4.742   3.742
  928SOL    HW1 7080   4.672   4.809   3.720
  928SOL    HW2 7081   4.750   4.734   3.841
  929SOL     OW 7082   0.397   4.111   3.918
  929SOL    HW1 7083   0.316   4.157   3.882
  929SOL    HW2 7084   0.456   4.083   3.842
  930SOL     OW 7085   6.180   9.716   0.124
  930SOL    HW1 7086   6.258   9.752   0.177
  930SOL    HW2 7087   6.096   9.731   0.176
  931SOL     OW 7088   5.545   5.487   2.433
  931SOL    HW1 7089   5.611   5.548   2.391
  931SOL    HW2 7090   5.536   5.404   2.378
  932SOL     OW 7091   0.864   7.402   3.820
  932SOL    HW1 7092   0.914   7.385   3.736
  932SOL    HW2 7093   0.911   7.473   3.873
  933SOL     OW 7094   2.751   0.014   0.593
  933SOL    HW1 7095   2.728   0.029   0.496
  933SOL    HW2 7096   2.703   0.082   0.648
  934SOL     OW 7097   6.091   8.477   2.861
  934SOL    HW1 7098   6.012   8.534   2.838
  934SOL    HW2 7099   6.134   8.511   2.945
  935SOL     OW 7100   2.087  10.052   3.542
  935SOL    HW1 7101   2.025   9.979   3.514
  935SOL    HW2 7102   2.124  10.032   3.633
  936SOL     OW 7103   5.570  10.170   5.886
  936SOL    HW1 7104   5.556  10.110   5.965
  936SOL    HW2 7105   5.566  10.115   5.802
  937SOL     OW 7106   3.045   9.508   7.230
  937SOL    HW1 7107   2.957   9.461   7.236
  937SOL    HW2 7108   3.034   9.603   7.259
  938SOL     OW 7109   3.894   6.833   0.488
  938SOL    HW1 7110   3.973   6.870   0.438
  938SOL    HW2 7111   3.837   6.909   0.520
  939SOL     OW 7112   5.802   7.449   0.839
  939SOL    HW1 7113   5.858   7.496   0.907
  939SOL    HW2 7114   5.833   7.354   0.831
  940SOL     OW 7115   7.757   0.380   2.860
  940SOL    HW1 7116   7.807   0.460   2.827
  940SOL    HW2 7117   7.818   0.321   2.913
  941SOL     OW 7118  10.432   6.771   2.337
  941SOL    HW1 7119  10.406   6.799   2.245
  941SOL    HW2 7120  10.478   6.846   2.384
  942SOL     OW 7121   7.820   2.217   4.945
  942SOL    HW1 7122   7.768   2.234   5.029
  942SOL    HW2 7123   7.900   2.278   4.942
  943SOL     OW 7124   0.317   2.950   0.683
  943SOL    HW1 7125   0.334   2.960   0.781
  943SOL    HW2 7126   0.394   2.902   0.641
  944SOL     OW 7127   9.774  10.155   3.627
  944SOL    HW1 7128   9.816  10.237   3.588
  944SOL    HW2 7129   9.842  10.082   3.632
  945SOL     OW 7130   4.842  10.558   0.645
  945SOL    HW1 7131   4.763  10.513   0.603
  945SOL    HW2 7132   4.834  10.554   0.745
  946SOL     OW 7133   6.769   4.961   0.738
  946SOL    HW1 7134   6.735   4.882   0.687
  946SOL    HW2 7135   6.692   5.011   0.775
  947SOL     OW 7136  10.364   0.442   3.467
  947SOL    HW1 7137  10.310   0.433   3.550
  947SOL    HW2 7138  10.460   0.424   3.488
  948SOL     OW 7139   3.901   1.591   6.461
  948SOL    HW1 7140   3.819   1.603   6.404
  948SOL    HW2 7141   3.919   1.494   6.473
  949SOL     OW 7142   0.983   0.936   0.069
  949SOL    HW1 7143   1.001   0.879   0.149
  949SOL    HW2 7144   1.033   0.901  -0.010
  950SOL     OW 7145   7.868   9.696   4.871
  950SOL    HW1 7146   7.827   9.688   4.962
  950SOL    HW2 7147   7.960   9.733   4.880
  951SOL     OW 7148   3.044   0.092   1.829
  951SOL    HW1 7149   2.957   0.044   1.842
  951SOL    HW2 7150   3.038   0.149   1.747
  952SOL     OW 7151   2.368  10.131   1.703
  952SOL    HW1 7152   2.354  10.068   1.627
  952SOL    HW2 7153   2.466  10.146   1.716
  953SOL     OW 7154   9.740   5.301   6.664
  953SOL    HW1 7155   9.783   5.363   6.730
  953SOL    HW2 7156   9.645   5.329   6.648
  954SOL     OW 7157   9.040   4.154   2.787
  954SOL    HW1 7158   8.993   4.217   2.725
  954SOL    HW2 7159   9.115   4.203   2.833
  955SOL     OW 7160   3.779   3.627   0.780
  955SOL    HW1 7161   3.765   3.669   0.868
  955SOL    HW2 7162   3.691   3.596   0.743
  956SOL     OW 7163   1.900   7.197   2.997
  956SOL    HW1 7164   1.893   7.097   2.995
  956SOL    HW2 7165   1.969   7.224   3.065
  957SOL     OW 7166   1.717   4.505   1.771
  957SOL    HW1 7167   1.804   4.535   1.733
  957SOL    HW2 7168   1.729   4.489   1.870
  958SOL     OW 7169   8.310   5.441   1.805
  958SOL    HW1 7170   8.394   5.488   1.777
  958SOL    HW2 7171   8.245   5.440   1.730
  959SOL     OW 7172   3.234   8.057   2.768
  959SOL    HW1 7173   3.193   8.059   2.859
  959SOL    HW2 7174   3.314   7.996   2.768
  960SOL     OW 7175   5.788   6.786   3.944
  960SOL    HW1 7176   5.869   6.842   3.961
  960SOL    HW2 7177   5.741   6.770   4.031
  961SOL     OW 7178   6.645   3.328   5.759
  961SOL    HW1 7179   6.675   3.324   5.663
  961SOL    HW2 7180   6.546   3.328   5.763
  962SOL     OW 7181  10.380   3.461   3.332
  962SOL    HW1 7182  10.469   3.427   3.363
  962SOL    HW2 7183  10.344   3.398   3.263
  963SOL     OW 7184   1.200   4.577   3.689
  963SOL    HW1 7185   1.266   4.619   3.751
  963SOL    HW2 7186   1.133   4.646   3.660
  964SOL     OW 7187   4.589   8.122   5.745
  964SOL    HW1 7188   4.610   8.153   5.838
  964SOL    HW2 7189   4.532   8.190   5.700
  965SOL     OW 7190   9.107   2.107   5.145
  965SOL    HW1 7191   9.174   2.065   5.084
  965SOL    HW2 7192   9.016   2.103   5.103
  966SOL     OW 7193   5.663   3.441   6.931
  966SOL    HW1 7194   5.704   3.446   7.022
  966SOL    HW2 7195   5.732   3.463   6.862
  967SOL     OW 7196   4.648   2.836   2.507
  967SOL    HW1 7197   4.621   2.781   2.587
  967SOL    HW2 7198   4.744   2.862   2.515
  968SOL     OW 7199   0.964   2.519   5.188
  968SOL    HW1 7200   0.984   2.437   5.241
  968SOL    HW2 7201   1.028   2.526   5.112
  969SOL     OW 7202   4.099   3.903   2.330
  969SOL    HW1 7203   4.173   3.970   2.331
  969SOL    HW2 7204   4.021   3.939   2.382
  970SOL     OW 7205   1.911   9.600   1.239
  970SOL    HW1 7206   1.893   9.527   1.173
  970SOL    HW2 7207   1.830   9.616   1.294
  971SOL     OW 7208   7.293  10.526   6.588
  971SOL    HW1 7209   7.350  10.444   6.592
  971SOL    HW2 7210   7.299  10.575   6.675
  972SOL     OW 7211   2.330   0.023   5.186
  972SOL    HW1 7212   2.278   0.082   5.124
  972SOL    HW2 7213   2.427   0.029   5.165
  973SOL     OW 7214   3.482   0.852   4.349
  973SOL    HW1 7215   3.418   0.775   4.349
  973SOL    HW2 7216   3.532   0.853   4.435
  974SOL     OW 7217   5.493   4.781   6.830
  974SOL    HW1 7218   5.404   4.754   6.791
  974SOL    HW2 7219   5.566   4.739   6.777
  975SOL     OW 7220   1.660   0.024   3.770
  975SOL    HW1 7221   1.616  -0.066   3.775
  975SOL    HW2 7222   1.631   0.080   3.848
  976SOL     OW 7223   4.694   2.078   5.716
  976SOL    HW1 7224   4.692   2.150   5.786
  976SOL    HW2 7225   4.754   2.106   5.641
  977SOL     OW 7226   6.088   5.789   0.280
  977SOL    HW1 7227   6.081   5.739   0.194
  977SOL    HW2 7228   6.126   5.880   0.263
  978SOL     OW 7229   2.906   6.398   6.222
  978SOL    HW1 7230   2.808   6.386   6.239
  978SOL    HW2 7231   2.952   6.310   6.232
  979SOL     OW 7232   4.564   4.901   0.791
  979SOL    HW1 7233   4.629   4.840   0.836
  979SOL    HW2 7234   4.582   4.995   0.819
  980SOL     OW 7235   6.343   3.526   6.851
  980SOL    HW1 7236   6.386   3.617   6.856
  980SOL    HW2 7237   6.275   3.526   6.778
  981SOL     OW 7238  10.061   0.940   6.658
  981SOL    HW1 7239  10.118   0.885   6.597
  981SOL    HW2 7240  10.107   0.952   6.746
  982SOL     OW 7241   0.530   0.247   3.858
  982SOL    HW1 7242   0.597   0.319   3.839
  982SOL    HW2 7243   0.442   0.287   3.879
  983SOL     OW 7244   2.552  10.353   2.695
  983SOL    HW1 7245   2.590  10.445   2.690
  983SOL    HW2 7246   2.622  10.289   2.726
  984SOL     OW 7247   9.528   3.370   1.109
  984SOL    HW1 7248   9.515   3.427   1.190
  984SOL    HW2 7249   9.462   3.396   1.038
  985SOL     OW 7250   7.542   4.824   6.928
  985SOL    HW1 7251   7.545   4.725   6.936
  985SOL    HW2 7252   7.619   4.856   6.874
  986SOL     OW 7253   9.781   0.797   7.365
  986SOL    HW1 7254   9.879   0.808   7.347
  986SOL    HW2 7255   9.748   0.715   7.319
  987SOL     OW 7256   1.854   5.698   3.973
  987SOL    HW1 7257   1.881   5.665   3.883
  987SOL    HW2 7258   1.933   5.694   4.035
  988SOL     OW 7259   3.315   3.692   4.519
  988SOL    HW1 7260   3.365   3.665   4.601
  988SOL    HW2 7261   3.263   3.775   4.538
  989SOL     OW 7262   3.208   2.061   1.225
  989SOL    HW1 7263   3.131   2.021   1.176
  989SOL    HW2 7264   3.179   2.145   1.270
  990SOL     OW 7265   2.898  10.587   6.216
  990SOL    HW1 7266   2.907  10.671   6.270
  990SOL    HW2 7267   2.987  10.541   6.211
  991SOL     OW 7268   2.134   7.557   4.721
  991SOL    HW1 7269   2.103   7.512   4.805
  991SOL    HW2 7270   2.105   7.653   4.722
  992SOL     OW 7271   0.510   0.858   3.755
  992SOL    HW1 7272   0.479   0.896   3.843
  992SOL    HW2 7273   0.583   0.915   3.718
  993SOL     OW 7274   1.214   6.888   3.653
  993SOL    HW1 7275   1.280   6.814   3.665
  993SOL    HW2 7276   1.161   6.872   3.569
  994SOL     OW 7277   9.941   2.730   0.418
  994SOL    HW1 7278   9.856   2.702   0.374
  994SOL    HW2 7279  10.015   2.669   0.391
  995SOL     OW 7280   1.069   3.470   1.518
  995SOL    HW1 7281   1.142   3.428   1.464
  995SOL    HW2 7282   1.054   3.563   1.488
  996SOL     OW 7283   7.008   4.532   3.426
  996SOL    HW1 7284   6.996   4.531   3.327
  996SOL    HW2 7285   7.106   4.532   3.448
  997SOL     OW 7286   8.982   5.212   6.792
  997SOL    HW1 7287   9.037   5.247   6.716
  997SOL    HW2 7288   8.988   5.276   6.869
  998SOL     OW 7289   9.900   8.190   0.045
  998SOL    HW1 7290   9.808   8.190   0.085
  998SOL    HW2 7291   9.921   8.098   0.012
  999SOL     OW 7292   1.406   8.317   6.732
  999SOL    HW1 7293   1.335   8.387   6.744
  999SOL    HW2 7294   1.454   8.333   6.646
 1000SOL     OW 7295   0.474   8.584   2.807
 1000SOL    HW1 7296   0.429   8.567   2.719
 1000SOL    HW2 7297   0.539   8.510   2.825
 1001SOL     OW 7298   4.302  10.530   2.531
 1001SOL    HW1 7299   4.339  10.534   2.438
 1001SOL    HW2 7300   4.350  10.597   2.588
 1002SOL     OW 7301   8.534   0.222   7.041
 1002SOL    HW1 7302   8.567   0.136   7.003
 1002SOL    HW2 7303   8.603   0.260   7.103
 1003SOL     OW 7304   3.348  10.549   0.534
 1003SOL    HW1 7305   3.399  10.608   0.596
 1003SOL    HW2 7306   3.409  10.480   0.496
 1004SOL     OW 7307   5.629   2.898   2.387
 1004SOL    HW1 7308   5.578   2.816   2.414
 1004SOL    HW2 7309   5.699   2.917   2.456
 1005SOL     OW 7310   8.825   4.480   6.947
 1005SOL    HW1 7311   8.744   4.530   6.978
 1005SOL    HW2 7312   8.872   4.535   6.877
 1006SOL     OW 7313   3.395   8.083   6.142
 1006SOL    HW1 7314   3.376   8.075   6.044
 1006SOL    HW2 7315   3.333   8.149   6.184
 1007SOL     OW 7316   4.722   5.365   3.991
 1007SOL    HW1 7317   4.796   5.363   3.923
 1007SOL    HW2 7318   4.758   5.396   4.079
 1008SOL     OW 7319   4.627   5.096   1.597
 1008SOL    HW1 7320   4.588   5.183   1.569
 1008SOL    HW2 7321   4.573   5.059   1.673
 1009SOL     OW 7322   0.466   6.991   0.254
 1009SOL    HW1 7323   0.446   7.020   0.161
 1009SOL    HW2 7324   0.410   6.912   0.278
 1010SOL     OW 7325   8.281   4.037   2.168
 1010SOL    HW1 7326   8.298   4.081   2.255
 1010SOL    HW2 7327   8.296   3.939   2.176
 1011SOL     OW 7328   2.042   8.329   3.331
 1011SOL    HW1 7329   2.045   8.423   3.297
 1011SOL    HW2 7330   1.966   8.319   3.395
 1012SOL     OW 7331   0.382   0.198   0.898
 1012SOL    HW1 7332   0.285   0.224   0.893
 1012SOL    HW2 7333   0.396   0.111   0.852
 1013SOL     OW 7334   1.791   7.542   0.878
 1013SOL    HW1 7335   1.703   7.576   0.846
 1013SOL    HW2 7336   1.783   7.445   0.902
 1014SOL     OW 7337   3.191   1.420   2.047
 1014SOL    HW1 7338   3.187   1.320   2.042
 1014SOL    HW2 7339   3.227   1.456   1.961
 1015SOL     OW 7340   4.621   5.413   1.757
 1015SOL    HW1 7341   4.593   5.509   1.759
 1015SOL    HW2 7342   4.697   5.399   1.821
 1016SOL     OW 7343   2.569   8.743   4.001
 1016SOL    HW1 7344   2.631   8.669   3.978
 1016SOL    HW2 7345   2.525   8.724   4.089
 1017SOL     OW 7346   8.791   3.042   2.592
 1017SOL    HW1 7347   8.736   3.105   2.647
 1017SOL    HW2 7348   8.732   2.995   2.526
 1018SOL     OW 7349   6.054   8.300   5.980
 1018SOL    HW1 7350   5.988   8.250   6.036
 1018SOL    HW2 7351   6.008   8.332   5.896
 1019SOL     OW 7352   8.936   3.551   3.431
 1019SOL    HW1 7353   8.872   3.474   3.432
 1019SOL    HW2 7354   8.951   3.584   3.524
 1020SOL     OW 7355  10.503   5.537   4.001
 1020SOL    HW1 7356  10.481   5.442   4.023
 1020SOL    HW2 7357  10.466   5.560   3.911
 1021SOL     OW 7358   0.554   3.949   4.805
 1021SOL    HW1 7359   0.651   3.972   4.795
 1021SOL    HW2 7360   0.538   3.856   4.773
 1022SOL     OW 7361   3.863   6.658   0.668
 1022SOL    HW1 7362   3.874   6.741   0.611
 1022SOL    HW2 7363   3.797   6.597   0.622
 1023SOL     OW 7364   8.304   1.707   0.115
 1023SOL    HW1 7365   8.278   1.629   0.173
 1023SOL    HW2 7366   8.344   1.673   0.030
 1024SOL     OW 7367   2.155   4.812   0.956
 1024SOL    HW1 7368   2.238   4.865   0.935
 1024SOL    HW2 7369   2.172   4.715   0.938
 1025SOL     OW 7370   5.752   2.919   2.076
 1025SOL    HW1 7371   5.797   2.947   2.161
 1025SOL    HW2 7372   5.750   2.996   2.013
 1026SOL     OW 7373   7.882   3.391   6.576
 1026SOL    HW1 7374   7.962   3.338   6.603
 1026SOL    HW2 7375   7.907   3.457   6.506
 1027SOL     OW 7376   6.599   5.173   6.081
 1027SOL    HW1 7377   6.695   5.196   6.097
 1027SOL    HW2 7378   6.562   5.127   6.162
 1028SOL     OW 7379   2.668   9.611   3.395
 1028SOL    HW1 7380   2.714   9.699   3.409
 1028SOL    HW2 7381   2.625   9.582   3.481
 1029SOL     OW 7382   4.829   2.335   1.312
 1029SOL    HW1 7383   4.745   2.329   1.365
 1029SOL    HW2 7384   4.806   2.370   1.221
 1030SOL     OW 7385   3.421   5.222   5.401
 1030SOL    HW1 7386   3.461   5.308   5.430
 1030SOL    HW2 7387   3.367   5.183   5.476
 1031SOL     OW 7388   1.736   8.380   0.951
 1031SOL    HW1 7389   1.702   8.423   0.868
 1031SOL    HW2 7390   1.724   8.281   0.945
 1032SOL     OW 7391   1.051   9.942   3.253
 1032SOL    HW1 7392   1.143   9.921   3.221
 1032SOL    HW2 7393   0.994   9.860   3.248
 1033SOL     OW 7394   6.429   9.681   6.746
 1033SOL    HW1 7395   6.427   9.665   6.845
 1033SOL    HW2 7396   6.409   9.595   6.698
 1034SOL     OW 7397   0.378   8.497   2.235
 1034SOL    HW1 7398   0.434   8.415   2.243
 1034SOL    HW2 7399   0.291   8.474   2.190
 1035SOL     OW 7400   1.849   0.113   4.498
 1035SOL    HW1 7401   1.946   0.093   4.482
 1035SOL    HW2 7402   1.793   0.038   4.464
 1036SOL     OW 7403   2.868   8.273   4.744
 1036SOL    HW1 7404   2.902   8.361   4.775
 1036SOL    HW2 7405   2.932   8.233   4.679
 1037SOL     OW 7406   4.668   7.299   1.769
 1037SOL    HW1 7407   4.731   7.286   1.692
 1037SOL    HW2 7408   4.679   7.224   1.834
 1038SOL     OW 7409   3.107   5.661   1.677
 1038SOL    HW1 7410   3.200   5.651   1.639
 1038SOL    HW2 7411   3.076   5.755   1.664
 1039SOL     OW 7412   8.609   9.156   6.549
 1039SOL    HW1 7413   8.598   9.204   6.636
 1039SOL    HW2 7414   8.556   9.072   6.551
 1040SOL     OW 7415   1.318   6.117   3.350
 1040SOL    HW1 7416   1.237   6.115   3.410
 1040SOL    HW2 7417   1.368   6.031   3.359
 1041SOL     OW 7418  10.354   0.831   5.065
 1041SOL    HW1 7419  10.297   0.912   5.061
 1041SOL    HW2 7420  10.297   0.751   5.087
 1042SOL     OW 7421   4.449   7.793   5.608
 1042SOL    HW1 7422   4.388   7.755   5.679
 1042SOL    HW2 7423   4.512   7.722   5.577
 1043SOL     OW 7424   6.121   6.202   5.906
 1043SOL    HW1 7425   6.166   6.129   5.957
 1043SOL    HW2 7426   6.097   6.277   5.968
 1044SOL     OW 7427   7.881   0.951   0.970
 1044SOL    HW1 7428   7.841   0.862   0.950
 1044SOL    HW2 7429   7.977   0.951   0.942
 1045SOL     OW 7430   6.132   4.088   3.737
 1045SOL    HW1 7431   6.176   4.120   3.653
 1045SOL    HW2 7432   6.137   4.159   3.807
 1046SOL     OW 7433   0.626   4.055   0.187
 1046SOL    HW1 7434   0.575   3.992   0.128
 1046SOL    HW2 7435   0.723   4.029   0.188
 1047SOL     OW 7436   5.910   8.743   2.404
 1047SOL    HW1 7437   5.847   8.775   2.333
 1047SOL    HW2 7438   5.892   8.793   2.489
 1048SOL     OW 7439   7.583   2.601   2.287
 1048SOL    HW1 7440   7.680   2.581   2.273
 1048SOL    HW2 7441   7.572   2.699   2.305
 1049SOL     OW 7442   8.051   9.310   5.566
 1049SOL    HW1 7443   8.070   9.245   5.639
 1049SOL    HW2 7444   8.081   9.272   5.478
 1050SOL     OW 7445   6.427   2.405   1.841
 1050SOL    HW1 7446   6.479   2.490   1.852
 1050SOL    HW2 7447   6.458   2.339   1.909
 1051SOL     OW 7448   0.978   4.987   4.308
 1051SOL    HW1 7449   0.911   5.050   4.347
 1051SOL    HW2 7450   1.003   5.018   4.216
 1052SOL     OW 7451   8.439   0.262   4.125
 1052SOL    HW1 7452   8.524   0.212   4.140
 1052SOL    HW2 7453   8.388   0.220   4.050
 1053SOL     OW 7454   4.375   9.131   3.318
 1053SOL    HW1 7455   4.410   9.204   3.259
 1053SOL    HW2 7456   4.436   9.118   3.396
 1054SOL     OW 7457   4.974   3.894   7.095
 1054SOL    HW1 7458   5.030   3.812   7.103
 1054SOL    HW2 7459   4.936   3.899   7.003
 1055SOL     OW 7460   7.804   4.264   5.579
 1055SOL    HW1 7461   7.866   4.330   5.536
 1055SOL    HW2 7462   7.855   4.206   5.642
 1056SOL     OW 7463   4.003   6.409   5.789
 1056SOL    HW1 7464   3.941   6.433   5.714
 1056SOL    HW2 7465   3.989   6.313   5.814
 1057SOL     OW 7466   3.633   0.763   0.443
 1057SOL    HW1 7467   3.631   0.680   0.386
 1057SOL    HW2 7468   3.714   0.817   0.419
 1058SOL     OW 7469   5.258   9.459   2.407
 1058SOL    HW1 7470   5.260   9.410   2.494
 1058SOL    HW2 7471   5.275   9.395   2.332
 1059SOL     OW 7472   5.672   6.953   5.519
 1059SOL    HW1 7473   5.585   6.989   5.552
 1059SOL    HW2 7474   5.665   6.933   5.421
 1060SOL     OW 7475   2.902   1.110   3.642
 1060SOL    HW1 7476   2.918   1.197   3.597
 1060SOL    HW2 7477   2.822   1.117   3.702
 1061SOL     OW 7478   6.459   0.073   3.305
 1061SOL    HW1 7479   6.500  -0.014   3.330
 1061SOL    HW2 7480   6.482   0.142   3.373
 1062SOL     OW 7481   7.212   4.379   7.502
 1062SOL    HW1 7482   7.220   4.373   7.402
 1062SOL    HW2 7483   7.279   4.444   7.537
 1063SOL     OW 7484  10.339   4.192   4.450
 1063SOL    HW1 7485  10.367   4.155   4.361
 1063SOL    HW2 7486  10.241   4.175   4.463
 1064SOL     OW 7487   3.118   1.702   5.963
 1064SOL    HW1 7488   3.149   1.768   6.031
 1064SOL    HW2 7489   3.023   1.678   5.982
 1065SOL     OW 7490   8.777   0.974   0.275
 1065SOL    HW1 7491   8.736   0.941   0.190
 1065SOL    HW2 7492   8.705   1.003   0.339
 1066SOL     OW 7493   5.094   3.473   3.493
 1066SOL    HW1 7494   5.174   3.522   3.459
 1066SOL    HW2 7495   5.106   3.375   3.477
 1067SOL     OW 7496   8.270   3.295   6.248
 1067SOL    HW1 7497   8.175   3.282   6.276
 1067SOL    HW2 7498   8.324   3.215   6.275
 1068SOL     OW 7499   6.696   3.745   7.172
 1068SOL    HW1 7500   6.630   3.753   7.246
 1068SOL    HW2 7501   6.774   3.690   7.202
 1069SOL     OW 7502  10.391   3.844   0.103
 1069SOL    HW1 7503  10.352   3.883   0.021
 1069SOL    HW2 7504  10.395   3.744   0.095
 1070SOL     OW 7505   4.852   3.492   3.619
 1070SOL    HW1 7506   4.938   3.471   3.572
 1070SOL    HW2 7507   4.777   3.443   3.574
 1071SOL     OW 7508   7.151   0.486   1.622
 1071SOL    HW1 7509   7.215   0.413   1.597
 1071SOL    HW2 7510   7.169   0.515   1.716
 1072SOL     OW 7511  10.463   8.222   0.642
 1072SOL    HW1 7512  10.420   8.312   0.633
 1072SOL    HW2 7513  10.561   8.234   0.655
 1073SOL     OW 7514   8.242   4.137   1.739
 1073SOL    HW1 7515   8.169   4.121   1.806
 1073SOL    HW2 7516   8.330   4.116   1.781
 1074SOL     OW 7517   4.973   1.237   0.483
 1074SOL    HW1 7518   4.917   1.181   0.420
 1074SOL    HW2 7519   4.985   1.189   0.569
 1075SOL     OW 7520   6.050   4.571   0.003
 1075SOL    HW1 7521   6.086   4.563   0.095
 1075SOL    HW2 7522   6.077   4.658  -0.036
 1076SOL     OW 7523  10.506   5.786   0.385
 1076SOL    HW1 7524  10.427   5.848   0.383
 1076SOL    HW2 7525  10.550   5.784   0.295
 1077SOL     OW 7526   0.722   7.205   0.054
 1077SOL    HW1 7527   0.764   7.165   0.135
 1077SOL    HW2 7528   0.633   7.162   0.037
 1078SOL     OW 7529   2.451   9.491   5.022
 1078SOL    HW1 7530   2.526   9.487   5.088
 1078SOL    HW2 7531   2.367   9.456   5.065
 1079SOL     OW 7532   4.180   5.616   3.241
 1079SOL    HW1 7533   4.210   5.523   3.218
 1079SOL    HW2 7534   4.129   5.654   3.164
 1080SOL     OW 7535   3.849   1.920   0.081
 1080SOL    HW1 7536   3.761   1.882   0.110
 1080SOL    HW2 7537   3.917   1.848   0.076
 1081SOL     OW 7538   1.371   4.337   4.860
 1081SOL    HW1 7539   1.318   4.374   4.784
 1081SOL    HW2 7540   1.397   4.243   4.839
 1082SOL     OW 7541   8.785   2.208   4.792
 1082SOL    HW1 7542   8.780   2.307   4.809
 1082SOL    HW2 7543   8.870   2.187   4.744
 1083SOL     OW 7544   9.315   7.413   7.449
 1083SOL    HW1 7545   9.269   7.328   7.473
 1083SOL    HW2 7546   9.252   7.490   7.461
 1084SOL     OW 7547   3.696   2.877   0.095
 1084SOL    HW1 7548   3.604   2.872   0.056
 1084SOL    HW2 7549   3.725   2.972   0.101
 1085SOL     OW 7550   9.398   5.249   1.124
 1085SOL    HW1 7551   9.432   5.309   1.197
 1085SOL    HW2 7552   9.455   5.260   1.043
 1086SOL     OW 7553   8.462   1.067   0.648
 1086SOL    HW1 7554   8.482   1.062   0.746
 1086SOL    HW2 7555   8.539   1.109   0.600
 1087SOL     OW 7556   8.475   3.629   3.967
 1087SOL    HW1 7557   8.468   3.677   3.880
 1087SOL    HW2 7558   8.426   3.680   4.038
 1088SOL     OW 7559   4.874  10.355   4.669
 1088SOL    HW1 7560   4.903  10.389   4.580
 1088SOL    HW2 7561   4.954  10.343   4.727
 1089SOL     OW 7562   9.790   3.014   1.235
 1089SOL    HW1 7563   9.827   2.966   1.155
 1089SOL    HW2 7564   9.690   3.004   1.238
 1090SOL     OW 7565   7.308   0.033   6.866
 1090SOL    HW1 7566   7.285   0.127   6.839
 1090SOL    HW2 7567   7.287   0.020   6.963
 1091SOL     OW 7568   4.699   4.075   0.859
 1091SOL    HW1 7569   4.636   4.077   0.936
 1091SOL    HW2 7570   4.727   3.980   0.839
 1092SOL     OW 7571   2.326   8.463   2.889
 1092SOL    HW1 7572   2.290   8.553   2.914
 1092SOL    HW2 7573   2.390   8.473   2.812
 1093SOL     OW 7574   1.246   8.177   5.133
 1093SOL    HW1 7575   1.313   8.250   5.149
 1093SOL    HW2 7576   1.158   8.204   5.173
 1094SOL     OW 7577   9.037   3.728   4.312
 1094SOL    HW1 7578   9.003   3.818   4.339
 1094SOL    HW2 7579   9.054   3.726   4.213
 1095SOL     OW 7580   4.113   7.917   6.208
 1095SOL    HW1 7581   4.113   7.941   6.111
 1095SOL    HW2 7582   4.202   7.877   6.232
 1096SOL     OW 7583   1.940   8.031   6.083
 1096SOL    HW1 7584   1.907   8.118   6.046
 1096SOL    HW2 7585   1.987   8.048   6.170
 1097SOL     OW 7586   3.830   9.153   2.409
 1097SOL    HW1 7587   3.770   9.074   2.423
 1097SOL    HW2 7588   3.787   9.216   2.345
 1098SOL     OW 7589   4.203   2.265   6.749
 1098SOL    HW1 7590   4.298   2.249   6.722
 1098SOL    HW2 7591   4.148   2.285   6.668
 1099SOL     OW 7592   7.611   4.937   5.848
 1099SOL    HW1 7593   7.634   4.845   5.879
 1099SOL    HW2 7594   7.695   4.987   5.827
 1100SOL     OW 7595   6.369   9.327   3.312
 1100SOL    HW1 7596   6.451   9.271   3.323
 1100SOL    HW2 7597   6.307   9.312   3.388
 1101SOL     OW 7598   2.262   0.287   2.226
 1101SOL    HW1 7599   2.239   0.195   2.256
 1101SOL    HW2 7600   2.265   0.349   2.304
 1102SOL     OW 7601   1.347  10.231   1.587
 1102SOL    HW1 7602   1.335  10.141   1.629
 1102SOL    HW2 7603   1.382  10.295   1.655
 1103SOL     OW 7604   5.646   6.045   4.323
 1103SOL    HW1 7605   5.616   6.055   4.418
 1103SOL    HW2 7606   5.662   5.948   4.303
 1104SOL     OW 7607   1.855   8.887   4.341
 1104SOL    HW1 7608   1.932   8.842   4.296
 1104SOL    HW2 7609   1.876   8.984   4.351
 1105SOL     OW 7610   6.813   6.901   7.503
 1105SOL    HW1 7611   6.908   6.923   7.524
 1105SOL    HW2 7612   6.761   6.986   7.492
 1106SOL     OW 7613   8.992   3.935   3.155
 1106SOL    HW1 7614   9.007   3.905   3.060
 1106SOL    HW2 7615   9.044   3.877   3.217
 1107SOL     OW 7616   0.215   3.117   7.155
 1107SOL    HW1 7617   0.192   3.188   7.089
 1107SOL    HW2 7618   0.226   3.157   7.245
 1108SOL     OW 7619   6.699   8.191   0.273
 1108SOL    HW1 7620   6.712   8.157   0.366
 1108SOL    HW2 7621   6.744   8.128   0.209
 1109SOL     OW 7622   2.887   3.484   2.231
 1109SOL    HW1 7623   2.876   3.555   2.301
 1109SOL    HW2 7624   2.807   3.424   2.230
 1110SOL     OW 7625   9.825  10.263   1.220
 1110SOL    HW1 7626   9.869  10.175   1.236
 1110SOL    HW2 7627   9.770  10.257   1.136
 1111SOL     OW 7628   4.386   1.066   1.543
 1111SOL    HW1 7629   4.402   1.049   1.445
 1111SOL    HW2 7630   4.312   1.008   1.573
 1112SOL     OW 7631   4.301   8.455   1.720
 1112SOL    HW1 7632   4.291   8.370   1.772
 1112SOL    HW2 7633   4.391   8.494   1.736
 1113SOL     OW 7634   7.362   8.920   0.513
 1113SOL    HW1 7635   7.428   8.876   0.575
 1113SOL    HW2 7636   7.372   8.883   0.422
 1114SOL     OW 7637   4.451   9.762   0.739
 1114SOL    HW1 7638   4.473   9.670   0.706
 1114SOL    HW2 7639   4.385   9.804   0.676
 1115SOL     OW 7640   8.940   1.414   1.208
 1115SOL    HW1 7641   9.011   1.373   1.150
 1115SOL    HW2 7642   8.889   1.341   1.254
 1116SOL     OW 7643   0.830   8.499   7.220
 1116SOL    HW1 7644   0.894   8.514   7.296
 1116SOL    HW2 7645   0.749   8.451   7.253
 1117SOL     OW 7646   2.499   8.965   5.618
 1117SOL    HW1 7647   2.548   8.881   5.595
 1117SOL    HW2 7648   2.561   9.028   5.665
 1118SOL     OW 7649   6.686   5.467   6.855
 1118SOL    HW1 7650   6.663   5.558   6.820
 1118SOL    HW2 7651   6.644   5.398   6.796
 1119SOL     OW 7652   0.301   7.784   0.756
 1119SOL    HW1 7653   0.286   7.690   0.787
 1119SOL    HW2 7654   0.372   7.827   0.811
 1120SOL     OW 7655   9.649   0.549   6.427
 1120SOL    HW1 7656   9.613   0.573   6.337
 1120SOL    HW2 7657   9.601   0.468   6.462
 1121SOL     OW 7658   1.007   5.920   2.962
 1121SOL    HW1 7659   0.908   5.911   2.969
 1121SOL    HW2 7660   1.043   5.852   2.898
 1122SOL     OW 7661   1.812   0.541   7.270
 1122SOL    HW1 7662   1.801   0.640   7.279
 1122SOL    HW2 7663   1.906   0.516   7.296
 1123SOL     OW 7664   4.131   8.991   3.419
 1123SOL    HW1 7665   4.073   9.020   3.343
 1123SOL    HW2 7666   4.227   9.013   3.398
 1124SOL     OW 7667   5.159   9.879   4.118
 1124SOL    HW1 7668   5.248   9.877   4.072
 1124SOL    HW2 7669   5.149   9.964   4.169
 1125SOL     OW 7670   7.391   9.788   0.641
 1125SOL    HW1 7671   7.486   9.782   0.611
 1125SOL    HW2 7672   7.363   9.702   0.683
 1126SOL     OW 7673   7.285   2.375   5.578
 1126SOL    HW1 7674   7.356   2.387   5.508
 1126SOL    HW2 7675   7.195   2.376   5.535
 1127SOL     OW 7676   7.881   3.602   3.790
 1127SOL    HW1 7677   7.963   3.552   3.764
 1127SOL    HW2 7678   7.825   3.545   3.850
 1128SOL     OW 7679   8.702   5.965   0.058
 1128SOL    HW1 7680   8.752   6.030   0.117
 1128SOL    HW2 7681   8.735   5.872   0.076
 1129SOL     OW 7682   0.146   4.570   3.970
 1129SOL    HW1 7683   0.240   4.573   3.935
 1129SOL    HW2 7684   0.124   4.657   4.014
 1130SOL     OW 7685   7.638   5.708   0.021
 1130SOL    HW1 7686   7.723   5.755  -0.004
 1130SOL    HW2 7687   7.560   5.765  -0.004
 1131SOL     OW 7688   9.254   0.344   6.451
 1131SOL    HW1 7689   9.213   0.253   6.455
 1131SOL    HW2 7690   9.254   0.385   6.542
 1132SOL     OW 7691   3.060   1.978   2.509
 1132SOL    HW1 7692   3.046   1.952   2.605
 1132SOL    HW2 7693   2.986   2.039   2.481
 1133SOL     OW 7694   8.478   4.094   0.884
 1133SOL    HW1 7695   8.380   4.100   0.868
 1133SOL    HW2 7696   8.501   4.001   0.912
 1134SOL     OW 7697   8.706   3.405   4.598
 1134SOL    HW1 7698   8.669   3.324   4.644
 1134SOL    HW2 7699   8.670   3.410   4.505
 1135SOL     OW 7700   5.924  10.338   1.897
 1135SOL    HW1 7701   5.897  10.367   1.989
 1135SOL    HW2 7702   5.937  10.239   1.895
 1136SOL     OW 7703   4.897   6.094   0.079
 1136SOL    HW1 7704   4.821   6.043   0.121
 1136SOL    HW2 7705   4.950   6.034   0.019
 1137SOL     OW 7706   3.321   5.075   0.223
 1137SOL    HW1 7707   3.276   5.114   0.302
 1137SOL    HW2 7708   3.351   5.149   0.161
 1138SOL     OW 7709   9.757   0.593   7.175
 1138SOL    HW1 7710   9.719   0.500   7.170
 1138SOL    HW2 7711   9.747   0.637   7.086
 1139SOL     OW 7712   5.578   0.081   6.725
 1139SOL    HW1 7713   5.566   0.007   6.659
 1139SOL    HW2 7714   5.666   0.071   6.772
 1140SOL     OW 7715   5.887   3.303   2.574
 1140SOL    HW1 7716   5.794   3.265   2.576
 1140SOL    HW2 7717   5.918   3.311   2.480
 1141SOL     OW 7718   6.888   4.312   1.400
 1141SOL    HW1 7719   6.927   4.253   1.471
 1141SOL    HW2 7720   6.792   4.331   1.422
 1142SOL     OW 7721   3.693   6.832   4.418
 1142SOL    HW1 7722   3.753   6.753   4.409
 1142SOL    HW2 7723   3.632   6.820   4.496
 1143SOL     OW 7724   8.893   7.889   0.240
 1143SOL    HW1 7725   8.821   7.827   0.207
 1143SOL    HW2 7726   8.865   7.983   0.222
 1144SOL     OW 7727   1.337   6.387   5.702
 1144SOL    HW1 7728   1.310   6.299   5.665
 1144SOL    HW2 7729   1.303   6.396   5.796
 1145SOL     OW 7730   9.490  10.501   3.269
 1145SOL    HW1 7731   9.520  10.497   3.174
 1145SOL    HW2 7732   9.393  10.528   3.272
 1146SOL     OW 7733   7.539   2.799   2.875
 1146SOL    HW1 7734   7.554   2.791   2.777
 1146SOL    HW2 7735   7.611   2.855   2.916
 1147SOL     OW 7736   4.587   5.032   1.115
 1147SOL    HW1 7737   4.594   5.092   1.036
 1147SOL    HW2 7738   4.638   4.948   1.097
 1148SOL     OW 7739   2.480   5.584   1.640
 1148SOL    HW1 7740   2.505   5.589   1.737
 1148SOL    HW2 7741   2.393   5.630   1.626
 1149SOL     OW 7742   0.682  10.519   4.875
 1149SOL    HW1 7743   0.740  10.570   4.939
 1149SOL    HW2 7744   0.598  10.571   4.858
 1150SOL     OW 7745   8.629   2.736   2.065
 1150SOL    HW1 7746   8.582   2.648   2.060
 1150SOL    HW2 7747   8.698   2.733   2.137
 1151SOL     OW 7748   5.088   5.174   4.760
 1151SOL    HW1 7749   5.106   5.210   4.668
 1151SOL    HW2 7750   5.071   5.076   4.754
 1152SOL     OW 7751   4.040   3.408   6.148
 1152SOL    HW1 7752   4.107   3.345   6.186
 1152SOL    HW2 7753   3.968   3.356   6.102
 1153SOL     OW 7754   6.999   4.709   3.955
 1153SOL    HW1 7755   6.902   4.698   3.976
 1153SOL    HW2 7756   7.054   4.668   4.028
 1154SOL     OW 7757   4.220   5.354   6.885
 1154SOL    HW1 7758   4.255   5.389   6.798
 1154SOL    HW2 7759   4.236   5.422   6.957
 1155SOL     OW 7760   9.708   2.969   6.677
 1155SOL    HW1 7761   9.636   2.943   6.742
 1155SOL    HW2 7762   9.788   3.001   6.727
 1156SOL     OW 7763   0.441   0.921   5.931
 1156SOL    HW1 7764   0.458   0.842   5.872
 1156SOL    HW2 7765   0.510   0.923   6.004
 1157SOL     OW 7766   1.853   0.871   1.585
 1157SOL    HW1 7767   1.784   0.892   1.654
 1157SOL    HW2 7768   1.928   0.937   1.592
 1158SOL     OW 7769   9.414   8.766   6.732
 1158SOL    HW1 7770   9.395   8.695   6.664
 1158SOL    HW2 7771   9.496   8.740   6.784
 1159SOL     OW 7772   5.098   4.358   4.557
 1159SOL    HW1 7773   5.159   4.320   4.626
 1159SOL    HW2 7774   5.135   4.338   4.466
 1160SOL     OW 7775   7.707  10.527   1.228
 1160SOL    HW1 7776   7.668  10.446   1.186
 1160SOL    HW2 7777   7.732  10.594   1.159
 1161SOL     OW 7778   9.327   0.731   0.720
 1161SOL    HW1 7779   9.313   0.648   0.666
 1161SOL    HW2 7780   9.399   0.786   0.677
 1162SOL     OW 7781   6.538   2.767   5.724
 1162SOL    HW1 7782   6.441   2.790   5.735
 1162SOL    HW2 7783   6.546   2.690   5.661
 1163SOL     OW 7784   6.161   8.626   5.128
 1163SOL    HW1 7785   6.231   8.670   5.071
 1163SOL    HW2 7786   6.107   8.696   5.174
 1164SOL     OW 7787   3.326   9.419   2.981
 1164SOL    HW1 7788   3.337   9.518   2.990
 1164SOL    HW2 7789   3.366   9.389   2.894
 1165SOL     OW 7790   6.495   5.283   2.340
 1165SOL    HW1 7791   6.531   5.316   2.427
 1165SOL    HW2 7792   6.453   5.360   2.291
 1166SOL     OW 7793   2.408   4.959   1.608
 1166SOL    HW1 7794   2.406   4.872   1.557
 1166SOL    HW2 7795   2.339   4.956   1.680
 1167SOL     OW 7796  10.167   2.539   2.845
 1167SOL    HW1 7797  10.258   2.511   2.817
 1167SOL    HW2 7798  10.172   2.628   2.890
 1168SOL     OW 7799   3.623   9.758   2.352
 1168SOL    HW1 7800   3.639   9.794   2.259
 1168SOL    HW2 7801   3.637   9.659   2.352
 1169SOL     OW 7802   2.817   6.444   5.505
 1169SOL    HW1 7803   2.765   6.529   5.495
 1169SOL    HW2 7804   2.866   6.425   5.420
 1170SOL     OW 7805   3.021   8.221   3.684
 1170SOL    HW1 7806   2.930   8.262   3.675
 1170SOL    HW2 7807   3.013   8.128   3.719
 1171SOL     OW 7808  10.498   4.826   5.786
 1171SOL    HW1 7809  10.542   4.867   5.866
 1171SOL    HW2 7810  10.506   4.726   5.791
 1172SOL     OW 7811   2.754   3.495   1.280
 1172SOL    HW1 7812   2.822   3.514   1.352
 1172SOL    HW2 7813   2.799   3.479   1.194
 1173SOL     OW 7814   2.496   8.905   4.313
 1173SOL    HW1 7815   2.501   8.805   4.301
 1173SOL    HW2 7816   2.514   8.949   4.225
 1174SOL     OW 7817   2.663   1.090   2.128
 1174SOL    HW1 7818   2.630   1.105   2.035
 1174SOL    HW2 7819   2.729   1.015   2.128
 1175SOL     OW 7820   5.690   3.337   7.227
 1175SOL    HW1 7821   5.632   3.256   7.241
 1175SOL    HW2 7822   5.680   3.399   7.305
 1176SOL     OW 7823   5.848   1.562   5.285
 1176SOL    HW1 7824   5.833   1.568   5.384
 1176SOL    HW2 7825   5.827   1.650   5.243
 1177SOL     OW 7826   4.307   3.197   1.128
 1177SOL    HW1 7827   4.208   3.185   1.114
 1177SOL    HW2 7828   4.323   3.287   1.169
 1178SOL     OW 7829   6.534   2.767   4.665
 1178SOL    HW1 7830   6.505   2.800   4.575
 1178SOL    HW2 7831   6.561   2.845   4.721
 1179SOL     OW 7832   9.500  10.006   4.824
 1179SOL    HW1 7833   9.453   9.949   4.756
 1179SOL    HW2 7834   9.508  10.099   4.789
 1180SOL     OW 7835   9.878   7.226   3.646
 1180SOL    HW1 7836   9.847   7.132   3.634
 1180SOL    HW2 7837   9.802   7.282   3.679
 1181SOL     OW 7838   5.324   3.332   7.339
 1181SOL    HW1 7839   5.244   3.373   7.295
 1181SOL    HW2 7840   5.363   3.262   7.280
 1182SOL     OW 7841   5.743   1.610   5.575
 1182SOL    HW1 7842   5.705   1.675   5.641
 1182SOL    HW2 7843   5.673   1.543   5.550
 1183SOL     OW 7844   3.137   1.102   1.801
 1183SOL    HW1 7845   3.117   1.186   1.752
 1183SOL    HW2 7846   3.052   1.065   1.840
 1184SOL     OW 7847   1.632   9.463   0.319
 1184SOL    HW1 7848   1.663   9.451   0.225
 1184SOL    HW2 7849   1.633   9.374   0.365
 1185SOL     OW 7850   2.034   6.169   1.242
 1185SOL    HW1 7851   2.079   6.242   1.193
 1185SOL    HW2 7852   2.019   6.091   1.181
 1186SOL     OW 7853   4.483   1.039   3.505
 1186SOL    HW1 7854   4.505   1.092   3.586
 1186SOL    HW2 7855   4.451   0.948   3.532
 1187SOL     OW 7856   7.968   1.877   2.317
 1187SOL    HW1 7857   8.059   1.877   2.276
 1187SOL    HW2 7858   7.974   1.845   2.412
 1188SOL     OW 7859   9.018   8.218   0.822
 1188SOL    HW1 7860   9.113   8.189   0.832
 1188SOL    HW2 7861   8.958   8.142   0.846
 1189SOL     OW 7862   5.578   0.455   5.982
 1189SOL    HW1 7863   5.540   0.362   5.983
 1189SOL    HW2 7864   5.619   0.475   6.070
 1190SOL     OW 7865   1.400   4.129   1.060
 1190SOL    HW1 7866   1.393   4.114   0.961
 1190SOL    HW2 7867   1.321   4.087   1.106
 1191SOL     OW 7868   4.414   1.404   6.954
 1191SOL    HW1 7869   4.471   1.339   7.002
 1191SOL    HW2 7870   4.336   1.356   6.912
 1192SOL     OW 7871   1.579   3.428   4.062
 1192SOL    HW1 7872   1.584   3.352   3.998
 1192SOL    HW2 7873   1.618   3.510   4.019
 1193SOL     OW 7874   2.453   8.901   0.635
 1193SOL    HW1 7875   2.432   8.973   0.701
 1193SOL    HW2 7876   2.378   8.891   0.570
 1194SOL     OW 7877   7.360  10.086   7.254
 1194SOL    HW1 7878   7.367   9.991   7.223
 1194SOL    HW2 7879   7.346  10.145   7.175
 1195SOL     OW 7880   4.518   4.299   5.297
 1195SOL    HW1 7881   4.433   4.338   5.334
 1195SOL    HW2 7882   4.593   4.316   5.360
 1196SOL     OW 7883   3.584   8.231   1.301
 1196SOL    HW1 7884   3.536   8.310   1.338
 1196SOL    HW2 7885   3.597   8.163   1.372
 1197SOL     OW 7886   4.865   6.320   7.383
 1197SOL    HW1 7887   4.891   6.333   7.479
 1197SOL    HW2 7888   4.785   6.261   7.378
 1198SOL     OW 7889   0.859   6.014   1.228
 1198SOL    HW1 7890   0.865   5.983   1.133
 1198SOL    HW2 7891   0.858   6.114   1.232
 1199SOL     OW 7892   4.304   3.841   3.734
 1199SOL    HW1 7893   4.372   3.901   3.777
 1199SOL    HW2 7894   4.237   3.897   3.685
 1200SOL     OW 7895   3.705   9.640   0.715
 1200SOL    HW1 7896   3.627   9.592   0.754
 1200SOL    HW2 7897   3.789   9.594   0.742
 1201SOL     OW 7898  10.442   5.563   3.739
 1201SOL    HW1 7899  10.356   5.535   3.696
 1201SOL    HW2 7900  10.495   5.619   3.676
 1202SOL     OW 7901   4.780   8.629   0.312
 1202SOL    HW1 7902   4.689   8.639   0.350
 1202SOL    HW2 7903   4.837   8.576   0.374
 1203SOL     OW 7904   5.330   3.117   4.789
 1203SOL    HW1 7905   5.343   3.136   4.886
 1203SOL    HW2 7906   5.262   3.180   4.751
 1204SOL     OW 7907   1.533  10.301   5.991
 1204SOL    HW1 7908   1.471  10.331   5.919
 1204SOL    HW2 7909   1.612  10.254   5.950
 1205SOL     OW 7910   6.439   5.064   2.014
 1205SOL    HW1 7911   6.512   5.083   1.948
 1205SOL    HW2 7912   6.380   5.144   2.023
 1206SOL     OW 7913   4.697   6.766   6.869
 1206SOL    HW1 7914   4.731   6.678   6.835
 1206SOL    HW2 7915   4.600   6.774   6.847
 1207SOL     OW 7916   6.468  10.592   0.736
 1207SOL    HW1 7917   6.386  10.541   0.761
 1207SOL    HW2 7918   6.443  10.666   0.673
 1208SOL     OW 7919   3.220   3.975   5.097
 1208SOL    HW1 7920   3.303   3.928   5.125
 1208SOL    HW2 7921   3.234   4.018   5.008
 1209SOL     OW 7922   7.570   6.890   0.982
 1209SOL    HW1 7923   7.661   6.879   0.944
 1209SOL    HW2 7924   7.530   6.976   0.950
 1210SOL     OW 7925  10.220   9.637   1.960
 1210SOL    HW1 7926  10.122   9.653   1.971
 1210SOL    HW2 7927  10.242   9.633   1.863
 1211SOL     OW 7928   2.720   9.457   5.136
 1211SOL    HW1 7929   2.747   9.488   5.227
 1211SOL    HW2 7930   2.717   9.357   5.134
 1212SOL     OW 7931  10.602   9.964   0.990
 1212SOL    HW1 7932  10.608   9.998   1.084
 1212SOL    HW2 7933  10.564  10.036   0.931
 1213SOL     OW 7934   6.406   8.922   6.172
 1213SOL    HW1 7935   6.336   8.969   6.118
 1213SOL    HW2 7936   6.426   8.976   6.254
 1214SOL     OW 7937   3.247   6.993   6.696
 1214SOL    HW1 7938   3.337   7.024   6.725
 1214SOL    HW2 7939   3.177   7.054   6.732
 1215SOL     OW 7940   1.351   4.635   6.275
 1215SOL    HW1 7941   1.427   4.689   6.238
 1215SOL    HW2 7942   1.296   4.691   6.336
 1216SOL     OW 7943   3.190   8.773   1.412
 1216SOL    HW1 7944   3.151   8.863   1.391
 1216SOL    HW2 7945   3.282   8.783   1.449
 1217SOL     OW 7946   3.542   0.783   1.825
 1217SOL    HW1 7947   3.635   0.811   1.847
 1217SOL    HW2 7948   3.488   0.863   1.798
 1218SOL     OW 7949   7.867   7.004   1.826
 1218SOL    HW1 7950   7.781   7.014   1.877
 1218SOL    HW2 7951   7.919   7.089   1.833
 1219SOL     OW 7952   2.639   3.212   0.452
 1219SOL    HW1 7953   2.559   3.272   0.455
 1219SOL    HW2 7954   2.629   3.141   0.523
 1220SOL     OW 7955   8.916   2.430   4.163
 1220SOL    HW1 7956   8.998   2.399   4.114
 1220SOL    HW2 7957   8.862   2.351   4.191
 1221SOL     OW 7958   5.052   6.761   5.705
 1221SOL    HW1 7959   5.065   6.829   5.776
 1221SOL    HW2 7960   5.029   6.807   5.619
 1222SOL     OW 7961   1.523  10.512   6.971
 1222SOL    HW1 7962   1.458  10.522   6.895
 1222SOL    HW2 7963   1.473  10.502   7.057
 1223SOL     OW 7964   4.803   1.708   0.850
 1223SOL    HW1 7965   4.713   1.677   0.879
 1223SOL    HW2 7966   4.843   1.767   0.920
 1224SOL     OW 7967   5.927   4.588   1.128
 1224SOL    HW1 7968   5.961   4.501   1.162
 1224SOL    HW2 7969   5.924   4.655   1.202
 1225SOL     OW 7970   3.953   7.361   6.343
 1225SOL    HW1 7971   3.908   7.279   6.307
 1225SOL    HW2 7972   3.896   7.441   6.326
 1226SOL     OW 7973   8.335   8.109   7.488
 1226SOL    HW1 7974   8.305   8.024   7.446
 1226SOL    HW2 7975   8.274   8.133   7.563
 1227SOL     OW 7976   2.561   1.742   1.788
 1227SOL    HW1 7977   2.538   1.645   1.789
 1227SOL    HW2 7978   2.596   1.769   1.877
 1228SOL     OW 7979   9.902   1.191   3.198
 1228SOL    HW1 7980   9.970   1.244   3.250
 1228SOL    HW2 7981   9.852   1.252   3.137
 1229SOL     OW 7982   5.781   6.339   0.534
 1229SOL    HW1 7983   5.724   6.265   0.569
 1229SOL    HW2 7984   5.855   6.358   0.600
 1230SOL     OW 7985   6.878   1.677   7.284
 1230SOL    HW1 7986   6.951   1.637   7.340
 1230SOL    HW2 7987   6.897   1.775   7.271
 1231SOL     OW 7988   0.058  10.593   4.968
 1231SOL    HW1 7989   0.049  10.501   5.005
 1231SOL    HW2 7990   0.151  10.627   4.986
 1232SOL     OW 7991   5.143   5.172   6.526
 1232SOL    HW1 7992   5.174   5.086   6.567
 1232SOL    HW2 7993   5.141   5.244   6.596
 1233SOL     OW 7994   9.967   3.071   6.816
 1233SOL    HW1 7995   9.999   3.155   6.861
 1233SOL    HW2 7996  10.040   3.034   6.758
 1234SOL     OW 7997   2.699   2.479   2.726
 1234SOL    HW1 7998   2.685   2.386   2.692
 1234SOL    HW2 7999   2.797   2.501   2.720
 1235SOL     OW 8000   3.530   4.053   0.996
 1235SOL    HW1 8001   3.486   3.970   1.029
 1235SOL    HW2 8002   3.500   4.131   1.051
 1236SOL     OW 8003   4.092   1.487   0.293
 1236SOL    HW1 8004   4.052   1.408   0.247
 1236SOL    HW2 8005   4.100   1.563   0.227
 1237SOL     OW 8006   0.513   2.284   6.056
 1237SOL    HW1 8007   0.528   2.364   5.997
 1237SOL    HW2 8008   0.568   2.294   6.139
 1238SOL     OW 8009   8.011   3.626   5.379
 1238SOL    HW1 8010   8.073   3.679   5.323
 1238SOL    HW2 8011   8.057   3.544   5.412
 1239SOL     OW 8012   7.381   0.459   3.715
 1239SOL    HW1 8013   7.403   0.429   3.622
 1239SOL    HW2 8014   7.462   0.449   3.773
 1240SOL     OW 8015   9.225   2.311   0.756
 1240SOL    HW1 8016   9.224   2.223   0.805
 1240SOL    HW2 8017   9.314   2.354   0.768
 1241SOL     OW 8018   3.150   2.280   2.158
 1241SOL    HW1 8019   3.075   2.330   2.115
 1241SOL    HW2 8020   3.238   2.319   2.129
 1242SOL     OW 8021   2.175  10.128   4.941
 1242SOL    HW1 8022   2.183  10.098   4.846
 1242SOL    HW2 8023   2.210  10.221   4.949
 1243SOL     OW 8024   1.800   5.627   4.630
 1243SOL    HW1 8025   1.794   5.711   4.684
 1243SOL    HW2 8026   1.710   5.586   4.622
 1244SOL     OW 8027   0.926   2.247   7.064
 1244SOL    HW1 8028   0.855   2.178   7.078
 1244SOL    HW2 8029   0.942   2.258   6.966
 1245SOL     OW 8030   8.481   4.079   5.343
 1245SOL    HW1 8031   8.412   4.064   5.273
 1245SOL    HW2 8032   8.496   3.994   5.395
 1246SOL     OW 8033   7.298   2.973   0.804
 1246SOL    HW1 8034   7.305   2.905   0.877
 1246SOL    HW2 8035   7.260   3.058   0.840
 1247SOL     OW 8036   5.925   9.840   4.435
 1247SOL    HW1 8037   5.942   9.765   4.371
 1247SOL    HW2 8038   5.855   9.901   4.398
 1248SOL     OW 8039   5.669   9.630   4.764
 1248SOL    HW1 8040   5.769   9.623   4.771
 1248SOL    HW2 8041   5.634   9.683   4.840
 1249SOL     OW 8042   9.177   0.921   6.619
 1249SOL    HW1 8043   9.206   0.852   6.685
 1249SOL    HW2 8044   9.174   0.880   6.528
 1250SOL     OW 8045   0.624   6.823   6.380
 1250SOL    HW1 8046   0.537   6.843   6.425
 1250SOL    HW2 8047   0.698   6.827   6.447
 1251SOL     OW 8048   6.039   8.881   6.002
 1251SOL    HW1 8049   5.956   8.884   5.948
 1251SOL    HW2 8050   6.053   8.969   6.048
 1252SOL     OW 8051   8.606   4.109   3.653
 1252SOL    HW1 8052   8.697   4.150   3.641
 1252SOL    HW2 8053   8.563   4.148   3.734
 1253SOL     OW 8054   3.645   6.743   1.944
 1253SOL    HW1 8055   3.560   6.795   1.941
 1253SOL    HW2 8056   3.723   6.805   1.931
 1254SOL     OW 8057   4.012   2.953   4.914
 1254SOL    HW1 8058   4.071   2.992   4.844
 1254SOL    HW2 8059   4.060   2.878   4.960
 1255SOL     OW 8060   9.118   5.861   7.092
 1255SOL    HW1 8061   9.140   5.792   7.161
 1255SOL    HW2 8062   9.069   5.937   7.134
 1256SOL     OW 8063   2.748   8.720   7.200
 1256SOL    HW1 8064   2.785   8.740   7.290
 1256SOL    HW2 8065   2.655   8.758   7.193
 1257SOL     OW 8066   6.253   5.036   4.652
 1257SOL    HW1 8067   6.287   4.966   4.589
 1257SOL    HW2 8068   6.257   5.000   4.746
 1258SOL     OW 8069   1.992   6.099   0.267
 1258SOL    HW1 8070   1.974   6.001   0.273
 1258SOL    HW2 8071   1.971   6.141   0.357
 1259SOL     OW 8072   7.764   2.867   5.067
 1259SOL    HW1 8073   7.829   2.795   5.039
 1259SOL    HW2 8074   7.810   2.956   5.063
 1260SOL     OW 8075   1.177   2.635   0.446
 1260SOL    HW1 8076   1.126   2.570   0.388
 1260SOL    HW2 8077   1.122   2.718   0.458
 1261SOL     OW 8078   7.097   6.682   1.329
 1261SOL    HW1 8079   7.024   6.701   1.395
 1261SOL    HW2 8080   7.065   6.616   1.261
 1262SOL     OW 8081   2.027   3.680   1.916
 1262SOL    HW1 8082   2.110   3.732   1.897
 1262SOL    HW2 8083   1.960   3.740   1.959
 1263SOL     OW 8084   0.928   9.216   4.275
 1263SOL    HW1 8085   1.027   9.228   4.270
 1263SOL    HW2 8086   0.908   9.126   4.314
 1264SOL     OW 8087   1.491   6.122   2.809
 1264SOL    HW1 8088   1.420   6.167   2.864
 1264SOL    HW2 8089   1.459   6.113   2.715
 1265SOL     OW 8090   6.795   8.683   6.957
 1265SOL    HW1 8091   6.841   8.696   7.045
 1265SOL    HW2 8092   6.742   8.598   6.960
 1266SOL     OW 8093   3.718   3.238   2.354
 1266SOL    HW1 8094   3.646   3.287   2.305
 1266SOL    HW2 8095   3.679   3.161   2.403
 1267SOL     OW 8096   9.453   2.623   6.444
 1267SOL    HW1 8097   9.531   2.569   6.477
 1267SOL    HW2 8098   9.484   2.715   6.421
 1268SOL     OW 8099   4.525   8.884   4.929
 1268SOL    HW1 8100   4.429   8.880   4.959
 1268SOL    HW2 8101   4.572   8.801   4.956
 1269SOL     OW 8102   3.873   6.345   1.508
 1269SOL    HW1 8103   3.820   6.283   1.450
 1269SOL    HW2 8104   3.810   6.394   1.569
 1270SOL     OW 8105   1.993   6.169   6.509
 1270SOL    HW1 8106   2.068   6.203   6.565
 1270SOL    HW2 8107   1.927   6.242   6.494
 1271SOL     OW 8108   0.323   8.666   6.150
 1271SOL    HW1 8109   0.261   8.683   6.074
 1271SOL    HW2 8110   0.304   8.575   6.189
 1272SOL     OW 8111   4.679   0.574   5.779
 1272SOL    HW1 8112   4.580   0.573   5.794
 1272SOL    HW2 8113   4.725   0.533   5.857
 1273SOL     OW 8114   3.905  10.555   1.209
 1273SOL    HW1 8115   3.955  10.534   1.126
 1273SOL    HW2 8116   3.871  10.470   1.249
 1274SOL     OW 8117   0.216   8.306   5.236
 1274SOL    HW1 8118   0.194   8.210   5.256
 1274SOL    HW2 8119   0.131   8.358   5.225
 1275SOL     OW 8120   7.720   2.208   4.250
 1275SOL    HW1 8121   7.801   2.215   4.307
 1275SOL    HW2 8122   7.648   2.267   4.287
 1276SOL     OW 8123   6.243   5.377   0.104
 1276SOL    HW1 8124   6.151   5.348   0.131
 1276SOL    HW2 8125   6.244   5.395   0.006
 1277SOL     OW 8126   0.687   2.065   0.820
 1277SOL    HW1 8127   0.618   2.012   0.772
 1277SOL    HW2 8128   0.647   2.106   0.902
 1278SOL     OW 8129   9.215   1.575   2.772
 1278SOL    HW1 8130   9.181   1.588   2.865
 1278SOL    HW2 8131   9.312   1.549   2.775
 1279SOL     OW 8132   6.331   7.388   1.855
 1279SOL    HW1 8133   6.308   7.338   1.939
 1279SOL    HW2 8134   6.310   7.330   1.776
 1280SOL     OW 8135   3.624   3.768   2.704
 1280SOL    HW1 8136   3.663   3.810   2.622
 1280SOL    HW2 8137   3.564   3.834   2.750
 1281SOL     OW 8138   6.604   9.567   0.289
 1281SOL    HW1 8139   6.661   9.646   0.314
 1281SOL    HW2 8140   6.662   9.494   0.253
 1282SOL     OW 8141   2.601   4.748   6.494
 1282SOL    HW1 8142   2.649   4.727   6.578
 1282SOL    HW2 8143   2.652   4.712   6.416
 1283SOL     OW 8144   2.912   7.483   6.265
 1283SOL    HW1 8145   2.943   7.426   6.341
 1283SOL    HW2 8146   2.991   7.533   6.226
 1284SOL     OW 8147   5.591   1.283   5.524
 1284SOL    HW1 8148   5.569   1.371   5.482
 1284SOL    HW2 8149   5.509   1.225   5.525
 1285SOL     OW 8150   8.785   8.708   0.791
 1285SOL    HW1 8151   8.707   8.770   0.788
 1285SOL    HW2 8152   8.754   8.614   0.779
 1286SOL     OW 8153   0.338   5.905   5.491
 1286SOL    HW1 8154   0.264   5.864   5.437
 1286SOL    HW2 8155   0.325   5.882   5.587
 1287SOL     OW 8156   2.562   5.218   2.859
 1287SOL    HW1 8157   2.577   5.314   2.835
 1287SOL    HW2 8158   2.610   5.159   2.794
 1288SOL     OW 8159   7.526   9.121   0.657
 1288SOL    HW1 8160   7.621   9.151   0.652
 1288SOL    HW2 8161   7.518   9.030   0.617
 1289SOL     OW 8162   0.361   6.146   4.764
 1289SOL    HW1 8163   0.353   6.197   4.849
 1289SOL    HW2 8164   0.292   6.177   4.699
 1290SOL     OW 8165   3.341   4.366   5.352
 1290SOL    HW1 8166   3.392   4.280   5.342
 1290SOL    HW2 8167   3.250   4.346   5.387
 1291SOL     OW 8168   8.720  10.417   7.186
 1291SOL    HW1 8169   8.764  10.377   7.266
 1291SOL    HW2 8170   8.652  10.484   7.216
 1292SOL     OW 8171   2.204   4.678   6.034
 1292SOL    HW1 8172   2.244   4.592   6.065
 1292SOL    HW2 8173   2.104   4.669   6.032
 1293SOL     OW 8174   6.205   1.769   0.957
 1293SOL    HW1 8175   6.147   1.781   1.037
 1293SOL    HW2 8176   6.194   1.847   0.895
 1294SOL     OW 8177   9.036   1.227   4.551
 1294SOL    HW1 8178   8.998   1.144   4.592
 1294SOL    HW2 8179   8.992   1.244   4.463
 1295SOL     OW 8180   5.793   4.459   4.567
 1295SOL    HW1 8181   5.704   4.451   4.612
 1295SOL    HW2 8182   5.813   4.556   4.549
 1296SOL     OW 8183   5.397   7.079   1.482
 1296SOL    HW1 8184   5.490   7.116   1.468
 1296SOL    HW2 8185   5.354   7.127   1.558
 1297SOL     OW 8186   5.857   4.032   3.825
 1297SOL    HW1 8187   5.770   4.072   3.796
 1297SOL    HW2 8188   5.923   4.037   3.750
 1298SOL     OW 8189   6.082   0.360   2.079
 1298SOL    HW1 8190   6.045   0.378   1.988
 1298SOL    HW2 8191   6.092   0.447   2.129
 1299SOL     OW 8192   9.941   1.226   2.726
 1299SOL    HW1 8193  10.022   1.200   2.780
 1299SOL    HW2 8194   9.932   1.163   2.649
 1300SOL     OW 8195   4.176   3.739   4.973
 1300SOL    HW1 8196   4.224   3.700   4.895
 1300SOL    HW2 8197   4.132   3.666   5.026
 1301SOL     OW 8198  10.174   9.964   1.082
 1301SOL    HW1 8199  10.171  10.030   1.006
 1301SOL    HW2 8200  10.169   9.871   1.045
 1302SOL     OW 8201   6.889   1.112   5.852
 1302SOL    HW1 8202   6.962   1.083   5.791
 1302SOL    HW2 8203   6.832   1.181   5.807
 1303SOL     OW 8204   0.519   6.493   0.411
 1303SOL    HW1 8205   0.448   6.489   0.480
 1303SOL    HW2 8206   0.536   6.589   0.385
 1304SOL     OW 8207   3.889   2.568   0.878
 1304SOL    HW1 8208   3.974   2.621   0.874
 1304SOL    HW2 8209   3.904   2.487   0.935
 1305SOL     OW 8210   2.540   5.761   4.321
 1305SOL    HW1 8211   2.441   5.752   4.310
 1305SOL    HW2 8212   2.580   5.802   4.239
 1306SOL     OW 8213   8.150   5.022   5.831
 1306SOL    HW1 8214   8.062   4.974   5.834
 1306SOL    HW2 8215   8.170   5.049   5.737
 1307SOL     OW 8216   7.748   2.166   3.362
 1307SOL    HW1 8217   7.765   2.069   3.380
 1307SOL    HW2 8218   7.650   2.184   3.369
 1308SOL     OW 8219  10.245   9.500   5.564
 1308SOL    HW1 8220  10.239   9.409   5.523
 1308SOL    HW2 8221  10.172   9.558   5.527
 1309SOL     OW 8222   9.335   4.730   6.444
 1309SOL    HW1 8223   9.307   4.678   6.364
 1309SOL    HW2 8224   9.290   4.693   6.525
 1310SOL     OW 8225   0.168   3.666   0.131
 1310SOL    HW1 8226   0.244   3.603   0.149
 1310SOL    HW2 8227   0.087   3.613   0.107
 1311SOL     OW 8228   3.899   3.784   3.139
 1311SOL    HW1 8229   3.893   3.737   3.228
 1311SOL    HW2 8230   3.974   3.849   3.141
 1312SOL     OW 8231  10.361   2.918   4.048
 1312SOL    HW1 8232  10.450   2.957   4.070
 1312SOL    HW2 8233  10.369   2.859   3.968
 1313SOL     OW 8234   2.569   3.188   1.256
 1313SOL    HW1 8235   2.572   3.251   1.336
 1313SOL    HW2 8236   2.476   3.186   1.220
 1314SOL     OW 8237   1.977   2.836   7.430
 1314SOL    HW1 8238   2.048   2.882   7.376
 1314SOL    HW2 8239   1.905   2.802   7.370
 1315SOL     OW 8240   2.202   4.872   1.814
 1315SOL    HW1 8241   2.136   4.910   1.879
 1315SOL    HW2 8242   2.235   4.784   1.848
 1316SOL     OW 8243   7.477   0.327   7.215
 1316SOL    HW1 8244   7.508   0.240   7.178
 1316SOL    HW2 8245   7.484   0.325   7.315
 1317SOL     OW 8246   2.071   5.469   0.766
 1317SOL    HW1 8247   1.993   5.414   0.739
 1317SOL    HW2 8248   2.051   5.567   0.752
 1318SOL     OW 8249   9.839   3.910   6.398
 1318SOL    HW1 8250   9.920   3.865   6.436
 1318SOL    HW2 8251   9.818   3.871   6.309
 1319SOL     OW 8252   2.320   9.729   3.846
 1319SOL    HW1 8253   2.407   9.680   3.856
 1319SOL    HW2 8254   2.303   9.782   3.929
 1320SOL     OW 8255   2.438   4.447   6.999
 1320SOL    HW1 8256   2.402   4.501   6.922
 1320SOL    HW2 8257   2.361   4.415   7.055
 1321SOL     OW 8258   6.365   2.768   2.877
 1321SOL    HW1 8259   6.291   2.821   2.837
 1321SOL    HW2 8260   6.436   2.829   2.910
 1322SOL     OW 8261   9.756   6.615   3.640
 1322SOL    HW1 8262   9.755   6.705   3.685
 1322SOL    HW2 8263   9.848   6.598   3.603
 1323SOL     OW 8264   3.666   9.354   0.452
 1323SOL    HW1 8265   3.758   9.339   0.488
 1323SOL    HW2 8266   3.666   9.434   0.392
 1324SOL     OW 8267   5.511   8.310   6.766
 1324SOL    HW1 8268   5.513   8.236   6.699
 1324SOL    HW2 8269   5.503   8.397   6.718
 1325SOL     OW 8270   3.048   1.900   2.779
 1325SOL    HW1 8271   3.099   1.933   2.859
 1325SOL    HW2 8272   3.098   1.824   2.737
 1326SOL     OW 8273   5.856   3.566   2.559
 1326SOL    HW1 8274   5.805   3.576   2.473
 1326SOL    HW2 8275   5.877   3.469   2.574
 1327SOL     OW 8276   8.556  10.609   7.271
 1327SOL    HW1 8277   8.601  10.689   7.229
 1327SOL    HW2 8278   8.463  10.634   7.299
 1328SOL     OW 8279  10.165  10.126   5.163
 1328SOL    HW1 8280  10.080  10.129   5.112
 1328SOL    HW2 8281  10.185  10.216   5.200
 1329SOL     OW 8282   1.802   6.846   1.677
 1329SOL    HW1 8283   1.775   6.894   1.760
 1329SOL    HW2 8284   1.886   6.795   1.694
 1330SOL     OW 8285   7.711  10.019   6.246
 1330SOL    HW1 8286   7.687  10.019   6.343
 1330SOL    HW2 8287   7.689   9.930   6.206
 1331SOL     OW 8288   8.493   9.255   4.302
 1331SOL    HW1 8289   8.431   9.178   4.286
 1331SOL    HW2 8290   8.486   9.321   4.228
 1332SOL     OW 8291   2.234   9.386   2.243
 1332SOL    HW1 8292   2.139   9.411   2.263
 1332SOL    HW2 8293   2.286   9.387   2.328
 1333SOL     OW 8294  10.332   9.508   4.687
 1333SOL    HW1 8295  10.357   9.552   4.600
 1333SOL    HW2 8296  10.374   9.557   4.763
 1334SOL     OW 8297   1.773   5.924   0.999
 1334SOL    HW1 8298   1.695   5.910   1.060
 1334SOL    HW2 8299   1.780   5.847   0.936
 1335SOL     OW 8300   2.256   4.417   7.221
 1335SOL    HW1 8301   2.185   4.411   7.290
 1335SOL    HW2 8302   2.297   4.509   7.224
 1336SOL     OW 8303   0.811   7.218   1.541
 1336SOL    HW1 8304   0.869   7.188   1.465
 1336SOL    HW2 8305   0.819   7.317   1.551
 1337SOL     OW 8306   1.608   8.342   3.843
 1337SOL    HW1 8307   1.620   8.440   3.828
 1337SOL    HW2 8308   1.563   8.328   3.931
 1338SOL     OW 8309   5.220   0.146   7.070
 1338SOL    HW1 8310   5.255   0.113   6.982
 1338SOL    HW2 8311   5.287   0.128   7.142
 1339SOL     OW 8312   2.325   2.585   6.211
 1339SOL    HW1 8313   2.413   2.538   6.208
 1339SOL    HW2 8314   2.291   2.588   6.305
 1340SOL     OW 8315   1.568   5.731   2.983
 1340SOL    HW1 8316   1.536   5.685   2.900
 1340SOL    HW2 8317   1.504   5.803   3.008
 1341SOL     OW 8318   2.069   9.807   2.369
 1341SOL    HW1 8319   1.987   9.832   2.420
 1341SOL    HW2 8320   2.150   9.821   2.426
 1342SOL     OW 8321   1.913  10.045   4.990
 1342SOL    HW1 8322   2.004  10.059   4.951
 1342SOL    HW2 8323   1.888  10.124   5.045
 1343SOL     OW 8324  10.243   2.973   2.241
 1343SOL    HW1 8325  10.246   2.994   2.339
 1343SOL    HW2 8326  10.326   3.009   2.198
 1344SOL     OW 8327   6.242   1.576   4.042
 1344SOL    HW1 8328   6.215   1.642   4.113
 1344SOL    HW2 8329   6.188   1.493   4.051
 1345SOL     OW 8330  10.115   8.383   2.755
 1345SOL    HW1 8331  10.039   8.319   2.741
 1345SOL    HW2 8332  10.156   8.406   2.667
 1346SOL     OW 8333   4.243   9.851   0.611
 1346SOL    HW1 8334   4.218   9.754   0.609
 1346SOL    HW2 8335   4.258   9.884   0.518
 1347SOL     OW 8336   4.821   0.882   7.183
 1347SOL    HW1 8337   4.872   0.931   7.112
 1347SOL    HW2 8338   4.884   0.827   7.238
 1348SOL     OW 8339   4.424  10.484   4.796
 1348SOL    HW1 8340   4.507  10.434   4.770
 1348SOL    HW2 8341   4.345  10.425   4.785
 1349SOL     OW 8342   4.640   9.648   0.472
 1349SOL    HW1 8343   4.591   9.600   0.545
 1349SOL    HW2 8344   4.587   9.727   0.444
 1350SOL     OW 8345   4.729   2.106   0.451
 1350SOL    HW1 8346   4.757   2.053   0.530
 1350SOL    HW2 8347   4.709   2.043   0.374
 1351SOL     OW 8348   6.665   1.792   1.304
 1351SOL    HW1 8349   6.674   1.844   1.218
 1351SOL    HW2 8350   6.755   1.779   1.346
 1352SOL     OW 8351   5.220   6.858   2.551
 1352SOL    HW1 8352   5.129   6.817   2.545
 1352SOL    HW2 8353   5.212   6.953   2.582
 1353SOL     OW 8354   2.188   3.401   2.055
 1353SOL    HW1 8355   2.202   3.499   2.043
 1353SOL    HW2 8356   2.169   3.359   1.967
 1354SOL     OW 8357   4.638  10.496   5.831
 1354SOL    HW1 8358   4.690  10.581   5.815
 1354SOL    HW2 8359   4.579  10.478   5.752
 1355SOL     OW 8360   4.347   5.953   7.504
 1355SOL    HW1 8361   4.292   6.030   7.535
 1355SOL    HW2 8362   4.290   5.870   7.503
 1356SOL     OW 8363   5.793   0.343   2.975
 1356SOL    HW1 8364   5.873   0.289   2.949
 1356SOL    HW2 8365   5.751   0.302   3.056
 1357SOL     OW 8366   9.662   7.190   2.309
 1357SOL    HW1 8367   9.754   7.173   2.346
 1357SOL    HW2 8368   9.667   7.258   2.236
 1358SOL     OW 8369   2.864   3.828   0.492
 1358SOL    HW1 8370   2.779   3.832   0.544
 1358SOL    HW2 8371   2.900   3.735   0.495
 1359SOL     OW 8372   1.669   1.522   6.835
 1359SOL    HW1 8373   1.597   1.523   6.765
 1359SOL    HW2 8374   1.695   1.615   6.858
 1360SOL     OW 8375   0.534   8.407   4.270
 1360SOL    HW1 8376   0.575   8.424   4.180
 1360SOL    HW2 8377   0.493   8.316   4.271
 1361SOL     OW 8378   4.531   0.286   4.046
 1361SOL    HW1 8379   4.438   0.260   4.019
 1361SOL    HW2 8380   4.528   0.372   4.097
 1362SOL     OW 8381   7.975   1.917   3.986
 1362SOL    HW1 8382   8.044   1.893   3.917
 1362SOL    HW2 8383   7.885   1.889   3.954
 1363SOL     OW 8384  10.201   3.325   1.334
 1363SOL    HW1 8385  10.273   3.318   1.266
 1363SOL    HW2 8386  10.160   3.417   1.331
 1364SOL     OW 8387   4.301   1.638   4.543
 1364SOL    HW1 8388   4.396   1.620   4.518
 1364SOL    HW2 8389   4.240   1.591   4.478
 1365SOL     OW 8390   9.512   3.507   2.070
 1365SOL    HW1 8391   9.481   3.460   2.152
 1365SOL    HW2 8392   9.548   3.441   2.004
 1366SOL     OW 8393   0.307   5.358   2.097
 1366SOL    HW1 8394   0.378   5.292   2.070
 1366SOL    HW2 8395   0.351   5.443   2.126
 1367SOL     OW 8396   5.736   5.995   2.238
 1367SOL    HW1 8397   5.720   5.935   2.158
 1367SOL    HW2 8398   5.830   6.028   2.237
 1368SOL     OW 8399   5.889   6.676   1.317
 1368SOL    HW1 8400   5.889   6.738   1.239
 1368SOL    HW2 8401   5.928   6.722   1.397
 1369SOL     OW 8402   6.843   2.677   6.312
 1369SOL    HW1 8403   6.784   2.607   6.352
 1369SOL    HW2 8404   6.939   2.653   6.328
 1370SOL     OW 8405   8.100   2.542   1.444
 1370SOL    HW1 8406   8.012   2.527   1.489
 1370SOL    HW2 8407   8.089   2.609   1.371
 1371SOL     OW 8408   9.901   4.709   1.232
 1371SOL    HW1 8409   9.961   4.772   1.183
 1371SOL    HW2 8410   9.846   4.657   1.166
 1372SOL     OW 8411   7.958   9.293   0.148
 1372SOL    HW1 8412   7.994   9.333   0.233
 1372SOL    HW2 8413   8.028   9.238   0.103
 1373SOL     OW 8414   9.700   1.248   0.094
 1373SOL    HW1 8415   9.676   1.340   0.065
 1373SOL    HW2 8416   9.717   1.246   0.192
 1374SOL     OW 8417   3.163   4.594   6.516
 1374SOL    HW1 8418   3.081   4.643   6.486
 1374SOL    HW2 8419   3.147   4.555   6.607
 1375SOL     OW 8420   8.994   3.010   0.795
 1375SOL    HW1 8421   9.057   3.001   0.718
 1375SOL    HW2 8422   9.034   3.071   0.864
 1376SOL     OW 8423   1.941  10.578   0.847
 1376SOL    HW1 8424   2.031  10.535   0.856
 1376SOL    HW2 8425   1.946  10.652   0.780
 1377SOL     OW 8426   0.105   4.173   0.299
 1377SOL    HW1 8427   0.017   4.159   0.254
 1377SOL    HW2 8428   0.093   4.235   0.378
 1378SOL     OW 8429   0.563   5.029   4.155
 1378SOL    HW1 8430   0.500   4.955   4.178
 1378SOL    HW2 8431   0.608   5.008   4.068
 1379SOL     OW 8432   7.701   4.074   7.408
 1379SOL    HW1 8433   7.602   4.085   7.407
 1379SOL    HW2 8434   7.724   3.977   7.408
 1380SOL     OW 8435   4.706   3.998   6.375
 1380SOL    HW1 8436   4.800   3.997   6.410
 1380SOL    HW2 8437   4.684   3.908   6.337
 1381SOL     OW 8438   9.436   4.148   2.807
 1381SOL    HW1 8439   9.396   4.239   2.795
 1381SOL    HW2 8440   9.414   4.114   2.898
 1382SOL     OW 8441   2.408   1.586   1.072
 1382SOL    HW1 8442   2.479   1.656   1.083
 1382SOL    HW2 8443   2.383   1.581   0.975
 1383SOL     OW 8444   5.639   4.375   7.411
 1383SOL    HW1 8445   5.712   4.420   7.462
 1383SOL    HW2 8446   5.551   4.417   7.435
 1384SOL     OW 8447   4.919   3.897   2.810
 1384SOL    HW1 8448   4.892   3.810   2.769
 1384SOL    HW2 8449   4.973   3.949   2.744
 1385SOL     OW 8450  10.213   4.139   3.326
 1385SOL    HW1 8451  10.146   4.171   3.392
 1385SOL    HW2 8452  10.239   4.045   3.347
 1386SOL     OW 8453   0.325   1.825   0.204
 1386SOL    HW1 8454   0.310   1.917   0.241
 1386SOL    HW2 8455   0.260   1.807   0.131
 1387SOL     OW 8456   7.275   2.289   1.649
 1387SOL    HW1 8457   7.374   2.295   1.661
 1387SOL    HW2 8458   7.251   2.304   1.553
 1388SOL     OW 8459   5.785   1.913   1.669
 1388SOL    HW1 8460   5.878   1.878   1.664
 1388SOL    HW2 8461   5.725   1.844   1.709
 1389SOL     OW 8462   7.369   8.637   0.930
 1389SOL    HW1 8463   7.442   8.699   0.904
 1389SOL    HW2 8464   7.288   8.691   0.954
 1390SOL     OW 8465   7.512   5.012   3.439
 1390SOL    HW1 8466   7.486   5.103   3.408
 1390SOL    HW2 8467   7.604   4.990   3.405
 1391SOL     OW 8468   8.298  10.072   6.449
 1391SOL    HW1 8469   8.382  10.018   6.440
 1391SOL    HW2 8470   8.299  10.119   6.538
 1392SOL     OW 8471   5.513   2.928   0.360
 1392SOL    HW1 8472   5.503   3.023   0.332
 1392SOL    HW2 8473   5.565   2.925   0.445
 1393SOL     OW 8474   1.327   8.982   6.097
 1393SOL    HW1 8475   1.293   9.006   6.189
 1393SOL    HW2 8476   1.267   8.913   6.057
 1394SOL     OW 8477   9.379   0.660   6.441
 1394SOL    HW1 8478   9.433   0.729   6.391
 1394SOL    HW2 8479   9.432   0.627   6.518
 1395SOL     OW 8480  10.238   5.583   6.377
 1395SOL    HW1 8481  10.323   5.574   6.430
 1395SOL    HW2 8482  10.172   5.638   6.429
 1396SOL     OW 8483   7.217   1.064   0.386
 1396SOL    HW1 8484   7.122   1.042   0.411
 1396SOL    HW2 8485   7.216   1.138   0.319
 1397SOL     OW 8486   5.306   0.676   4.869
 1397SOL    HW1 8487   5.284   0.592   4.818
 1397SOL    HW2 8488   5.370   0.654   4.943
 1398SOL     OW 8489   3.253   4.548   0.174
 1398SOL    HW1 8490   3.265   4.639   0.212
 1398SOL    HW2 8491   3.316   4.484   0.219
 1399SOL     OW 8492   2.904   2.815   3.458
 1399SOL    HW1 8493   2.855   2.885   3.407
 1399SOL    HW2 8494   2.853   2.794   3.542
 1400SOL     OW 8495  10.411   4.511   6.979
 1400SOL    HW1 8496  10.435   4.519   6.883
 1400SOL    HW2 8497  10.488   4.544   7.035
 1401SOL     OW 8498  10.297   9.092   5.155
 1401SOL    HW1 8499  10.327   9.177   5.197
 1401SOL    HW2 8500  10.213   9.061   5.198
 1402SOL     OW 8501   8.389   6.832   0.456
 1402SOL    HW1 8502   8.299   6.876   0.457
 1402SOL    HW2 8503   8.411   6.802   0.364
 1403SOL     OW 8504   7.447   7.131   7.170
 1403SOL    HW1 8505   7.349   7.115   7.163
 1403SOL    HW2 8506   7.488   7.135   7.079
 1404SOL     OW 8507   5.835  10.121   0.841
 1404SOL    HW1 8508   5.914  10.075   0.881
 1404SOL    HW2 8509   5.816  10.205   0.893
 1405SOL     OW 8510   0.601   5.567   4.850
 1405SOL    HW1 8511   0.529   5.508   4.814
 1405SOL    HW2 8512   0.581   5.662   4.827
 1406SOL     OW 8513   4.133   0.460   7.035
 1406SOL    HW1 8514   4.158   0.486   7.128
 1406SOL    HW2 8515   4.101   0.540   6.985
 1407SOL     OW 8516   3.726  10.565   2.247
 1407SOL    HW1 8517   3.690  10.633   2.183
 1407SOL    HW2 8518   3.795  10.608   2.305
 1408SOL     OW 8519   8.631   2.059   0.291
 1408SOL    HW1 8520   8.682   2.114   0.358
 1408SOL    HW2 8521   8.680   2.060   0.203
 1409SOL     OW 8522   4.526   5.253   4.354
 1409SOL    HW1 8523   4.509   5.352   4.347
 1409SOL    HW2 8524   4.457   5.204   4.301
 1410SOL     OW 8525   5.454   7.362   0.746
 1410SOL    HW1 8526   5.390   7.292   0.777
 1410SOL    HW2 8527   5.531   7.320   0.699
 1411SOL     OW 8528   9.458   7.852   0.975
 1411SOL    HW1 8529   9.362   7.877   0.972
 1411SOL    HW2 8530   9.506   7.910   1.041
 1412SOL     OW 8531   1.280   1.843   6.169
 1412SOL    HW1 8532   1.318   1.927   6.129
 1412SOL    HW2 8533   1.233   1.791   6.097
 1413SOL     OW 8534   3.949   3.455   2.826
 1413SOL    HW1 8535   3.976   3.508   2.746
 1413SOL    HW2 8536   4.014   3.471   2.900
 1414SOL     OW 8537   5.691  10.514   6.224
 1414SOL    HW1 8538   5.641  10.494   6.308
 1414SOL    HW2 8539   5.771  10.454   6.219
 1415SOL     OW 8540   3.954   6.742   6.210
 1415SOL    HW1 8541   4.009   6.776   6.133
 1415SOL    HW2 8542   4.014   6.715   6.285
 1416SOL     OW 8543   8.016   4.156   2.460
 1416SOL    HW1 8544   7.980   4.233   2.513
 1416SOL    HW2 8545   8.110   4.137   2.488
 1417SOL     OW 8546   5.471   5.417   1.246
 1417SOL    HW1 8547   5.412   5.396   1.169
 1417SOL    HW2 8548   5.418   5.462   1.319
 1418SOL     OW 8549   2.304  10.373   4.960
 1418SOL    HW1 8550   2.242  10.381   5.037
 1418SOL    HW2 8551   2.319  10.464   4.920
 1419SOL     OW 8552   7.086   4.140   1.994
 1419SOL    HW1 8553   7.085   4.240   1.986
 1419SOL    HW2 8554   7.023   4.112   2.066
 1420SOL     OW 8555   9.610   0.008   1.159
 1420SOL    HW1 8556   9.648  -0.033   1.242
 1420SOL    HW2 8557   9.601   0.107   1.173
 1421SOL     OW 8558   3.418   1.410   6.935
 1421SOL    HW1 8559   3.515   1.394   6.917
 1421SOL    HW2 8560   3.402   1.409   7.034
 1422SOL     OW 8561   8.806   9.438   4.824
 1422SOL    HW1 8562   8.777   9.344   4.844
 1422SOL    HW2 8563   8.750   9.502   4.876
 1423SOL     OW 8564   4.107   3.822   3.402
 1423SOL    HW1 8565   4.123   3.733   3.359
 1423SOL    HW2 8566   4.009   3.835   3.415
 1424SOL     OW 8567   5.298   6.946   6.674
 1424SOL    HW1 8568   5.361   7.022   6.690
 1424SOL    HW2 8569   5.224   6.948   6.741
 1425SOL     OW 8570   5.284   4.338   0.638
 1425SOL    HW1 8571   5.321   4.427   0.611
 1425SOL    HW2 8572   5.312   4.316   0.732
 1426SOL     OW 8573   9.216   0.928   3.452
 1426SOL    HW1 8574   9.229   0.831   3.431
 1426SOL    HW2 8575   9.186   0.938   3.547
 1427SOL     OW 8576   2.243   2.260   4.697
 1427SOL    HW1 8577   2.230   2.330   4.768
 1427SOL    HW2 8578   2.286   2.179   4.738
 1428SOL     OW 8579   5.111   4.952   1.797
 1428SOL    HW1 8580   5.207   4.981   1.792
 1428SOL    HW2 8581   5.105   4.865   1.846
 1429SOL     OW 8582   9.560   3.513   4.900
 1429SOL    HW1 8583   9.533   3.609   4.908
 1429SOL    HW2 8584   9.505   3.469   4.830
 1430SOL     OW 8585   8.364   9.391   0.098
 1430SOL    HW1 8586   8.371   9.444   0.182
 1430SOL    HW2 8587   8.373   9.452   0.019
 1431SOL     OW 8588   1.163   6.817   0.405
 1431SOL    HW1 8589   1.128   6.791   0.495
 1431SOL    HW2 8590   1.259   6.788   0.398
 1432SOL     OW 8591   8.203   1.918   2.032
 1432SOL    HW1 8592   8.205   2.006   2.079
 1432SOL    HW2 8593   8.293   1.898   1.995
 1433SOL     OW 8594   3.627   5.026   0.266
 1433SOL    HW1 8595   3.543   5.008   0.317
 1433SOL    HW2 8596   3.663   4.940   0.229
 1434SOL     OW 8597   4.388   4.225   2.075
 1434SOL    HW1 8598   4.383   4.219   1.976
 1434SOL    HW2 8599   4.357   4.315   2.105
 1435SOL     OW 8600   2.458   5.934   6.586
 1435SOL    HW1 8601   2.470   6.029   6.614
 1435SOL    HW2 8602   2.361   5.912   6.581
 1436SOL     OW 8603   3.192   5.537   0.248
 1436SOL    HW1 8604   3.140   5.469   0.196
 1436SOL    HW2 8605   3.145   5.556   0.334
 1437SOL     OW 8606   6.332   3.670   4.681
 1437SOL    HW1 8607   6.293   3.628   4.763
 1437SOL    HW2 8608   6.364   3.598   4.619
 1438SOL     OW 8609  10.013   5.049   3.619
 1438SOL    HW1 8610   9.971   4.964   3.650
 1438SOL    HW2 8611   9.942   5.118   3.605
 1439SOL     OW 8612   3.023   3.574   7.484
 1439SOL    HW1 8613   2.975   3.546   7.567
 1439SOL    HW2 8614   3.090   3.645   7.506
 1440SOL     OW 8615   6.405   2.657   5.092
 1440SOL    HW1 8616   6.487   2.620   5.135
 1440SOL    HW2 8617   6.405   2.633   4.995
 1441SOL     OW 8618   4.189   7.354   4.051
 1441SOL    HW1 8619   4.138   7.410   4.115
 1441SOL    HW2 8620   4.146   7.264   4.043
 1442SOL     OW 8621   3.302   0.683   4.744
 1442SOL    HW1 8622   3.271   0.699   4.838
 1442SOL    HW2 8623   3.349   0.765   4.711
 1443SOL     OW 8624   9.036   1.653   1.304
 1443SOL    HW1 8625   8.977   1.679   1.379
 1443SOL    HW2 8626   8.999   1.571   1.260
 1444SOL     OW 8627   5.207   2.528   6.394
 1444SOL    HW1 8628   5.203   2.565   6.301
 1444SOL    HW2 8629   5.119   2.542   6.439
 1445SOL     OW 8630   5.670   9.613   3.233
 1445SOL    HW1 8631   5.723   9.552   3.291
 1445SOL    HW2 8632   5.627   9.560   3.160
 1446SOL     OW 8633   8.570   1.570   5.435
 1446SOL    HW1 8634   8.554   1.667   5.421
 1446SOL    HW2 8635   8.657   1.544   5.393
 1447SOL     OW 8636   3.054   8.067   0.333
 1447SOL    HW1 8637   3.092   8.137   0.393
 1447SOL    HW2 8638   3.114   8.056   0.253
 1448SOL     OW 8639   8.617   7.619   0.423
 1448SOL    HW1 8640   8.673   7.695   0.456
 1448SOL    HW2 8641   8.636   7.537   0.477
 1449SOL     OW 8642   7.154   2.782   5.270
 1449SOL    HW1 8643   7.161   2.760   5.172
 1449SOL    HW2 8644   7.245   2.782   5.311
 1450SOL     OW 8645   4.078   5.375   6.536
 1450SOL    HW1 8646   4.027   5.291   6.521
 1450SOL    HW2 8647   4.031   5.452   6.493
 1451SOL     OW 8648   5.840   2.928   6.373
 1451SOL    HW1 8649   5.895   3.009   6.393
 1451SOL    HW2 8650   5.745   2.946   6.396
 1452SOL     OW 8651   6.333   1.750   2.031
 1452SOL    HW1 8652   6.423   1.709   2.046
 1452SOL    HW2 8653   6.275   1.684   1.983
 1453SOL     OW 8654   3.896   4.120   5.872
 1453SOL    HW1 8655   3.944   4.198   5.831
 1453SOL    HW2 8656   3.864   4.144   5.963
 1454SOL     OW 8657   5.224   8.581   7.221
 1454SOL    HW1 8658   5.210   8.541   7.311
 1454SOL    HW2 8659   5.139   8.577   7.169
 1455SOL     OW 8660   2.606   1.873   3.290
 1455SOL    HW1 8661   2.565   1.787   3.260
 1455SOL    HW2 8662   2.692   1.854   3.336
 1456SOL     OW 8663   9.595   7.213   3.104
 1456SOL    HW1 8664   9.534   7.292   3.104
 1456SOL    HW2 8665   9.565   7.148   3.034
 1457SOL     OW 8666   6.616  10.511   4.738
 1457SOL    HW1 8667   6.535  10.509   4.797
 1457SOL    HW2 8668   6.589  10.489   4.644
 1458SOL     OW 8669  10.096   4.097   1.545
 1458SOL    HW1 8670  10.181   4.145   1.572
 1458SOL    HW2 8671  10.030   4.102   1.619
 1459SOL     OW 8672   8.119   0.441   6.992
 1459SOL    HW1 8673   8.125   0.470   7.087
 1459SOL    HW2 8674   8.066   0.357   6.986
 1460SOL     OW 8675   9.789  10.324   1.531
 1460SOL    HW1 8676   9.714  10.260   1.544
 1460SOL    HW2 8677   9.841  10.299   1.450
 1461SOL     OW 8678   1.028   3.391   1.055
 1461SOL    HW1 8679   0.959   3.347   1.114
 1461SOL    HW2 8680   1.113   3.400   1.106
 1462SOL     OW 8681   5.564   5.338   2.945
 1462SOL    HW1 8682   5.631   5.344   3.020
 1462SOL    HW2 8683   5.597   5.392   2.867
 1463SOL     OW 8684   9.138   4.305   3.338
 1463SOL    HW1 8685   9.171   4.232   3.397
 1463SOL    HW2 8686   9.062   4.352   3.382
 1464SOL     OW 8687   3.589   5.188   0.046
 1464SOL    HW1 8688   3.500   5.234   0.043
 1464SOL    HW2 8689   3.617   5.175   0.141
 1465SOL     OW 8690   2.951   1.170   1.391
 1465SOL    HW1 8691   3.035   1.211   1.354
 1465SOL    HW2 8692   2.958   1.165   1.492
 1466SOL     OW 8693   7.296   0.152   3.287
 1466SOL    HW1 8694   7.355   0.104   3.222
 1466SOL    HW2 8695   7.303   0.108   3.377
 1467SOL     OW 8696   6.965   2.395   5.629
 1467SOL    HW1 8697   6.875   2.438   5.641
 1467SOL    HW2 8698   7.006   2.380   5.719
 1468SOL     OW 8699   7.328  10.312   0.250
 1468SOL    HW1 8700   7.351  10.271   0.339
 1468SOL    HW2 8701   7.233  10.294   0.227
 1469SOL     OW 8702   1.930   8.811   4.631
 1469SOL    HW1 8703   1.998   8.755   4.583
 1469SOL    HW2 8704   1.882   8.754   4.698
 1470SOL     OW 8705   9.053   1.564   5.932
 1470SOL    HW1 8706   8.976   1.505   5.907
 1470SOL    HW2 8707   9.074   1.627   5.857
 1471SOL     OW 8708   8.426   4.330   5.456
 1471SOL    HW1 8709   8.389   4.392   5.387
 1471SOL    HW2 8710   8.466   4.250   5.412
 1472SOL     OW 8711   6.889   2.486   1.405
 1472SOL    HW1 8712   6.949   2.549   1.452
 1472SOL    HW2 8713   6.842   2.534   1.329
 1473SOL     OW 8714   0.632   8.356   3.456
 1473SOL    HW1 8715   0.554   8.419   3.448
 1473SOL    HW2 8716   0.717   8.408   3.452
 1474SOL     OW 8717   7.385   0.585   0.841
 1474SOL    HW1 8718   7.294   0.590   0.801
 1474SOL    HW2 8719   7.394   0.654   0.913
 1475SOL     OW 8720   9.142   7.492   1.750
 1475SOL    HW1 8721   9.214   7.512   1.684
 1475SOL    HW2 8722   9.148   7.395   1.777
 1476SOL     OW 8723   1.603   8.713   1.242
 1476SOL    HW1 8724   1.598   8.812   1.249
 1476SOL    HW2 8725   1.529   8.672   1.295
 1477SOL     OW 8726   8.865   7.041   2.781
 1477SOL    HW1 8727   8.849   7.129   2.735
 1477SOL    HW2 8728   8.861   7.054   2.880
 1478SOL     OW 8729   8.245   4.780   1.898
 1478SOL    HW1 8730   8.265   4.715   1.971
 1478SOL    HW2 8731   8.297   4.864   1.913
 1479SOL     OW 8732   1.682   7.643   3.968
 1479SOL    HW1 8733   1.649   7.559   4.011
 1479SOL    HW2 8734   1.609   7.712   3.969
 1480SOL     OW 8735   8.597   0.097   6.468
 1480SOL    HW1 8736   8.562   0.017   6.420
 1480SOL    HW2 8737   8.558   0.101   6.560
 1481SOL     OW 8738   4.700   0.642   4.684
 1481SOL    HW1 8739   4.603   0.645   4.708
 1481SOL    HW2 8740   4.716   0.700   4.604
 1482SOL     OW 8741   5.576   7.588   1.618
 1482SOL    HW1 8742   5.629   7.610   1.699
 1482SOL    HW2 8743   5.631   7.537   1.554
 1483SOL     OW 8744   4.052   9.011   6.253
 1483SOL    HW1 8745   4.097   9.095   6.223
 1483SOL    HW2 8746   4.072   8.994   6.349
 1484SOL     OW 8747   9.316   2.295   2.973
 1484SOL    HW1 8748   9.289   2.388   2.950
 1484SOL    HW2 8749   9.414   2.283   2.957
 1485SOL     OW 8750   7.626   5.158   0.334
 1485SOL    HW1 8751   7.635   5.060   0.320
 1485SOL    HW2 8752   7.627   5.178   0.432
 1486SOL     OW 8753   3.962   0.718   5.716
 1486SOL    HW1 8754   3.870   0.722   5.677
 1486SOL    HW2 8755   4.007   0.806   5.703
 1487SOL     OW 8756   7.862   9.568   6.085
 1487SOL    HW1 8757   7.952   9.557   6.125
 1487SOL    HW2 8758   7.797   9.510   6.133
 1488SOL     OW 8759   6.480   1.699   4.958
 1488SOL    HW1 8760   6.534   1.648   5.025
 1488SOL    HW2 8761   6.534   1.775   4.922
 1489SOL     OW 8762   2.201   8.889   6.122
 1489SOL    HW1 8763   2.212   8.831   6.204
 1489SOL    HW2 8764   2.191   8.831   6.042
 1490SOL     OW 8765   3.592  10.119   0.640
 1490SOL    HW1 8766   3.643  10.034   0.654
 1490SOL    HW2 8767   3.585  10.168   0.727
 1491SOL     OW 8768   5.577   4.424   6.946
 1491SOL    HW1 8769   5.485   4.388   6.928
 1491SOL    HW2 8770   5.569   4.515   6.985
 1492SOL     OW 8771   3.420   0.940   0.554
 1492SOL    HW1 8772   3.494   0.877   0.527
 1492SOL    HW2 8773   3.405   0.935   0.652
 1493SOL     OW 8774   5.911   2.697   2.163
 1493SOL    HW1 8775   5.845   2.748   2.219
 1493SOL    HW2 8776   6.003   2.722   2.191
 1494SOL     OW 8777   3.317   7.330   0.979
 1494SOL    HW1 8778   3.275   7.248   1.020
 1494SOL    HW2 8779   3.402   7.350   1.027
 1495SOL     OW 8780   6.527   1.033   4.617
 1495SOL    HW1 8781   6.473   1.116   4.630
 1495SOL    HW2 8782   6.540   1.016   4.519
 1496SOL     OW 8783   9.447   2.381   4.934
 1496SOL    HW1 8784   9.468   2.479   4.930
 1496SOL    HW2 8785   9.361   2.367   4.983
 1497SOL     OW 8786   8.394  10.241   4.740
 1497SOL    HW1 8787   8.327  10.315   4.748
 1497SOL    HW2 8788   8.481  10.269   4.782
 1498SOL     OW 8789   3.163   4.858   7.108
 1498SOL    HW1 8790   3.254   4.875   7.146
 1498SOL    HW2 8791   3.124   4.944   7.075
 1499SOL     OW 8792   2.369   7.046   2.607
 1499SOL    HW1 8793   2.384   7.059   2.509
 1499SOL    HW2 8794   2.412   6.960   2.636
 1500SOL     OW 8795   1.441   1.699   5.067
 1500SOL    HW1 8796   1.400   1.731   4.982
 1500SOL    HW2 8797   1.458   1.777   5.127
 1501SOL     OW 8798   4.882   4.312   0.860
 1501SOL    HW1 8799   4.827   4.228   0.861
 1501SOL    HW2 8800   4.937   4.315   0.777
 1502SOL     OW 8801   2.426   1.302   5.016
 1502SOL    HW1 8802   2.394   1.378   4.961
 1502SOL    HW2 8803   2.500   1.332   5.076
 1503SOL     OW 8804   1.216   3.019   5.290
 1503SOL    HW1 8805   1.126   3.062   5.281
 1503SOL    HW2 8806   1.262   3.055   5.371
 1504SOL     OW 8807   6.492   0.692   4.627
 1504SOL    HW1 8808   6.544   0.698   4.542
 1504SOL    HW2 8809   6.477   0.784   4.664
 1505SOL     OW 8810   7.760   4.229   1.994
 1505SOL    HW1 8811   7.809   4.210   2.079
 1505SOL    HW2 8812   7.811   4.295   1.940
 1506SOL     OW 8813   5.450  10.616   0.930
 1506SOL    HW1 8814   5.433  10.656   0.839
 1506SOL    HW2 8815   5.444  10.516   0.923
 1507SOL     OW 8816   6.742   9.956   2.152
 1507SOL    HW1 8817   6.839   9.980   2.153
 1507SOL    HW2 8818   6.729   9.865   2.192
 1508SOL     OW 8819   3.834   7.015   7.016
 1508SOL    HW1 8820   3.841   6.924   6.976
 1508SOL    HW2 8821   3.766   7.013   7.089
 1509SOL     OW 8822   6.536   8.107   0.929
 1509SOL    HW1 8823   6.538   8.120   1.027
 1509SOL    HW2 8824   6.604   8.039   0.902
 1510SOL     OW 8825   9.860   3.338   1.138
 1510SOL    HW1 8826   9.776   3.336   1.082
 1510SOL    HW2 8827   9.874   3.249   1.180
 1511SOL     OW 8828   5.034   0.205   0.745
 1511SOL    HW1 8829   5.065   0.148   0.669
 1511SOL    HW2 8830   5.039   0.301   0.718
 1512SOL     OW 8831   5.680   2.829   0.999
 1512SOL    HW1 8832   5.627   2.759   0.952
 1512SOL    HW2 8833   5.761   2.851   0.945
 1513SOL     OW 8834   5.316   7.418   6.649
 1513SOL    HW1 8835   5.266   7.504   6.648
 1513SOL    HW2 8836   5.321   7.383   6.743
 1514SOL     OW 8837   5.843   9.417   1.795
 1514SOL    HW1 8838   5.778   9.387   1.725
 1514SOL    HW2 8839   5.794   9.464   1.868
 1515SOL     OW 8840  10.117   8.762   3.668
 1515SOL    HW1 8841  10.074   8.686   3.716
 1515SOL    HW2 8842  10.101   8.752   3.569
 1516SOL     OW 8843   1.209   4.812   6.439
 1516SOL    HW1 8844   1.156   4.896   6.450
 1516SOL    HW2 8845   1.243   4.783   6.529
 1517SOL     OW 8846   0.741   0.258   4.613
 1517SOL    HW1 8847   0.650   0.240   4.576
 1517SOL    HW2 8848   0.733   0.287   4.708
 1518SOL     OW 8849   7.123   2.580   4.599
 1518SOL    HW1 8850   7.127   2.667   4.550
 1518SOL    HW2 8851   7.116   2.505   4.533
 1519SOL     OW 8852   4.923   0.492   4.720
 1519SOL    HW1 8853   4.855   0.548   4.671
 1519SOL    HW2 8854   4.877   0.418   4.768
 1520SOL     OW 8855  10.415   9.297   0.401
 1520SOL    HW1 8856  10.411   9.381   0.346
 1520SOL    HW2 8857  10.324   9.257   0.411
 1521SOL     OW 8858   1.226   4.990   6.079
 1521SOL    HW1 8859   1.135   4.954   6.061
 1521SOL    HW2 8860   1.221   5.088   6.096
 1522SOL     OW 8861   7.510   0.281   1.195
 1522SOL    HW1 8862   7.457   0.343   1.254
 1522SOL    HW2 8863   7.485   0.296   1.100
 1523SOL     OW 8864   5.104   1.370   5.520
 1523SOL    HW1 8865   5.160   1.325   5.589
 1523SOL    HW2 8866   5.146   1.358   5.430
 1524SOL     OW 8867   5.258   5.315   6.953
 1524SOL    HW1 8868   5.319   5.369   6.896
 1524SOL    HW2 8869   5.190   5.269   6.896
 1525SOL     OW 8870   2.247   9.079   2.792
 1525SOL    HW1 8871   2.234   9.120   2.701
 1525SOL    HW2 8872   2.309   9.136   2.846
 1526SOL     OW 8873   2.783   2.105   0.431
 1526SOL    HW1 8874   2.872   2.063   0.445
 1526SOL    HW2 8875   2.777   2.137   0.335
 1527SOL     OW 8876   2.521   0.638   2.110
 1527SOL    HW1 8877   2.479   0.679   2.029
 1527SOL    HW2 8878   2.501   0.540   2.113
 1528SOL     OW 8879   5.485   1.113   6.374
 1528SOL    HW1 8880   5.530   1.057   6.303
 1528SOL    HW2 8881   5.420   1.056   6.424
 1529SOL     OW 8882   3.471   9.741   5.427
 1529SOL    HW1 8883   3.428   9.823   5.389
 1529SOL    HW2 8884   3.435   9.660   5.380
 1530SOL     OW 8885   3.367   4.716   2.798
 1530SOL    HW1 8886   3.273   4.684   2.803
 1530SOL    HW2 8887   3.407   4.691   2.710
[truncated: 3,202,652 more chars]
