# Supplementary material for: In Silico Structural Analysis of the Grapevine Serine Protease VviSBT4.19 Involved in Defense against P. viticola
Source: J Agric Food Chem. 2025 Dec 24;74(1):1724–32. doi: 10.1021/acs.jafc.5c11183 (PMC12818760; doi:10.1021/acs.jafc.5c11183)
Supplement: Supplementary file 2 [file jf5c11183_si_002.zip › Supporting-Information/wt_out_4.gro]

Protein in water t= 150000.00000 step= 10000
80055
    1THR      N    1   6.863   9.669   4.940
    1THR     H1    2   6.889   9.659   5.036
    1THR     H2    3   6.842   9.581   4.898
    1THR     H3    4   6.943   9.707   4.894
    1THR     CA    5   6.745   9.756   4.925
    1THR     CB    6   6.777   9.862   4.820
    1THR    OG1    7   6.904   9.919   4.853
    1THR    HG1    8   6.912   9.921   4.953
    1THR    CG2    9   6.680   9.980   4.804
    1THR      C   10   6.613   9.685   4.895
    1THR      O   11   6.507   9.746   4.904
    2THR      N   12   6.626   9.554   4.874
    2THR      H   13   6.708   9.503   4.897
    2THR     CA   14   6.522   9.463   4.824
    2THR     CB   15   6.581   9.326   4.793
    2THR    OG1   16   6.646   9.273   4.909
    2THR    HG1   17   6.709   9.201   4.879
    2THR    CG2   18   6.678   9.338   4.676
    2THR      C   19   6.401   9.442   4.915
    2THR      O   20   6.419   9.437   5.036
    3ARG      N   21   6.281   9.440   4.856
    3ARG      H   22   6.274   9.427   4.757
    3ARG     CA   23   6.156   9.446   4.932
    3ARG     CB   24   6.073   9.554   4.862
    3ARG     CG   25   6.098   9.690   4.927
    3ARG     CD   26   6.080   9.804   4.827
    3ARG     NE   27   6.167   9.781   4.712
    3ARG     HE   28   6.131   9.704   4.660
    3ARG     CZ   29   6.271   9.855   4.671
    3ARG    NH1   30   6.319   9.957   4.744
    3ARG   HH11   31   6.272   9.989   4.825
    3ARG   HH12   32   6.379  10.025   4.701
    3ARG    NH2   33   6.312   9.833   4.545
    3ARG   HH21   34   6.289   9.752   4.491
    3ARG   HH22   35   6.354   9.909   4.495
    3ARG      C   36   6.074   9.318   4.947
    3ARG      O   37   6.020   9.295   5.056
    4SER      N   38   6.063   9.237   4.843
    4SER      H   39   6.104   9.252   4.753
    4SER     CA   40   5.985   9.112   4.846
    4SER     CB   41   5.835   9.130   4.824
    4SER     OG   42   5.754   9.013   4.842
    4SER     HG   43   5.761   8.994   4.940
    4SER      C   44   6.035   9.019   4.734
    4SER      O   45   6.059   9.061   4.621
    5TRP      N   46   6.077   8.900   4.775
    5TRP      H   47   6.086   8.878   4.872
    5TRP     CA   48   6.112   8.795   4.679
    5TRP     CB   49   6.212   8.695   4.736
    5TRP     CG   50   6.347   8.749   4.784
    5TRP    CD1   51   6.433   8.812   4.704
    5TRP    HD1   52   6.464   8.781   4.604
    5TRP    CD2   53   6.364   8.804   4.911
    5TRP    NE1   54   6.510   8.893   4.775
    5TRP    HE1   55   6.573   8.962   4.738
    5TRP    CE2   56   6.469   8.893   4.901
    5TRP    CE3   57   6.291   8.798   5.029
    5TRP    HE3   58   6.226   8.716   5.060
    5TRP    CZ2   59   6.496   8.977   5.009
    5TRP    HZ2   60   6.582   9.044   5.007
    5TRP    CZ3   61   6.311   8.885   5.136
    5TRP    HZ3   62   6.281   8.860   5.237
    5TRP    CH2   63   6.419   8.972   5.125
    5TRP    HH2   64   6.427   9.057   5.192
    5TRP      C   65   5.991   8.720   4.623
    5TRP      O   66   5.987   8.673   4.509
    6AS4      N   67   5.894   8.696   4.710
    6AS4      H   68   5.906   8.713   4.808
    6AS4     CA   69   5.775   8.615   4.681
    6AS4     CB   70   5.709   8.559   4.807
    6AS4     CG   71   5.763   8.422   4.847
    6AS4    OD1   72   5.866   8.416   4.919
    6AS4   HD11   73   5.922   8.344   4.878
    6AS4   HD12   74   5.850   8.491   4.983
    6AS4    OD2   75   5.699   8.322   4.808
    6AS4   HD21   76   5.755   8.241   4.828
    6AS4   HD22   77   5.604   8.345   4.788
    6AS4      C   78   5.667   8.674   4.589
    6AS4      O   79   5.556   8.715   4.621
    7PHE      N   80   5.717   8.683   4.466
    7PHE      H   81   5.812   8.661   4.442
    7PHE     CA   82   5.645   8.766   4.369
    7PHE     CB   83   5.755   8.799   4.267
    7PHE     CG   84   5.795   8.947   4.274
    7PHE    CD1   85   5.719   9.041   4.205
    7PHE    HD1   86   5.622   9.014   4.163
    7PHE    CD2   87   5.919   8.975   4.330
    7PHE    HD2   88   5.975   8.891   4.370
    7PHE    CE1   89   5.787   9.158   4.176
    7PHE    HE1   90   5.737   9.235   4.116
    7PHE    CE2   91   5.982   9.098   4.312
    7PHE    HE2   92   6.064   9.123   4.378
    7PHE     CZ   93   5.911   9.187   4.232
    7PHE     HZ   94   5.955   9.286   4.225
    7PHE      C   95   5.522   8.703   4.302
    7PHE      O   96   5.532   8.595   4.246
    8VAL      N   97   5.420   8.788   4.292
    8VAL      H   98   5.420   8.878   4.335
    8VAL     CA   99   5.294   8.754   4.224
    8VAL     CB  100   5.196   8.868   4.251
    8VAL    CG1  101   5.061   8.862   4.180
    8VAL    CG2  102   5.169   8.876   4.401
    8VAL      C  103   5.322   8.744   4.074
    8VAL      O  104   5.371   8.832   4.004
    9GLY      N  105   5.282   8.627   4.025
    9GLY      H  106   5.220   8.567   4.075
    9GLY     CA  107   5.293   8.580   3.886
    9GLY      C  108   5.192   8.648   3.793
    9GLY      O  109   5.072   8.655   3.816
   10PHE      N  110   5.236   8.662   3.668
   10PHE      H  111   5.331   8.635   3.655
   10PHE     CA  112   5.155   8.724   3.562
   10PHE     CB  113   5.177   8.876   3.561
   10PHE     CG  114   5.090   8.943   3.668
   10PHE    CD1  115   5.148   8.988   3.786
   10PHE    HD1  116   5.240   8.941   3.821
   10PHE    CD2  117   4.961   8.976   3.629
   10PHE    HD2  118   4.923   8.922   3.541
   10PHE    CE1  119   5.069   9.061   3.875
   10PHE    HE1  120   5.103   9.068   3.978
   10PHE    CE2  121   4.885   9.048   3.720
   10PHE    HE2  122   4.783   9.075   3.692
   10PHE     CZ  123   4.938   9.092   3.841
   10PHE     HZ  124   4.875   9.133   3.920
   10PHE      C  125   5.198   8.682   3.422
   10PHE      O  126   5.316   8.667   3.391
   11PRO      N  127   5.105   8.648   3.333
   11PRO     CA  128   5.149   8.598   3.201
   11PRO     CB  129   5.021   8.547   3.134
   11PRO     CG  130   4.911   8.630   3.200
   11PRO     CD  131   4.959   8.651   3.344
   11PRO      C  132   5.219   8.705   3.117
   11PRO      O  133   5.206   8.827   3.128
   12GLN      N  134   5.276   8.651   3.010
   12GLN      H  135   5.284   8.552   2.999
   12GLN     CA  136   5.351   8.729   2.910
   12GLN     CB  137   5.400   8.647   2.791
   12GLN     CG  138   5.515   8.555   2.832
   12GLN     CD  139   5.569   8.460   2.725
   12GLN    OE1  140   5.628   8.490   2.622
   12GLN    NE2  141   5.531   8.334   2.744
   12GLN   HE21  142   5.476   8.306   2.822
   12GLN   HE22  143   5.565   8.270   2.674
   12GLN      C  144   5.280   8.853   2.856
   12GLN      O  145   5.338   8.959   2.834
   13GLN      N  146   5.148   8.839   2.842
   13GLN      H  147   5.103   8.750   2.845
   13GLN     CA  148   5.066   8.956   2.807
   13GLN     CB  149   4.922   8.905   2.804
   13GLN     CG  150   4.896   8.821   2.679
   13GLN     CD  151   4.964   8.684   2.687
   13GLN    OE1  152   4.979   8.607   2.782
   13GLN    NE2  153   5.032   8.659   2.575
   13GLN   HE21  154   5.037   8.707   2.488
   13GLN   HE22  155   5.066   8.565   2.577
   13GLN      C  156   5.076   9.086   2.887
   13GLN      O  157   5.064   9.191   2.824
   14VAL      N  158   5.112   9.087   3.015
   14VAL      H  159   5.136   8.999   3.055
   14VAL     CA  160   5.104   9.206   3.102
   14VAL     CB  161   4.972   9.216   3.177
   14VAL    CG1  162   4.961   9.098   3.275
   14VAL    CG2  163   4.944   9.353   3.240
   14VAL      C  164   5.233   9.249   3.172
   14VAL      O  165   5.246   9.232   3.293
   15LY3      N  166   5.304   9.325   3.090
   15LY3      H  167   5.277   9.337   2.994
   15LY3     CA  168   5.437   9.377   3.127
   15LY3     CB  169   5.516   9.424   3.005
   15LY3     CG  170   5.571   9.303   2.928
   15LY3     CD  171   5.639   9.352   2.800
   15LY3     CE  172   5.739   9.257   2.734
   15LY3     NZ  173   5.776   9.324   2.608
   15LY3    HZ1  174   5.713   9.294   2.536
   15LY3    HZ2  175   5.768   9.423   2.620
   15LY3    HZ3  176   5.873   9.308   2.592
   15LY3      C  177   5.431   9.497   3.223
   15LY3      O  178   5.470   9.611   3.197
   16ARG      N  179   5.387   9.468   3.345
   16ARG      H  180   5.343   9.380   3.363
   16ARG     CA  181   5.371   9.555   3.462
   16ARG     CB  182   5.287   9.488   3.571
   16ARG     CG  183   5.144   9.467   3.520
   16ARG     CD  184   5.048   9.437   3.635
   16ARG     NE  185   4.910   9.452   3.586
   16ARG     HE  186   4.905   9.491   3.494
   16ARG     CZ  187   4.796   9.429   3.652
   16ARG    NH1  188   4.786   9.372   3.773
   16ARG   HH11  189   4.871   9.337   3.813
   16ARG   HH12  190   4.700   9.359   3.822
   16ARG    NH2  191   4.684   9.467   3.589
   16ARG   HH21  192   4.688   9.502   3.495
   16ARG   HH22  193   4.595   9.453   3.631
   16ARG      C  194   5.503   9.606   3.521
   16ARG      O  195   5.592   9.529   3.556
   17THR      N  196   5.501   9.736   3.547
   17THR      H  197   5.429   9.798   3.516
   17THR     CA  198   5.618   9.797   3.613
   17THR     CB  199   5.620   9.950   3.624
   17THR    OG1  200   5.493  10.005   3.660
   17THR    HG1  201   5.526  10.093   3.694
   17THR    CG2  202   5.661  10.013   3.491
   17THR      C  203   5.643   9.747   3.756
   17THR      O  204   5.551   9.709   3.827
   18SER      N  205   5.774   9.733   3.777
   18SER      H  206   5.838   9.774   3.713
   18SER     CA  207   5.836   9.661   3.889
   18SER     CB  208   5.773   9.525   3.918
   18SER     OG  209   5.852   9.461   4.020
   18SER     HG  210   5.801   9.468   4.105
   18SER      C  211   5.989   9.650   3.884
   18SER      O  212   6.045   9.566   3.814
   19ILE      N  213   6.061   9.742   3.947
   19ILE      H  214   6.013   9.818   3.992
   19ILE     CA  215   6.208   9.749   3.948
   19ILE     CB  216   6.266   9.879   4.001
   19ILE    CG1  217   6.215   9.919   4.140
   19ILE    CG2  218   6.235   9.996   3.908
   19ILE     CD  219   6.267  10.051   4.195
   19ILE      C  220   6.280   9.627   4.005
   19ILE      O  221   6.384   9.590   3.950
   20GL4      N  222   6.227   9.552   4.101
   20GL4      H  223   6.138   9.569   4.144
   20GL4     CA  224   6.281   9.424   4.151
   20GL4     CB  225   6.219   9.381   4.284
   20GL4     CG  226   6.272   9.454   4.407
   20GL4     CD  227   6.173   9.445   4.523
   20GL4    OE1  228   6.197   9.358   4.610
   20GL4   HE11  229   6.160   9.397   4.694
   20GL4   HE12  230   6.222   9.270   4.572
   20GL4    OE2  231   6.080   9.528   4.528
   20GL4   HE21  232   6.011   9.487   4.589
   20GL4   HE22  233   6.104   9.608   4.475
   20GL4      C  234   6.268   9.318   4.041
   20GL4      O  235   6.357   9.234   4.027
   21SER      N  236   6.153   9.312   3.974
   21SER      H  237   6.068   9.342   4.017
   21SER     CA  238   6.137   9.233   3.851
   21SER     CB  239   5.990   9.231   3.808
   21SER     OG  240   5.970   9.164   3.683
   21SER     HG  241   5.903   9.208   3.623
   21SER      C  242   6.223   9.263   3.729
   21SER      O  243   6.281   9.173   3.669
   22AS4      N  244   6.220   9.386   3.677
   22AS4      H  245   6.157   9.455   3.712
   22AS4     CA  246   6.314   9.435   3.575
   22AS4     CB  247   6.256   9.569   3.529
   22AS4     CG  248   6.148   9.589   3.422
   22AS4    OD1  249   6.184   9.621   3.307
   22AS4   HD11  250   6.142   9.708   3.281
   22AS4   HD12  251   6.214   9.536   3.265
   22AS4    OD2  252   6.028   9.589   3.457
   22AS4   HD21  253   5.973   9.581   3.374
   22AS4   HD22  254   6.019   9.585   3.557
   22AS4      C  255   6.466   9.434   3.590
   22AS4      O  256   6.526   9.538   3.563
   23ILE      N  257   6.525   9.319   3.621
   23ILE      H  258   6.468   9.242   3.650
   23ILE     CA  259   6.669   9.298   3.640
   23ILE     CB  260   6.698   9.255   3.784
   23ILE    CG1  261   6.619   9.134   3.833
   23ILE    CG2  262   6.679   9.378   3.874
   23ILE     CD  263   6.669   9.082   3.968
   23ILE      C  264   6.729   9.203   3.536
   23ILE      O  265   6.722   9.081   3.549
   24ILE      N  266   6.786   9.256   3.428
   24ILE      H  267   6.796   9.355   3.416
   24ILE     CA  268   6.819   9.173   3.311
   24ILE     CB  269   6.790   9.236   3.175
   24ILE    CG1  270   6.678   9.340   3.165
   24ILE    CG2  271   6.768   9.124   3.073
   24ILE     CD  272   6.530   9.304   3.167
   24ILE      C  273   6.967   9.135   3.304
   24ILE      O  274   7.051   9.220   3.275
   25ILE      N  275   6.993   9.005   3.319
   25ILE      H  276   6.915   8.943   3.330
   25ILE     CA  277   7.125   8.942   3.314
   25ILE     CB  278   7.133   8.849   3.435
   25ILE    CG1  279   7.082   8.909   3.566
   25ILE    CG2  280   7.266   8.774   3.439
   25ILE     CD  281   7.079   8.793   3.666
   25ILE      C  282   7.143   8.871   3.179
   25ILE      O  283   7.075   8.776   3.140
   26GLY      N  284   7.225   8.946   3.107
   26GLY      H  285   7.265   9.031   3.142
   26GLY     CA  286   7.281   8.894   2.981
   26GLY      C  287   7.397   8.795   2.991
   26GLY      O  288   7.510   8.842   3.005
   27VAL      N  289   7.352   8.670   2.996
   27VAL      H  290   7.260   8.642   2.969
   27VAL     CA  291   7.444   8.556   3.007
   27VAL     CB  292   7.373   8.434   3.067
   27VAL    CG1  293   7.455   8.308   3.095
   27VAL    CG2  294   7.292   8.465   3.193
   27VAL      C  295   7.512   8.520   2.875
   27VAL      O  296   7.461   8.448   2.790
   28LEU      N  297   7.640   8.558   2.877
   28LEU      H  298   7.688   8.602   2.954
   28LEU     CA  299   7.733   8.525   2.768
   28LEU     CB  300   7.848   8.626   2.771
   28LEU     CG  301   7.813   8.728   2.662
   28LEU    CD1  302   7.691   8.807   2.708
   28LEU    CD2  303   7.933   8.819   2.639
   28LEU      C  304   7.788   8.383   2.785
   28LEU      O  305   7.900   8.364   2.832
   29AS4      N  306   7.718   8.283   2.733
   29AS4      H  307   7.620   8.298   2.721
   29AS4     CA  308   7.756   8.143   2.759
   29AS4     CB  309   7.709   8.109   2.900
   29AS4     CG  310   7.802   8.015   2.977
   29AS4    OD1  311   7.848   7.917   2.916
   29AS4   HD11  312   7.877   7.856   2.990
   29AS4   HD12  313   7.863   7.938   2.819
   29AS4    OD2  314   7.824   8.031   3.099
   29AS4   HD21  315   7.846   7.946   3.147
   29AS4   HD22  316   7.808   8.127   3.123
   29AS4      C  317   7.711   8.058   2.640
   29AS4      O  318   7.719   8.092   2.522
   30SER      N  319   7.705   7.927   2.666
   30SER      H  320   7.730   7.891   2.756
   30SER     CA  321   7.664   7.820   2.574
   30SER     CB  322   7.706   7.679   2.614
   30SER     OG  323   7.646   7.627   2.733
   30SER     HG  324   7.580   7.559   2.703
   30SER      C  325   7.521   7.821   2.521
   30SER      O  326   7.499   7.760   2.417
   31GLY      N  327   7.424   7.902   2.564
   31GLY      H  328   7.436   7.986   2.618
   31GLY     CA  329   7.286   7.871   2.524
   31GLY      C  330   7.195   7.869   2.648
   31GLY      O  331   7.216   7.953   2.735
   32ILE      N  332   7.076   7.815   2.627
   32ILE      H  333   7.036   7.808   2.535
   32ILE     CA  334   6.990   7.769   2.736
   32ILE     CB  335   6.895   7.882   2.777
   32ILE    CG1  336   6.808   7.859   2.901
   32ILE    CG2  337   6.810   7.930   2.659
   32ILE     CD  338   6.901   7.819   3.015
   32ILE      C  339   6.907   7.644   2.704
   32ILE      O  340   6.858   7.624   2.593
   33TRP      N  341   6.923   7.543   2.789
   33TRP      H  342   7.005   7.537   2.847
   33TRP     CA  343   6.832   7.429   2.799
   33TRP     CB  344   6.910   7.297   2.809
   33TRP     CG  345   6.822   7.179   2.767
   33TRP    CD1  346   6.750   7.155   2.658
   33TRP    HD1  347   6.745   7.222   2.572
   33TRP    CD2  348   6.805   7.066   2.846
   33TRP    NE1  349   6.697   7.033   2.662
   33TRP    HE1  350   6.639   6.992   2.593
   33TRP    CE2  351   6.719   6.977   2.781
   33TRP    CE3  352   6.845   7.041   2.977
   33TRP    HE3  353   6.933   7.094   3.014
   33TRP    CZ2  354   6.682   6.856   2.837
   33TRP    HZ2  355   6.662   6.780   2.761
   33TRP    CZ3  356   6.805   6.920   3.033
   33TRP    HZ3  357   6.833   6.903   3.137
   33TRP    CH2  358   6.727   6.827   2.965
   33TRP    HH2  359   6.689   6.736   3.011
   33TRP      C  360   6.717   7.446   2.899
   33TRP      O  361   6.728   7.402   3.013
   34PRO      N  362   6.602   7.489   2.849
   34PRO     CA  363   6.493   7.548   2.929
   34PRO     CB  364   6.408   7.627   2.829
   34PRO     CG  365   6.425   7.547   2.700
   34PRO     CD  366   6.569   7.496   2.706
   34PRO      C  367   6.418   7.445   3.013
   34PRO      O  368   6.338   7.486   3.097
   35GL4      N  369   6.415   7.320   2.967
   35GL4      H  370   6.440   7.296   2.874
   35GL4     CA  371   6.373   7.211   3.057
   35GL4     CB  372   6.384   7.079   2.981
   35GL4     CG  373   6.298   7.058   2.856
   35GL4     CD  374   6.296   7.164   2.746
   35GL4    OE1  375   6.192   7.226   2.715
   35GL4   HE11  376   6.215   7.277   2.632
   35GL4   HE12  377   6.121   7.231   2.786
   35GL4    OE2  378   6.394   7.160   2.669
   35GL4   HE21  379   6.364   7.183   2.576
   35GL4   HE22  380   6.472   7.145   2.729
   35GL4      C  381   6.460   7.197   3.182
   35GL4      O  382   6.465   7.098   3.255
   36SER      N  383   6.544   7.297   3.208
   36SER      H  384   6.593   7.349   3.137
   36SER     CA  385   6.589   7.332   3.343
   36SER     CB  386   6.703   7.434   3.349
   36SER     OG  387   6.731   7.496   3.475
   36SER     HG  388   6.819   7.543   3.475
   36SER      C  389   6.477   7.372   3.439
   36SER      O  390   6.401   7.464   3.407
   37AS4      N  391   6.502   7.325   3.561
   37AS4      H  392   6.584   7.272   3.581
   37AS4     CA  393   6.400   7.324   3.667
   37AS4     CB  394   6.457   7.234   3.777
   37AS4     CG  395   6.358   7.163   3.869
   37AS4    OD1  396   6.371   7.174   3.993
   37AS4   HD11  397   6.314   7.097   4.021
   37AS4   HD12  398   6.456   7.224   4.011
   37AS4    OD2  399   6.261   7.100   3.822
   37AS4   HD21  400   6.232   7.029   3.886
   37AS4   HD22  401   6.241   7.144   3.735
   37AS4      C  402   6.373   7.464   3.723
   37AS4      O  403   6.255   7.493   3.745
   38SER      N  404   6.468   7.556   3.719
   38SER      H  405   6.559   7.535   3.682
   38SER     CA  406   6.454   7.690   3.777
   38SER     CB  407   6.583   7.772   3.775
   38SER     OG  408   6.692   7.705   3.837
   38SER     HG  409   6.769   7.769   3.830
   38SER      C  410   6.350   7.785   3.716
   38SER      O  411   6.312   7.876   3.789
   39PHE      N  412   6.306   7.755   3.594
   39PHE      H  413   6.324   7.662   3.561
   39PHE     CA  414   6.213   7.829   3.507
   39PHE     CB  415   6.286   7.832   3.373
   39PHE     CG  416   6.425   7.897   3.369
   39PHE    CD1  417   6.535   7.813   3.378
   39PHE    HD1  418   6.527   7.718   3.432
   39PHE    CD2  419   6.431   8.025   3.315
   39PHE    HD2  420   6.338   8.070   3.281
   39PHE    CE1  421   6.661   7.853   3.335
   39PHE    HE1  422   6.756   7.822   3.379
   39PHE    CE2  423   6.554   8.067   3.267
   39PHE    HE2  424   6.574   8.164   3.221
   39PHE     CZ  425   6.660   7.978   3.275
   39PHE     HZ  426   6.759   8.019   3.255
   39PHE      C  427   6.079   7.755   3.517
   39PHE      O  428   6.074   7.637   3.482
   40AS4      N  429   5.969   7.830   3.519
   40AS4      H  430   5.973   7.930   3.514
   40AS4     CA  431   5.832   7.778   3.520
   40AS4     CB  432   5.748   7.825   3.640
   40AS4     CG  433   5.715   7.974   3.652
   40AS4    OD1  434   5.607   8.004   3.708
   40AS4   HD11  435   5.585   8.099   3.686
   40AS4   HD12  436   5.572   7.932   3.768
   40AS4    OD2  437   5.792   8.067   3.620
   40AS4   HD21  438   5.739   8.150   3.637
   40AS4   HD22  439   5.883   8.031   3.600
   40AS4      C  440   5.744   7.816   3.401
   40AS4      O  441   5.771   7.921   3.342
   41AS4      N  442   5.645   7.734   3.365
   41AS4      H  443   5.624   7.657   3.426
   41AS4     CA  444   5.553   7.764   3.255
   41AS4     CB  445   5.487   7.634   3.206
   41AS4     CG  446   5.397   7.568   3.310
   41AS4    OD1  447   5.443   7.493   3.399
   41AS4   HD11  448   5.363   7.442   3.433
   41AS4   HD12  449   5.543   7.492   3.406
   41AS4    OD2  450   5.276   7.596   3.314
   41AS4   HD21  451   5.225   7.525   3.363
   41AS4   HD22  452   5.246   7.674   3.259
   41AS4      C  453   5.444   7.870   3.272
   41AS4      O  454   5.435   7.956   3.185
   42GL4      N  455   5.383   7.889   3.389
   42GL4      H  456   5.385   7.818   3.459
   42GL4     CA  457   5.292   7.996   3.431
   42GL4     CB  458   5.242   7.952   3.569
   42GL4     CG  459   5.138   8.044   3.633
   42GL4     CD  460   5.136   8.020   3.784
   42GL4    OE1  461   5.236   8.051   3.853
   42GL4   HE11  462   5.202   8.100   3.933
   42GL4   HE12  463   5.307   8.073   3.786
   42GL4    OE2  464   5.043   7.949   3.829
   42GL4   HE21  465   5.063   7.927   3.925
   42GL4   HE22  466   4.980   7.930   3.754
   42GL4      C  467   5.347   8.138   3.424
   42GL4      O  468   5.269   8.226   3.388
   43GLY      N  469   5.452   8.160   3.502
   43GLY      H  470   5.477   8.092   3.571
   43GLY     CA  471   5.529   8.286   3.499
   43GLY      C  472   5.548   8.372   3.624
   43GLY      O  473   5.474   8.464   3.659
   44PHE      N  474   5.661   8.346   3.689
   44PHE      H  475   5.709   8.262   3.664
   44PHE     CA  476   5.714   8.417   3.807
   44PHE     CB  477   5.844   8.352   3.854
   44PHE     CG  478   5.894   8.394   3.993
   44PHE    CD1  479   5.962   8.512   4.019
   44PHE    HD1  480   5.982   8.583   3.938
   44PHE    CD2  481   5.857   8.310   4.097
   44PHE    HD2  482   5.823   8.210   4.069
   44PHE    CE1  483   5.985   8.549   4.151
   44PHE    HE1  484   6.042   8.640   4.173
   44PHE    CE2  485   5.884   8.344   4.229
   44PHE    HE2  486   5.845   8.286   4.313
   44PHE     CZ  487   5.954   8.461   4.254
   44PHE     HZ  488   6.005   8.478   4.349
   44PHE      C  489   5.724   8.569   3.795
   44PHE      O  490   5.813   8.615   3.724
   45GLY      N  491   5.658   8.646   3.881
   45GLY      H  492   5.620   8.595   3.958
   45GLY     CA  493   5.660   8.793   3.883
   45GLY      C  494   5.590   8.849   3.759
   45GLY      O  495   5.539   8.770   3.680
   46PRO      N  496   5.572   8.980   3.758
   46PRO     CA  497   5.536   9.061   3.640
   46PRO     CB  498   5.557   9.203   3.691
   46PRO     CG  499   5.506   9.197   3.835
   46PRO     CD  500   5.559   9.061   3.880
   46PRO      C  501   5.631   9.030   3.524
   46PRO      O  502   5.750   9.018   3.555
   47PRO      N  503   5.591   9.033   3.398
   47PRO     CA  504   5.687   9.039   3.286
   47PRO     CB  505   5.595   9.021   3.165
   47PRO     CG  506   5.486   8.928   3.220
   47PRO     CD  507   5.455   8.999   3.352
   47PRO      C  508   5.768   9.169   3.288
   47PRO      O  509   5.713   9.272   3.325
   48PRO      N  510   5.894   9.162   3.246
   48PRO     CA  511   5.985   9.278   3.242
   48PRO     CB  512   6.122   9.218   3.209
   48PRO     CG  513   6.090   9.087   3.136
   48PRO     CD  514   5.974   9.041   3.225
   48PRO      C  515   5.931   9.372   3.135
   48PRO      O  516   5.901   9.345   3.019
   49SER      N  517   5.921   9.495   3.185
   49SER      H  518   5.947   9.510   3.280
   49SER     CA  519   5.877   9.613   3.109
   49SER     CB  520   5.830   9.730   3.196
   49SER     OG  521   5.935   9.783   3.278
   49SER     HG  522   5.993   9.712   3.318
   49SER      C  523   5.973   9.664   3.002
   49SER      O  524   5.924   9.711   2.899
   50LY3      N  525   6.103   9.650   3.027
   50LY3      H  526   6.130   9.634   3.122
   50LY3     CA  527   6.210   9.700   2.940
   50LY3     CB  528   6.346   9.716   3.009
   50LY3     CG  529   6.368   9.840   3.097
   50LY3     CD  530   6.499   9.842   3.176
   50LY3     CE  531   6.516   9.727   3.276
   50LY3     NZ  532   6.626   9.726   3.374
   50LY3    HZ1  533   6.708   9.689   3.331
   50LY3    HZ2  534   6.642   9.817   3.410
   50LY3    HZ3  535   6.608   9.667   3.453
   50LY3      C  536   6.228   9.622   2.810
   50LY3      O  537   6.285   9.669   2.712
   51TRP      N  538   6.214   9.490   2.824
   51TRP      H  539   6.142   9.458   2.886
   51TRP     CA  540   6.251   9.393   2.720
   51TRP     CB  541   6.274   9.262   2.796
   51TRP     CG  542   6.312   9.141   2.711
   51TRP    CD1  543   6.233   9.078   2.623
   51TRP    HD1  544   6.134   9.114   2.594
   51TRP    CD2  545   6.442   9.098   2.683
   51TRP    NE1  546   6.309   9.004   2.544
   51TRP    HE1  547   6.269   8.970   2.459
   51TRP    CE2  548   6.439   9.014   2.572
   51TRP    CE3  549   6.563   9.139   2.737
   51TRP    HE3  550   6.573   9.181   2.838
   51TRP    CZ2  551   6.561   8.988   2.513
   51TRP    HZ2  552   6.557   8.927   2.423
   51TRP    CZ3  553   6.682   9.111   2.672
   51TRP    HZ3  554   6.760   9.177   2.710
   51TRP    CH2  555   6.686   9.032   2.558
   51TRP    HH2  556   6.778   9.011   2.506
   51TRP      C  557   6.156   9.390   2.601
   51TRP      O  558   6.051   9.328   2.616
   52ILE      N  559   6.225   9.380   2.488
   52ILE      H  560   6.323   9.363   2.489
   52ILE     CA  561   6.167   9.385   2.353
   52ILE     CB  562   6.180   9.525   2.292
   52ILE    CG1  563   6.324   9.574   2.304
   52ILE    CG2  564   6.080   9.629   2.343
   52ILE     CD  565   6.369   9.692   2.217
   52ILE      C  566   6.194   9.271   2.255
   52ILE      O  567   6.104   9.192   2.228
   53GLY      N  568   6.316   9.258   2.202
   53GLY      H  569   6.399   9.291   2.247
   53GLY     CA  570   6.341   9.162   2.094
   53GLY      C  571   6.301   9.017   2.119
   53GLY      O  572   6.337   8.946   2.213
   54THR      N  573   6.211   8.970   2.034
   54THR      H  574   6.166   9.029   1.967
   54THR     CA  575   6.152   8.835   2.029
   54THR     CB  576   6.049   8.817   1.917
   54THR    OG1  577   6.110   8.849   1.792
   54THR    HG1  578   6.156   8.773   1.745
   54THR    CG2  579   5.926   8.905   1.941
   54THR      C  580   6.255   8.722   2.024
   54THR      O  581   6.363   8.739   1.966
   55CYS      N  582   6.215   8.602   2.064
   55CYS      H  583   6.123   8.579   2.096
   55CYS     CA  584   6.305   8.486   2.069
   55CYS     CB  585   6.244   8.395   2.176
   55CYS     SG  586   6.257   8.451   2.350
   55CYS      C  587   6.331   8.422   1.933
   55CYS      O  588   6.246   8.409   1.845
   56GLN      N  589   6.453   8.372   1.915
   56GLN      H  590   6.522   8.376   1.988
   56GLN     CA  591   6.499   8.317   1.787
   56GLN     CB  592   6.628   8.391   1.754
   56GLN     CG  593   6.625   8.543   1.733
   56GLN     CD  594   6.636   8.572   1.583
   56GLN    OE1  595   6.538   8.603   1.515
   56GLN    NE2  596   6.751   8.576   1.518
   56GLN   HE21  597   6.841   8.565   1.561
   56GLN   HE22  598   6.747   8.536   1.426
   56GLN      C  599   6.509   8.166   1.762
   56GLN      O  600   6.470   8.094   1.855
   57GLY      N  601   6.536   8.122   1.640
   57GLY      H  602   6.551   8.186   1.564
   57GLY     CA  603   6.578   7.986   1.604
   57GLY      C  604   6.485   7.903   1.516
   57GLY      O  605   6.374   7.945   1.483
   58PHE      N  606   6.550   7.793   1.480
   58PHE      H  607   6.650   7.794   1.479
   58PHE     CA  608   6.488   7.677   1.414
   58PHE     CB  609   6.579   7.556   1.433
   58PHE     CG  610   6.600   7.485   1.299
   58PHE    CD1  611   6.547   7.357   1.290
   58PHE    HD1  612   6.475   7.333   1.368
   58PHE    CD2  613   6.693   7.530   1.207
   58PHE    HD2  614   6.734   7.631   1.206
   58PHE    CE1  615   6.583   7.272   1.186
   58PHE    HE1  616   6.578   7.163   1.194
   58PHE    CE2  617   6.727   7.444   1.103
   58PHE    HE2  618   6.767   7.491   1.013
   58PHE     CZ  619   6.674   7.316   1.090
   58PHE     HZ  620   6.724   7.247   1.023
   58PHE      C  621   6.346   7.628   1.446
   58PHE      O  622   6.260   7.602   1.362
   59SER      N  623   6.320   7.630   1.576
   59SER      H  624   6.395   7.648   1.640
   59SER     CA  625   6.183   7.607   1.625
   59SER     CB  626   6.178   7.484   1.715
   59SER     OG  627   6.263   7.515   1.826
   59SER     HG  628   6.258   7.446   1.899
   59SER      C  629   6.137   7.735   1.695
   59SER      O  630   6.211   7.833   1.711
   60ASN      N  631   6.009   7.734   1.730
   60ASN      H  632   5.949   7.693   1.662
   60ASN     CA  633   5.947   7.839   1.812
   60ASN     CB  634   5.794   7.842   1.802
   60ASN     CG  635   5.747   7.968   1.727
   60ASN    OD1  636   5.717   7.968   1.608
   60ASN    ND2  637   5.735   8.079   1.799
   60ASN   HD21  638   5.752   8.071   1.897
   60ASN   HD22  639   5.721   8.167   1.753
   60ASN      C  640   5.989   7.815   1.957
   60ASN      O  641   5.931   7.739   2.034
   61PHE      N  642   6.104   7.875   1.986
   61PHE      H  643   6.137   7.940   1.917
   61PHE     CA  644   6.178   7.866   2.113
   61PHE     CB  645   6.310   7.944   2.109
   61PHE     CG  646   6.399   7.927   2.232
   61PHE    CD1  647   6.385   7.994   2.353
   61PHE    HD1  648   6.319   8.081   2.358
   61PHE    CD2  649   6.479   7.813   2.225
   61PHE    HD2  650   6.492   7.759   2.132
   61PHE    CE1  651   6.439   7.949   2.473
   61PHE    HE1  652   6.443   8.003   2.567
   61PHE    CE2  653   6.535   7.773   2.346
   61PHE    HE2  654   6.607   7.691   2.346
   61PHE     CZ  655   6.518   7.835   2.469
   61PHE     HZ  656   6.586   7.813   2.552
   61PHE      C  657   6.089   7.911   2.228
   61PHE      O  658   6.046   8.027   2.230
   62THR      N  659   6.043   7.811   2.302
   62THR      H  660   6.063   7.717   2.274
   62THR     CA  661   5.952   7.830   2.416
   62THR     CB  662   5.914   7.692   2.471
   62THR    OG1  663   6.025   7.603   2.457
   62THR    HG1  664   6.002   7.515   2.499
   62THR    CG2  665   5.794   7.635   2.396
   62THR      C  666   5.995   7.929   2.525
   62THR      O  667   6.007   7.885   2.639
   63CYS      N  668   5.991   8.058   2.493
   63CYS      H  669   5.957   8.084   2.403
   63CYS     CA  670   6.018   8.168   2.587
   63CYS     CB  671   6.056   8.294   2.509
   63CYS     SG  672   6.237   8.298   2.483
   63CYS      C  673   5.904   8.198   2.685
   63CYS      O  674   5.801   8.131   2.680
   64ASN      N  675   5.945   8.276   2.785
   64ASN      H  676   6.037   8.316   2.786
   64ASN     CA  677   5.856   8.298   2.899
   64ASN     CB  678   5.844   8.162   2.969
   64ASN     CG  679   5.716   8.160   3.052
   64ASN    OD1  680   5.700   8.225   3.156
   64ASN    ND2  681   5.615   8.088   3.004
   64ASN   HD21  682   5.627   8.028   2.924
   64ASN   HD22  683   5.536   8.089   3.065
   64ASN      C  684   5.901   8.417   2.985
   64ASN      O  685   5.932   8.519   2.924
   65ASN      N  686   5.874   8.423   3.115
   65ASN      H  687   5.808   8.357   3.153
   65ASN     CA  688   5.898   8.534   3.209
   65ASN     CB  689   5.808   8.538   3.333
   65ASN     CG  690   5.661   8.566   3.300
   65ASN    OD1  691   5.611   8.557   3.188
   65ASN    ND2  692   5.590   8.617   3.400
   65ASN   HD21  693   5.625   8.643   3.490
   65ASN   HD22  694   5.491   8.626   3.386
   65ASN      C  695   6.044   8.539   3.255
   65ASN      O  696   6.114   8.640   3.245
   66LY3      N  697   6.085   8.430   3.319
   66LY3      H  698   6.021   8.354   3.334
   66LY3     CA  699   6.227   8.406   3.347
   66LY3     CB  700   6.263   8.299   3.449
   66LY3     CG  701   6.195   8.323   3.584
   66LY3     CD  702   6.248   8.216   3.680
   66LY3     CE  703   6.220   8.246   3.828
   66LY3     NZ  704   6.248   8.129   3.913
   66LY3    HZ1  705   6.346   8.110   3.922
   66LY3    HZ2  706   6.201   8.130   4.001
   66LY3    HZ3  707   6.210   8.053   3.861
   66LY3      C  708   6.315   8.386   3.224
   66LY3      O  709   6.422   8.446   3.216
   67ILE      N  710   6.266   8.316   3.121
   67ILE      H  711   6.201   8.242   3.138
   67ILE     CA  712   6.339   8.317   2.994
   67ILE     CB  713   6.365   8.178   2.935
   67ILE    CG1  714   6.454   8.187   2.810
   67ILE    CG2  715   6.239   8.098   2.903
   67ILE     CD  716   6.586   8.261   2.833
   67ILE      C  717   6.281   8.417   2.893
   67ILE      O  718   6.185   8.383   2.824
   68ILE      N  719   6.322   8.542   2.910
   68ILE      H  720   6.387   8.555   2.985
   68ILE     CA  721   6.284   8.653   2.822
   68ILE     CB  722   6.264   8.786   2.896
   68ILE    CG1  723   6.368   8.815   3.004
   68ILE    CG2  724   6.116   8.791   2.935
   68ILE     CD  725   6.492   8.888   2.950
   68ILE      C  726   6.368   8.665   2.695
   68ILE      O  727   6.310   8.663   2.586
   69GLY      N  728   6.500   8.653   2.703
   69GLY      H  729   6.542   8.654   2.794
   69GLY     CA  730   6.589   8.672   2.588
   69GLY      C  731   6.649   8.545   2.528
   69GLY      O  732   6.741   8.497   2.594
   70ALA      N  733   6.633   8.526   2.397
   70ALA      H  734   6.584   8.593   2.343
   70ALA     CA  735   6.690   8.407   2.332
   70ALA     CB  736   6.587   8.295   2.321
   70ALA      C  737   6.743   8.440   2.192
   70ALA      O  738   6.665   8.450   2.098
   71LY3      N  739   6.876   8.441   2.179
   71LY3      H  740   6.939   8.459   2.255
   71LY3     CA  741   6.948   8.454   2.052
   71LY3     CB  742   7.003   8.596   2.059
   71LY3     CG  743   6.914   8.694   1.981
   71LY3     CD  744   6.964   8.838   1.971
   71LY3     CE  745   6.852   8.933   1.930
   71LY3     NZ  746   6.900   9.071   1.947
   71LY3    HZ1  747   6.859   9.126   1.874
   71LY3    HZ2  748   6.870   9.103   2.036
   71LY3    HZ3  749   6.999   9.078   1.937
   71LY3      C  750   7.069   8.361   2.050
   71LY3      O  751   7.136   8.325   2.147
   72TY0      N  752   7.127   8.352   1.931
   72TY0      H  753   7.078   8.385   1.850
   72TY0     CA  754   7.248   8.275   1.897
   72TY0     CB  755   7.199   8.139   1.846
   72TY0     CG  756   7.129   8.148   1.711
   72TY0    CD1  757   6.990   8.154   1.712
   72TY0    HD1  758   6.932   8.166   1.804
   72TY0    CD2  759   7.200   8.126   1.594
   72TY0    HD2  760   7.309   8.131   1.600
   72TY0    CE1  761   6.921   8.130   1.593
   72TY0    HE1  762   6.812   8.134   1.594
   72TY0    CE2  763   7.129   8.107   1.476
   72TY0    HE2  764   7.184   8.065   1.392
   72TY0     CZ  765   6.991   8.116   1.474
   72TY0     OH  766   6.920   8.154   1.364
   72TY0    HH1  767   6.988   8.155   1.290
   72TY0    HH2  768   6.823   8.143   1.382
   72TY0      C  769   7.340   8.343   1.796
   72TY0      O  770   7.290   8.423   1.717
   73TY0      N  771   7.468   8.312   1.812
   73TY0      H  772   7.503   8.274   1.898
   73TY0     CA  773   7.570   8.375   1.728
   73TY0     CB  774   7.668   8.466   1.804
   73TY0     CG  775   7.587   8.587   1.851
   73TY0    CD1  776   7.537   8.565   1.979
   73TY0    HD1  777   7.584   8.489   2.041
   73TY0    CD2  778   7.536   8.692   1.775
   73TY0    HD2  779   7.570   8.694   1.671
   73TY0    CE1  780   7.433   8.639   2.032
   73TY0    HE1  781   7.358   8.598   2.099
   73TY0    CE2  782   7.436   8.773   1.826
   73TY0    HE2  783   7.399   8.863   1.776
   73TY0     CZ  784   7.384   8.741   1.951
   73TY0     OH  785   7.267   8.797   1.993
   73TY0    HH1  786   7.250   8.883   1.945
   73TY0    HH2  787   7.237   8.754   2.078
   73TY0      C  788   7.651   8.278   1.641
   73TY0      O  789   7.720   8.191   1.695
   74ARG      N  790   7.631   8.273   1.510
   74ARG      H  791   7.561   8.330   1.466
   74ARG     CA  792   7.691   8.177   1.416
   74ARG     CB  793   7.601   8.060   1.378
   74ARG     CG  794   7.677   7.942   1.316
   74ARG     CD  795   7.755   7.878   1.431
   74ARG     NE  796   7.724   7.734   1.427
   74ARG     HE  797   7.666   7.713   1.348
   74ARG     CZ  798   7.794   7.630   1.474
   74ARG    NH1  799   7.900   7.644   1.555
   74ARG   HH11  800   7.942   7.732   1.578
   74ARG   HH12  801   7.928   7.559   1.600
   74ARG    NH2  802   7.745   7.506   1.455
   74ARG   HH21  803   7.658   7.498   1.407
   74ARG   HH22  804   7.806   7.429   1.474
   74ARG      C  805   7.732   8.248   1.287
   74ARG      O  806   7.656   8.264   1.192
   75SER      N  807   7.819   8.347   1.305
   75SER      H  808   7.861   8.364   1.394
   75SER     CA  809   7.882   8.410   1.188
   75SER     CB  810   7.878   8.562   1.182
   75SER     OG  811   7.962   8.620   1.283
   75SER     HG  812   7.938   8.602   1.378
   75SER      C  813   8.025   8.371   1.152
   75SER      O  814   8.058   8.352   1.035
   76SER      N  815   8.107   8.349   1.255
   76SER      H  816   8.082   8.361   1.351
   76SER     CA  817   8.251   8.331   1.229
   76SER     CB  818   8.342   8.436   1.291
   76SER     OG  819   8.335   8.432   1.434
   76SER     HG  820   8.237   8.425   1.453
   76SER      C  821   8.317   8.199   1.268
   76SER      O  822   8.263   8.116   1.341
   77GLY      N  823   8.438   8.180   1.216
   77GLY      H  824   8.469   8.240   1.142
   77GLY     CA  825   8.522   8.060   1.238
   77GLY      C  826   8.470   7.932   1.172
   77GLY      O  827   8.378   7.949   1.092
   78GLN      N  828   8.536   7.821   1.203
   78GLN      H  829   8.609   7.824   1.271
   78GLN     CA  830   8.505   7.689   1.144
   78GLN     CB  831   8.633   7.625   1.091
   78GLN     CG  832   8.695   7.702   0.974
   78GLN     CD  833   8.812   7.639   0.898
   78GLN    OE1  834   8.924   7.623   0.944
   78GLN    NE2  835   8.777   7.573   0.787
   78GLN   HE21  836   8.686   7.566   0.746
   78GLN   HE22  837   8.857   7.531   0.745
   78GLN      C  838   8.454   7.593   1.252
   78GLN      O  839   8.521   7.563   1.350
   79PHE      N  840   8.344   7.535   1.204
   79PHE      H  841   8.308   7.564   1.115
   79PHE     CA  842   8.251   7.458   1.288
   79PHE     CB  843   8.144   7.546   1.354
   79PHE     CG  844   8.065   7.631   1.254
   79PHE    CD1  845   8.094   7.766   1.241
   79PHE    HD1  846   8.191   7.806   1.269
   79PHE    CD2  847   7.963   7.579   1.175
   79PHE    HD2  848   7.923   7.480   1.198
   79PHE    CE1  849   8.011   7.847   1.164
   79PHE    HE1  850   8.028   7.955   1.168
   79PHE    CE2  851   7.885   7.655   1.088
   79PHE    HE2  852   7.813   7.605   1.024
   79PHE     CZ  853   7.908   7.792   1.088
   79PHE     HZ  854   7.842   7.851   1.024
   79PHE      C  855   8.180   7.346   1.213
   79PHE      O  856   8.192   7.343   1.091
   80ARG      N  857   8.137   7.241   1.282
   80ARG      H  858   8.170   7.223   1.375
   80ARG     CA  859   8.050   7.135   1.229
   80ARG     CB  860   8.032   7.021   1.330
   80ARG     CG  861   8.147   6.920   1.336
   80ARG     CD  862   8.140   6.822   1.453
   80ARG     NE  863   8.146   6.902   1.577
   80ARG     HE  864   8.143   7.000   1.559
   80ARG     CZ  865   8.138   6.851   1.701
   80ARG    NH1  866   8.130   6.719   1.724
   80ARG   HH11  867   8.124   6.650   1.652
   80ARG   HH12  868   8.152   6.693   1.819
   80ARG    NH2  869   8.126   6.938   1.802
   80ARG   HH21  870   8.098   7.032   1.781
   80ARG   HH22  871   8.137   6.908   1.896
   80ARG      C  872   7.911   7.193   1.204
   80ARG      O  873   7.852   7.246   1.297
   81GLN      N  874   7.872   7.189   1.077
   81GLN      H  875   7.927   7.137   1.011
   81GLN     CA  876   7.753   7.250   1.017
   81GLN     CB  877   7.753   7.230   0.865
   81GLN     CG  878   7.828   7.334   0.780
   81GLN     CD  879   7.973   7.362   0.819
   81GLN    OE1  880   8.010   7.455   0.890
   81GLN    NE2  881   8.068   7.287   0.764
   81GLN   HE21  882   8.061   7.206   0.706
   81GLN   HE22  883   8.154   7.339   0.768
   81GLN      C  884   7.625   7.208   1.090
   81GLN      O  885   7.565   7.294   1.154
   82GL4      N  886   7.603   7.078   1.111
   82GL4      H  887   7.673   7.016   1.077
   82GL4     CA  888   7.478   7.016   1.157
   82GL4     CB  889   7.495   6.864   1.160
   82GL4     CG  890   7.520   6.772   1.040
   82GL4     CD  891   7.644   6.793   0.952
   82GL4    OE1  892   7.737   6.712   0.970
   82GL4   HE11  893   7.778   6.707   0.879
   82GL4   HE12  894   7.749   6.686   1.066
   82GL4    OE2  895   7.645   6.892   0.876
   82GL4   HE21  896   7.732   6.917   0.833
   82GL4   HE22  897   7.550   6.926   0.875
   82GL4      C  898   7.405   7.067   1.281
   82GL4      O  899   7.288   7.046   1.311
   83AS4      N  900   7.480   7.146   1.358
   83AS4      H  901   7.559   7.196   1.322
   83AS4     CA  902   7.443   7.201   1.489
   83AS4     CB  903   7.557   7.277   1.557
   83AS4     CG  904   7.618   7.200   1.674
   83AS4    OD1  905   7.693   7.106   1.640
   83AS4   HD11  906   7.769   7.096   1.705
   83AS4   HD12  907   7.655   7.051   1.566
   83AS4    OD2  908   7.604   7.227   1.795
   83AS4   HD21  909   7.682   7.192   1.847
   83AS4   HD22  910   7.514   7.270   1.803
   83AS4      C  911   7.314   7.284   1.485
   83AS4      O  912   7.304   7.393   1.429
   84PHE      N  913   7.216   7.255   1.570
   84PHE      H  914   7.244   7.226   1.662
   84PHE     CA  915   7.079   7.306   1.555
   84PHE     CB  916   6.988   7.208   1.629
   84PHE     CG  917   6.836   7.219   1.639
   84PHE    CD1  918   6.748   7.175   1.541
   84PHE    HD1  919   6.790   7.120   1.457
   84PHE    CD2  920   6.775   7.279   1.749
   84PHE    HD2  921   6.838   7.321   1.828
   84PHE    CE1  922   6.611   7.179   1.561
   84PHE    HE1  923   6.539   7.135   1.492
   84PHE    CE2  924   6.639   7.297   1.767
   84PHE    HE2  925   6.607   7.380   1.830
   84PHE     CZ  926   6.554   7.236   1.675
   84PHE     HZ  927   6.450   7.217   1.698
   84PHE      C  928   7.074   7.449   1.610
   84PHE      O  929   7.122   7.483   1.718
   85GLN      N  930   7.060   7.536   1.510
   85GLN      H  931   7.049   7.495   1.420
   85GLN     CA  932   7.048   7.683   1.511
   85GLN     CB  933   7.062   7.736   1.368
   85GLN     CG  934   7.199   7.695   1.313
   85GLN     CD  935   7.236   7.788   1.197
   85GLN    OE1  936   7.210   7.908   1.190
   85GLN    NE2  937   7.304   7.737   1.095
   85GLN   HE21  938   7.332   7.641   1.090
   85GLN   HE22  939   7.357   7.802   1.041
   85GLN      C  940   6.930   7.742   1.588
   85GLN      O  941   6.832   7.795   1.537
   86SER      N  942   6.956   7.726   1.718
   86SER      H  943   7.044   7.687   1.744
   86SER     CA  944   6.860   7.759   1.825
   86SER     CB  945   6.783   7.629   1.850
   86SER     OG  946   6.683   7.655   1.948
   86SER     HG  947   6.592   7.659   1.906
   86SER      C  948   6.936   7.792   1.953
   86SER      O  949   7.049   7.745   1.970
   87PRO      N  950   6.873   7.873   2.038
   87PRO     CA  951   6.926   7.910   2.170
   87PRO     CB  952   6.824   8.007   2.230
   87PRO     CG  953   6.761   8.071   2.106
   87PRO     CD  954   6.756   7.956   2.005
   87PRO      C  955   6.933   7.784   2.257
   87PRO      O  956   6.984   7.789   2.368
   88ARG      N  957   6.883   7.668   2.214
   88ARG      H  958   6.822   7.663   2.135
   88ARG     CA  959   6.914   7.541   2.280
   88ARG     CB  960   6.862   7.421   2.200
   88ARG     CG  961   6.719   7.389   2.247
   88ARG     CD  962   6.664   7.280   2.154
   88ARG     NE  963   6.546   7.210   2.205
   88ARG     HE  964   6.486   7.252   2.273
   88ARG     CZ  965   6.506   7.099   2.141
   88ARG    NH1  966   6.588   7.042   2.051
   88ARG   HH11  967   6.673   7.084   2.017
   88ARG   HH12  968   6.564   6.949   2.025
   88ARG    NH2  969   6.384   7.048   2.163
   88ARG   HH21  970   6.331   7.087   2.238
   88ARG   HH22  971   6.330   6.998   2.095
   88ARG      C  972   7.062   7.509   2.300
   88ARG      O  973   7.139   7.486   2.207
   89AS4      N  974   7.106   7.499   2.425
   89AS4      H  975   7.047   7.522   2.503
   89AS4     CA  976   7.241   7.455   2.461
   89AS4     CB  977   7.275   7.509   2.600
   89AS4     CG  978   7.408   7.476   2.669
   89AS4    OD1  979   7.502   7.442   2.595
   89AS4   HD11  980   7.584   7.425   2.650
   89AS4   HD12  981   7.473   7.445   2.500
   89AS4    OD2  982   7.415   7.494   2.793
   89AS4   HD21  983   7.501   7.463   2.833
   89AS4   HD22  984   7.328   7.535   2.819
   89AS4      C  985   7.259   7.304   2.443
   89AS4      O  986   7.162   7.233   2.468
   90SER      N  987   7.382   7.267   2.408
   90SER      H  988   7.448   7.341   2.396
   90SER     CA  989   7.433   7.130   2.391
   90SER     CB  990   7.498   7.117   2.253
   90SER     OG  991   7.614   7.199   2.249
   90SER     HG  992   7.682   7.132   2.278
   90SER      C  993   7.527   7.074   2.498
   90SER      O  994   7.551   6.955   2.511
   91GL4      N  995   7.600   7.169   2.556
   91GL4      H  996   7.587   7.263   2.525
   91GL4     CA  997   7.713   7.147   2.647
   91GL4     CB  998   7.844   7.217   2.610
   91GL4     CG  999   7.884   7.203   2.463
   91GL4     CD 1000   7.900   7.060   2.411
   91GL4    OE1 1001   8.001   6.995   2.445
   91GL4   HE11 1002   8.005   6.907   2.399
   91GL4   HE12 1003   8.057   7.048   2.509
   91GL4    OE2 1004   7.830   7.025   2.313
   91GL4   HE21 1005   7.859   6.936   2.280
   91GL4   HE22 1006   7.774   7.102   2.281
   91GL4      C 1007   7.688   7.164   2.797
   91GL4      O 1008   7.761   7.114   2.883
   92GLY      N 1009   7.587   7.244   2.830
   92GLY      H 1010   7.549   7.315   2.771
   92GLY     CA 1011   7.543   7.269   2.968
   92GLY      C 1012   7.587   7.388   3.054
   92GLY      O 1013   7.522   7.424   3.152
   93HI2      N 1014   7.691   7.458   3.009
   93HI2      H 1015   7.734   7.451   2.920
   93HI2     CA 1016   7.746   7.572   3.084
   93HI2     CB 1017   7.876   7.607   3.012
   93HI2     CG 1018   7.958   7.676   3.120
   93HI2    ND1 1019   7.994   7.805   3.117
   93HI2    HD1 1020   7.933   7.875   3.080
   93HI2    CD2 1021   8.042   7.608   3.198
   93HI2    HD2 1022   8.046   7.499   3.203
   93HI2    CE1 1023   8.102   7.814   3.195
   93HI2    HE1 1024   8.160   7.906   3.202
   93HI2    NE2 1025   8.134   7.694   3.242
   93HI2    HE2 1026   8.197   7.681   3.318
   93HI2      C 1027   7.645   7.687   3.091
   93HI2      O 1028   7.596   7.718   3.199
   94GLY      N 1029   7.588   7.717   2.974
   94GLY      H 1030   7.614   7.671   2.890
   94GLY     CA 1031   7.495   7.830   2.958
   94GLY      C 1032   7.363   7.800   3.030
   94GLY      O 1033   7.304   7.881   3.101
   95THR      N 1034   7.321   7.674   3.021
   95THR      H 1035   7.364   7.609   2.959
   95THR     CA 1036   7.217   7.629   3.115
   95THR     CB 1037   7.192   7.482   3.079
   95THR    OG1 1038   7.167   7.466   2.939
   95THR    HG1 1039   7.246   7.455   2.878
   95THR    CG2 1040   7.087   7.415   3.167
   95THR      C 1041   7.241   7.648   3.265
   95THR      O 1042   7.154   7.687   3.343
   96HI2      N 1043   7.360   7.614   3.313
   96HI2      H 1044   7.420   7.551   3.263
   96HI2     CA 1045   7.392   7.622   3.456
   96HI2     CB 1046   7.526   7.550   3.475
   96HI2     CG 1047   7.524   7.467   3.604
   96HI2    ND1 1048   7.576   7.508   3.719
   96HI2    HD1 1049   7.603   7.604   3.731
   96HI2    CD2 1050   7.452   7.360   3.636
   96HI2    HD2 1051   7.393   7.298   3.568
   96HI2    CE1 1052   7.536   7.428   3.817
   96HI2    HE1 1053   7.587   7.420   3.913
   96HI2    NE2 1054   7.451   7.338   3.767
   96HI2    HE2 1055   7.417   7.251   3.804
   96HI2      C 1056   7.397   7.765   3.510
   96HI2      O 1057   7.314   7.810   3.589
   97THR      N 1058   7.464   7.846   3.429
   97THR      H 1059   7.508   7.812   3.346
   97THR     CA 1060   7.491   7.989   3.451
   97THR     CB 1061   7.584   8.051   3.347
   97THR    OG1 1062   7.531   8.027   3.216
   97THR    HG1 1063   7.601   7.988   3.156
   97THR    CG2 1064   7.731   8.017   3.374
   97THR      C 1065   7.364   8.075   3.451
   97THR      O 1066   7.361   8.188   3.502
   98ALA      N 1067   7.268   8.031   3.371
   98ALA      H 1068   7.285   7.992   3.281
   98ALA     CA 1069   7.130   8.082   3.361
   98ALA     CB 1070   7.059   8.048   3.230
   98ALA      C 1071   7.046   8.031   3.479
   98ALA      O 1072   6.977   8.109   3.544
   99SER      N 1073   7.049   7.900   3.501
   99SER      H 1074   7.095   7.844   3.433
   99SER     CA 1075   6.975   7.831   3.608
   99SER     CB 1076   6.985   7.679   3.610
   99SER     OG 1077   6.944   7.628   3.482
   99SER     HG 1078   7.023   7.650   3.425
   99SER      C 1079   7.015   7.869   3.751
   99SER      O 1080   6.927   7.871   3.836
  100THR      N 1081   7.141   7.909   3.767
  100THR      H 1082   7.210   7.916   3.694
  100THR     CA 1083   7.194   7.970   3.890
  100THR     CB 1084   7.346   7.982   3.898
  100THR    OG1 1085   7.386   8.059   3.784
  100THR    HG1 1086   7.484   8.050   3.771
  100THR    CG2 1087   7.399   7.839   3.907
  100THR      C 1088   7.130   8.106   3.920
  100THR      O 1089   7.071   8.108   4.028
  101ALA      N 1090   7.143   8.202   3.828
  101ALA      H 1091   7.221   8.200   3.767
  101ALA     CA 1092   7.072   8.331   3.829
  101ALA     CB 1093   7.127   8.421   3.718
  101ALA      C 1094   6.920   8.326   3.833
  101ALA      O 1095   6.857   8.409   3.897
  102ALA      N 1096   6.858   8.235   3.758
  102ALA      H 1097   6.905   8.193   3.680
  102ALA     CA 1098   6.714   8.206   3.757
  102ALA     CB 1099   6.692   8.112   3.639
  102ALA      C 1100   6.657   8.126   3.875
  102ALA      O 1101   6.536   8.108   3.880
  103GLY      N 1102   6.744   8.095   3.971
  103GLY      H 1103   6.842   8.114   3.963
  103GLY     CA 1104   6.717   8.026   4.098
  103GLY      C 1105   6.623   8.100   4.193
  103GLY      O 1106   6.508   8.123   4.155
  104GLY      N 1107   6.650   8.071   4.320
  104GLY      H 1108   6.732   8.021   4.348
  104GLY     CA 1109   6.572   8.125   4.432
  104GLY      C 1110   6.597   8.063   4.570
  104GLY      O 1111   6.668   7.963   4.571
  105LEU      N 1112   6.522   8.100   4.674
  105LEU      H 1113   6.433   8.142   4.655
  105LEU     CA 1114   6.552   8.056   4.811
  105LEU     CB 1115   6.519   8.160   4.917
  105LEU     CG 1116   6.518   8.307   4.875
  105LEU    CD1 1117   6.487   8.404   4.989
  105LEU    CD2 1118   6.648   8.357   4.811
  105LEU      C 1119   6.481   7.923   4.835
  105LEU      O 1120   6.393   7.920   4.921
  106VAL      N 1121   6.510   7.832   4.742
  106VAL      H 1122   6.580   7.850   4.673
  106VAL     CA 1123   6.443   7.701   4.735
  106VAL     CB 1124   6.441   7.654   4.590
  106VAL    CG1 1125   6.344   7.743   4.512
  106VAL    CG2 1126   6.578   7.646   4.521
  106VAL      C 1127   6.496   7.597   4.835
  106VAL      O 1128   6.612   7.593   4.877
  107SER      N 1129   6.412   7.497   4.856
  107SER      H 1130   6.339   7.487   4.789
  107SER     CA 1131   6.439   7.377   4.936
  107SER     CB 1132   6.312   7.293   4.952
  107SER     OG 1133   6.235   7.298   4.831
  107SER     HG 1134   6.221   7.200   4.812
  107SER      C 1135   6.549   7.281   4.889
  107SER      O 1136   6.587   7.295   4.773
  108MET      N 1137   6.590   7.197   4.984
  108MET      H 1138   6.532   7.192   5.065
  108MET     CA 1139   6.688   7.090   4.961
  108MET     CB 1140   6.749   7.038   5.091
  108MET     CG 1141   6.866   7.123   5.139
  108MET     SD 1142   6.808   7.265   5.238
  108MET     CE 1143   6.770   7.170   5.384
  108MET      C 1144   6.659   6.973   4.868
  108MET      O 1145   6.558   6.903   4.870
  109ALA      N 1146   6.754   6.950   4.777
  109ALA      H 1147   6.844   6.988   4.798
  109ALA     CA 1148   6.752   6.848   4.672
  109ALA     CB 1149   6.836   6.883   4.549
  109ALA      C 1150   6.789   6.707   4.717
  109ALA      O 1151   6.901   6.675   4.757
  110SER      N 1152   6.686   6.629   4.686
  110SER      H 1153   6.603   6.664   4.643
  110SER     CA 1154   6.697   6.483   4.674
  110SER     CB 1155   6.562   6.411   4.665
  110SER     OG 1156   6.584   6.270   4.660
  110SER     HG 1157   6.501   6.223   4.630
  110SER      C 1158   6.785   6.435   4.559
  110SER      O 1159   6.755   6.464   4.443
  111LEU      N 1160   6.907   6.412   4.608
  111LEU      H 1161   6.933   6.456   4.693
  111LEU     CA 1162   7.016   6.357   4.526
  111LEU     CB 1163   7.114   6.461   4.469
  111LEU     CG 1164   7.123   6.435   4.319
  111LEU    CD1 1165   7.016   6.516   4.245
  111LEU    CD2 1166   7.263   6.452   4.261
  111LEU      C 1167   7.100   6.256   4.603
  111LEU      O 1168   7.140   6.268   4.718
  112MET      N 1169   7.121   6.141   4.540
  112MET      H 1170   7.046   6.122   4.475
  112MET     CA 1171   7.203   6.027   4.584
  112MET     CB 1172   7.214   5.933   4.464
  112MET     CG 1173   7.309   5.986   4.356
  112MET     SD 1174   7.312   5.860   4.223
  112MET     CE 1175   7.155   5.899   4.149
  112MET      C 1176   7.341   6.062   4.640
  112MET      O 1177   7.408   6.148   4.584
  113GLY      N 1178   7.388   6.006   4.751
  113GLY      H 1179   7.340   5.926   4.787
  113GLY     CA 1180   7.511   6.048   4.821
  113GLY      C 1181   7.504   6.181   4.895
  113GLY      O 1182   7.548   6.198   5.009
  114PHE      N 1183   7.489   6.284   4.812
  114PHE      H 1184   7.477   6.266   4.714
  114PHE     CA 1185   7.457   6.422   4.850
  114PHE     CB 1186   7.403   6.489   4.723
  114PHE     CG 1187   7.512   6.549   4.635
  114PHE    CD1 1188   7.560   6.676   4.667
  114PHE    HD1 1189   7.559   6.698   4.774
  114PHE    CD2 1190   7.567   6.483   4.526
  114PHE    HD2 1191   7.534   6.382   4.503
  114PHE    CE1 1192   7.645   6.745   4.582
  114PHE    HE1 1193   7.679   6.844   4.613
  114PHE    CE2 1194   7.657   6.545   4.440
  114PHE    HE2 1195   7.679   6.502   4.342
  114PHE     CZ 1196   7.688   6.678   4.468
  114PHE     HZ 1197   7.730   6.734   4.385
  114PHE      C 1198   7.343   6.430   4.952
  114PHE      O 1199   7.332   6.525   5.029
  115GLY      N 1200   7.255   6.330   4.954
  115GLY      H 1201   7.245   6.267   4.877
  115GLY     CA 1202   7.144   6.310   5.049
  115GLY      C 1203   7.044   6.421   5.020
  115GLY      O 1204   7.020   6.444   4.901
  116LEU      N 1205   7.000   6.489   5.126
  116LEU      H 1206   7.020   6.468   5.221
  116LEU     CA 1207   6.938   6.622   5.122
  116LEU     CB 1208   6.838   6.632   5.237
  116LEU     CG 1209   6.707   6.560   5.204
  116LEU    CD1 1210   6.603   6.553   5.316
  116LEU    CD2 1211   6.643   6.629   5.083
  116LEU      C 1212   7.027   6.744   5.096
  116LEU      O 1213   7.058   6.820   5.188
  117GLY      N 1214   7.065   6.756   4.970
  117GLY      H 1215   7.016   6.700   4.903
  117GLY     CA 1216   7.172   6.847   4.925
  117GLY      C 1217   7.122   6.979   4.867
  117GLY      O 1218   7.002   6.999   4.847
  118THR      N 1219   7.212   7.076   4.872
  118THR      H 1220   7.304   7.060   4.909
  118THR     CA 1221   7.181   7.218   4.852
  118THR     CB 1222   7.290   7.309   4.908
  118THR    OG1 1223   7.421   7.261   4.875
  118THR    HG1 1224   7.429   7.253   4.776
  118THR    CG2 1225   7.280   7.341   5.057
  118THR      C 1226   7.146   7.259   4.709
  118THR      O 1227   7.224   7.237   4.617
  119ALA      N 1228   7.040   7.340   4.713
  119ALA      H 1229   6.982   7.366   4.790
  119ALA     CA 1230   6.980   7.402   4.594
  119ALA     CB 1231   6.852   7.324   4.563
  119ALA      C 1232   6.961   7.553   4.611
  119ALA      O 1233   6.950   7.619   4.508
  120ARG      N 1234   6.946   7.602   4.734
  120ARG      H 1235   6.909   7.546   4.808
  120ARG     CA 1236   6.945   7.744   4.771
  120ARG     CB 1237   6.950   7.749   4.924
  120ARG     CG 1238   6.832   7.828   4.980
  120ARG     CD 1239   6.826   7.829   5.133
  120ARG     NE 1240   6.818   7.697   5.198
  120ARG     HE 1241   6.874   7.623   5.161
  120ARG     CZ 1242   6.725   7.668   5.290
  120ARG    NH1 1243   6.644   7.762   5.342
  120ARG   HH11 1244   6.641   7.857   5.310
  120ARG   HH12 1245   6.577   7.728   5.407
  120ARG    NH2 1246   6.728   7.543   5.337
  120ARG   HH21 1247   6.770   7.473   5.278
  120ARG   HH22 1248   6.682   7.525   5.424
  120ARG      C 1249   7.054   7.831   4.709
  120ARG      O 1250   7.173   7.835   4.742
  121GLY      N 1251   7.002   7.916   4.622
  121GLY      H 1252   6.910   7.898   4.587
  121GLY     CA 1253   7.077   8.027   4.559
  121GLY      C 1254   7.007   8.083   4.435
  121GLY      O 1255   6.914   8.032   4.373
  122GLY      N 1256   7.066   8.190   4.383
  122GLY      H 1257   7.158   8.208   4.417
  122GLY     CA 1258   7.020   8.269   4.268
  122GLY      C 1259   6.926   8.382   4.310
  122GLY      O 1260   6.924   8.431   4.424
  123VAL      N 1261   6.873   8.454   4.212
  123VAL      H 1262   6.881   8.422   4.117
  123VAL     CA 1263   6.791   8.576   4.217
  123VAL     CB 1264   6.864   8.677   4.128
  123VAL    CG1 1265   6.785   8.807   4.144
  123VAL    CG2 1266   7.009   8.707   4.168
  123VAL      C 1267   6.655   8.527   4.167
  123VAL      O 1268   6.639   8.518   4.045
  124PRO      N 1269   6.553   8.523   4.253
  124PRO     CA 1270   6.415   8.479   4.227
  124PRO     CB 1271   6.340   8.522   4.353
  124PRO     CG 1272   6.442   8.494   4.462
  124PRO     CD 1273   6.570   8.548   4.397
  124PRO      C 1274   6.362   8.551   4.103
  124PRO      O 1275   6.348   8.484   4.001
  125SER      N 1276   6.366   8.684   4.101
  125SER      H 1277   6.403   8.725   4.184
  125SER     CA 1278   6.316   8.768   3.990
  125SER     CB 1279   6.278   8.905   4.045
  125SER     OG 1280   6.390   8.981   4.091
  125SER     HG 1281   6.379   9.080   4.077
  125SER      C 1282   6.407   8.784   3.868
  125SER      O 1283   6.362   8.853   3.776
  126ALA      N 1284   6.520   8.715   3.859
  126ALA      H 1285   6.552   8.633   3.906
  126ALA     CA 1286   6.611   8.741   3.746
  126ALA     CB 1287   6.717   8.633   3.764
  126ALA      C 1288   6.542   8.736   3.609
  126ALA      O 1289   6.451   8.655   3.592
  127ARG      N 1290   6.588   8.818   3.515
  127ARG      H 1291   6.642   8.897   3.544
  127ARG     CA 1292   6.534   8.809   3.379
  127ARG     CB 1293   6.478   8.946   3.338
  127ARG     CG 1294   6.355   8.980   3.422
  127ARG     CD 1295   6.235   8.885   3.416
  127ARG     NE 1296   6.147   8.919   3.529
  127ARG     HE 1297   6.155   9.013   3.560
  127ARG     CZ 1298   6.062   8.838   3.593
  127ARG    NH1 1299   6.041   8.714   3.548
  127ARG   HH11 1300   6.085   8.674   3.467
  127ARG   HH12 1301   5.966   8.656   3.580
  127ARG    NH2 1302   5.987   8.892   3.691
  127ARG   HH21 1303   6.000   8.990   3.699
  127ARG   HH22 1304   5.932   8.837   3.755
  127ARG      C 1305   6.647   8.768   3.283
  127ARG      O 1306   6.752   8.832   3.283
  128ILE      N 1307   6.654   8.636   3.266
  128ILE      H 1308   6.580   8.575   3.293
  128ILE     CA 1309   6.764   8.576   3.189
  128ILE     CB 1310   6.765   8.427   3.220
  128ILE    CG1 1311   6.750   8.391   3.368
  128ILE    CG2 1312   6.887   8.363   3.153
  128ILE     CD 1313   6.848   8.453   3.469
  128ILE      C 1314   6.754   8.605   3.039
  128ILE      O 1315   6.655   8.575   2.973
  129ALA      N 1316   6.857   8.678   2.997
  129ALA      H 1317   6.937   8.699   3.053
  129ALA     CA 1318   6.883   8.696   2.853
  129ALA     CB 1319   6.885   8.846   2.825
  129ALA      C 1320   7.014   8.625   2.817
  129ALA      O 1321   7.112   8.637   2.891
  130VAL      N 1322   6.994   8.531   2.726
  130VAL      H 1323   6.904   8.509   2.689
  130VAL     CA 1324   7.106   8.452   2.672
  130VAL     CB 1325   7.074   8.305   2.648
  130VAL    CG1 1326   7.046   8.228   2.778
  130VAL    CG2 1327   6.960   8.269   2.552
  130VAL      C 1328   7.141   8.511   2.535
  130VAL      O 1329   7.063   8.573   2.463
  131TY0      N 1330   7.267   8.477   2.510
  131TY0      H 1331   7.316   8.408   2.563
  131TY0     CA 1332   7.340   8.521   2.390
  131TY0     CB 1333   7.408   8.657   2.409
  131TY0     CG 1334   7.312   8.775   2.431
  131TY0    CD1 1335   7.289   8.815   2.562
  131TY0    HD1 1336   7.332   8.756   2.643
  131TY0    CD2 1337   7.257   8.841   2.321
  131TY0    HD2 1338   7.310   8.827   2.227
  131TY0    CE1 1339   7.198   8.917   2.585
  131TY0    HE1 1340   7.201   8.950   2.689
  131TY0    CE2 1341   7.168   8.944   2.347
  131TY0    HE2 1342   7.126   8.992   2.259
  131TY0     CZ 1343   7.136   8.980   2.478
  131TY0     OH 1344   7.027   9.059   2.494
  131TY0    HH1 1345   7.011   9.099   2.403
  131TY0    HH2 1346   6.968   9.038   2.571
  131TY0      C 1347   7.446   8.417   2.355
  131TY0      O 1348   7.557   8.421   2.409
  132LY3      N 1349   7.402   8.324   2.271
  132LY3      H 1350   7.320   8.336   2.214
  132LY3     CA 1351   7.486   8.207   2.240
  132LY3     CB 1352   7.390   8.096   2.197
  132LY3     CG 1353   7.457   7.965   2.153
  132LY3     CD 1354   7.349   7.860   2.123
  132LY3     CE 1355   7.393   7.732   2.053
  132LY3     NZ 1356   7.506   7.661   2.115
  132LY3    HZ1 1357   7.589   7.714   2.096
  132LY3    HZ2 1358   7.483   7.659   2.213
  132LY3    HZ3 1359   7.519   7.567   2.085
  132LY3      C 1360   7.611   8.232   2.157
  132LY3      O 1361   7.611   8.209   2.036
  133ILE      N 1362   7.720   8.257   2.229
  133ILE      H 1363   7.706   8.270   2.328
  133ILE     CA 1364   7.860   8.273   2.188
  133ILE     CB 1365   7.928   8.391   2.258
  133ILE    CG1 1366   7.941   8.361   2.407
  133ILE    CG2 1367   7.856   8.525   2.241
  133ILE     CD 1368   8.083   8.392   2.455
  133ILE      C 1369   7.939   8.144   2.165
  133ILE      O 1370   8.019   8.132   2.073
  134CYS      N 1371   7.900   8.041   2.241
  134CYS      H 1372   7.833   8.050   2.314
  134CYS     CA 1373   7.969   7.911   2.234
  134CYS     CB 1374   8.018   7.863   2.371
  134CYS     SG 1375   8.133   7.977   2.456
  134CYS      C 1376   7.886   7.806   2.161
  134CYS      O 1377   7.763   7.805   2.162
  135TRP      N 1378   7.955   7.707   2.106
  135TRP      H 1379   8.055   7.705   2.102
  135TRP     CA 1380   7.891   7.592   2.040
  135TRP     CB 1381   7.901   7.614   1.889
  135TRP     CG 1382   7.808   7.724   1.838
  135TRP    CD1 1383   7.829   7.855   1.846
  135TRP    HD1 1384   7.923   7.901   1.877
  135TRP    CD2 1385   7.674   7.709   1.803
  135TRP    NE1 1386   7.717   7.921   1.817
  135TRP    HE1 1387   7.713   8.019   1.795
  135TRP    CE2 1388   7.619   7.836   1.790
  135TRP    CE3 1389   7.598   7.599   1.764
  135TRP    HE3 1390   7.634   7.498   1.786
  135TRP    CZ2 1391   7.497   7.854   1.727
  135TRP    HZ2 1392   7.465   7.954   1.698
  135TRP    CZ3 1393   7.470   7.618   1.714
  135TRP    HZ3 1394   7.407   7.532   1.693
  135TRP    CH2 1395   7.419   7.745   1.689
  135TRP    HH2 1396   7.317   7.761   1.652
  135TRP      C 1397   7.958   7.458   2.072
  135TRP      O 1398   8.060   7.455   2.141
  136SER      N 1399   7.904   7.347   2.021
  136SER      H 1400   7.825   7.347   1.959
  136SER     CA 1401   7.962   7.214   2.042
  136SER     CB 1402   7.881   7.121   1.951
  136SER     OG 1403   7.893   7.173   1.818
  136SER     HG 1404   7.815   7.141   1.764
  136SER      C 1405   8.109   7.183   2.011
  136SER      O 1406   8.168   7.094   2.071
  137AS4      N 1407   8.160   7.261   1.916
  137AS4      H 1408   8.096   7.296   1.847
  137AS4     CA 1409   8.298   7.264   1.867
  137AS4     CB 1410   8.301   7.324   1.726
  137AS4     CG 1411   8.275   7.207   1.631
  137AS4    OD1 1412   8.357   7.114   1.613
  137AS4   HD11 1413   8.299   7.038   1.582
  137AS4   HD12 1414   8.452   7.136   1.636
  137AS4    OD2 1415   8.158   7.192   1.590
  137AS4   HD21 1416   8.151   7.134   1.508
  137AS4   HD22 1417   8.101   7.249   1.648
  137AS4      C 1418   8.392   7.354   1.948
  137AS4      O 1419   8.513   7.346   1.929
  138GLY      N 1420   8.339   7.451   2.022
  138GLY      H 1421   8.250   7.458   2.068
  138GLY     CA 1422   8.426   7.557   2.076
  138GLY      C 1423   8.353   7.691   2.090
  138GLY      O 1424   8.231   7.690   2.108
  139CYS      N 1425   8.422   7.804   2.083
  139CYS      H 1426   8.517   7.807   2.051
  139CYS     CA 1427   8.365   7.938   2.106
  139CYS     CB 1428   8.383   7.990   2.249
  139CYS     SG 1429   8.303   7.893   2.383
  139CYS      C 1430   8.435   8.039   2.014
  139CYS      O 1431   8.554   8.062   2.029
  140PHE      N 1432   8.343   8.123   1.967
  140PHE      H 1433   8.260   8.149   2.017
  140PHE     CA 1434   8.372   8.200   1.846
  140PHE     CB 1435   8.267   8.153   1.745
  140PHE     CG 1436   8.287   8.006   1.705
  140PHE    CD1 1437   8.222   7.907   1.778
  140PHE    HD1 1438   8.149   7.943   1.850
  140PHE    CD2 1439   8.377   7.969   1.606
  140PHE    HD2 1440   8.423   8.051   1.551
  140PHE    CE1 1441   8.236   7.774   1.739
  140PHE    HE1 1442   8.201   7.691   1.800
  140PHE    CE2 1443   8.396   7.836   1.571
  140PHE    HE2 1444   8.479   7.812   1.504
  140PHE     CZ 1445   8.325   7.738   1.639
  140PHE     HZ 1446   8.338   7.634   1.611
  140PHE      C 1447   8.391   8.352   1.854
  140PHE      O 1448   8.305   8.426   1.902
  141GLY      N 1449   8.511   8.392   1.816
  141GLY      H 1450   8.556   8.344   1.740
  141GLY     CA 1451   8.571   8.525   1.835
  141GLY      C 1452   8.498   8.655   1.799
  141GLY      O 1453   8.449   8.725   1.887
  142ALA      N 1454   8.488   8.673   1.667
  142ALA      H 1455   8.523   8.605   1.604
  142ALA     CA 1456   8.410   8.786   1.614
  142ALA     CB 1457   8.407   8.769   1.462
  142ALA      C 1458   8.264   8.786   1.658
  142ALA      O 1459   8.205   8.894   1.667
  143AS4      N 1460   8.201   8.670   1.668
  143AS4      H 1461   8.252   8.585   1.652
  143AS4     CA 1462   8.066   8.657   1.724
  143AS4     CB 1463   8.025   8.509   1.720
  143AS4     CG 1464   7.994   8.463   1.577
  143AS4    OD1 1465   8.084   8.392   1.527
  143AS4   HD11 1466   8.123   8.414   1.438
  143AS4   HD12 1467   8.100   8.317   1.592
  143AS4    OD2 1468   7.897   8.511   1.514
  143AS4   HD21 1469   7.866   8.450   1.441
  143AS4   HD22 1470   7.877   8.598   1.558
  143AS4      C 1471   8.045   8.707   1.867
  143AS4      O 1472   7.938   8.756   1.901
  144ILE      N 1473   8.142   8.694   1.956
  144ILE      H 1474   8.198   8.612   1.962
  144ILE     CA 1475   8.150   8.766   2.085
  144ILE     CB 1476   8.271   8.719   2.167
  144ILE    CG1 1477   8.257   8.570   2.200
  144ILE    CG2 1478   8.277   8.795   2.299
  144ILE     CD 1479   8.394   8.516   2.239
  144ILE      C 1480   8.142   8.917   2.064
  144ILE      O 1481   8.034   8.967   2.097
  145LEU      N 1482   8.230   8.979   1.985
  145LEU      H 1483   8.305   8.930   1.941
  145LEU     CA 1484   8.216   9.122   1.954
  145LEU     CB 1485   8.329   9.171   1.864
  145LEU     CG 1486   8.460   9.129   1.931
  145LEU    CD1 1487   8.584   9.145   1.843
  145LEU    CD2 1488   8.473   9.222   2.052
  145LEU      C 1489   8.082   9.160   1.891
  145LEU      O 1490   8.030   9.271   1.903
  146ALA      N 1491   8.032   9.070   1.807
  146ALA      H 1492   8.100   9.010   1.764
  146ALA     CA 1493   7.895   9.081   1.755
  146ALA     CB 1494   7.881   8.971   1.649
  146ALA      C 1495   7.784   9.071   1.860
  146ALA      O 1496   7.700   9.161   1.865
  147ALA      N 1497   7.790   8.980   1.957
  147ALA      H 1498   7.850   8.903   1.936
  147ALA     CA 1499   7.692   8.960   2.064
  147ALA     CB 1500   7.736   8.833   2.139
  147ALA      C 1501   7.680   9.074   2.165
  147ALA      O 1502   7.577   9.116   2.217
  148PHE      N 1503   7.792   9.144   2.182
  148PHE      H 1504   7.878   9.110   2.143
  148PHE     CA 1505   7.794   9.263   2.268
  148PHE     CB 1506   7.935   9.320   2.288
  148PHE     CG 1507   8.022   9.245   2.390
  148PHE    CD1 1508   8.000   9.281   2.522
  148PHE    HD1 1509   7.939   9.371   2.537
  148PHE    CD2 1510   8.124   9.155   2.361
  148PHE    HD2 1511   8.135   9.124   2.257
  148PHE    CE1 1512   8.073   9.221   2.623
  148PHE    HE1 1513   8.063   9.262   2.724
  148PHE    CE2 1514   8.201   9.094   2.460
  148PHE    HE2 1515   8.300   9.057   2.435
  148PHE     CZ 1516   8.171   9.128   2.591
  148PHE     HZ 1517   8.224   9.071   2.668
  148PHE      C 1518   7.704   9.376   2.219
  148PHE      O 1519   7.664   9.453   2.306
  149AS4      N 1520   7.693   9.390   2.087
  149AS4      H 1521   7.747   9.341   2.019
  149AS4     CA 1522   7.620   9.498   2.019
  149AS4     CB 1523   7.683   9.510   1.881
  149AS4     CG 1524   7.757   9.644   1.870
  149AS4    OD1 1525   7.703   9.742   1.815
  149AS4   HD11 1526   7.732   9.824   1.864
  149AS4   HD12 1527   7.644   9.712   1.740
  149AS4    OD2 1528   7.880   9.633   1.890
  149AS4   HD21 1529   7.922   9.724   1.892
  149AS4   HD22 1530   7.903   9.539   1.916
  149AS4      C 1531   7.470   9.474   2.034
  149AS4      O 1532   7.400   9.570   2.065
  150AS4      N 1533   7.432   9.347   2.017
  150AS4      H 1534   7.480   9.285   1.954
  150AS4     CA 1535   7.299   9.305   2.061
  150AS4     CB 1536   7.261   9.159   2.034
  150AS4     CG 1537   7.192   9.145   1.898
  150AS4    OD1 1538   7.190   9.034   1.842
  150AS4   HD11 1539   7.203   9.060   1.747
  150AS4   HD12 1540   7.178   8.961   1.910
  150AS4    OD2 1541   7.149   9.248   1.841
  150AS4   HD21 1542   7.145   9.237   1.742
  150AS4   HD22 1543   7.127   9.325   1.900
  150AS4      C 1544   7.269   9.319   2.211
  150AS4      O 1545   7.162   9.370   2.244
  151ALA      N 1546   7.349   9.269   2.304
  151ALA      H 1547   7.425   9.204   2.302
  151ALA     CA 1548   7.341   9.315   2.444
  151ALA     CB 1549   7.477   9.278   2.505
  151ALA      C 1550   7.315   9.465   2.465
  151ALA      O 1551   7.219   9.497   2.534
  152ILE      N 1552   7.395   9.556   2.411
  152ILE      H 1553   7.490   9.530   2.395
  152ILE     CA 1554   7.368   9.701   2.411
  152ILE     CB 1555   7.481   9.783   2.348
  152ILE    CG1 1556   7.617   9.744   2.409
  152ILE    CG2 1557   7.472   9.932   2.382
  152ILE     CD 1558   7.734   9.823   2.350
  152ILE      C 1559   7.235   9.739   2.345
  152ILE      O 1560   7.162   9.818   2.404
  153ALA      N 1561   7.217   9.704   2.218
  153ALA      H 1562   7.294   9.678   2.160
  153ALA     CA 1563   7.085   9.719   2.156
  153ALA     CB 1564   7.083   9.665   2.013
  153ALA      C 1565   6.961   9.657   2.220
  153ALA      O 1566   6.849   9.706   2.204
  154AS4      N 1567   6.968   9.537   2.277
  154AS4      H 1568   7.046   9.474   2.274
  154AS4     CA 1569   6.867   9.488   2.373
  154AS4     CB 1570   6.892   9.343   2.413
  154AS4     CG 1571   6.870   9.255   2.289
  154AS4    OD1 1572   6.749   9.251   2.256
  154AS4   HD11 1573   6.748   9.218   2.162
  154AS4   HD12 1574   6.701   9.269   2.343
  154AS4    OD2 1575   6.952   9.167   2.257
  154AS4   HD21 1576   6.963   9.161   2.157
  154AS4   HD22 1577   6.967   9.116   2.342
  154AS4      C 1578   6.860   9.569   2.503
  154AS4      O 1579   6.758   9.585   2.567
  155GLY      N 1580   6.980   9.611   2.546
  155GLY      H 1581   7.065   9.597   2.496
  155GLY     CA 1582   6.992   9.689   2.670
  155GLY      C 1583   6.976   9.616   2.804
  155GLY      O 1584   6.892   9.658   2.884
  156VAL      N 1585   7.053   9.509   2.818
  156VAL      H 1586   7.114   9.482   2.743
  156VAL     CA 1587   7.075   9.439   2.945
  156VAL     CB 1588   7.155   9.311   2.924
  156VAL    CG1 1589   7.073   9.198   2.861
  156VAL    CG2 1590   7.286   9.349   2.855
  156VAL      C 1591   7.137   9.523   3.057
  156VAL      O 1592   7.204   9.621   3.022
  157AS4      N 1593   7.122   9.478   3.181
  157AS4      H 1594   7.083   9.388   3.202
  157AS4     CA 1595   7.178   9.555   3.292
  157AS4     CB 1596   7.097   9.536   3.421
  157AS4     CG 1597   6.955   9.592   3.416
  157AS4    OD1 1598   6.868   9.526   3.354
  157AS4   HD11 1599   6.776   9.563   3.371
  157AS4   HD12 1600   6.913   9.457   3.298
  157AS4    OD2 1601   6.937   9.702   3.472
  157AS4   HD21 1602   6.838   9.709   3.474
  157AS4   HD22 1603   7.025   9.748   3.484
  157AS4      C 1604   7.327   9.532   3.315
  157AS4      O 1605   7.415   9.618   3.319
  158ILE      N 1606   7.354   9.403   3.296
  158ILE      H 1607   7.278   9.345   3.265
  158ILE     CA 1608   7.483   9.336   3.312
  158ILE     CB 1609   7.514   9.318   3.461
  158ILE    CG1 1610   7.657   9.270   3.484
  158ILE    CG2 1611   7.418   9.226   3.536
  158ILE     CD 1612   7.717   9.309   3.619
  158ILE      C 1613   7.498   9.215   3.219
  158ILE      O 1614   7.404   9.140   3.196
  159ILE      N 1615   7.612   9.219   3.150
  159ILE      H 1616   7.659   9.307   3.145
  159ILE     CA 1617   7.675   9.114   3.069
  159ILE     CB 1618   7.763   9.191   2.971
  159ILE    CG1 1619   7.685   9.295   2.890
  159ILE    CG2 1620   7.849   9.095   2.889
  159ILE     CD 1621   7.745   9.358   2.765
  159ILE      C 1622   7.755   9.021   3.161
  159ILE      O 1623   7.856   9.060   3.219
  160SER      N 1624   7.696   8.905   3.188
  160SER      H 1625   7.620   8.872   3.133
  160SER     CA 1626   7.752   8.812   3.288
  160SER     CB 1627   7.635   8.736   3.350
  160SER     OG 1628   7.665   8.648   3.459
  160SER     HG 1629   7.698   8.557   3.435
  160SER      C 1630   7.840   8.717   3.206
  160SER      O 1631   7.799   8.661   3.104
  161ILE      N 1632   7.969   8.719   3.235
  161ILE      H 1633   8.015   8.759   3.314
  161ILE     CA 1634   8.067   8.646   3.153
  161ILE     CB 1635   8.163   8.735   3.074
  161ILE    CG1 1636   8.094   8.851   3.001
  161ILE    CG2 1637   8.235   8.640   2.978
  161ILE     CD 1638   8.191   8.969   2.987
  161ILE      C 1639   8.144   8.549   3.243
  161ILE      O 1640   8.251   8.583   3.295
  162SER      N 1641   8.108   8.422   3.235
  162SER      H 1642   8.017   8.391   3.205
  162SER     CA 1643   8.187   8.323   3.309
  162SER     CB 1644   8.101   8.206   3.358
  162SER     OG 1645   7.999   8.257   3.444
  162SER     HG 1646   8.019   8.234   3.539
  162SER      C 1647   8.302   8.254   3.234
  162SER      O 1648   8.378   8.177   3.292
  163VAL      N 1649   8.284   8.262   3.103
  163VAL      H 1650   8.195   8.303   3.083
  163VAL     CA 1651   8.374   8.211   2.998
  163VAL     CB 1652   8.311   8.258   2.867
  163VAL    CG1 1653   8.408   8.222   2.754
  163VAL    CG2 1654   8.176   8.191   2.839
  163VAL      C 1655   8.516   8.264   3.017
  163VAL      O 1656   8.532   8.383   3.044
  164GLY      N 1657   8.619   8.182   2.994
  164GLY      H 1658   8.606   8.094   2.949
  164GLY     CA 1659   8.757   8.214   3.034
  164GLY      C 1660   8.840   8.090   2.998
  164GLY      O 1661   8.793   8.002   2.926
  165GLY      N 1662   8.943   8.077   3.080
  165GLY      H 1663   8.976   8.155   3.134
  165GLY     CA 1664   9.032   7.960   3.068
  165GLY      C 1665   9.150   7.968   3.166
  165GLY      O 1666   9.156   8.063   3.242
  166LY3      N 1667   9.243   7.873   3.162
  166LY3      H 1668   9.215   7.780   3.140
  166LY3     CA 1669   9.364   7.885   3.245
  166LY3     CB 1670   9.451   7.761   3.224
  166LY3     CG 1671   9.406   7.640   3.306
  166LY3     CD 1672   9.461   7.508   3.255
  166LY3     CE 1673   9.437   7.394   3.355
  166LY3     NZ 1674   9.468   7.265   3.292
  166LY3    HZ1 1675   9.503   7.271   3.198
  166LY3    HZ2 1676   9.539   7.219   3.344
  166LY3    HZ3 1677   9.395   7.197   3.291
  166LY3      C 1678   9.460   8.004   3.237
  166LY3      O 1679   9.540   8.019   3.330
  167THR      N 1680   9.491   8.024   3.110
  167THR      H 1681   9.460   7.969   3.032
  167THR     CA 1682   9.589   8.127   3.072
  167THR     CB 1683   9.681   8.102   2.952
  167THR    OG1 1684   9.608   8.071   2.833
  167THR    HG1 1685   9.660   8.010   2.773
  167THR    CG2 1686   9.777   7.988   2.988
  167THR      C 1687   9.527   8.267   3.076
  167THR      O 1688   9.432   8.293   3.004
  168PRO      N 1689   9.578   8.361   3.155
  168PRO     CA 1690   9.534   8.501   3.152
  168PRO     CB 1691   9.623   8.573   3.254
  168PRO     CG 1692   9.696   8.468   3.338
  168PRO     CD 1693   9.664   8.335   3.271
  168PRO      C 1694   9.540   8.563   3.012
  168PRO      O 1695   9.644   8.553   2.947
  169THR      N 1696   9.423   8.612   2.972
  169THR      H 1697   9.338   8.608   3.024
  169THR     CA 1698   9.404   8.677   2.841
  169THR     CB 1699   9.261   8.650   2.795
  169THR    OG1 1700   9.159   8.703   2.882
  169THR    HG1 1701   9.069   8.706   2.839
  169THR    CG2 1702   9.242   8.501   2.767
  169THR      C 1703   9.435   8.826   2.850
  169THR      O 1704   9.371   8.893   2.931
  170ASN      N 1705   9.513   8.885   2.760
  170ASN      H 1706   9.537   8.835   2.678
  170ASN     CA 1707   9.538   9.030   2.750
  170ASN     CB 1708   9.637   9.057   2.637
  170ASN     CG 1709   9.667   9.204   2.607
  170ASN    OD1 1710   9.593   9.271   2.535
  170ASN    ND2 1711   9.779   9.250   2.663
  170ASN   HD21 1712   9.835   9.187   2.717
  170ASN   HD22 1713   9.832   9.321   2.616
  170ASN      C 1714   9.416   9.119   2.728
  170ASN      O 1715   9.346   9.086   2.632
  171TY0      N 1716   9.418   9.240   2.784
  171TY0      H 1717   9.499   9.259   2.840
  171TY0     CA 1718   9.308   9.337   2.790
  171TY0     CB 1719   9.343   9.446   2.891
  171TY0     CG 1720   9.482   9.509   2.878
  171TY0    CD1 1721   9.508   9.618   2.796
  171TY0    HD1 1722   9.428   9.666   2.740
  171TY0    CD2 1723   9.589   9.441   2.936
  171TY0    HD2 1724   9.571   9.364   3.011
  171TY0    CE1 1725   9.640   9.640   2.756
  171TY0    HE1 1726   9.668   9.737   2.716
  171TY0    CE2 1727   9.720   9.476   2.907
  171TY0    HE2 1728   9.802   9.440   2.969
  171TY0     CZ 1729   9.748   9.568   2.807
  171TY0     OH 1730   9.876   9.609   2.789
  171TY0    HH1 1731   9.925   9.550   2.853
  171TY0    HH2 1732   9.895   9.652   2.701
  171TY0      C 1733   9.260   9.394   2.657
  171TY0      O 1734   9.157   9.460   2.646
  172PHE      N 1735   9.348   9.390   2.556
  172PHE      H 1736   9.441   9.358   2.566
  172PHE     CA 1737   9.314   9.438   2.421
  172PHE     CB 1738   9.402   9.551   2.366
  172PHE     CG 1739   9.391   9.688   2.433
  172PHE    CD1 1740   9.276   9.754   2.473
  172PHE    HD1 1741   9.180   9.711   2.442
  172PHE    CD2 1742   9.515   9.748   2.454
  172PHE    HD2 1743   9.605   9.708   2.408
  172PHE    CE1 1744   9.283   9.878   2.536
  172PHE    HE1 1745   9.189   9.931   2.553
  172PHE    CE2 1746   9.515   9.868   2.524
  172PHE    HE2 1747   9.609   9.924   2.525
  172PHE     CZ 1748   9.403   9.941   2.564
  172PHE     HZ 1749   9.412  10.024   2.634
  172PHE      C 1750   9.314   9.329   2.314
  172PHE      O 1751   9.245   9.344   2.214
  173GL4      N 1752   9.384   9.217   2.332
  173GL4      H 1753   9.461   9.207   2.394
  173GL4     CA 1754   9.370   9.098   2.246
  173GL4     CB 1755   9.472   9.001   2.305
  173GL4     CG 1756   9.495   8.876   2.219
  173GL4     CD 1757   9.599   8.781   2.279
  173GL4    OE1 1758   9.555   8.678   2.333
  173GL4   HE11 1759   9.617   8.602   2.312
  173GL4   HE12 1760   9.465   8.702   2.370
  173GL4    OE2 1761   9.702   8.836   2.324
  173GL4   HE21 1762   9.770   8.763   2.327
  173GL4   HE22 1763   9.694   8.932   2.352
  173GL4      C 1764   9.231   9.036   2.262
  173GL4      O 1765   9.179   8.994   2.159
  174AS4      N 1766   9.189   9.016   2.386
  174AS4      H 1767   9.242   9.048   2.465
  174AS4     CA 1768   9.067   8.940   2.419
  174AS4     CB 1769   9.055   8.951   2.571
  174AS4     CG 1770   8.948   8.857   2.628
  174AS4    OD1 1771   8.908   8.764   2.554
  174AS4   HD11 1772   8.873   8.691   2.612
  174AS4   HD12 1773   8.921   8.786   2.458
  174AS4    OD2 1774   8.901   8.880   2.741
  174AS4   HD21 1775   8.801   8.881   2.736
  174AS4   HD22 1776   8.973   8.905   2.806
  174AS4      C 1777   8.935   8.993   2.363
  174AS4      O 1778   8.885   9.091   2.417
  175PRO      N 1779   8.869   8.913   2.280
  175PRO     CA 1780   8.734   8.949   2.233
  175PRO     CB 1781   8.689   8.827   2.153
  175PRO     CG 1782   8.820   8.797   2.080
  175PRO     CD 1783   8.920   8.805   2.195
  175PRO      C 1784   8.633   8.972   2.346
  175PRO      O 1785   8.541   9.050   2.325
  176ILE      N 1786   8.645   8.917   2.467
  176ILE      H 1787   8.722   8.856   2.488
  176ILE     CA 1788   8.554   8.937   2.580
  176ILE     CB 1789   8.570   8.828   2.686
  176ILE    CG1 1790   8.502   8.696   2.649
  176ILE    CG2 1791   8.505   8.872   2.817
  176ILE     CD 1792   8.529   8.576   2.740
  176ILE      C 1793   8.575   9.075   2.643
  176ILE      O 1794   8.486   9.160   2.633
  177ALA      N 1795   8.701   9.114   2.662
  177ALA      H 1796   8.779   9.051   2.668
  177ALA     CA 1797   8.743   9.241   2.722
  177ALA     CB 1798   8.891   9.224   2.757
  177ALA      C 1799   8.713   9.363   2.636
  177ALA      O 1800   8.665   9.464   2.687
  178ILE      N 1801   8.769   9.367   2.515
  178ILE      H 1802   8.842   9.303   2.491
  178ILE     CA 1803   8.741   9.472   2.416
  178ILE     CB 1804   8.822   9.473   2.287
  178ILE    CG1 1805   8.798   9.338   2.220
  178ILE    CG2 1806   8.965   9.520   2.312
  178ILE     CD 1807   8.868   9.332   2.084
  178ILE      C 1808   8.594   9.494   2.379
  178ILE      O 1809   8.545   9.607   2.371
  179GLY      N 1810   8.526   9.380   2.380
  179GLY      H 1811   8.554   9.286   2.395
  179GLY     CA 1812   8.379   9.378   2.369
  179GLY      C 1813   8.312   9.445   2.489
  179GLY      O 1814   8.257   9.554   2.474
  180ALA      N 1815   8.347   9.404   2.611
  180ALA      H 1816   8.390   9.314   2.622
  180ALA     CA 1817   8.310   9.469   2.737
  180ALA     CB 1818   8.373   9.377   2.842
  180ALA      C 1819   8.362   9.611   2.760
  180ALA      O 1820   8.298   9.692   2.827
  181PHE      N 1821   8.472   9.648   2.695
  181PHE      H 1822   8.539   9.585   2.655
  181PHE     CA 1823   8.503   9.792   2.688
  181PHE     CB 1824   8.645   9.808   2.635
  181PHE     CG 1825   8.698   9.948   2.602
  181PHE    CD1 1826   8.657  10.006   2.483
  181PHE    HD1 1827   8.622   9.943   2.401
  181PHE    CD2 1828   8.779  10.015   2.693
  181PHE    HD2 1829   8.816   9.956   2.776
  181PHE    CE1 1830   8.694  10.138   2.460
  181PHE    HE1 1831   8.687  10.177   2.359
  181PHE    CE2 1832   8.830  10.141   2.664
  181PHE    HE2 1833   8.894  10.202   2.727
  181PHE     CZ 1834   8.777  10.203   2.551
  181PHE     HZ 1835   8.816  10.302   2.526
  181PHE      C 1836   8.397   9.882   2.625
  181PHE      O 1837   8.333   9.958   2.699
  182HI2      N 1838   8.351   9.846   2.506
  182HI2      H 1839   8.399   9.772   2.460
  182HI2     CA 1840   8.248   9.923   2.434
  182HI2     CB 1841   8.243   9.860   2.295
  182HI2     CG 1842   8.368   9.866   2.207
  182HI2    ND1 1843   8.453   9.969   2.204
  182HI2    HD1 1844   8.435  10.066   2.222
  182HI2    CD2 1845   8.434   9.762   2.158
  182HI2    HD2 1846   8.385   9.668   2.135
  182HI2    CE1 1847   8.566   9.929   2.148
  182HI2    HE1 1848   8.654   9.988   2.123
  182HI2    NE2 1849   8.554   9.801   2.114
  182HI2    HE2 1850   8.632   9.742   2.096
  182HI2      C 1851   8.114   9.918   2.507
  182HI2      O 1852   8.037  10.014   2.501
  183ALA      N 1853   8.088   9.810   2.581
  183ALA      H 1854   8.135   9.725   2.559
  183ALA     CA 1855   7.978   9.797   2.677
  183ALA     CB 1856   7.955   9.651   2.718
  183ALA      C 1857   7.982   9.897   2.794
  183ALA      O 1858   7.899   9.985   2.815
  184MET      N 1859   8.092   9.895   2.869
  184MET      H 1860   8.167   9.832   2.850
  184MET     CA 1861   8.109   9.992   2.978
  184MET     CB 1862   8.218   9.931   3.067
  184MET     CG 1863   8.169   9.792   3.110
  184MET     SD 1864   8.269   9.706   3.236
  184MET     CE 1865   8.266   9.820   3.373
  184MET      C 1866   8.130  10.139   2.942
  184MET      O 1867   8.105  10.229   3.023
  185LY3      N 1868   8.168  10.155   2.816
  185LY3      H 1869   8.218  10.087   2.763
  185LY3     CA 1870   8.166  10.287   2.750
  185LY3     CB 1871   8.237  10.280   2.615
  185LY3     CG 1872   8.255  10.415   2.546
  185LY3     CD 1873   8.282  10.398   2.396
  185LY3     CE 1874   8.412  10.324   2.364
  185LY3     NZ 1875   8.389  10.273   2.228
  185LY3    HZ1 1876   8.298  10.234   2.218
  185LY3    HZ2 1877   8.398  10.354   2.169
  185LY3    HZ3 1878   8.454  10.198   2.215
  185LY3      C 1879   8.026  10.346   2.735
  185LY3      O 1880   8.001  10.461   2.774
  186LY3      N 1881   7.932  10.265   2.689
  186LY3      H 1882   7.945  10.166   2.683
  186LY3     CA 1883   7.791  10.305   2.673
  186LY3     CB 1884   7.744  10.238   2.543
  186LY3     CG 1885   7.795  10.294   2.410
  186LY3     CD 1886   7.699  10.247   2.300
  186LY3     CE 1887   7.742  10.268   2.155
  186LY3     NZ 1888   7.639  10.220   2.062
  186LY3    HZ1 1889   7.611  10.125   2.071
  186LY3    HZ2 1890   7.559  10.279   2.078
  186LY3    HZ3 1891   7.663  10.236   1.966
  186LY3      C 1892   7.706  10.257   2.791
  186LY3      O 1893   7.598  10.201   2.774
  187ARG      N 1894   7.751  10.286   2.912
  187ARG      H 1895   7.831  10.344   2.926
  187ARG     CA 1896   7.704  10.251   3.047
  187ARG     CB 1897   7.594  10.350   3.088
  187ARG     CG 1898   7.652  10.491   3.089
  187ARG     CD 1899   7.562  10.594   3.159
  187ARG     NE 1900   7.620  10.726   3.133
  187ARG     HE 1901   7.701  10.738   3.075
  187ARG     CZ 1902   7.566  10.845   3.163
  187ARG    NH1 1903   7.458  10.862   3.241
  187ARG   HH11 1904   7.412  10.789   3.290
  187ARG   HH12 1905   7.403  10.945   3.238
  187ARG    NH2 1906   7.594  10.957   3.096
  187ARG   HH21 1907   7.655  10.954   3.017
  187ARG   HH22 1908   7.549  11.045   3.111
  187ARG      C 1909   7.654  10.114   3.095
  187ARG      O 1910   7.603  10.097   3.205
  188ILE      N 1911   7.658  10.016   3.006
  188ILE      H 1912   7.659  10.037   2.908
  188ILE     CA 1913   7.637   9.874   3.039
  188ILE     CB 1914   7.582   9.796   2.919
  188ILE    CG1 1915   7.446   9.859   2.889
  188ILE    CG2 1916   7.554   9.647   2.944
  188ILE     CD 1917   7.358   9.809   2.774
  188ILE      C 1918   7.756   9.804   3.106
  188ILE      O 1919   7.861   9.777   3.048
  189LEU      N 1920   7.724   9.746   3.221
  189LEU      H 1921   7.633   9.764   3.260
  189LEU     CA 1922   7.815   9.672   3.309
  189LEU     CB 1923   7.760   9.670   3.452
  189LEU     CG 1924   7.831   9.767   3.547
  189LEU    CD1 1925   7.736   9.781   3.666
  189LEU    CD2 1926   7.964   9.707   3.595
  189LEU      C 1927   7.843   9.529   3.262
  189LEU      O 1928   7.770   9.471   3.181
  190THR      N 1929   7.964   9.489   3.301
  190THR      H 1930   8.038   9.553   3.322
  190THR     CA 1931   8.015   9.355   3.273
  190THR     CB 1932   8.110   9.349   3.154
  190THR    OG1 1933   8.237   9.412   3.175
  190THR    HG1 1934   8.229   9.511   3.166
  190THR    CG2 1935   8.057   9.419   3.028
  190THR      C 1936   8.082   9.295   3.397
  190THR      O 1937   8.128   9.370   3.483
  191SER      N 1938   8.056   9.165   3.411
  191SER      H 1939   7.991   9.109   3.360
  191SER     CA 1940   8.123   9.081   3.511
  191SER     CB 1941   8.024   9.037   3.619
  191SER     OG 1942   7.905   9.006   3.546
  191SER     HG 1943   7.826   8.973   3.597
  191SER      C 1944   8.195   8.955   3.460
  191SER      O 1945   8.134   8.864   3.405
  192ALA      N 1946   8.320   8.937   3.503
  192ALA      H 1947   8.359   9.004   3.565
  192ALA     CA 1948   8.404   8.824   3.457
  192ALA     CB 1949   8.492   8.864   3.339
  192ALA      C 1950   8.482   8.762   3.573
  192ALA      O 1951   8.503   8.816   3.682
  193SER      N 1952   8.532   8.642   3.546
  193SER      H 1953   8.544   8.613   3.451
  193SER     CA 1954   8.609   8.561   3.642
  193SER     CB 1955   8.612   8.417   3.591
  193SER     OG 1956   8.674   8.317   3.673
  193SER     HG 1957   8.710   8.254   3.604
  193SER      C 1958   8.751   8.610   3.667
  193SER      O 1959   8.818   8.652   3.572
  194ALA      N 1960   8.789   8.592   3.793
  194ALA      H 1961   8.717   8.561   3.855
  194ALA     CA 1962   8.928   8.599   3.842
  194ALA     CB 1963   8.931   8.645   3.988
  194ALA      C 1964   9.000   8.465   3.828
  194ALA      O 1965   9.123   8.465   3.821
  195GLY      N 1966   8.938   8.347   3.828
  195GLY      H 1967   8.849   8.339   3.782
  195GLY     CA 1968   9.005   8.217   3.825
  195GLY      C 1969   8.923   8.100   3.770
  195GLY      O 1970   8.824   8.065   3.833
  196ASN      N 1971   8.958   8.065   3.646
  196ASN      H 1972   9.022   8.118   3.590
  196ASN     CA 1973   8.908   7.940   3.588
  196ASN     CB 1974   8.869   7.954   3.441
  196ASN     CG 1975   8.761   8.060   3.418
  196ASN    OD1 1976   8.777   8.174   3.463
  196ASN    ND2 1977   8.660   8.041   3.334
  196ASN   HD21 1978   8.644   7.956   3.283
  196ASN   HD22 1979   8.597   8.118   3.327
  196ASN      C 1980   9.018   7.834   3.600
  196ASN      O 1981   9.115   7.838   3.524
  197AS4      N 1982   9.021   7.778   3.720
  197AS4      H 1983   8.956   7.794   3.795
  197AS4     CA 1984   9.124   7.679   3.757
  197AS4     CB 1985   9.118   7.542   3.690
  197AS4     CG 1986   9.035   7.430   3.754
  197AS4    OD1 1987   9.087   7.360   3.843
  197AS4   HD11 1988   9.011   7.314   3.888
  197AS4   HD12 1989   9.185   7.371   3.859
  197AS4    OD2 1990   8.922   7.415   3.703
  197AS4   HD21 1991   8.858   7.358   3.754
  197AS4   HD22 1992   8.918   7.476   3.623
  197AS4      C 1993   9.269   7.728   3.768
  197AS4      O 1994   9.337   7.720   3.666
  198GLY      N 1995   9.297   7.806   3.872
  198GLY      H 1996   9.222   7.845   3.925
  198GLY     CA 1997   9.433   7.854   3.894
  198GLY      C 1998   9.493   7.771   4.008
  198GLY      O 1999   9.479   7.650   3.994
  199PRO      N 2000   9.565   7.834   4.101
  199PRO     CA 2001   9.604   7.975   4.091
  199PRO     CB 2002   9.619   8.021   4.236
  199PRO     CG 2003   9.661   7.895   4.312
  199PRO     CD 2004   9.584   7.785   4.239
  199PRO      C 2005   9.722   8.002   3.998
  199PRO      O 2006   9.767   7.916   3.922
  200VAL      N 2007   9.736   8.131   3.969
  200VAL      H 2008   9.663   8.194   3.993
  200VAL     CA 2009   9.851   8.184   3.895
  200VAL     CB 2010   9.800   8.238   3.761
  200VAL    CG1 2011   9.895   8.311   3.666
  200VAL    CG2 2012   9.727   8.133   3.677
  200VAL      C 2013   9.911   8.300   3.975
  200VAL      O 2014   9.849   8.384   4.041
  201LEU      N 2015  10.042   8.283   3.994
  201LEU      H 2016  10.089   8.213   3.939
  201LEU     CA 2017  10.135   8.368   4.068
  201LEU     CB 2018  10.279   8.318   4.063
  201LEU     CG 2019  10.312   8.182   4.124
  201LEU    CD1 2020  10.446   8.123   4.079
  201LEU    CD2 2021  10.304   8.216   4.273
  201LEU      C 2022  10.125   8.516   4.030
  201LEU      O 2023  10.153   8.564   3.920
  202ALA      N 2024  10.044   8.581   4.114
  202ALA      H 2025  10.014   8.541   4.201
  202ALA     CA 2026  10.011   8.723   4.098
  202ALA     CB 2027  10.120   8.814   4.155
  202ALA      C 2028   9.958   8.758   3.959
  202ALA      O 2029   9.992   8.858   3.896
  203SER      N 2030   9.856   8.683   3.918
  203SER      H 2031   9.818   8.615   3.980
  203SER     CA 2032   9.773   8.706   3.798
  203SER     CB 2033   9.841   8.672   3.665
  203SER     OG 2034   9.955   8.757   3.651
  203SER     HG 2035   9.987   8.791   3.740
  203SER      C 2036   9.629   8.654   3.802
  203SER      O 2037   9.613   8.534   3.825
  204ILE      N 2038   9.533   8.743   3.780
  204ILE      H 2039   9.547   8.838   3.807
  204ILE     CA 2040   9.396   8.691   3.774
  204ILE     CB 2041   9.289   8.788   3.826
  204ILE    CG1 2042   9.301   8.928   3.766
  204ILE    CG2 2043   9.295   8.792   3.978
  204ILE     CD 2044   9.170   9.006   3.770
  204ILE      C 2045   9.359   8.657   3.629
  204ILE      O 2046   9.427   8.707   3.539
  205THR      N 2047   9.259   8.576   3.600
  205THR      H 2048   9.200   8.542   3.673
  205THR     CA 2049   9.232   8.508   3.472
  205THR     CB 2050   9.160   8.374   3.460
  205THR    OG1 2051   9.029   8.393   3.514
  205THR    HG1 2052   8.978   8.450   3.450
  205THR    CG2 2053   9.226   8.255   3.531
  205THR      C 2054   9.179   8.592   3.355
  205THR      O 2055   9.210   8.550   3.244
  206ASN      N 2056   9.082   8.679   3.377
  206ASN      H 2057   9.002   8.655   3.433
  206ASN     CA 2058   9.052   8.787   3.281
  206ASN     CB 2059   8.901   8.815   3.288
  206ASN     CG 2060   8.861   8.911   3.176
  206ASN    OD1 2061   8.878   9.033   3.187
  206ASN    ND2 2062   8.794   8.857   3.075
  206ASN   HD21 2063   8.770   8.761   3.081
  206ASN   HD22 2064   8.769   8.918   2.999
  206ASN      C 2065   9.126   8.912   3.329
  206ASN      O 2066   9.109   8.958   3.442
  207PHE      N 2067   9.182   8.981   3.230
  207PHE      H 2068   9.171   8.949   3.136
  207PHE     CA 2069   9.273   9.095   3.249
  207PHE     CB 2070   9.382   9.106   3.143
  207PHE     CG 2071   9.523   9.077   3.195
  207PHE    CD1 2072   9.566   8.948   3.220
  207PHE    HD1 2073   9.504   8.858   3.212
  207PHE    CD2 2074   9.606   9.186   3.222
  207PHE    HD2 2075   9.572   9.286   3.195
  207PHE    CE1 2076   9.699   8.927   3.252
  207PHE    HE1 2077   9.752   8.832   3.246
  207PHE    CE2 2078   9.741   9.169   3.251
  207PHE    HE2 2079   9.814   9.245   3.278
  207PHE     CZ 2080   9.784   9.037   3.258
  207PHE     HZ 2081   9.887   9.019   3.287
  207PHE      C 2082   9.205   9.232   3.258
  207PHE      O 2083   9.272   9.331   3.284
  208SER      N 2084   9.078   9.236   3.218
  208SER      H 2085   9.036   9.149   3.192
  208SER     CA 2086   8.998   9.357   3.194
  208SER     CB 2087   8.850   9.329   3.169
  208SER     OG 2088   8.767   9.445   3.186
  208SER     HG 2089   8.674   9.410   3.191
  208SER      C 2090   9.007   9.455   3.312
  208SER      O 2091   8.958   9.427   3.421
  209PRO      N 2092   9.076   9.568   3.300
  209PRO     CA 2093   9.078   9.678   3.398
  209PRO     CB 2094   9.177   9.777   3.337
  209PRO     CG 2095   9.272   9.694   3.248
  209PRO     CD 2096   9.173   9.592   3.193
  209PRO      C 2097   8.936   9.723   3.432
  209PRO      O 2098   8.903   9.709   3.549
  210TRP      N 2099   8.845   9.752   3.339
  210TRP      H 2100   8.866   9.734   3.243
  210TRP     CA 2101   8.709   9.801   3.368
  210TRP     CB 2102   8.647   9.865   3.243
  210TRP     CG 2103   8.686   9.789   3.117
  210TRP    CD1 2104   8.616   9.696   3.052
  210TRP    HD1 2105   8.515   9.660   3.073
  210TRP    CD2 2106   8.811   9.799   3.057
  210TRP    NE1 2107   8.692   9.647   2.955
  210TRP    HE1 2108   8.661   9.567   2.904
  210TRP    CE2 2109   8.812   9.705   2.955
  210TRP    CE3 2110   8.916   9.889   3.054
  210TRP    HE3 2111   8.904   9.988   3.098
  210TRP    CZ2 2112   8.923   9.685   2.874
  210TRP    HZ2 2113   8.908   9.616   2.791
  210TRP    CZ3 2114   9.025   9.878   2.968
  210TRP    HZ3 2115   9.083   9.969   2.952
  210TRP    CH2 2116   9.034   9.768   2.883
  210TRP    HH2 2117   9.136   9.732   2.866
  210TRP      C 2118   8.615   9.717   3.454
  210TRP      O 2119   8.540   9.769   3.537
  211SER      N 2120   8.597   9.600   3.393
  211SER      H 2121   8.632   9.587   3.300
  211SER     CA 2122   8.499   9.501   3.439
  211SER     CB 2123   8.505   9.376   3.351
  211SER     OG 2124   8.497   9.418   3.215
  211SER     HG 2125   8.402   9.418   3.185
  211SER      C 2126   8.505   9.465   3.588
  211SER      O 2127   8.603   9.493   3.657
  212LEU      N 2128   8.392   9.412   3.633
  212LEU      H 2129   8.306   9.406   3.583
  212LEU     CA 2130   8.384   9.363   3.771
  212LEU     CB 2131   8.236   9.342   3.804
  212LEU     CG 2132   8.208   9.316   3.952
  212LEU    CD1 2133   8.219   9.442   4.038
  212LEU    CD2 2134   8.067   9.257   3.966
  212LEU      C 2135   8.448   9.223   3.765
  212LEU      O 2136   8.425   9.146   3.672
  213SER      N 2137   8.544   9.208   3.855
  213SER      H 2138   8.595   9.286   3.891
  213SER     CA 2139   8.616   9.080   3.856
  213SER     CB 2140   8.768   9.094   3.869
  213SER     OG 2141   8.814   9.187   3.771
  213SER     HG 2142   8.838   9.138   3.687
  213SER      C 2143   8.581   9.003   3.984
  213SER      O 2144   8.590   9.049   4.097
  214VAL      N 2145   8.496   8.905   3.953
  214VAL      H 2146   8.481   8.878   3.858
  214VAL     CA 2147   8.428   8.820   4.052
  214VAL     CB 2148   8.295   8.774   3.992
  214VAL    CG1 2149   8.216   8.684   4.087
  214VAL    CG2 2150   8.214   8.895   3.945
  214VAL      C 2151   8.515   8.700   4.091
  214VAL      O 2152   8.567   8.631   4.003
  215ALA      N 2153   8.550   8.690   4.219
  215ALA      H 2154   8.539   8.772   4.276
  215ALA     CA 2155   8.623   8.577   4.277
  215ALA     CB 2156   8.714   8.622   4.392
  215ALA      C 2157   8.522   8.473   4.327
  215ALA      O 2158   8.424   8.505   4.393
  216ALA      N 2159   8.540   8.342   4.306
  216ALA      H 2160   8.616   8.312   4.249
  216ALA     CA 2161   8.453   8.234   4.354
  216ALA     CB 2162   8.454   8.108   4.267
  216ALA      C 2163   8.473   8.191   4.500
  216ALA      O 2164   8.569   8.121   4.533
  217SER      N 2165   8.371   8.220   4.579
  217SER      H 2166   8.294   8.273   4.545
  217SER     CA 2167   8.377   8.183   4.721
  217SER     CB 2168   8.366   8.310   4.806
  217SER     OG 2169   8.239   8.366   4.773
  217SER     HG 2170   8.211   8.436   4.839
  217SER      C 2171   8.284   8.072   4.771
  217SER      O 2172   8.183   8.028   4.717
  218THR      N 2173   8.323   8.022   4.888
  218THR      H 2174   8.409   8.047   4.931
  218THR     CA 2175   8.242   7.937   4.977
  218THR     CB 2176   8.323   7.848   5.071
  218THR    OG1 2177   8.396   7.926   5.166
  218THR    HG1 2178   8.415   7.860   5.239
  218THR    CG2 2179   8.389   7.726   5.006
  218THR      C 2180   8.120   7.990   5.052
  218THR      O 2181   8.121   8.107   5.090
  219ILE      N 2182   8.023   7.904   5.079
  219ILE      H 2183   8.007   7.817   5.033
  219ILE     CA 2184   7.916   7.935   5.175
  219ILE     CB 2185   7.775   7.908   5.122
  219ILE    CG1 2186   7.760   7.763   5.076
  219ILE    CG2 2187   7.738   7.996   5.003
  219ILE     CD 2188   7.694   7.672   5.179
  219ILE      C 2189   7.945   7.884   5.317
  219ILE      O 2190   8.005   7.780   5.341
  220AS4      N 2191   7.889   7.962   5.410
  220AS4      H 2192   7.821   8.031   5.386
  220AS4     CA 2193   7.897   7.942   5.555
  220AS4     CB 2194   7.794   8.037   5.615
  220AS4     CG 2195   7.653   8.016   5.559
  220AS4    OD1 2196   7.572   7.934   5.607
  220AS4   HD11 2197   7.484   7.962   5.571
  220AS4   HD12 2198   7.618   7.873   5.673
  220AS4    OD2 2199   7.626   8.079   5.455
  220AS4   HD21 2200   7.548   8.047   5.401
  220AS4   HD22 2201   7.686   8.158   5.441
  220AS4      C 2202   7.891   7.800   5.611
  220AS4      O 2203   7.961   7.777   5.710
  221ARG      N 2204   7.806   7.712   5.558
  221ARG      H 2205   7.731   7.752   5.505
  221ARG     CA 2206   7.808   7.570   5.593
  221ARG     CB 2207   7.673   7.510   5.634
  221ARG     CG 2208   7.620   7.514   5.778
  221ARG     CD 2209   7.472   7.477   5.789
  221ARG     NE 2210   7.432   7.462   5.930
  221ARG     HE 2211   7.455   7.536   5.993
  221ARG     CZ 2212   7.348   7.367   5.973
  221ARG    NH1 2213   7.299   7.266   5.900
  221ARG   HH11 2214   7.323   7.238   5.807
  221ARG   HH12 2215   7.243   7.200   5.950
  221ARG    NH2 2216   7.310   7.382   6.101
  221ARG   HH21 2217   7.354   7.452   6.157
  221ARG   HH22 2218   7.234   7.335   6.146
  221ARG      C 2219   7.878   7.483   5.488
  221ARG      O 2220   7.823   7.457   5.381
  222AS4      N 2221   8.002   7.449   5.521
  222AS4      H 2222   8.044   7.476   5.608
  222AS4     CA 2223   8.088   7.369   5.432
  222AS4     CB 2224   8.228   7.426   5.456
  222AS4     CG 2225   8.322   7.399   5.339
  222AS4    OD1 2226   8.368   7.490   5.268
  222AS4   HD11 2227   8.410   7.442   5.191
  222AS4   HD12 2228   8.394   7.569   5.324
  222AS4    OD2 2229   8.359   7.283   5.309
  222AS4   HD21 2230   8.422   7.292   5.232
  222AS4   HD22 2231   8.343   7.222   5.387
  222AS4      C 2232   8.064   7.220   5.451
  222AS4      O 2233   7.970   7.175   5.517
  223PHE      N 2234   8.125   7.133   5.371
  223PHE      H 2235   8.217   7.162   5.343
  223PHE     CA 2236   8.094   6.990   5.374
  223PHE     CB 2237   8.072   6.945   5.229
  223PHE     CG 2238   7.921   6.937   5.206
  223PHE    CD1 2239   7.843   6.826   5.236
  223PHE    HD1 2240   7.888   6.743   5.290
  223PHE    CD2 2241   7.866   7.054   5.154
  223PHE    HD2 2242   7.933   7.138   5.136
  223PHE    CE1 2243   7.707   6.831   5.203
  223PHE    HE1 2244   7.639   6.747   5.218
  223PHE    CE2 2245   7.730   7.057   5.124
  223PHE    HE2 2246   7.675   7.150   5.109
  223PHE     CZ 2247   7.651   6.946   5.150
  223PHE     HZ 2248   7.544   6.946   5.129
  223PHE      C 2249   8.192   6.896   5.444
  223PHE      O 2250   8.300   6.938   5.485
  224PHE      N 2251   8.137   6.778   5.473
  224PHE      H 2252   8.037   6.779   5.471
  224PHE     CA 2253   8.204   6.660   5.529
  224PHE     CB 2254   8.200   6.655   5.682
  224PHE     CG 2255   8.303   6.563   5.748
  224PHE    CD1 2256   8.255   6.450   5.812
  224PHE    HD1 2257   8.148   6.442   5.835
  224PHE    CD2 2258   8.440   6.571   5.722
  224PHE    HD2 2259   8.485   6.655   5.671
  224PHE    CE1 2260   8.343   6.350   5.851
  224PHE    HE1 2261   8.300   6.255   5.883
  224PHE    CE2 2262   8.523   6.466   5.758
  224PHE    HE2 2263   8.632   6.472   5.750
  224PHE     CZ 2264   8.481   6.356   5.833
  224PHE     HZ 2265   8.556   6.285   5.865
  224PHE      C 2266   8.139   6.528   5.486
  224PHE      O 2267   8.018   6.513   5.471
  225THR      N 2268   8.234   6.436   5.473
  225THR      H 2269   8.331   6.444   5.495
  225THR     CA 2270   8.192   6.300   5.433
  225THR     CB 2271   8.218   6.263   5.287
  225THR    OG1 2272   8.142   6.346   5.199
  225THR    HG1 2273   8.189   6.435   5.195
  225THR    CG2 2274   8.190   6.117   5.251
  225THR      C 2275   8.261   6.203   5.529
  225THR      O 2276   8.378   6.222   5.562
  226LY3      N 2277   8.177   6.121   5.592
  226LY3      H 2278   8.079   6.132   5.580
  226LY3     CA 2279   8.232   6.019   5.682
  226LY3     CB 2280   8.123   5.973   5.779
  226LY3     CG 2281   8.195   5.925   5.905
  226LY3     CD 2282   8.089   5.896   6.012
  226LY3     CE 2283   8.147   5.829   6.136
  226LY3     NZ 2284   8.048   5.813   6.244
  226LY3    HZ1 2285   7.963   5.775   6.207
  226LY3    HZ2 2286   8.091   5.759   6.316
  226LY3    HZ3 2287   8.026   5.898   6.291
  226LY3      C 2288   8.300   5.901   5.613
  226LY3      O 2289   8.237   5.809   5.562
  227VAL      N 2290   8.425   5.928   5.577
  227VAL      H 2291   8.473   6.015   5.591
  227VAL     CA 2292   8.515   5.824   5.526
  227VAL     CB 2293   8.616   5.871   5.422
  227VAL    CG1 2294   8.549   5.889   5.286
  227VAL    CG2 2295   8.667   6.013   5.452
  227VAL      C 2296   8.573   5.760   5.653
  227VAL      O 2297   8.635   5.823   5.739
  228GLN      N 2298   8.521   5.639   5.672
  228GLN      H 2299   8.432   5.620   5.629
  228GLN     CA 2300   8.562   5.553   5.783
  228GLN     CB 2301   8.427   5.518   5.847
  228GLN     CG 2302   8.429   5.532   5.999
  228GLN     CD 2303   8.307   5.461   6.057
  228GLN    OE1 2304   8.195   5.512   6.070
  228GLN    NE2 2305   8.331   5.334   6.088
  228GLN   HE21 2306   8.422   5.293   6.077
  228GLN   HE22 2307   8.268   5.285   6.148
  228GLN      C 2308   8.644   5.431   5.742
  228GLN      O 2309   8.605   5.360   5.649
  229LEU      N 2310   8.724   5.396   5.843
  229LEU      H 2311   8.719   5.439   5.934
  229LEU     CA 2312   8.771   5.257   5.845
  229LEU     CB 2313   8.897   5.243   5.932
  229LEU     CG 2314   9.018   5.158   5.896
  229LEU    CD1 2315   9.099   5.218   5.780
  229LEU    CD2 2316   9.124   5.148   6.006
  229LEU      C 2317   8.655   5.168   5.890
  229LEU      O 2318   8.542   5.207   5.919
  230GLY      N 2319   8.679   5.037   5.889
  230GLY      H 2320   8.744   4.996   5.826
  230GLY     CA 2321   8.600   4.936   5.962
  230GLY      C 2322   8.586   4.947   6.114
  230GLY      O 2323   8.482   4.951   6.179
  231AS4      N 2324   8.706   4.938   6.171
  231AS4      H 2325   8.770   4.873   6.130
  231AS4     CA 2326   8.744   4.991   6.302
  231AS4     CB 2327   8.894   4.966   6.319
  231AS4     CG 2328   8.914   4.842   6.406
  231AS4    OD1 2329   8.848   4.740   6.377
  231AS4   HD11 2330   8.845   4.686   6.461
  231AS4   HD12 2331   8.849   4.726   6.278
  231AS4    OD2 2332   9.004   4.836   6.493
  231AS4   HD21 2333   8.981   4.772   6.567
  231AS4   HD22 2334   9.074   4.906   6.479
  231AS4      C 2335   8.705   5.138   6.321
  231AS4      O 2336   8.681   5.202   6.219
  232SER      N 2337   8.708   5.184   6.446
  232SER      H 2338   8.754   5.137   6.521
  232SER     CA 2339   8.675   5.322   6.481
  232SER     CB 2340   8.667   5.343   6.633
  232SER     OG 2341   8.771   5.278   6.707
  232SER     HG 2342   8.757   5.293   6.805
  232SER      C 2343   8.757   5.436   6.421
  232SER      O 2344   8.751   5.546   6.477
  233ASN      N 2345   8.833   5.421   6.312
  233ASN      H 2346   8.829   5.343   6.250
  233ASN     CA 2347   8.911   5.533   6.259
  233ASN     CB 2348   9.045   5.476   6.214
  233ASN     CG 2349   9.112   5.386   6.318
  233ASN    OD1 2350   9.102   5.264   6.311
  233ASN    ND2 2351   9.200   5.430   6.407
  233ASN   HD21 2352   9.237   5.523   6.419
  233ASN   HD22 2353   9.207   5.371   6.487
  233ASN      C 2354   8.839   5.622   6.156
  233ASN      O 2355   8.763   5.572   6.073
  234VAL      N 2356   8.829   5.748   6.197
  234VAL      H 2357   8.865   5.791   6.280
  234VAL     CA 2358   8.768   5.847   6.107
  234VAL     CB 2359   8.662   5.922   6.187
  234VAL    CG1 2360   8.606   6.055   6.134
  234VAL    CG2 2361   8.547   5.826   6.218
  234VAL      C 2362   8.874   5.932   6.036
  234VAL      O 2363   8.963   5.980   6.106
  235PHE      N 2364   8.861   5.946   5.905
  235PHE      H 2365   8.787   5.902   5.854
  235PHE     CA 2366   8.951   6.026   5.821
  235PHE     CB 2367   9.007   5.955   5.697
  235PHE     CG 2368   9.075   5.820   5.722
  235PHE    CD1 2369   9.012   5.699   5.697
  235PHE    HD1 2370   8.904   5.705   5.678
  235PHE    CD2 2371   9.193   5.820   5.795
  235PHE    HD2 2372   9.237   5.913   5.833
  235PHE    CE1 2373   9.070   5.583   5.747
  235PHE    HE1 2374   9.028   5.487   5.718
  235PHE    CE2 2375   9.249   5.706   5.852
  235PHE    HE2 2376   9.326   5.713   5.929
  235PHE     CZ 2377   9.187   5.585   5.822
  235PHE     HZ 2378   9.251   5.498   5.834
  235PHE      C 2379   8.877   6.152   5.776
  235PHE      O 2380   8.756   6.158   5.752
  236GL4      N 2381   8.962   6.254   5.774
  236GL4      H 2382   9.060   6.240   5.790
  236GL4     CA 2383   8.927   6.389   5.728
  236GL4     CB 2384   9.020   6.502   5.772
  236GL4     CG 2385   9.000   6.539   5.919
  236GL4     CD 2386   9.039   6.685   5.943
  236GL4    OE1 2387   8.956   6.776   5.921
  236GL4   HE11 2388   8.975   6.857   5.977
  236GL4   HE12 2389   8.905   6.768   5.836
  236GL4    OE2 2390   9.155   6.710   5.984
  236GL4   HE21 2391   9.150   6.802   6.021
  236GL4   HE22 2392   9.207   6.626   5.972
  236GL4      C 2393   8.894   6.384   5.579
  236GL4      O 2394   8.977   6.416   5.494
  237GLY      N 2395   8.764   6.370   5.553
  237GLY      H 2396   8.707   6.313   5.612
  237GLY     CA 2397   8.705   6.390   5.420
  237GLY      C 2398   8.632   6.523   5.401
  237GLY      O 2399   8.510   6.525   5.381
  238VAL      N 2400   8.715   6.610   5.345
  238VAL      H 2401   8.799   6.575   5.306
  238VAL     CA 2402   8.692   6.755   5.330
  238VAL     CB 2403   8.819   6.835   5.357
  238VAL    CG1 2404   8.879   6.802   5.494
  238VAL    CG2 2405   8.926   6.818   5.249
  238VAL      C 2406   8.605   6.806   5.214
  238VAL      O 2407   8.627   6.919   5.172
  239SER      N 2408   8.494   6.742   5.179
  239SER      H 2409   8.471   6.665   5.239
  239SER     CA 2410   8.404   6.767   5.066
  239SER     CB 2411   8.488   6.797   4.942
  239SER     OG 2412   8.394   6.852   4.848
  239SER     HG 2413   8.448   6.858   4.765
  239SER      C 2414   8.290   6.665   5.056
  239SER      O 2415   8.273   6.581   5.144
  240ILE      N 2416   8.206   6.686   4.956
  240ILE      H 2417   8.238   6.732   4.873
  240ILE     CA 2418   8.094   6.595   4.925
  240ILE     CB 2419   8.006   6.655   4.815
  240ILE    CG1 2420   8.079   6.715   4.695
  240ILE    CG2 2421   7.904   6.751   4.877
  240ILE     CD 2422   7.987   6.748   4.577
  240ILE      C 2423   8.142   6.456   4.882
  240ILE      O 2424   8.259   6.419   4.877
  241ASN      N 2425   8.045   6.365   4.886
  241ASN      H 2426   7.988   6.366   4.968
  241ASN     CA 2427   8.046   6.231   4.825
  241ASN     CB 2428   8.052   6.123   4.933
  241ASN     CG 2429   8.049   5.982   4.873
  241ASN    OD1 2430   8.111   5.951   4.772
  241ASN    ND2 2431   7.988   5.889   4.946
  241ASN   HD21 2432   7.944   5.905   5.034
  241ASN   HD22 2433   7.997   5.794   4.917
  241ASN      C 2434   7.921   6.213   4.739
  241ASN      O 2435   7.806   6.204   4.780
  242THR      N 2436   7.957   6.159   4.623
  242THR      H 2437   8.051   6.129   4.609
  242THR     CA 2438   7.865   6.131   4.511
  242THR     CB 2439   7.937   6.144   4.377
  242THR    OG1 2440   8.068   6.086   4.372
  242THR    HG1 2441   8.084   6.031   4.290
  242THR    CG2 2442   7.946   6.295   4.354
  242THR      C 2443   7.787   6.000   4.515
  242THR      O 2444   7.702   5.986   4.427
  243PHE      N 2445   7.818   5.910   4.608
  243PHE      H 2446   7.906   5.907   4.655
  243PHE     CA 2447   7.738   5.788   4.624
  243PHE     CB 2448   7.703   5.706   4.499
  243PHE     CG 2449   7.580   5.616   4.512
  243PHE    CD1 2450   7.453   5.665   4.543
  243PHE    HD1 2451   7.445   5.773   4.551
  243PHE    CD2 2452   7.606   5.480   4.514
  243PHE    HD2 2453   7.705   5.434   4.509
  243PHE    CE1 2454   7.348   5.581   4.578
  243PHE    HE1 2455   7.253   5.615   4.619
  243PHE    CE2 2456   7.503   5.395   4.553
  243PHE    HE2 2457   7.511   5.286   4.555
  243PHE     CZ 2458   7.376   5.445   4.580
  243PHE     HZ 2459   7.299   5.370   4.600
  243PHE      C 2460   7.798   5.688   4.723
  243PHE      O 2461   7.918   5.693   4.751
  244GL4      N 2462   7.709   5.618   4.793
  244GL4      H 2463   7.614   5.616   4.761
  244GL4     CA 2464   7.741   5.532   4.907
  244GL4     CB 2465   7.622   5.513   5.001
  244GL4     CG 2466   7.483   5.511   4.938
  244GL4     CD 2467   7.356   5.490   5.021
  244GL4    OE1 2468   7.349   5.393   5.099
  244GL4   HE11 2469   7.261   5.384   5.147
  244GL4   HE12 2470   7.435   5.343   5.097
  244GL4    OE2 2471   7.256   5.562   5.000
  244GL4   HE21 2472   7.185   5.550   5.069
  244GL4   HE22 2473   7.277   5.614   4.917
  244GL4      C 2474   7.794   5.391   4.877
  244GL4      O 2475   7.746   5.321   4.789
  245LEU      N 2476   7.896   5.356   4.955
  245LEU      H 2477   7.941   5.426   5.010
  245LEU     CA 2478   7.981   5.236   4.963
  245LEU     CB 2479   8.124   5.277   4.927
  245LEU     CG 2480   8.154   5.305   4.779
  245LEU    CD1 2481   8.298   5.356   4.768
  245LEU    CD2 2482   8.123   5.184   4.691
  245LEU      C 2483   7.985   5.190   5.108
  245LEU      O 2484   8.063   5.242   5.188
  246ASN      N 2485   7.893   5.096   5.131
  246ASN      H 2486   7.848   5.059   5.049
  246ASN     CA 2487   7.841   5.047   5.259
  246ASN     CB 2488   7.689   5.044   5.246
  246ASN     CG 2489   7.630   5.182   5.217
  246ASN    OD1 2490   7.641   5.267   5.306
  246ASN    ND2 2491   7.538   5.191   5.121
  246ASN   HD21 2492   7.511   5.113   5.065
  246ASN   HD22 2493   7.488   5.277   5.115
  246ASN      C 2494   7.905   4.927   5.330
  246ASN      O 2495   7.926   4.925   5.451
  247AS4      N 2496   7.956   4.833   5.251
  247AS4      H 2497   7.922   4.827   5.157
  247AS4     CA 2498   8.046   4.725   5.294
  247AS4     CB 2499   8.030   4.621   5.183
  247AS4     CG 2500   8.058   4.483   5.243
  247AS4    OD1 2501   7.968   4.421   5.305
  247AS4   HD11 2502   8.005   4.340   5.350
  247AS4   HD12 2503   7.885   4.476   5.313
  247AS4    OD2 2504   8.177   4.447   5.250
  247AS4   HD21 2505   8.188   4.351   5.225
  247AS4   HD22 2506   8.232   4.529   5.263
  247AS4      C 2507   8.186   4.778   5.323
  247AS4      O 2508   8.207   4.898   5.303
  248MET      N 2509   8.266   4.687   5.378
  248MET      H 2510   8.251   4.591   5.354
  248MET     CA 2511   8.405   4.708   5.423
  248MET     CB 2512   8.432   4.623   5.548
  248MET     CG 2513   8.356   4.658   5.676
  248MET     SD 2514   8.360   4.522   5.799
  248MET     CE 2515   8.279   4.601   5.936
  248MET      C 2516   8.505   4.673   5.314
  248MET      O 2517   8.569   4.568   5.321
  249TY0      N 2518   8.524   4.764   5.218
  249TY0      H 2519   8.497   4.858   5.239
  249TY0     CA 2520   8.608   4.743   5.100
  249TY0     CB 2521   8.575   4.837   4.984
  249TY0     CG 2522   8.430   4.820   4.937
  249TY0    CD1 2523   8.395   4.740   4.829
  249TY0    HD1 2524   8.471   4.667   4.802
  249TY0    CD2 2525   8.338   4.906   4.995
  249TY0    HD2 2526   8.366   4.980   5.069
  249TY0    CE1 2527   8.271   4.754   4.768
  249TY0    HE1 2528   8.259   4.705   4.671
  249TY0    CE2 2529   8.213   4.916   4.934
  249TY0    HE2 2530   8.132   4.972   4.980
  249TY0     CZ 2531   8.177   4.843   4.821
  249TY0     OH 2532   8.065   4.887   4.757
  249TY0    HH1 2533   8.059   4.845   4.667
  249TY0    HH2 2534   8.005   4.906   4.835
  249TY0      C 2535   8.756   4.766   5.135
  249TY0      O 2536   8.784   4.877   5.179
  250PRO      N 2537   8.843   4.669   5.107
  250PRO     CA 2538   8.987   4.692   5.126
  250PRO     CB 2539   9.043   4.559   5.075
  250PRO     CG 2540   8.939   4.461   5.128
  250PRO     CD 2541   8.805   4.528   5.095
  250PRO      C 2542   9.047   4.810   5.049
  250PRO      O 2543   9.020   4.830   4.931
  251LEU      N 2544   9.141   4.878   5.113
  251LEU      H 2545   9.148   4.884   5.212
  251LEU     CA 2546   9.217   4.982   5.042
  251LEU     CB 2547   9.265   5.101   5.125
  251LEU     CG 2548   9.151   5.180   5.188
  251LEU    CD1 2549   9.169   5.179   5.340
  251LEU    CD2 2550   9.160   5.324   5.137
  251LEU      C 2551   9.335   4.944   4.953
  251LEU      O 2552   9.425   4.866   4.984
  252ILE      N 2553   9.322   4.981   4.826
  252ILE      H 2554   9.240   5.018   4.781
  252ILE     CA 2555   9.440   4.989   4.739
  252ILE     CB 2556   9.426   4.891   4.622
  252ILE    CG1 2557   9.310   4.902   4.523
  252ILE    CG2 2558   9.453   4.751   4.678
  252ILE     CD 2559   9.329   4.803   4.408
  252ILE      C 2560   9.491   5.130   4.707
  252ILE      O 2561   9.423   5.232   4.713
  253TY0      N 2562   9.612   5.136   4.654
  253TY0      H 2563   9.673   5.057   4.652
  253TY0     CA 2564   9.665   5.255   4.585
  253TY0     CB 2565   9.814   5.237   4.555
  253TY0     CG 2566   9.903   5.265   4.676
  253TY0    CD1 2567  10.014   5.185   4.704
  253TY0    HD1 2568  10.016   5.079   4.678
  253TY0    CD2 2569   9.901   5.387   4.743
  253TY0    HD2 2570   9.811   5.448   4.748
  253TY0    CE1 2571  10.122   5.239   4.772
  253TY0    HE1 2572  10.213   5.179   4.776
  253TY0    CE2 2573  10.004   5.439   4.820
  253TY0    HE2 2574  10.009   5.546   4.838
  253TY0     CZ 2575  10.121   5.364   4.832
  253TY0     OH 2576  10.209   5.392   4.932
  253TY0    HH1 2577  10.238   5.301   4.963
  253TY0    HH2 2578  10.213   5.490   4.948
  253TY0      C 2579   9.607   5.278   4.445
  253TY0      O 2580   9.556   5.189   4.377
  254GLY      N 2581   9.614   5.406   4.409
  254GLY      H 2582   9.629   5.480   4.474
  254GLY     CA 2583   9.589   5.453   4.272
  254GLY      C 2584   9.651   5.377   4.155
  254GLY      O 2585   9.582   5.301   4.086
  255GLY      N 2586   9.782   5.386   4.140
  255GLY      H 2587   9.842   5.418   4.214
  255GLY     CA 2588   9.859   5.320   4.033
  255GLY      C 2589   9.834   5.169   4.034
  255GLY      O 2590   9.856   5.103   3.933
  256AS4      N 2591   9.837   5.118   4.156
  256AS4      H 2592   9.884   5.168   4.229
  256AS4     CA 2593   9.803   4.979   4.188
  256AS4     CB 2594   9.796   4.959   4.340
  256AS4     CG 2595   9.927   4.896   4.387
  256AS4    OD1 2596   9.949   4.780   4.348
  256AS4   HD11 2597  10.048   4.767   4.359
  256AS4   HD12 2598   9.863   4.742   4.314
  256AS4    OD2 2599  10.001   4.954   4.469
  256AS4   HD21 2600  10.081   4.894   4.471
  256AS4   HD22 2601   9.967   5.045   4.493
  256AS4      C 2602   9.668   4.937   4.130
  256AS4      O 2603   9.648   4.818   4.108
  257ALA      N 2604   9.573   5.024   4.094
  257ALA      H 2605   9.594   5.121   4.091
  257ALA     CA 2606   9.459   4.991   4.007
  257ALA     CB 2607   9.330   5.049   4.066
  257ALA      C 2608   9.477   5.053   3.868
  257ALA      O 2609   9.506   5.172   3.856
  258PRO      N 2610   9.485   4.965   3.768
  258PRO     CA 2611   9.519   5.002   3.630
  258PRO     CB 2612   9.553   4.869   3.564
  258PRO     CG 2613   9.477   4.761   3.640
  258PRO     CD 2614   9.467   4.820   3.781
  258PRO      C 2615   9.410   5.082   3.558
  258PRO      O 2616   9.299   5.086   3.611
  259ASN      N 2617   9.458   5.162   3.463
  259ASN      H 2618   9.556   5.171   3.446
  259ASN     CA 2619   9.356   5.219   3.374
  259ASN     CB 2620   9.423   5.344   3.316
  259ASN     CG 2621   9.316   5.447   3.279
  259ASN    OD1 2622   9.246   5.439   3.178
  259ASN    ND2 2623   9.285   5.542   3.366
  259ASN   HD21 2624   9.332   5.550   3.454
  259ASN   HD22 2625   9.218   5.612   3.338
  259ASN      C 2626   9.314   5.133   3.254
  259ASN      O 2627   9.381   5.044   3.201
  260THR      N 2628   9.191   5.147   3.205
  260THR      H 2629   9.127   5.209   3.249
  260THR     CA 2630   9.143   5.083   3.081
  260THR     CB 2631   8.992   5.097   3.066
  260THR    OG1 2632   8.964   5.237   3.053
  260THR    HG1 2633   8.907   5.262   3.131
  260THR    CG2 2634   8.919   5.031   3.182
  260THR      C 2635   9.208   5.128   2.951
  260THR      O 2636   9.210   5.038   2.867
  261ALA      N 2637   9.283   5.237   2.937
  261ALA      H 2638   9.310   5.291   3.017
  261ALA     CA 2639   9.361   5.275   2.818
  261ALA     CB 2640   9.304   5.402   2.755
  261ALA      C 2641   9.512   5.300   2.814
  261ALA      O 2642   9.561   5.385   2.888
  262ALA      N 2643   9.579   5.269   2.704
  262ALA      H 2644   9.532   5.275   2.616
  262ALA     CA 2645   9.725   5.252   2.691
  262ALA     CB 2646   9.757   5.183   2.558
  262ALA      C 2647   9.809   5.376   2.720
  262ALA      O 2648   9.922   5.367   2.768
  263GLY      N 2649   9.775   5.489   2.659
  263GLY      H 2650   9.691   5.488   2.604
  263GLY     CA 2651   9.842   5.619   2.674
  263GLY      C 2652   9.834   5.652   2.823
  263GLY      O 2653   9.941   5.663   2.882
  264PHE      N 2654   9.715   5.639   2.881
  264PHE      H 2655   9.631   5.618   2.830
  264PHE     CA 2656   9.697   5.677   3.022
  264PHE     CB 2657   9.549   5.697   3.057
  264PHE     CG 2658   9.463   5.765   2.949
  264PHE    CD1 2659   9.334   5.726   2.918
  264PHE    HD1 2660   9.312   5.623   2.947
  264PHE    CD2 2661   9.512   5.880   2.889
  264PHE    HD2 2662   9.609   5.923   2.911
  264PHE    CE1 2663   9.238   5.797   2.847
  264PHE    HE1 2664   9.136   5.760   2.853
  264PHE    CE2 2665   9.421   5.952   2.811
  264PHE    HE2 2666   9.438   6.059   2.807
  264PHE     CZ 2667   9.289   5.913   2.790
  264PHE     HZ 2668   9.233   5.968   2.715
  264PHE      C 2669   9.759   5.582   3.124
  264PHE      O 2670   9.832   5.638   3.207
  265SER      N 2671   9.742   5.454   3.094
  265SER      H 2672   9.669   5.416   3.037
  265SER     CA 2673   9.807   5.342   3.162
  265SER     CB 2674   9.764   5.205   3.108
  265SER     OG 2675   9.622   5.191   3.108
  265SER     HG 2676   9.606   5.096   3.080
  265SER      C 2677   9.959   5.353   3.158
  265SER      O 2678  10.032   5.306   3.245
  266GLY      N 2679  10.005   5.413   3.049
  266GLY      H 2680   9.949   5.413   2.966
  266GLY     CA 2681  10.145   5.454   3.030
  266GLY      C 2682  10.205   5.571   3.109
  266GLY      O 2683  10.313   5.562   3.168
  267ASN      N 2684  10.122   5.665   3.153
  267ASN      H 2685  10.023   5.664   3.141
  267ASN     CA 2686  10.152   5.773   3.248
  267ASN     CB 2687  10.054   5.887   3.219
  267ASN     CG 2688  10.083   6.019   3.290
  267ASN    OD1 2689  10.081   6.033   3.412
  267ASN    ND2 2690  10.097   6.122   3.208
  267ASN   HD21 2691  10.095   6.111   3.108
  267ASN   HD22 2692  10.086   6.217   3.239
  267ASN      C 2693  10.145   5.722   3.392
  267ASN      O 2694  10.036   5.689   3.436
  268ARG      N 2695  10.262   5.743   3.451
  268ARG      H 2696  10.348   5.759   3.402
  268ARG     CA 2697  10.294   5.717   3.592
  268ARG     CB 2698  10.431   5.653   3.614
  268ARG     CG 2699  10.442   5.519   3.540
  268ARG     CD 2700  10.373   5.404   3.613
  268ARG     NE 2701  10.352   5.284   3.530
  268ARG     HE 2702  10.432   5.224   3.532
  268ARG     CZ 2703  10.232   5.233   3.500
  268ARG    NH1 2704  10.122   5.284   3.558
  268ARG   HH11 2705  10.113   5.363   3.619
  268ARG   HH12 2706  10.036   5.236   3.539
  268ARG    NH2 2707  10.230   5.154   3.393
  268ARG   HH21 2708  10.311   5.139   3.335
  268ARG   HH22 2709  10.143   5.114   3.364
  268ARG      C 2710  10.286   5.838   3.685
  268ARG      O 2711  10.283   5.823   3.807
  269SER      N 2712  10.283   5.959   3.629
  269SER      H 2713  10.301   5.971   3.532
  269SER     CA 2714  10.267   6.085   3.704
  269SER     CB 2715  10.296   6.200   3.607
  269SER     OG 2716  10.311   6.327   3.671
  269SER     HG 2717  10.378   6.324   3.745
  269SER      C 2718  10.133   6.115   3.772
  269SER      O 2719  10.133   6.159   3.887
  270ARG      N 2720  10.028   6.106   3.692
  270ARG      H 2721  10.030   6.077   3.596
  270ARG     CA 2722   9.888   6.124   3.734
  270ARG     CB 2723   9.818   6.170   3.606
  270ARG     CG 2724   9.868   6.308   3.564
  270ARG     CD 2725   9.796   6.376   3.446
  270ARG     NE 2726   9.662   6.415   3.492
  270ARG     HE 2727   9.649   6.399   3.589
  270ARG     CZ 2728   9.567   6.464   3.411
  270ARG    NH1 2729   9.585   6.492   3.281
  270ARG   HH11 2730   9.675   6.472   3.244
  270ARG   HH12 2731   9.516   6.543   3.230
  270ARG    NH2 2732   9.442   6.481   3.457
  270ARG   HH21 2733   9.420   6.435   3.544
  270ARG   HH22 2734   9.368   6.541   3.427
  270ARG      C 2735   9.824   5.998   3.793
  270ARG      O 2736   9.806   5.906   3.714
  271PHE      N 2737   9.796   5.993   3.923
  271PHE      H 2738   9.769   6.077   3.970
  271PHE     CA 2739   9.761   5.865   3.987
  271PHE     CB 2740   9.791   5.874   4.137
  271PHE     CG 2741   9.858   5.758   4.210
  271PHE    CD1 2742   9.959   5.679   4.155
  271PHE    HD1 2743   9.991   5.687   4.052
  271PHE    CD2 2744   9.817   5.747   4.342
  271PHE    HD2 2745   9.722   5.790   4.374
  271PHE    CE1 2746  10.022   5.586   4.237
  271PHE    HE1 2747  10.116   5.541   4.205
  271PHE    CE2 2748   9.880   5.653   4.423
  271PHE    HE2 2749   9.865   5.651   4.531
  271PHE     CZ 2750   9.978   5.571   4.368
  271PHE     HZ 2751  10.015   5.486   4.426
  271PHE      C 2752   9.623   5.811   3.950
  271PHE      O 2753   9.619   5.699   3.900
  272CYS      N 2754   9.529   5.906   3.945
  272CYS      H 2755   9.532   5.998   3.984
  272CYS     CA 2756   9.398   5.861   3.897
  272CYS     CB 2757   9.300   5.864   4.015
  272CYS     SG 2758   9.332   5.729   4.134
  272CYS      C 2759   9.341   5.952   3.788
  272CYS      O 2760   9.335   6.073   3.810
  273PHE      N 2761   9.342   5.908   3.662
  273PHE      H 2762   9.358   5.811   3.646
  273PHE     CA 2763   9.281   5.990   3.557
  273PHE     CB 2764   9.330   5.947   3.418
  273PHE     CG 2765   9.462   6.015   3.380
  273PHE    CD1 2766   9.581   5.945   3.393
  273PHE    HD1 2767   9.573   5.861   3.462
  273PHE    CD2 2768   9.455   6.121   3.290
  273PHE    HD2 2769   9.361   6.176   3.295
  273PHE    CE1 2770   9.692   5.979   3.316
  273PHE    HE1 2771   9.775   5.911   3.334
  273PHE    CE2 2772   9.563   6.150   3.207
  273PHE    HE2 2773   9.548   6.219   3.124
  273PHE     CZ 2774   9.681   6.079   3.220
  273PHE     HZ 2775   9.765   6.087   3.150
  273PHE      C 2776   9.128   5.993   3.554
  273PHE      O 2777   9.077   5.893   3.604
  274PRO      N 2778   9.060   6.097   3.507
  274PRO     CA 2779   8.914   6.094   3.491
  274PRO     CB 2780   8.880   6.227   3.423
  274PRO     CG 2781   8.977   6.317   3.500
  274PRO     CD 2782   9.107   6.236   3.504
  274PRO      C 2783   8.853   5.982   3.406
  274PRO      O 2784   8.759   5.914   3.446
  275SER      N 2785   8.927   5.944   3.302
  275SER      H 2786   8.986   6.005   3.249
  275SER     CA 2787   8.902   5.817   3.231
  275SER     CB 2788   8.984   5.822   3.102
  275SER     OG 2789   8.943   5.716   3.016
  275SER     HG 2790   9.003   5.640   3.042
  275SER      C 2791   8.934   5.693   3.314
  275SER      O 2792   9.045   5.676   3.364
  276THR      N 2793   8.865   5.590   3.266
  276THR      H 2794   8.867   5.560   3.170
  276THR     CA 2795   8.844   5.477   3.357
  276THR     CB 2796   8.730   5.381   3.320
  276THR    OG1 2797   8.760   5.318   3.195
  276THR    HG1 2798   8.739   5.382   3.122
  276THR    CG2 2799   8.598   5.458   3.321
  276THR      C 2800   8.945   5.382   3.421
  276THR      O 2801   9.022   5.316   3.351
  277LEU      N 2802   8.938   5.365   3.553
  277LEU      H 2803   8.866   5.413   3.604
  277LEU     CA 2804   9.013   5.268   3.634
  277LEU     CB 2805   8.998   5.306   3.781
  277LEU     CG 2806   9.107   5.400   3.834
  277LEU    CD1 2807   9.069   5.542   3.791
  277LEU    CD2 2808   9.102   5.392   3.986
  277LEU      C 2809   8.954   5.129   3.605
  277LEU      O 2810   8.833   5.118   3.623
  278ASN      N 2811   9.039   5.030   3.582
  278ASN      H 2812   9.121   5.034   3.638
  278ASN     CA 2813   8.994   4.899   3.531
  278ASN     CB 2814   9.107   4.803   3.494
  278ASN     CG 2815   9.052   4.679   3.423
  278ASN    OD1 2816   8.991   4.593   3.486
  278ASN    ND2 2817   9.095   4.658   3.299
  278ASN   HD21 2818   9.166   4.717   3.261
  278ASN   HD22 2819   9.063   4.575   3.253
  278ASN      C 2820   8.889   4.827   3.616
  278ASN      O 2821   8.928   4.766   3.716
  279PRO      N 2822   8.765   4.819   3.569
  279PRO     CA 2823   8.656   4.763   3.651
  279PRO     CB 2824   8.526   4.784   3.573
  279PRO     CG 2825   8.567   4.893   3.474
  279PRO     CD 2826   8.712   4.860   3.438
  279PRO      C 2827   8.673   4.613   3.678
  279PRO      O 2828   8.665   4.574   3.795
  280ASN      N 2829   8.684   4.540   3.568
  280ASN      H 2830   8.693   4.582   3.477
  280ASN     CA 2831   8.702   4.395   3.581
  280ASN     CB 2832   8.724   4.356   3.434
  280ASN     CG 2833   8.614   4.390   3.332
  280ASN    OD1 2834   8.559   4.499   3.324
  280ASN    ND2 2835   8.595   4.287   3.250
  280ASN   HD21 2836   8.673   4.225   3.241
  280ASN   HD22 2837   8.500   4.260   3.236
  280ASN      C 2838   8.812   4.341   3.673
  280ASN      O 2839   8.814   4.219   3.688
  281LEU      N 2840   8.921   4.414   3.694
  281LEU      H 2841   8.948   4.485   3.629
  281LEU     CA 2842   9.027   4.382   3.791
  281LEU     CB 2843   9.165   4.397   3.728
  281LEU     CG 2844   9.200   4.277   3.640
  281LEU    CD1 2845   9.145   4.284   3.497
  281LEU    CD2 2846   9.352   4.264   3.636
  281LEU      C 2847   9.028   4.440   3.932
  281LEU      O 2848   9.075   4.372   4.023
  282VAL      N 2849   8.982   4.563   3.958
  282VAL      H 2850   8.952   4.620   3.882
  282VAL     CA 2851   8.984   4.621   4.093
  282VAL     CB 2852   8.991   4.771   4.067
  282VAL    CG1 2853   8.866   4.850   4.025
  282VAL    CG2 2854   9.052   4.845   4.186
  282VAL      C 2855   8.879   4.592   4.200
  282VAL      O 2856   8.847   4.667   4.292
  283LY3      N 2857   8.855   4.461   4.196
  283LY3      H 2858   8.921   4.403   4.148
  283LY3     CA 2859   8.735   4.402   4.256
  283LY3     CB 2860   8.706   4.266   4.193
  283LY3     CG 2861   8.707   4.288   4.042
  283LY3     CD 2862   8.651   4.161   3.976
  283LY3     CE 2863   8.504   4.136   4.011
  283LY3     NZ 2864   8.458   4.011   3.949
  283LY3    HZ1 2865   8.457   4.022   3.849
  283LY3    HZ2 2866   8.519   3.932   3.949
  283LY3    HZ3 2867   8.363   3.987   3.971
  283LY3      C 2868   8.730   4.398   4.409
  283LY3      O 2869   8.817   4.336   4.471
  284GLY      N 2870   8.625   4.460   4.460
  284GLY      H 2871   8.549   4.497   4.406
  284GLY     CA 2872   8.613   4.474   4.606
  284GLY      C 2873   8.702   4.577   4.675
  284GLY      O 2874   8.716   4.608   4.794
  285LY3      N 2875   8.788   4.642   4.598
  285LY3      H 2876   8.776   4.637   4.498
  285LY3     CA 2877   8.897   4.729   4.642
  285LY3     CB 2878   9.029   4.667   4.595
  285LY3     CG 2879   9.069   4.535   4.662
  285LY3     CD 2880   9.160   4.436   4.590
  285LY3     CE 2881   9.171   4.295   4.646
  285LY3     NZ 2882   9.290   4.220   4.603
  285LY3    HZ1 2883   9.298   4.136   4.656
  285LY3    HZ2 2884   9.282   4.191   4.507
  285LY3    HZ3 2885   9.371   4.277   4.618
  285LY3      C 2886   8.881   4.877   4.605
  285LY3      O 2887   8.879   4.912   4.487
  286ILE      N 2888   8.874   4.960   4.708
  286ILE      H 2889   8.898   4.914   4.794
  286ILE     CA 2890   8.871   5.106   4.695
  286ILE     CB 2891   8.795   5.181   4.804
  286ILE    CG1 2892   8.841   5.130   4.941
  286ILE    CG2 2893   8.647   5.157   4.775
  286ILE     CD 2894   8.796   5.219   5.057
  286ILE      C 2895   9.009   5.168   4.674
  286ILE      O 2896   9.104   5.110   4.724
  287VAL      N 2897   9.014   5.280   4.602
  287VAL      H 2898   8.932   5.337   4.594
  287VAL     CA 2899   9.145   5.330   4.557
  287VAL     CB 2900   9.140   5.361   4.407
  287VAL    CG1 2901   9.275   5.403   4.349
  287VAL    CG2 2902   9.090   5.232   4.342
  287VAL      C 2903   9.173   5.460   4.631
  287VAL      O 2904   9.094   5.554   4.645
  288LEU      N 2905   9.293   5.474   4.687
  288LEU      H 2906   9.349   5.398   4.721
  288LEU     CA 2907   9.352   5.606   4.712
  288LEU     CB 2908   9.458   5.578   4.819
  288LEU     CG 2909   9.498   5.692   4.912
  288LEU    CD1 2910   9.380   5.729   5.002
  288LEU    CD2 2911   9.613   5.653   5.006
  288LEU      C 2912   9.420   5.666   4.589
  288LEU      O 2913   9.532   5.627   4.556
  289CYS      N 2914   9.367   5.786   4.565
  289CYS      H 2915   9.311   5.827   4.637
  289CYS     CA 2916   9.409   5.876   4.456
  289CYS     CB 2917   9.284   5.924   4.381
  289CYS     SG 2918   9.206   5.791   4.282
  289CYS      C 2919   9.494   5.996   4.498
  289CYS      O 2920   9.507   6.026   4.616
  290AS4      N 2921   9.528   6.077   4.398
  290AS4      H 2922   9.481   6.074   4.309
  290AS4     CA 2923   9.606   6.200   4.415
  290AS4     CB 2924   9.702   6.198   4.296
  290AS4     CG 2925   9.660   6.197   4.149
  290AS4    OD1 2926   9.742   6.231   4.061
  290AS4   HD11 2927   9.695   6.215   3.975
  290AS4   HD12 2928   9.833   6.250   4.098
  290AS4    OD2 2929   9.546   6.156   4.118
  290AS4   HD21 2930   9.525   6.180   4.023
  290AS4   HD22 2931   9.506   6.099   4.190
  290AS4      C 2932   9.531   6.333   4.424
  290AS4      O 2933   9.408   6.328   4.431
  291VAL      N 2934   9.608   6.438   4.450
  291VAL      H 2935   9.696   6.432   4.497
  291VAL     CA 2936   9.563   6.578   4.445
  291VAL     CB 2937   9.683   6.671   4.451
  291VAL    CG1 2938   9.746   6.650   4.589
  291VAL    CG2 2939   9.787   6.641   4.343
  291VAL      C 2940   9.480   6.617   4.323
  291VAL      O 2941   9.506   6.560   4.217
  292LY3      N 2942   9.379   6.699   4.352
  292LY3      H 2943   9.362   6.734   4.444
  292LY3     CA 2944   9.278   6.733   4.251
  292LY3     CB 2945   9.174   6.823   4.318
  292LY3     CG 2946   9.217   6.962   4.365
  292LY3     CD 2947   9.092   7.036   4.413
  292LY3     CE 2948   9.079   7.059   4.564
  292LY3     NZ 2949   9.064   6.929   4.631
  292LY3    HZ1 2950   8.968   6.901   4.632
  292LY3    HZ2 2951   9.121   6.854   4.598
  292LY3    HZ3 2952   9.095   6.943   4.725
  292LY3      C 2953   9.330   6.781   4.115
  292LY3      O 2954   9.410   6.874   4.103
  293THR      N 2955   9.265   6.729   4.011
  293THR      H 2956   9.189   6.668   4.031
  293THR     CA 2957   9.280   6.762   3.869
  293THR     CB 2958   9.205   6.662   3.780
  293THR    OG1 2959   9.069   6.650   3.822
  293THR    HG1 2960   9.014   6.713   3.768
  293THR    CG2 2961   9.267   6.522   3.791
  293THR      C 2962   9.227   6.901   3.835
  293THR      O 2963   9.105   6.920   3.830
  294ASN      N 2964   9.320   6.982   3.786
  294ASN      H 2965   9.419   6.970   3.792
  294ASN     CA 2966   9.287   7.110   3.722
  294ASN     CB 2967   9.401   7.210   3.705
  294ASN     CG 2968   9.454   7.279   3.831
  294ASN    OD1 2969   9.558   7.246   3.888
  294ASN    ND2 2970   9.384   7.378   3.886
  294ASN   HD21 2971   9.290   7.403   3.862
  294ASN   HD22 2972   9.420   7.434   3.961
  294ASN      C 2973   9.219   7.105   3.585
  294ASN      O 2974   9.266   7.036   3.495
  295GLY      N 2975   9.111   7.183   3.586
  295GLY      H 2976   9.077   7.249   3.653
  295GLY     CA 2977   9.037   7.195   3.460
  295GLY      C 2978   8.951   7.075   3.420
  295GLY      O 2979   8.832   7.096   3.396
  296ALA      N 2980   8.992   6.951   3.442
  296ALA      H 2981   9.087   6.932   3.467
  296ALA     CA 2982   8.906   6.837   3.407
  296ALA     CB 2983   8.978   6.733   3.320
  296ALA      C 2984   8.843   6.768   3.529
  296ALA      O 2985   8.902   6.756   3.636
  297GLY      N 2986   8.712   6.759   3.508
  297GLY      H 2987   8.673   6.776   3.418
  297GLY     CA 2988   8.610   6.722   3.608
  297GLY      C 2989   8.577   6.574   3.627
  297GLY      O 2990   8.644   6.508   3.706
  298ALA      N 2991   8.463   6.534   3.570
  298ALA      H 2992   8.417   6.591   3.503
  298ALA     CA 2993   8.401   6.405   3.603
  298ALA     CB 2994   8.280   6.394   3.509
  298ALA      C 2995   8.480   6.274   3.597
  298ALA      O 2996   8.525   6.222   3.495
  299PHE      N 2997   8.521   6.229   3.715
  299PHE      H 2998   8.528   6.298   3.788
  299PHE     CA 2999   8.558   6.088   3.734
  299PHE     CB 3000   8.608   6.075   3.877
  299PHE     CG 3001   8.756   6.107   3.898
  299PHE    CD1 3002   8.844   5.999   3.907
  299PHE    HD1 3003   8.817   5.898   3.879
  299PHE    CD2 3004   8.808   6.236   3.898
  299PHE    HD2 3005   8.742   6.316   3.865
  299PHE    CE1 3006   8.978   6.029   3.929
  299PHE    HE1 3007   9.049   5.947   3.936
  299PHE    CE2 3008   8.943   6.265   3.914
  299PHE    HE2 3009   8.978   6.368   3.905
  299PHE     CZ 3010   9.029   6.158   3.937
  299PHE     HZ 3011   9.131   6.175   3.970
  299PHE      C 3012   8.451   5.984   3.702
  299PHE      O 3013   8.366   5.944   3.782
  300LEU      N 3014   8.450   5.959   3.571
  300LEU      H 3015   8.505   6.022   3.517
  300LEU     CA 3016   8.377   5.852   3.504
  300LEU     CB 3017   8.429   5.827   3.362
  300LEU     CG 3018   8.411   5.948   3.271
  300LEU    CD1 3019   8.507   5.935   3.153
  300LEU    CD2 3020   8.269   5.956   3.214
  300LEU      C 3021   8.374   5.718   3.578
  300LEU      O 3022   8.478   5.672   3.624
  301ALA      N 3023   8.260   5.652   3.563
  301ALA      H 3024   8.193   5.686   3.497
  301ALA     CA 3025   8.228   5.519   3.617
  301ALA     CB 3026   8.077   5.500   3.601
  301ALA      C 3027   8.305   5.400   3.559
  301ALA      O 3028   8.291   5.369   3.441
  302GLY      N 3029   8.335   5.305   3.648
  302GLY      H 3030   8.284   5.293   3.733
  302GLY     CA 3031   8.438   5.204   3.621
  302GLY      C 3032   8.476   5.113   3.738
  302GLY      O 3033   8.404   5.015   3.758
  303ALA      N 3034   8.550   5.184   3.824
  303ALA      H 3035   8.567   5.281   3.813
  303ALA     CA 3036   8.603   5.123   3.947
  303ALA     CB 3037   8.728   5.203   3.986
  303ALA      C 3038   8.492   5.125   4.052
  303ALA      O 3039   8.380   5.172   4.034
  304VAL      N 3040   8.526   5.091   4.176
  304VAL      H 3041   8.621   5.064   4.195
  304VAL     CA 3042   8.443   5.073   4.296
  304VAL     CB 3043   8.492   4.953   4.377
  304VAL    CG1 3044   8.390   4.898   4.477
  304VAL    CG2 3045   8.528   4.836   4.285
  304VAL      C 3046   8.428   5.200   4.380
  304VAL      O 3047   8.311   5.224   4.409
  305GLY      N 3048   8.535   5.272   4.415
  305GLY      H 3049   8.624   5.236   4.389
  305GLY     CA 3050   8.525   5.398   4.490
  305GLY      C 3051   8.664   5.462   4.504
  305GLY      O 3052   8.762   5.389   4.506
  306ALA      N 3053   8.664   5.595   4.514
  306ALA      H 3054   8.585   5.650   4.486
  306ALA     CA 3055   8.794   5.662   4.525
  306ALA     CB 3056   8.830   5.738   4.397
  306ALA      C 3057   8.798   5.759   4.643
  306ALA      O 3058   8.710   5.842   4.661
  307LEU      N 3059   8.916   5.766   4.704
  307LEU      H 3060   8.985   5.698   4.680
  307LEU     CA 3061   8.955   5.869   4.802
  307LEU     CB 3062   8.988   5.800   4.934
  307LEU     CG 3063   8.885   5.712   5.006
  307LEU    CD1 3064   8.888   5.567   4.957
  307LEU    CD2 3065   8.898   5.737   5.156
  307LEU      C 3066   9.073   5.957   4.757
  307LEU      O 3067   9.189   5.916   4.752
  308MET      N 3068   9.040   6.073   4.701
  308MET      H 3069   8.944   6.092   4.679
  308MET     CA 3070   9.134   6.174   4.652
  308MET     CB 3071   9.074   6.281   4.560
  308MET     CG 3072   9.025   6.232   4.423
  308MET     SD 3073   8.898   6.101   4.434
  308MET     CE 3074   8.846   6.105   4.264
  308MET      C 3075   9.210   6.238   4.768
  308MET      O 3076   9.162   6.327   4.838
  309ALA      N 3077   9.334   6.197   4.797
  309ALA      H 3078   9.357   6.102   4.775
  309ALA     CA 3079   9.438   6.256   4.882
  309ALA     CB 3080   9.541   6.144   4.903
  309ALA      C 3081   9.499   6.387   4.833
  309ALA      O 3082   9.600   6.397   4.764
  310AS4      N 3083   9.461   6.495   4.901
  310AS4      H 3084   9.384   6.473   4.960
  310AS4     CA 3085   9.472   6.637   4.862
  310AS4     CB 3086   9.336   6.689   4.817
  310AS4     CG 3087   9.336   6.820   4.738
  310AS4    OD1 3088   9.356   6.822   4.615
  310AS4   HD11 3089   9.298   6.888   4.568
  310AS4   HD12 3090   9.418   6.747   4.592
  310AS4    OD2 3091   9.351   6.922   4.808
  310AS4   HD21 3092   9.366   6.991   4.738
  310AS4   HD22 3093   9.348   6.908   4.907
  310AS4      C 3094   9.527   6.722   4.977
  310AS4      O 3095   9.475   6.731   5.088
  311THR      N 3096   9.599   6.826   4.934
  311THR      H 3097   9.587   6.861   4.841
  311THR     CA 3098   9.683   6.914   5.016
  311THR     CB 3099   9.826   6.945   4.973
  311THR    OG1 3100   9.824   7.023   4.852
  311THR    HG1 3101   9.806   6.956   4.780
  311THR    CG2 3102   9.907   6.817   4.953
  311THR      C 3103   9.608   7.042   5.055
  311THR      O 3104   9.655   7.108   5.147
  312LEU      N 3105   9.510   7.084   4.976
  312LEU      H 3106   9.465   7.014   4.920
  312LEU     CA 3107   9.433   7.208   4.992
  312LEU     CB 3108   9.373   7.242   4.855
  312LEU     CG 3109   9.475   7.288   4.750
  312LEU    CD1 3110   9.404   7.306   4.615
  312LEU    CD2 3111   9.528   7.423   4.796
  312LEU      C 3112   9.314   7.199   5.088
  312LEU      O 3113   9.230   7.110   5.074
  313PRO      N 3114   9.321   7.288   5.187
  313PRO     CA 3115   9.215   7.298   5.288
  313PRO     CB 3116   9.247   7.427   5.365
  313PRO     CG 3117   9.400   7.433   5.362
  313PRO     CD 3118   9.432   7.377   5.223
  313PRO      C 3119   9.071   7.307   5.239
  313PRO      O 3120   8.983   7.239   5.290
  314LY3      N 3121   9.045   7.352   5.116
  314LY3      H 3122   9.118   7.399   5.068
  314LY3     CA 3123   8.917   7.364   5.045
  314LY3     CB 3124   8.884   7.511   5.021
  314LY3     CG 3125   8.866   7.582   5.155
  314LY3     CD 3126   8.732   7.531   5.207
  314LY3     CE 3127   8.723   7.560   5.357
  314LY3     NZ 3128   8.621   7.477   5.423
  314LY3    HZ1 3129   8.536   7.453   5.376
  314LY3    HZ2 3130   8.673   7.396   5.447
  314LY3    HZ3 3131   8.592   7.537   5.498
  314LY3      C 3132   8.896   7.285   4.916
  314LY3      O 3133   9.000   7.253   4.858
  315AS4      N 3134   8.777   7.245   4.873
  315AS4      H 3135   8.687   7.272   4.909
  315AS4     CA 3136   8.754   7.168   4.750
  315AS4     CB 3137   8.676   7.039   4.778
  315AS4     CG 3138   8.655   6.955   4.652
  315AS4    OD1 3139   8.541   6.907   4.637
  315AS4   HD11 3140   8.553   6.838   4.565
  315AS4   HD12 3141   8.469   6.939   4.698
  315AS4    OD2 3142   8.754   6.903   4.596
  315AS4   HD21 3143   8.729   6.853   4.512
  315AS4   HD22 3144   8.834   6.944   4.640
  315AS4      C 3145   8.666   7.252   4.658
  315AS4      O 3146   8.579   7.332   4.695
  316SER      N 3147   8.701   7.235   4.531
  316SER      H 3148   8.772   7.167   4.513
  316SER     CA 3149   8.646   7.287   4.405
  316SER     CB 3150   8.735   7.275   4.281
  316SER     OG 3151   8.870   7.313   4.308
  316SER     HG 3152   8.919   7.303   4.222
  316SER      C 3153   8.506   7.243   4.362
  316SER      O 3154   8.436   7.307   4.284
  317SER      N 3155   8.480   7.116   4.393
  317SER      H 3156   8.562   7.071   4.430
  317SER     CA 3157   8.362   7.030   4.382
  317SER     CB 3158   8.251   7.076   4.477
  317SER     OG 3159   8.288   7.055   4.614
  317SER     HG 3160   8.364   6.990   4.618
  317SER      C 3161   8.302   7.007   4.244
  317SER      O 3162   8.242   7.096   4.183
  318ARG      N 3163   8.305   6.880   4.204
  318ARG      H 3164   8.329   6.814   4.276
  318ARG     CA 3165   8.252   6.826   4.078
  318ARG     CB 3166   8.347   6.795   3.963
  318ARG     CG 3167   8.433   6.919   3.939
  318ARG     CD 3168   8.573   6.909   4.001
  318ARG     NE 3169   8.649   7.035   3.990
  318ARG     HE 3170   8.606   7.120   4.020
  318ARG     CZ 3171   8.768   7.049   3.928
  318ARG    NH1 3172   8.832   6.941   3.881
  318ARG   HH11 3173   8.791   6.850   3.881
  318ARG   HH12 3174   8.927   6.959   3.856
  318ARG    NH2 3175   8.813   7.174   3.912
  318ARG   HH21 3176   8.762   7.259   3.925
  318ARG   HH22 3177   8.910   7.181   3.889
  318ARG      C 3178   8.162   6.703   4.085
  318ARG      O 3179   8.199   6.598   4.138
  319SER      N 3180   8.053   6.707   4.009
  319SER      H 3181   8.023   6.792   3.965
  319SER     CA 3182   7.968   6.589   3.989
  319SER     CB 3183   7.826   6.601   3.935
  319SER     OG 3184   7.733   6.652   4.031
  319SER     HG 3185   7.648   6.612   3.995
  319SER      C 3186   8.025   6.465   3.920
  319SER      O 3187   8.050   6.459   3.800
  320PHE      N 3188   8.066   6.370   4.005
  320PHE      H 3189   8.090   6.400   4.097
  320PHE     CA 3190   8.135   6.248   3.961
  320PHE     CB 3191   8.252   6.219   4.055
  320PHE     CG 3192   8.350   6.330   4.094
  320PHE    CD1 3193   8.401   6.332   4.223
  320PHE    HD1 3194   8.338   6.299   4.306
  320PHE    CD2 3195   8.404   6.416   4.000
  320PHE    HD2 3196   8.358   6.425   3.902
  320PHE    CE1 3197   8.514   6.409   4.253
  320PHE    HE1 3198   8.550   6.418   4.355
  320PHE    CE2 3199   8.513   6.498   4.026
  320PHE    HE2 3200   8.560   6.557   3.947
  320PHE     CZ 3201   8.570   6.487   4.153
  320PHE     HZ 3202   8.664   6.538   4.174
  320PHE      C 3203   8.057   6.117   3.955
  320PHE      O 3204   7.992   6.081   4.053
  321PRO      N 3205   8.053   6.052   3.839
  321PRO     CA 3206   7.998   5.917   3.825
  321PRO     CB 3207   8.014   5.876   3.679
  321PRO     CG 3208   8.023   6.015   3.616
  321PRO     CD 3209   8.103   6.104   3.711
  321PRO      C 3210   8.051   5.817   3.929
  321PRO      O 3211   7.972   5.761   4.004
  322LEU      N 3212   8.182   5.812   3.948
  322LEU      H 3213   8.243   5.866   3.890
  322LEU     CA 3214   8.245   5.739   4.060
  322LEU     CB 3215   8.397   5.751   4.054
  322LEU     CG 3216   8.471   5.650   3.966
  322LEU    CD1 3217   8.617   5.662   4.008
  322LEU    CD2 3218   8.426   5.504   3.978
  322LEU      C 3219   8.192   5.784   4.196
  322LEU      O 3220   8.179   5.904   4.216
  323PRO      N 3221   8.190   5.688   4.289
  323PRO     CA 3222   8.179   5.710   4.433
  323PRO     CB 3223   8.140   5.576   4.494
  323PRO     CG 3224   8.080   5.500   4.376
  323PRO     CD 3225   8.168   5.545   4.260
  323PRO      C 3226   8.308   5.766   4.494
  323PRO      O 3227   8.405   5.693   4.513
  324ALA      N 3228   8.324   5.896   4.473
  324ALA      H 3229   8.261   5.950   4.417
  324ALA     CA 3230   8.436   5.977   4.522
  324ALA     CB 3231   8.504   6.058   4.412
  324ALA      C 3232   8.407   6.075   4.636
  324ALA      O 3233   8.300   6.135   4.634
  325SER      N 3234   8.516   6.118   4.699
  325SER      H 3235   8.607   6.090   4.670
  325SER     CA 3236   8.533   6.223   4.801
  325SER     CB 3237   8.476   6.188   4.938
  325SER     OG 3238   8.454   6.311   5.006
  325SER     HG 3239   8.384   6.367   4.961
  325SER      C 3240   8.683   6.250   4.802
  325SER      O 3241   8.773   6.188   4.746
  326HI2      N 3242   8.713   6.364   4.865
  326HI2      H 3243   8.638   6.396   4.923
  326HI2     CA 3244   8.843   6.426   4.894
  326HI2     CB 3245   8.855   6.575   4.863
  326HI2     CG 3246   8.894   6.587   4.715
  326HI2    ND1 3247   8.798   6.615   4.627
  326HI2    HD1 3248   8.699   6.622   4.632
  326HI2    CD2 3249   9.016   6.589   4.662
  326HI2    HD2 3250   9.106   6.553   4.711
  326HI2    CE1 3251   8.872   6.635   4.518
  326HI2    HE1 3252   8.825   6.650   4.421
  326HI2    NE2 3253   9.004   6.630   4.536
  326HI2    HE2 3254   9.081   6.653   4.477
  326HI2      C 3255   8.892   6.406   5.038
  326HI2      O 3256   8.829   6.449   5.135
  327LEU      N 3257   9.010   6.348   5.052
  327LEU      H 3258   9.087   6.349   4.989
  327LEU     CA 3259   9.072   6.308   5.180
  327LEU     CB 3260   9.117   6.163   5.162
  327LEU     CG 3261   9.171   6.083   5.281
  327LEU    CD1 3262   9.054   6.013   5.351
  327LEU    CD2 3263   9.283   5.993   5.229
  327LEU      C 3264   9.188   6.401   5.220
  327LEU      O 3265   9.256   6.447   5.130
  328SER      N 3266   9.204   6.409   5.352
  328SER      H 3267   9.124   6.383   5.407
  328SER     CA 3268   9.316   6.477   5.418
  328SER     CB 3269   9.310   6.465   5.570
  328SER     OG 3270   9.427   6.525   5.625
  328SER     HG 3271   9.417   6.515   5.724
  328SER      C 3272   9.449   6.417   5.372
  328SER      O 3273   9.458   6.294   5.377
  329ALA      N 3274   9.546   6.500   5.337
  329ALA      H 3275   9.525   6.597   5.346
  329ALA     CA 3276   9.681   6.454   5.302
  329ALA     CB 3277   9.747   6.573   5.233
  329ALA      C 3278   9.757   6.386   5.416
  329ALA      O 3279   9.815   6.280   5.394
  330ARG      N 3280   9.741   6.438   5.537
  330ARG      H 3281   9.694   6.525   5.550
  330ARG     CA 3282   9.795   6.383   5.662
  330ARG     CB 3283   9.743   6.483   5.766
  330ARG     CG 3284   9.831   6.480   5.891
  330ARG     CD 3285   9.805   6.586   5.998
  330ARG     NE 3286   9.679   6.571   6.072
  330ARG     HE 3287   9.597   6.575   6.015
  330ARG     CZ 3288   9.669   6.562   6.206
  330ARG    NH1 3289   9.772   6.563   6.291
  330ARG   HH11 3290   9.864   6.570   6.253
  330ARG   HH12 3291   9.761   6.566   6.390
  330ARG    NH2 3292   9.544   6.559   6.254
  330ARG   HH21 3293   9.457   6.547   6.206
  330ARG   HH22 3294   9.532   6.586   6.349
  330ARG      C 3295   9.744   6.242   5.694
  330ARG      O 3296   9.823   6.150   5.713
  331AS4      N 3297   9.615   6.223   5.669
  331AS4      H 3298   9.566   6.292   5.615
  331AS4     CA 3299   9.545   6.094   5.673
  331AS4     CB 3300   9.393   6.109   5.686
  331AS4     CG 3301   9.343   6.150   5.824
  331AS4    OD1 3302   9.411   6.099   5.916
  331AS4   HD11 3303   9.360   6.109   6.002
  331AS4   HD12 3304   9.507   6.089   5.891
  331AS4    OD2 3305   9.248   6.229   5.839
  331AS4   HD21 3306   9.230   6.240   5.937
  331AS4   HD22 3307   9.219   6.273   5.754
  331AS4      C 3308   9.580   5.999   5.559
  331AS4      O 3309   9.624   5.887   5.584
  332GLY      N 3310   9.586   6.061   5.442
  332GLY      H 3311   9.533   6.144   5.424
  332GLY     CA 3312   9.640   5.991   5.324
  332GLY      C 3313   9.780   5.931   5.335
  332GLY      O 3314   9.805   5.824   5.281
  333SER      N 3315   9.882   5.997   5.392
  333SER      H 3316   9.891   6.096   5.392
  333SER     CA 3317  10.006   5.924   5.417
  333SER     CB 3318  10.107   6.026   5.472
  333SER     OG 3319  10.082   6.066   5.607
  333SER     HG 3320   9.992   6.111   5.611
  333SER      C 3321  10.006   5.804   5.513
  333SER      O 3322  10.081   5.709   5.494
  334SER      N 3323   9.915   5.821   5.609
  334SER      H 3324   9.871   5.905   5.640
  334SER     CA 3325   9.893   5.712   5.704
  334SER     CB 3326   9.805   5.747   5.824
  334SER     OG 3327   9.854   5.865   5.889
  334SER     HG 3328   9.778   5.917   5.927
  334SER      C 3329   9.830   5.590   5.636
  334SER      O 3330   9.898   5.487   5.635
  335ILE      N 3331   9.724   5.607   5.558
  335ILE      H 3332   9.657   5.675   5.589
  335ILE     CA 3333   9.661   5.498   5.483
  335ILE     CB 3334   9.535   5.548   5.411
  335ILE    CG1 3335   9.432   5.599   5.512
  335ILE    CG2 3336   9.465   5.449   5.318
  335ILE     CD 3337   9.333   5.689   5.439
  335ILE      C 3338   9.763   5.434   5.388
  335ILE      O 3339   9.773   5.312   5.389
  336ALA      N 3340   9.839   5.514   5.314
  336ALA      H 3341   9.815   5.611   5.311
  336ALA     CA 3342   9.955   5.470   5.234
  336ALA     CB 3343  10.024   5.589   5.168
  336ALA      C 3344  10.059   5.378   5.298
  336ALA      O 3345  10.072   5.259   5.267
  337ASN      N 3346  10.094   5.415   5.420
  337ASN      H 3347  10.079   5.507   5.456
  337ASN     CA 3348  10.183   5.335   5.506
  337ASN     CB 3349  10.246   5.415   5.620
  337ASN     CG 3350  10.366   5.503   5.588
  337ASN    OD1 3351  10.485   5.473   5.601
  337ASN    ND2 3352  10.339   5.618   5.526
  337ASN   HD21 3353  10.242   5.641   5.524
  337ASN   HD22 3354  10.406   5.668   5.471
  337ASN      C 3355  10.131   5.200   5.558
  337ASN      O 3356  10.199   5.098   5.555
  338TY0      N 3357  10.000   5.187   5.571
  338TY0      H 3358   9.933   5.259   5.551
  338TY0     CA 3359   9.931   5.060   5.595
  338TY0     CB 3360   9.784   5.070   5.638
  338TY0     CG 3361   9.738   5.105   5.780
  338TY0    CD1 3362   9.780   5.228   5.830
  338TY0    HD1 3363   9.863   5.287   5.790
  338TY0    CD2 3364   9.637   5.033   5.842
  338TY0    HD2 3365   9.588   4.949   5.791
  338TY0    CE1 3366   9.714   5.280   5.940
  338TY0    HE1 3367   9.718   5.389   5.951
  338TY0    CE2 3368   9.577   5.078   5.959
  338TY0    HE2 3369   9.528   5.008   6.025
  338TY0     CZ 3370   9.617   5.204   6.004
  338TY0     OH 3371   9.550   5.251   6.112
  338TY0    HH1 3372   9.549   5.170   6.170
  338TY0    HH2 3373   9.501   5.335   6.089
  338TY0      C 3374   9.932   4.968   5.472
  338TY0      O 3375   9.981   4.856   5.486
  339ILE      N 3376   9.907   5.018   5.352
  339ILE      H 3377   9.863   5.107   5.341
  339ILE     CA 3378   9.916   4.939   5.228
  339ILE     CB 3379   9.848   5.014   5.113
  339ILE    CG1 3380   9.705   5.050   5.154
  339ILE    CG2 3381   9.859   4.936   4.982
  339ILE     CD 3382   9.648   5.150   5.054
  339ILE      C 3383  10.059   4.891   5.200
  339ILE      O 3384  10.082   4.772   5.183
  340ASN      N 3385  10.153   4.981   5.227
  340ASN      H 3386  10.138   5.080   5.233
  340ASN     CA 3387  10.295   4.944   5.234
  340ASN     CB 3388  10.372   5.072   5.266
  340ASN     CG 3389  10.384   5.177   5.155
  340ASN    OD1 3390  10.318   5.186   5.051
  340ASN    ND2 3391  10.465   5.277   5.188
  340ASN   HD21 3392  10.520   5.279   5.272
  340ASN   HD22 3393  10.446   5.361   5.139
  340ASN      C 3394  10.337   4.831   5.327
  340ASN      O 3395  10.387   4.726   5.286
  341SER      N 3396  10.305   4.848   5.455
  341SER      H 3397  10.236   4.914   5.483
  341SER     CA 3398  10.349   4.763   5.567
  341SER     CB 3399  10.327   4.833   5.701
  341SER     OG 3400  10.372   4.968   5.719
  341SER     HG 3401  10.316   5.033   5.668
  341SER      C 3402  10.271   4.631   5.573
  341SER      O 3403  10.336   4.530   5.546
  342THR      N 3404  10.138   4.638   5.576
  342THR      H 3405  10.092   4.715   5.532
  342THR     CA 3406  10.055   4.525   5.620
  342THR     CB 3407  10.005   4.559   5.760
  342THR    OG1 3408   9.956   4.438   5.819
  342THR    HG1 3409   9.927   4.446   5.915
  342THR    CG2 3410   9.905   4.675   5.763
  342THR      C 3411   9.942   4.493   5.521
  342THR      O 3412   9.955   4.516   5.401
  343SER      N 3413   9.847   4.408   5.560
  343SER      H 3414   9.866   4.356   5.644
  343SER     CA 3415   9.729   4.380   5.477
  343SER     CB 3416   9.654   4.267   5.546
  343SER     OG 3417   9.539   4.241   5.466
  343SER     HG 3418   9.560   4.209   5.373
  343SER      C 3419   9.640   4.504   5.462
  343SER      O 3420   9.618   4.591   5.545
  344ASN      N 3421   9.592   4.518   5.338
  344ASN      H 3422   9.627   4.450   5.275
  344ASN     CA 3423   9.494   4.612   5.281
  344ASN     CB 3424   9.438   4.557   5.150
  344ASN     CG 3425   9.542   4.535   5.040
  344ASN    OD1 3426   9.601   4.428   5.028
  344ASN    ND2 3427   9.562   4.635   4.954
  344ASN   HD21 3428   9.520   4.726   4.948
  344ASN   HD22 3429   9.643   4.624   4.897
  344ASN      C 3430   9.376   4.640   5.375
  344ASN      O 3431   9.288   4.558   5.396
  345PRO      N 3432   9.374   4.756   5.442
  345PRO     CA 3433   9.282   4.779   5.554
  345PRO     CB 3434   9.317   4.911   5.622
  345PRO     CG 3435   9.422   4.978   5.532
  345PRO     CD 3436   9.465   4.871   5.431
  345PRO      C 3437   9.142   4.797   5.496
  345PRO      O 3438   9.121   4.859   5.391
  346THR      N 3439   9.040   4.765   5.575
  346THR      H 3440   9.051   4.710   5.658
  346THR     CA 3441   8.901   4.769   5.526
  346THR     CB 3442   8.823   4.660   5.601
  346THR    OG1 3443   8.860   4.653   5.739
  346THR    HG1 3444   8.799   4.582   5.774
  346THR    CG2 3445   8.865   4.531   5.530
  346THR      C 3446   8.830   4.901   5.558
  346THR      O 3447   8.811   4.929   5.676
  347ALA      N 3448   8.753   4.948   5.459
  347ALA      H 3449   8.765   4.924   5.363
  347ALA     CA 3450   8.686   5.077   5.477
  347ALA     CB 3451   8.790   5.184   5.443
  347ALA      C 3452   8.552   5.106   5.410
  347ALA      O 3453   8.502   5.030   5.327
  348SER      N 3454   8.504   5.229   5.425
  348SER      H 3455   8.556   5.288   5.488
  348SER     CA 3456   8.369   5.267   5.382
  348SER     CB 3457   8.259   5.202   5.468
  348SER     OG 3458   8.271   5.061   5.489
  348SER     HG 3459   8.247   5.011   5.406
  348SER      C 3460   8.341   5.416   5.367
  348SER      O 3461   8.354   5.489   5.466
  349ILE      N 3462   8.266   5.450   5.263
  349ILE      H 3463   8.203   5.384   5.222
  349ILE     CA 3464   8.246   5.589   5.219
  349ILE     CB 3465   8.303   5.610   5.078
  349ILE    CG1 3466   8.451   5.584   5.104
  349ILE    CG2 3467   8.285   5.756   5.037
  349ILE     CD 3468   8.521   5.575   4.968
  349ILE      C 3469   8.098   5.625   5.225
  349ILE      O 3470   8.016   5.566   5.154
  350PHE      N 3471   8.062   5.704   5.325
  350PHE      H 3472   8.135   5.742   5.383
  350PHE     CA 3473   7.924   5.732   5.367
  350PHE     CB 3474   7.918   5.725   5.519
  350PHE     CG 3475   7.944   5.582   5.569
  350PHE    CD1 3476   7.887   5.463   5.527
  350PHE    HD1 3477   7.850   5.446   5.426
  350PHE    CD2 3478   8.018   5.585   5.686
  350PHE    HD2 3479   8.067   5.677   5.719
  350PHE    CE1 3480   7.904   5.347   5.601
  350PHE    HE1 3481   7.861   5.254   5.563
  350PHE    CE2 3482   8.023   5.475   5.770
  350PHE    HE2 3483   8.067   5.485   5.870
  350PHE     CZ 3484   7.968   5.356   5.724
  350PHE     HZ 3485   7.962   5.266   5.786
  350PHE      C 3486   7.868   5.869   5.326
  350PHE      O 3487   7.937   5.950   5.264
  351LY3      N 3488   7.736   5.879   5.333
  351LY3      H 3489   7.683   5.814   5.386
  351LY3     CA 3490   7.661   5.997   5.285
  351LY3     CB 3491   7.513   5.967   5.263
  351LY3     CG 3492   7.489   5.866   5.150
  351LY3     CD 3493   7.338   5.861   5.127
  351LY3     CE 3494   7.264   5.785   5.238
  351LY3     NZ 3495   7.117   5.789   5.229
  351LY3    HZ1 3496   7.075   5.745   5.309
  351LY3    HZ2 3497   7.088   5.884   5.238
  351LY3    HZ3 3498   7.080   5.762   5.140
  351LY3      C 3499   7.685   6.129   5.358
  351LY3      O 3500   7.686   6.134   5.481
  352SER      N 3501   7.708   6.231   5.276
  352SER      H 3502   7.709   6.214   5.177
  352SER     CA 3503   7.753   6.364   5.320
  352SER     CB 3504   7.792   6.450   5.200
  352SER     OG 3505   7.891   6.387   5.120
  352SER     HG 3506   7.975   6.384   5.175
  352SER      C 3507   7.683   6.455   5.421
  352SER      O 3508   7.562   6.476   5.410
  353THR      N 3509   7.756   6.527   5.505
  353THR      H 3510   7.856   6.521   5.512
  353THR     CA 3511   7.691   6.616   5.603
  353THR     CB 3512   7.681   6.555   5.743
  353THR    OG1 3513   7.805   6.485   5.761
  353THR    HG1 3514   7.817   6.488   5.860
  353THR    CG2 3515   7.567   6.457   5.770
  353THR      C 3516   7.774   6.745   5.605
  353THR      O 3517   7.879   6.761   5.544
  354GL4      N 3518   7.698   6.846   5.648
  354GL4      H 3519   7.603   6.819   5.658
  354GL4     CA 3520   7.731   6.989   5.653
  354GL4     CB 3521   7.615   7.088   5.655
  354GL4     CG 3522   7.541   7.092   5.520
  354GL4     CD 3523   7.403   7.152   5.546
  354GL4    OE1 3524   7.309   7.086   5.597
  354GL4   HE11 3525   7.218   7.109   5.564
  354GL4   HE12 3526   7.344   7.002   5.639
  354GL4    OE2 3527   7.392   7.275   5.529
  354GL4   HE21 3528   7.310   7.290   5.474
  354GL4   HE22 3529   7.457   7.326   5.585
  354GL4      C 3530   7.809   7.021   5.781
  354GL4      O 3531   7.782   6.970   5.890
  355VAL      N 3532   7.903   7.115   5.774
  355VAL      H 3533   7.939   7.164   5.694
  355VAL     CA 3534   7.975   7.163   5.892
  355VAL     CB 3535   8.112   7.097   5.906
  355VAL    CG1 3536   8.116   6.946   5.928
  355VAL    CG2 3537   8.187   7.116   5.774
  355VAL      C 3538   7.988   7.315   5.912
  355VAL      O 3539   8.017   7.385   5.814
  356SER      N 3540   7.956   7.371   6.028
  356SER      H 3541   7.911   7.320   6.101
  356SER     CA 3542   7.977   7.511   6.067
  356SER     CB 3543   7.912   7.527   6.205
  356SER     OG 3544   7.897   7.667   6.230
  356SER     HG 3545   7.811   7.696   6.190
  356SER      C 3546   8.127   7.542   6.065
  356SER      O 3547   8.202   7.516   6.159
  357AS4      N 3548   8.165   7.626   5.969
  357AS4      H 3549   8.091   7.654   5.908
  357AS4     CA 3550   8.302   7.657   5.924
  357AS4     CB 3551   8.320   7.608   5.781
  357AS4     CG 3552   8.462   7.608   5.723
  357AS4    OD1 3553   8.532   7.506   5.740
  357AS4   HD11 3554   8.608   7.515   5.675
  357AS4   HD12 3555   8.513   7.451   5.821
  357AS4    OD2 3556   8.500   7.706   5.655
  357AS4   HD21 3557   8.589   7.687   5.615
  357AS4   HD22 3558   8.426   7.772   5.669
  357AS4      C 3559   8.343   7.800   5.960
  357AS4      O 3560   8.263   7.893   5.948
  358ALA      N 3561   8.451   7.803   6.037
  358ALA      H 3562   8.485   7.719   6.078
  358ALA     CA 3563   8.517   7.926   6.084
  358ALA     CB 3564   8.617   7.873   6.188
  358ALA      C 3565   8.580   8.004   5.969
  358ALA      O 3566   8.565   8.126   5.974
  359LEU      N 3567   8.634   7.933   5.870
  359LEU      H 3568   8.624   7.836   5.850
  359LEU     CA 3569   8.698   7.998   5.755
  359LEU     CB 3570   8.770   7.899   5.664
  359LEU     CG 3571   8.902   7.833   5.705
  359LEU    CD1 3572   8.934   7.709   5.622
  359LEU    CD2 3573   9.019   7.927   5.678
  359LEU      C 3574   8.600   8.078   5.668
  359LEU      O 3575   8.638   8.167   5.592
  360ALA      N 3576   8.481   8.021   5.658
  360ALA      H 3577   8.444   7.969   5.735
  360ALA     CA 3578   8.376   8.069   5.567
  360ALA     CB 3579   8.251   7.984   5.588
  360ALA      C 3580   8.346   8.218   5.588
  360ALA      O 3581   8.332   8.253   5.705
  361PRO      N 3582   8.333   8.297   5.482
  361PRO     CA 3583   8.362   8.257   5.343
  361PRO     CB 3584   8.298   8.368   5.260
  361PRO     CG 3585   8.181   8.415   5.347
  361PRO     CD 3586   8.245   8.414   5.486
  361PRO      C 3587   8.512   8.245   5.314
  361PRO      O 3588   8.595   8.321   5.365
  362TY0      N 3589   8.536   8.165   5.211
  362TY0      H 3590   8.475   8.095   5.173
  362TY0     CA 3591   8.672   8.145   5.160
  362TY0     CB 3592   8.725   8.007   5.200
  362TY0     CG 3593   8.874   7.984   5.183
  362TY0    CD1 3594   8.916   7.932   5.061
  362TY0    HD1 3595   8.845   7.871   5.005
  362TY0    CD2 3596   8.966   8.045   5.268
  362TY0    HD2 3597   8.934   8.101   5.356
  362TY0    CE1 3598   9.051   7.919   5.031
  362TY0    HE1 3599   9.074   7.850   4.950
  362TY0    CE2 3600   9.100   8.046   5.229
  362TY0    HE2 3601   9.162   8.123   5.275
  362TY0     CZ 3602   9.144   7.978   5.117
  362TY0     OH 3603   9.273   7.992   5.077
  362TY0    HH1 3604   9.318   8.076   5.109
  362TY0    HH2 3605   9.299   7.922   5.012
  362TY0      C 3606   8.676   8.162   5.008
  362TY0      O 3607   8.582   8.111   4.948
  363VAL      N 3608   8.780   8.220   4.949
  363VAL      H 3609   8.860   8.260   4.993
  363VAL     CA 3610   8.796   8.232   4.804
  363VAL     CB 3611   8.859   8.366   4.763
  363VAL    CG1 3612   8.870   8.377   4.610
  363VAL    CG2 3613   8.787   8.492   4.812
  363VAL      C 3614   8.880   8.112   4.761
  363VAL      O 3615   9.003   8.112   4.759
  364VAL      N 3616   8.810   8.004   4.727
  364VAL      H 3617   8.711   8.012   4.719
  364VAL     CA 3618   8.872   7.876   4.687
  364VAL     CB 3619   8.763   7.782   4.635
  364VAL    CG1 3620   8.677   7.718   4.745
  364VAL    CG2 3621   8.672   7.846   4.531
  364VAL      C 3622   8.991   7.885   4.591
  364VAL      O 3623   9.002   7.978   4.512
  365SER      N 3624   9.085   7.792   4.604
  365SER      H 3625   9.102   7.741   4.689
  365SER     CA 3626   9.202   7.789   4.514
  365SER     CB 3627   9.304   7.683   4.557
  365SER     OG 3628   9.355   7.723   4.684
  365SER     HG 3629   9.418   7.798   4.661
  365SER      C 3630   9.179   7.774   4.364
  365SER      O 3631   9.269   7.812   4.288
  366PHE      N 3632   9.062   7.728   4.322
  366PHE      H 3633   9.024   7.645   4.363
  366PHE     CA 3634   9.022   7.746   4.182
  366PHE     CB 3635   8.877   7.696   4.184
  366PHE     CG 3636   8.805   7.703   4.049
  366PHE    CD1 3637   8.737   7.820   4.017
  366PHE    HD1 3638   8.727   7.902   4.088
  366PHE    CD2 3639   8.793   7.598   3.959
  366PHE    HD2 3640   8.863   7.516   3.971
  366PHE    CE1 3641   8.658   7.828   3.904
  366PHE    HE1 3642   8.608   7.923   3.882
  366PHE    CE2 3643   8.720   7.604   3.840
  366PHE    HE2 3644   8.720   7.518   3.773
  366PHE     CZ 3645   8.653   7.722   3.814
  366PHE     HZ 3646   8.592   7.729   3.724
  366PHE      C 3647   9.034   7.890   4.131
  366PHE      O 3648   9.088   7.901   4.021
  367SER      N 3649   9.010   7.985   4.220
  367SER      H 3650   9.008   7.970   4.318
  367SER     CA 3651   9.019   8.126   4.179
  367SER     CB 3652   8.917   8.210   4.257
  367SER     OG 3653   8.909   8.336   4.190
  367SER     HG 3654   8.948   8.409   4.247
  367SER      C 3655   9.157   8.192   4.192
  367SER      O 3656   9.216   8.182   4.299
  368SER      N 3657   9.199   8.269   4.092
  368SER      H 3658   9.134   8.323   4.039
  368SER     CA 3659   9.337   8.318   4.084
  368SER     CB 3660   9.389   8.319   3.939
  368SER     OG 3661   9.531   8.321   3.951
  368SER     HG 3662   9.569   8.403   3.908
  368SER      C 3663   9.364   8.450   4.155
  368SER      O 3664   9.281   8.541   4.165
  369ARG      N 3665   9.491   8.475   4.188
  369ARG      H 3666   9.573   8.430   4.152
  369ARG     CA 3667   9.532   8.576   4.285
  369ARG     CB 3668   9.625   8.521   4.393
  369ARG     CG 3669   9.541   8.464   4.508
  369ARG     CD 3670   9.450   8.343   4.486
  369ARG     NE 3671   9.405   8.288   4.615
  369ARG     HE 3672   9.481   8.276   4.679
  369ARG     CZ 3673   9.292   8.230   4.657
  369ARG    NH1 3674   9.193   8.206   4.571
  369ARG   HH11 3675   9.199   8.223   4.472
  369ARG   HH12 3676   9.127   8.139   4.603
  369ARG    NH2 3677   9.282   8.178   4.780
  369ARG   HH21 3678   9.358   8.192   4.844
  369ARG   HH22 3679   9.202   8.134   4.821
  369ARG      C 3680   9.602   8.690   4.210
  369ARG      O 3681   9.658   8.657   4.105
  370GLY      N 3682   9.603   8.814   4.257
  370GLY      H 3683   9.570   8.823   4.351
  370GLY     CA 3684   9.651   8.937   4.190
  370GLY      C 3685   9.714   9.041   4.282
  370GLY      O 3686   9.771   8.994   4.380
  371PRO      N 3687   9.741   9.161   4.230
  371PRO     CA 3688   9.717   9.221   4.098
  371PRO     CB 3689   9.683   9.366   4.130
  371PRO     CG 3690   9.768   9.399   4.252
  371PRO     CD 3691   9.795   9.264   4.320
  371PRO      C 3692   9.828   9.199   3.995
  371PRO      O 3693   9.942   9.161   4.024
  372ASN      N 3694   9.774   9.198   3.874
  372ASN      H 3695   9.676   9.185   3.864
  372ASN     CA 3696   9.845   9.184   3.746
  372ASN     CB 3697   9.738   9.165   3.638
  372ASN     CG 3698   9.658   9.036   3.661
  372ASN    OD1 3699   9.603   9.010   3.768
  372ASN    ND2 3700   9.607   8.981   3.551
  372ASN   HD21 3701   9.619   9.034   3.467
  372ASN   HD22 3702   9.571   8.888   3.542
  372ASN      C 3703   9.919   9.311   3.704
  372ASN      O 3704   9.892   9.421   3.751
  373PRO      N 3705  10.028   9.294   3.629
  373PRO     CA 3706  10.108   9.405   3.577
  373PRO     CB 3707  10.242   9.344   3.534
  373PRO     CG 3708  10.250   9.219   3.623
  373PRO     CD 3709  10.106   9.169   3.633
  373PRO      C 3710  10.039   9.479   3.463
  373PRO      O 3711   9.961   9.420   3.388
  374ALA      N 3712  10.075   9.607   3.460
  374ALA      H 3713  10.099   9.641   3.551
  374ALA     CA 3714  10.056   9.711   3.357
  374ALA     CB 3715   9.910   9.727   3.314
  374ALA      C 3716  10.120   9.848   3.379
  374ALA      O 3717  10.229   9.859   3.322
  375SER      N 3718  10.072   9.939   3.462
  375SER      H 3719   9.978   9.924   3.494
  375SER     CA 3720  10.126  10.073   3.489
  375SER     CB 3721  10.127  10.158   3.361
  375SER     OG 3722   9.999  10.192   3.306
  375SER     HG 3723  10.006  10.174   3.208
  375SER      C 3724  10.064  10.162   3.597
  375SER      O 3725  10.140  10.240   3.654
  376PHE      N 3726   9.941  10.137   3.640
  376PHE      H 3727   9.887  10.065   3.596
  376PHE     CA 3728   9.860  10.225   3.725
  376PHE     CB 3729   9.768  10.312   3.639
  376PHE     CG 3730   9.717  10.444   3.699
  376PHE    CD1 3731   9.800  10.524   3.777
  376PHE    HD1 3732   9.883  10.484   3.836
  376PHE    CD2 3733   9.587  10.481   3.668
  376PHE    HD2 3734   9.513  10.416   3.621
  376PHE    CE1 3735   9.757  10.651   3.813
  376PHE    HE1 3736   9.828  10.721   3.858
  376PHE    CE2 3737   9.539  10.604   3.710
  376PHE    HE2 3738   9.433  10.622   3.692
  376PHE     CZ 3739   9.630  10.690   3.772
  376PHE     HZ 3740   9.597  10.787   3.807
  376PHE      C 3741   9.781  10.155   3.836
  376PHE      O 3742   9.693  10.069   3.825
  377AS4      N 3743   9.825  10.197   3.954
  377AS4      H 3744   9.897  10.266   3.955
  377AS4     CA 3745   9.778  10.153   4.087
  377AS4     CB 3746   9.821  10.253   4.195
  377AS4     CG 3747   9.967  10.299   4.191
  377AS4    OD1 3748  10.002  10.379   4.102
  377AS4   HD11 3749  10.101  10.387   4.096
  377AS4   HD12 3750   9.923  10.430   4.068
  377AS4    OD2 3751  10.055  10.244   4.260
  377AS4   HD21 3752  10.137  10.301   4.260
  377AS4   HD22 3753  10.015  10.156   4.287
  377AS4      C 3754   9.633  10.110   4.106
  377AS4      O 3755   9.540  10.184   4.139
  378LEU      N 3756   9.604   9.981   4.089
  378LEU      H 3757   9.681   9.921   4.068
  378LEU     CA 3758   9.473   9.918   4.110
  378LEU     CB 3759   9.412   9.922   3.970
  378LEU     CG 3760   9.259   9.928   3.970
  378LEU    CD1 3761   9.225  10.077   3.977
  378LEU    CD2 3762   9.180   9.866   3.854
  378LEU      C 3763   9.474   9.779   4.173
  378LEU      O 3764   9.566   9.703   4.143
  379LEU      N 3765   9.380   9.751   4.263
  379LEU      H 3766   9.317   9.828   4.277
  379LEU     CA 3767   9.363   9.620   4.327
  379LEU     CB 3768   9.329   9.634   4.476
  379LEU     CG 3769   9.332   9.505   4.558
  379LEU    CD1 3770   9.473   9.445   4.553
  379LEU    CD2 3771   9.299   9.538   4.703
  379LEU      C 3772   9.263   9.534   4.250
  379LEU      O 3773   9.164   9.587   4.200
  380LY3      N 3774   9.315   9.420   4.206
  380LY3      H 3775   9.415   9.413   4.208
  380LY3     CA 3776   9.241   9.312   4.141
  380LY3     CB 3777   9.278   9.304   3.993
  380LY3     CG 3778   9.222   9.412   3.900
  380LY3     CD 3779   9.072   9.391   3.880
  380LY3     CE 3780   9.025   9.459   3.751
  380LY3     NZ 3781   8.880   9.457   3.723
  380LY3    HZ1 3782   8.848   9.363   3.735
  380LY3    HZ2 3783   8.839   9.517   3.792
  380LY3    HZ3 3784   8.864   9.489   3.630
  380LY3      C 3785   9.264   9.179   4.215
  380LY3      O 3786   9.376   9.163   4.263
  381PRO      N 3787   9.157   9.106   4.244
  381PRO     CA 3788   9.017   9.120   4.200
  381PRO     CB 3789   8.942   8.991   4.236
  381PRO     CG 3790   9.053   8.889   4.259
  381PRO     CD 3791   9.168   8.976   4.311
  381PRO      C 3792   8.933   9.237   4.252
  381PRO      O 3793   8.975   9.328   4.324
  382AS4      N 3794   8.806   9.245   4.213
  382AS4      H 3795   8.769   9.173   4.154
  382AS4     CA 3796   8.699   9.327   4.271
  382AS4     CB 3797   8.601   9.391   4.172
  382AS4     CG 3798   8.667   9.474   4.062
  382AS4    OD1 3799   8.675   9.597   4.084
  382AS4   HD11 3800   8.705   9.641   3.999
  382AS4   HD12 3801   8.631   9.603   4.174
  382AS4    OD2 3802   8.693   9.426   3.950
  382AS4   HD21 3803   8.716   9.498   3.885
  382AS4   HD22 3804   8.708   9.327   3.958
  382AS4      C 3805   8.625   9.275   4.394
  382AS4      O 3806   8.625   9.341   4.498
  383ILE      N 3807   8.542   9.172   4.379
  383ILE      H 3808   8.553   9.107   4.303
  383ILE     CA 3809   8.455   9.119   4.484
  383ILE     CB 3810   8.314   9.174   4.465
  383ILE    CG1 3811   8.265   9.181   4.320
  383ILE    CG2 3812   8.287   9.301   4.545
  383ILE     CD 3813   8.166   9.069   4.290
  383ILE      C 3814   8.456   8.966   4.476
  383ILE      O 3815   8.509   8.905   4.383
  384ALA      N 3816   8.408   8.901   4.582
  384ALA      H 3817   8.382   8.946   4.667
  384ALA     CA 3818   8.387   8.755   4.587
  384ALA     CB 3819   8.446   8.695   4.715
  384ALA      C 3820   8.236   8.730   4.597
  384ALA      O 3821   8.165   8.809   4.658
  385ALA      N 3822   8.191   8.630   4.521
  385ALA      H 3823   8.259   8.571   4.479
  385ALA     CA 3824   8.051   8.583   4.523
  385ALA     CB 3825   7.993   8.630   4.389
  385ALA      C 3826   8.034   8.431   4.533
  385ALA      O 3827   8.124   8.358   4.491
  386PRO      N 3828   7.931   8.387   4.604
  386PRO     CA 3829   7.894   8.245   4.617
  386PRO     CB 3830   7.748   8.261   4.661
  386PRO     CG 3831   7.764   8.372   4.764
  386PRO     CD 3832   7.833   8.473   4.671
  386PRO      C 3833   7.910   8.155   4.494
  386PRO      O 3834   7.834   8.169   4.398
  387GLY      N 3835   8.003   8.061   4.505
  387GLY      H 3836   8.065   8.057   4.583
  387GLY     CA 3837   8.044   7.965   4.402
  387GLY      C 3838   8.068   7.816   4.425
  387GLY      O 3839   8.153   7.756   4.360
  388VAL      N 3840   8.004   7.761   4.528
  388VAL      H 3841   7.928   7.810   4.569
  388VAL     CA 3842   8.015   7.617   4.555
  388VAL     CB 3843   8.120   7.577   4.660
  388VAL    CG1 3844   8.251   7.654   4.647
  388VAL    CG2 3845   8.073   7.588   4.805
  388VAL      C 3846   7.884   7.546   4.586
  388VAL      O 3847   7.788   7.601   4.639
  389ARG      N 3848   7.874   7.435   4.513
  389ARG      H 3849   7.938   7.417   4.438
  389ARG     CA 3850   7.777   7.328   4.543
  389ARG     CB 3851   7.801   7.264   4.680
  389ARG     CG 3852   7.928   7.179   4.683
  389ARG     CD 3853   7.969   7.156   4.829
  389ARG     NE 3854   8.114   7.138   4.832
  389ARG     HE 3855   8.146   7.059   4.779
  389ARG     CZ 3856   8.201   7.192   4.919
  389ARG    NH1 3857   8.164   7.296   4.995
  389ARG   HH11 3858   8.074   7.338   4.982
  389ARG   HH12 3859   8.227   7.320   5.068
  389ARG    NH2 3860   8.323   7.139   4.936
  389ARG   HH21 3861   8.352   7.061   4.880
  389ARG   HH22 3862   8.395   7.178   4.994
  389ARG      C 3863   7.625   7.343   4.538
  389ARG      O 3864   7.550   7.256   4.585
  390ILE      N 3865   7.575   7.442   4.466
  390ILE      H 3866   7.619   7.527   4.438
  390ILE     CA 3867   7.432   7.460   4.436
  390ILE     CB 3868   7.392   7.605   4.407
  390ILE    CG1 3869   7.423   7.688   4.532
  390ILE    CG2 3870   7.246   7.622   4.365
  390ILE     CD 3871   7.415   7.838   4.505
  390ILE      C 3872   7.388   7.367   4.323
  390ILE      O 3873   7.419   7.386   4.206
  391LEU      N 3874   7.308   7.268   4.361
  391LEU      H 3875   7.296   7.251   4.459
  391LEU     CA 3876   7.232   7.180   4.271
  391LEU     CB 3877   7.180   7.058   4.348
  391LEU     CG 3878   7.286   6.957   4.394
  391LEU    CD1 3879   7.241   6.872   4.512
  391LEU    CD2 3880   7.308   6.862   4.276
  391LEU      C 3881   7.129   7.229   4.169
  391LEU      O 3882   7.008   7.218   4.188
  392ALA      N 3883   7.181   7.321   4.089
  392ALA      H 3884   7.268   7.366   4.109
  392ALA     CA 3885   7.111   7.367   3.968
  392ALA     CB 3886   7.158   7.502   3.916
  392ALA      C 3887   7.111   7.260   3.858
  392ALA      O 3888   7.213   7.193   3.840
  393ALA      N 3889   7.006   7.262   3.777
  393ALA      H 3890   6.937   7.333   3.793
  393ALA     CA 3891   6.986   7.164   3.669
  393ALA     CB 3892   6.844   7.170   3.613
  393ALA      C 3893   7.091   7.172   3.558
  393ALA      O 3894   7.114   7.279   3.502
  394TRP      N 3895   7.127   7.057   3.502
  394TRP      H 3896   7.106   6.968   3.543
  394TRP     CA 3897   7.223   7.045   3.392
  394TRP     CB 3898   7.351   6.991   3.457
  394TRP     CG 3899   7.470   6.945   3.372
  394TRP    CD1 3900   7.483   6.823   3.321
  394TRP    HD1 3901   7.425   6.736   3.353
  394TRP    CD2 3902   7.576   7.023   3.329
  394TRP    NE1 3903   7.600   6.814   3.260
  394TRP    HE1 3904   7.627   6.740   3.198
  394TRP    CE2 3905   7.660   6.933   3.264
  394TRP    CE3 3906   7.619   7.155   3.342
  394TRP    HE3 3907   7.557   7.236   3.379
  394TRP    CZ2 3908   7.787   6.970   3.221
  394TRP    HZ2 3909   7.826   6.913   3.137
  394TRP    CZ3 3910   7.748   7.193   3.309
  394TRP    HZ3 3911   7.763   7.301   3.311
  394TRP    CH2 3912   7.828   7.100   3.244
  394TRP    HH2 3913   7.919   7.137   3.197
  394TRP      C 3914   7.177   6.944   3.287
  394TRP      O 3915   7.104   6.855   3.330
  395PRO      N 3916   7.199   6.956   3.156
  395PRO     CA 3917   7.158   6.850   3.062
  395PRO     CB 3918   7.184   6.904   2.922
  395PRO     CG 3919   7.295   7.003   2.957
  395PRO     CD 3920   7.266   7.070   3.092
  395PRO      C 3921   7.230   6.719   3.091
  395PRO      O 3922   7.348   6.704   3.059
  396PRO      N 3923   7.152   6.618   3.129
  396PRO     CA 3924   7.199   6.497   3.198
  396PRO     CB 3925   7.078   6.404   3.205
  396PRO     CG 3926   6.958   6.499   3.201
  396PRO     CD 3927   7.006   6.612   3.110
  396PRO      C 3928   7.328   6.428   3.152
  396PRO      O 3929   7.425   6.435   3.226
  397ILE      N 3930   7.334   6.384   3.027
  397ILE      H 3931   7.285   6.429   2.952
  397ILE     CA 3932   7.448   6.301   2.983
  397ILE     CB 3933   7.402   6.179   2.903
  397ILE    CG1 3934   7.294   6.210   2.799
  397ILE    CG2 3935   7.343   6.070   2.992
  397ILE     CD 3936   7.313   6.108   2.686
  397ILE      C 3937   7.554   6.378   2.905
  397ILE      O 3938   7.655   6.321   2.862
  398ALA      N 3939   7.553   6.511   2.906
  398ALA      H 3940   7.487   6.564   2.958
  398ALA     CA 3941   7.665   6.593   2.859
  398ALA     CB 3942   7.615   6.732   2.819
  398ALA      C 3943   7.769   6.607   2.970
  398ALA      O 3944   7.731   6.648   3.079
  399PRO      N 3945   7.888   6.549   2.952
  399PRO     CA 3946   7.996   6.542   3.051
  399PRO     CB 3947   8.115   6.489   2.971
  399PRO     CG 3948   8.067   6.435   2.836
  399PRO     CD 3949   7.931   6.503   2.819
  399PRO      C 3950   8.033   6.671   3.125
  399PRO      O 3951   8.059   6.776   3.068
  400VAL      N 3952   8.067   6.649   3.252
  400VAL      H 3953   8.077   6.556   3.286
  400VAL     CA 3954   8.119   6.750   3.346
  400VAL     CB 3955   8.076   6.715   3.489
  400VAL    CG1 3956   8.154   6.787   3.600
  400VAL    CG2 3957   7.929   6.722   3.528
  400VAL      C 3958   8.267   6.783   3.329
  400VAL      O 3959   8.356   6.712   3.378
  401SER      N 3960   8.302   6.877   3.242
  401SER      H 3961   8.229   6.927   3.196
  401SER     CA 3962   8.432   6.944   3.231
  401SER     CB 3963   8.483   7.016   3.357
  401SER     OG 3964   8.381   7.099   3.413
  401SER     HG 3965   8.334   7.129   3.330
  401SER      C 3966   8.555   6.864   3.186
  401SER      O 3967   8.610   6.775   3.250
  402GLY      N 3968   8.576   6.879   3.056
  402GLY      H 3969   8.517   6.935   2.997
  402GLY     CA 3970   8.685   6.816   2.980
  402GLY      C 3971   8.681   6.665   2.958
  402GLY      O 3972   8.711   6.628   2.845
  403VAL      N 3973   8.608   6.585   3.037
  403VAL      H 3974   8.573   6.620   3.124
  403VAL     CA 3975   8.591   6.441   3.012
  403VAL     CB 3976   8.548   6.359   3.133
  403VAL    CG1 3977   8.636   6.396   3.253
  403VAL    CG2 3978   8.399   6.370   3.165
  403VAL      C 3979   8.501   6.412   2.892
  403VAL      O 3980   8.408   6.485   2.856
  404LY3      N 3981   8.540   6.299   2.834
  404LY3      H 3982   8.615   6.247   2.877
  404LY3     CA 3983   8.482   6.245   2.711
  404LY3     CB 3984   8.585   6.254   2.597
  404LY3     CG 3985   8.662   6.383   2.572
  404LY3     CD 3986   8.572   6.485   2.503
  404LY3     CE 3987   8.563   6.445   2.356
  404LY3     NZ 3988   8.520   6.549   2.261
  404LY3    HZ1 3989   8.521   6.519   2.166
  404LY3    HZ2 3990   8.428   6.578   2.287
  404LY3    HZ3 3991   8.570   6.634   2.274
  404LY3      C 3992   8.428   6.103   2.731
  404LY3      O 3993   8.488   5.997   2.715
  405GLY      N 3994   8.305   6.107   2.780
  405GLY      H 3995   8.266   6.192   2.817
  405GLY     CA 3996   8.218   5.989   2.796
  405GLY      C 3997   8.092   6.016   2.878
  405GLY      O 3998   8.093   6.113   2.953
  406AS4      N 3999   7.992   5.928   2.879
  406AS4      H 4000   8.012   5.835   2.847
  406AS4     CA 4001   7.856   5.959   2.925
  406AS4     CB 4002   7.758   5.850   2.882
  406AS4     CG 4003   7.728   5.845   2.732
  406AS4    OD1 4004   7.786   5.765   2.655
  406AS4   HD11 4005   7.746   5.764   2.564
  406AS4   HD12 4006   7.835   5.699   2.713
  406AS4    OD2 4007   7.630   5.913   2.695
  406AS4   HD21 4008   7.577   5.862   2.627
  406AS4   HD22 4009   7.622   6.010   2.717
  406AS4      C 4010   7.852   5.978   3.077
  406AS4      O 4011   7.879   5.888   3.157
  407ASN      N 4012   7.779   6.080   3.119
  407ASN      H 4013   7.730   6.130   3.048
  407ASN     CA 4014   7.740   6.114   3.257
  407ASN     CB 4015   7.711   6.264   3.258
  407ASN     CG 4016   7.718   6.321   3.400
  407ASN    OD1 4017   7.765   6.259   3.496
  407ASN    ND2 4018   7.625   6.408   3.435
  407ASN   HD21 4019   7.554   6.436   3.370
  407ASN   HD22 4020   7.616   6.423   3.534
  407ASN      C 4021   7.617   6.037   3.305
  407ASN      O 4022   7.542   5.971   3.233
  408ARG      N 4023   7.580   6.067   3.429
  408ARG      H 4024   7.626   6.139   3.480
  408ARG     CA 4025   7.454   6.018   3.487
  408ARG     CB 4026   7.455   6.014   3.640
  408ARG     CG 4027   7.557   5.927   3.714
  408ARG     CD 4028   7.532   5.933   3.864
  408ARG     NE 4029   7.618   5.848   3.949
  408ARG     HE 4030   7.610   5.749   3.939
  408ARG     CZ 4031   7.686   5.884   4.059
  408ARG    NH1 4032   7.691   6.013   4.094
  408ARG   HH11 4033   7.664   6.093   4.039
  408ARG   HH12 4034   7.737   6.037   4.179
  408ARG    NH2 4035   7.725   5.799   4.155
  408ARG   HH21 4036   7.697   5.703   4.144
  408ARG   HH22 4037   7.770   5.828   4.239
  408ARG      C 4038   7.340   6.111   3.446
  408ARG      O 4039   7.339   6.233   3.425
  409GL4      N 4040   7.231   6.037   3.427
  409GL4      H 4041   7.233   5.946   3.469
  409GL4     CA 4042   7.092   6.074   3.396
  409GL4     CB 4043   7.005   5.948   3.391
  409GL4     CG 4044   6.977   5.870   3.519
  409GL4     CD 4045   7.097   5.841   3.610
  409GL4    OE1 4046   7.123   5.917   3.706
  409GL4   HE11 4047   7.214   5.898   3.742
  409GL4   HE12 4048   7.069   6.001   3.695
  409GL4    OE2 4049   7.180   5.764   3.557
  409GL4   HE21 4050   7.256   5.753   3.621
  409GL4   HE22 4051   7.154   5.729   3.467
  409GL4      C 4052   7.028   6.167   3.499
  409GL4      O 4053   6.918   6.217   3.475
  410VAL      N 4054   7.090   6.193   3.613
  410VAL      H 4055   7.162   6.133   3.648
  410VAL     CA 4056   7.042   6.295   3.708
  410VAL     CB 4057   7.125   6.308   3.836
  410VAL    CG1 4058   7.099   6.201   3.942
  410VAL    CG2 4059   7.274   6.297   3.801
  410VAL      C 4060   7.042   6.434   3.643
  410VAL      O 4061   7.147   6.485   3.603
  411LEU      N 4062   6.936   6.508   3.671
  411LEU      H 4063   6.883   6.489   3.754
  411LEU     CA 4064   6.924   6.643   3.615
  411LEU     CB 4065   6.776   6.681   3.611
  411LEU     CG 4066   6.731   6.811   3.545
  411LEU    CD1 4067   6.780   6.823   3.401
  411LEU    CD2 4068   6.578   6.817   3.544
  411LEU      C 4069   7.008   6.749   3.687
  411LEU      O 4070   7.078   6.818   3.614
  412TY0      N 4071   7.007   6.739   3.820
  412TY0      H 4072   6.928   6.700   3.868
  412TY0     CA 4073   7.090   6.825   3.906
  412TY0     CB 4074   7.041   6.836   4.050
  412TY0     CG 4075   6.898   6.886   4.076
  412TY0    CD1 4076   6.819   6.821   4.169
  412TY0    HD1 4077   6.868   6.772   4.254
  412TY0    CD2 4078   6.840   6.985   3.997
  412TY0    HD2 4079   6.906   7.062   3.956
  412TY0    CE1 4080   6.682   6.845   4.179
  412TY0    HE1 4081   6.636   6.803   4.268
  412TY0    CE2 4082   6.705   7.015   4.010
  412TY0    HE2 4083   6.659   7.085   3.940
  412TY0     CZ 4084   6.626   6.945   4.101
  412TY0     OH 4085   6.490   6.946   4.094
  412TY0    HH1 4086   6.464   7.036   4.059
  412TY0    HH2 4087   6.458   6.852   4.090
  412TY0      C 4088   7.239   6.789   3.914
  412TY0      O 4089   7.263   6.675   3.954
  413ASN      N 4090   7.324   6.872   3.854
  413ASN      H 4091   7.299   6.962   3.817
  413ASN     CA 4092   7.468   6.845   3.845
  413ASN     CB 4093   7.519   6.795   3.710
  413ASN     CG 4094   7.461   6.659   3.668
  413ASN    OD1 4095   7.515   6.553   3.698
  413ASN    ND2 4096   7.347   6.667   3.600
  413ASN   HD21 4097   7.304   6.752   3.571
  413ASN   HD22 4098   7.284   6.592   3.616
  413ASN      C 4099   7.542   6.974   3.881
  413ASN      O 4100   7.503   7.083   3.838
  414ILE      N 4101   7.665   6.951   3.927
  414ILE      H 4102   7.703   6.858   3.931
  414ILE     CA 4103   7.753   7.062   3.966
  414ILE     CB 4104   7.767   7.089   4.116
  414ILE    CG1 4105   7.838   6.976   4.192
  414ILE    CG2 4106   7.627   7.124   4.168
  414ILE     CD 4107   7.872   7.014   4.336
  414ILE      C 4108   7.890   7.063   3.899
  414ILE      O 4109   7.956   6.965   3.865
  415ILE      N 4110   7.929   7.188   3.879
  415ILE      H 4111   7.871   7.269   3.889
  415ILE     CA 4112   8.058   7.229   3.822
  415ILE     CB 4113   8.052   7.280   3.678
  415ILE    CG1 4114   7.944   7.388   3.672
  415ILE    CG2 4115   8.033   7.175   3.567
  415ILE     CD 4116   7.943   7.458   3.536
  415ILE      C 4117   8.128   7.327   3.917
  415ILE      O 4118   8.064   7.374   4.011
  416SER      N 4119   8.251   7.364   3.885
  416SER      H 4120   8.306   7.327   3.810
  416SER     CA 4121   8.339   7.444   3.972
  416SER     CB 4122   8.484   7.398   3.957
  416SER     OG 4123   8.511   7.266   4.006
  416SER     HG 4124   8.461   7.253   4.092
  416SER      C 4125   8.330   7.595   3.949
  416SER      O 4126   8.354   7.640   3.836
  417GLY      N 4127   8.292   7.666   4.055
  417GLY      H 4128   8.268   7.606   4.131
  417GLY     CA 4129   8.284   7.811   4.074
  417GLY      C 4130   8.192   7.896   3.986
  417GLY      O 4131   8.074   7.926   4.007
  418THR      N 4132   8.247   7.925   3.869
  418THR      H 4133   8.305   7.861   3.819
  418THR     CA 4134   8.210   8.039   3.784
  418THR     CB 4135   8.295   8.037   3.657
  418THR    OG1 4136   8.279   7.912   3.589
  418THR    HG1 4137   8.349   7.883   3.524
  418THR    CG2 4138   8.441   8.066   3.693
  418THR      C 4139   8.064   8.053   3.741
  418THR      O 4140   8.009   8.163   3.735
  419SER      N 4141   7.999   7.939   3.718
  419SER      H 4142   8.064   7.870   3.686
  419SER     CA 4143   7.855   7.923   3.696
  419SER     CB 4144   7.826   7.775   3.668
  419SER     OG 4145   7.828   7.694   3.786
  419SER     HG 4146   7.761   7.621   3.774
  419SER      C 4147   7.764   7.978   3.806
  419SER      O 4148   7.649   8.015   3.783
  420MET      N 4149   7.816   7.965   3.927
  420MET      H 4150   7.907   7.925   3.940
  420MET     CA 4151   7.748   8.016   4.047
  420MET     CB 4152   7.779   7.916   4.159
  420MET     CG 4153   7.717   7.780   4.124
  420MET     SD 4154   7.772   7.657   4.248
  420MET     CE 4155   7.785   7.530   4.124
  420MET      C 4156   7.784   8.159   4.085
  420MET      O 4157   7.697   8.241   4.115
  421SER      N 4158   7.915   8.185   4.091
  421SER      H 4159   7.980   8.110   4.082
  421SER     CA 4160   7.963   8.318   4.131
  421SER     CB 4161   8.115   8.335   4.146
  421SER     OG 4162   8.174   8.258   4.041
  421SER     HG 4163   8.268   8.289   4.026
  421SER      C 4164   7.921   8.438   4.046
  421SER      O 4165   7.842   8.519   4.093
  422CY0      N 4166   7.960   8.437   3.919
  422CY0      H 4167   8.008   8.360   3.876
  422CY0     CA 4168   7.928   8.541   3.820
  422CY0     CB 4169   7.998   8.524   3.685
  422CY0     SG 4170   8.181   8.531   3.688
  422CY0    HG1 4171   8.193   8.542   3.556
  422CY0    HG2 4172   8.193   8.632   3.773
  422CY0    HG3 4173   8.200   8.414   3.748
  422CY0      C 4174   7.781   8.580   3.805
  422CY0      O 4175   7.743   8.687   3.851
  423PRO      N 4176   7.686   8.488   3.790
  423PRO     CA 4177   7.543   8.519   3.792
  423PRO     CB 4178   7.467   8.390   3.761
  423PRO     CG 4179   7.573   8.316   3.679
  423PRO     CD 4180   7.708   8.351   3.742
  423PRO      C 4181   7.478   8.574   3.919
  423PRO      O 4182   7.412   8.678   3.912
  424HI2      N 4183   7.535   8.533   4.032
  424HI2      H 4184   7.587   8.448   4.037
  424HI2     CA 4185   7.496   8.582   4.165
  424HI2     CB 4186   7.559   8.514   4.287
  424HI2     CG 4187   7.495   8.387   4.342
  424HI2    ND1 4188   7.554   8.268   4.354
  424HI2    HD1 4189   7.635   8.240   4.303
  424HI2    CD2 4190   7.370   8.379   4.388
  424HI2    HD2 4191   7.298   8.459   4.398
  424HI2    CE1 4192   7.464   8.185   4.406
  424HI2    HE1 4193   7.482   8.084   4.444
  424HI2    NE2 4194   7.351   8.252   4.425
  424HI2    HE2 4195   7.266   8.213   4.461
  424HI2      C 4196   7.530   8.731   4.173
  424HI2      O 4197   7.443   8.816   4.189
  425ALA      N 4198   7.660   8.755   4.156
  425ALA      H 4199   7.725   8.686   4.126
  425ALA     CA 4200   7.712   8.893   4.157
  425ALA     CB 4201   7.863   8.895   4.135
  425ALA      C 4202   7.649   8.979   4.048
  425ALA      O 4203   7.624   9.099   4.066
  426SER      N 4204   7.617   8.924   3.931
  426SER      H 4205   7.660   8.836   3.910
  426SER     CA 4206   7.550   8.992   3.820
  426SER     CB 4207   7.549   8.909   3.690
  426SER     OG 4208   7.681   8.883   3.642
  426SER     HG 4209   7.676   8.799   3.588
  426SER      C 4210   7.405   9.031   3.847
  426SER      O 4211   7.375   9.149   3.829
  427GLY      N 4212   7.340   8.940   3.919
  427GLY      H 4213   7.377   8.849   3.940
  427GLY     CA 4214   7.204   8.957   3.971
  427GLY      C 4215   7.191   9.064   4.080
  427GLY      O 4216   7.129   9.165   4.048
  428ALA      N 4217   7.287   9.064   4.172
  428ALA      H 4218   7.327   8.976   4.196
  428ALA     CA 4219   7.312   9.176   4.265
  428ALA     CB 4220   7.426   9.141   4.361
  428ALA      C 4221   7.334   9.312   4.198
  428ALA      O 4222   7.272   9.409   4.240
  429ALA      N 4223   7.422   9.315   4.097
  429ALA      H 4224   7.476   9.235   4.071
  429ALA     CA 4225   7.462   9.433   4.020
  429ALA     CB 4226   7.559   9.390   3.910
  429ALA      C 4227   7.335   9.488   3.953
  429ALA      O 4228   7.294   9.600   3.984
  430ALA      N 4229   7.259   9.405   3.883
  430ALA      H 4230   7.300   9.317   3.859
  430ALA     CA 4231   7.130   9.430   3.817
  430ALA     CB 4232   7.090   9.306   3.736
  430ALA      C 4233   7.023   9.492   3.906
  430ALA      O 4234   6.979   9.604   3.879
  431TY0      N 4235   6.999   9.436   4.024
  431TY0      H 4236   7.007   9.338   4.043
  431TY0     CA 4237   6.919   9.490   4.135
  431TY0     CB 4238   6.932   9.401   4.258
  431TY0     CG 4239   6.830   9.288   4.267
  431TY0    CD1 4240   6.694   9.318   4.270
  431TY0    HD1 4241   6.654   9.383   4.193
  431TY0    CD2 4242   6.867   9.164   4.318
  431TY0    HD2 4243   6.961   9.116   4.291
  431TY0    CE1 4244   6.605   9.232   4.333
  431TY0    HE1 4245   6.499   9.252   4.323
  431TY0    CE2 4246   6.780   9.077   4.384
  431TY0    HE2 4247   6.817   8.977   4.407
  431TY0     CZ 4248   6.646   9.113   4.393
  431TY0     OH 4249   6.571   9.042   4.481
  431TY0    HH1 4250   6.481   9.084   4.495
  431TY0    HH2 4251   6.629   8.970   4.519
  431TY0      C 4252   6.958   9.636   4.158
  431TY0      O 4253   6.877   9.726   4.136
  432ILE      N 4254   7.084   9.662   4.192
  432ILE      H 4255   7.157   9.595   4.185
  432ILE     CA 4256   7.125   9.800   4.224
  432ILE     CB 4257   7.271   9.801   4.269
  432ILE    CG1 4258   7.280   9.702   4.386
  432ILE    CG2 4259   7.321   9.939   4.312
  432ILE     CD 4260   7.417   9.670   4.444
  432ILE      C 4261   7.105   9.899   4.109
  432ILE      O 4262   7.029   9.995   4.122
  433LY3      N 4263   7.156   9.870   3.990
  433LY3      H 4264   7.195   9.778   3.981
  433LY3     CA 4265   7.138   9.945   3.865
  433LY3     CB 4266   7.216   9.876   3.752
  433LY3     CG 4267   7.292   9.987   3.678
  433LY3     CD 4268   7.391   9.925   3.580
  433LY3     CE 4269   7.418  10.023   3.465
  433LY3     NZ 4270   7.294  10.074   3.404
  433LY3    HZ1 4271   7.305  10.138   3.328
  433LY3    HZ2 4272   7.239   9.991   3.390
  433LY3    HZ3 4273   7.242  10.129   3.468
  433LY3      C 4274   6.991   9.967   3.829
  433LY3      O 4275   6.955  10.082   3.804
  434SER      N 4276   6.909   9.862   3.840
  434SER      H 4277   6.940   9.767   3.836
  434SER     CA 4278   6.763   9.871   3.827
  434SER     CB 4279   6.701   9.732   3.820
  434SER     OG 4280   6.560   9.746   3.804
  434SER     HG 4281   6.507   9.683   3.861
  434SER      C 4282   6.698   9.972   3.922
  434SER      O 4283   6.619  10.056   3.878
  435PHE      N 4284   6.750   9.974   4.045
  435PHE      H 4285   6.811   9.901   4.074
  435PHE     CA 4286   6.710  10.069   4.150
  435PHE     CB 4287   6.726  10.014   4.292
  435PHE     CG 4288   6.678   9.872   4.321
  435PHE    CD1 4289   6.763   9.786   4.389
  435PHE    HD1 4290   6.865   9.812   4.417
  435PHE    CD2 4291   6.552   9.828   4.282
  435PHE    HD2 4292   6.501   9.885   4.204
  435PHE    CE1 4293   6.718   9.658   4.420
  435PHE    HE1 4294   6.780   9.588   4.477
  435PHE    CE2 4295   6.505   9.701   4.311
  435PHE    HE2 4296   6.402   9.671   4.294
  435PHE     CZ 4297   6.592   9.617   4.380
  435PHE     HZ 4298   6.564   9.513   4.400
  435PHE      C 4299   6.765  10.211   4.134
  435PHE      O 4300   6.696  10.305   4.172
  436ASN      N 4301   6.841  10.232   4.027
  436ASN      H 4302   6.864  10.160   3.961
  436ASN     CA 4303   6.881  10.369   3.992
  436ASN     CB 4304   7.032  10.372   4.016
  436ASN     CG 4305   7.070  10.374   4.164
  436ASN    OD1 4306   7.072  10.479   4.230
  436ASN    ND2 4307   7.087  10.254   4.219
  436ASN   HD21 4308   7.067  10.166   4.176
  436ASN   HD22 4309   7.125  10.255   4.312
  436ASN      C 4310   6.851  10.409   3.848
  436ASN      O 4311   6.818  10.324   3.765
  437PRO      N 4312   6.837  10.538   3.817
  437PRO     CA 4313   6.830  10.591   3.680
  437PRO     CB 4314   6.802  10.740   3.697
  437PRO     CG 4315   6.740  10.759   3.835
  437PRO     CD 4316   6.798  10.642   3.914
  437PRO      C 4317   6.961  10.566   3.605
  437PRO      O 4318   7.036  10.478   3.645
  438THR      N 4319   7.001  10.648   3.508
  438THR      H 4320   6.966  10.741   3.492
  438THR     CA 4321   7.110  10.622   3.414
  438THR     CB 4322   7.096  10.716   3.294
  438THR    OG1 4323   7.054  10.849   3.327
  438THR    HG1 4324   7.126  10.880   3.390
  438THR    CG2 4325   6.999  10.658   3.191
  438THR      C 4326   7.255  10.623   3.465
  438THR      O 4327   7.349  10.665   3.398
  439TRP      N 4328   7.278  10.582   3.589
  439TRP      H 4329   7.211  10.534   3.646
  439TRP     CA 4330   7.405  10.598   3.662
  439TRP     CB 4331   7.369  10.584   3.810
  439TRP     CG 4332   7.300  10.707   3.870
  439TRP    CD1 4333   7.196  10.779   3.828
  439TRP    HD1 4334   7.138  10.768   3.736
  439TRP    CD2 4335   7.339  10.759   3.993
  439TRP    NE1 4336   7.170  10.874   3.918
  439TRP    HE1 4337   7.097  10.942   3.909
  439TRP    CE2 4338   7.256  10.867   4.019
  439TRP    CE3 4339   7.443  10.729   4.080
  439TRP    HE3 4340   7.515  10.654   4.047
  439TRP    CZ2 4341   7.279  10.949   4.129
  439TRP    HZ2 4342   7.197  11.011   4.167
  439TRP    CZ3 4343   7.465  10.807   4.193
  439TRP    HZ3 4344   7.560  10.787   4.241
  439TRP    CH2 4345   7.382  10.916   4.216
  439TRP    HH2 4346   7.389  10.965   4.313
  439TRP      C 4347   7.521  10.510   3.617
  439TRP      O 4348   7.503  10.394   3.580
  440SER      N 4349   7.639  10.562   3.648
  440SER      H 4350   7.649  10.643   3.705
  440SER     CA 4351   7.763  10.508   3.592
  440SER     CB 4352   7.870  10.614   3.619
  440SER     OG 4353   7.908  10.605   3.756
  440SER     HG 4354   7.913  10.694   3.802
  440SER      C 4355   7.812  10.370   3.638
  440SER      O 4356   7.788  10.317   3.747
  441PRO      N 4357   7.896  10.311   3.554
  441PRO     CA 4358   7.962  10.186   3.595
  441PRO     CB 4359   8.050  10.154   3.474
  441PRO     CG 4360   7.968  10.204   3.355
  441PRO     CD 4361   7.895  10.328   3.408
  441PRO      C 4362   8.046  10.196   3.723
  441PRO      O 4363   8.027  10.118   3.817
  442ALA      N 4364   8.137  10.292   3.735
  442ALA      H 4365   8.167  10.340   3.653
  442ALA     CA 4366   8.208  10.324   3.859
  442ALA     CB 4367   8.292  10.450   3.837
  442ALA      C 4368   8.128  10.338   3.989
  442ALA      O 4369   8.142  10.256   4.079
  443ALA      N 4370   8.019  10.414   3.981
  443ALA      H 4371   7.993  10.450   3.892
  443ALA     CA 4372   7.932  10.430   4.099
  443ALA     CB 4373   7.820  10.532   4.079
  443ALA      C 4374   7.855  10.307   4.147
  443ALA      O 4375   7.872  10.261   4.260
  444ILE      N 4376   7.799  10.234   4.051
  444ILE      H 4377   7.812  10.255   3.954
  444ILE     CA 4378   7.723  10.115   4.092
  444ILE     CB 4379   7.615  10.089   3.987
  444ILE    CG1 4380   7.526  10.205   3.943
  444ILE    CG2 4381   7.527   9.976   4.040
  444ILE     CD 4382   7.461  10.276   4.063
  444ILE      C 4383   7.817   9.998   4.122
  444ILE      O 4384   7.786   9.925   4.216
  445LY3      N 4385   7.940   9.993   4.072
  445LY3      H 4386   7.969  10.051   3.997
  445LY3     CA 4387   8.040   9.898   4.124
  445LY3     CB 4388   8.165   9.895   4.036
  445LY3     CG 4389   8.152   9.836   3.895
  445LY3     CD 4390   8.294   9.833   3.838
  445LY3     CE 4391   8.394   9.745   3.914
  445LY3     NZ 4392   8.525   9.772   3.854
  445LY3    HZ1 4393   8.529   9.763   3.754
  445LY3    HZ2 4394   8.559   9.863   3.879
  445LY3    HZ3 4395   8.593   9.706   3.886
  445LY3      C 4396   8.077   9.940   4.266
  445LY3      O 4397   8.058   9.856   4.354
  446SER      N 4398   8.108  10.068   4.286
  446SER      H 4399   8.127  10.132   4.212
  446SER     CA 4400   8.135  10.115   4.422
  446SER     CB 4401   8.189  10.258   4.436
  446SER     OG 4402   8.114  10.370   4.389
  446SER     HG 4403   8.057  10.340   4.312
  446SER      C 4404   8.023  10.086   4.522
  446SER      O 4405   8.050  10.013   4.618
  447ALA      N 4406   7.900  10.115   4.483
  447ALA      H 4407   7.887  10.190   4.417
  447ALA     CA 4408   7.786  10.074   4.565
  447ALA     CB 4409   7.657  10.117   4.495
  447ALA      C 4410   7.769   9.929   4.610
  447ALA      O 4411   7.741   9.912   4.729
  448LEU      N 4412   7.800   9.836   4.520
  448LEU      H 4413   7.801   9.852   4.421
  448LEU     CA 4414   7.797   9.691   4.544
  448LEU     CB 4415   7.813   9.614   4.413
  448LEU     CG 4416   7.805   9.463   4.437
  448LEU    CD1 4417   7.691   9.418   4.530
  448LEU    CD2 4418   7.818   9.388   4.305
  448LEU      C 4419   7.915   9.664   4.638
  448LEU      O 4420   7.899   9.632   4.756
  449MET      N 4421   8.036   9.701   4.597
  449MET      H 4422   8.047   9.745   4.508
  449MET     CA 4423   8.160   9.679   4.672
  449MET     CB 4424   8.281   9.736   4.597
  449MET     CG 4425   8.313   9.669   4.463
  449MET     SD 4426   8.452   9.741   4.370
  449MET     CE 4427   8.576   9.721   4.495
  449MET      C 4428   8.161   9.729   4.816
  449MET      O 4429   8.209   9.651   4.899
  450THR      N 4430   8.099   9.844   4.842
  450THR      H 4431   8.076   9.896   4.760
  450THR     CA 4432   8.086   9.900   4.977
  450THR     CB 4433   8.036  10.045   4.980
  450THR    OG1 4434   7.910  10.052   4.913
  450THR    HG1 4435   7.898   9.988   4.837
  450THR    CG2 4436   8.138  10.151   4.940
  450THR      C 4437   8.008   9.829   5.087
  450THR      O 4438   8.034   9.849   5.206
  451THR      N 4439   7.911   9.747   5.048
  451THR      H 4440   7.884   9.744   4.952
  451THR     CA 4441   7.822   9.665   5.133
  451THR     CB 4442   7.685   9.632   5.073
  451THR    OG1 4443   7.694   9.536   4.968
  451THR    HG1 4444   7.732   9.586   4.890
  451THR    CG2 4445   7.614   9.762   5.036
  451THR      C 4446   7.892   9.536   5.175
  451THR      O 4447   7.863   9.478   5.280
  452ALA      N 4448   7.990   9.496   5.094
  452ALA      H 4449   8.003   9.542   5.007
  452ALA     CA 4450   8.052   9.363   5.098
  452ALA     CB 4451   8.135   9.355   4.970
  452ALA      C 4452   8.142   9.335   5.218
  452ALA      O 4453   8.223   9.419   5.259
  453THR      N 4454   8.105   9.228   5.288
  453THR      H 4455   8.031   9.165   5.265
  453THR     CA 4456   8.174   9.186   5.411
  453THR     CB 4457   8.088   9.112   5.513
  453THR    OG1 4458   8.163   9.084   5.632
  453THR    HG1 4459   8.100   9.047   5.700
  453THR    CG2 4460   8.045   8.978   5.453
  453THR      C 4461   8.311   9.120   5.391
  453THR      O 4462   8.309   9.013   5.331
  454PRO      N 4463   8.414   9.179   5.450
  454PRO     CA 4464   8.550   9.123   5.439
  454PRO     CB 4465   8.651   9.231   5.479
  454PRO     CG 4466   8.571   9.355   5.518
  454PRO     CD 4467   8.424   9.315   5.505
  454PRO      C 4468   8.559   8.999   5.528
  454PRO      O 4469   8.506   8.987   5.639
  455MET      N 4470   8.645   8.914   5.474
  455MET      H 4471   8.655   8.911   5.375
  455MET     CA 4472   8.685   8.791   5.543
  455MET     CB 4473   8.701   8.678   5.441
  455MET     CG 4474   8.574   8.654   5.361
  455MET     SD 4475   8.542   8.768   5.221
  455MET     CE 4476   8.598   8.677   5.078
  455MET      C 4477   8.808   8.807   5.633
  455MET      O 4478   8.806   8.742   5.738
  456SER      N 4479   8.916   8.865   5.582
  456SER      H 4480   8.922   8.854   5.483
  456SER     CA 4481   9.024   8.924   5.663
  456SER     CB 4482   8.972   9.003   5.783
  456SER     OG 4483   9.054   9.117   5.805
  456SER     HG 4484   9.041   9.195   5.744
  456SER      C 4485   9.119   8.817   5.716
  456SER      O 4486   9.083   8.701   5.737
  457ALA      N 4487   9.238   8.867   5.750
  457ALA      H 4488   9.252   8.966   5.746
  457ALA     CA 4489   9.347   8.786   5.805
  457ALA     CB 4490   9.456   8.881   5.855
  457ALA      C 4491   9.330   8.683   5.917
  457ALA      O 4492   9.408   8.589   5.927
  458LY3      N 4493   9.215   8.684   5.984
  458LY3      H 4494   9.151   8.760   5.983
  458LY3     CA 4495   9.167   8.566   6.057
  458LY3     CB 4496   9.078   8.591   6.180
  458LY3     CG 4497   9.117   8.704   6.274
  458LY3     CD 4498   9.265   8.703   6.312
  458LY3     CE 4499   9.300   8.823   6.401
  458LY3     NZ 4500   9.444   8.841   6.428
  458LY3    HZ1 4501   9.485   8.753   6.451
  458LY3    HZ2 4502   9.490   8.875   6.346
  458LY3    HZ3 4503   9.456   8.916   6.493
  458LY3      C 4504   9.099   8.462   5.969
  458LY3      O 4505   9.156   8.355   5.946
  459LY3      N 4506   8.982   8.489   5.912
  459LY3      H 4507   8.923   8.567   5.935
  459LY3     CA 4508   8.920   8.391   5.822
  459LY3     CB 4509   8.777   8.427   5.781
  459LY3     CG 4510   8.674   8.416   5.894
  459LY3     CD 4511   8.540   8.472   5.847
  459LY3     CE 4512   8.429   8.478   5.952
  459LY3     NZ 4513   8.413   8.354   6.028
  459LY3    HZ1 4514   8.393   8.369   6.125
  459LY3    HZ2 4515   8.345   8.296   5.983
  459LY3    HZ3 4516   8.497   8.300   6.026
  459LY3      C 4517   8.996   8.354   5.694
  459LY3      O 4518   8.981   8.242   5.647
  460ASN      N 4519   9.066   8.446   5.629
  460ASN      H 4520   9.072   8.542   5.655
  460ASN     CA 4521   9.130   8.422   5.499
  460ASN     CB 4522   9.063   8.503   5.387
  460ASN     CG 4523   8.937   8.435   5.334
  460ASN    OD1 4524   8.887   8.456   5.224
  460ASN    ND2 4525   8.864   8.357   5.413
  460ASN   HD21 4526   8.883   8.331   5.508
  460ASN   HD22 4527   8.779   8.314   5.380
  460ASN      C 4528   9.277   8.463   5.506
  460ASN      O 4529   9.302   8.582   5.485
  461PRO      N 4530   9.376   8.376   5.511
  461PRO     CA 4531   9.520   8.404   5.528
  461PRO     CB 4532   9.591   8.269   5.539
  461PRO     CG 4533   9.489   8.179   5.469
  461PRO     CD 4534   9.348   8.232   5.497
  461PRO      C 4535   9.581   8.487   5.415
  461PRO      O 4536   9.665   8.573   5.441
  462GL4      N 4537   9.528   8.468   5.294
  462GL4      H 4538   9.473   8.386   5.280
  462GL4     CA 4539   9.560   8.553   5.179
  462GL4     CB 4540   9.530   8.481   5.047
  462GL4     CG 4541   9.382   8.444   5.030
  462GL4     CD 4542   9.364   8.312   5.106
  462GL4    OE1 4543   9.273   8.306   5.192
  462GL4   HE11 4544   9.269   8.214   5.229
  462GL4   HE12 4545   9.223   8.393   5.197
  462GL4    OE2 4546   9.435   8.212   5.083
  462GL4   HE21 4547   9.396   8.144   5.144
  462GL4   HE22 4548   9.505   8.234   5.014
  462GL4      C 4549   9.507   8.696   5.173
  462GL4      O 4550   9.571   8.777   5.106
  463ALA      N 4551   9.397   8.723   5.243
  463ALA      H 4552   9.365   8.655   5.310
  463ALA     CA 4553   9.333   8.855   5.240
  463ALA     CB 4554   9.421   8.939   5.333
  463ALA      C 4555   9.303   8.915   5.102
  463ALA      O 4556   9.283   8.835   5.011
  464GL4      N 4557   9.298   9.048   5.091
  464GL4      H 4558   9.294   9.105   5.173
  464GL4     CA 4559   9.252   9.127   4.976
  464GL4     CB 4560   9.265   9.278   5.001
  464GL4     CG 4561   9.161   9.335   5.098
  464GL4     CD 4562   9.162   9.268   5.235
  464GL4    OE1 4563   9.050   9.225   5.271
  464GL4   HE11 4564   9.062   9.198   5.367
  464GL4   HE12 4565   8.992   9.215   5.190
  464GL4    OE2 4566   9.266   9.254   5.303
  464GL4   HE21 4567   9.240   9.202   5.384
  464GL4   HE22 4568   9.342   9.306   5.264
  464GL4      C 4569   9.298   9.101   4.833
  464GL4      O 4570   9.218   9.104   4.739
  465PHE      N 4571   9.421   9.053   4.821
  465PHE      H 4572   9.486   9.054   4.897
  465PHE     CA 4573   9.485   9.002   4.699
  465PHE     CB 4574   9.630   8.960   4.725
  465PHE     CG 4575   9.694   9.088   4.778
  465PHE    CD1 4576   9.764   9.177   4.697
  465PHE    HD1 4577   9.790   9.145   4.596
  465PHE    CD2 4578   9.686   9.119   4.914
  465PHE    HD2 4579   9.645   9.049   4.987
  465PHE    CE1 4580   9.821   9.293   4.749
  465PHE    HE1 4581   9.875   9.358   4.681
  465PHE    CE2 4582   9.754   9.227   4.969
  465PHE    HE2 4583   9.762   9.246   5.076
  465PHE     CZ 4584   9.820   9.316   4.886
  465PHE     HZ 4585   9.899   9.381   4.925
  465PHE      C 4586   9.403   8.893   4.630
  465PHE      O 4587   9.444   8.857   4.520
  466ALA      N 4588   9.321   8.822   4.708
  466ALA      H 4589   9.333   8.826   4.807
  466ALA     CA 4590   9.231   8.719   4.654
  466ALA     CB 4591   9.222   8.597   4.745
  466ALA      C 4592   9.094   8.774   4.615
  466ALA      O 4593   9.026   8.711   4.534
  467TY0      N 4594   9.047   8.880   4.680
  467TY0      H 4595   9.086   8.927   4.759
  467TY0     CA 4596   8.908   8.923   4.659
  467TY0     CB 4597   8.823   8.857   4.768
  467TY0     CG 4598   8.851   8.897   4.912
  467TY0    CD1 4599   8.837   9.026   4.963
  467TY0    HD1 4600   8.805   9.112   4.904
  467TY0    CD2 4601   8.888   8.794   4.998
  467TY0    HD2 4602   8.884   8.689   4.970
  467TY0    CE1 4603   8.863   9.044   5.098
  467TY0    HE1 4604   8.837   9.144   5.132
  467TY0    CE2 4605   8.916   8.810   5.133
  467TY0    HE2 4606   8.923   8.724   5.199
  467TY0     CZ 4607   8.905   8.940   5.181
  467TY0     OH 4608   8.953   8.971   5.305
  467TY0    HH1 4609   8.998   9.061   5.300
  467TY0    HH2 4610   8.902   8.931   5.380
  467TY0      C 4611   8.869   9.070   4.652
  467TY0      O 4612   8.754   9.106   4.627
  468GLY      N 4613   8.965   9.161   4.664
  468GLY      H 4614   9.055   9.130   4.695
  468GLY     CA 4615   8.950   9.307   4.657
  468GLY      C 4616   8.863   9.357   4.772
  468GLY      O 4617   8.914   9.384   4.881
  469ALA      N 4618   8.733   9.373   4.749
  469ALA      H 4619   8.691   9.370   4.658
  469ALA     CA 4620   8.644   9.416   4.858
  469ALA     CB 4621   8.522   9.488   4.801
  469ALA      C 4622   8.609   9.312   4.964
  469ALA      O 4623   8.609   9.349   5.081
  470GLY      N 4624   8.534   9.212   4.920
  470GLY      H 4625   8.498   9.205   4.827
  470GLY     CA 4626   8.487   9.101   5.004
  470GLY      C 4627   8.367   9.030   4.942
  470GLY      O 4628   8.335   9.041   4.824
  471ASN      N 4629   8.303   8.956   5.033
  471ASN      H 4630   8.340   8.950   5.125
  471ASN     CA 4631   8.187   8.869   5.009
  471ASN     CB 4632   8.190   8.741   5.094
  471ASN     CG 4633   8.115   8.634   5.015
  471ASN    OD1 4634   8.151   8.566   4.919
  471ASN    ND2 4635   8.006   8.594   5.080
  471ASN   HD21 4636   7.979   8.626   5.170
  471ASN   HD22 4637   7.959   8.511   5.049
  471ASN      C 4638   8.052   8.939   4.998
  471ASN      O 4639   8.016   9.021   5.082
  472ILE      N 4640   7.983   8.909   4.888
  472ILE      H 4641   8.025   8.860   4.811
  472ILE     CA 4642   7.850   8.967   4.866
  472ILE     CB 4643   7.849   9.032   4.728
  472ILE    CG1 4644   7.846   8.927   4.616
  472ILE    CG2 4645   7.957   9.137   4.702
  472ILE     CD 4646   7.752   8.975   4.506
  472ILE      C 4647   7.714   8.905   4.899
  472ILE      O 4648   7.706   8.784   4.917
  473AS4      N 4649   7.610   8.987   4.907
  473AS4      H 4650   7.628   9.083   4.932
  473AS4     CA 4651   7.472   8.937   4.921
  473AS4     CB 4652   7.394   9.013   5.028
  473AS4     CG 4653   7.266   8.944   5.074
  473AS4    OD1 4654   7.217   8.856   4.999
  473AS4   HD11 4655   7.137   8.811   5.040
  473AS4   HD12 4656   7.285   8.844   4.927
  473AS4    OD2 4657   7.217   8.966   5.187
  473AS4   HD21 4658   7.157   8.890   5.211
  473AS4   HD22 4659   7.248   9.052   5.226
  473AS4      C 4660   7.399   8.950   4.787
  473AS4      O 4661   7.394   9.064   4.742
  474PRO      N 4662   7.348   8.840   4.732
  474PRO     CA 4663   7.261   8.845   4.614
  474PRO     CB 4664   7.281   8.705   4.556
  474PRO     CG 4665   7.283   8.617   4.681
  474PRO     CD 4666   7.376   8.700   4.770
  474PRO      C 4667   7.114   8.884   4.632
  474PRO      O 4668   7.048   8.929   4.539
  475VAL      N 4669   7.061   8.864   4.752
  475VAL      H 4670   7.113   8.875   4.837
  475VAL     CA 4671   6.917   8.875   4.782
  475VAL     CB 4672   6.840   8.745   4.808
  475VAL    CG1 4673   6.853   8.653   4.686
  475VAL    CG2 4674   6.888   8.668   4.931
  475VAL      C 4675   6.866   8.974   4.887
  475VAL      O 4676   6.770   9.044   4.854
  476LY3      N 4677   6.934   8.989   5.000
  476LY3      H 4678   7.009   8.935   5.038
  476LY3     CA 4679   6.891   9.097   5.091
  476LY3     CB 4680   6.868   9.045   5.233
  476LY3     CG 4681   6.761   8.936   5.227
  476LY3     CD 4682   6.730   8.890   5.369
  476LY3     CE 4683   6.681   8.745   5.366
  476LY3     NZ 4684   6.678   8.678   5.497
  476LY3    HZ1 4685   6.637   8.588   5.481
  476LY3    HZ2 4686   6.768   8.658   5.537
  476LY3    HZ3 4687   6.633   8.727   5.571
  476LY3      C 4688   6.982   9.220   5.095
  476LY3      O 4689   6.944   9.319   5.033
  477ALA      N 4690   7.094   9.217   5.168
  477ALA      H 4691   7.143   9.130   5.174
  477ALA     CA 4692   7.174   9.328   5.221
  477ALA     CB 4693   7.242   9.291   5.353
  477ALA      C 4694   7.269   9.393   5.119
  477ALA      O 4695   7.379   9.343   5.100
  478ILE      N 4696   7.201   9.456   5.024
  478ILE      H 4697   7.107   9.425   5.009
  478ILE     CA 4698   7.261   9.544   4.923
  478ILE     CB 4699   7.243   9.488   4.782
  478ILE    CG1 4700   7.105   9.426   4.762
  478ILE    CG2 4701   7.349   9.398   4.718
  478ILE     CD 4702   7.024   9.474   4.641
  478ILE      C 4703   7.221   9.691   4.938
  478ILE      O 4704   7.162   9.744   4.844
  479AS4      N 4705   7.245   9.758   5.050
  479AS4      H 4706   7.295   9.724   5.130
  479AS4     CA 4707   7.209   9.900   5.064
  479AS4     CB 4708   7.141   9.930   5.197
  479AS4     CG 4709   7.000   9.870   5.190
  479AS4    OD1 4710   6.987   9.747   5.202
  479AS4   HD11 4711   6.890   9.726   5.199
  479AS4   HD12 4712   7.078   9.710   5.222
  479AS4    OD2 4713   6.908   9.950   5.161
  479AS4   HD21 4714   6.824   9.898   5.174
  479AS4   HD22 4715   6.949  10.023   5.106
  479AS4      C 4716   7.329   9.994   5.048
  479AS4      O 4717   7.410  10.005   5.139
  480PRO      N 4718   7.330  10.080   4.946
  480PRO     CA 4719   7.442  10.174   4.925
  480PRO     CB 4720   7.399  10.237   4.792
  480PRO     CG 4721   7.328  10.131   4.708
  480PRO     CD 4722   7.256  10.057   4.821
  480PRO      C 4723   7.433  10.288   5.026
  480PRO      O 4724   7.337  10.307   5.100
  481GLY      N 4725   7.536  10.371   5.030
  481GLY      H 4726   7.623  10.342   4.990
  481GLY     CA 4727   7.548  10.487   5.119
  481GLY      C 4728   7.627  10.605   5.062
  481GLY      O 4729   7.579  10.709   5.018
  482LEU      N 4730   7.750  10.571   5.023
  482LEU      H 4731   7.776  10.478   5.049
  482LEU     CA 4732   7.856  10.652   4.962
  482LEU     CB 4733   7.966  10.685   5.063
  482LEU     CG 4734   7.919  10.793   5.161
  482LEU    CD1 4735   8.032  10.827   5.257
  482LEU    CD2 4736   7.885  10.925   5.092
  482LEU      C 4737   7.919  10.583   4.841
  482LEU      O 4738   7.980  10.477   4.841
  483VAL      N 4739   7.931  10.672   4.743
  483VAL      H 4740   7.913  10.768   4.763
  483VAL     CA 4741   7.988  10.628   4.614
  483VAL     CB 4742   7.880  10.610   4.507
  483VAL    CG1 4743   7.790  10.489   4.532
  483VAL    CG2 4744   7.801  10.738   4.480
  483VAL      C 4745   8.107  10.704   4.555
  483VAL      O 4746   8.113  10.826   4.569
  484TY0      N 4747   8.180  10.633   4.469
  484TY0      H 4748   8.155  10.541   4.438
  484TY0     CA 4749   8.295  10.694   4.401
  484TY0     CB 4750   8.412  10.601   4.432
  484TY0     CG 4751   8.442  10.592   4.582
  484TY0    CD1 4752   8.505  10.695   4.650
  484TY0    HD1 4753   8.539  10.782   4.594
  484TY0    CD2 4754   8.411  10.472   4.645
  484TY0    HD2 4755   8.371  10.387   4.589
  484TY0    CE1 4756   8.539  10.677   4.783
  484TY0    HE1 4757   8.560  10.771   4.835
  484TY0    CE2 4758   8.447  10.452   4.778
  484TY0    HE2 4759   8.422  10.356   4.823
  484TY0     CZ 4760   8.514  10.555   4.844
  484TY0     OH 4761   8.562  10.528   4.969
  484TY0    HH1 4762   8.543  10.436   5.002
  484TY0    HH2 4763   8.636  10.593   4.983
  484TY0      C 4764   8.261  10.706   4.252
  484TY0      O 4765   8.256  10.606   4.180
  485AS4      N 4766   8.213  10.823   4.211
  485AS4      H 4767   8.205  10.906   4.266
  485AS4     CA 4768   8.167  10.838   4.072
  485AS4     CB 4769   8.052  10.938   4.085
  485AS4     CG 4770   7.965  10.948   3.960
  485AS4    OD1 4771   7.913  10.849   3.904
  485AS4   HD11 4772   7.823  10.878   3.870
  485AS4   HD12 4773   7.958  10.761   3.920
  485AS4    OD2 4774   7.960  11.061   3.906
  485AS4   HD21 4775   7.983  11.056   3.809
  485AS4   HD22 4776   7.961  11.123   3.985
  485AS4      C 4777   8.273  10.875   3.969
  485AS4      O 4778   8.349  10.971   3.986
  486ALA      N 4779   8.257  10.810   3.854
  486ALA      H 4780   8.165  10.775   3.834
  486ALA     CA 4781   8.346  10.834   3.740
  486ALA     CB 4782   8.466  10.739   3.737
  486ALA      C 4783   8.279  10.819   3.603
  486ALA      O 4784   8.199  10.729   3.578
  487AS4      N 4785   8.321  10.913   3.519
  487AS4      H 4786   8.375  10.990   3.553
  487AS4     CA 4787   8.283  10.924   3.377
  487AS4     CB 4788   8.323  11.060   3.321
  487AS4     CG 4789   8.300  11.086   3.172
  487AS4    OD1 4790   8.222  11.171   3.122
  487AS4   HD11 4791   8.204  11.161   3.025
  487AS4   HD12 4792   8.204  11.224   3.205
  487AS4    OD2 4793   8.378  11.026   3.095
  487AS4   HD21 4794   8.335  11.004   3.008
  487AS4   HD22 4795   8.463  10.996   3.136
  487AS4      C 4796   8.347  10.807   3.302
  487AS4      O 4797   8.467  10.780   3.300
  488GL4      N 4798   8.259  10.767   3.211
  488GL4      H 4799   8.166  10.803   3.211
  488GL4     CA 4800   8.274  10.652   3.120
  488GL4     CB 4801   8.146  10.616   3.044
  488GL4     CG 4802   8.013  10.620   3.121
  488GL4     CD 4803   7.954  10.760   3.105
  488GL4    OE1 4804   7.930  10.798   2.988
  488GL4   HE11 4805   7.878  10.882   3.004
  488GL4   HE12 4806   7.967  10.745   2.912
  488GL4    OE2 4807   7.961  10.834   3.205
  488GL4   HE21 4808   7.898  10.912   3.204
  488GL4   HE22 4809   8.040  10.807   3.260
  488GL4      C 4810   8.392  10.648   3.023
  488GL4      O 4811   8.454  10.543   3.009
  489ILE      N 4812   8.431  10.767   2.978
  489ILE      H 4813   8.386  10.852   3.005
  489ILE     CA 4814   8.562  10.777   2.910
  489ILE     CB 4815   8.576  10.905   2.828
  489ILE    CG1 4816   8.473  10.910   2.715
  489ILE    CG2 4817   8.714  10.934   2.769
  489ILE     CD 4818   8.469  10.784   2.628
  489ILE      C 4819   8.680  10.754   3.005
  489ILE      O 4820   8.749  10.652   2.994
  490AS4      N 4821   8.698  10.836   3.107
  490AS4      H 4822   8.632  10.910   3.122
  490AS4     CA 4823   8.806  10.837   3.207
  490AS4     CB 4824   8.774  10.933   3.322
  490AS4     CG 4825   8.884  10.944   3.428
  490AS4    OD1 4826   8.984  11.011   3.396
  490AS4   HD11 4827   9.026  11.059   3.474
  490AS4   HD12 4828   8.973  11.043   3.302
  490AS4    OD2 4829   8.858  10.900   3.543
  490AS4   HD21 4830   8.937  10.922   3.600
  490AS4   HD22 4831   8.774  10.847   3.548
  490AS4      C 4832   8.817  10.697   3.267
  490AS4      O 4833   8.926  10.639   3.274
  491TY0      N 4834   8.707  10.644   3.319
  491TY0      H 4835   8.622  10.698   3.326
  491TY0     CA 4836   8.703  10.506   3.368
  491TY0     CB 4837   8.565  10.474   3.425
  491TY0     CG 4838   8.553  10.365   3.532
  491TY0    CD1 4839   8.521  10.236   3.492
  491TY0    HD1 4840   8.493  10.218   3.388
  491TY0    CD2 4841   8.593  10.389   3.662
  491TY0    HD2 4842   8.619  10.488   3.699
  491TY0    CE1 4843   8.528  10.133   3.585
  491TY0    HE1 4844   8.522  10.027   3.557
  491TY0    CE2 4845   8.593  10.283   3.752
  491TY0    HE2 4846   8.636  10.297   3.851
  491TY0     CZ 4847   8.552  10.154   3.720
  491TY0     OH 4848   8.569  10.050   3.807
  491TY0    HH1 4849   8.541  10.096   3.892
  491TY0    HH2 4850   8.558   9.964   3.757
  491TY0      C 4851   8.747  10.386   3.283
  491TY0      O 4852   8.808  10.289   3.328
  492VAL      N 4853   8.713  10.394   3.155
  492VAL      H 4854   8.676  10.475   3.110
  492VAL     CA 4855   8.753  10.291   3.058
  492VAL     CB 4856   8.655  10.231   2.957
  492VAL    CG1 4857   8.536  10.170   3.031
  492VAL    CG2 4858   8.603  10.329   2.851
  492VAL      C 4859   8.881  10.314   2.978
  492VAL      O 4860   8.975  10.236   2.995
  493LY3      N 4861   8.892  10.433   2.920
  493LY3      H 4862   8.831  10.510   2.940
  493LY3     CA 4863   8.996  10.475   2.825
  493LY3     CB 4864   8.945  10.602   2.756
  493LY3     CG 4865   8.878  10.580   2.620
  493LY3     CD 4866   8.872  10.717   2.552
  493LY3     CE 4867   9.007  10.778   2.514
  493LY3     NZ 4868   8.994  10.901   2.434
  493LY3    HZ1 4869   8.910  10.901   2.379
  493LY3    HZ2 4870   8.998  10.980   2.494
  493LY3    HZ3 4871   9.068  10.915   2.368
  493LY3      C 4872   9.134  10.503   2.886
  493LY3      O 4873   9.138  10.522   3.007
  494PHE      N 4874   9.243  10.494   2.811
  494PHE      H 4875   9.238  10.501   2.712
  494PHE     CA 4876   9.381  10.505   2.863
  494PHE     CB 4877   9.473  10.465   2.747
  494PHE     CG 4878   9.625  10.464   2.763
  494PHE    CD1 4879   9.692  10.575   2.713
  494PHE    HD1 4880   9.645  10.638   2.638
  494PHE    CD2 4881   9.692  10.346   2.793
  494PHE    HD2 4882   9.628  10.258   2.789
  494PHE    CE1 4883   9.831  10.564   2.705
  494PHE    HE1 4884   9.880  10.650   2.659
  494PHE    CE2 4885   9.831  10.340   2.792
  494PHE    HE2 4886   9.888  10.267   2.850
  494PHE     CZ 4887   9.901  10.453   2.751
  494PHE     HZ 4888  10.009  10.457   2.758
  494PHE      C 4889   9.415  10.643   2.918
  494PHE      O 4890   9.481  10.656   3.021
  495LEU      N 4891   9.398  10.743   2.831
  495LEU      H 4892   9.373  10.711   2.740
  495LEU     CA 4893   9.415  10.887   2.858
  495LEU     CB 4894   9.401  10.965   2.727
  495LEU     CG 4895   9.503  10.915   2.624
  495LEU    CD1 4896   9.480  10.958   2.480
  495LEU    CD2 4897   9.641  10.969   2.661
  495LEU      C 4898   9.317  10.936   2.963
  495LEU      O 4899   9.220  11.003   2.926
  496CY0      N 4900   9.348  10.909   3.090
  496CY0      H 4901   9.420  10.843   3.112
  496CY0     CA 4902   9.266  10.955   3.202
  496CY0     CB 4903   9.303  10.865   3.320
  496CY0     SG 4904   9.222  10.887   3.483
  496CY0    HG1 4905   9.106  10.925   3.431
  496CY0    HG2 4906   9.232  10.756   3.505
  496CY0    HG3 4907   9.313  10.967   3.538
  496CY0      C 4908   9.289  11.099   3.248
  496CY0      O 4909   9.393  11.154   3.214
  497GLY      N 4910   9.183  11.167   3.292
  497GLY      H 4911   9.119  11.111   3.344
  497GLY     CA 4912   9.186  11.312   3.317
  497GLY      C 4913   9.115  11.344   3.449
  497GLY      O 4914   9.165  11.430   3.522
  498GLN      N 4915   8.998  11.286   3.470
  498GLN      H 4916   8.959  11.225   3.400
  498GLN     CA 4917   8.913  11.314   3.586
  498GLN     CB 4918   8.770  11.270   3.554
  498GLN     CG 4919   8.675  11.319   3.663
  498GLN     CD 4920   8.544  11.241   3.674
  498GLN    OE1 4921   8.542  11.120   3.655
  498GLN    NE2 4922   8.435  11.315   3.696
  498GLN   HE21 4923   8.429  11.414   3.704
  498GLN   HE22 4924   8.354  11.266   3.729
  498GLN      C 4925   8.969  11.237   3.706
  498GLN      O 4926   8.991  11.295   3.812
  499GLY      N 4927   9.012  11.114   3.681
  499GLY      H 4928   8.990  11.064   3.597
  499GLY     CA 4929   9.076  11.022   3.776
  499GLY      C 4930   9.206  11.085   3.825
  499GLY      O 4931   9.230  11.107   3.943
  500TY0      N 4932   9.286  11.123   3.725
  500TY0      H 4933   9.259  11.090   3.634
  500TY0     CA 4934   9.417  11.188   3.733
  500TY0     CB 4935   9.519  11.129   3.831
  500TY0     CG 4936   9.652  11.203   3.841
  500TY0    CD1 4937   9.668  11.340   3.855
  500TY0    HD1 4938   9.594  11.414   3.885
  500TY0    CD2 4939   9.766  11.125   3.820
  500TY0    HD2 4940   9.759  11.021   3.852
  500TY0    CE1 4941   9.793  11.399   3.836
  500TY0    HE1 4942   9.795  11.501   3.798
  500TY0    CE2 4943   9.891  11.180   3.795
  500TY0    HE2 4944   9.971  11.109   3.775
  500TY0     CZ 4945   9.901  11.319   3.800
  500TY0     OH 4946  10.018  11.377   3.764
  500TY0    HH1 4947  10.075  11.310   3.717
  500TY0    HH2 4948  10.020  11.466   3.809
  500TY0      C 4949   9.476  11.214   3.594
  500TY0      O 4950   9.467  11.125   3.509
  501SER      N 4951   9.538  11.330   3.576
  501SER      H 4952   9.496  11.409   3.621
  501SER     CA 4953   9.630  11.362   3.466
  501SER     CB 4954   9.693  11.497   3.499
  501SER     OG 4955   9.612  11.612   3.475
  501SER     HG 4956   9.599  11.647   3.568
  501SER      C 4957   9.742  11.261   3.438
  501SER      O 4958   9.858  11.289   3.464
  502THR      N 4959   9.709  11.152   3.370
  502THR      H 4960   9.613  11.135   3.345
  502THR     CA 4961   9.798  11.052   3.309
  502THR     CB 4962   9.854  10.972   3.427
  502THR    OG1 4963   9.954  10.879   3.382
  502THR    HG1 4964   9.958  10.807   3.452
  502THR    CG2 4965   9.746  10.891   3.499
  502THR      C 4966   9.743  10.953   3.206
  502THR      O 4967   9.623  10.929   3.208
  503PRO      N 4968   9.833  10.921   3.114
  503PRO     CA 4969   9.803  10.810   3.023
  503PRO     CB 4970   9.862  10.845   2.886
  503PRO     CG 4971   9.975  10.941   2.924
  503PRO     CD 4972   9.936  11.009   3.055
  503PRO      C 4973   9.857  10.682   3.087
  503PRO      O 4974   9.977  10.657   3.089
  504ALA      N 4975   9.773  10.596   3.144
  504ALA      H 4976   9.676  10.612   3.129
  504ALA     CA 4977   9.803  10.472   3.218
  504ALA     CB 4978   9.838  10.502   3.364
  504ALA      C 4979   9.689  10.371   3.231
  504ALA      O 4980   9.574  10.413   3.245
  505LEU      N 4981   9.734  10.247   3.220
  505LEU      H 4982   9.833  10.232   3.223
  505LEU     CA 4983   9.645  10.130   3.219
  505LEU     CB 4984   9.700  10.026   3.121
  505LEU     CG 4985   9.594   9.918   3.098
  505LEU    CD1 4986   9.491   9.957   2.992
  505LEU    CD2 4987   9.673   9.796   3.051
  505LEU      C 4988   9.631  10.070   3.359
  505LEU      O 4989   9.722  10.035   3.433
  506ARG      N 4990   9.505  10.047   3.395
  506ARG      H 4991   9.430  10.044   3.329
  506ARG     CA 4992   9.463  10.016   3.533
  506ARG     CB 4993   9.322  10.066   3.566
  506ARG     CG 4994   9.306  10.218   3.559
  506ARG     CD 4995   9.168  10.268   3.604
  506ARG     NE 4996   9.167  10.410   3.567
  506ARG     HE 4997   9.234  10.444   3.501
  506ARG     CZ 4998   9.068  10.497   3.592
  506ARG    NH1 4999   8.956  10.459   3.655
  506ARG   HH11 5000   8.938  10.367   3.689
  506ARG   HH12 5001   8.881  10.524   3.653
  506ARG    NH2 5002   9.086  10.628   3.567
  506ARG   HH21 5003   9.169  10.642   3.515
  506ARG   HH22 5004   9.029  10.699   3.609
  506ARG      C 5005   9.488   9.886   3.608
  506ARG      O 5006   9.394   9.815   3.645
  507LEU      N 5007   9.616   9.854   3.625
  507LEU      H 5008   9.672   9.932   3.595
  507LEU     CA 5009   9.684   9.740   3.688
  507LEU     CB 5010   9.702   9.624   3.590
  507LEU     CG 5011   9.574   9.555   3.545
  507LEU    CD1 5012   9.608   9.458   3.432
  507LEU    CD2 5013   9.527   9.469   3.663
  507LEU      C 5014   9.825   9.790   3.721
  507LEU      O 5015   9.892   9.867   3.654
  508VAL      N 5016   9.867   9.744   3.839
  508VAL      H 5017   9.805   9.680   3.884
  508VAL     CA 5018   9.989   9.788   3.908
  508VAL     CB 5019  10.005   9.725   4.047
  508VAL    CG1 5020   9.897   9.774   4.143
  508VAL    CG2 5021   9.993   9.573   4.034
  508VAL      C 5022  10.123   9.788   3.834
  508VAL      O 5023  10.129   9.727   3.728
  509THR      N 5024  10.221   9.867   3.879
  509THR      H 5025  10.198   9.919   3.961
  509THR     CA 5026  10.359   9.874   3.829
  509THR     CB 5027  10.448   9.976   3.899
  509THR    OG1 5028  10.444   9.996   4.041
  509THR    HG1 5029  10.357  10.045   4.040
  509THR    CG2 5030  10.426  10.112   3.833
  509THR      C 5031  10.428   9.738   3.825
  509THR      O 5032  10.448   9.682   3.933
  510GLY      N 5033  10.463   9.691   3.706
  510GLY      H 5034  10.458   9.754   3.628
  510GLY     CA 5035  10.517   9.557   3.679
  510GLY      C 5036  10.542   9.528   3.531
  510GLY      O 5037  10.474   9.578   3.442
  511AS4      N 5038  10.629   9.432   3.500
  511AS4      H 5039  10.698   9.398   3.565
  511AS4     CA 5040  10.668   9.396   3.362
  511AS4     CB 5041  10.821   9.402   3.363
  511AS4     CG 5042  10.882   9.314   3.472
  511AS4    OD1 5043  10.900   9.370   3.582
  511AS4   HD11 5044  10.954   9.310   3.641
  511AS4   HD12 5045  10.860   9.462   3.582
  511AS4    OD2 5046  10.930   9.204   3.438
  511AS4   HD21 5047  11.017   9.187   3.486
  511AS4   HD22 5048  10.862   9.155   3.384
  511AS4      C 5049  10.602   9.267   3.313
  511AS4      O 5050  10.480   9.258   3.312
  512ASN      N 5051  10.680   9.202   3.227
  512ASN      H 5052  10.762   9.247   3.193
  512ASN     CA 5053  10.657   9.064   3.181
  512ASN     CB 5054  10.769   9.018   3.087
  512ASN     CG 5055  10.725   8.893   3.011
  512ASN    OD1 5056  10.616   8.879   2.956
  512ASN    ND2 5057  10.815   8.799   2.982
  512ASN   HD21 5058  10.911   8.802   3.010
  512ASN   HD22 5059  10.787   8.732   2.913
  512ASN      C 5060  10.639   8.968   3.298
  512ASN      O 5061  10.537   8.898   3.302
  513SER      N 5062  10.722   8.977   3.401
  513SER      H 5063  10.794   9.046   3.403
  513SER     CA 5064  10.721   8.902   3.527
  513SER     CB 5065  10.865   8.868   3.565
  513SER     OG 5066  10.926   8.780   3.470
  513SER     HG 5067  10.950   8.847   3.400
  513SER      C 5068  10.650   8.977   3.641
  513SER      O 5069  10.640   9.098   3.625
  514VAL      N 5070  10.572   8.901   3.717
  514VAL      H 5071  10.601   8.805   3.726
  514VAL     CA 5072  10.470   8.935   3.816
  514VAL     CB 5073  10.384   8.817   3.863
  514VAL    CG1 5074  10.295   8.777   3.745
  514VAL    CG2 5075  10.462   8.693   3.905
  514VAL      C 5076  10.512   9.020   3.937
  514VAL      O 5077  10.611   8.986   4.001
  515CY0      N 5078  10.452   9.137   3.956
  515CY0      H 5079  10.363   9.141   3.912
  515CY0     CA 5080  10.488   9.233   4.061
  515CY0     CB 5081  10.459   9.372   4.004
  515CY0     SG 5082  10.283   9.384   3.954
  515CY0    HG1 5083  10.307   9.514   3.935
  515CY0    HG2 5084  10.286   9.290   3.860
  515CY0    HG3 5085  10.240   9.369   4.079
  515CY0      C 5086  10.430   9.226   4.202
  515CY0      O 5087  10.498   9.275   4.293
  516SER      N 5088  10.306   9.181   4.220
  516SER      H 5089  10.256   9.149   4.139
  516SER     CA 5090  10.224   9.178   4.342
  516SER     CB 5091  10.276   9.080   4.448
  516SER     OG 5092  10.241   8.947   4.410
  516SER     HG 5093  10.324   8.911   4.367
  516SER      C 5094  10.189   9.307   4.416
  516SER      O 5095  10.107   9.308   4.508
  517ALA      N 5096  10.267   9.412   4.394
  517ALA      H 5097  10.350   9.402   4.339
  517ALA     CA 5098  10.242   9.548   4.444
  517ALA     CB 5099  10.283   9.559   4.591
  517ALA      C 5100  10.291   9.664   4.357
  517ALA      O 5101  10.352   9.635   4.255
  518ALA      N 5102  10.277   9.786   4.408
  518ALA      H 5103  10.230   9.804   4.494
  518ALA     CA 5104  10.331   9.902   4.335
  518ALA     CB 5105  10.215  10.002   4.332
  518ALA      C 5106  10.451   9.959   4.410
  518ALA      O 5107  10.436   9.999   4.526
  519THR      N 5108  10.543   9.996   4.322
  519THR      H 5109  10.540   9.981   4.223
  519THR     CA 5110  10.669  10.062   4.361
  519THR     CB 5111  10.790  10.041   4.269
  519THR    OG1 5112  10.735   9.986   4.149
  519THR    HG1 5113  10.760  10.048   4.075
  519THR    CG2 5114  10.901   9.957   4.331
  519THR      C 5115  10.673  10.213   4.386
  519THR      O 5116  10.763  10.265   4.452
  520ASN      N 5117  10.595  10.281   4.303
  520ASN      H 5118  10.539  10.242   4.229
  520ASN     CA 5119  10.567  10.424   4.316
  520ASN     CB 5120  10.495  10.484   4.196
  520ASN     CG 5121  10.362  10.420   4.155
  520ASN    OD1 5122  10.367  10.318   4.087
  520ASN    ND2 5123  10.245  10.449   4.211
  520ASN   HD21 5124  10.224  10.519   4.280
  520ASN   HD22 5125  10.163  10.395   4.189
  520ASN      C 5126  10.490  10.460   4.444
  520ASN      O 5127  10.425  10.379   4.509
  521GLY      N 5128  10.506  10.585   4.487
  521GLY      H 5129  10.558  10.650   4.431
  521GLY     CA 5130  10.427  10.639   4.598
  521GLY      C 5131  10.277  10.634   4.570
  521GLY      O 5132  10.227  10.613   4.460
  522THR      N 5133  10.210  10.710   4.658
  522THR      H 5134  10.260  10.751   4.733
  522THR     CA 5135  10.065  10.713   4.681
  522THR     CB 5136  10.018  10.759   4.819
  522THR    OG1 5137  10.081  10.887   4.837
  522THR    HG1 5138  10.064  10.929   4.926
  522THR    CG2 5139  10.056  10.659   4.927
  522THR      C 5140   9.980  10.784   4.576
  522THR      O 5141   9.989  10.907   4.566
  523VAL      N 5142   9.886  10.716   4.512
  523VAL      H 5143   9.880  10.617   4.503
  523VAL     CA 5144   9.782  10.776   4.427
  523VAL     CB 5145   9.739  10.676   4.319
  523VAL    CG1 5146   9.626  10.738   4.237
  523VAL    CG2 5147   9.850  10.638   4.220
  523VAL      C 5148   9.662  10.823   4.509
  523VAL      O 5149   9.576  10.743   4.547
  524TRP      N 5150   9.685  10.941   4.565
  524TRP      H 5151   9.776  10.980   4.576
  524TRP     CA 5152   9.587  11.018   4.643
  524TRP     CB 5153   9.647  11.148   4.696
  524TRP     CG 5154   9.646  11.273   4.607
  524TRP    CD1 5155   9.552  11.365   4.587
  524TRP    HD1 5156   9.460  11.374   4.644
  524TRP    CD2 5157   9.739  11.299   4.507
  524TRP    NE1 5158   9.577  11.448   4.486
  524TRP    HE1 5159   9.524  11.523   4.448
  524TRP    CE2 5160   9.698  11.415   4.442
  524TRP    CE3 5161   9.857  11.241   4.462
  524TRP    HE3 5162   9.921  11.180   4.526
  524TRP    CZ2 5163   9.773  11.474   4.341
  524TRP    HZ2 5164   9.759  11.579   4.317
  524TRP    CZ3 5165   9.928  11.297   4.356
  524TRP    HZ3 5166  10.011  11.238   4.318
  524TRP    CH2 5167   9.894  11.419   4.299
  524TRP    HH2 5168   9.960  11.476   4.234
  524TRP      C 5169   9.450  11.041   4.580
  524TRP      O 5170   9.346  11.024   4.644
  525ASN      N 5171   9.458  11.088   4.456
  525ASN      H 5172   9.549  11.106   4.416
  525ASN     CA 5173   9.342  11.086   4.366
  525ASN     CB 5174   9.378  11.190   4.260
  525ASN     CG 5175   9.505  11.173   4.176
  525ASN    OD1 5176   9.569  11.068   4.174
  525ASN    ND2 5177   9.561  11.290   4.147
  525ASN   HD21 5178   9.509  11.370   4.177
  525ASN   HD22 5179   9.651  11.294   4.103
  525ASN      C 5180   9.299  10.951   4.309
  525ASN      O 5181   9.319  10.861   4.391
  526LEU      N 5182   9.214  10.945   4.207
  526LEU      H 5183   9.164  11.024   4.171
  526LEU     CA 5184   9.159  10.825   4.143
  526LEU     CB 5185   9.277  10.734   4.104
  526LEU     CG 5186   9.246  10.632   3.994
  526LEU    CD1 5187   9.246  10.694   3.854
  526LEU    CD2 5188   9.353  10.523   3.998
  526LEU      C 5189   9.065  10.738   4.226
  526LEU      O 5190   9.095  10.639   4.292
  527ASN      N 5191   8.938  10.776   4.210
  527ASN      H 5192   8.903  10.847   4.149
  527ASN     CA 5193   8.834  10.727   4.302
  527ASN     CB 5194   8.711  10.817   4.292
  527ASN     CG 5195   8.727  10.947   4.371
  527ASN    OD1 5196   8.689  10.962   4.487
  527ASN    ND2 5197   8.760  11.051   4.295
  527ASN   HD21 5198   8.763  11.031   4.197
  527ASN   HD22 5199   8.774  11.139   4.340
  527ASN      C 5200   8.801  10.580   4.276
  527ASN      O 5201   8.708  10.544   4.204
  528TY0      N 5202   8.865  10.504   4.365
  528TY0      H 5203   8.953  10.527   4.405
  528TY0     CA 5204   8.837  10.360   4.371
  528TY0     CB 5205   8.943  10.269   4.309
  528TY0     CG 5206   8.906  10.256   4.161
  528TY0    CD1 5207   8.960  10.346   4.069
  528TY0    HD1 5208   8.997  10.444   4.099
  528TY0    CD2 5209   8.834  10.147   4.114
  528TY0    HD2 5210   8.785  10.080   4.185
  528TY0    CE1 5211   8.953  10.323   3.932
  528TY0    HE1 5212   9.029  10.358   3.863
  528TY0    CE2 5213   8.825  10.124   3.977
  528TY0    HE2 5214   8.759  10.048   3.935
  528TY0     CZ 5215   8.889  10.208   3.887
  528TY0     OH 5216   8.895  10.188   3.753
  528TY0    HH1 5217   8.874  10.091   3.743
  528TY0    HH2 5218   8.890  10.278   3.710
  528TY0      C 5219   8.815  10.317   4.516
  528TY0      O 5220   8.876  10.380   4.601
  529PRO      N 5221   8.732  10.215   4.538
  529PRO     CA 5222   8.691  10.168   4.671
  529PRO     CB 5223   8.598  10.048   4.649
  529PRO     CG 5224   8.530  10.098   4.522
  529PRO     CD 5225   8.647  10.150   4.438
  529PRO      C 5226   8.811  10.110   4.746
  529PRO      O 5227   8.819  10.159   4.859
  530SER      N 5228   8.893  10.027   4.682
  530SER      H 5229   8.887  10.008   4.584
  530SER     CA 5230   9.010   9.975   4.754
  530SER     CB 5231   9.037   9.828   4.719
  530SER     OG 5232   9.106   9.812   4.595
  530SER     HG 5233   9.074   9.722   4.563
  530SER      C 5234   9.124  10.077   4.757
  530SER      O 5235   9.172  10.105   4.648
  531PHE      N 5236   9.137  10.150   4.868
  531PHE      H 5237   9.093  10.118   4.952
  531PHE     CA 5238   9.233  10.258   4.895
  531PHE     CB 5239   9.196  10.337   5.021
  531PHE     CG 5240   9.086  10.443   5.012
  531PHE    CD1 5241   9.094  10.551   5.099
  531PHE    HD1 5242   9.151  10.534   5.190
  531PHE    CD2 5243   8.992  10.446   4.910
  531PHE    HD2 5244   8.967  10.361   4.846
  531PHE    CE1 5245   9.016  10.665   5.082
  531PHE    HE1 5246   9.015  10.745   5.156
  531PHE    CE2 5247   8.910  10.557   4.896
  531PHE    HE2 5248   8.829  10.553   4.823
  531PHE     CZ 5249   8.922  10.668   4.980
  531PHE     HZ 5250   8.855  10.754   4.971
  531PHE      C 5251   9.378  10.210   4.900
  531PHE      O 5252   9.429  10.156   4.999
  532ALA      N 5253   9.446  10.244   4.791
  532ALA      H 5254   9.398  10.298   4.722
  532ALA     CA 5255   9.579  10.201   4.745
  532ALA     CB 5256   9.602  10.214   4.594
  532ALA      C 5257   9.698  10.263   4.818
  532ALA      O 5258   9.750  10.369   4.781
  533LEU      N 5259   9.745  10.199   4.924
  533LEU      H 5260   9.678  10.154   4.983
  533LEU     CA 5261   9.871  10.241   4.988
  533LEU     CB 5262   9.861  10.212   5.138
  533LEU     CG 5263   9.733  10.263   5.204
  533LEU    CD1 5264   9.711  10.186   5.335
  533LEU    CD2 5265   9.738  10.409   5.249
  533LEU      C 5266  10.002  10.190   4.927
  533LEU      O 5267  10.058  10.090   4.970
  534SER      N 5268  10.048  10.265   4.827
  534SER      H 5269   9.995  10.345   4.799
  534SER     CA 5270  10.173  10.237   4.756
  534SER     CB 5271  10.164  10.274   4.608
  534SER     OG 5272  10.048  10.220   4.544
  534SER     HG 5273  10.077  10.195   4.451
  534SER      C 5274  10.297  10.309   4.811
  534SER      O 5275  10.293  10.428   4.838
  535SER      N 5276  10.408  10.237   4.806
  535SER      H 5277  10.401  10.148   4.761
  535SER     CA 5278  10.543  10.273   4.852
  535SER     CB 5279  10.540  10.305   5.002
  535SER     OG 5280  10.668  10.345   5.051
  535SER     HG 5281  10.711  10.262   5.086
  535SER      C 5282  10.645  10.162   4.826
  535SER      O 5283  10.610  10.044   4.822
  536LEU      N 5284  10.774  10.192   4.837
  536LEU      H 5285  10.808  10.286   4.834
  536LEU     CA 5286  10.886  10.096   4.837
  536LEU     CB 5287  11.009  10.186   4.825
  536LEU     CG 5288  11.028  10.232   4.681
  536LEU    CD1 5289  11.114  10.358   4.667
  536LEU    CD2 5290  11.087  10.112   4.606
  536LEU      C 5291  10.881  10.021   4.970
  536LEU      O 5292  10.846  10.075   5.075
  537THR      N 5293  10.952   9.909   4.983
  537THR      H 5294  11.021   9.877   4.918
  537THR     CA 5295  10.956   9.818   5.098
  537THR     CB 5296  11.030   9.689   5.064
  537THR    OG1 5297  11.029   9.659   4.924
  537THR    HG1 5298  11.027   9.561   4.909
  537THR    CG2 5299  10.972   9.568   5.138
  537THR      C 5300  11.003   9.890   5.225
  537THR      O 5301  11.116   9.940   5.230
  538LY3      N 5302  10.916   9.884   5.325
  538LY3      H 5303  10.827   9.843   5.308
  538LY3     CA 5304  10.925   9.944   5.459
  538LY3     CB 5305  11.000   9.837   5.540
  538LY3     CG 5306  10.928   9.703   5.547
  538LY3     CD 5307  10.958   9.621   5.673
  538LY3     CE 5308  10.974   9.476   5.630
  538LY3     NZ 5309  10.973   9.387   5.747
  538LY3    HZ1 5310  11.043   9.418   5.811
  538LY3    HZ2 5311  10.881   9.379   5.786
  538LY3    HZ3 5312  10.999   9.296   5.716
  538LY3      C 5313  10.986  10.084   5.474
  538LY3      O 5314  11.076  10.111   5.554
  539GL4      N 5315  10.943  10.164   5.377
  539GL4      H 5316  10.909  10.118   5.296
  539GL4     CA 5317  10.974  10.308   5.376
  539GL4     CB 5318  10.979  10.336   5.226
  539GL4     CG 5319  11.125  10.335   5.177
  539GL4     CD 5320  11.192  10.469   5.207
  539GL4    OE1 5321  11.305  10.459   5.259
  539GL4   HE11 5322  11.340  10.552   5.269
  539GL4   HE12 5323  11.330  10.365   5.284
  539GL4    OE2 5324  11.137  10.579   5.184
  539GL4   HE21 5325  11.190  10.650   5.231
  539GL4   HE22 5326  11.083  10.560   5.102
  539GL4      C 5327  10.865  10.391   5.445
  539GL4      O 5328  10.762  10.334   5.479
  540SER      N 5329  10.896  10.513   5.488
  540SER      H 5330  10.990  10.545   5.477
  540SER     CA 5331  10.799  10.608   5.543
  540SER     CB 5332  10.861  10.725   5.619
  540SER     OG 5333  10.957  10.787   5.532
  540SER     HG 5334  11.013  10.714   5.493
  540SER      C 5335  10.700  10.657   5.437
  540SER      O 5336  10.740  10.698   5.328
  541ILE      N 5337  10.577  10.677   5.484
  541ILE      H 5338  10.552  10.639   5.573
  541ILE     CA 5339  10.468  10.711   5.392
  541ILE     CB 5340  10.381  10.585   5.380
  541ILE    CG1 5341  10.285  10.577   5.261
  541ILE    CG2 5342  10.285  10.573   5.500
  541ILE     CD 5343  10.225  10.436   5.252
  541ILE      C 5344  10.400  10.847   5.407
  541ILE      O 5345  10.382  10.894   5.519
  542THR      N 5346  10.389  10.910   5.290
  542THR      H 5347  10.428  10.878   5.205
  542THR     CA 5348  10.319  11.038   5.272
  542THR     CB 5349  10.411  11.149   5.222
  542THR    OG1 5350  10.463  11.096   5.100
  542THR    HG1 5351  10.550  11.048   5.116
  542THR    CG2 5352  10.515  11.177   5.331
  542THR      C 5353  10.189  11.019   5.194
  542THR      O 5354  10.184  10.962   5.085
  543GLY      N 5355  10.075  11.067   5.243
  543GLY      H 5356  10.067  11.081   5.342
  543GLY     CA 5357   9.948  11.057   5.171
  543GLY      C 5358   9.826  11.135   5.223
  543GLY      O 5359   9.766  11.085   5.318
  544MET      N 5360   9.798  11.245   5.154
  544MET      H 5361   9.873  11.305   5.127
  544MET     CA 5362   9.663  11.302   5.164
  544MET     CB 5363   9.650  11.453   5.185
  544MET     CG 5364   9.720  11.496   5.315
  544MET     SD 5365   9.665  11.658   5.379
  544MET     CE 5366   9.625  11.750   5.232
  544MET      C 5367   9.572  11.266   5.046
  544MET      O 5368   9.560  11.333   4.944
  545PHE      N 5369   9.494  11.163   5.078
  545PHE      H 5370   9.496  11.116   5.166
  545PHE     CA 5371   9.402  11.095   4.986
  545PHE     CB 5372   9.357  10.952   5.021
  545PHE     CG 5373   9.471  10.850   5.009
  545PHE    CD1 5374   9.551  10.821   5.118
  545PHE    HD1 5375   9.548  10.881   5.209
  545PHE    CD2 5376   9.480  10.778   4.890
  545PHE    HD2 5377   9.427  10.824   4.806
  545PHE    CE1 5378   9.643  10.718   5.099
  545PHE    HE1 5379   9.721  10.704   5.174
  545PHE    CE2 5380   9.577  10.681   4.869
  545PHE    HE2 5381   9.586  10.645   4.767
  545PHE     CZ 5382   9.658  10.652   4.978
  545PHE     HZ 5383   9.741  10.581   4.967
  545PHE      C 5384   9.279  11.183   4.964
  545PHE      O 5385   9.178  11.170   5.033
  546ASN      N 5386   9.294  11.291   4.887
  546ASN      H 5387   9.385  11.316   4.855
  546ASN     CA 5388   9.185  11.380   4.844
  546ASN     CB 5389   9.245  11.499   4.769
  546ASN     CG 5390   9.337  11.588   4.854
  546ASN    OD1 5391   9.459  11.583   4.847
  546ASN    ND2 5392   9.280  11.684   4.927
  546ASN   HD21 5393   9.181  11.691   4.919
  546ASN   HD22 5394   9.333  11.744   4.986
  546ASN      C 5395   9.083  11.315   4.751
  546ASN      O 5396   9.086  11.327   4.629
  547ARG      N 5397   8.991  11.246   4.818
  547ARG      H 5398   9.004  11.232   4.916
  547ARG     CA 5399   8.889  11.160   4.757
  547ARG     CB 5400   8.877  11.023   4.825
  547ARG     CG 5401   9.000  10.940   4.787
  547ARG     CD 5402   9.014  10.882   4.647
  547ARG     NE 5403   9.143  10.816   4.624
  547ARG     HE 5404   9.225  10.873   4.613
  547ARG     CZ 5405   9.158  10.684   4.609
  547ARG    NH1 5406   9.047  10.609   4.624
  547ARG   HH11 5407   8.965  10.661   4.649
  547ARG   HH12 5408   9.059  10.511   4.607
  547ARG    NH2 5409   9.273  10.636   4.560
  547ARG   HH21 5410   9.345  10.704   4.547
  547ARG   HH22 5411   9.298  10.543   4.533
  547ARG      C 5412   8.749  11.221   4.758
  547ARG      O 5413   8.725  11.318   4.830
  548THR      N 5414   8.661  11.177   4.669
  548THR      H 5415   8.692  11.121   4.592
  548THR     CA 5416   8.537  11.246   4.629
  548THR     CB 5417   8.525  11.255   4.477
  548THR    OG1 5418   8.645  11.303   4.417
  548THR    HG1 5419   8.632  11.402   4.404
  548THR    CG2 5420   8.414  11.349   4.432
  548THR      C 5421   8.423  11.151   4.665
  548THR      O 5422   8.385  11.052   4.603
  549VAL      N 5423   8.354  11.178   4.776
  549VAL      H 5424   8.382  11.261   4.824
  549VAL     CA 5425   8.235  11.107   4.826
  549VAL     CB 5426   8.241  11.065   4.973
  549VAL    CG1 5427   8.326  10.939   4.993
  549VAL    CG2 5428   8.305  11.175   5.058
  549VAL      C 5429   8.096  11.165   4.797
  549VAL      O 5430   8.058  11.267   4.854
  550THR      N 5431   8.013  11.089   4.726
  550THR      H 5432   8.047  11.008   4.680
  550THR     CA 5433   7.877  11.127   4.686
  550THR     CB 5434   7.847  11.110   4.537
  550THR    OG1 5435   7.966  11.119   4.457
  550THR    HG1 5436   7.938  11.153   4.367
  550THR    CG2 5437   7.746  11.207   4.475
  550THR      C 5438   7.769  11.050   4.763
  550THR      O 5439   7.755  10.930   4.741
  551ASN      N 5440   7.671  11.128   4.808
  551ASN      H 5441   7.691  11.224   4.823
  551ASN     CA 5442   7.567  11.065   4.891
  551ASN     CB 5443   7.510  11.166   4.990
  551ASN     CG 5444   7.422  11.091   5.090
  551ASN    OD1 5445   7.445  10.977   5.131
  551ASN    ND2 5446   7.322  11.156   5.149
  551ASN   HD21 5447   7.308  11.253   5.128
  551ASN   HD22 5448   7.270  11.112   5.222
  551ASN      C 5449   7.456  11.000   4.808
  551ASN      O 5450   7.397  11.062   4.720
  552VAL      N 5451   7.432  10.872   4.837
  552VAL      H 5452   7.483  10.832   4.913
  552VAL     CA 5453   7.322  10.795   4.776
  552VAL     CB 5454   7.375  10.695   4.673
  552VAL    CG1 5455   7.436  10.771   4.554
  552VAL    CG2 5456   7.471  10.597   4.739
  552VAL      C 5457   7.227  10.716   4.865
  552VAL      O 5458   7.136  10.647   4.819
  553GLY      N 5459   7.265  10.722   4.992
  553GLY      H 5460   7.343  10.780   5.018
  553GLY     CA 5461   7.198  10.651   5.101
  553GLY      C 5462   7.070  10.713   5.157
  553GLY      O 5463   6.960  10.693   5.106
  554SER      N 5464   7.084  10.754   5.283
  554SER      H 5465   7.157  10.735   5.348
  554SER     CA 5466   6.984  10.847   5.338
  554SER     CB 5467   6.971  10.826   5.489
  554SER     OG 5468   6.846  10.761   5.510
  554SER     HG 5469   6.856  10.709   5.595
  554SER      C 5470   7.024  10.992   5.311
  554SER      O 5471   7.143  11.023   5.307
  555SER      N 5472   6.922  11.078   5.301
  555SER      H 5473   6.832  11.043   5.275
  555SER     CA 5474   6.940  11.223   5.282
  555SER     CB 5475   6.810  11.297   5.250
  555SER     OG 5476   6.702  11.239   5.324
  555SER     HG 5477   6.631  11.229   5.254
  555SER      C 5478   7.009  11.297   5.397
  555SER      O 5479   7.124  11.340   5.387
  556VAL      N 5480   6.932  11.328   5.501
  556VAL      H 5481   6.834  11.312   5.492
  556VAL     CA 5482   6.984  11.381   5.628
  556VAL     CB 5483   6.877  11.432   5.725
  556VAL    CG1 5484   6.924  11.457   5.868
  556VAL    CG2 5485   6.817  11.560   5.667
  556VAL      C 5486   7.060  11.261   5.684
  556VAL      O 5487   6.987  11.166   5.712
  557SER      N 5488   7.192  11.258   5.669
  557SER      H 5489   7.243  11.344   5.677
  557SER     CA 5490   7.275  11.142   5.705
  557SER     CB 5491   7.261  11.042   5.590
  557SER     OG 5492   7.296  10.915   5.646
  557SER     HG 5493   7.297  10.842   5.578
  557SER      C 5494   7.415  11.182   5.753
  557SER      O 5495   7.487  11.254   5.685
  558THR      N 5496   7.434  11.153   5.882
  558THR      H 5497   7.359  11.161   5.948
  558THR     CA 5498   7.565  11.155   5.947
  558THR     CB 5499   7.563  11.196   6.095
  558THR    OG1 5500   7.436  11.161   6.149
  558THR    HG1 5501   7.443  11.065   6.176
  558THR    CG2 5502   7.587  11.347   6.108
  558THR      C 5503   7.663  11.037   5.936
  558THR      O 5504   7.669  10.953   6.025
  559TY0      N 5505   7.740  11.045   5.828
  559TY0      H 5506   7.757  11.129   5.776
  559TY0     CA 5507   7.845  10.943   5.815
  559TY0     CB 5508   7.887  10.925   5.669
  559TY0     CG 5509   7.765  10.881   5.587
  559TY0    CD1 5510   7.676  10.972   5.532
  559TY0    HD1 5511   7.672  11.068   5.583
  559TY0    CD2 5512   7.757  10.750   5.542
  559TY0    HD2 5513   7.844  10.687   5.557
  559TY0    CE1 5514   7.580  10.941   5.436
  559TY0    HE1 5515   7.504  11.018   5.426
  559TY0    CE2 5516   7.665  10.722   5.441
  559TY0    HE2 5517   7.673  10.621   5.401
  559TY0     CZ 5518   7.572  10.811   5.388
  559TY0     OH 5519   7.490  10.784   5.283
  559TY0    HH1 5520   7.483  10.871   5.233
  559TY0    HH2 5521   7.432  10.705   5.304
  559TY0      C 5522   7.970  10.973   5.898
  559TY0      O 5523   8.034  11.074   5.870
  560LY3      N 5524   7.991  10.895   6.004
  560LY3      H 5525   7.923  10.826   6.030
  560LY3     CA 5526   8.114  10.911   6.082
  560LY3     CB 5527   8.081  10.909   6.232
  560LY3     CG 5528   8.211  10.940   6.307
  560LY3     CD 5529   8.201  10.891   6.451
  560LY3     CE 5530   8.338  10.905   6.517
  560LY3     NZ 5531   8.330  10.877   6.661
  560LY3    HZ1 5532   8.263  10.930   6.713
  560LY3    HZ2 5533   8.305  10.780   6.664
  560LY3    HZ3 5534   8.424  10.875   6.696
  560LY3      C 5535   8.213  10.802   6.040
  560LY3      O 5536   8.210  10.688   6.085
  561ALA      N 5537   8.315  10.849   5.968
  561ALA      H 5538   8.328  10.947   5.954
  561ALA     CA 5539   8.431  10.764   5.940
  561ALA     CB 5540   8.533  10.836   5.852
  561ALA      C 5541   8.505  10.707   6.061
  561ALA      O 5542   8.535  10.781   6.155
  562THR      N 5543   8.488  10.576   6.075
  562THR      H 5544   8.410  10.538   6.024
  562THR     CA 5545   8.553  10.499   6.182
  562THR     CB 5546   8.450  10.447   6.283
  562THR    OG1 5547   8.514  10.361   6.377
  562THR    HG1 5548   8.452  10.354   6.455
  562THR    CG2 5549   8.343  10.357   6.221
  562THR      C 5550   8.651  10.396   6.125
  562THR      O 5551   8.600  10.311   6.052
  563VAL      N 5552   8.775  10.390   6.171
  563VAL      H 5553   8.822  10.460   6.225
  563VAL     CA 5554   8.874  10.296   6.115
  563VAL     CB 5555   9.009  10.362   6.088
  563VAL    CG1 5556   9.105  10.258   6.031
  563VAL    CG2 5557   9.004  10.487   6.000
  563VAL      C 5558   8.876  10.167   6.198
  563VAL      O 5559   8.949  10.149   6.295
  564ILE      N 5560   8.810  10.071   6.135
  564ILE      H 5561   8.801  10.090   6.037
  564ILE     CA 5562   8.806   9.934   6.189
  564ILE     CB 5563   8.675   9.864   6.153
  564ILE    CG1 5564   8.548   9.945   6.179
  564ILE    CG2 5565   8.657   9.728   6.221
  564ILE     CD 5566   8.538  10.000   6.321
  564ILE      C 5567   8.917   9.850   6.127
  564ILE      O 5568   8.921   9.839   6.004
  565GLY      N 5569   8.999   9.794   6.215
  565GLY      H 5570   8.978   9.802   6.313
  565GLY     CA 5571   9.125   9.730   6.175
  565GLY      C 5572   9.238   9.830   6.152
  565GLY      O 5573   9.224   9.948   6.120
  566ALA      N 5574   9.354   9.776   6.189
  566ALA      H 5575   9.356   9.679   6.211
  566ALA     CA 5576   9.480   9.852   6.183
  566ALA     CB 5577   9.525   9.876   6.328
  566ALA      C 5578   9.593   9.794   6.099
  566ALA      O 5579   9.638   9.681   6.118
  567PRO      N 5580   9.646   9.869   6.003
  567PRO     CA 5581   9.764   9.832   5.923
  567PRO     CB 5582   9.780   9.947   5.824
  567PRO     CG 5583   9.645  10.019   5.815
  567PRO     CD 5584   9.581   9.990   5.951
  567PRO      C 5585   9.887   9.824   6.013
  567PRO      O 5586   9.899   9.893   6.114
  568GL4      N 5587   9.995   9.759   5.970
  568GL4      H 5588   9.985   9.704   5.886
  568GL4     CA 5589  10.126   9.752   6.035
  568GL4     CB 5590  10.206   9.646   5.960
  568GL4     CG 5591  10.322   9.608   6.053
  568GL4     CD 5592  10.400   9.491   5.993
  568GL4    OE1 5593  10.360   9.373   6.007
  568GL4   HE11 5594  10.439   9.313   5.996
  568GL4   HE12 5595  10.266   9.383   6.041
  568GL4    OE2 5596  10.507   9.518   5.934
  568GL4   HE21 5597  10.556   9.433   5.918
  568GL4   HE22 5598  10.511   9.617   5.918
  568GL4      C 5599  10.185   9.891   6.011
  568GL4      O 5600  10.202   9.927   5.895
  569GLY      N 5601  10.212   9.967   6.117
  569GLY      H 5602  10.193   9.938   6.211
  569GLY     CA 5603  10.284  10.095   6.102
  569GLY      C 5604  10.204  10.215   6.050
  569GLY      O 5605  10.233  10.322   6.103
  570LEU      N 5606  10.129  10.214   5.941
  570LEU      H 5607  10.134  10.150   5.864
  570LEU     CA 5608  10.036  10.324   5.908
  570LEU     CB 5609   9.969  10.287   5.775
  570LEU     CG 5610  10.055  10.251   5.654
  570LEU    CD1 5611  10.056  10.102   5.617
  570LEU    CD2 5612  10.021  10.346   5.539
  570LEU      C 5613   9.939  10.370   6.016
  570LEU      O 5614   9.832  10.310   6.024
  571GL4      N 5615   9.957  10.494   6.062
  571GL4      H 5616  10.028  10.549   6.019
  571GL4     CA 5617   9.851  10.566   6.134
  571GL4     CB 5618   9.937  10.638   6.238
  571GL4     CG 5619   9.864  10.756   6.302
  571GL4     CD 5620   9.795  10.703   6.427
  571GL4    OE1 5621   9.849  10.741   6.533
  571GL4   HE11 5622   9.884  10.656   6.573
  571GL4   HE12 5623   9.835  10.840   6.540
  571GL4    OE2 5624   9.687  10.641   6.422
  571GL4   HE21 5625   9.653  10.626   6.515
  571GL4   HE22 5626   9.662  10.630   6.326
  571GL4      C 5627   9.771  10.653   6.037
  571GL4      O 5628   9.826  10.722   5.952
  572ILE      N 5629   9.640  10.648   6.061
  572ILE      H 5630   9.608  10.604   6.145
  572ILE     CA 5631   9.532  10.707   5.981
  572ILE     CB 5632   9.437  10.593   5.942
  572ILE    CG1 5633   9.512  10.485   5.865
  572ILE    CG2 5634   9.329  10.646   5.848
  572ILE     CD 5635   9.441  10.349   5.857
  572ILE      C 5636   9.451  10.811   6.057
  572ILE      O 5637   9.410  10.787   6.171
  573GLN      N 5638   9.430  10.923   5.988
  573GLN      H 5639   9.449  10.921   5.890
  573GLN     CA 5640   9.345  11.034   6.034
  573GLN     CB 5641   9.415  11.169   6.055
  573GLN     CG 5642   9.485  11.178   6.190
  573GLN     CD 5643   9.529  11.322   6.220
  573GLN    OE1 5644   9.443  11.396   6.268
  573GLN    NE2 5645   9.657  11.358   6.224
  573GLN   HE21 5646   9.726  11.288   6.206
  573GLN   HE22 5647   9.683  11.447   6.261
  573GLN      C 5648   9.236  11.050   5.928
  573GLN      O 5649   9.264  11.027   5.811
  574VAL      N 5650   9.123  11.112   5.961
  574VAL      H 5651   9.113  11.170   6.042
  574VAL     CA 5652   9.022  11.149   5.861
  574VAL     CB 5653   8.903  11.053   5.862
  574VAL    CG1 5654   8.948  10.919   5.805
  574VAL    CG2 5655   8.832  11.056   5.998
  574VAL      C 5656   8.979  11.295   5.865
  574VAL      O 5657   8.953  11.338   5.978
  575GL4      N 5658   8.968  11.366   5.753
  575GL4      H 5659   8.997  11.349   5.659
  575GL4     CA 5660   8.922  11.505   5.766
  575GL4     CB 5661   9.044  11.598   5.764
  575GL4     CG 5662   8.987  11.739   5.778
  575GL4     CD 5663   9.079  11.851   5.732
  575GL4    OE1 5664   9.078  11.894   5.614
  575GL4   HE11 5665   9.158  11.950   5.594
  575GL4   HE12 5666   9.001  11.849   5.568
  575GL4    OE2 5667   9.133  11.914   5.826
  575GL4   HE21 5668   9.162  12.003   5.791
  575GL4   HE22 5669   9.124  11.875   5.917
  575GL4      C 5670   8.829  11.533   5.648
  575GL4      O 5671   8.870  11.507   5.535
  576PRO      N 5672   8.704  11.561   5.684
  576PRO     CA 5673   8.646  11.556   5.819
  576PRO     CB 5674   8.523  11.647   5.803
  576PRO     CG 5675   8.469  11.614   5.664
  576PRO     CD 5676   8.598  11.592   5.586
  576PRO      C 5677   8.608  11.414   5.863
  576PRO      O 5678   8.621  11.326   5.778
  577SER      N 5679   8.603  11.395   5.994
  577SER      H 5680   8.580  11.466   6.061
  577SER     CA 5681   8.555  11.266   6.045
  577SER     CB 5682   8.613  11.248   6.186
  577SER     OG 5683   8.555  11.342   6.277
  577SER     HG 5684   8.602  11.430   6.275
  577SER      C 5685   8.405  11.236   6.049
  577SER      O 5686   8.356  11.139   5.993
  578ILE      N 5687   8.326  11.337   6.086
  578ILE      H 5688   8.351  11.430   6.111
  578ILE     CA 5689   8.180  11.317   6.084
  578ILE     CB 5690   8.111  11.385   6.202
  578ILE    CG1 5691   8.180  11.346   6.333
  578ILE    CG2 5692   7.963  11.348   6.210
  578ILE     CD 5693   8.154  11.442   6.450
  578ILE      C 5694   8.136  11.394   5.959
  578ILE      O 5695   8.156  11.514   5.940
  579LEU      N 5696   8.112  11.317   5.853
  579LEU      H 5697   8.097  11.219   5.865
  579LEU     CA 5698   8.072  11.370   5.722
  579LEU     CB 5699   8.123  11.288   5.604
  579LEU     CG 5700   8.276  11.283   5.603
  579LEU    CD1 5701   8.340  11.185   5.702
  579LEU    CD2 5702   8.323  11.260   5.460
  579LEU      C 5703   7.920  11.385   5.721
  579LEU      O 5704   7.841  11.291   5.725
  580SER      N 5705   7.886  11.514   5.730
  580SER      H 5706   7.935  11.591   5.690
  580SER     CA 5707   7.746  11.545   5.764
  580SER     CB 5708   7.752  11.645   5.879
  580SER     OG 5709   7.625  11.644   5.945
  580SER     HG 5710   7.593  11.738   5.934
  580SER      C 5711   7.652  11.599   5.656
  580SER      O 5712   7.632  11.718   5.633
  581PHE      N 5713   7.602  11.498   5.585
  581PHE      H 5714   7.617  11.402   5.609
  581PHE     CA 5715   7.528  11.515   5.459
  581PHE     CB 5716   7.551  11.391   5.372
  581PHE     CG 5717   7.688  11.353   5.317
  581PHE    CD1 5718   7.781  11.279   5.389
  581PHE    HD1 5719   7.762  11.257   5.494
  581PHE    CD2 5720   7.714  11.381   5.183
  581PHE    HD2 5721   7.635  11.428   5.125
  581PHE    CE1 5722   7.896  11.220   5.336
  581PHE    HE1 5723   7.981  11.187   5.395
  581PHE    CE2 5724   7.829  11.329   5.127
  581PHE    HE2 5725   7.838  11.329   5.018
  581PHE     CZ 5726   7.915  11.248   5.201
  581PHE     HZ 5727   7.987  11.177   5.160
  581PHE      C 5728   7.380  11.535   5.492
  581PHE      O 5729   7.327  11.469   5.581
  582THR      N 5730   7.320  11.636   5.428
  582THR      H 5731   7.387  11.677   5.365
  582THR     CA 5732   7.183  11.689   5.433
  582THR     CB 5733   7.182  11.841   5.427
  582THR    OG1 5734   7.278  11.889   5.332
  582THR    HG1 5735   7.259  11.983   5.304
  582THR    CG2 5736   7.232  11.893   5.562
  582THR      C 5737   7.098  11.649   5.312
  582THR      O 5738   6.980  11.623   5.330
  583SER      N 5739   7.165  11.653   5.197
  583SER      H 5740   7.255  11.695   5.183
  583SER     CA 5741   7.106  11.608   5.070
  583SER     CB 5742   7.127  11.720   4.968
  583SER     OG 5743   7.044  11.831   5.006
  583SER     HG 5744   6.959  11.814   4.957
  583SER      C 5745   7.147  11.474   5.009
  583SER      O 5746   7.258  11.425   5.028
  584LEU      N 5747   7.056  11.426   4.924
  584LEU      H 5748   6.962  11.460   4.929
  584LEU     CA 5749   7.081  11.314   4.832
  584LEU     CB 5750   6.944  11.261   4.787
  584LEU     CG 5751   6.939  11.112   4.754
  584LEU    CD1 5752   6.976  11.010   4.862
  584LEU    CD2 5753   6.804  11.091   4.686
  584LEU      C 5754   7.169  11.370   4.720
  584LEU      O 5755   7.147  11.488   4.694
  585MET      N 5756   7.244  11.284   4.653
  585MET      H 5757   7.247  11.190   4.688
  585MET     CA 5758   7.337  11.330   4.548
  585MET     CB 5759   7.255  11.382   4.430
  585MET     CG 5760   7.219  11.279   4.323
  585MET     SD 5761   7.074  11.183   4.378
  585MET     CE 5762   6.947  11.305   4.350
  585MET      C 5763   7.451  11.422   4.593
  585MET      O 5764   7.539  11.459   4.516
  586GLN      N 5765   7.439  11.479   4.713
  586GLN      H 5766   7.357  11.496   4.769
  586GLN     CA 5767   7.543  11.572   4.758
  586GLN     CB 5768   7.482  11.621   4.889
  586GLN     CG 5769   7.544  11.747   4.950
  586GLN     CD 5770   7.477  11.781   5.083
  586GLN    OE1 5771   7.437  11.694   5.160
  586GLN    NE2 5772   7.483  11.907   5.127
  586GLN   HE21 5773   7.524  11.987   5.084
  586GLN   HE22 5774   7.448  11.907   5.221
  586GLN      C 5775   7.684  11.515   4.777
  586GLN      O 5776   7.697  11.413   4.844
  587LY3      N 5777   7.779  11.564   4.697
  587LY3      H 5778   7.746  11.615   4.617
  587LY3     CA 5779   7.922  11.529   4.694
  587LY3     CB 5780   7.984  11.536   4.555
  587LY3     CG 5781   8.002  11.669   4.481
  587LY3     CD 5782   8.048  11.642   4.338
  587LY3     CE 5783   7.926  11.598   4.256
  587LY3     NZ 5784   7.965  11.530   4.132
  587LY3    HZ1 5785   7.938  11.434   4.122
  587LY3    HZ2 5786   7.919  11.569   4.053
  587LY3    HZ3 5787   8.057  11.504   4.104
  587LY3      C 5788   7.996  11.620   4.793
  587LY3      O 5789   7.979  11.742   4.794
  588LEU      N 5790   8.087  11.554   4.863
  588LEU      H 5791   8.079  11.455   4.867
  588LEU     CA 5792   8.176  11.600   4.971
  588LEU     CB 5793   8.129  11.573   5.114
  588LEU     CG 5794   8.030  11.675   5.170
  588LEU    CD1 5795   7.982  11.634   5.309
  588LEU    CD2 5796   8.085  11.818   5.163
  588LEU      C 5797   8.316  11.548   4.940
  588LEU      O 5798   8.336  11.451   4.867
  589SER      N 5799   8.411  11.635   4.975
  589SER      H 5800   8.389  11.732   4.985
  589SER     CA 5801   8.556  11.613   4.970
  589SER     CB 5802   8.631  11.737   4.922
  589SER     OG 5803   8.768  11.708   4.897
  589SER     HG 5804   8.784  11.694   4.799
  589SER      C 5805   8.612  11.558   5.101
  589SER      O 5806   8.584  11.603   5.213
  590PHE      N 5807   8.693  11.454   5.089
  590PHE      H 5808   8.729  11.410   5.006
  590PHE     CA 5809   8.737  11.385   5.211
  590PHE     CB 5810   8.644  11.265   5.197
  590PHE     CG 5811   8.680  11.157   5.300
  590PHE    CD1 5812   8.758  11.048   5.263
  590PHE    HD1 5813   8.824  11.060   5.177
  590PHE    CD2 5814   8.644  11.183   5.432
  590PHE    HD2 5815   8.593  11.275   5.460
  590PHE    CE1 5816   8.805  10.957   5.357
  590PHE    HE1 5817   8.863  10.867   5.334
  590PHE    CE2 5818   8.685  11.091   5.527
  590PHE    HE2 5819   8.647  11.090   5.629
  590PHE     CZ 5820   8.772  10.990   5.488
  590PHE     HZ 5821   8.805  10.918   5.563
  590PHE      C 5822   8.885  11.349   5.200
  590PHE      O 5823   8.934  11.288   5.104
  591VAL      N 5824   8.951  11.385   5.310
  591VAL      H 5825   8.902  11.421   5.388
  591VAL     CA 5826   9.096  11.368   5.321
  591VAL     CB 5827   9.166  11.500   5.352
  591VAL    CG1 5828   9.318  11.486   5.360
  591VAL    CG2 5829   9.138  11.608   5.246
  591VAL      C 5830   9.115  11.260   5.427
  591VAL      O 5831   9.128  11.293   5.545
  592LEU      N 5832   9.162  11.147   5.374
  592LEU      H 5833   9.155  11.131   5.276
  592LEU     CA 5834   9.228  11.039   5.448
  592LEU     CB 5835   9.207  10.901   5.385
  592LEU     CG 5836   9.223  10.786   5.485
  592LEU    CD1 5837   9.147  10.660   5.444
  592LEU    CD2 5838   9.365  10.731   5.489
  592LEU      C 5839   9.375  11.079   5.458
  592LEU      O 5840   9.435  11.100   5.352
  593LY3      N 5841   9.428  11.077   5.580
  593LY3      H 5842   9.373  11.070   5.663
  593LY3     CA 5843   9.570  11.106   5.602
  593LY3     CB 5844   9.596  11.214   5.708
  593LY3     CG 5845   9.554  11.351   5.655
  593LY3     CD 5846   9.554  11.437   5.781
  593LY3     CE 5847   9.524  11.585   5.754
  593LY3     NZ 5848   9.625  11.650   5.669
  593LY3    HZ1 5849   9.722  11.647   5.690
  593LY3    HZ2 5850   9.630  11.634   5.571
  593LY3    HZ3 5851   9.618  11.749   5.685
  593LY3      C 5852   9.644  10.978   5.644
  593LY3      O 5853   9.602  10.913   5.740
  594VAL      N 5854   9.757  10.962   5.577
  594VAL      H 5855   9.779  11.021   5.499
  594VAL     CA 5856   9.836  10.845   5.619
  594VAL     CB 5857   9.849  10.728   5.522
  594VAL    CG1 5858   9.723  10.643   5.513
  594VAL    CG2 5859   9.897  10.765   5.381
  594VAL      C 5860   9.977  10.879   5.667
  594VAL      O 5861  10.058  10.940   5.597
  595GL4      N 5862  10.006  10.842   5.791
  595GL4      H 5863   9.940  10.809   5.858
  595GL4     CA 5864  10.143  10.858   5.842
  595GL4     CB 5865  10.146  10.955   5.960
  595GL4     CG 5866  10.231  11.078   5.928
  595GL4     CD 5867  10.250  11.166   6.051
  595GL4    OE1 5868  10.281  11.121   6.163
  595GL4   HE11 5869  10.279  11.197   6.228
  595GL4   HE12 5870  10.293  11.022   6.158
  595GL4    OE2 5871  10.229  11.288   6.031
  595GL4   HE21 5872  10.217  11.334   6.119
  595GL4   HE22 5873  10.250  11.306   5.935
  595GL4      C 5874  10.217  10.730   5.882
  595GL4      O 5875  10.158  10.624   5.906
  596GLY      N 5876  10.349  10.740   5.883
  596GLY      H 5877  10.395  10.815   5.835
  596GLY     CA 5878  10.438  10.637   5.937
  596GLY      C 5879  10.516  10.546   5.841
  596GLY      O 5880  10.536  10.590   5.728
  597LY3      N 5881  10.555  10.426   5.883
  597LY3      H 5882  10.554  10.404   5.981
  597LY3     CA 5883  10.610  10.324   5.792
  597LY3     CB 5884  10.736  10.262   5.852
  597LY3     CG 5885  10.841  10.366   5.893
  597LY3     CD 5886  10.981  10.316   5.932
  597LY3     CE 5887  11.049  10.271   5.802
  597LY3     NZ 5888  11.192  10.261   5.835
  597LY3    HZ1 5889  11.227  10.337   5.889
  597LY3    HZ2 5890  11.214  10.169   5.867
  597LY3    HZ3 5891  11.248  10.261   5.752
  597LY3      C 5892  10.519  10.204   5.767
  597LY3      O 5893  10.458  10.158   5.864
  598VAL      N 5894  10.535  10.163   5.642
  598VAL      H 5895  10.598  10.209   5.579
  598VAL     CA 5896  10.473  10.039   5.592
  598VAL     CB 5897  10.452  10.052   5.441
  598VAL    CG1 5898  10.346  10.155   5.404
  598VAL    CG2 5899  10.576  10.089   5.359
  598VAL      C 5900  10.548   9.911   5.626
  598VAL      O 5901  10.667   9.922   5.657
  599GLY      N 5902  10.473   9.802   5.629
  599GLY      H 5903  10.374   9.802   5.618
  599GLY     CA 5904  10.526   9.668   5.660
  599GLY      C 5905  10.454   9.548   5.598
  599GLY      O 5906  10.450   9.543   5.475
  600AS4      N 5907  10.400   9.455   5.677
  600AS4      H 5908  10.426   9.456   5.774
  600AS4     CA 5909  10.315   9.348   5.624
  600AS4     CB 5910  10.258   9.257   5.734
  600AS4     CG 5911  10.279   9.114   5.682
  600AS4    OD1 5912  10.200   9.067   5.598
  600AS4   HD11 5913  10.204   8.967   5.598
  600AS4   HD12 5914  10.144   9.147   5.574
  600AS4    OD2 5915  10.393   9.069   5.708
  600AS4   HD21 5916  10.441   9.032   5.628
  600AS4   HD22 5917  10.411   9.077   5.806
  600AS4      C 5918  10.192   9.384   5.540
  600AS4      O 5919  10.095   9.445   5.584
  601ASN      N 5920  10.198   9.327   5.420
  601ASN      H 5921  10.276   9.275   5.385
  601ASN     CA 5922  10.085   9.332   5.326
  601ASN     CB 5923  10.134   9.294   5.186
  601ASN     CG 5924  10.263   9.358   5.134
  601ASN    OD1 5925  10.369   9.311   5.175
  601ASN    ND2 5926  10.237   9.469   5.066
  601ASN   HD21 5927  10.140   9.493   5.063
  601ASN   HD22 5928  10.304   9.534   5.029
  601ASN      C 5929   9.958   9.256   5.363
  601ASN      O 5930   9.854   9.299   5.314
  602ILE      N 5931   9.950   9.163   5.459
  602ILE      H 5932  10.035   9.147   5.509
  602ILE     CA 5933   9.824   9.091   5.478
  602ILE     CB 5934   9.845   8.944   5.513
  602ILE    CG1 5935   9.920   8.867   5.404
  602ILE    CG2 5936   9.721   8.865   5.558
  602ILE     CD 5937   9.888   8.906   5.260
  602ILE      C 5938   9.717   9.161   5.563
  602ILE      O 5939   9.599   9.156   5.529
  603VAL      N 5940   9.754   9.237   5.665
  603VAL      H 5941   9.851   9.264   5.672
  603VAL     CA 5942   9.662   9.312   5.751
  603VAL     CB 5943   9.719   9.319   5.893
  603VAL    CG1 5944   9.853   9.389   5.914
  603VAL    CG2 5945   9.617   9.387   5.985
  603VAL      C 5946   9.621   9.448   5.695
  603VAL      O 5947   9.698   9.544   5.686
  604SER      N 5948   9.510   9.445   5.622
  604SER      H 5949   9.487   9.357   5.580
  604SER     CA 5950   9.437   9.561   5.571
  604SER     CB 5951   9.345   9.520   5.456
  604SER     OG 5952   9.406   9.499   5.329
  604SER     HG 5953   9.344   9.433   5.287
  604SER      C 5954   9.347   9.626   5.677
  604SER      O 5955   9.356   9.588   5.793
  605ALA      N 5956   9.285   9.740   5.647
  605ALA      H 5957   9.287   9.775   5.553
  605ALA     CA 5958   9.202   9.818   5.739
  605ALA     CB 5959   9.260   9.960   5.748
  605ALA      C 5960   9.072   9.838   5.661
  605ALA      O 5961   9.073   9.844   5.538
  606SER      N 5962   8.966   9.865   5.736
  606SER      H 5963   8.981   9.860   5.835
  606SER     CA 5964   8.831   9.891   5.685
  606SER     CB 5965   8.728   9.793   5.741
  606SER     OG 5966   8.600   9.802   5.677
  606SER     HG 5967   8.597   9.794   5.577
  606SER      C 5968   8.794  10.027   5.743
  606SER      O 5969   8.784  10.044   5.865
  607LEU      N 5970   8.781  10.125   5.653
  607LEU      H 5971   8.797  10.108   5.556
  607LEU     CA 5972   8.711  10.246   5.698
  607LEU     CB 5973   8.752  10.356   5.599
  607LEU     CG 5974   8.706  10.497   5.636
  607LEU    CD1 5975   8.735  10.521   5.784
  607LEU    CD2 5976   8.777  10.605   5.555
  607LEU      C 5977   8.562  10.214   5.689
  607LEU      O 5978   8.527  10.168   5.580
  608VAL      N 5979   8.484  10.243   5.793
  608VAL      H 5980   8.528  10.262   5.880
  608VAL     CA 5981   8.337  10.238   5.788
  608VAL     CB 5982   8.296  10.128   5.887
  608VAL    CG1 5983   8.146  10.103   5.896
  608VAL    CG2 5984   8.353   9.994   5.840
  608VAL      C 5985   8.262  10.370   5.800
  608VAL      O 5986   8.299  10.454   5.883
  609TRP      N 5987   8.199  10.403   5.688
  609TRP      H 5988   8.185  10.338   5.613
  609TRP     CA 5989   8.107  10.518   5.691
  609TRP     CB 5990   8.066  10.557   5.549
  609TRP     CG 5991   8.188  10.568   5.457
  609TRP    CD1 5992   8.229  10.479   5.366
  609TRP    HD1 5993   8.185  10.380   5.357
  609TRP    CD2 5994   8.274  10.676   5.439
  609TRP    NE1 5995   8.334  10.525   5.299
  609TRP    HE1 5996   8.373  10.484   5.217
  609TRP    CE2 5997   8.365  10.649   5.338
  609TRP    CE3 5998   8.292  10.802   5.495
  609TRP    HE3 5999   8.231  10.831   5.581
  609TRP    CZ2 6000   8.451  10.738   5.275
  609TRP    HZ2 6001   8.499  10.718   5.179
  609TRP    CZ3 6002   8.382  10.893   5.441
  609TRP    HZ3 6003   8.405  10.988   5.489
  609TRP    CH2 6004   8.457  10.867   5.327
  609TRP    HH2 6005   8.517  10.945   5.281
  609TRP      C 6006   7.986  10.503   5.784
  609TRP      O 6007   7.876  10.474   5.737
  610AS4      N 6008   8.014  10.508   5.914
  610AS4      H 6009   8.106  10.526   5.948
  610AS4     CA 6010   7.912  10.492   6.019
  610AS4     CB 6011   7.969  10.452   6.155
  610AS4     CG 6012   7.866  10.387   6.247
  610AS4    OD1 6013   7.898  10.334   6.356
  610AS4   HD11 6014   7.816  10.295   6.397
  610AS4   HD12 6015   7.995  10.350   6.373
  610AS4    OD2 6016   7.745  10.390   6.215
  610AS4   HD21 6017   7.689  10.327   6.269
  610AS4   HD22 6018   7.722  10.445   6.135
  610AS4      C 6019   7.807  10.602   6.027
  610AS4      O 6020   7.810  10.702   6.099
  611AS4      N 6021   7.693  10.564   5.971
  611AS4      H 6022   7.699  10.479   5.918
  611AS4     CA 6023   7.565  10.635   5.958
  611AS4     CB 6024   7.519  10.643   5.812
  611AS4     CG 6025   7.471  10.512   5.751
  611AS4    OD1 6026   7.433  10.523   5.632
  611AS4   HD11 6027   7.366  10.453   5.610
  611AS4   HD12 6028   7.468  10.603   5.584
  611AS4    OD2 6029   7.459  10.413   5.827
  611AS4   HD21 6030   7.393  10.350   5.786
  611AS4   HD22 6031   7.534  10.417   5.893
  611AS4      C 6032   7.458  10.588   6.057
  611AS4      O 6033   7.377  10.670   6.101
  612GLY      N 6034   7.486  10.480   6.129
  612GLY      H 6035   7.577  10.440   6.145
  612GLY     CA 6036   7.398  10.400   6.216
  612GLY      C 6037   7.316  10.290   6.149
  612GLY      O 6038   7.328  10.171   6.178
  613VAL      N 6039   7.252  10.325   6.038
  613VAL      H 6040   7.293  10.398   5.983
  613VAL     CA 6041   7.161  10.241   5.958
  613VAL     CB 6042   7.042  10.322   5.907
  613VAL    CG1 6043   6.939  10.350   6.017
  613VAL    CG2 6044   7.085  10.441   5.821
  613VAL      C 6045   7.208  10.146   5.849
  613VAL      O 6046   7.129  10.065   5.801
  614HI2      N 6047   7.314  10.187   5.779
  614HI2      H 6048   7.358  10.273   5.804
  614HI2     CA 6049   7.378  10.107   5.674
  614HI2     CB 6050   7.389  10.195   5.550
  614HI2     CG 6051   7.264  10.230   5.469
  614HI2    ND1 6052   7.147  10.168   5.479
  614HI2    HD1 6053   7.114  10.107   5.551
  614HI2    CD2 6054   7.255  10.316   5.368
  614HI2    HD2 6055   7.336  10.381   5.335
  614HI2    CE1 6056   7.078  10.195   5.369
  614HI2    HE1 6057   6.977  10.161   5.343
  614HI2    NE2 6058   7.139  10.295   5.306
  614HI2    HE2 6059   7.110  10.339   5.221
  614HI2      C 6060   7.519  10.057   5.709
  614HI2      O 6061   7.551   9.940   5.694
  615GLN      N 6062   7.594  10.156   5.756
  615GLN      H 6063   7.544  10.240   5.780
  615GLN     CA 6064   7.737  10.147   5.787
  615GLN     CB 6065   7.754  10.075   5.921
  615GLN     CG 6066   7.667  10.136   6.032
  615GLN     CD 6067   7.658  10.046   6.155
  615GLN    OE1 6068   7.615   9.932   6.135
  615GLN    NE2 6069   7.714  10.094   6.265
  615GLN   HE21 6070   7.751  10.186   6.263
  615GLN   HE22 6071   7.729  10.047   6.352
  615GLN      C 6072   7.826  10.093   5.675
  615GLN      O 6073   7.901  10.000   5.705
  616VAL      N 6074   7.814  10.144   5.553
  616VAL      H 6075   7.765  10.228   5.531
  616VAL     CA 6076   7.895  10.090   5.442
  616VAL     CB 6077   7.831  10.137   5.311
  616VAL    CG1 6078   7.680  10.118   5.306
  616VAL    CG2 6079   7.852  10.286   5.287
  616VAL      C 6080   8.046  10.112   5.453
  616VAL      O 6081   8.104  10.200   5.517
  617ARG      N 6082   8.120  10.021   5.390
  617ARG      H 6083   8.080   9.968   5.315
  617ARG     CA 6084   8.265  10.006   5.404
  617ARG     CB 6085   8.288   9.856   5.424
  617ARG     CG 6086   8.231   9.803   5.556
  617ARG     CD 6087   8.290   9.667   5.596
  617ARG     NE 6088   8.248   9.636   5.733
  617ARG     HE 6089   8.150   9.617   5.742
  617ARG     CZ 6090   8.316   9.633   5.848
  617ARG    NH1 6091   8.449   9.654   5.844
  617ARG   HH11 6092   8.495   9.655   5.755
  617ARG   HH12 6093   8.505   9.660   5.927
  617ARG    NH2 6094   8.255   9.607   5.965
  617ARG   HH21 6095   8.156   9.623   5.971
  617ARG   HH22 6096   8.307   9.589   6.048
  617ARG      C 6097   8.354  10.071   5.298
  617ARG      O 6098   8.303  10.129   5.203
  618THR      N 6099   8.484  10.046   5.313
  618THR      H 6100   8.524   9.993   5.388
  618THR     CA 6101   8.585  10.103   5.223
  618THR     CB 6102   8.592  10.256   5.215
  618THR    OG1 6103   8.489  10.310   5.133
  618THR    HG1 6104   8.403  10.266   5.160
  618THR    CG2 6105   8.724  10.322   5.174
  618THR      C 6106   8.719  10.043   5.268
  618THR      O 6107   8.775  10.082   5.369
  619PRO      N 6108   8.764   9.942   5.193
  619PRO     CA 6109   8.894   9.880   5.223
  619PRO     CB 6110   8.917   9.774   5.116
  619PRO     CG 6111   8.779   9.748   5.055
  619PRO     CD 6112   8.710   9.884   5.070
  619PRO      C 6113   9.015   9.974   5.210
  619PRO      O 6114   9.041  10.027   5.103
  620ILE      N 6115   9.099   9.975   5.313
  620ILE      H 6116   9.086   9.922   5.397
  620ILE     CA 6117   9.222  10.056   5.306
  620ILE     CB 6118   9.235  10.158   5.419
  620ILE    CG1 6119   9.113  10.249   5.428
  620ILE    CG2 6120   9.360  10.244   5.396
  620ILE     CD 6121   9.115  10.323   5.562
  620ILE      C 6122   9.335   9.952   5.308
  620ILE      O 6123   9.343   9.876   5.404
  621VAL      N 6124   9.405   9.933   5.197
  621VAL      H 6125   9.406  10.005   5.128
  621VAL     CA 6126   9.484   9.820   5.147
  621VAL     CB 6127   9.417   9.751   5.028
  621VAL    CG1 6128   9.272   9.701   5.030
  621VAL    CG2 6129   9.435   9.823   4.894
  621VAL      C 6130   9.629   9.852   5.108
  621VAL      O 6131   9.660   9.941   5.029
  622VAL      N 6132   9.723   9.776   5.164
  622VAL      H 6133   9.690   9.695   5.213
  622VAL     CA 6134   9.865   9.813   5.155
  622VAL     CB 6135   9.944   9.778   5.282
  622VAL    CG1 6136  10.089   9.822   5.260
  622VAL    CG2 6137   9.890   9.858   5.401
  622VAL      C 6138   9.923   9.744   5.032
  622VAL      O 6139   9.987   9.639   5.036
  623LEU      N 6140   9.908   9.806   4.915
  623LEU      H 6141   9.833   9.871   4.908
  623LEU     CA 6142   9.982   9.785   4.790
  623LEU     CB 6143   9.900   9.849   4.678
  623LEU     CG 6144   9.792   9.772   4.603
  623LEU    CD1 6145   9.721   9.861   4.500
  623LEU    CD2 6146   9.828   9.637   4.540
  623LEU      C 6147  10.129   9.827   4.785
  623LEU      O 6148  10.182   9.847   4.675
  624ALA      N 6149  10.189   9.844   4.902
  624ALA      H 6150  10.142   9.851   4.990
  624ALA     CA 6151  10.333   9.874   4.912
  624ALA     CB 6152  10.377   9.905   5.056
  624ALA      C 6153  10.418   9.751   4.881
  624ALA      O 6154  10.395   9.636   4.918
  625LEU      N 6155  10.531   9.770   4.813
  625LEU      H 6156  10.561   9.862   4.788
  625LEU     CA 6157  10.626   9.665   4.772
  625LEU     CB 6158  10.754   9.731   4.721
  625LEU     CG 6159  10.808   9.684   4.585
  625LEU    CD1 6160  10.867   9.543   4.590
  625LEU    CD2 6161  10.692   9.681   4.485
  625LEU      C 6162  10.666   9.553   4.868
  625LEU      O 6163  10.695   9.586   4.982
  626PRO      N 6164  10.648   9.426   4.831
  626PRO     CA 6165  10.706   9.317   4.910
  626PRO     CB 6166  10.641   9.188   4.859
  626PRO     CG 6167  10.506   9.234   4.803
  626PRO     CD 6168  10.527   9.379   4.761
  626PRO      C 6169  10.859   9.318   4.913
  626PRO     O1 6170  10.919   9.232   4.981
  626PRO   HO11 6171  10.844   9.177   5.017
  626PRO   HO12 6172  11.018   9.237   4.976
  626PRO     O2 6173  10.918   9.397   4.837
  626PRO   HO21 6174  10.851   9.461   4.799
  626PRO   HO22 6175  11.015   9.392   4.861
  627SOL     OW 6176   5.664   6.835   3.841
  627SOL    HW1 6177   5.682   6.776   3.763
  627SOL    HW2 6178   5.640   6.779   3.921
  628SOL     OW 6179   0.634   4.703   6.722
  628SOL    HW1 6180   0.547   4.748   6.743
  628SOL    HW2 6181   0.616   4.615   6.677
  629SOL     OW 6182   1.561   4.402   5.142
  629SOL    HW1 6183   1.528   4.345   5.217
  629SOL    HW2 6184   1.566   4.497   5.172
  630SOL     OW 6185  10.083   7.292   7.089
  630SOL    HW1 6186  10.156   7.322   7.028
  630SOL    HW2 6187  10.035   7.372   7.125
  631SOL     OW 6188   7.917   4.033   3.954
  631SOL    HW1 6189   7.849   4.097   3.918
  631SOL    HW2 6190   7.901   4.019   4.052
  632SOL     OW 6191   3.441   5.613   1.790
  632SOL    HW1 6192   3.522   5.567   1.826
  632SOL    HW2 6193   3.359   5.577   1.834
  633SOL     OW 6194   3.508   9.410   0.211
  633SOL    HW1 6195   3.481   9.325   0.255
  633SOL    HW2 6196   3.436   9.439   0.148
  634SOL     OW 6197   4.357   9.072   5.238
  634SOL    HW1 6198   4.395   9.151   5.286
  634SOL    HW2 6199   4.305   9.016   5.303
  635SOL     OW 6200   6.437   4.295   2.373
  635SOL    HW1 6201   6.386   4.217   2.408
  635SOL    HW2 6202   6.405   4.379   2.419
  636SOL     OW 6203   8.363   5.158   6.824
  636SOL    HW1 6204   8.437   5.092   6.814
  636SOL    HW2 6205   8.303   5.153   6.744
  637SOL     OW 6206   3.355   3.138   0.025
  637SOL    HW1 6207   3.277   3.181   0.070
  637SOL    HW2 6208   3.335   3.125  -0.072
  638SOL     OW 6209   3.687   7.217   2.948
  638SOL    HW1 6210   3.774   7.252   2.913
  638SOL    HW2 6211   3.612   7.263   2.900
  639SOL     OW 6212   9.900   3.240   0.337
  639SOL    HW1 6213   9.967   3.213   0.268
  639SOL    HW2 6214   9.860   3.158   0.378
  640SOL     OW 6215   9.179   3.947   2.823
  640SOL    HW1 6216   9.238   4.018   2.785
  640SOL    HW2 6217   9.155   3.971   2.917
  641SOL     OW 6218   9.435   6.777   1.361
  641SOL    HW1 6219   9.456   6.798   1.265
  641SOL    HW2 6220   9.401   6.683   1.368
  642SOL     OW 6221   2.465   8.336   3.608
  642SOL    HW1 6222   2.550   8.289   3.587
  642SOL    HW2 6223   2.392   8.302   3.548
  643SOL     OW 6224  10.224   7.845   1.080
  643SOL    HW1 6225  10.177   7.840   1.168
  643SOL    HW2 6226  10.185   7.777   1.017
  644SOL     OW 6227   2.247   7.864   1.039
  644SOL    HW1 6228   2.170   7.854   1.102
  644SOL    HW2 6229   2.312   7.790   1.056
  645SOL     OW 6230   6.929   5.504   5.092
  645SOL    HW1 6231   7.019   5.484   5.132
  645SOL    HW2 6232   6.934   5.495   4.993
  646SOL     OW 6233   7.307   0.781   6.651
  646SOL    HW1 6234   7.374   0.716   6.614
  646SOL    HW2 6235   7.243   0.807   6.579
  647SOL     OW 6236   2.209   1.991   1.449
  647SOL    HW1 6237   2.191   2.030   1.358
  647SOL    HW2 6238   2.171   2.052   1.519
  648SOL     OW 6239   1.947   8.657   4.761
  648SOL    HW1 6240   1.861   8.679   4.808
  648SOL    HW2 6241   1.929   8.646   4.663
  649SOL     OW 6242   0.699  10.213   2.575
  649SOL    HW1 6243   0.663  10.193   2.483
  649SOL    HW2 6244   0.760  10.292   2.570
  650SOL     OW 6245   2.876   9.036   2.871
  650SOL    HW1 6246   2.816   9.108   2.905
  650SOL    HW2 6247   2.866   8.954   2.926
  651SOL     OW 6248   7.623   2.060   3.736
  651SOL    HW1 6249   7.532   2.075   3.773
  651SOL    HW2 6250   7.644   2.130   3.668
  652SOL     OW 6251   2.248   3.981   7.144
  652SOL    HW1 6252   2.232   4.044   7.068
  652SOL    HW2 6253   2.163   3.931   7.164
  653SOL     OW 6254   9.343   1.091   4.333
  653SOL    HW1 6255   9.290   1.175   4.327
  653SOL    HW2 6256   9.393   1.089   4.420
  654SOL     OW 6257   2.117   9.436   3.322
  654SOL    HW1 6258   2.056   9.373   3.274
  654SOL    HW2 6259   2.126   9.520   3.268
  655SOL     OW 6260   5.105   8.622   1.267
  655SOL    HW1 6261   5.096   8.717   1.238
  655SOL    HW2 6262   5.180   8.615   1.333
  656SOL     OW 6263   9.402   4.161   0.444
  656SOL    HW1 6264   9.500   4.177   0.443
  656SOL    HW2 6265   9.382   4.070   0.407
  657SOL     OW 6266   1.423   3.469   4.758
  657SOL    HW1 6267   1.406   3.378   4.722
  657SOL    HW2 6268   1.378   3.480   4.846
  658SOL     OW 6269   2.156   6.819   2.808
  658SOL    HW1 6270   2.083   6.772   2.760
  658SOL    HW2 6271   2.223   6.853   2.743
  659SOL     OW 6272   2.715   2.683   1.971
  659SOL    HW1 6273   2.691   2.730   1.886
  659SOL    HW2 6274   2.752   2.593   1.951
  660SOL     OW 6275   5.348   9.419   6.428
  660SOL    HW1 6276   5.344   9.319   6.431
  660SOL    HW2 6277   5.257   9.457   6.444
  661SOL     OW 6278   7.958   3.633   6.155
  661SOL    HW1 6279   7.888   3.564   6.171
  661SOL    HW2 6280   8.048   3.590   6.155
  662SOL     OW 6281   7.699   1.467   7.043
  662SOL    HW1 6282   7.621   1.439   6.986
  662SOL    HW2 6283   7.673   1.544   7.100
  663SOL     OW 6284  10.289   4.061   4.846
  663SOL    HW1 6285  10.310   3.969   4.877
  663SOL    HW2 6286  10.311   4.127   4.919
  664SOL     OW 6287   0.399   0.860   6.891
  664SOL    HW1 6288   0.420   0.922   6.966
  664SOL    HW2 6289   0.303   0.871   6.864
  665SOL     OW 6290   4.282   5.924   4.445
  665SOL    HW1 6291   4.218   5.912   4.521
  665SOL    HW2 6292   4.339   6.004   4.463
  666SOL     OW 6293  10.082   8.840   1.564
  666SOL    HW1 6294  10.146   8.860   1.490
  666SOL    HW2 6295  10.126   8.855   1.652
  667SOL     OW 6296   3.539   1.539   3.520
  667SOL    HW1 6297   3.539   1.600   3.599
  667SOL    HW2 6298   3.503   1.587   3.440
  668SOL     OW 6299   6.025   0.597   2.492
  668SOL    HW1 6300   6.077   0.676   2.528
  668SOL    HW2 6301   6.000   0.615   2.397
  669SOL     OW 6302   4.895   2.304   1.083
  669SOL    HW1 6303   4.806   2.264   1.062
  669SOL    HW2 6304   4.906   2.310   1.182
  670SOL     OW 6305   1.034   7.174   3.359
  670SOL    HW1 6306   1.021   7.270   3.334
  670SOL    HW2 6307   1.090   7.168   3.441
  671SOL     OW 6308   3.762  10.583   1.371
  671SOL    HW1 6309   3.734  10.676   1.397
  671SOL    HW2 6310   3.835  10.588   1.303
  672SOL     OW 6311   3.926   1.130   6.078
  672SOL    HW1 6312   3.869   1.067   6.131
  672SOL    HW2 6313   4.022   1.116   6.101
  673SOL     OW 6314  10.468   8.287   1.751
  673SOL    HW1 6315  10.436   8.232   1.673
  673SOL    HW2 6316  10.389   8.324   1.799
  674SOL     OW 6317   3.067   3.091   0.587
  674SOL    HW1 6318   3.160   3.069   0.556
  674SOL    HW2 6319   3.059   3.189   0.601
  675SOL     OW 6320   2.555   6.764   1.178
  675SOL    HW1 6321   2.497   6.809   1.246
  675SOL    HW2 6322   2.504   6.758   1.091
  676SOL     OW 6323   2.314   0.613   2.068
  676SOL    HW1 6324   2.381   0.648   2.134
  676SOL    HW2 6325   2.262   0.690   2.030
  677SOL     OW 6326   6.733   0.519   0.921
  677SOL    HW1 6327   6.690   0.479   0.840
  677SOL    HW2 6328   6.802   0.586   0.893
  678SOL     OW 6329   0.257   3.448   0.975
  678SOL    HW1 6330   0.281   3.493   1.061
  678SOL    HW2 6331   0.179   3.388   0.989
  679SOL     OW 6332   8.364   6.865   2.825
  679SOL    HW1 6333   8.343   6.779   2.780
  679SOL    HW2 6334   8.309   6.938   2.784
  680SOL     OW 6335  10.166   7.375   3.318
  680SOL    HW1 6336  10.241   7.440   3.330
  680SOL    HW2 6337  10.193   7.304   3.253
  681SOL     OW 6338   5.470   5.069   4.783
  681SOL    HW1 6339   5.455   5.161   4.745
  681SOL    HW2 6340   5.415   5.003   4.732
  682SOL     OW 6341   5.999   0.180   2.385
  682SOL    HW1 6342   6.049   0.167   2.299
  682SOL    HW2 6343   6.049   0.245   2.442
  683SOL     OW 6344   4.796   4.071   1.337
  683SOL    HW1 6345   4.791   4.119   1.425
  683SOL    HW2 6346   4.890   4.042   1.321
  684SOL     OW 6347   3.688  10.175   3.702
  684SOL    HW1 6348   3.668  10.208   3.610
  684SOL    HW2 6349   3.648  10.084   3.714
  685SOL     OW 6350   4.477   4.169   5.457
  685SOL    HW1 6351   4.478   4.166   5.557
  685SOL    HW2 6352   4.521   4.253   5.426
  686SOL     OW 6353   4.669   6.611   3.619
  686SOL    HW1 6354   4.758   6.625   3.662
  686SOL    HW2 6355   4.631   6.699   3.590
  687SOL     OW 6356   8.775  10.503   1.320
  687SOL    HW1 6357   8.739  10.586   1.278
  687SOL    HW2 6358   8.732  10.423   1.279
  688SOL     OW 6359   2.096   4.593   0.750
  688SOL    HW1 6360   2.064   4.527   0.817
  688SOL    HW2 6361   2.196   4.592   0.747
  689SOL     OW 6362   3.003   4.995   1.745
  689SOL    HW1 6363   2.988   5.038   1.834
  689SOL    HW2 6364   3.099   4.970   1.735
  690SOL     OW 6365   5.668   2.149   5.228
  690SOL    HW1 6366   5.629   2.095   5.302
  690SOL    HW2 6367   5.767   2.134   5.224
  691SOL     OW 6368   5.503   4.508   6.627
  691SOL    HW1 6369   5.585   4.565   6.637
  691SOL    HW2 6370   5.500   4.469   6.535
  692SOL     OW 6371   2.037   4.310   4.392
  692SOL    HW1 6372   2.105   4.365   4.441
  692SOL    HW2 6373   2.077   4.277   4.306
  693SOL     OW 6374   6.042   9.267   7.412
  693SOL    HW1 6375   6.089   9.191   7.457
  693SOL    HW2 6376   5.944   9.246   7.405
  694SOL     OW 6377   9.560   9.476   1.469
  694SOL    HW1 6378   9.479   9.466   1.411
  694SOL    HW2 6379   9.642   9.470   1.413
  695SOL     OW 6380   6.250   6.436   6.871
  695SOL    HW1 6381   6.257   6.524   6.823
  695SOL    HW2 6382   6.274   6.449   6.967
  696SOL     OW 6383   7.080   9.773   7.186
  696SOL    HW1 6384   7.173   9.737   7.172
  696SOL    HW2 6385   7.020   9.741   7.114
  697SOL     OW 6386   2.601   7.000   6.747
  697SOL    HW1 6387   2.681   6.941   6.731
  697SOL    HW2 6388   2.566   7.032   6.659
  698SOL     OW 6389   6.539   9.296   2.413
  698SOL    HW1 6390   6.622   9.280   2.359
  698SOL    HW2 6391   6.540   9.237   2.494
  699SOL     OW 6392   3.786   4.722   5.307
  699SOL    HW1 6393   3.769   4.655   5.380
  699SOL    HW2 6394   3.767   4.680   5.218
  700SOL     OW 6395  10.292   0.870   2.032
  700SOL    HW1 6396  10.363   0.851   1.964
  700SOL    HW2 6397  10.315   0.954   2.082
  701SOL     OW 6398   1.926   7.194   2.086
  701SOL    HW1 6399   1.830   7.168   2.079
  701SOL    HW2 6400   1.950   7.254   2.010
  702SOL     OW 6401   6.584   9.771   1.568
  702SOL    HW1 6402   6.660   9.827   1.599
  702SOL    HW2 6403   6.529   9.823   1.502
  703SOL     OW 6404   3.028   8.750   3.654
  703SOL    HW1 6405   3.061   8.732   3.747
  703SOL    HW2 6406   2.967   8.830   3.655
  704SOL     OW 6407   6.630   7.175   6.414
  704SOL    HW1 6408   6.533   7.199   6.417
  704SOL    HW2 6409   6.647   7.095   6.471
  705SOL     OW 6410   2.748   0.872   5.867
  705SOL    HW1 6411   2.720   0.879   5.963
  705SOL    HW2 6412   2.834   0.821   5.861
  706SOL     OW 6413   2.360   1.499   0.106
  706SOL    HW1 6414   2.400   1.430   0.167
  706SOL    HW2 6415   2.365   1.589   0.150
  707SOL     OW 6416   4.941   7.350   7.048
  707SOL    HW1 6417   4.921   7.301   7.134
  707SOL    HW2 6418   4.901   7.441   7.052
  708SOL     OW 6419   9.723   5.373   1.052
  708SOL    HW1 6420   9.799   5.378   0.988
  708SOL    HW2 6421   9.751   5.323   1.134
  709SOL     OW 6422   5.218   4.387   6.161
  709SOL    HW1 6423   5.272   4.468   6.186
  709SOL    HW2 6424   5.209   4.382   6.062
  710SOL     OW 6425   5.245   6.671   1.829
  710SOL    HW1 6426   5.178   6.597   1.842
  710SOL    HW2 6427   5.322   6.657   1.891
  711SOL     OW 6428  10.227   7.640   6.454
  711SOL    HW1 6429  10.228   7.668   6.358
  711SOL    HW2 6430  10.305   7.679   6.501
  712SOL     OW 6431   9.142   5.948   0.520
  712SOL    HW1 6432   9.099   6.039   0.521
  712SOL    HW2 6433   9.175   5.925   0.611
  713SOL     OW 6434   7.843   5.161   4.013
  713SOL    HW1 6435   7.863   5.226   3.940
  713SOL    HW2 6436   7.922   5.100   4.025
  714SOL     OW 6437   3.253   2.858   3.569
  714SOL    HW1 6438   3.175   2.796   3.576
  714SOL    HW2 6439   3.247   2.908   3.482
  715SOL     OW 6440   1.003   1.902   0.263
  715SOL    HW1 6441   0.924   1.890   0.203
  715SOL    HW2 6442   1.020   2.000   0.277
  716SOL     OW 6443   5.714   0.620   6.065
  716SOL    HW1 6444   5.781   0.649   6.133
  716SOL    HW2 6445   5.656   0.549   6.104
  717SOL     OW 6446   5.388   7.822   1.010
  717SOL    HW1 6447   5.308   7.772   1.042
  717SOL    HW2 6448   5.429   7.773   0.933
  718SOL     OW 6449   8.208   8.275   6.507
  718SOL    HW1 6450   8.295   8.325   6.507
  718SOL    HW2 6451   8.223   8.182   6.540
  719SOL     OW 6452   3.725   1.596   1.030
  719SOL    HW1 6453   3.762   1.689   1.025
  719SOL    HW2 6454   3.772   1.538   0.964
  720SOL     OW 6455   5.852   2.122   1.321
  720SOL    HW1 6456   5.916   2.050   1.296
  720SOL    HW2 6457   5.769   2.081   1.359
  721SOL     OW 6458  10.360   0.048   1.412
  721SOL    HW1 6459  10.312   0.012   1.332
  721SOL    HW2 6460  10.371   0.147   1.402
  722SOL     OW 6461   5.316   7.064   2.843
  722SOL    HW1 6462   5.268   7.147   2.869
  722SOL    HW2 6463   5.340   7.011   2.925
  723SOL     OW 6464   7.657   0.168   3.823
  723SOL    HW1 6465   7.749   0.182   3.858
  723SOL    HW2 6466   7.591   0.182   3.897
  724SOL     OW 6467   2.535   4.865   3.977
  724SOL    HW1 6468   2.611   4.914   4.020
  724SOL    HW2 6469   2.470   4.930   3.939
  725SOL     OW 6470   0.862   4.269   0.075
  725SOL    HW1 6471   0.938   4.333   0.069
  725SOL    HW2 6472   0.827   4.250  -0.017
  726SOL     OW 6473   6.160   0.401   5.881
  726SOL    HW1 6474   6.153   0.420   5.783
  726SOL    HW2 6475   6.255   0.385   5.906
  727SOL     OW 6476   7.158   9.199   7.112
  727SOL    HW1 6477   7.248   9.200   7.157
  727SOL    HW2 6478   7.154   9.274   7.045
  728SOL     OW 6479   2.901   7.097   5.089
  728SOL    HW1 6480   2.863   7.077   5.179
  728SOL    HW2 6481   2.995   7.130   5.099
  729SOL     OW 6482   5.940   5.991   5.006
  729SOL    HW1 6483   5.891   5.987   4.919
  729SOL    HW2 6484   5.889   6.047   5.071
  730SOL     OW 6485   8.012   2.967   2.023
  730SOL    HW1 6486   7.940   2.898   2.016
  730SOL    HW2 6487   7.973   3.052   2.059
  731SOL     OW 6488   5.260   5.092   1.046
  731SOL    HW1 6489   5.252   4.994   1.065
  731SOL    HW2 6490   5.263   5.143   1.133
  732SOL     OW 6491   1.567   6.742   1.087
  732SOL    HW1 6492   1.525   6.779   1.004
  732SOL    HW2 6493   1.566   6.643   1.083
  733SOL     OW 6494   0.051   3.898   2.566
  733SOL    HW1 6495   0.131   3.902   2.627
  733SOL    HW2 6496   0.024   3.991   2.542
  734SOL     OW 6497   1.089   5.120   0.213
  734SOL    HW1 6498   1.127   5.204   0.172
  734SOL    HW2 6499   1.087   5.048   0.144
  735SOL     OW 6500   4.395   4.981   4.633
  735SOL    HW1 6501   4.347   4.895   4.612
  735SOL    HW2 6502   4.492   4.962   4.643
  736SOL     OW 6503   5.544   1.299   6.571
  736SOL    HW1 6504   5.588   1.386   6.593
  736SOL    HW2 6505   5.540   1.242   6.653
  737SOL     OW 6506   0.556   3.806   2.675
  737SOL    HW1 6507   0.513   3.820   2.586
  737SOL    HW2 6508   0.642   3.755   2.663
  738SOL     OW 6509   2.816   4.021   2.593
  738SOL    HW1 6510   2.815   3.983   2.685
  738SOL    HW2 6511   2.903   3.998   2.549
  739SOL     OW 6512   3.165   9.139   0.245
  739SOL    HW1 6513   3.224   9.214   0.273
  739SOL    HW2 6514   3.192   9.107   0.154
  740SOL     OW 6515  10.431   0.341   4.528
  740SOL    HW1 6516  10.374   0.371   4.451
  740SOL    HW2 6517  10.374   0.299   4.598
  741SOL     OW 6518  10.581   2.451   0.226
  741SOL    HW1 6519  10.577   2.546   0.259
  741SOL    HW2 6520  10.519   2.440   0.149
  742SOL     OW 6521   1.618   6.768   0.631
  742SOL    HW1 6522   1.556   6.722   0.567
  742SOL    HW2 6523   1.661   6.846   0.585
  743SOL     OW 6524   2.827   7.699   7.084
  743SOL    HW1 6525   2.827   7.693   6.984
  743SOL    HW2 6526   2.743   7.658   7.120
  744SOL     OW 6527   9.301   3.253   4.779
  744SOL    HW1 6528   9.360   3.212   4.849
  744SOL    HW2 6529   9.343   3.241   4.689
  745SOL     OW 6530   9.579   6.909   3.779
  745SOL    HW1 6531   9.660   6.950   3.737
  745SOL    HW2 6532   9.605   6.858   3.860
  746SOL     OW 6533   2.952   6.326   6.569
  746SOL    HW1 6534   2.924   6.303   6.476
  746SOL    HW2 6535   3.035   6.382   6.566
  747SOL     OW 6536   1.854   7.776   1.425
  747SOL    HW1 6537   1.917   7.848   1.396
  747SOL    HW2 6538   1.903   7.708   1.478
  748SOL     OW 6539   1.834   9.793   0.660
  748SOL    HW1 6540   1.874   9.827   0.745
  748SOL    HW2 6541   1.877   9.706   0.635
  749SOL     OW 6542   3.805   4.257   6.558
  749SOL    HW1 6543   3.776   4.314   6.481
  749SOL    HW2 6544   3.799   4.310   6.643
  750SOL     OW 6545   5.324  10.255   0.148
  750SOL    HW1 6546   5.300  10.235   0.244
  750SOL    HW2 6547   5.346  10.352   0.139
  751SOL     OW 6548   6.240   9.306   0.425
  751SOL    HW1 6549   6.222   9.349   0.337
  751SOL    HW2 6550   6.337   9.316   0.447
  752SOL     OW 6551   4.726  10.194   5.575
  752SOL    HW1 6552   4.822  10.183   5.549
  752SOL    HW2 6553   4.709  10.146   5.661
  753SOL     OW 6554   1.016   3.824   4.050
  753SOL    HW1 6555   0.969   3.893   3.995
  753SOL    HW2 6556   1.011   3.736   4.004
  754SOL     OW 6557  10.489   5.131   1.069
  754SOL    HW1 6558  10.525   5.061   1.132
  754SOL    HW2 6559  10.430   5.194   1.120
  755SOL     OW 6560   6.599   0.309   5.610
  755SOL    HW1 6561   6.682   0.289   5.557
  755SOL    HW2 6562   6.560   0.225   5.645
  756SOL     OW 6563   3.308   8.399   1.004
  756SOL    HW1 6564   3.380   8.377   0.939
  756SOL    HW2 6565   3.294   8.321   1.066
  757SOL     OW 6566   0.984   6.193   4.999
  757SOL    HW1 6567   0.987   6.144   4.912
  757SOL    HW2 6568   1.002   6.129   5.074
  758SOL     OW 6569   6.415   6.311   6.696
  758SOL    HW1 6570   6.368   6.263   6.623
  758SOL    HW2 6571   6.349   6.344   6.763
  759SOL     OW 6572   9.571   6.670   2.369
  759SOL    HW1 6573   9.646   6.719   2.414
  759SOL    HW2 6574   9.609   6.604   2.304
  760SOL     OW 6575   4.725  10.517   1.138
  760SOL    HW1 6576   4.798  10.539   1.202
  760SOL    HW2 6577   4.638  10.552   1.173
  761SOL     OW 6578   2.449   0.853   5.342
  761SOL    HW1 6579   2.435   0.763   5.383
  761SOL    HW2 6580   2.415   0.852   5.248
  762SOL     OW 6581   5.345   2.430   4.854
  762SOL    HW1 6582   5.389   2.485   4.783
  762SOL    HW2 6583   5.284   2.488   4.908
  763SOL     OW 6584   5.586   1.061   2.808
  763SOL    HW1 6585   5.677   1.072   2.766
  763SOL    HW2 6586   5.576   1.127   2.883
  764SOL     OW 6587   2.673   4.265   0.978
  764SOL    HW1 6588   2.739   4.232   1.046
  764SOL    HW2 6589   2.583   4.273   1.021
  765SOL     OW 6590  10.430   7.231   5.702
  765SOL    HW1 6591  10.400   7.259   5.611
  765SOL    HW2 6592  10.357   7.248   5.768
  766SOL     OW 6593   4.461   9.389   7.114
  766SOL    HW1 6594   4.471   9.419   7.208
  766SOL    HW2 6595   4.480   9.291   7.107
  767SOL     OW 6596   3.923   7.308   4.414
  767SOL    HW1 6597   3.935   7.357   4.500
  767SOL    HW2 6598   3.832   7.265   4.412
  768SOL     OW 6599   3.397   9.766   6.953
  768SOL    HW1 6600   3.389   9.776   6.854
  768SOL    HW2 6601   3.425   9.854   6.993
  769SOL     OW 6602   2.000   5.741   5.036
  769SOL    HW1 6603   2.008   5.643   5.056
  769SOL    HW2 6604   1.928   5.780   5.093
  770SOL     OW 6605   7.259   1.899   7.402
  770SOL    HW1 6606   7.305   1.982   7.371
  770SOL    HW2 6607   7.326   1.826   7.414
  771SOL     OW 6608  10.169   1.212   5.615
  771SOL    HW1 6609  10.128   1.153   5.544
  771SOL    HW2 6610  10.196   1.156   5.693
  772SOL     OW 6611  10.306   8.120   2.349
  772SOL    HW1 6612  10.295   8.219   2.345
  772SOL    HW2 6613  10.313   8.091   2.445
  773SOL     OW 6614   5.827   1.766   6.013
  773SOL    HW1 6615   5.779   1.827   6.076
  773SOL    HW2 6616   5.863   1.687   6.064
  774SOL     OW 6617   5.010   8.360   2.070
  774SOL    HW1 6618   5.037   8.279   2.122
  774SOL    HW2 6619   4.919   8.345   2.031
  775SOL     OW 6620   7.495   3.551   5.935
  775SOL    HW1 6621   7.538   3.637   5.962
  775SOL    HW2 6622   7.561   3.477   5.940
  776SOL     OW 6623   9.897   2.736   7.243
  776SOL    HW1 6624   9.811   2.735   7.294
  776SOL    HW2 6625   9.881   2.764   7.149
  777SOL     OW 6626   0.885   6.343   6.633
  777SOL    HW1 6627   0.830   6.412   6.586
  777SOL    HW2 6628   0.927   6.384   6.714
  778SOL     OW 6629   3.823   4.229   5.705
  778SOL    HW1 6630   3.749   4.224   5.639
  778SOL    HW2 6631   3.900   4.280   5.666
  779SOL     OW 6632   7.691   1.141   4.479
  779SOL    HW1 6633   7.596   1.143   4.447
  779SOL    HW2 6634   7.705   1.216   4.544
  780SOL     OW 6635  10.399   8.952   6.576
  780SOL    HW1 6636  10.372   8.879   6.513
  780SOL    HW2 6637  10.320   9.010   6.596
  781SOL     OW 6638   9.489   5.022   2.355
  781SOL    HW1 6639   9.572   5.002   2.303
  781SOL    HW2 6640   9.413   5.034   2.291
  782SOL     OW 6641   4.086   3.198   2.231
  782SOL    HW1 6642   4.107   3.292   2.203
  782SOL    HW2 6643   4.162   3.139   2.206
  783SOL     OW 6644   2.001   6.206   2.961
  783SOL    HW1 6645   1.963   6.212   2.869
  783SOL    HW2 6646   1.952   6.136   3.012
  784SOL     OW 6647   1.279   6.781   6.927
  784SOL    HW1 6648   1.222   6.849   6.881
  784SOL    HW2 6649   1.319   6.719   6.859
  785SOL     OW 6650   4.497   0.017   0.327
  785SOL    HW1 6651   4.528   0.099   0.279
  785SOL    HW2 6652   4.440  -0.038   0.267
  786SOL     OW 6653   3.873   4.187   7.466
  786SOL    HW1 6654   3.784   4.164   7.428
  786SOL    HW2 6655   3.864   4.262   7.531
  787SOL     OW 6656   7.891   7.144   7.267
  787SOL    HW1 6657   7.873   7.132   7.170
  787SOL    HW2 6658   7.979   7.104   7.290
  788SOL     OW 6659   0.367   7.370   1.560
  788SOL    HW1 6660   0.456   7.390   1.519
  788SOL    HW2 6661   0.318   7.455   1.578
  789SOL     OW 6662   4.534   6.852   2.227
  789SOL    HW1 6663   4.499   6.917   2.160
  789SOL    HW2 6664   4.458   6.807   2.273
  790SOL     OW 6665  10.440   6.302   1.445
  790SOL    HW1 6666  10.424   6.324   1.349
  790SOL    HW2 6667  10.393   6.369   1.503
  791SOL     OW 6668   3.449   5.159   5.791
  791SOL    HW1 6669   3.398   5.073   5.784
  791SOL    HW2 6670   3.547   5.139   5.788
  792SOL     OW 6671  10.494   0.170   6.929
  792SOL    HW1 6672  10.461   0.110   7.002
  792SOL    HW2 6673  10.593   0.176   6.934
  793SOL     OW 6674   2.782   1.966   4.518
  793SOL    HW1 6675   2.756   1.898   4.449
  793SOL    HW2 6676   2.850   2.028   4.480
  794SOL     OW 6677   0.058  10.475   2.744
  794SOL    HW1 6678   0.049  10.566   2.785
  794SOL    HW2 6679   0.056  10.483   2.644
  795SOL     OW 6680   4.634   5.220   4.487
  795SOL    HW1 6681   4.734   5.233   4.487
  795SOL    HW2 6682   4.600   5.231   4.580
  796SOL     OW 6683   8.695   8.692   6.936
  796SOL    HW1 6684   8.648   8.773   6.901
  796SOL    HW2 6685   8.713   8.628   6.861
  797SOL     OW 6686   8.162   6.750   0.965
  797SOL    HW1 6687   8.155   6.695   0.882
  797SOL    HW2 6688   8.209   6.697   1.036
  798SOL     OW 6689   2.655   9.828   5.499
  798SOL    HW1 6690   2.720   9.895   5.535
  798SOL    HW2 6691   2.588   9.875   5.441
  799SOL     OW 6692   2.942   1.735   3.400
  799SOL    HW1 6693   3.025   1.790   3.391
  799SOL    HW2 6694   2.953   1.650   3.348
  800SOL     OW 6695   5.715   1.064   3.218
  800SOL    HW1 6696   5.710   1.148   3.272
  800SOL    HW2 6697   5.702   0.985   3.278
  801SOL     OW 6698   0.042   7.346   4.596
  801SOL    HW1 6699   0.116   7.288   4.561
  801SOL    HW2 6700  -0.032   7.349   4.529
  802SOL     OW 6701   6.485   7.628   5.534
  802SOL    HW1 6702   6.406   7.671   5.577
  802SOL    HW2 6703   6.558   7.617   5.602
  803SOL     OW 6704   6.291   7.151   0.569
  803SOL    HW1 6705   6.358   7.078   0.581
  803SOL    HW2 6706   6.328   7.219   0.506
  804SOL     OW 6707   4.328   3.470   6.235
  804SOL    HW1 6708   4.350   3.519   6.319
  804SOL    HW2 6709   4.257   3.520   6.185
  805SOL     OW 6710   6.318   8.386   1.492
  805SOL    HW1 6711   6.412   8.372   1.462
  805SOL    HW2 6712   6.267   8.301   1.481
  806SOL     OW 6713   3.705   9.137   0.150
  806SOL    HW1 6714   3.681   9.202   0.078
  806SOL    HW2 6715   3.694   9.044   0.115
  807SOL     OW 6716   2.007   3.427   7.381
  807SOL    HW1 6717   2.015   3.456   7.285
  807SOL    HW2 6718   2.093   3.444   7.428
  808SOL     OW 6719   4.160   9.888   3.563
  808SOL    HW1 6720   4.069   9.921   3.591
  808SOL    HW2 6721   4.217   9.876   3.645
  809SOL     OW 6722   0.719   2.461   7.157
  809SOL    HW1 6723   0.642   2.523   7.165
  809SOL    HW2 6724   0.800   2.511   7.126
  810SOL     OW 6725  10.377   7.977   1.901
  810SOL    HW1 6726  10.312   8.014   1.966
  810SOL    HW2 6727  10.421   8.052   1.851
  811SOL     OW 6728   2.590   2.182   1.013
  811SOL    HW1 6729   2.549   2.245   0.947
  811SOL    HW2 6730   2.575   2.088   0.983
  812SOL     OW 6731   5.123   5.567   0.257
  812SOL    HW1 6732   5.085   5.559   0.349
  812SOL    HW2 6733   5.182   5.647   0.252
  813SOL     OW 6734   4.582   0.518   2.915
  813SOL    HW1 6735   4.588   0.487   3.010
  813SOL    HW2 6736   4.591   0.440   2.854
  814SOL     OW 6737   1.408   0.455   4.161
  814SOL    HW1 6738   1.466   0.390   4.210
  814SOL    HW2 6739   1.386   0.418   4.071
  815SOL     OW 6740   6.890   5.916   3.830
  815SOL    HW1 6741   6.976   5.931   3.781
  815SOL    HW2 6742   6.893   5.826   3.874
  816SOL     OW 6743   6.369   4.645   6.489
  816SOL    HW1 6744   6.395   4.741   6.488
  816SOL    HW2 6745   6.269   4.637   6.480
  817SOL     OW 6746   3.706  10.408   2.123
  817SOL    HW1 6747   3.692  10.309   2.118
  817SOL    HW2 6748   3.753  10.440   2.041
  818SOL     OW 6749   5.483   2.631   4.712
  818SOL    HW1 6750   5.490   2.721   4.755
  818SOL    HW2 6751   5.541   2.628   4.631
  819SOL     OW 6752   6.137   3.571   2.290
  819SOL    HW1 6753   6.063   3.564   2.357
  819SOL    HW2 6754   6.185   3.658   2.302
  820SOL     OW 6755   6.310   8.407   0.956
  820SOL    HW1 6756   6.392   8.350   0.958
  820SOL    HW2 6757   6.236   8.357   0.910
  821SOL     OW 6758   2.585   0.849   3.469
  821SOL    HW1 6759   2.503   0.893   3.433
  821SOL    HW2 6760   2.665   0.881   3.418
  822SOL     OW 6761   5.057   2.723   5.801
  822SOL    HW1 6762   4.980   2.778   5.836
  822SOL    HW2 6763   5.069   2.643   5.860
  823SOL     OW 6764   3.831   3.518   3.057
  823SOL    HW1 6765   3.908   3.513   3.120
  823SOL    HW2 6766   3.750   3.548   3.106
  824SOL     OW 6767   1.082   1.079   5.248
  824SOL    HW1 6768   1.105   1.163   5.296
  824SOL    HW2 6769   1.013   1.098   5.178
  825SOL     OW 6770   2.535   4.913   0.537
  825SOL    HW1 6771   2.517   4.822   0.500
  825SOL    HW2 6772   2.629   4.918   0.569
  826SOL     OW 6773   5.297   7.380   0.201
  826SOL    HW1 6774   5.260   7.473   0.198
  826SOL    HW2 6775   5.290   7.345   0.294
  827SOL     OW 6776   7.910   2.575   6.239
  827SOL    HW1 6777   7.955   2.592   6.152
  827SOL    HW2 6778   7.931   2.482   6.269
  828SOL     OW 6779  10.392   6.368   6.692
  828SOL    HW1 6780  10.378   6.279   6.649
  828SOL    HW2 6781  10.432   6.432   6.627
  829SOL     OW 6782   4.037   7.621   3.593
  829SOL    HW1 6783   4.130   7.585   3.597
  829SOL    HW2 6784   3.982   7.564   3.532
  830SOL     OW 6785   1.710   7.788   7.014
  830SOL    HW1 6786   1.793   7.843   7.004
  830SOL    HW2 6787   1.724   7.699   6.972
  831SOL     OW 6788   2.478   2.529   5.025
  831SOL    HW1 6789   2.560   2.472   5.028
  831SOL    HW2 6790   2.460   2.568   5.115
  832SOL     OW 6791   5.968  10.265   4.817
  832SOL    HW1 6792   6.001  10.214   4.897
  832SOL    HW2 6793   5.892  10.216   4.775
  833SOL     OW 6794  10.548   2.875   4.756
  833SOL    HW1 6795  10.465   2.849   4.706
  833SOL    HW2 6796  10.533   2.964   4.800
  834SOL     OW 6797  10.072   1.721   0.738
  834SOL    HW1 6798  10.053   1.818   0.723
  834SOL    HW2 6799  10.170   1.706   0.736
  835SOL     OW 6800   5.068   4.863   6.942
  835SOL    HW1 6801   4.988   4.832   6.892
  835SOL    HW2 6802   5.103   4.789   6.999
  836SOL     OW 6803  10.464   6.331   6.946
  836SOL    HW1 6804  10.450   6.352   6.850
  836SOL    HW2 6805  10.472   6.232   6.958
  837SOL     OW 6806   5.034   9.449   1.647
  837SOL    HW1 6807   4.993   9.420   1.733
  837SOL    HW2 6808   5.105   9.517   1.665
  838SOL     OW 6809   6.165   9.925   3.384
  838SOL    HW1 6810   6.179   9.826   3.376
  838SOL    HW2 6811   6.121   9.959   3.301
  839SOL     OW 6812   2.295   8.033   5.751
  839SOL    HW1 6813   2.269   8.103   5.684
  839SOL    HW2 6814   2.224   7.964   5.756
  840SOL     OW 6815   5.257   6.808   5.798
  840SOL    HW1 6816   5.298   6.728   5.754
  840SOL    HW2 6817   5.219   6.868   5.727
  841SOL     OW 6818   1.385   0.452   2.854
  841SOL    HW1 6819   1.342   0.531   2.898
  841SOL    HW2 6820   1.485   0.462   2.857
  842SOL     OW 6821   7.347   1.834   2.833
  842SOL    HW1 6822   7.309   1.745   2.806
  842SOL    HW2 6823   7.286   1.907   2.802
  843SOL     OW 6824   8.221   0.867   4.018
  843SOL    HW1 6825   8.282   0.895   3.944
  843SOL    HW2 6826   8.251   0.777   4.053
  844SOL     OW 6827   3.729   3.094   6.752
  844SOL    HW1 6828   3.819   3.136   6.750
  844SOL    HW2 6829   3.735   2.999   6.720
  845SOL     OW 6830   2.570   5.930   7.361
  845SOL    HW1 6831   2.491   5.973   7.316
  845SOL    HW2 6832   2.566   5.949   7.459
  846SOL     OW 6833   3.995   6.017   2.164
  846SOL    HW1 6834   4.068   6.040   2.100
  846SOL    HW2 6835   3.984   5.918   2.168
  847SOL     OW 6836   7.588   3.752   4.595
  847SOL    HW1 6837   7.492   3.775   4.582
  847SOL    HW2 6838   7.623   3.801   4.675
  848SOL     OW 6839   8.668   8.517   0.566
  848SOL    HW1 6840   8.727   8.595   0.586
  848SOL    HW2 6841   8.720   8.432   0.579
  849SOL     OW 6842   9.736   4.033   2.260
  849SOL    HW1 6843   9.718   3.968   2.334
  849SOL    HW2 6844   9.835   4.042   2.247
  850SOL     OW 6845   5.668  10.515   4.736
  850SOL    HW1 6846   5.762  10.545   4.722
  850SOL    HW2 6847   5.639  10.458   4.659
  851SOL     OW 6848   4.571   1.746   0.860
  851SOL    HW1 6849   4.611   1.735   0.769
  851SOL    HW2 6850   4.635   1.793   0.920
  852SOL     OW 6851   1.373   0.669   3.547
  852SOL    HW1 6852   1.447   0.716   3.500
  852SOL    HW2 6853   1.385   0.570   3.539
  853SOL     OW 6854   0.114   3.105   2.773
  853SOL    HW1 6855   0.171   3.047   2.830
  853SOL    HW2 6856   0.035   3.053   2.739
  854SOL     OW 6857   2.807   9.502   0.381
  854SOL    HW1 6858   2.855   9.458   0.456
  854SOL    HW2 6859   2.849   9.591   0.362
  855SOL     OW 6860   5.819   7.275   1.362
  855SOL    HW1 6861   5.814   7.306   1.456
  855SOL    HW2 6862   5.749   7.320   1.307
  856SOL     OW 6863   7.009   3.738   6.470
  856SOL    HW1 6864   7.009   3.650   6.518
  856SOL    HW2 6865   7.059   3.806   6.524
  857SOL     OW 6866   4.975   7.211   5.850
  857SOL    HW1 6867   4.962   7.253   5.939
  857SOL    HW2 6868   5.042   7.264   5.797
  858SOL     OW 6869   8.083   2.995   4.109
  858SOL    HW1 6870   8.162   2.961   4.160
  858SOL    HW2 6871   8.039   3.067   4.162
  859SOL     OW 6872   4.557   2.706   3.445
  859SOL    HW1 6873   4.560   2.730   3.542
  859SOL    HW2 6874   4.642   2.737   3.400
  860SOL     OW 6875   0.923   4.321   1.371
  860SOL    HW1 6876   0.868   4.255   1.319
  860SOL    HW2 6877   0.869   4.357   1.446
  861SOL     OW 6878   1.069   0.253   4.809
  861SOL    HW1 6879   1.047   0.338   4.857
  861SOL    HW2 6880   1.087   0.180   4.876
  862SOL     OW 6881   7.569   3.051   7.255
  862SOL    HW1 6882   7.543   3.036   7.160
  862SOL    HW2 6883   7.570   3.149   7.275
  863SOL     OW 6884   6.511   5.697   5.367
  863SOL    HW1 6885   6.511   5.749   5.453
  863SOL    HW2 6886   6.578   5.623   5.373
  864SOL     OW 6887   1.430   2.038   6.581
  864SOL    HW1 6888   1.526   2.065   6.582
  864SOL    HW2 6889   1.417   1.962   6.517
  865SOL     OW 6890   9.195   4.991   0.163
  865SOL    HW1 6891   9.217   5.087   0.144
  865SOL    HW2 6892   9.242   4.932   0.097
  866SOL     OW 6893   4.722   2.309   6.210
  866SOL    HW1 6894   4.647   2.374   6.222
  866SOL    HW2 6895   4.712   2.262   6.123
  867SOL     OW 6896   4.482   9.479   6.194
  867SOL    HW1 6897   4.564   9.458   6.247
  867SOL    HW2 6898   4.404   9.429   6.231
  868SOL     OW 6899   3.849  10.514   0.975
  868SOL    HW1 6900   3.885  10.552   0.891
  868SOL    HW2 6901   3.805  10.426   0.956
  869SOL     OW 6902   4.569   1.299   5.094
  869SOL    HW1 6903   4.662   1.263   5.083
  869SOL    HW2 6904   4.542   1.290   5.190
  870SOL     OW 6905   0.020   2.608   0.439
  870SOL    HW1 6906   0.066   2.529   0.480
  870SOL    HW2 6907   0.023   2.685   0.503
  871SOL     OW 6908   9.253   7.337   4.281
  871SOL    HW1 6909   9.313   7.263   4.310
  871SOL    HW2 6910   9.309   7.411   4.242
  872SOL     OW 6911   0.870   8.935   6.115
  872SOL    HW1 6912   0.867   8.901   6.209
  872SOL    HW2 6913   0.876   8.857   6.052
  873SOL     OW 6914   1.352   9.280   2.047
  873SOL    HW1 6915   1.315   9.345   2.113
  873SOL    HW2 6916   1.407   9.328   1.979
  874SOL     OW 6917   5.911   8.556   2.647
  874SOL    HW1 6918   5.817   8.540   2.618
  874SOL    HW2 6919   5.935   8.491   2.719
  875SOL     OW 6920   1.158   0.855   4.050
  875SOL    HW1 6921   1.172   0.762   4.015
  875SOL    HW2 6922   1.247   0.896   4.072
  876SOL     OW 6923   6.506   8.599   6.872
  876SOL    HW1 6924   6.550   8.512   6.854
  876SOL    HW2 6925   6.408   8.585   6.889
  877SOL     OW 6926   3.951   4.209   0.142
  877SOL    HW1 6927   3.868   4.250   0.180
  877SOL    HW2 6928   4.023   4.278   0.136
  878SOL     OW 6929   3.522   1.759   1.244
  878SOL    HW1 6930   3.542   1.763   1.342
  878SOL    HW2 6931   3.588   1.815   1.194
  879SOL     OW 6932   4.253   6.837   7.369
  879SOL    HW1 6933   4.288   6.929   7.389
  879SOL    HW2 6934   4.171   6.844   7.312
  880SOL     OW 6935   2.998   2.048   0.618
  880SOL    HW1 6936   2.966   2.028   0.710
  880SOL    HW2 6937   3.022   1.963   0.571
  881SOL     OW 6938   8.875   0.177   6.793
  881SOL    HW1 6939   8.845   0.082   6.783
  881SOL    HW2 6940   8.795   0.237   6.793
  882SOL     OW 6941   1.046   4.086   6.752
  882SOL    HW1 6942   1.020   4.065   6.658
  882SOL    HW2 6943   0.964   4.111   6.804
  883SOL     OW 6944   1.081   4.430   6.188
  883SOL    HW1 6945   1.039   4.497   6.249
  883SOL    HW2 6946   1.027   4.421   6.104
  884SOL     OW 6947  10.271   3.488   2.852
  884SOL    HW1 6948  10.234   3.520   2.765
  884SOL    HW2 6949  10.364   3.454   2.839
  885SOL     OW 6950   3.575   9.897   1.010
  885SOL    HW1 6951   3.490   9.949   1.008
  885SOL    HW2 6952   3.555   9.799   0.999
  886SOL     OW 6953   8.121   0.992   2.735
  886SOL    HW1 6954   8.112   1.086   2.703
  886SOL    HW2 6955   8.200   0.984   2.795
  887SOL     OW 6956   7.540   5.706   3.306
  887SOL    HW1 6957   7.546   5.801   3.277
  887SOL    HW2 6958   7.626   5.678   3.349
  888SOL     OW 6959   2.810   2.542   4.689
  888SOL    HW1 6960   2.721   2.565   4.651
  888SOL    HW2 6961   2.801   2.527   4.788
  889SOL     OW 6962   2.480   5.670   6.893
  889SOL    HW1 6963   2.459   5.621   6.978
  889SOL    HW2 6964   2.434   5.759   6.894
  890SOL     OW 6965   1.650   8.361   5.272
  890SOL    HW1 6966   1.710   8.362   5.352
  890SOL    HW2 6967   1.705   8.373   5.189
  891SOL     OW 6968  10.102   6.857   2.041
  891SOL    HW1 6969  10.189   6.855   1.992
  891SOL    HW2 6970  10.088   6.769   2.088
  892SOL     OW 6971   9.026   1.579   3.190
  892SOL    HW1 6972   9.122   1.585   3.219
  892SOL    HW2 6973   8.976   1.520   3.253
  893SOL     OW 6974   6.518   0.752   6.070
  893SOL    HW1 6975   6.487   0.657   6.071
  893SOL    HW2 6976   6.506   0.790   5.979
  894SOL     OW 6977  10.529   3.995   3.661
  894SOL    HW1 6978  10.458   3.957   3.721
  894SOL    HW2 6979  10.550   3.930   3.588
  895SOL     OW 6980   8.998   3.178   1.606
  895SOL    HW1 6981   8.929   3.108   1.584
  895SOL    HW2 6982   8.965   3.268   1.577
  896SOL     OW 6983   6.446  10.550   1.040
  896SOL    HW1 6984   6.528  10.492   1.043
  896SOL    HW2 6985   6.469  10.637   0.994
  897SOL     OW 6986   2.005   4.527   7.267
  897SOL    HW1 6987   1.929   4.504   7.327
  897SOL    HW2 6988   2.090   4.528   7.319
  898SOL     OW 6989   9.645   4.332   7.000
  898SOL    HW1 6990   9.688   4.270   6.934
  898SOL    HW2 6991   9.583   4.394   6.952
  899SOL     OW 6992   7.841   3.987   5.887
  899SOL    HW1 6993   7.807   4.076   5.918
  899SOL    HW2 6994   7.829   3.980   5.788
  900SOL     OW 6995   1.459   9.624   7.513
  900SOL    HW1 6996   1.381   9.579   7.470
  900SOL    HW2 6997   1.462   9.720   7.486
  901SOL     OW 6998   9.321   7.237   6.138
  901SOL    HW1 6999   9.226   7.229   6.105
  901SOL    HW2 7000   9.351   7.148   6.173
  902SOL     OW 7001   4.745   1.932   5.604
  902SOL    HW1 7002   4.836   1.929   5.565
  902SOL    HW2 7003   4.716   1.840   5.630
  903SOL     OW 7004   2.992   6.234   4.450
  903SOL    HW1 7005   2.992   6.137   4.425
  903SOL    HW2 7006   3.068   6.253   4.512
  904SOL     OW 7007   3.153  10.321   0.891
  904SOL    HW1 7008   3.213  10.396   0.860
  904SOL    HW2 7009   3.100  10.352   0.969
  905SOL     OW 7010   6.910   4.587   2.696
  905SOL    HW1 7011   6.834   4.605   2.633
  905SOL    HW2 7012   6.968   4.668   2.702
  906SOL     OW 7013   6.834   2.491   4.279
  906SOL    HW1 7014   6.736   2.508   4.267
  906SOL    HW2 7015   6.886   2.561   4.230
  907SOL     OW 7016   6.237   4.982   2.155
  907SOL    HW1 7017   6.305   5.042   2.112
  907SOL    HW2 7018   6.171   4.953   2.086
  908SOL     OW 7019   9.194   1.203   2.758
  908SOL    HW1 7020   9.129   1.223   2.831
  908SOL    HW2 7021   9.160   1.240   2.672
  909SOL     OW 7022   3.110   8.134   6.504
  909SOL    HW1 7023   3.023   8.086   6.513
  909SOL    HW2 7024   3.101   8.226   6.543
  910SOL     OW 7025   6.673   4.777   6.257
  910SOL    HW1 7026   6.666   4.803   6.161
  910SOL    HW2 7027   6.608   4.831   6.311
  911SOL     OW 7028   7.223   1.840   5.987
  911SOL    HW1 7029   7.292   1.911   5.997
  911SOL    HW2 7030   7.238   1.789   5.902
  912SOL     OW 7031   3.350   7.213   1.849
  912SOL    HW1 7032   3.422   7.282   1.855
  912SOL    HW2 7033   3.261   7.257   1.863
  913SOL     OW 7034   2.716   0.643   3.762
  913SOL    HW1 7035   2.660   0.603   3.689
  913SOL    HW2 7036   2.778   0.710   3.722
  914SOL     OW 7037   6.464   6.519   1.229
  914SOL    HW1 7038   6.435   6.502   1.135
  914SOL    HW2 7039   6.411   6.596   1.266
  915SOL     OW 7040   5.902   1.633   5.510
  915SOL    HW1 7041   5.983   1.678   5.548
  915SOL    HW2 7042   5.884   1.548   5.560
  916SOL     OW 7043   6.741   4.493   3.577
  916SOL    HW1 7044   6.706   4.515   3.668
  916SOL    HW2 7045   6.727   4.572   3.517
  917SOL     OW 7046   8.489  10.062  -0.002
  917SOL    HW1 7047   8.449  10.051   0.089
  917SOL    HW2 7048   8.440  10.133  -0.052
  918SOL     OW 7049   7.826   9.734   1.287
  918SOL    HW1 7050   7.857   9.668   1.356
  918SOL    HW2 7051   7.859   9.825   1.311
  919SOL     OW 7052   2.360   4.613   0.729
  919SOL    HW1 7053   2.352   4.663   0.815
  919SOL    HW2 7054   2.431   4.543   0.738
  920SOL     OW 7055   9.294   5.679   2.561
  920SOL    HW1 7056   9.241   5.719   2.487
  920SOL    HW2 7057   9.286   5.736   2.643
  921SOL     OW 7058   4.264   3.249   4.850
  921SOL    HW1 7059   4.280   3.182   4.777
  921SOL    HW2 7060   4.254   3.201   4.937
  922SOL     OW 7061   0.357   0.178   0.039
  922SOL    HW1 7062   0.365   0.093  -0.014
  922SOL    HW2 7063   0.273   0.225   0.014
  923SOL     OW 7064   1.316   4.276   1.452
  923SOL    HW1 7065   1.373   4.358   1.449
  923SOL    HW2 7066   1.344   4.219   1.530
  924SOL     OW 7067   2.079   9.633   3.070
  924SOL    HW1 7068   1.987   9.670   3.058
  924SOL    HW2 7069   2.100   9.569   2.997
  925SOL     OW 7070   3.491  10.505   2.298
  925SOL    HW1 7071   3.414  10.448   2.269
  925SOL    HW2 7072   3.570  10.487   2.239
  926SOL     OW 7073   4.011   1.794   7.478
  926SOL    HW1 7074   4.036   1.859   7.550
  926SOL    HW2 7075   3.913   1.800   7.460
  927SOL     OW 7076   9.800   5.161   6.698
  927SOL    HW1 7077   9.784   5.146   6.601
  927SOL    HW2 7078   9.819   5.258   6.714
  928SOL     OW 7079   9.470   2.250   5.036
  928SOL    HW1 7080   9.504   2.157   5.050
  928SOL    HW2 7081   9.477   2.302   5.122
  929SOL     OW 7082   0.489   5.539   5.627
  929SOL    HW1 7083   0.500   5.615   5.564
  929SOL    HW2 7084   0.416   5.559   5.692
  930SOL     OW 7085   3.119   4.550   3.382
  930SOL    HW1 7086   3.180   4.605   3.440
  930SOL    HW2 7087   3.030   4.595   3.375
  931SOL     OW 7088   6.043   3.654   0.338
  931SOL    HW1 7089   6.083   3.583   0.281
  931SOL    HW2 7090   6.079   3.744   0.311
  932SOL     OW 7091   5.781   5.889   2.840
  932SOL    HW1 7092   5.815   5.798   2.865
  932SOL    HW2 7093   5.757   5.939   2.924
  933SOL     OW 7094   6.129   7.885   5.558
  933SOL    HW1 7095   6.175   7.834   5.485
  933SOL    HW2 7096   6.198   7.933   5.613
  934SOL     OW 7097   5.008  10.614   2.059
  934SOL    HW1 7098   5.034  10.610   1.962
  934SOL    HW2 7099   4.913  10.586   2.069
  935SOL     OW 7100   5.709   4.817   1.374
  935SOL    HW1 7101   5.649   4.787   1.300
  935SOL    HW2 7102   5.759   4.898   1.344
  936SOL     OW 7103   2.171   5.016   1.655
  936SOL    HW1 7104   2.133   5.056   1.738
  936SOL    HW2 7105   2.270   5.031   1.653
  937SOL     OW 7106   4.608  10.533   4.833
  937SOL    HW1 7107   4.580  10.530   4.929
  937SOL    HW2 7108   4.553  10.469   4.780
  938SOL     OW 7109   8.221   7.606   0.937
  938SOL    HW1 7110   8.264   7.517   0.923
  938SOL    HW2 7111   8.122   7.597   0.932
  939SOL     OW 7112   2.722   2.240   1.609
  939SOL    HW1 7113   2.675   2.281   1.531
  939SOL    HW2 7114   2.685   2.149   1.627
  940SOL     OW 7115   7.934   4.399   0.092
  940SOL    HW1 7116   7.880   4.357   0.019
  940SOL    HW2 7117   7.981   4.328   0.144
  941SOL     OW 7118   9.713   8.732   0.656
  941SOL    HW1 7119   9.737   8.816   0.608
  941SOL    HW2 7120   9.706   8.657   0.591
  942SOL     OW 7121   0.012   5.790   4.479
  942SOL    HW1 7122   0.009   5.874   4.534
  942SOL    HW2 7123   0.060   5.719   4.530
  943SOL     OW 7124   4.804   6.845   3.920
  943SOL    HW1 7125   4.733   6.813   3.858
  943SOL    HW2 7126   4.868   6.904   3.871
  944SOL     OW 7127   7.003   2.922   5.064
  944SOL    HW1 7128   6.990   2.940   5.162
  944SOL    HW2 7129   6.915   2.901   5.022
  945SOL     OW 7130   6.351   4.664   0.182
  945SOL    HW1 7131   6.437   4.674   0.233
  945SOL    HW2 7132   6.359   4.588   0.117
  946SOL     OW 7133   1.515   0.974   5.802
  946SOL    HW1 7134   1.417   0.956   5.800
  946SOL    HW2 7135   1.542   1.018   5.716
  947SOL     OW 7136   8.433   6.251   1.249
  947SOL    HW1 7137   8.481   6.214   1.169
  947SOL    HW2 7138   8.338   6.269   1.226
  948SOL     OW 7139   4.253   4.029   2.033
  948SOL    HW1 7140   4.336   4.026   2.089
  948SOL    HW2 7141   4.175   4.052   2.091
  949SOL     OW 7142   3.787   1.600   4.010
  949SOL    HW1 7143   3.868   1.623   3.956
  949SOL    HW2 7144   3.783   1.501   4.023
  950SOL     OW 7145   4.568   1.973   1.749
  950SOL    HW1 7146   4.559   2.066   1.784
  950SOL    HW2 7147   4.641   1.969   1.681
  951SOL     OW 7148   1.371   0.341   2.055
  951SOL    HW1 7149   1.431   0.399   2.000
  951SOL    HW2 7150   1.420   0.258   2.083
  952SOL     OW 7151   1.345  10.465   7.108
  952SOL    HW1 7152   1.357  10.377   7.154
  952SOL    HW2 7153   1.366  10.539   7.171
  953SOL     OW 7154   1.093   2.489   1.321
  953SOL    HW1 7155   1.115   2.578   1.360
  953SOL    HW2 7156   1.175   2.451   1.277
  954SOL     OW 7157   5.516   3.232   0.337
  954SOL    HW1 7158   5.529   3.172   0.259
  954SOL    HW2 7159   5.593   3.295   0.344
  955SOL     OW 7160  10.215   3.766   1.508
  955SOL    HW1 7161  10.269   3.839   1.467
  955SOL    HW2 7162  10.120   3.774   1.479
  956SOL     OW 7163   2.807   2.692   3.561
  956SOL    HW1 7164   2.727   2.693   3.501
  956SOL    HW2 7165   2.875   2.628   3.524
  957SOL     OW 7166   3.423   7.153   2.425
  957SOL    HW1 7167   3.368   7.157   2.341
  957SOL    HW2 7168   3.385   7.084   2.486
  958SOL     OW 7169   5.278   7.962   0.665
  958SOL    HW1 7170   5.334   7.975   0.747
  958SOL    HW2 7171   5.322   7.896   0.604
  959SOL     OW 7172  10.197   6.239   2.131
  959SOL    HW1 7173  10.268   6.211   2.066
  959SOL    HW2 7174  10.164   6.159   2.181
  960SOL     OW 7175   6.869   2.202   2.066
  960SOL    HW1 7176   6.878   2.115   2.114
  960SOL    HW2 7177   6.919   2.198   1.980
  961SOL     OW 7178   0.128   5.922   6.720
  961SOL    HW1 7179   0.160   5.988   6.652
  961SOL    HW2 7180   0.179   5.837   6.711
  962SOL     OW 7181   1.630   3.852   4.190
  962SOL    HW1 7182   1.621   3.819   4.284
  962SOL    HW2 7183   1.620   3.951   4.188
  963SOL     OW 7184   3.764   1.684   5.062
  963SOL    HW1 7185   3.757   1.771   5.112
  963SOL    HW2 7186   3.745   1.699   4.965
  964SOL     OW 7187   3.580   6.186   6.950
  964SOL    HW1 7188   3.525   6.199   7.033
  964SOL    HW2 7189   3.640   6.266   6.938
  965SOL     OW 7190   1.589   5.782   2.256
  965SOL    HW1 7191   1.624   5.873   2.232
  965SOL    HW2 7192   1.646   5.712   2.213
  966SOL     OW 7193   3.260   5.315   7.181
  966SOL    HW1 7194   3.343   5.368   7.200
  966SOL    HW2 7195   3.180   5.370   7.204
  967SOL     OW 7196   4.241   3.567   7.370
  967SOL    HW1 7197   4.332   3.563   7.330
  967SOL    HW2 7198   4.203   3.475   7.377
  968SOL     OW 7199   0.337   1.532   3.054
  968SOL    HW1 7200   0.416   1.515   2.995
  968SOL    HW2 7201   0.264   1.468   3.030
  969SOL     OW 7202   5.349   6.720   7.434
  969SOL    HW1 7203   5.288   6.705   7.356
  969SOL    HW2 7204   5.351   6.817   7.457
  970SOL     OW 7205   1.072   2.003   7.248
  970SOL    HW1 7206   1.028   2.066   7.312
  970SOL    HW2 7207   1.124   1.934   7.299
  971SOL     OW 7208   9.349  10.218   1.533
  971SOL    HW1 7209   9.408  10.138   1.539
  971SOL    HW2 7210   9.405  10.300   1.519
  972SOL     OW 7211   4.707  10.129   4.323
  972SOL    HW1 7212   4.698  10.073   4.241
  972SOL    HW2 7213   4.777  10.089   4.383
  973SOL     OW 7214   3.109   0.325   1.399
  973SOL    HW1 7215   3.041   0.389   1.364
  973SOL    HW2 7216   3.177   0.306   1.328
  974SOL     OW 7217  10.235   6.985   1.273
  974SOL    HW1 7218  10.207   7.040   1.351
  974SOL    HW2 7219  10.325   7.015   1.241
  975SOL     OW 7220   9.616   4.854   6.808
  975SOL    HW1 7221   9.668   4.936   6.834
  975SOL    HW2 7222   9.533   4.848   6.863
  976SOL     OW 7223   5.603   1.956   5.427
  976SOL    HW1 7224   5.574   2.014   5.503
  976SOL    HW2 7225   5.543   1.876   5.422
  977SOL     OW 7226   7.581   0.756   6.469
  977SOL    HW1 7227   7.575   0.851   6.437
  977SOL    HW2 7228   7.669   0.742   6.514
  978SOL     OW 7229   3.576   3.578   3.206
  978SOL    HW1 7230   3.531   3.668   3.205
  978SOL    HW2 7231   3.507   3.507   3.221
  979SOL     OW 7232   2.891   2.978   7.296
  979SOL    HW1 7233   2.921   3.021   7.210
  979SOL    HW2 7234   2.908   2.879   7.291
  980SOL     OW 7235   2.508   8.684   1.260
  980SOL    HW1 7236   2.485   8.601   1.209
  980SOL    HW2 7237   2.493   8.669   1.357
  981SOL     OW 7238   8.320   1.057   0.940
  981SOL    HW1 7239   8.298   1.151   0.968
  981SOL    HW2 7240   8.239   1.000   0.950
  982SOL     OW 7241   2.259   4.488   4.996
  982SOL    HW1 7242   2.343   4.449   5.033
  982SOL    HW2 7243   2.281   4.551   4.921
  983SOL     OW 7244   4.400   7.621   7.259
  983SOL    HW1 7245   4.364   7.652   7.347
  983SOL    HW2 7246   4.433   7.527   7.267
  984SOL     OW 7247   5.470   6.665   4.897
  984SOL    HW1 7248   5.401   6.645   4.826
  984SOL    HW2 7249   5.424   6.679   4.985
  985SOL     OW 7250   1.912   0.777   1.324
  985SOL    HW1 7251   1.919   0.712   1.249
  985SOL    HW2 7252   1.929   0.731   1.411
  986SOL     OW 7253   3.459   4.547   0.780
  986SOL    HW1 7254   3.428   4.469   0.833
  986SOL    HW2 7255   3.392   4.568   0.709
  987SOL     OW 7256   6.608   5.638   2.262
  987SOL    HW1 7257   6.671   5.564   2.286
  987SOL    HW2 7258   6.643   5.686   2.182
  988SOL     OW 7259   4.406   5.548   0.356
  988SOL    HW1 7260   4.322   5.541   0.409
  988SOL    HW2 7261   4.384   5.568   0.260
  989SOL     OW 7262   6.175   5.797   4.079
  989SOL    HW1 7263   6.270   5.767   4.065
  989SOL    HW2 7264   6.172   5.896   4.086
  990SOL     OW 7265   4.817   0.756   2.797
  990SOL    HW1 7266   4.886   0.776   2.867
  990SOL    HW2 7267   4.818   0.658   2.776
  991SOL     OW 7268   1.573   8.723   3.710
  991SOL    HW1 7269   1.486   8.698   3.752
  991SOL    HW2 7270   1.558   8.750   3.614
  992SOL     OW 7271   3.248   1.496   3.137
  992SOL    HW1 7272   3.164   1.542   3.108
  992SOL    HW2 7273   3.285   1.443   3.060
  993SOL     OW 7274   4.237   0.487   5.531
  993SOL    HW1 7275   4.159   0.426   5.526
  993SOL    HW2 7276   4.262   0.517   5.439
  994SOL     OW 7277   1.711   5.988   2.139
  994SOL    HW1 7278   1.673   6.078   2.114
  994SOL    HW2 7279   1.786   5.966   2.078
  995SOL     OW 7280   5.069   8.307   5.463
  995SOL    HW1 7281   5.056   8.397   5.504
  995SOL    HW2 7282   5.145   8.260   5.509
  996SOL     OW 7283  10.341   4.865   6.531
  996SOL    HW1 7284  10.372   4.914   6.450
  996SOL    HW2 7285  10.393   4.780   6.541
  997SOL     OW 7286   6.453  10.133   5.810
  997SOL    HW1 7287   6.446  10.218   5.863
  997SOL    HW2 7288   6.373  10.124   5.752
  998SOL     OW 7289   8.967   6.057   2.821
  998SOL    HW1 7290   8.947   6.037   2.725
  998SOL    HW2 7291   9.022   6.140   2.827
  999SOL     OW 7292   1.322   7.034   5.549
  999SOL    HW1 7293   1.368   7.023   5.461
  999SOL    HW2 7294   1.327   6.949   5.601
 1000SOL     OW 7295   9.030   7.135   0.183
 1000SOL    HW1 7296   8.986   7.046   0.171
 1000SOL    HW2 7297   8.997   7.177   0.268
 1001SOL     OW 7298   3.643  10.004   4.839
 1001SOL    HW1 7299   3.562  10.043   4.883
 1001SOL    HW2 7300   3.685   9.937   4.900
 1002SOL     OW 7301   9.815   8.354   6.240
 1002SOL    HW1 7302   9.716   8.349   6.252
 1002SOL    HW2 7303   9.836   8.404   6.156
 1003SOL     OW 7304   3.955   1.654   6.325
 1003SOL    HW1 7305   3.955   1.554   6.337
 1003SOL    HW2 7306   4.015   1.696   6.393
 1004SOL     OW 7307   5.155   7.828   6.841
 1004SOL    HW1 7308   5.079   7.765   6.826
 1004SOL    HW2 7309   5.221   7.786   6.904
 1005SOL     OW 7310   5.413   9.995   5.870
 1005SOL    HW1 7311   5.388   9.991   5.966
 1005SOL    HW2 7312   5.346  10.050   5.820
 1006SOL     OW 7313   3.048   9.848   4.416
 1006SOL    HW1 7314   3.113   9.772   4.412
 1006SOL    HW2 7315   3.047   9.896   4.328
 1007SOL     OW 7316   3.507   7.738   6.542
 1007SOL    HW1 7317   3.428   7.780   6.497
 1007SOL    HW2 7318   3.475   7.663   6.601
 1008SOL     OW 7319   2.260   8.382   1.425
 1008SOL    HW1 7320   2.270   8.373   1.326
 1008SOL    HW2 7321   2.214   8.302   1.462
 1009SOL     OW 7322  10.578   7.994   1.014
 1009SOL    HW1 7323  10.668   8.023   0.981
 1009SOL    HW2 7324  10.512   8.003   0.940
 1010SOL     OW 7325   5.492   2.707   0.659
 1010SOL    HW1 7326   5.481   2.677   0.753
 1010SOL    HW2 7327   5.486   2.807   0.654
 1011SOL     OW 7328   6.407   2.876   2.313
 1011SOL    HW1 7329   6.316   2.852   2.345
 1011SOL    HW2 7330   6.437   2.960   2.357
 1012SOL     OW 7331   8.900   2.379   0.282
 1012SOL    HW1 7332   8.984   2.325   0.280
 1012SOL    HW2 7333   8.842   2.354   0.205
 1013SOL     OW 7334   1.420   6.847   2.993
 1013SOL    HW1 7335   1.325   6.822   3.013
 1013SOL    HW2 7336   1.479   6.816   3.067
 1014SOL     OW 7337   9.908   0.110   1.806
 1014SOL    HW1 7338   9.973   0.184   1.826
 1014SOL    HW2 7339   9.821   0.130   1.850
 1015SOL     OW 7340   7.459   5.929   0.827
 1015SOL    HW1 7341   7.451   5.829   0.820
 1015SOL    HW2 7342   7.525   5.962   0.759
 1016SOL     OW 7343   3.013   0.200   4.071
 1016SOL    HW1 7344   3.090   0.146   4.104
 1016SOL    HW2 7345   2.954   0.225   4.147
 1017SOL     OW 7346  10.164   1.157   7.226
 1017SOL    HW1 7347  10.167   1.099   7.145
 1017SOL    HW2 7348  10.075   1.204   7.231
 1018SOL     OW 7349  10.613   5.917   1.613
 1018SOL    HW1 7350  10.563   5.884   1.693
 1018SOL    HW2 7351  10.548   5.950   1.544
 1019SOL     OW 7352   2.044   1.997   5.679
 1019SOL    HW1 7353   1.983   2.062   5.724
 1019SOL    HW2 7354   2.041   2.009   5.580
 1020SOL     OW 7355  10.383   8.633   5.894
 1020SOL    HW1 7356  10.406   8.536   5.896
 1020SOL    HW2 7357  10.438   8.679   5.824
 1021SOL     OW 7358   5.841   0.385   5.751
 1021SOL    HW1 7359   5.876   0.466   5.799
 1021SOL    HW2 7360   5.905   0.309   5.763
 1022SOL     OW 7361   4.946   2.985   2.700
 1022SOL    HW1 7362   4.975   3.081   2.694
 1022SOL    HW2 7363   4.872   2.969   2.634
 1023SOL     OW 7364   8.094   3.953   3.753
 1023SOL    HW1 7365   8.022   3.989   3.812
 1023SOL    HW2 7366   8.124   3.864   3.788
 1024SOL     OW 7367   8.809   1.984   7.239
 1024SOL    HW1 7368   8.784   2.077   7.214
 1024SOL    HW2 7369   8.836   1.934   7.156
 1025SOL     OW 7370   3.739   3.427   6.257
 1025SOL    HW1 7371   3.653   3.384   6.229
 1025SOL    HW2 7372   3.813   3.361   6.251
 1026SOL     OW 7373   2.120   8.143   6.149
 1026SOL    HW1 7374   2.118   8.236   6.184
 1026SOL    HW2 7375   2.034   8.097   6.170
 1027SOL     OW 7376   2.563   2.578   5.991
 1027SOL    HW1 7377   2.553   2.538   5.900
 1027SOL    HW2 7378   2.485   2.638   6.011
 1028SOL     OW 7379   3.084   4.261   1.538
 1028SOL    HW1 7380   3.055   4.350   1.573
 1028SOL    HW2 7381   3.112   4.203   1.615
 1029SOL     OW 7382   4.681   4.177   0.508
 1029SOL    HW1 7383   4.772   4.164   0.548
 1029SOL    HW2 7384   4.622   4.223   0.575
 1030SOL     OW 7385   9.415   2.604   6.496
 1030SOL    HW1 7386   9.387   2.612   6.400
 1030SOL    HW2 7387   9.344   2.643   6.554
 1031SOL     OW 7388   9.690   1.591   6.704
 1031SOL    HW1 7389   9.618   1.569   6.639
 1031SOL    HW2 7390   9.649   1.634   6.785
 1032SOL     OW 7391   3.366   5.848   2.614
 1032SOL    HW1 7392   3.386   5.757   2.649
 1032SOL    HW2 7393   3.376   5.915   2.688
 1033SOL     OW 7394   7.945   9.536   5.556
 1033SOL    HW1 7395   7.925   9.488   5.470
 1033SOL    HW2 7396   7.983   9.472   5.622
 1034SOL     OW 7397   5.017   5.478   2.111
 1034SOL    HW1 7398   5.067   5.564   2.109
 1034SOL    HW2 7399   5.057   5.414   2.046
 1035SOL     OW 7400   2.774   4.663   3.854
 1035SOL    HW1 7401   2.677   4.672   3.831
 1035SOL    HW2 7402   2.822   4.747   3.826
 1036SOL     OW 7403   6.649   1.346   0.342
 1036SOL    HW1 7404   6.682   1.257   0.312
 1036SOL    HW2 7405   6.634   1.345   0.441
 1037SOL     OW 7406   1.235   7.520   6.825
 1037SOL    HW1 7407   1.330   7.525   6.858
 1037SOL    HW2 7408   1.176   7.573   6.885
 1038SOL     OW 7409   9.333   2.485   3.443
 1038SOL    HW1 7410   9.304   2.566   3.494
 1038SOL    HW2 7411   9.253   2.441   3.401
 1039SOL     OW 7412   5.350   8.237   5.621
 1039SOL    HW1 7413   5.420   8.282   5.677
 1039SOL    HW2 7414   5.280   8.199   5.681
 1040SOL     OW 7415   3.192   5.061   0.183
 1040SOL    HW1 7416   3.247   5.013   0.251
 1040SOL    HW2 7417   3.104   5.088   0.223
 1041SOL     OW 7418   9.882   2.741   1.089
 1041SOL    HW1 7419   9.941   2.670   1.050
 1041SOL    HW2 7420   9.856   2.715   1.182
 1042SOL     OW 7421  10.080   2.711   5.169
 1042SOL    HW1 7422  10.169   2.719   5.125
 1042SOL    HW2 7423  10.009   2.744   5.107
 1043SOL     OW 7424   6.835   9.338   6.823
 1043SOL    HW1 7425   6.830   9.403   6.748
 1043SOL    HW2 7426   6.746   9.331   6.869
 1044SOL     OW 7427   9.656   4.153   2.019
 1044SOL    HW1 7428   9.646   4.075   2.081
 1044SOL    HW2 7429   9.724   4.132   1.949
 1045SOL     OW 7430   3.720   4.827   4.599
 1045SOL    HW1 7431   3.669   4.844   4.683
 1045SOL    HW2 7432   3.656   4.818   4.523
 1046SOL     OW 7433   6.582  10.352   2.359
 1046SOL    HW1 7434   6.636  10.278   2.400
 1046SOL    HW2 7435   6.485  10.333   2.372
 1047SOL     OW 7436   4.858   4.467   6.749
 1047SOL    HW1 7437   4.937   4.410   6.727
 1047SOL    HW2 7438   4.846   4.537   6.678
 1048SOL     OW 7439   6.890   4.865   0.580
 1048SOL    HW1 7440   6.844   4.886   0.666
 1048SOL    HW2 7441   6.897   4.766   0.570
 1049SOL     OW 7442   2.036   6.961   3.760
 1049SOL    HW1 7443   2.116   6.975   3.703
 1049SOL    HW2 7444   1.953   6.970   3.705
 1050SOL     OW 7445   2.830   1.965   3.223
 1050SOL    HW1 7446   2.901   1.908   3.265
 1050SOL    HW2 7447   2.834   2.057   3.261
 1051SOL     OW 7448   7.377   1.770   3.775
 1051SOL    HW1 7449   7.285   1.734   3.791
 1051SOL    HW2 7450   7.371   1.868   3.755
 1052SOL     OW 7451   9.853   5.244   0.491
 1052SOL    HW1 7452   9.761   5.253   0.531
 1052SOL    HW2 7453   9.873   5.147   0.476
 1053SOL     OW 7454   9.951   6.577   1.320
 1053SOL    HW1 7455   9.982   6.482   1.307
 1053SOL    HW2 7456  10.012   6.639   1.270
 1054SOL     OW 7457   2.040   0.523   2.814
 1054SOL    HW1 7458   2.004   0.435   2.782
 1054SOL    HW2 7459   2.064   0.517   2.911
 1055SOL     OW 7460   3.796   1.721   5.859
 1055SOL    HW1 7461   3.718   1.776   5.888
 1055SOL    HW2 7462   3.881   1.766   5.889
 1056SOL     OW 7463   7.429   0.425   1.712
 1056SOL    HW1 7464   7.491   0.348   1.699
 1056SOL    HW2 7465   7.480   0.504   1.744
 1057SOL     OW 7466   8.709   7.852   1.659
 1057SOL    HW1 7467   8.678   7.946   1.668
 1057SOL    HW2 7468   8.698   7.822   1.564
 1058SOL     OW 7469  10.448   8.331   6.979
 1058SOL    HW1 7470  10.542   8.300   6.962
 1058SOL    HW2 7471  10.450   8.410   7.040
 1059SOL     OW 7472   8.951   3.842   2.655
 1059SOL    HW1 7473   9.050   3.857   2.655
 1059SOL    HW2 7474   8.905   3.930   2.667
 1060SOL     OW 7475   8.541   7.350   6.914
 1060SOL    HW1 7476   8.507   7.392   6.998
 1060SOL    HW2 7477   8.617   7.289   6.935
 1061SOL     OW 7478   4.729   7.124   6.289
 1061SOL    HW1 7479   4.819   7.132   6.333
 1061SOL    HW2 7480   4.695   7.215   6.265
 1062SOL     OW 7481   1.563   4.466   4.425
 1062SOL    HW1 7482   1.585   4.378   4.468
 1062SOL    HW2 7483   1.646   4.506   4.387
 1063SOL     OW 7484   9.627   7.087   4.091
 1063SOL    HW1 7485   9.599   7.137   4.009
 1063SOL    HW2 7486   9.546   7.046   4.133
 1064SOL     OW 7487   7.256   4.983   2.777
 1064SOL    HW1 7488   7.207   5.070   2.782
 1064SOL    HW2 7489   7.347   4.994   2.818
 1065SOL     OW 7490   2.523   8.191   3.277
 1065SOL    HW1 7491   2.482   8.242   3.203
 1065SOL    HW2 7492   2.582   8.119   3.240
 1066SOL     OW 7493   6.291   6.238   4.327
 1066SOL    HW1 7494   6.283   6.223   4.426
 1066SOL    HW2 7495   6.280   6.336   4.308
 1067SOL     OW 7496   0.194   6.475   1.209
 1067SOL    HW1 7497   0.133   6.518   1.142
 1067SOL    HW2 7498   0.184   6.376   1.204
 1068SOL     OW 7499   2.545   3.131   1.261
 1068SOL    HW1 7500   2.641   3.113   1.282
 1068SOL    HW2 7501   2.491   3.126   1.345
 1069SOL     OW 7502   9.678   2.855   4.813
 1069SOL    HW1 7503   9.653   2.761   4.838
 1069SOL    HW2 7504   9.739   2.892   4.883
 1070SOL     OW 7505   8.437   1.226   4.412
 1070SOL    HW1 7506   8.377   1.179   4.347
 1070SOL    HW2 7507   8.432   1.324   4.396
 1071SOL     OW 7508   2.178   3.846   0.409
 1071SOL    HW1 7509   2.199   3.767   0.352
 1071SOL    HW2 7510   2.155   3.816   0.502
 1072SOL     OW 7511   5.311   9.648   7.185
 1072SOL    HW1 7512   5.320   9.623   7.281
 1072SOL    HW2 7513   5.353   9.738   7.171
 1073SOL     OW 7514   1.518   4.714   3.254
 1073SOL    HW1 7515   1.474   4.670   3.332
 1073SOL    HW2 7516   1.514   4.814   3.265
 1074SOL     OW 7517   7.111   2.652   5.958
 1074SOL    HW1 7518   7.118   2.734   5.900
 1074SOL    HW2 7519   7.198   2.636   6.004
 1075SOL     OW 7520  10.046   8.643   1.272
 1075SOL    HW1 7521  10.042   8.570   1.204
 1075SOL    HW2 7522  10.097   8.611   1.352
 1076SOL     OW 7523   9.386   3.151   2.606
 1076SOL    HW1 7524   9.310   3.094   2.637
 1076SOL    HW2 7525   9.413   3.214   2.679
 1077SOL     OW 7526  10.607   2.823   3.116
 1077SOL    HW1 7527  10.690   2.831   3.171
 1077SOL    HW2 7528  10.564   2.912   3.106
 1078SOL     OW 7529   1.108   6.846   2.140
 1078SOL    HW1 7530   1.117   6.818   2.045
 1078SOL    HW2 7531   1.088   6.767   2.197
 1079SOL     OW 7532   9.481   4.366   6.334
 1079SOL    HW1 7533   9.522   4.297   6.394
 1079SOL    HW2 7534   9.382   4.370   6.351
 1080SOL     OW 7535   6.344   1.564   5.552
 1080SOL    HW1 7536   6.301   1.477   5.525
 1080SOL    HW2 7537   6.435   1.570   5.512
 1081SOL     OW 7538   4.109   7.741   5.913
 1081SOL    HW1 7539   4.027   7.799   5.916
 1081SOL    HW2 7540   4.090   7.654   5.959
 1082SOL     OW 7541  10.334   4.377   0.400
 1082SOL    HW1 7542  10.292   4.375   0.309
 1082SOL    HW2 7543  10.262   4.375   0.470
 1083SOL     OW 7544   1.297   2.609   6.234
 1083SOL    HW1 7545   1.384   2.579   6.272
 1083SOL    HW2 7546   1.224   2.593   6.301
 1084SOL     OW 7547   4.653   7.905   0.909
 1084SOL    HW1 7548   4.662   7.812   0.874
 1084SOL    HW2 7549   4.619   7.903   1.003
 1085SOL     OW 7550   2.100   0.953   3.681
 1085SOL    HW1 7551   2.197   0.938   3.701
 1085SOL    HW2 7552   2.074   0.897   3.602
 1086SOL     OW 7553   2.372   7.683   5.754
 1086SOL    HW1 7554   2.397   7.648   5.664
 1086SOL    HW2 7555   2.455   7.700   5.808
 1087SOL     OW 7556   3.757   6.649   2.025
 1087SOL    HW1 7557   3.705   6.588   1.965
 1087SOL    HW2 7558   3.726   6.637   2.119
 1088SOL     OW 7559   1.250   1.447   4.462
 1088SOL    HW1 7560   1.230   1.509   4.538
 1088SOL    HW2 7561   1.259   1.501   4.377
 1089SOL     OW 7562   7.372   9.652   5.282
 1089SOL    HW1 7563   7.424   9.729   5.320
 1089SOL    HW2 7564   7.285   9.643   5.331
 1090SOL     OW 7565   2.170   6.603   3.005
 1090SOL    HW1 7566   2.222   6.531   2.960
 1090SOL    HW2 7567   2.172   6.686   2.949
 1091SOL     OW 7568   0.163   8.020   4.127
 1091SOL    HW1 7569   0.249   8.040   4.081
 1091SOL    HW2 7570   0.129   8.102   4.173
 1092SOL     OW 7571   2.939   4.110   7.272
 1092SOL    HW1 7572   2.845   4.110   7.305
 1092SOL    HW2 7573   2.954   4.029   7.215
 1093SOL     OW 7574   4.655   1.419   2.547
 1093SOL    HW1 7575   4.672   1.459   2.458
 1093SOL    HW2 7576   4.729   1.444   2.610
 1094SOL     OW 7577   3.745   0.313   4.945
 1094SOL    HW1 7578   3.680   0.241   4.969
 1094SOL    HW2 7579   3.702   0.403   4.961
 1095SOL     OW 7580   9.828   3.854   2.828
 1095SOL    HW1 7581   9.736   3.845   2.866
 1095SOL    HW2 7582   9.844   3.949   2.802
 1096SOL     OW 7583   4.730   4.054   5.803
 1096SOL    HW1 7584   4.710   4.058   5.901
 1096SOL    HW2 7585   4.815   4.005   5.788
 1097SOL     OW 7586   5.012   0.964   5.308
 1097SOL    HW1 7587   5.028   0.983   5.405
 1097SOL    HW2 7588   4.913   0.968   5.289
 1098SOL     OW 7589   3.422   9.103   5.673
 1098SOL    HW1 7590   3.486   9.102   5.749
 1098SOL    HW2 7591   3.463   9.059   5.593
 1099SOL     OW 7592   7.485   8.925   0.888
 1099SOL    HW1 7593   7.551   9.001   0.887
 1099SOL    HW2 7594   7.504   8.867   0.967
 1100SOL     OW 7595   8.037   4.965   4.062
 1100SOL    HW1 7596   8.088   4.953   3.978
 1100SOL    HW2 7597   8.070   4.902   4.131
 1101SOL     OW 7598   7.732   3.569   1.730
 1101SOL    HW1 7599   7.791   3.500   1.688
 1101SOL    HW2 7600   7.727   3.554   1.829
 1102SOL     OW 7601   3.817   1.721   4.290
 1102SOL    HW1 7602   3.793   1.817   4.304
 1102SOL    HW2 7603   3.796   1.695   4.196
 1103SOL     OW 7604  10.592   6.597   5.105
 1103SOL    HW1 7605  10.690   6.617   5.110
 1103SOL    HW2 7606  10.557   6.625   5.016
 1104SOL     OW 7607   3.587   6.059   6.037
 1104SOL    HW1 7608   3.620   6.125   5.969
 1104SOL    HW2 7609   3.573   6.105   6.124
 1105SOL     OW 7610   2.382   7.743   7.007
 1105SOL    HW1 7611   2.350   7.649   7.000
 1105SOL    HW2 7612   2.397   7.780   6.915
 1106SOL     OW 7613   9.147   5.686   0.184
 1106SOL    HW1 7614   9.151   5.618   0.258
 1106SOL    HW2 7615   9.138   5.638   0.096
 1107SOL     OW 7616  10.487   5.401   2.916
 1107SOL    HW1 7617  10.544   5.404   2.833
 1107SOL    HW2 7618  10.420   5.327   2.906
 1108SOL     OW 7619   1.821   7.554   1.650
 1108SOL    HW1 7620   1.877   7.630   1.684
 1108SOL    HW2 7621   1.747   7.536   1.715
 1109SOL     OW 7622   0.030   2.076   2.322
 1109SOL    HW1 7623   0.009   2.011   2.249
 1109SOL    HW2 7624  -0.056   2.115   2.358
 1110SOL     OW 7625   7.612   6.766   0.346
 1110SOL    HW1 7626   7.546   6.825   0.393
 1110SOL    HW2 7627   7.701   6.813   0.342
 1111SOL     OW 7628   2.308  10.002   3.861
 1111SOL    HW1 7629   2.209  10.013   3.870
 1111SOL    HW2 7630   2.335   9.914   3.901
 1112SOL     OW 7631   7.638   0.490   2.283
 1112SOL    HW1 7632   7.628   0.391   2.266
 1112SOL    HW2 7633   7.725   0.508   2.327
 1113SOL     OW 7634   8.485   2.131   6.022
 1113SOL    HW1 7635   8.511   2.223   5.994
 1113SOL    HW2 7636   8.445   2.133   6.113
 1114SOL     OW 7637   2.432   5.122   0.855
 1114SOL    HW1 7638   2.480   5.135   0.768
 1114SOL    HW2 7639   2.496   5.133   0.931
 1115SOL     OW 7640   6.761   3.276   5.083
 1115SOL    HW1 7641   6.845   3.316   5.119
 1115SOL    HW2 7642   6.703   3.246   5.159
 1116SOL     OW 7643   6.204   5.055   5.246
 1116SOL    HW1 7644   6.238   5.125   5.309
 1116SOL    HW2 7645   6.141   4.995   5.294
 1117SOL     OW 7646   5.770   9.227   7.426
 1117SOL    HW1 7647   5.736   9.142   7.386
 1117SOL    HW2 7648   5.713   9.253   7.504
 1118SOL     OW 7649   2.414   0.797   0.146
 1118SOL    HW1 7650   2.373   0.708   0.163
 1118SOL    HW2 7651   2.501   0.804   0.195
 1119SOL     OW 7652   3.182   1.440   5.450
 1119SOL    HW1 7653   3.128   1.440   5.365
 1119SOL    HW2 7654   3.133   1.390   5.521
 1120SOL     OW 7655   2.803   0.687   1.507
 1120SOL    HW1 7656   2.797   0.738   1.421
 1120SOL    HW2 7657   2.714   0.648   1.529
 1121SOL     OW 7658   4.763   1.073   4.264
 1121SOL    HW1 7659   4.805   1.061   4.174
 1121SOL    HW2 7660   4.666   1.093   4.253
 1122SOL     OW 7661   6.797   5.462   4.161
 1122SOL    HW1 7662   6.878   5.479   4.218
 1122SOL    HW2 7663   6.733   5.538   4.171
 1123SOL     OW 7664   8.492   4.317   2.801
 1123SOL    HW1 7665   8.395   4.337   2.815
 1123SOL    HW2 7666   8.501   4.232   2.749
 1124SOL     OW 7667  10.096   6.851   3.004
 1124SOL    HW1 7668  10.071   6.908   3.081
 1124SOL    HW2 7669  10.100   6.907   2.921
 1125SOL     OW 7670   5.293   3.582   0.862
 1125SOL    HW1 7671   5.240   3.665   0.843
 1125SOL    HW2 7672   5.230   3.508   0.888
 1126SOL     OW 7673   1.371   2.676   1.143
 1126SOL    HW1 7674   1.313   2.753   1.121
 1126SOL    HW2 7675   1.454   2.679   1.087
 1127SOL     OW 7676   6.528   5.190   2.194
 1127SOL    HW1 7677   6.505   5.125   2.267
 1127SOL    HW2 7678   6.619   5.228   2.212
 1128SOL     OW 7679   3.517   8.788   0.137
 1128SOL    HW1 7680   3.508   8.884   0.109
 1128SOL    HW2 7681   3.593   8.746   0.087
 1129SOL     OW 7682   5.932   3.306   1.181
 1129SOL    HW1 7683   6.006   3.241   1.198
 1129SOL    HW2 7684   5.847   3.271   1.222
 1130SOL     OW 7685   5.260   0.454   0.170
 1130SOL    HW1 7686   5.342   0.472   0.225
 1130SOL    HW2 7687   5.288   0.432   0.077
 1131SOL     OW 7688   0.167   6.528   1.486
 1131SOL    HW1 7689   0.078   6.492   1.513
 1131SOL    HW2 7690   0.186   6.502   1.391
 1132SOL     OW 7691   0.673   0.821   0.528
 1132SOL    HW1 7692   0.595   0.774   0.570
 1132SOL    HW2 7693   0.680   0.914   0.564
 1133SOL     OW 7694   1.400   2.595   2.856
 1133SOL    HW1 7695   1.407   2.525   2.927
 1133SOL    HW2 7696   1.454   2.566   2.776
 1134SOL     OW 7697   5.894   6.608   2.354
 1134SOL    HW1 7698   5.821   6.566   2.299
 1134SOL    HW2 7699   5.951   6.665   2.296
 1135SOL     OW 7700  10.534   2.627   4.219
 1135SOL    HW1 7701  10.511   2.566   4.144
 1135SOL    HW2 7702  10.621   2.673   4.199
 1136SOL     OW 7703   3.256   9.692   1.234
 1136SOL    HW1 7704   3.213   9.775   1.196
 1136SOL    HW2 7705   3.219   9.612   1.187
 1137SOL     OW 7706   6.238  10.532   1.653
 1137SOL    HW1 7707   6.290  10.531   1.738
 1137SOL    HW2 7708   6.270  10.457   1.594
 1138SOL     OW 7709   3.584   3.627   0.076
 1138SOL    HW1 7710   3.631   3.578   0.150
 1138SOL    HW2 7711   3.651   3.676   0.021
 1139SOL     OW 7712   7.612   2.088   4.523
 1139SOL    HW1 7713   7.579   2.141   4.601
 1139SOL    HW2 7714   7.708   2.111   4.506
 1140SOL     OW 7715   3.249   4.659   2.992
 1140SOL    HW1 7716   3.240   4.608   3.077
 1140SOL    HW2 7717   3.286   4.600   2.921
 1141SOL     OW 7718   7.752   2.307   0.879
 1141SOL    HW1 7719   7.781   2.314   0.975
 1141SOL    HW2 7720   7.695   2.226   0.867
 1142SOL     OW 7721   2.507   5.594   0.341
 1142SOL    HW1 7722   2.504   5.559   0.435
 1142SOL    HW2 7723   2.413   5.602   0.306
 1143SOL     OW 7724   5.975   7.127   1.635
 1143SOL    HW1 7725   6.053   7.123   1.571
 1143SOL    HW2 7726   6.006   7.101   1.726
 1144SOL     OW 7727   4.759   9.974   6.575
 1144SOL    HW1 7728   4.796   9.945   6.663
 1144SOL    HW2 7729   4.662   9.997   6.585
 1145SOL     OW 7730   9.733   6.094   2.225
 1145SOL    HW1 7731   9.696   6.014   2.178
 1145SOL    HW2 7732   9.779   6.153   2.159
 1146SOL     OW 7733   4.048   7.014   1.852
 1146SOL    HW1 7734   4.126   7.033   1.793
 1146SOL    HW2 7735   4.018   6.920   1.840
 1147SOL     OW 7736   1.456   7.025   5.302
 1147SOL    HW1 7737   1.505   7.112   5.298
 1147SOL    HW2 7738   1.377   7.028   5.241
 1148SOL     OW 7739  10.517   7.289   3.371
 1148SOL    HW1 7740  10.448   7.237   3.422
 1148SOL    HW2 7741  10.575   7.225   3.320
 1149SOL     OW 7742   3.016   5.962   3.644
 1149SOL    HW1 7743   2.944   6.029   3.632
 1149SOL    HW2 7744   3.100   5.994   3.599
 1150SOL     OW 7745   2.083   8.740   3.895
 1150SOL    HW1 7746   2.015   8.814   3.904
 1150SOL    HW2 7747   2.044   8.655   3.931
 1151SOL     OW 7748   2.206   6.511   6.621
 1151SOL    HW1 7749   2.124   6.567   6.616
 1151SOL    HW2 7750   2.255   6.530   6.706
 1152SOL     OW 7751   0.879   2.221   6.161
 1152SOL    HW1 7752   0.794   2.171   6.178
 1152SOL    HW2 7753   0.948   2.192   6.228
 1153SOL     OW 7754   9.289   0.164   6.434
 1153SOL    HW1 7755   9.215   0.155   6.367
 1153SOL    HW2 7756   9.374   0.129   6.395
 1154SOL     OW 7757   6.990   2.251   6.073
 1154SOL    HW1 7758   7.013   2.309   5.995
 1154SOL    HW2 7759   6.907   2.199   6.052
 1155SOL     OW 7760   1.077   1.462   1.428
 1155SOL    HW1 7761   1.027   1.408   1.361
 1155SOL    HW2 7762   1.168   1.484   1.392
 1156SOL     OW 7763   9.244   2.091   4.637
 1156SOL    HW1 7764   9.171   2.131   4.582
 1156SOL    HW2 7765   9.252   2.141   4.724
 1157SOL     OW 7766   3.329   0.694   0.052
 1157SOL    HW1 7767   3.344   0.730   0.145
 1157SOL    HW2 7768   3.415   0.697   0.002
 1158SOL     OW 7769   2.669   3.394   4.977
 1158SOL    HW1 7770   2.628   3.473   5.022
 1158SOL    HW2 7771   2.769   3.403   4.976
 1159SOL     OW 7772   5.321   5.755   0.167
 1159SOL    HW1 7773   5.370   5.843   0.164
 1159SOL    HW2 7774   5.388   5.681   0.164
 1160SOL     OW 7775   5.244   5.364   1.994
 1160SOL    HW1 7776   5.255   5.297   2.067
 1160SOL    HW2 7777   5.212   5.318   1.911
 1161SOL     OW 7778   6.400   2.817   1.877
 1161SOL    HW1 7779   6.378   2.893   1.939
 1161SOL    HW2 7780   6.462   2.849   1.806
 1162SOL     OW 7781   2.965   8.414   7.215
 1162SOL    HW1 7782   2.890   8.426   7.150
 1162SOL    HW2 7783   2.962   8.321   7.252
 1163SOL     OW 7784   1.595   0.497   3.229
 1163SOL    HW1 7785   1.610   0.405   3.195
 1163SOL    HW2 7786   1.545   0.493   3.316
 1164SOL     OW 7787   3.921   3.325   5.346
 1164SOL    HW1 7788   3.905   3.409   5.398
 1164SOL    HW2 7789   3.879   3.248   5.393
 1165SOL     OW 7790   2.915   5.532   4.796
 1165SOL    HW1 7791   3.011   5.547   4.772
 1165SOL    HW2 7792   2.858   5.603   4.753
 1166SOL     OW 7793   4.682   2.118   4.073
 1166SOL    HW1 7794   4.585   2.131   4.093
 1166SOL    HW2 7795   4.731   2.095   4.157
 1167SOL     OW 7796   0.883   0.413   3.073
 1167SOL    HW1 7797   0.927   0.397   2.984
 1167SOL    HW2 7798   0.953   0.415   3.145
 1168SOL     OW 7799   9.787   8.134   4.605
 1168SOL    HW1 7800   9.800   8.178   4.516
 1168SOL    HW2 7801   9.827   8.042   4.603
 1169SOL     OW 7802  10.208   8.577   2.984
 1169SOL    HW1 7803  10.235   8.663   2.940
 1169SOL    HW2 7804  10.143   8.596   3.057
 1170SOL     OW 7805   7.536   2.739   4.795
 1170SOL    HW1 7806   7.458   2.763   4.853
 1170SOL    HW2 7807   7.516   2.767   4.701
 1171SOL     OW 7808   8.978   9.518   1.257
 1171SOL    HW1 7809   9.029   9.519   1.171
 1171SOL    HW2 7810   8.969   9.424   1.289
 1172SOL     OW 7811   9.848  10.091   2.057
 1172SOL    HW1 7812   9.897  10.173   2.086
 1172SOL    HW2 7813   9.761  10.119   2.014
 1173SOL     OW 7814  10.548   3.426   1.528
 1173SOL    HW1 7815  10.555   3.356   1.599
 1173SOL    HW2 7816  10.454   3.461   1.525
 1174SOL     OW 7817   3.940   8.374   2.650
 1174SOL    HW1 7818   3.922   8.378   2.748
 1174SOL    HW2 7819   4.005   8.446   2.624
 1175SOL     OW 7820   8.897   6.567   6.279
 1175SOL    HW1 7821   8.992   6.578   6.249
 1175SOL    HW2 7822   8.845   6.650   6.256
 1176SOL     OW 7823   5.054   2.526   3.223
 1176SOL    HW1 7824   5.133   2.570   3.265
 1176SOL    HW2 7825   5.033   2.441   3.271
 1177SOL     OW 7826   2.282   5.400   1.850
 1177SOL    HW1 7827   2.368   5.389   1.801
 1177SOL    HW2 7828   2.269   5.323   1.912
 1178SOL     OW 7829   5.161   1.637   0.556
 1178SOL    HW1 7830   5.161   1.545   0.517
 1178SOL    HW2 7831   5.183   1.632   0.653
 1179SOL     OW 7832   8.839   2.938   1.680
 1179SOL    HW1 7833   8.761   2.992   1.712
 1179SOL    HW2 7834   8.805   2.856   1.633
 1180SOL     OW 7835   9.770   9.791   2.017
 1180SOL    HW1 7836   9.820   9.756   2.096
 1180SOL    HW2 7837   9.806   9.880   1.992
 1181SOL     OW 7838   0.734   1.795   3.067
 1181SOL    HW1 7839   0.771   1.703   3.061
 1181SOL    HW2 7840   0.634   1.790   3.072
 1182SOL     OW 7841   4.876   5.320   3.136
 1182SOL    HW1 7842   4.971   5.303   3.160
 1182SOL    HW2 7843   4.852   5.415   3.158
 1183SOL     OW 7844   0.299   2.366   6.460
 1183SOL    HW1 7845   0.275   2.443   6.519
 1183SOL    HW2 7846   0.394   2.374   6.431
 1184SOL     OW 7847   1.967   0.608   5.606
 1184SOL    HW1 7848   1.952   0.639   5.512
 1184SOL    HW2 7849   2.065   0.611   5.627
 1185SOL     OW 7850   1.567   0.187   0.834
 1185SOL    HW1 7851   1.573   0.154   0.928
 1185SOL    HW2 7852   1.602   0.118   0.771
 1186SOL     OW 7853   7.012   4.926   6.821
 1186SOL    HW1 7854   7.103   4.905   6.784
 1186SOL    HW2 7855   7.004   5.024   6.837
 1187SOL     OW 7856   9.812   6.830   1.425
 1187SOL    HW1 7857   9.825   6.772   1.344
 1187SOL    HW2 7858   9.717   6.861   1.427
 1188SOL     OW 7859   1.705   8.804   0.494
 1188SOL    HW1 7860   1.799   8.822   0.525
 1188SOL    HW2 7861   1.684   8.863   0.417
 1189SOL     OW 7862   3.537   9.199   4.341
 1189SOL    HW1 7863   3.468   9.149   4.288
 1189SOL    HW2 7864   3.612   9.138   4.365
 1190SOL     OW 7865   2.516   6.571   4.974
 1190SOL    HW1 7866   2.576   6.586   5.053
 1190SOL    HW2 7867   2.469   6.657   4.952
 1191SOL     OW 7868   3.463   4.415   2.591
 1191SOL    HW1 7869   3.502   4.328   2.620
 1191SOL    HW2 7870   3.519   4.454   2.519
 1192SOL     OW 7871   2.228   3.881   0.021
 1192SOL    HW1 7872   2.286   3.840  -0.050
 1192SOL    HW2 7873   2.188   3.966  -0.014
 1193SOL     OW 7874   7.258   5.444   1.934
 1193SOL    HW1 7875   7.227   5.360   1.977
 1193SOL    HW2 7876   7.338   5.478   1.982
 1194SOL     OW 7877   4.419   6.097   3.814
 1194SOL    HW1 7878   4.321   6.115   3.822
 1194SOL    HW2 7879   4.443   6.018   3.871
 1195SOL     OW 7880   8.629   1.873   6.187
 1195SOL    HW1 7881   8.632   1.951   6.124
 1195SOL    HW2 7882   8.720   1.833   6.194
 1196SOL     OW 7883   0.071   3.987   7.372
 1196SOL    HW1 7884   0.132   4.053   7.416
 1196SOL    HW2 7885  -0.024   4.017   7.384
 1197SOL     OW 7886   5.126   1.779   5.841
 1197SOL    HW1 7887   5.100   1.822   5.755
 1197SOL    HW2 7888   5.223   1.752   5.837
 1198SOL     OW 7889   0.842   4.001   2.272
 1198SOL    HW1 7890   0.787   4.084   2.279
 1198SOL    HW2 7891   0.909   3.999   2.347
 1199SOL     OW 7892   8.777   2.699   6.716
 1199SOL    HW1 7893   8.811   2.661   6.630
 1199SOL    HW2 7894   8.803   2.639   6.792
 1200SOL     OW 7895   4.093   5.387   3.801
 1200SOL    HW1 7896   4.064   5.480   3.780
 1200SOL    HW2 7897   4.140   5.386   3.889
 1201SOL     OW 7898   7.124   2.572   1.496
 1201SOL    HW1 7899   7.170   2.500   1.444
 1201SOL    HW2 7900   7.186   2.650   1.506
 1202SOL     OW 7901  10.037   6.384   4.263
 1202SOL    HW1 7902  10.019   6.286   4.252
 1202SOL    HW2 7903   9.996   6.433   4.187
 1203SOL     OW 7904  10.240   3.443   0.792
 1203SOL    HW1 7905  10.211   3.538   0.806
 1203SOL    HW2 7906  10.340   3.437   0.802
 1204SOL     OW 7907   4.735   6.196   3.954
 1204SOL    HW1 7908   4.793   6.176   3.875
 1204SOL    HW2 7909   4.740   6.294   3.975
 1205SOL     OW 7910   9.553   3.176   5.864
 1205SOL    HW1 7911   9.520   3.261   5.905
 1205SOL    HW2 7912   9.511   3.098   5.911
 1206SOL     OW 7913   8.748   3.044   4.781
 1206SOL    HW1 7914   8.670   3.106   4.774
 1206SOL    HW2 7915   8.829   3.088   4.741
 1207SOL     OW 7916   8.081   8.696   6.363
 1207SOL    HW1 7917   8.051   8.650   6.447
 1207SOL    HW2 7918   8.172   8.664   6.338
 1208SOL     OW 7919   4.048   7.781   0.874
 1208SOL    HW1 7920   4.048   7.723   0.793
 1208SOL    HW2 7921   4.032   7.876   0.848
 1209SOL     OW 7922   5.761   6.868   3.298
 1209SOL    HW1 7923   5.758   6.936   3.224
 1209SOL    HW2 7924   5.790   6.912   3.382
 1210SOL     OW 7925   5.139   1.328   6.727
 1210SOL    HW1 7926   5.133   1.425   6.702
 1210SOL    HW2 7927   5.171   1.276   6.648
 1211SOL     OW 7928   1.606   3.822   4.466
 1211SOL    HW1 7929   1.556   3.870   4.538
 1211SOL    HW2 7930   1.680   3.768   4.506
 1212SOL     OW 7931   2.022   6.054   0.045
 1212SOL    HW1 7932   1.955   6.099  -0.014
 1212SOL    HW2 7933   2.054   6.119   0.115
 1213SOL     OW 7934   8.444   3.826   0.955
 1213SOL    HW1 7935   8.431   3.873   0.868
 1213SOL    HW2 7936   8.395   3.739   0.953
 1214SOL     OW 7937   1.572   0.991   7.025
 1214SOL    HW1 7938   1.633   1.066   7.052
 1214SOL    HW2 7939   1.508   0.972   7.099
 1215SOL     OW 7940   1.629   3.355   1.294
 1215SOL    HW1 7941   1.724   3.372   1.322
 1215SOL    HW2 7942   1.618   3.381   1.198
 1216SOL     OW 7943   2.333   4.702   6.394
 1216SOL    HW1 7944   2.255   4.709   6.457
 1216SOL    HW2 7945   2.325   4.617   6.341
 1217SOL     OW 7946   1.299   9.410   7.063
 1217SOL    HW1 7947   1.334   9.406   6.969
 1217SOL    HW2 7948   1.357   9.354   7.122
 1218SOL     OW 7949   2.750   4.637   4.128
 1218SOL    HW1 7950   2.770   4.637   4.030
 1218SOL    HW2 7951   2.658   4.603   4.143
 1219SOL     OW 7952  10.371   7.029   2.206
 1219SOL    HW1 7953  10.276   7.057   2.199
 1219SOL    HW2 7954  10.407   7.010   2.115
 1220SOL     OW 7955   7.458   0.551   3.695
 1220SOL    HW1 7956   7.514   0.629   3.667
 1220SOL    HW2 7957   7.487   0.470   3.644
 1221SOL     OW 7958   5.032   6.560   5.002
 1221SOL    HW1 7959   4.982   6.636   4.959
 1221SOL    HW2 7960   5.097   6.522   4.936
 1222SOL     OW 7961   0.116   2.116   3.634
 1222SOL    HW1 7962   0.209   2.092   3.661
 1222SOL    HW2 7963   0.088   2.063   3.554
 1223SOL     OW 7964   3.295   0.274   1.198
 1223SOL    HW1 7965   3.291   0.174   1.190
 1223SOL    HW2 7966   3.229   0.314   1.134
 1224SOL     OW 7967   7.873   7.365   5.039
 1224SOL    HW1 7968   7.904   7.403   5.127
 1224SOL    HW2 7969   7.775   7.380   5.029
 1225SOL     OW 7970   0.756   5.820   1.731
 1225SOL    HW1 7971   0.684   5.817   1.662
 1225SOL    HW2 7972   0.824   5.749   1.711
 1226SOL     OW 7973   5.410   7.937   4.296
 1226SOL    HW1 7974   5.424   8.034   4.278
 1226SOL    HW2 7975   5.347   7.899   4.229
 1227SOL     OW 7976   6.882   2.386   0.106
 1227SOL    HW1 7977   6.848   2.479   0.087
 1227SOL    HW2 7978   6.938   2.388   0.189
 1228SOL     OW 7979   2.252   5.623   0.207
 1228SOL    HW1 7980   2.243   5.664   0.116
 1228SOL    HW2 7981   2.161   5.600   0.242
 1229SOL     OW 7982  10.543   8.787   6.732
 1229SOL    HW1 7983  10.595   8.722   6.677
 1229SOL    HW2 7984  10.514   8.864   6.675
 1230SOL     OW 7985   4.562   7.516   4.969
 1230SOL    HW1 7986   4.543   7.420   4.948
 1230SOL    HW2 7987   4.526   7.574   4.895
 1231SOL     OW 7988   2.760   1.636   2.920
 1231SOL    HW1 7989   2.732   1.580   2.998
 1231SOL    HW2 7990   2.791   1.576   2.846
 1232SOL     OW 7991   4.417  10.519   0.077
 1232SOL    HW1 7992   4.459  10.431   0.055
 1232SOL    HW2 7993   4.413  10.576  -0.005
 1233SOL     OW 7994   7.221   4.496   6.755
 1233SOL    HW1 7995   7.142   4.436   6.745
 1233SOL    HW2 7996   7.197   4.575   6.811
 1234SOL     OW 7997   9.574   4.445   0.777
 1234SOL    HW1 7998   9.498   4.384   0.752
 1234SOL    HW2 7999   9.575   4.524   0.716
 1235SOL     OW 8000   5.580   6.633   4.007
 1235SOL    HW1 8001   5.609   6.603   4.098
 1235SOL    HW2 8002   5.482   6.653   4.008
 1236SOL     OW 8003  10.456   2.117   4.777
 1236SOL    HW1 8004  10.490   2.094   4.686
 1236SOL    HW2 8005  10.358   2.136   4.772
 1237SOL     OW 8006   5.888   7.102   7.398
 1237SOL    HW1 8007   5.831   7.139   7.324
 1237SOL    HW2 8008   5.899   7.171   7.469
 1238SOL     OW 8009   6.834  10.436   6.766
 1238SOL    HW1 8010   6.864  10.394   6.851
 1238SOL    HW2 8011   6.744  10.477   6.779
 1239SOL     OW 8012   5.713   9.766   0.672
 1239SOL    HW1 8013   5.645   9.744   0.742
 1239SOL    HW2 8014   5.802   9.725   0.696
 1240SOL     OW 8015   5.951   1.188   5.380
 1240SOL    HW1 8016   5.877   1.125   5.401
 1240SOL    HW2 8017   5.919   1.282   5.389
 1241SOL     OW 8018   7.507   6.871   1.672
 1241SOL    HW1 8019   7.574   6.805   1.638
 1241SOL    HW2 8020   7.549   6.962   1.673
 1242SOL     OW 8021   2.035   9.799   1.369
 1242SOL    HW1 8022   2.016   9.869   1.438
 1242SOL    HW2 8023   2.070   9.717   1.413
 1243SOL     OW 8024   8.290   5.332   1.098
 1243SOL    HW1 8025   8.234   5.331   1.181
 1243SOL    HW2 8026   8.282   5.244   1.052
 1244SOL     OW 8027   5.292   8.429   2.218
 1244SOL    HW1 8028   5.352   8.473   2.152
 1244SOL    HW2 8029   5.219   8.492   2.243
 1245SOL     OW 8030   0.546   9.177   5.908
 1245SOL    HW1 8031   0.640   9.144   5.913
 1245SOL    HW2 8032   0.488   9.109   5.864
 1246SOL     OW 8033   7.052   4.363   2.603
 1246SOL    HW1 8034   6.979   4.427   2.625
 1246SOL    HW2 8035   7.066   4.360   2.504
 1247SOL     OW 8036   8.557   0.154   1.479
 1247SOL    HW1 8037   8.587   0.079   1.538
 1247SOL    HW2 8038   8.524   0.230   1.535
 1248SOL     OW 8039  10.410   4.159   3.466
 1248SOL    HW1 8040  10.390   4.250   3.431
 1248SOL    HW2 8041  10.484   4.165   3.533
 1249SOL     OW 8042   5.379   1.068   4.169
 1249SOL    HW1 8043   5.294   1.119   4.157
 1249SOL    HW2 8044   5.457   1.127   4.147
 1250SOL     OW 8045   3.660   4.434   3.065
 1250SOL    HW1 8046   3.624   4.341   3.071
 1250SOL    HW2 8047   3.704   4.447   2.977
 1251SOL     OW 8048  10.044   9.476   6.329
 1251SOL    HW1 8049  10.073   9.399   6.273
 1251SOL    HW2 8050   9.952   9.505   6.301
 1252SOL     OW 8051   3.342   1.805   6.832
 1252SOL    HW1 8052   3.341   1.833   6.928
 1252SOL    HW2 8053   3.412   1.734   6.818
 1253SOL     OW 8054   5.197   0.288   4.781
 1253SOL    HW1 8055   5.232   0.248   4.866
 1253SOL    HW2 8056   5.175   0.215   4.716
 1254SOL     OW 8057   7.824   5.076   7.426
 1254SOL    HW1 8058   7.752   5.138   7.397
 1254SOL    HW2 8059   7.824   5.069   7.526
 1255SOL     OW 8060   6.984  10.257   0.881
 1255SOL    HW1 8061   6.898  10.217   0.912
 1255SOL    HW2 8062   7.003  10.229   0.787
 1256SOL     OW 8063  10.092   2.632   2.976
 1256SOL    HW1 8064  10.127   2.551   3.024
 1256SOL    HW2 8065  10.058   2.604   2.886
 1257SOL     OW 8066   9.332   2.887   6.907
 1257SOL    HW1 8067   9.249   2.845   6.942
 1257SOL    HW2 8068   9.404   2.881   6.976
 1258SOL     OW 8069   2.450   5.351   4.042
 1258SOL    HW1 8070   2.399   5.283   4.095
 1258SOL    HW2 8071   2.492   5.417   4.105
 1259SOL     OW 8072   1.344   9.341   5.055
 1259SOL    HW1 8073   1.325   9.404   5.131
 1259SOL    HW2 8074   1.412   9.382   4.995
 1260SOL     OW 8075   8.686   3.707   1.022
 1260SOL    HW1 8076   8.651   3.614   1.025
 1260SOL    HW2 8077   8.610   3.772   1.031
 1261SOL     OW 8078   5.437   4.392   5.154
 1261SOL    HW1 8079   5.494   4.334   5.096
 1261SOL    HW2 8080   5.343   4.357   5.154
 1262SOL     OW 8081   9.157   6.656   6.263
 1262SOL    HW1 8082   9.154   6.692   6.170
 1262SOL    HW2 8083   9.188   6.561   6.261
 1263SOL     OW 8084   0.056   9.965   6.780
 1263SOL    HW1 8085   0.014   9.965   6.689
 1263SOL    HW2 8086   0.155   9.977   6.770
 1264SOL     OW 8087   4.571   5.911   4.580
 1264SOL    HW1 8088   4.669   5.899   4.568
 1264SOL    HW2 8089   4.536   5.841   4.642
 1265SOL     OW 8090   5.049   8.547   5.650
 1265SOL    HW1 8091   4.985   8.609   5.694
 1265SOL    HW2 8092   5.064   8.467   5.709
 1266SOL     OW 8093   7.026   1.503   0.450
 1266SOL    HW1 8094   6.999   1.558   0.371
 1266SOL    HW2 8095   6.970   1.528   0.529
 1267SOL     OW 8096   3.195   4.285   3.447
 1267SOL    HW1 8097   3.288   4.322   3.451
 1267SOL    HW2 8098   3.134   4.350   3.402
 1268SOL     OW 8099   3.369   4.687   0.521
 1268SOL    HW1 8100   3.469   4.687   0.522
 1268SOL    HW2 8101   3.335   4.757   0.584
 1269SOL     OW 8102   7.517   6.169   1.599
 1269SOL    HW1 8103   7.524   6.071   1.580
 1269SOL    HW2 8104   7.572   6.219   1.532
 1270SOL     OW 8105  10.052  10.137   0.367
 1270SOL    HW1 8106  10.033  10.204   0.439
 1270SOL    HW2 8107   9.987  10.149   0.292
 1271SOL     OW 8108  10.064  10.210   1.414
 1271SOL    HW1 8109  10.043  10.115   1.392
 1271SOL    HW2 8110   9.979  10.263   1.420
 1272SOL     OW 8111   7.593   0.997   2.227
 1272SOL    HW1 8112   7.622   0.943   2.306
 1272SOL    HW2 8113   7.510   1.048   2.249
 1273SOL     OW 8114   9.779   9.765   1.755
 1273SOL    HW1 8115   9.878   9.781   1.752
 1273SOL    HW2 8116   9.749   9.756   1.850
 1274SOL     OW 8117   9.707   1.571   1.396
 1274SOL    HW1 8118   9.655   1.579   1.481
 1274SOL    HW2 8119   9.687   1.483   1.353
 1275SOL     OW 8120   8.474   2.494   0.681
 1275SOL    HW1 8121   8.380   2.517   0.706
 1275SOL    HW2 8122   8.508   2.422   0.741
 1276SOL     OW 8123   2.827   9.630   3.669
 1276SOL    HW1 8124   2.832   9.574   3.752
 1276SOL    HW2 8125   2.824   9.570   3.588
 1277SOL     OW 8126   4.021   4.765   5.050
 1277SOL    HW1 8127   3.942   4.753   4.990
 1277SOL    HW2 8128   4.069   4.850   5.026
 1278SOL     OW 8129   2.888   3.793   5.106
 1278SOL    HW1 8130   2.841   3.802   5.194
 1278SOL    HW2 8131   2.855   3.712   5.059
 1279SOL     OW 8132   8.318   7.710   3.021
 1279SOL    HW1 8133   8.267   7.729   3.104
 1279SOL    HW2 8134   8.297   7.617   2.989
 1280SOL     OW 8135   2.387   5.021   1.269
 1280SOL    HW1 8136   2.310   5.078   1.241
 1280SOL    HW2 8137   2.372   4.927   1.238
 1281SOL     OW 8138   2.756   9.534   4.481
 1281SOL    HW1 8139   2.746   9.461   4.414
 1281SOL    HW2 8140   2.702   9.614   4.453
 1282SOL     OW 8141   5.724   5.317   0.711
 1282SOL    HW1 8142   5.648   5.300   0.646
 1282SOL    HW2 8143   5.727   5.242   0.777
 1283SOL     OW 8144  10.197   2.936   2.356
 1283SOL    HW1 8145  10.236   2.851   2.319
 1283SOL    HW2 8146  10.215   2.940   2.454
 1284SOL     OW 8147   7.349  10.260   0.462
 1284SOL    HW1 8148   7.388  10.343   0.501
 1284SOL    HW2 8149   7.319  10.278   0.368
 1285SOL     OW 8150   6.376   3.683   3.886
 1285SOL    HW1 8151   6.317   3.751   3.929
 1285SOL    HW2 8152   6.353   3.592   3.921
 1286SOL     OW 8153   5.594   1.094   5.037
 1286SOL    HW1 8154   5.502   1.085   5.077
 1286SOL    HW2 8155   5.611   1.016   4.976
 1287SOL     OW 8156   3.423   8.609   5.035
 1287SOL    HW1 8157   3.382   8.535   5.088
 1287SOL    HW2 8158   3.522   8.598   5.035
 1288SOL     OW 8159   9.011   3.968   4.121
 1288SOL    HW1 8160   8.972   3.998   4.034
 1288SOL    HW2 8161   9.011   3.868   4.125
 1289SOL     OW 8162   4.128   2.507   5.495
 1289SOL    HW1 8163   4.040   2.551   5.513
 1289SOL    HW2 8164   4.202   2.569   5.522
 1290SOL     OW 8165   1.724   7.347   6.764
 1290SOL    HW1 8166   1.681   7.267   6.721
 1290SOL    HW2 8167   1.710   7.427   6.706
 1291SOL     OW 8168   6.933   3.968   3.018
 1291SOL    HW1 8169   6.973   3.951   3.108
 1291SOL    HW2 8170   6.980   4.045   2.975
 1292SOL     OW 8171   8.614   1.972   3.629
 1292SOL    HW1 8172   8.645   2.066   3.614
 1292SOL    HW2 8173   8.583   1.934   3.542
 1293SOL     OW 8174   1.372   0.545   4.816
 1293SOL    HW1 8175   1.295   0.544   4.753
 1293SOL    HW2 8176   1.345   0.593   4.900
 1294SOL     OW 8177   8.172   7.075   6.999
 1294SOL    HW1 8178   8.230   7.086   6.918
 1294SOL    HW2 8179   8.113   7.155   7.008
 1295SOL     OW 8180   8.209   7.153   2.347
 1295SOL    HW1 8181   8.221   7.133   2.250
 1295SOL    HW2 8182   8.143   7.089   2.386
 1296SOL     OW 8183   6.168   0.666   3.995
 1296SOL    HW1 8184   6.073   0.637   3.984
 1296SOL    HW2 8185   6.214   0.664   3.906
 1297SOL     OW 8186   5.950   6.755   7.098
 1297SOL    HW1 8187   5.859   6.731   7.065
 1297SOL    HW2 8188   5.943   6.798   7.188
 1298SOL     OW 8189   2.075   1.230   4.892
 1298SOL    HW1 8190   2.023   1.169   4.952
 1298SOL    HW2 8191   2.045   1.216   4.798
 1299SOL     OW 8192   1.280   6.738   1.932
 1299SOL    HW1 8193   1.345   6.703   1.864
 1299SOL    HW2 8194   1.215   6.666   1.956
 1300SOL     OW 8195   4.005   8.448   6.746
 1300SOL    HW1 8196   4.102   8.430   6.735
 1300SOL    HW2 8197   3.981   8.447   6.843
 1301SOL     OW 8198   5.991  10.438   0.352
 1301SOL    HW1 8199   5.932  10.459   0.431
 1301SOL    HW2 8200   5.974  10.344   0.322
 1302SOL     OW 8201   7.414   4.418   0.743
 1302SOL    HW1 8202   7.401   4.373   0.655
 1302SOL    HW2 8203   7.408   4.351   0.816
 1303SOL     OW 8204   9.573   8.412   7.019
 1303SOL    HW1 8205   9.561   8.509   7.041
 1303SOL    HW2 8206   9.665   8.397   6.984
 1304SOL     OW 8207   2.417   1.737   5.109
 1304SOL    HW1 8208   2.435   1.686   5.192
 1304SOL    HW2 8209   2.503   1.749   5.058
 1305SOL     OW 8210   0.798   6.228   6.952
 1305SOL    HW1 8211   0.714   6.276   6.925
 1305SOL    HW2 8212   0.774   6.154   7.014
 1306SOL     OW 8213   9.860   5.431   6.756
 1306SOL    HW1 8214   9.870   5.407   6.853
 1306SOL    HW2 8215   9.846   5.530   6.748
 1307SOL     OW 8216   8.383   4.013   2.304
 1307SOL    HW1 8217   8.378   4.111   2.326
 1307SOL    HW2 8218   8.426   4.002   2.214
 1308SOL     OW 8219   9.525   4.880   1.139
 1308SOL    HW1 8220   9.477   4.792   1.136
 1308SOL    HW2 8221   9.604   4.877   1.078
 1309SOL     OW 8222   9.614   6.577   3.788
 1309SOL    HW1 8223   9.644   6.652   3.847
 1309SOL    HW2 8224   9.577   6.503   3.844
 1310SOL     OW 8225   0.029   3.169   7.366
 1310SOL    HW1 8226  -0.026   3.152   7.284
 1310SOL    HW2 8227   0.111   3.112   7.363
 1311SOL     OW 8228   0.300   6.310   0.358
 1311SOL    HW1 8229   0.253   6.341   0.441
 1311SOL    HW2 8230   0.379   6.254   0.383
 1312SOL     OW 8231   8.970   1.346   2.022
 1312SOL    HW1 8232   8.912   1.396   2.086
 1312SOL    HW2 8233   9.064   1.344   2.055
 1313SOL     OW 8234   5.722   0.897   4.642
 1313SOL    HW1 8235   5.799   0.921   4.582
 1313SOL    HW2 8236   5.705   0.799   4.636
 1314SOL     OW 8237   5.563   7.395   0.224
 1314SOL    HW1 8238   5.471   7.357   0.218
 1314SOL    HW2 8239   5.625   7.340   0.168
 1315SOL     OW 8240   4.691   6.338   1.465
 1315SOL    HW1 8241   4.594   6.332   1.488
 1315SOL    HW2 8242   4.705   6.412   1.399
 1316SOL     OW 8243   7.792   5.569   3.087
 1316SOL    HW1 8244   7.885   5.597   3.107
 1316SOL    HW2 8245   7.760   5.507   3.158
 1317SOL     OW 8246   1.108   6.852   5.056
 1317SOL    HW1 8247   1.089   6.919   4.984
 1317SOL    HW2 8248   1.187   6.883   5.110
 1318SOL     OW 8249   2.213  10.266   2.941
 1318SOL    HW1 8250   2.115  10.252   2.926
 1318SOL    HW2 8251   2.249  10.326   2.869
 1319SOL     OW 8252   1.702   8.824   5.258
 1319SOL    HW1 8253   1.705   8.916   5.298
 1319SOL    HW2 8254   1.788   8.777   5.276
 1320SOL     OW 8255   8.115   3.746   1.485
 1320SOL    HW1 8256   8.157   3.812   1.546
 1320SOL    HW2 8257   8.028   3.783   1.451
 1321SOL     OW 8258  10.103   9.325   7.428
 1321SOL    HW1 8259  10.078   9.355   7.336
 1321SOL    HW2 8260  10.041   9.252   7.457
 1322SOL     OW 8261   7.398   5.576   6.616
 1322SOL    HW1 8262   7.367   5.526   6.697
 1322SOL    HW2 8263   7.462   5.520   6.564
 1323SOL     OW 8264   6.114   2.642   6.995
 1323SOL    HW1 8265   6.032   2.612   6.948
 1323SOL    HW2 8266   6.096   2.650   7.093
 1324SOL     OW 8267   3.143   3.295   0.095
 1324SOL    HW1 8268   3.049   3.297   0.130
 1324SOL    HW2 8269   3.159   3.377   0.040
 1325SOL     OW 8270   1.248   1.616   0.424
 1325SOL    HW1 8271   1.265   1.581   0.516
 1325SOL    HW2 8272   1.274   1.712   0.420
 1326SOL     OW 8273   6.101   9.780   1.551
 1326SOL    HW1 8274   6.123   9.784   1.453
 1326SOL    HW2 8275   6.183   9.755   1.602
 1327SOL     OW 8276   6.542   0.998   3.981
 1327SOL    HW1 8277   6.567   0.985   3.885
 1327SOL    HW2 8278   6.445   1.019   3.987
 1328SOL     OW 8279   4.465   7.853   2.324
 1328SOL    HW1 8280   4.548   7.906   2.308
 1328SOL    HW2 8281   4.385   7.905   2.295
 1329SOL     OW 8282   6.707   2.190   6.322
 1329SOL    HW1 8283   6.731   2.093   6.328
 1329SOL    HW2 8284   6.640   2.203   6.249
 1330SOL     OW 8285   3.086   2.769   5.366
 1330SOL    HW1 8286   3.088   2.806   5.458
 1330SOL    HW2 8287   3.067   2.671   5.370
 1331SOL     OW 8288   2.035   0.398   7.414
 1331SOL    HW1 8289   1.983   0.482   7.428
 1331SOL    HW2 8290   2.045   0.350   7.502
 1332SOL     OW 8291   4.252   4.497   1.300
 1332SOL    HW1 8292   4.247   4.409   1.347
 1332SOL    HW2 8293   4.289   4.566   1.362
 1333SOL     OW 8294   7.923   4.170   1.135
 1333SOL    HW1 8295   7.872   4.216   1.062
 1333SOL    HW2 8296   7.865   4.161   1.216
 1334SOL     OW 8297   0.528  10.038   7.051
 1334SOL    HW1 8298   0.467  10.050   7.130
 1334SOL    HW2 8299   0.516   9.947   7.013
 1335SOL     OW 8300   1.820   4.473   3.851
 1335SOL    HW1 8301   1.774   4.560   3.831
 1335SOL    HW2 8302   1.880   4.485   3.930
 1336SOL     OW 8303   0.719   6.442   2.125
 1336SOL    HW1 8304   0.763   6.360   2.088
 1336SOL    HW2 8305   0.651   6.416   2.193
 1337SOL     OW 8306   7.854   0.997   2.782
 1337SOL    HW1 8307   7.951   0.974   2.770
 1337SOL    HW2 8308   7.844   1.096   2.796
 1338SOL     OW 8309   3.857   0.636   0.001
 1338SOL    HW1 8310   3.946   0.665   0.036
 1338SOL    HW2 8311   3.849   0.536   0.009
 1339SOL     OW 8312   7.761   4.227   5.968
 1339SOL    HW1 8313   7.673   4.263   5.939
 1339SOL    HW2 8314   7.834   4.287   5.934
 1340SOL     OW 8315   8.203   2.752   4.975
 1340SOL    HW1 8316   8.267   2.813   5.021
 1340SOL    HW2 8317   8.163   2.798   4.895
 1341SOL     OW 8318   4.401   7.473   0.950
 1341SOL    HW1 8319   4.306   7.483   0.982
 1341SOL    HW2 8320   4.405   7.402   0.881
 1342SOL     OW 8321   7.687   9.346   0.831
 1342SOL    HW1 8322   7.706   9.252   0.859
 1342SOL    HW2 8323   7.707   9.356   0.733
 1343SOL     OW 8324   9.667   3.738   3.857
 1343SOL    HW1 8325   9.759   3.704   3.877
 1343SOL    HW2 8326   9.629   3.783   3.938
 1344SOL     OW 8327   9.047   6.600   7.242
 1344SOL    HW1 8328   9.128   6.660   7.243
 1344SOL    HW2 8329   8.971   6.647   7.285
 1345SOL     OW 8330   3.624   7.472   6.373
 1345SOL    HW1 8331   3.564   7.536   6.422
 1345SOL    HW2 8332   3.568   7.404   6.326
 1346SOL     OW 8333   5.544   8.477   6.751
 1346SOL    HW1 8334   5.531   8.388   6.795
 1346SOL    HW2 8335   5.629   8.476   6.699
 1347SOL     OW 8336   6.034   5.756   5.144
 1347SOL    HW1 8337   6.029   5.754   5.244
 1347SOL    HW2 8338   6.004   5.845   5.111
 1348SOL     OW 8339   9.515   6.852   1.111
 1348SOL    HW1 8340   9.611   6.827   1.125
 1348SOL    HW2 8341   9.510   6.948   1.082
 1349SOL     OW 8342   7.750   0.022   7.249
 1349SOL    HW1 8343   7.762  -0.025   7.161
 1349SOL    HW2 8344   7.735   0.119   7.233
 1350SOL     OW 8345   9.155   2.704   6.108
 1350SOL    HW1 8346   9.115   2.757   6.033
 1350SOL    HW2 8347   9.251   2.731   6.121
 1351SOL     OW 8348   9.751   5.639   3.481
 1351SOL    HW1 8349   9.790   5.630   3.389
 1351SOL    HW2 8350   9.772   5.729   3.518
 1352SOL     OW 8351   1.727   5.712   6.210
 1352SOL    HW1 8352   1.672   5.762   6.143
 1352SOL    HW2 8353   1.668   5.683   6.286
 1353SOL     OW 8354   5.668   1.143   1.706
 1353SOL    HW1 8355   5.638   1.068   1.646
 1353SOL    HW2 8356   5.763   1.128   1.733
 1354SOL     OW 8357   9.726  10.108   6.664
 1354SOL    HW1 8358   9.637  10.147   6.685
 1354SOL    HW2 8359   9.772  10.163   6.594
 1355SOL     OW 8360   3.951   9.558   2.187
 1355SOL    HW1 8361   3.971   9.655   2.175
 1355SOL    HW2 8362   3.961   9.533   2.283
 1356SOL     OW 8363   5.264   0.523   3.587
 1356SOL    HW1 8364   5.317   0.446   3.623
 1356SOL    HW2 8365   5.213   0.494   3.507
 1357SOL     OW 8366   3.180   5.729   3.432
 1357SOL    HW1 8367   3.087   5.693   3.438
 1357SOL    HW2 8368   3.213   5.751   3.524
 1358SOL     OW 8369  10.468   8.156   6.759
 1358SOL    HW1 8370  10.560   8.183   6.730
 1358SOL    HW2 8371  10.434   8.222   6.826
 1359SOL     OW 8372   4.948   3.466   5.586
 1359SOL    HW1 8373   4.853   3.490   5.565
 1359SOL    HW2 8374   4.965   3.371   5.561
 1360SOL     OW 8375   8.101   2.497   0.911
 1360SOL    HW1 8376   8.030   2.537   0.969
 1360SOL    HW2 8377   8.176   2.464   0.968
 1361SOL     OW 8378   7.865   0.739   0.138
 1361SOL    HW1 8379   7.926   0.774   0.210
 1361SOL    HW2 8380   7.783   0.701   0.179
 1362SOL     OW 8381   2.108   2.407   4.057
 1362SOL    HW1 8382   2.163   2.326   4.038
 1362SOL    HW2 8383   2.087   2.454   3.972
 1363SOL     OW 8384   9.736   5.643   2.360
 1363SOL    HW1 8385   9.654   5.610   2.406
 1363SOL    HW2 8386   9.766   5.576   2.292
 1364SOL     OW 8387   2.219   2.692   5.591
 1364SOL    HW1 8388   2.266   2.628   5.530
 1364SOL    HW2 8389   2.122   2.697   5.565
 1365SOL     OW 8390   6.630   3.176   5.994
 1365SOL    HW1 8391   6.567   3.165   6.071
 1365SOL    HW2 8392   6.689   3.255   6.011
 1366SOL     OW 8393   9.047   2.452   4.505
 1366SOL    HW1 8394   9.130   2.493   4.466
 1366SOL    HW2 8395   9.031   2.490   4.596
 1367SOL     OW 8396   0.080   2.323   4.259
 1367SOL    HW1 8397  -0.004   2.329   4.312
 1367SOL    HW2 8398   0.059   2.303   4.163
 1368SOL     OW 8399   5.059   9.742   1.169
 1368SOL    HW1 8400   4.971   9.706   1.201
 1368SOL    HW2 8401   5.122   9.666   1.152
 1369SOL     OW 8402   8.468   7.782   0.226
 1369SOL    HW1 8403   8.459   7.858   0.161
 1369SOL    HW2 8404   8.557   7.788   0.271
 1370SOL     OW 8405   4.968   5.901   6.324
 1370SOL    HW1 8406   4.983   5.846   6.242
 1370SOL    HW2 8407   5.030   5.869   6.397
 1371SOL     OW 8408   1.245   0.818   4.400
 1371SOL    HW1 8409   1.205   0.727   4.390
 1371SOL    HW2 8410   1.205   0.864   4.478
 1372SOL     OW 8411   2.928   1.830   1.808
 1372SOL    HW1 8412   2.930   1.751   1.747
 1372SOL    HW2 8413   2.869   1.900   1.769
 1373SOL     OW 8414   2.549   7.730   2.885
 1373SOL    HW1 8415   2.509   7.739   2.794
 1373SOL    HW2 8416   2.525   7.641   2.924
 1374SOL     OW 8417   6.059   1.031   7.133
 1374SOL    HW1 8418   6.108   0.983   7.060
 1374SOL    HW2 8419   6.029   1.120   7.099
 1375SOL     OW 8420   3.631   4.823   0.605
 1375SOL    HW1 8421   3.597   4.839   0.697
 1375SOL    HW2 8422   3.727   4.850   0.599
 1376SOL     OW 8423   6.396   4.259   0.116
 1376SOL    HW1 8424   6.432   4.303   0.033
 1376SOL    HW2 8425   6.311   4.211   0.095
 1377SOL     OW 8426   7.114   8.968   0.403
 1377SOL    HW1 8427   7.050   9.044   0.390
 1377SOL    HW2 8428   7.064   8.887   0.432
 1378SOL     OW 8429   9.634   5.873   2.127
 1378SOL    HW1 8430   9.564   5.867   2.056
 1378SOL    HW2 8431   9.648   5.782   2.167
 1379SOL     OW 8432   4.001   3.505   3.770
 1379SOL    HW1 8433   3.960   3.591   3.799
 1379SOL    HW2 8434   3.933   3.432   3.776
 1380SOL     OW 8435   9.736   6.530   1.738
 1380SOL    HW1 8436   9.818   6.533   1.796
 1380SOL    HW2 8437   9.758   6.486   1.651
 1381SOL     OW 8438   6.091  10.379   1.191
 1381SOL    HW1 8439   6.011  10.370   1.131
 1381SOL    HW2 8440   6.063  10.368   1.286
 1382SOL     OW 8441   3.887   7.408   3.111
 1382SOL    HW1 8442   3.904   7.426   3.014
 1382SOL    HW2 8443   3.790   7.388   3.125
 1383SOL     OW 8444   9.337   2.296   2.529
 1383SOL    HW1 8445   9.416   2.315   2.588
 1383SOL    HW2 8446   9.369   2.279   2.436
 1384SOL     OW 8447   3.283   0.107   2.212
 1384SOL    HW1 8448   3.365   0.056   2.237
 1384SOL    HW2 8449   3.298   0.205   2.229
 1385SOL     OW 8450   0.021   5.217   1.707
 1385SOL    HW1 8451   0.086   5.292   1.699
 1385SOL    HW2 8452   0.034   5.153   1.631
 1386SOL     OW 8453   4.988   4.675   3.554
 1386SOL    HW1 8454   4.932   4.592   3.554
 1386SOL    HW2 8455   5.060   4.666   3.486
 1387SOL     OW 8456   9.190   0.998   7.184
 1387SOL    HW1 8457   9.284   0.999   7.152
 1387SOL    HW2 8458   9.182   0.937   7.262
 1388SOL     OW 8459   3.747   1.908   3.525
 1388SOL    HW1 8460   3.731   1.977   3.595
 1388SOL    HW2 8461   3.816   1.843   3.558
 1389SOL     OW 8462  10.443  10.294   1.071
 1389SOL    HW1 8463  10.431  10.280   1.169
 1389SOL    HW2 8464  10.538  10.315   1.051
 1390SOL     OW 8465   2.146   8.413   6.245
 1390SOL    HW1 8466   2.095   8.494   6.276
 1390SOL    HW2 8467   2.195   8.373   6.322
 1391SOL     OW 8468   5.631   6.573   5.277
 1391SOL    HW1 8469   5.709   6.552   5.217
 1391SOL    HW2 8470   5.547   6.572   5.223
 1392SOL     OW 8471   9.986  10.332   2.051
 1392SOL    HW1 8472  10.073  10.323   2.003
 1392SOL    HW2 8473   9.954  10.427   2.046
 1393SOL     OW 8474   7.315   9.204   6.456
 1393SOL    HW1 8475   7.407   9.180   6.425
 1393SOL    HW2 8476   7.273   9.125   6.500
 1394SOL     OW 8477   4.194   8.286   6.232
 1394SOL    HW1 8478   4.177   8.384   6.237
 1394SOL    HW2 8479   4.111   8.236   6.257
 1395SOL     OW 8480   1.809   1.908   7.316
 1395SOL    HW1 8481   1.773   1.819   7.286
 1395SOL    HW2 8482   1.884   1.894   7.380
 1396SOL     OW 8483   5.189   1.628   3.785
 1396SOL    HW1 8484   5.277   1.580   3.777
 1396SOL    HW2 8485   5.145   1.603   3.871
 1397SOL     OW 8486   4.923   7.815   7.094
 1397SOL    HW1 8487   4.880   7.765   7.170
 1397SOL    HW2 8488   4.890   7.909   7.094
 1398SOL     OW 8489   2.082   9.531   7.003
 1398SOL    HW1 8490   2.157   9.498   6.945
 1398SOL    HW2 8491   1.997   9.533   6.949
 1399SOL     OW 8492   6.915   5.038   2.312
 1399SOL    HW1 8493   6.994   5.052   2.372
 1399SOL    HW2 8494   6.851   5.114   2.323
 1400SOL     OW 8495   7.078   4.070   5.558
 1400SOL    HW1 8496   7.149   4.007   5.526
 1400SOL    HW2 8497   7.099   4.098   5.652
 1401SOL     OW 8498   1.650   0.048   5.646
 1401SOL    HW1 8499   1.615  -0.008   5.720
 1401SOL    HW2 8500   1.649   0.145   5.673
 1402SOL     OW 8501   3.362   3.151   7.059
 1402SOL    HW1 8502   3.380   3.234   7.006
 1402SOL    HW2 8503   3.367   3.172   7.156
 1403SOL     OW 8504   0.097  10.543   3.229
 1403SOL    HW1 8505   0.090  10.509   3.323
 1403SOL    HW2 8506   0.095  10.466   3.166
 1404SOL     OW 8507   4.465   4.562   7.183
 1404SOL    HW1 8508   4.398   4.567   7.257
 1404SOL    HW2 8509   4.554   4.535   7.220
 1405SOL     OW 8510   9.250   8.094   1.387
 1405SOL    HW1 8511   9.154   8.070   1.405
 1405SOL    HW2 8512   9.265   8.099   1.288
 1406SOL     OW 8513   1.349   3.796   1.411
 1406SOL    HW1 8514   1.307   3.717   1.366
 1406SOL    HW2 8515   1.299   3.815   1.496
 1407SOL     OW 8516   6.734   7.784   7.214
 1407SOL    HW1 8517   6.712   7.849   7.141
 1407SOL    HW2 8518   6.654   7.729   7.235
 1408SOL     OW 8519   6.072   2.207   0.369
 1408SOL    HW1 8520   6.110   2.120   0.399
 1408SOL    HW2 8521   5.987   2.191   0.318
 1409SOL     OW 8522   2.558   1.466   5.458
 1409SOL    HW1 8523   2.483   1.456   5.523
 1409SOL    HW2 8524   2.538   1.411   5.377
 1410SOL     OW 8525   4.409   6.330   1.612
 1410SOL    HW1 8526   4.337   6.384   1.568
 1410SOL    HW2 8527   4.374   6.239   1.635
 1411SOL     OW 8528   8.576   9.010   6.497
 1411SOL    HW1 8529   8.574   9.095   6.549
 1411SOL    HW2 8530   8.512   8.945   6.537
 1412SOL     OW 8531   1.388  10.090   3.059
 1412SOL    HW1 8532   1.338  10.035   2.993
 1412SOL    HW2 8533   1.324  10.144   3.114
 1413SOL     OW 8534   8.437   8.370   0.559
 1413SOL    HW1 8535   8.368   8.437   0.587
 1413SOL    HW2 8536   8.524   8.416   0.544
 1414SOL     OW 8537   2.770   4.340   4.065
 1414SOL    HW1 8538   2.677   4.329   4.031
 1414SOL    HW2 8539   2.833   4.346   3.987
 1415SOL     OW 8540   1.530   1.697   0.324
 1415SOL    HW1 8541   1.525   1.718   0.421
 1415SOL    HW2 8542   1.491   1.606   0.307
 1416SOL     OW 8543   4.765   8.877   5.975
 1416SOL    HW1 8544   4.691   8.870   6.042
 1416SOL    HW2 8545   4.790   8.973   5.963
 1417SOL     OW 8546   2.187  10.322   6.084
 1417SOL    HW1 8547   2.249  10.395   6.055
 1417SOL    HW2 8548   2.110  10.362   6.134
 1418SOL     OW 8549   0.816   0.045   2.541
 1418SOL    HW1 8550   0.800   0.016   2.635
 1418SOL    HW2 8551   0.789   0.141   2.530
 1419SOL     OW 8552   0.419  10.511   0.244
 1419SOL    HW1 8553   0.488  10.547   0.180
 1419SOL    HW2 8554   0.367  10.438   0.200
 1420SOL     OW 8555  10.432   0.628   6.735
 1420SOL    HW1 8556  10.419   0.529   6.727
 1420SOL    HW2 8557  10.477   0.650   6.821
 1421SOL     OW 8558   1.574   3.982   0.881
 1421SOL    HW1 8559   1.484   3.998   0.841
 1421SOL    HW2 8560   1.604   4.063   0.930
 1422SOL     OW 8561   1.234   9.877   6.558
 1422SOL    HW1 8562   1.134   9.871   6.557
 1422SOL    HW2 8563   1.268   9.868   6.651
 1423SOL     OW 8564   0.829   0.455   3.529
 1423SOL    HW1 8565   0.893   0.380   3.519
 1423SOL    HW2 8566   0.804   0.491   3.439
 1424SOL     OW 8567   1.683   5.905   6.497
 1424SOL    HW1 8568   1.709   5.826   6.553
 1424SOL    HW2 8569   1.624   5.875   6.422
 1425SOL     OW 8570   2.170   9.099   0.374
 1425SOL    HW1 8571   2.230   9.137   0.304
 1425SOL    HW2 8572   2.084   9.150   0.376
 1426SOL     OW 8573   4.626   5.399   4.736
 1426SOL    HW1 8574   4.536   5.427   4.702
 1426SOL    HW2 8575   4.635   5.424   4.832
 1427SOL     OW 8576   4.464   1.254   2.257
 1427SOL    HW1 8577   4.424   1.218   2.341
 1427SOL    HW2 8578   4.551   1.208   2.239
 1428SOL     OW 8579   2.132   8.048   1.998
 1428SOL    HW1 8580   2.181   8.018   2.080
 1428SOL    HW2 8581   2.039   8.075   2.023
 1429SOL     OW 8582   5.303   5.862   3.614
 1429SOL    HW1 8583   5.384   5.910   3.580
 1429SOL    HW2 8584   5.234   5.858   3.542
 1430SOL     OW 8585   0.037   7.792   4.112
 1430SOL    HW1 8586  -0.004   7.783   4.202
 1430SOL    HW2 8587   0.098   7.872   4.110
 1431SOL     OW 8588  10.461   1.334   3.493
 1431SOL    HW1 8589  10.385   1.272   3.511
 1431SOL    HW2 8590  10.520   1.295   3.423
 1432SOL     OW 8591   2.299   4.243   7.333
 1432SOL    HW1 8592   2.223   4.179   7.343
 1432SOL    HW2 8593   2.263   4.335   7.316
 1433SOL     OW 8594   4.460   0.391   0.467
 1433SOL    HW1 8595   4.370   0.403   0.425
 1433SOL    HW2 8596   4.498   0.480   0.491
 1434SOL     OW 8597   2.615   9.700   4.100
 1434SOL    HW1 8598   2.597   9.727   4.194
 1434SOL    HW2 8599   2.531   9.712   4.046
 1435SOL     OW 8600   9.522   4.071   5.804
 1435SOL    HW1 8601   9.620   4.049   5.799
 1435SOL    HW2 8602   9.511   4.163   5.843
 1436SOL     OW 8603   2.178   6.663   6.037
 1436SOL    HW1 8604   2.236   6.740   6.009
 1436SOL    HW2 8605   2.182   6.652   6.136
 1437SOL     OW 8606   6.800   5.370   6.172
 1437SOL    HW1 8607   6.746   5.378   6.088
 1437SOL    HW2 8608   6.874   5.438   6.171
 1438SOL     OW 8609   5.351   9.793   4.520
 1438SOL    HW1 8610   5.351   9.698   4.550
 1438SOL    HW2 8611   5.257   9.822   4.503
 1439SOL     OW 8612   9.219   8.075   6.241
 1439SOL    HW1 8613   9.230   7.976   6.243
 1439SOL    HW2 8614   9.121   8.097   6.247
 1440SOL     OW 8615   6.188  10.147   3.025
 1440SOL    HW1 8616   6.116  10.100   3.075
 1440SOL    HW2 8617   6.211  10.232   3.071
 1441SOL     OW 8618   4.810   4.820   6.858
 1441SOL    HW1 8619   4.815   4.919   6.842
 1441SOL    HW2 8620   4.719   4.787   6.832
 1442SOL     OW 8621   4.971   4.756   4.455
 1442SOL    HW1 8622   4.880   4.760   4.496
 1442SOL    HW2 8623   5.022   4.680   4.495
 1443SOL     OW 8624   3.508   1.475   6.487
 1443SOL    HW1 8625   3.414   1.502   6.466
 1443SOL    HW2 8626   3.544   1.418   6.413
 1444SOL     OW 8627   1.377   6.891   3.382
 1444SOL    HW1 8628   1.302   6.861   3.440
 1444SOL    HW2 8629   1.423   6.812   3.342
 1445SOL     OW 8630   2.270   9.379   5.184
 1445SOL    HW1 8631   2.219   9.358   5.268
 1445SOL    HW2 8632   2.330   9.303   5.162
 1446SOL     OW 8633   8.957   1.201   6.399
 1446SOL    HW1 8634   8.955   1.296   6.367
 1446SOL    HW2 8635   9.021   1.194   6.476
 1447SOL     OW 8636   1.683   4.617   1.632
 1447SOL    HW1 8637   1.604   4.616   1.694
 1447SOL    HW2 8638   1.723   4.708   1.628
 1448SOL     OW 8639   1.314   6.859   2.473
 1448SOL    HW1 8640   1.407   6.822   2.474
 1448SOL    HW2 8641   1.254   6.796   2.424
 1449SOL     OW 8642   4.249   3.833   7.500
 1449SOL    HW1 8643   4.325   3.795   7.552
 1449SOL    HW2 8644   4.215   3.765   7.436
 1450SOL     OW 8645   8.928   0.111   0.635
 1450SOL    HW1 8646   8.965   0.166   0.710
 1450SOL    HW2 8647   8.960   0.149   0.548
 1451SOL     OW 8648   4.306   1.942   4.949
 1451SOL    HW1 8649   4.213   1.970   4.972
 1451SOL    HW2 8650   4.355   1.917   5.032
 1452SOL     OW 8651   7.981   5.953   2.280
 1452SOL    HW1 8652   7.992   6.052   2.283
 1452SOL    HW2 8653   8.016   5.919   2.193
 1453SOL     OW 8654   5.273   9.382   2.224
 1453SOL    HW1 8655   5.296   9.408   2.318
 1453SOL    HW2 8656   5.319   9.443   2.160
 1454SOL     OW 8657   3.890   9.970   2.579
 1454SOL    HW1 8658   3.964  10.036   2.566
 1454SOL    HW2 8659   3.814   9.991   2.517
 1455SOL     OW 8660   5.083   3.806   7.281
 1455SOL    HW1 8661   4.994   3.805   7.327
 1455SOL    HW2 8662   5.084   3.735   7.210
 1456SOL     OW 8663  10.587   4.326   0.895
 1456SOL    HW1 8664  10.676   4.358   0.863
 1456SOL    HW2 8665  10.535   4.289   0.818
 1457SOL     OW 8666   3.162   5.001   1.025
 1457SOL    HW1 8667   3.118   4.933   0.966
 1457SOL    HW2 8668   3.106   5.014   1.107
 1458SOL     OW 8669   0.683   2.980   1.580
 1458SOL    HW1 8670   0.598   3.028   1.602
 1458SOL    HW2 8671   0.761   3.039   1.599
 1459SOL     OW 8672   0.028   7.158   7.038
 1459SOL    HW1 8673   0.071   7.211   7.111
 1459SOL    HW2 8674  -0.063   7.128   7.068
 1460SOL     OW 8675   4.625   3.915   0.429
 1460SOL    HW1 8676   4.679   3.916   0.345
 1460SOL    HW2 8677   4.617   4.008   0.465
 1461SOL     OW 8678   4.318   0.335   6.725
 1461SOL    HW1 8679   4.225   0.343   6.762
 1461SOL    HW2 8680   4.338   0.414   6.667
 1462SOL     OW 8681   6.151   7.459   4.586
 1462SOL    HW1 8682   6.101   7.545   4.573
 1462SOL    HW2 8683   6.159   7.440   4.684
 1463SOL     OW 8684   0.412   0.657   1.822
 1463SOL    HW1 8685   0.464   0.733   1.781
 1463SOL    HW2 8686   0.441   0.571   1.780
 1464SOL     OW 8687   5.378  10.386   3.327
 1464SOL    HW1 8688   5.393  10.289   3.306
 1464SOL    HW2 8689   5.290  10.396   3.374
 1465SOL     OW 8690   3.692   3.791   6.885
 1465SOL    HW1 8691   3.690   3.891   6.881
 1465SOL    HW2 8692   3.783   3.758   6.858
 1466SOL     OW 8693  10.120   0.889   1.010
 1466SOL    HW1 8694  10.048   0.849   0.955
 1466SOL    HW2 8695  10.081   0.926   1.095
 1467SOL     OW 8696   4.578  10.167   5.162
 1467SOL    HW1 8697   4.583  10.081   5.214
 1467SOL    HW2 8698   4.647  10.166   5.089
 1468SOL     OW 8699   5.619   4.548   1.661
 1468SOL    HW1 8700   5.621   4.649   1.663
 1468SOL    HW2 8701   5.711   4.514   1.642
 1469SOL     OW 8702   5.666   9.960   1.287
 1469SOL    HW1 8703   5.742   9.933   1.347
 1469SOL    HW2 8704   5.597  10.009   1.340
 1470SOL     OW 8705   6.366   5.338   4.369
 1470SOL    HW1 8706   6.345   5.414   4.308
 1470SOL    HW2 8707   6.402   5.373   4.456
 1471SOL     OW 8708   7.466   1.112   6.151
 1471SOL    HW1 8709   7.505   1.179   6.087
 1471SOL    HW2 8710   7.446   1.027   6.102
 1472SOL     OW 8711   8.775   3.011   7.479
 1472SOL    HW1 8712   8.686   2.993   7.521
 1472SOL    HW2 8713   8.834   3.057   7.545
 1473SOL     OW 8714  10.121   7.085   1.037
 1473SOL    HW1 8715  10.154   7.068   0.944
 1473SOL    HW2 8716  10.183   7.043   1.103
 1474SOL     OW 8717   7.980   4.348   5.655
 1474SOL    HW1 8718   7.996   4.399   5.571
 1474SOL    HW2 8719   7.915   4.398   5.712
 1475SOL     OW 8720   9.017   6.430   7.496
 1475SOL    HW1 8721   8.986   6.460   7.405
 1475SOL    HW2 8722   8.946   6.450   7.564
 1476SOL     OW 8723   6.914   4.782   4.992
 1476SOL    HW1 8724   6.943   4.748   5.081
 1476SOL    HW2 8725   6.994   4.812   4.940
 1477SOL     OW 8726   3.344   5.729   0.611
 1477SOL    HW1 8727   3.394   5.720   0.697
 1477SOL    HW2 8728   3.274   5.658   0.606
 1478SOL     OW 8729   9.464   9.438   0.004
 1478SOL    HW1 8730   9.367   9.460   0.016
 1478SOL    HW2 8731   9.475   9.338   0.010
 1479SOL     OW 8732   4.267   7.363   5.962
 1479SOL    HW1 8733   4.354   7.390   6.004
 1479SOL    HW2 8734   4.271   7.380   5.864
 1480SOL     OW 8735   5.474   9.765   6.675
 1480SOL    HW1 8736   5.506   9.681   6.720
 1480SOL    HW2 8737   5.537   9.788   6.600
 1481SOL     OW 8738   6.125   0.483   2.128
 1481SOL    HW1 8739   6.163   0.432   2.204
 1481SOL    HW2 8740   6.162   0.448   2.042
 1482SOL     OW 8741   5.853   5.839   1.516
 1482SOL    HW1 8742   5.761   5.878   1.509
 1482SOL    HW2 8743   5.906   5.865   1.435
 1483SOL     OW 8744   7.455   5.000   5.716
 1483SOL    HW1 8745   7.361   5.000   5.748
 1483SOL    HW2 8746   7.457   4.982   5.618
 1484SOL     OW 8747   0.395   6.909   1.854
 1484SOL    HW1 8748   0.375   6.997   1.899
 1484SOL    HW2 8749   0.370   6.834   1.916
 1485SOL     OW 8750   1.171   0.247   7.042
 1485SOL    HW1 8751   1.142   0.336   7.008
 1485SOL    HW2 8752   1.193   0.186   6.966
 1486SOL     OW 8753   0.787   5.012   2.081
 1486SOL    HW1 8754   0.784   5.110   2.065
 1486SOL    HW2 8755   0.694   4.976   2.085
 1487SOL     OW 8756   6.973   0.662   0.904
 1487SOL    HW1 8757   6.994   0.564   0.902
 1487SOL    HW2 8758   7.033   0.710   0.839
 1488SOL     OW 8759   2.418   0.990   2.839
 1488SOL    HW1 8760   2.424   1.055   2.763
 1488SOL    HW2 8761   2.508   0.948   2.853
 1489SOL     OW 8762   3.367   1.974   4.109
 1489SOL    HW1 8763   3.450   2.027   4.093
 1489SOL    HW2 8764   3.293   2.036   4.135
 1490SOL     OW 8765   6.477   5.382   5.054
 1490SOL    HW1 8766   6.565   5.398   5.099
 1490SOL    HW2 8767   6.466   5.284   5.036
 1491SOL     OW 8768   4.427   1.483   4.937
 1491SOL    HW1 8769   4.485   1.426   4.995
 1491SOL    HW2 8770   4.359   1.530   4.993
 1492SOL     OW 8771   1.334   1.374   3.896
 1492SOL    HW1 8772   1.392   1.307   3.850
 1492SOL    HW2 8773   1.309   1.340   3.986
 1493SOL     OW 8774   5.309   5.404   3.918
 1493SOL    HW1 8775   5.283   5.488   3.966
 1493SOL    HW2 8776   5.317   5.421   3.820
 1494SOL     OW 8777   3.408   5.969   6.346
 1494SOL    HW1 8778   3.356   5.892   6.309
 1494SOL    HW2 8779   3.344   6.040   6.377
 1495SOL     OW 8780   0.993   8.398   2.606
 1495SOL    HW1 8781   1.050   8.355   2.536
 1495SOL    HW2 8782   0.914   8.339   2.625
 1496SOL     OW 8783   5.840   8.141   2.067
 1496SOL    HW1 8784   5.924   8.099   2.101
 1496SOL    HW2 8785   5.862   8.224   2.017
 1497SOL     OW 8786   6.646   2.438   2.423
 1497SOL    HW1 8787   6.549   2.432   2.445
 1497SOL    HW2 8788   6.692   2.500   2.486
 1498SOL     OW 8789   5.773   6.091   6.756
 1498SOL    HW1 8790   5.788   6.074   6.658
 1498SOL    HW2 8791   5.771   6.004   6.805
 1499SOL     OW 8792   2.023   9.933   0.492
 1499SOL    HW1 8793   1.979   9.954   0.405
 1499SOL    HW2 8794   1.973   9.858   0.537
 1500SOL     OW 8795  10.021   7.932   7.330
 1500SOL    HW1 8796  10.027   7.850   7.272
 1500SOL    HW2 8797  10.110   7.947   7.374
 1501SOL     OW 8798   4.918   5.907   1.931
 1501SOL    HW1 8799   4.975   5.926   1.851
 1501SOL    HW2 8800   4.845   5.975   1.937
 1502SOL     OW 8801   1.700   6.489   6.856
 1502SOL    HW1 8802   1.682   6.577   6.814
 1502SOL    HW2 8803   1.622   6.428   6.840
 1503SOL     OW 8804   5.588   9.827   2.435
 1503SOL    HW1 8805   5.682   9.846   2.463
 1503SOL    HW2 8806   5.584   9.739   2.388
 1504SOL     OW 8807   2.928   0.969   4.118
 1504SOL    HW1 8808   2.847   0.961   4.061
 1504SOL    HW2 8809   2.935   1.063   4.153
 1505SOL     OW 8810   1.298   1.688   5.594
 1505SOL    HW1 8811   1.262   1.749   5.524
 1505SOL    HW2 8812   1.274   1.723   5.685
 1506SOL     OW 8813   2.290   1.124   7.226
 1506SOL    HW1 8814   2.385   1.096   7.238
 1506SOL    HW2 8815   2.276   1.152   7.131
 1507SOL     OW 8816   2.217   6.743   0.352
 1507SOL    HW1 8817   2.157   6.819   0.379
 1507SOL    HW2 8818   2.189   6.660   0.400
 1508SOL     OW 8819   9.812   4.131   3.749
 1508SOL    HW1 8820   9.812   4.086   3.659
 1508SOL    HW2 8821   9.905   4.160   3.771
 1509SOL     OW 8822   4.993   8.221   3.334
 1509SOL    HW1 8823   5.088   8.243   3.354
 1509SOL    HW2 8824   4.952   8.173   3.412
 1510SOL     OW 8825   0.370   3.965   3.592
 1510SOL    HW1 8826   0.358   3.993   3.497
 1510SOL    HW2 8827   0.325   4.031   3.652
 1511SOL     OW 8828   3.392   4.165   6.870
 1511SOL    HW1 8829   3.388   4.137   6.775
 1511SOL    HW2 8830   3.318   4.230   6.889
 1512SOL     OW 8831   6.019   0.024   0.202
 1512SOL    HW1 8832   5.937   0.081   0.195
 1512SOL    HW2 8833   5.997  -0.061   0.251
 1513SOL     OW 8834   6.405   0.173   3.714
 1513SOL    HW1 8835   6.425   0.257   3.764
 1513SOL    HW2 8836   6.402   0.096   3.777
 1514SOL     OW 8837   2.749  10.259   2.844
 1514SOL    HW1 8838   2.678  10.314   2.888
 1514SOL    HW2 8839   2.743  10.165   2.877
 1515SOL     OW 8840   2.079   5.731   2.368
 1515SOL    HW1 8841   2.023   5.754   2.288
 1515SOL    HW2 8842   2.071   5.634   2.387
 1516SOL     OW 8843   4.935   4.932   5.003
 1516SOL    HW1 8844   4.989   4.954   5.084
 1516SOL    HW2 8845   4.849   4.889   5.031
 1517SOL     OW 8846   4.631   2.148   5.922
 1517SOL    HW1 8847   4.715   2.152   5.867
 1517SOL    HW2 8848   4.613   2.053   5.947
 1518SOL     OW 8849   0.670   0.047   6.389
 1518SOL    HW1 8850   0.757   0.098   6.387
 1518SOL    HW2 8851   0.594   0.111   6.383
 1519SOL     OW 8852   7.275   4.812   5.136
 1519SOL    HW1 8853   7.245   4.723   5.173
 1519SOL    HW2 8854   7.204   4.880   5.151
 1520SOL     OW 8855  10.531   5.091   0.195
 1520SOL    HW1 8856  10.472   5.149   0.138
 1520SOL    HW2 8857  10.624   5.127   0.195
 1521SOL     OW 8858   6.373   5.255   2.537
 1521SOL    HW1 8859   6.280   5.276   2.565
 1521SOL    HW2 8860   6.373   5.171   2.483
 1522SOL     OW 8861   1.327   8.331   5.998
 1522SOL    HW1 8862   1.391   8.253   5.997
 1522SOL    HW2 8863   1.234   8.298   5.988
 1523SOL     OW 8864   3.394   0.551   0.764
 1523SOL    HW1 8865   3.299   0.574   0.787
 1523SOL    HW2 8866   3.440   0.514   0.845
 1524SOL     OW 8867   0.856   4.492   2.029
 1524SOL    HW1 8868   0.878   4.497   2.127
 1524SOL    HW2 8869   0.920   4.549   1.978
 1525SOL     OW 8870   8.020   2.654   7.500
 1525SOL    HW1 8871   7.987   2.560   7.497
 1525SOL    HW2 8872   8.116   2.657   7.472
 1526SOL     OW 8873   5.860  10.574   5.313
 1526SOL    HW1 8874   5.829  10.522   5.393
 1526SOL    HW2 8875   5.876  10.511   5.237
 1527SOL     OW 8876   7.568   7.523   7.481
 1527SOL    HW1 8877   7.617   7.464   7.544
 1527SOL    HW2 8878   7.624   7.603   7.458
 1528SOL     OW 8879   0.482   6.221   4.460
 1528SOL    HW1 8880   0.493   6.182   4.551
 1528SOL    HW2 8881   0.554   6.188   4.400
 1529SOL     OW 8882   1.633   7.517   0.196
 1529SOL    HW1 8883   1.559   7.451   0.210
 1529SOL    HW2 8884   1.705   7.474   0.141
 1530SOL     OW 8885   4.647  10.391   3.012
 1530SOL    HW1 8886   4.575  10.364   3.076
 1530SOL    HW2 8887   4.648  10.328   2.934
[truncated: 3,202,652 more chars]
