# Supplementary material for: In Silico Structural Analysis of the Grapevine Serine Protease VviSBT4.19 Involved in Defense against P. viticola
Source: J Agric Food Chem. 2025 Dec 24;74(1):1724–32. doi: 10.1021/acs.jafc.5c11183 (PMC12818760; doi:10.1021/acs.jafc.5c11183)
Supplement: Supplementary file 2 [file jf5c11183_si_002.zip › Supporting-Information/wt_out_5.gro]

Protein in water t= 150000.00000 step= 10000
80055
    1THR      N    1   6.434   5.996   4.389
    1THR     H1    2   6.429   6.059   4.466
    1THR     H2    3   6.438   5.901   4.420
    1THR     H3    4   6.517   6.006   4.334
    1THR     CA    5   6.318   6.019   4.301
    1THR     CB    6   6.185   5.979   4.363
    1THR    OG1    7   6.164   6.047   4.487
    1THR    HG1    8   6.077   6.096   4.500
    1THR    CG2    9   6.185   5.827   4.375
    1THR      C   10   6.303   6.162   4.249
    1THR      O   11   6.262   6.177   4.134
    2THR      N   12   6.368   6.258   4.315
    2THR      H   13   6.445   6.228   4.372
    2THR     CA   14   6.359   6.403   4.297
    2THR     CB   15   6.443   6.483   4.397
    2THR    OG1   16   6.424   6.624   4.387
    2THR    HG1   17   6.333   6.662   4.405
    2THR    CG2   18   6.592   6.454   4.415
    2THR      C   19   6.394   6.454   4.156
    2THR      O   20   6.489   6.413   4.091
    3ARG      N   21   6.324   6.554   4.104
    3ARG      H   22   6.251   6.590   4.162
    3ARG     CA   23   6.340   6.625   3.975
    3ARG     CB   24   6.475   6.696   3.967
    3ARG     CG   25   6.474   6.835   4.030
    3ARG     CD   26   6.524   6.839   4.175
    3ARG     NE   27   6.670   6.825   4.172
    3ARG     HE   28   6.706   6.850   4.082
    3ARG     CZ   29   6.754   6.803   4.274
    3ARG    NH1   30   6.711   6.813   4.401
    3ARG   HH11   31   6.626   6.860   4.426
    3ARG   HH12   32   6.770   6.782   4.475
    3ARG    NH2   33   6.874   6.745   4.257
    3ARG   HH21   34   6.896   6.707   4.168
    3ARG   HH22   35   6.922   6.710   4.338
    3ARG      C   36   6.325   6.547   3.845
    3ARG      O   37   6.278   6.608   3.750
    4SER      N   38   6.377   6.424   3.842
    4SER      H   39   6.419   6.379   3.921
    4SER     CA   40   6.356   6.344   3.721
    4SER     CB   41   6.484   6.265   3.690
    4SER     OG   42   6.529   6.172   3.789
    4SER     HG   43   6.589   6.101   3.753
    4SER      C   44   6.243   6.242   3.703
    4SER      O   45   6.169   6.252   3.606
    5TRP      N   46   6.240   6.148   3.797
    5TRP      H   47   6.279   6.171   3.886
    5TRP     CA   48   6.147   6.034   3.804
    5TRP     CB   49   6.211   5.939   3.905
    5TRP     CG   50   6.154   5.797   3.900
    5TRP    CD1   51   6.211   5.705   3.823
    5TRP    HD1   52   6.298   5.720   3.760
    5TRP    CD2   53   6.050   5.736   3.969
    5TRP    NE1   54   6.137   5.594   3.825
    5TRP    HE1   55   6.148   5.521   3.758
    5TRP    CE2   56   6.044   5.606   3.919
    5TRP    CE3   57   5.978   5.770   4.083
    5TRP    HE3   58   5.982   5.872   4.121
    5TRP    CZ2   59   5.963   5.516   3.987
    5TRP    HZ2   60   5.981   5.409   3.978
    5TRP    CZ3   61   5.903   5.676   4.152
    5TRP    HZ3   62   5.825   5.717   4.216
    5TRP    CH2   63   5.893   5.546   4.104
    5TRP    HH2   64   5.828   5.470   4.147
    5TRP      C   65   6.008   6.070   3.857
    5TRP      O   66   5.981   6.111   3.970
    6AS4      N   67   5.929   6.064   3.751
    6AS4      H   68   5.952   6.066   3.653
    6AS4     CA   69   5.784   6.091   3.749
    6AS4     CB   70   5.759   6.242   3.746
    6AS4     CG   71   5.618   6.300   3.760
    6AS4    OD1   72   5.598   6.408   3.700
    6AS4   HD11   73   5.632   6.473   3.769
    6AS4   HD12   74   5.551   6.385   3.615
    6AS4    OD2   75   5.537   6.226   3.820
    6AS4   HD21   76   5.461   6.287   3.840
    6AS4   HD22   77   5.579   6.142   3.856
    6AS4      C   78   5.732   6.023   3.622
    6AS4      O   79   5.802   6.015   3.521
    7PHE      N   80   5.617   5.956   3.630
    7PHE      H   81   5.570   5.963   3.719
    7PHE     CA   82   5.554   5.887   3.518
    7PHE     CB   83   5.569   5.734   3.522
    7PHE     CG   84   5.693   5.698   3.440
    7PHE    CD1   85   5.813   5.706   3.508
    7PHE    HD1   86   5.832   5.747   3.608
    7PHE    CD2   87   5.681   5.665   3.305
    7PHE    HD2   88   5.581   5.647   3.264
    7PHE    CE1   89   5.923   5.689   3.424
    7PHE    HE1   90   6.016   5.724   3.468
    7PHE    CE2   91   5.795   5.649   3.228
    7PHE    HE2   92   5.785   5.608   3.127
    7PHE     CZ   93   5.920   5.662   3.288
    7PHE     HZ   94   5.997   5.598   3.245
    7PHE      C   95   5.404   5.917   3.522
    7PHE      O   96   5.352   5.952   3.628
    8VAL      N   97   5.339   5.924   3.406
    8VAL      H   98   5.374   5.935   3.313
    8VAL     CA   99   5.192   5.928   3.409
    8VAL     CB  100   5.136   5.958   3.270
    8VAL    CG1  101   5.173   5.847   3.171
    8VAL    CG2  102   4.983   5.960   3.266
    8VAL      C  103   5.124   5.806   3.472
    8VAL      O  104   5.182   5.698   3.458
    9GLY      N  105   5.041   5.827   3.574
    9GLY      H  106   5.019   5.916   3.612
    9GLY     CA  107   4.978   5.723   3.657
    9GLY      C  108   5.075   5.659   3.755
    9GLY      O  109   5.120   5.729   3.846
   10PHE      N  110   5.104   5.531   3.733
   10PHE      H  111   5.059   5.482   3.658
   10PHE     CA  112   5.205   5.470   3.820
   10PHE     CB  113   5.146   5.364   3.914
   10PHE     CG  114   5.062   5.421   4.029
   10PHE    CD1  115   4.925   5.438   4.017
   10PHE    HD1  116   4.883   5.434   3.917
   10PHE    CD2  117   5.115   5.433   4.157
   10PHE    HD2  118   5.224   5.442   4.162
   10PHE    CE1  119   4.844   5.469   4.126
   10PHE    HE1  120   4.737   5.490   4.118
   10PHE    CE2  121   5.037   5.449   4.271
   10PHE    HE2  122   5.076   5.440   4.373
   10PHE     CZ  123   4.900   5.469   4.253
   10PHE     HZ  124   4.833   5.477   4.338
   10PHE      C  125   5.319   5.404   3.743
   10PHE      O  126   5.299   5.341   3.639
   11PRO      N  127   5.436   5.414   3.805
   11PRO     CA  128   5.550   5.329   3.765
   11PRO     CB  129   5.663   5.379   3.855
   11PRO     CG  130   5.637   5.530   3.865
   11PRO     CD  131   5.485   5.527   3.885
   11PRO      C  132   5.532   5.180   3.795
   11PRO      O  133   5.429   5.131   3.840
   12GLN      N  134   5.637   5.101   3.771
   12GLN      H  135   5.709   5.135   3.710
   12GLN     CA  136   5.644   4.956   3.795
   12GLN     CB  137   5.754   4.884   3.718
   12GLN     CG  138   5.716   4.877   3.569
   12GLN     CD  139   5.811   4.777   3.503
   12GLN    OE1  140   5.932   4.778   3.523
   12GLN    NE2  141   5.748   4.695   3.419
   12GLN   HE21  142   5.653   4.715   3.397
   12GLN   HE22  143   5.801   4.624   3.372
   12GLN      C  144   5.657   4.917   3.942
   12GLN      O  145   5.612   4.807   3.975
   13GLN      N  146   5.727   5.000   4.019
   13GLN      H  147   5.800   5.056   3.981
   13GLN     CA  148   5.724   5.001   4.166
   13GLN     CB  149   5.866   4.986   4.220
   13GLN     CG  150   5.916   4.844   4.191
   13GLN     CD  151   6.066   4.829   4.167
   13GLN    OE1  152   6.150   4.890   4.233
   13GLN    NE2  153   6.106   4.750   4.068
   13GLN   HE21  154   6.048   4.697   4.006
   13GLN   HE22  155   6.203   4.725   4.059
   13GLN      C  156   5.669   5.132   4.223
   13GLN      O  157   5.709   5.242   4.186
   14VAL      N  158   5.571   5.106   4.309
   14VAL      H  159   5.555   5.012   4.341
   14VAL     CA  160   5.493   5.210   4.377
   14VAL     CB  161   5.356   5.159   4.422
   14VAL    CG1  162   5.287   5.267   4.506
   14VAL    CG2  163   5.270   5.117   4.303
   14VAL      C  164   5.574   5.287   4.481
   14VAL      O  165   5.609   5.236   4.587
   15LY3      N  166   5.646   5.392   4.440
   15LY3      H  167   5.644   5.418   4.343
   15LY3     CA  168   5.715   5.490   4.524
   15LY3     CB  169   5.865   5.474   4.498
   15LY3     CG  170   5.956   5.551   4.593
   15LY3     CD  171   6.103   5.511   4.577
   15LY3     CE  172   6.124   5.360   4.579
   15LY3     NZ  173   6.144   5.314   4.717
   15LY3    HZ1  174   6.067   5.328   4.779
   15LY3    HZ2  175   6.157   5.215   4.715
   15LY3    HZ3  176   6.224   5.362   4.751
   15LY3      C  177   5.668   5.629   4.482
   15LY3      O  178   5.657   5.656   4.363
   16ARG      N  179   5.676   5.717   4.582
   16ARG      H  180   5.701   5.684   4.673
   16ARG     CA  181   5.654   5.861   4.565
   16ARG     CB  182   5.631   5.937   4.696
   16ARG     CG  183   5.552   6.067   4.685
   16ARG     CD  184   5.555   6.128   4.825
   16ARG     NE  185   5.476   6.252   4.831
   16ARG     HE  186   5.402   6.263   4.764
   16ARG     CZ  187   5.492   6.350   4.921
   16ARG    NH1  188   5.604   6.358   4.995
   16ARG   HH11  189   5.671   6.283   4.994
   16ARG   HH12  190   5.632   6.446   5.031
   16ARG    NH2  191   5.414   6.459   4.921
   16ARG   HH21  192   5.338   6.455   4.855
   16ARG   HH22  193   5.435   6.530   4.988
   16ARG      C  194   5.755   5.930   4.473
   16ARG      O  195   5.876   5.915   4.488
   17THR      N  196   5.696   5.980   4.364
   17THR      H  197   5.596   5.987   4.364
   17THR     CA  198   5.747   6.044   4.242
   17THR     CB  199   5.633   6.040   4.140
   17THR    OG1  200   5.514   6.108   4.180
   17THR    HG1  201   5.488   6.182   4.120
   17THR    CG2  202   5.612   5.897   4.090
   17THR      C  203   5.801   6.185   4.266
   17THR      O  204   5.818   6.219   4.382
   18SER      N  205   5.835   6.248   4.154
   18SER      H  206   5.854   6.203   4.067
   18SER     CA  207   5.876   6.390   4.148
   18SER     CB  208   5.918   6.443   4.011
   18SER     OG  209   5.956   6.581   4.014
   18SER     HG  210   6.006   6.610   4.095
   18SER      C  211   5.766   6.484   4.198
   18SER      O  212   5.661   6.508   4.139
   19ILE      N  213   5.801   6.547   4.309
   19ILE      H  214   5.870   6.510   4.370
   19ILE     CA  215   5.722   6.652   4.376
   19ILE     CB  216   5.768   6.664   4.521
   19ILE    CG1  217   5.735   6.534   4.595
   19ILE    CG2  218   5.696   6.779   4.592
   19ILE     CD  219   5.804   6.502   4.728
   19ILE      C  220   5.728   6.787   4.303
   19ILE      O  221   5.630   6.857   4.281
   20GL4      N  222   5.846   6.819   4.250
   20GL4      H  223   5.927   6.762   4.260
   20GL4     CA  224   5.893   6.937   4.175
   20GL4     CB  225   6.040   6.934   4.135
   20GL4     CG  226   6.141   6.891   4.243
   20GL4     CD  227   6.134   6.751   4.305
   20GL4    OE1  228   6.184   6.738   4.419
   20GL4   HE11  229   6.143   6.659   4.464
   20GL4   HE12  230   6.257   6.807   4.428
   20GL4    OE2  231   6.077   6.657   4.246
   20GL4   HE21  232   6.031   6.600   4.315
   20GL4   HE22  233   6.121   6.654   4.157
   20GL4      C  234   5.807   6.962   4.051
   20GL4      O  235   5.778   7.077   4.022
   21SER      N  236   5.745   6.854   4.002
   21SER      H  237   5.764   6.768   4.048
   21SER     CA  238   5.643   6.844   3.897
   21SER     CB  239   5.603   6.696   3.903
   21SER     OG  240   5.516   6.644   3.802
   21SER     HG  241   5.546   6.557   3.763
   21SER      C  242   5.519   6.932   3.907
   21SER      O  243   5.461   6.961   3.802
   22AS4      N  244   5.471   6.971   4.025
   22AS4      H  245   5.490   6.924   4.111
   22AS4     CA  246   5.368   7.076   4.033
   22AS4     CB  247   5.307   7.065   4.173
   22AS4     CG  248   5.157   7.094   4.183
   22AS4    OD1  249   5.078   7.036   4.106
   22AS4   HD11  250   4.986   7.075   4.113
   22AS4   HD12  251   5.134   6.986   4.041
   22AS4    OD2  252   5.113   7.127   4.296
   22AS4   HD21  253   5.017   7.149   4.279
   22AS4   HD22  254   5.190   7.118   4.359
   22AS4      C  255   5.413   7.218   3.999
   22AS4      O  256   5.331   7.310   3.997
   23ILE      N  257   5.540   7.257   3.996
   23ILE      H  258   5.606   7.182   3.994
   23ILE     CA  259   5.590   7.395   3.997
   23ILE     CB  260   5.716   7.409   4.083
   23ILE    CG1  261   5.687   7.395   4.232
   23ILE    CG2  262   5.791   7.539   4.052
   23ILE     CD  263   5.802   7.418   4.330
   23ILE      C  264   5.589   7.452   3.855
   23ILE      O  265   5.658   7.408   3.763
   24ILE      N  266   5.523   7.568   3.854
   24ILE      H  267   5.477   7.603   3.936
   24ILE     CA  268   5.521   7.656   3.737
   24ILE     CB  269   5.381   7.710   3.708
   24ILE    CG1  270   5.283   7.593   3.689
   24ILE    CG2  271   5.373   7.802   3.587
   24ILE     CD  272   5.150   7.626   3.757
   24ILE      C  273   5.625   7.768   3.743
   24ILE      O  274   5.639   7.848   3.835
   25ILE      N  275   5.712   7.761   3.643
   25ILE      H  276   5.706   7.693   3.570
   25ILE     CA  277   5.803   7.874   3.620
   25ILE     CB  278   5.947   7.826   3.599
   25ILE    CG1  279   5.979   7.745   3.724
   25ILE    CG2  280   6.050   7.940   3.597
   25ILE     CD  281   6.095   7.651   3.690
   25ILE      C  282   5.746   7.960   3.508
   25ILE      O  283   5.733   7.915   3.394
   26GLY      N  284   5.745   8.089   3.542
   26GLY      H  285   5.774   8.127   3.630
   26GLY     CA  286   5.678   8.191   3.460
   26GLY      C  287   5.779   8.273   3.379
   26GLY      O  288   5.832   8.367   3.437
   27VAL      N  289   5.800   8.249   3.250
   27VAL      H  290   5.738   8.203   3.186
   27VAL     CA  291   5.918   8.305   3.183
   27VAL     CB  292   5.979   8.209   3.081
   27VAL    CG1  293   6.116   8.253   3.029
   27VAL    CG2  294   5.995   8.063   3.124
   27VAL      C  295   5.864   8.436   3.124
   27VAL      O  296   5.776   8.448   3.039
   28LEU      N  297   5.918   8.549   3.169
   28LEU      H  298   5.993   8.553   3.235
   28LEU     CA  299   5.892   8.682   3.113
   28LEU     CB  300   5.879   8.792   3.218
   28LEU     CG  301   5.733   8.811   3.259
   28LEU    CD1  302   5.710   8.700   3.362
   28LEU    CD2  303   5.706   8.948   3.322
   28LEU      C  304   6.000   8.720   3.011
   28LEU      O  305   6.108   8.755   3.059
   29AS4      N  306   5.971   8.700   2.883
   29AS4      H  307   5.876   8.708   2.853
   29AS4     CA  308   6.073   8.676   2.779
   29AS4     CB  309   6.112   8.528   2.785
   29AS4     CG  310   6.248   8.491   2.727
   29AS4    OD1  311   6.252   8.449   2.609
   29AS4   HD11  312   6.343   8.458   2.568
   29AS4   HD12  313   6.160   8.448   2.572
   29AS4    OD2  314   6.350   8.518   2.795
   29AS4   HD21  315   6.431   8.480   2.750
   29AS4   HD22  316   6.342   8.576   2.876
   29AS4      C  317   6.016   8.721   2.645
   29AS4      O  318   5.955   8.828   2.640
   30SER      N  319   6.083   8.671   2.542
   30SER      H  320   6.160   8.611   2.566
   30SER     CA  321   6.066   8.709   2.401
   30SER     CB  322   6.193   8.773   2.344
   30SER     OG  323   6.295   8.672   2.348
   30SER     HG  324   6.361   8.694   2.277
   30SER      C  325   6.021   8.606   2.298
   30SER      O  326   5.976   8.633   2.187
   31GLY      N  327   6.050   8.480   2.330
   31GLY      H  328   6.137   8.460   2.374
   31GLY     CA  329   5.987   8.367   2.260
   31GLY      C  330   6.054   8.231   2.280
   31GLY      O  331   6.168   8.215   2.322
   32ILE      N  332   5.975   8.130   2.244
   32ILE      H  333   5.902   8.154   2.180
   32ILE     CA  334   6.002   7.987   2.264
   32ILE     CB  335   5.896   7.924   2.354
   32ILE    CG1  336   5.917   7.775   2.382
   32ILE    CG2  337   5.754   7.949   2.302
   32ILE     CD  338   5.973   7.754   2.523
   32ILE      C  339   5.999   7.917   2.127
   32ILE      O  340   5.916   7.948   2.041
   33TRP      N  341   6.103   7.840   2.097
   33TRP      H  342   6.196   7.867   2.122
   33TRP     CA  343   6.096   7.730   2.000
   33TRP     CB  344   6.231   7.715   1.931
   33TRP     CG  345   6.254   7.593   1.841
   33TRP    CD1  346   6.208   7.577   1.717
   33TRP    HD1  347   6.137   7.648   1.675
   33TRP    CD2  348   6.362   7.505   1.853
   33TRP    NE1  349   6.280   7.488   1.650
   33TRP    HE1  350   6.285   7.475   1.551
   33TRP    CE2  351   6.373   7.438   1.732
   33TRP    CE3  352   6.436   7.472   1.965
   33TRP    HE3  353   6.425   7.541   2.048
   33TRP    CZ2  354   6.460   7.329   1.726
   33TRP    HZ2  355   6.467   7.275   1.631
   33TRP    CZ3  356   6.528   7.368   1.955
   33TRP    HZ3  357   6.597   7.339   2.035
   33TRP    CH2  358   6.542   7.301   1.834
   33TRP    HH2  359   6.620   7.226   1.827
   33TRP      C  360   6.050   7.597   2.062
   33TRP      O  361   6.131   7.531   2.127
   34PRO      N  362   5.922   7.571   2.042
   34PRO     CA  363   5.864   7.453   2.108
   34PRO     CB  364   5.713   7.462   2.089
   34PRO     CG  365   5.708   7.525   1.950
   34PRO     CD  366   5.824   7.624   1.945
   34PRO      C  367   5.913   7.312   2.073
   34PRO      O  368   5.873   7.215   2.137
   35GL4      N  369   6.020   7.293   1.996
   35GL4      H  370   6.082   7.358   1.952
   35GL4     CA  371   6.050   7.157   1.950
   35GL4     CB  372   6.021   7.156   1.800
   35GL4     CG  373   5.880   7.204   1.766
   35GL4     CD  374   5.861   7.200   1.614
   35GL4    OE1  375   5.748   7.197   1.562
   35GL4   HE11  376   5.746   7.235   1.469
   35GL4   HE12  377   5.692   7.169   1.640
   35GL4    OE2  378   5.960   7.217   1.539
   35GL4   HE21  379   5.915   7.228   1.451
   35GL4   HE22  380   6.046   7.203   1.589
   35GL4      C  381   6.189   7.104   1.984
   35GL4      O  382   6.280   7.107   1.901
   36SER      N  383   6.186   7.037   2.099
   36SER      H  384   6.101   7.028   2.150
   36SER     CA  385   6.299   6.959   2.152
   36SER     CB  386   6.384   7.053   2.237
   36SER     OG  387   6.332   7.082   2.367
   36SER     HG  388   6.389   7.146   2.418
   36SER      C  389   6.262   6.832   2.229
   36SER      O  390   6.147   6.796   2.253
   37AS4      N  391   6.362   6.756   2.274
   37AS4      H  392   6.455   6.772   2.241
   37AS4     CA  393   6.343   6.640   2.362
   37AS4     CB  394   6.460   6.547   2.330
   37AS4     CG  395   6.589   6.619   2.370
   37AS4    OD1  396   6.642   6.605   2.482
   37AS4   HD11  397   6.704   6.678   2.511
   37AS4   HD12  398   6.603   6.523   2.524
   37AS4    OD2  399   6.645   6.689   2.282
   37AS4   HD21  400   6.744   6.686   2.295
   37AS4   HD22  401   6.573   6.723   2.221
   37AS4      C  402   6.330   6.679   2.510
   37AS4      O  403   6.231   6.632   2.567
   38SER      N  404   6.402   6.784   2.548
   38SER      H  405   6.489   6.783   2.498
   38SER     CA  406   6.384   6.854   2.676
   38SER     CB  407   6.491   6.961   2.700
   38SER     OG  408   6.529   7.024   2.578
   38SER     HG  409   6.600   6.970   2.532
   38SER      C  410   6.246   6.917   2.692
   38SER      O  411   6.189   6.914   2.801
   39PHE      N  412   6.190   6.974   2.585
   39PHE      H  413   6.247   7.003   2.508
   39PHE     CA  414   6.052   7.023   2.591
   39PHE     CB  415   6.029   7.144   2.500
   39PHE     CG  416   6.111   7.271   2.521
   39PHE    CD1  417   6.153   7.350   2.414
   39PHE    HD1  418   6.163   7.318   2.310
   39PHE    CD2  419   6.110   7.317   2.652
   39PHE    HD2  420   6.097   7.258   2.742
   39PHE    CE1  421   6.218   7.470   2.440
   39PHE    HE1  422   6.263   7.529   2.360
   39PHE    CE2  423   6.160   7.445   2.674
   39PHE    HE2  424   6.141   7.500   2.766
   39PHE     CZ  425   6.220   7.516   2.571
   39PHE     HZ  426   6.269   7.610   2.599
   39PHE      C  427   5.936   6.924   2.576
   39PHE      O  428   5.826   6.965   2.611
   40AS4      N  429   5.957   6.795   2.553
   40AS4      H  430   6.050   6.761   2.537
   40AS4     CA  431   5.847   6.703   2.519
   40AS4     CB  432   5.918   6.589   2.446
   40AS4     CG  433   5.818   6.503   2.368
   40AS4    OD1  434   5.796   6.524   2.247
   40AS4   HD11  435   5.756   6.441   2.208
   40AS4   HD12  436   5.824   6.614   2.212
   40AS4    OD2  437   5.762   6.407   2.427
   40AS4   HD21  438   5.676   6.391   2.379
   40AS4   HD22  439   5.799   6.404   2.520
   40AS4      C  440   5.745   6.656   2.623
   40AS4      O  441   5.780   6.609   2.731
   41AS4      N  442   5.624   6.645   2.568
   41AS4      H  443   5.615   6.660   2.470
   41AS4     CA  444   5.504   6.596   2.636
   41AS4     CB  445   5.393   6.579   2.532
   41AS4     CG  446   5.246   6.567   2.572
   41AS4    OD1  447   5.193   6.455   2.555
   41AS4   HD11  448   5.094   6.466   2.555
   41AS4   HD12  449   5.254   6.379   2.531
   41AS4    OD2  450   5.186   6.674   2.599
   41AS4   HD21  451   5.090   6.658   2.619
   41AS4   HD22  452   5.255   6.747   2.602
   41AS4      C  453   5.506   6.462   2.711
   41AS4      O  454   5.438   6.445   2.812
   42GL4      N  455   5.583   6.366   2.661
   42GL4      H  456   5.641   6.379   2.581
   42GL4     CA  457   5.572   6.226   2.704
   42GL4     CB  458   5.601   6.125   2.592
   42GL4     CG  459   5.477   6.037   2.576
   42GL4     CD  460   5.489   5.898   2.638
   42GL4    OE1  461   5.420   5.882   2.742
   42GL4   HE11  462   5.413   5.785   2.762
   42GL4   HE12  463   5.408   5.973   2.782
   42GL4    OE2  464   5.586   5.825   2.609
   42GL4   HE21  465   5.582   5.737   2.656
   42GL4   HE22  466   5.645   5.869   2.542
   42GL4      C  467   5.643   6.179   2.831
   42GL4      O  468   5.733   6.249   2.877
   43GLY      N  469   5.605   6.063   2.883
   43GLY      H  470   5.552   6.010   2.817
   43GLY     CA  471   5.650   6.008   3.012
   43GLY      C  472   5.593   6.065   3.142
   43GLY      O  473   5.506   6.001   3.200
   44PHE      N  474   5.640   6.179   3.192
   44PHE      H  475   5.692   6.243   3.136
   44PHE     CA  476   5.596   6.246   3.315
   44PHE     CB  477   5.682   6.364   3.361
   44PHE     CG  478   5.655   6.492   3.282
   44PHE    CD1  479   5.592   6.504   3.159
   44PHE    HD1  480   5.521   6.431   3.121
   44PHE    CD2  481   5.700   6.609   3.342
   44PHE    HD2  482   5.741   6.603   3.443
   44PHE    CE1  483   5.579   6.624   3.089
   44PHE    HE1  484   5.531   6.630   2.992
   44PHE    CE2  485   5.681   6.731   3.280
   44PHE    HE2  486   5.712   6.826   3.323
   44PHE     CZ  487   5.628   6.738   3.152
   44PHE     HZ  488   5.594   6.835   3.117
   44PHE      C  489   5.448   6.280   3.337
   44PHE      O  490   5.367   6.238   3.254
   45GLY      N  491   5.414   6.321   3.459
   45GLY      H  492   5.487   6.329   3.527
   45GLY     CA  493   5.282   6.359   3.512
   45GLY      C  494   5.189   6.459   3.444
   45GLY      O  495   5.242   6.558   3.394
   46PRO      N  496   5.057   6.458   3.464
   46PRO     CA  497   4.962   6.548   3.397
   46PRO     CB  498   4.825   6.502   3.446
   46PRO     CG  499   4.858   6.437   3.581
   46PRO     CD  500   4.992   6.367   3.559
   46PRO      C  501   4.984   6.698   3.423
   46PRO      O  502   5.047   6.734   3.522
   47PRO      N  503   4.918   6.784   3.346
   47PRO     CA  504   4.928   6.929   3.370
   47PRO     CB  505   4.856   7.001   3.256
   47PRO     CG  506   4.868   6.900   3.142
   47PRO     CD  507   4.866   6.763   3.210
   47PRO      C  508   4.867   6.971   3.504
   47PRO      O  509   4.760   6.918   3.536
   48PRO      N  510   4.928   7.054   3.587
   48PRO     CA  511   4.874   7.091   3.719
   48PRO     CB  512   4.972   7.194   3.774
   48PRO     CG  513   5.105   7.165   3.704
   48PRO     CD  514   5.064   7.108   3.568
   48PRO      C  515   4.736   7.158   3.712
   48PRO      O  516   4.695   7.232   3.624
   49SER      N  517   4.659   7.129   3.817
   49SER      H  518   4.692   7.057   3.877
   49SER     CA  519   4.519   7.164   3.846
   49SER     CB  520   4.471   7.082   3.966
   49SER     OG  521   4.482   6.939   3.956
   49SER     HG  522   4.400   6.882   3.962
   49SER      C  523   4.497   7.309   3.886
   49SER      O  524   4.381   7.350   3.885
   50LY3      N  525   4.597   7.370   3.951
   50LY3      H  526   4.661   7.316   4.004
   50LY3     CA  527   4.589   7.515   3.969
   50LY3     CB  528   4.702   7.559   4.063
   50LY3     CG  529   4.848   7.548   4.020
   50LY3     CD  530   4.934   7.500   4.137
   50LY3     CE  531   5.072   7.463   4.083
   50LY3     NZ  532   5.176   7.441   4.185
   50LY3    HZ1  533   5.259   7.411   4.137
   50LY3    HZ2  534   5.201   7.522   4.238
   50LY3    HZ3  535   5.154   7.369   4.250
   50LY3      C  536   4.589   7.594   3.838
   50LY3      O  537   4.535   7.705   3.844
   51TRP      N  538   4.643   7.542   3.728
   51TRP      H  539   4.692   7.456   3.718
   51TRP     CA  540   4.657   7.623   3.606
   51TRP     CB  541   4.776   7.570   3.524
   51TRP     CG  542   4.805   7.654   3.400
   51TRP    CD1  543   4.783   7.619   3.274
   51TRP    HD1  544   4.719   7.536   3.245
   51TRP    CD2  545   4.888   7.765   3.410
   51TRP    NE1  546   4.857   7.697   3.196
   51TRP    HE1  547   4.884   7.680   3.101
   51TRP    CE2  548   4.913   7.788   3.275
   51TRP    CE3  549   4.952   7.843   3.505
   51TRP    HE3  550   4.940   7.830   3.613
   51TRP    CZ2  551   5.004   7.887   3.239
   51TRP    HZ2  552   4.997   7.946   3.147
   51TRP    CZ3  553   5.039   7.945   3.470
   51TRP    HZ3  554   5.114   7.988   3.537
   51TRP    CH2  555   5.065   7.966   3.335
   51TRP    HH2  556   5.151   8.026   3.308
   51TRP      C  557   4.529   7.629   3.523
   51TRP      O  558   4.458   7.531   3.501
   52ILE      N  559   4.507   7.744   3.461
   52ILE      H  560   4.575   7.817   3.448
   52ILE     CA  561   4.379   7.769   3.393
   52ILE     CB  562   4.350   7.919   3.397
   52ILE    CG1  563   4.455   7.999   3.321
   52ILE    CG2  564   4.329   7.978   3.537
   52ILE     CD  565   4.373   8.111   3.256
   52ILE      C  566   4.341   7.705   3.259
   52ILE      O  567   4.255   7.764   3.194
   53GLY      N  568   4.382   7.580   3.241
   53GLY      H  569   4.443   7.530   3.303
   53GLY     CA  570   4.322   7.496   3.137
   53GLY      C  571   4.419   7.463   3.023
   53GLY      O  572   4.540   7.462   3.046
   54THR      N  573   4.364   7.443   2.904
   54THR      H  574   4.264   7.429   2.901
   54THR     CA  575   4.438   7.426   2.778
   54THR     CB  576   4.354   7.357   2.670
   54THR    OG1  577   4.225   7.417   2.659
   54THR    HG1  578   4.174   7.367   2.590
   54THR    CG2  579   4.339   7.211   2.712
   54THR      C  580   4.503   7.554   2.725
   54THR      O  581   4.444   7.661   2.740
   55CYS      N  582   4.625   7.530   2.678
   55CYS      H  583   4.654   7.437   2.658
   55CYS     CA  584   4.713   7.633   2.619
   55CYS     CB  585   4.854   7.575   2.614
   55CYS     SG  586   4.979   7.677   2.526
   55CYS      C  587   4.677   7.690   2.482
   55CYS      O  588   4.628   7.624   2.390
   56GLN      N  589   4.714   7.817   2.465
   56GLN      H  590   4.762   7.864   2.539
   56GLN     CA  591   4.682   7.887   2.340
   56GLN     CB  592   4.647   8.036   2.348
   56GLN     CG  593   4.513   8.061   2.418
   56GLN     CD  594   4.479   8.209   2.434
   56GLN    OE1  595   4.487   8.297   2.349
   56GLN    NE2  596   4.407   8.224   2.546
   56GLN   HE21  597   4.360   8.149   2.592
   56GLN   HE22  598   4.380   8.316   2.570
   56GLN      C  599   4.769   7.858   2.218
   56GLN      O  600   4.892   7.866   2.225
   57GLY      N  601   4.705   7.786   2.127
   57GLY      H  602   4.611   7.753   2.138
   57GLY     CA  603   4.766   7.719   2.011
   57GLY      C  604   4.790   7.804   1.886
   57GLY      O  605   4.718   7.789   1.788
   58PHE      N  606   4.865   7.913   1.899
   58PHE      H  607   4.927   7.929   1.976
   58PHE     CA  608   4.878   8.012   1.792
   58PHE     CB  609   4.944   8.141   1.840
   58PHE     CG  610   4.894   8.183   1.979
   58PHE    CD1  611   4.770   8.237   2.007
   58PHE    HD1  612   4.710   8.282   1.928
   58PHE    CD2  613   4.988   8.186   2.081
   58PHE    HD2  614   5.075   8.121   2.073
   58PHE    CE1  615   4.740   8.288   2.133
   58PHE    HE1  616   4.640   8.318   2.161
   58PHE    CE2  617   4.953   8.226   2.210
   58PHE    HE2  618   5.020   8.208   2.294
   58PHE     CZ  619   4.830   8.283   2.239
   58PHE     HZ  620   4.811   8.327   2.338
   58PHE      C  621   4.947   7.957   1.666
   58PHE      O  622   5.008   7.850   1.669
   59SER      N  623   4.941   8.034   1.558
   59SER      H  624   4.860   8.091   1.544
   59SER     CA  625   5.015   8.008   1.433
   59SER     CB  626   5.002   8.127   1.337
   59SER     OG  627   5.030   8.250   1.405
   59SER     HG  628   4.941   8.277   1.444
   59SER      C  629   5.164   7.978   1.444
   59SER      O  630   5.232   8.040   1.527
   60ASN      N  631   5.180   7.851   1.409
   60ASN      H  632   5.116   7.815   1.342
   60ASN     CA  633   5.301   7.768   1.415
   60ASN     CB  634   5.405   7.820   1.315
   60ASN     CG  635   5.352   7.839   1.173
   60ASN    OD1  636   5.296   7.941   1.133
   60ASN    ND2  637   5.380   7.739   1.089
   60ASN   HD21  638   5.443   7.665   1.112
   60ASN   HD22  639   5.328   7.732   1.004
   60ASN      C  640   5.356   7.745   1.556
   60ASN      O  641   5.478   7.737   1.571
   61PHE      N  642   5.273   7.755   1.659
   61PHE      H  643   5.191   7.813   1.653
   61PHE     CA  644   5.315   7.726   1.797
   61PHE     CB  645   5.321   7.852   1.884
   61PHE     CG  646   5.347   7.833   2.033
   61PHE    CD1  647   5.237   7.822   2.117
   61PHE    HD1  648   5.140   7.818   2.067
   61PHE    CD2  649   5.474   7.807   2.084
   61PHE    HD2  650   5.564   7.811   2.022
   61PHE    CE1  651   5.244   7.770   2.246
   61PHE    HE1  652   5.150   7.746   2.294
   61PHE    CE2  653   5.484   7.758   2.214
   61PHE    HE2  654   5.579   7.712   2.239
   61PHE     CZ  655   5.372   7.743   2.295
   61PHE     HZ  656   5.390   7.726   2.401
   61PHE      C  657   5.235   7.614   1.863
   61PHE      O  658   5.112   7.613   1.860
   62THR      N  659   5.301   7.507   1.903
   62THR      H  660   5.398   7.495   1.880
   62THR     CA  661   5.229   7.401   1.975
   62THR     CB  662   5.235   7.269   1.898
   62THR    OG1  663   5.360   7.242   1.835
   62THR    HG1  664   5.404   7.157   1.863
   62THR    CG2  665   5.129   7.262   1.789
   62THR      C  666   5.260   7.387   2.125
   62THR      O  667   5.378   7.397   2.160
   63CYS      N  668   5.162   7.330   2.194
   63CYS      H  669   5.090   7.276   2.150
   63CYS     CA  670   5.170   7.328   2.340
   63CYS     CB  671   5.073   7.434   2.391
   63CYS     SG  672   5.144   7.559   2.505
   63CYS      C  673   5.133   7.193   2.403
   63CYS      O  674   5.057   7.114   2.348
   64ASN      N  675   5.194   7.168   2.519
   64ASN      H  676   5.205   7.238   2.589
   64ASN     CA  677   5.203   7.030   2.569
   64ASN     CB  678   5.336   6.980   2.512
   64ASN     CG  679   5.475   7.033   2.549
   64ASN    OD1  680   5.492   7.086   2.658
   64ASN    ND2  681   5.584   6.997   2.483
   64ASN   HD21  682   5.581   6.942   2.399
   64ASN   HD22  683   5.666   7.010   2.539
   64ASN      C  684   5.204   7.039   2.722
   64ASN      O  685   5.171   7.134   2.793
   65ASN      N  686   5.230   6.921   2.776
   65ASN      H  687   5.225   6.848   2.708
   65ASN     CA  688   5.247   6.889   2.919
   65ASN     CB  689   5.260   6.737   2.927
   65ASN     CG  690   5.130   6.661   2.954
   65ASN    OD1  691   5.089   6.619   3.062
   65ASN    ND2  692   5.069   6.615   2.845
   65ASN   HD21  693   5.106   6.651   2.759
   65ASN   HD22  694   4.994   6.550   2.853
   65ASN      C  695   5.361   6.957   2.995
   65ASN      O  696   5.356   6.963   3.118
   66LY3      N  697   5.461   7.011   2.925
   66LY3      H  698   5.451   7.017   2.825
   66LY3     CA  699   5.581   7.078   2.976
   66LY3     CB  700   5.699   7.007   2.910
   66LY3     CG  701   5.828   7.086   2.936
   66LY3     CD  702   5.880   7.084   3.080
   66LY3     CE  703   5.926   6.949   3.135
   66LY3     NZ  704   6.047   6.906   3.063
   66LY3    HZ1  705   6.052   6.806   3.057
   66LY3    HZ2  706   6.038   6.931   2.966
   66LY3    HZ3  707   6.127   6.939   3.113
   66LY3      C  708   5.574   7.230   2.960
   66LY3      O  709   5.602   7.304   3.054
   67ILE      N  710   5.524   7.275   2.845
   67ILE      H  711   5.503   7.210   2.772
   67ILE     CA  712   5.492   7.413   2.806
   67ILE     CB  713   5.537   7.444   2.663
   67ILE    CG1  714   5.687   7.417   2.649
   67ILE    CG2  715   5.514   7.594   2.644
   67ILE     CD  716   5.723   7.407   2.500
   67ILE      C  717   5.340   7.426   2.802
   67ILE      O  718   5.272   7.378   2.712
   68ILE      N  719   5.294   7.453   2.924
   68ILE      H  720   5.354   7.496   2.992
   68ILE     CA  721   5.153   7.454   2.964
   68ILE     CB  722   5.142   7.409   3.110
   68ILE    CG1  723   5.229   7.474   3.217
   68ILE    CG2  724   5.149   7.256   3.105
   68ILE     CD  725   5.168   7.439   3.353
   68ILE      C  726   5.068   7.576   2.930
   68ILE      O  727   4.948   7.572   2.954
   69GLY      N  728   5.128   7.679   2.870
   69GLY      H  729   5.213   7.678   2.818
   69GLY     CA  730   5.068   7.813   2.867
   69GLY      C  731   5.158   7.911   2.792
   69GLY      O  732   5.280   7.904   2.806
   70ALA      N  733   5.095   7.998   2.713
   70ALA      H  734   4.997   7.990   2.694
   70ALA     CA  735   5.173   8.094   2.634
   70ALA     CB  736   5.229   8.025   2.509
   70ALA      C  737   5.080   8.203   2.580
   70ALA      O  738   4.958   8.190   2.585
   71LY3      N  739   5.143   8.320   2.591
   71LY3      H  740   5.239   8.323   2.618
   71LY3     CA  741   5.078   8.452   2.579
   71LY3     CB  742   5.025   8.494   2.716
   71LY3     CG  743   4.888   8.562   2.714
   71LY3     CD  744   4.773   8.461   2.703
   71LY3     CE  745   4.763   8.355   2.812
   71LY3     NZ  746   4.693   8.409   2.930
   71LY3    HZ1  747   4.724   8.501   2.949
   71LY3    HZ2  748   4.594   8.407   2.911
   71LY3    HZ3  749   4.710   8.353   3.011
   71LY3      C  750   5.176   8.558   2.529
   71LY3      O  751   5.298   8.547   2.541
   72TY0      N  752   5.122   8.657   2.459
   72TY0      H  753   5.024   8.672   2.446
   72TY0     CA  754   5.199   8.773   2.411
   72TY0     CB  755   5.217   8.777   2.259
   72TY0     CG  756   5.096   8.746   2.170
   72TY0    CD1  757   5.010   8.847   2.129
   72TY0    HD1  758   5.016   8.943   2.180
   72TY0    CD2  759   5.092   8.621   2.110
   72TY0    HD2  760   5.176   8.556   2.134
   72TY0    CE1  761   4.907   8.818   2.041
   72TY0    HE1  762   4.858   8.896   1.983
   72TY0    CE2  763   4.994   8.592   2.016
   72TY0    HE2  764   5.000   8.511   1.943
   72TY0     CZ  765   4.895   8.687   1.993
   72TY0     OH  766   4.774   8.630   1.973
   72TY0    HH1  767   4.700   8.695   1.990
   72TY0    HH2  768   4.789   8.538   1.936
   72TY0      C  769   5.133   8.905   2.454
   72TY0      O  770   5.011   8.915   2.463
   73TY0      N  771   5.226   8.998   2.476
   73TY0      H  772   5.320   8.966   2.480
   73TY0     CA  773   5.193   9.140   2.499
   73TY0     CB  774   5.224   9.163   2.647
   73TY0     CG  775   5.102   9.125   2.730
   73TY0    CD1  776   5.088   8.996   2.780
   73TY0    HD1  777   5.161   8.927   2.738
   73TY0    CD2  778   5.009   9.220   2.774
   73TY0    HD2  779   5.011   9.322   2.736
   73TY0    CE1  780   4.989   8.958   2.869
   73TY0    HE1  781   4.996   8.859   2.915
   73TY0    CE2  782   4.905   9.178   2.856
   73TY0    HE2  783   4.858   9.258   2.915
   73TY0     CZ  784   4.889   9.048   2.903
   73TY0     OH  785   4.762   9.011   2.934
   73TY0    HH1  786   4.766   8.912   2.950
   73TY0    HH2  787   4.702   9.088   2.910
   73TY0      C  788   5.254   9.246   2.407
   73TY0      O  789   5.375   9.229   2.387
   74ARG      N  790   5.174   9.321   2.332
   74ARG      H  791   5.078   9.295   2.320
   74ARG     CA  792   5.219   9.437   2.254
   74ARG     CB  793   5.274   9.387   2.120
   74ARG     CG  794   5.325   9.492   2.021
   74ARG     CD  795   5.440   9.577   2.076
   74ARG     NE  796   5.538   9.616   1.973
   74ARG     HE  797   5.548   9.548   1.900
   74ARG     CZ  798   5.596   9.735   1.956
   74ARG    NH1  799   5.577   9.839   2.037
   74ARG   HH11  800   5.528   9.842   2.124
   74ARG   HH12  801   5.621   9.926   2.011
   74ARG    NH2  802   5.690   9.748   1.861
   74ARG   HH21  803   5.722   9.675   1.800
   74ARG   HH22  804   5.726   9.835   1.828
   74ARG      C  805   5.100   9.529   2.228
   74ARG      O  806   5.021   9.499   2.139
   75SER      N  807   5.068   9.615   2.324
   75SER      H  808   5.107   9.615   2.416
   75SER     CA  809   4.958   9.711   2.308
   75SER     CB  810   4.864   9.716   2.429
   75SER     OG  811   4.762   9.616   2.432
   75SER     HG  812   4.804   9.529   2.457
   75SER      C  813   5.011   9.855   2.305
   75SER      O  814   4.967   9.939   2.227
   76SER      N  815   5.111   9.895   2.384
   76SER      H  816   5.126   9.840   2.466
   76SER     CA  817   5.185  10.022   2.386
   76SER     CB  818   5.286  10.021   2.500
   76SER     OG  819   5.223  10.039   2.627
   76SER     HG  820   5.145   9.977   2.634
   76SER      C  821   5.247  10.053   2.249
   76SER      O  822   5.311   9.964   2.193
   77GLY      N  823   5.215  10.173   2.202
   77GLY      H  824   5.155  10.239   2.246
   77GLY     CA  825   5.272  10.229   2.079
   77GLY      C  826   5.241  10.150   1.951
   77GLY      O  827   5.129  10.103   1.932
   78GLN      N  828   5.332  10.156   1.855
   78GLN      H  829   5.418  10.204   1.875
   78GLN     CA  830   5.325  10.111   1.715
   78GLN     CB  831   5.386  10.207   1.611
   78GLN     CG  832   5.334  10.350   1.625
   78GLN     CD  833   5.183  10.365   1.611
   78GLN    OE1  834   5.118  10.414   1.704
   78GLN    NE2  835   5.157  10.387   1.482
   78GLN   HE21  836   5.230  10.402   1.416
   78GLN   HE22  837   5.061  10.388   1.457
   78GLN      C  838   5.383   9.974   1.678
   78GLN      O  839   5.501   9.957   1.708
   79PHE      N  840   5.303   9.903   1.599
   79PHE      H  841   5.208   9.933   1.592
   79PHE     CA  842   5.337   9.774   1.538
   79PHE     CB  843   5.214   9.691   1.501
   79PHE     CG  844   5.227   9.539   1.513
   79PHE    CD1  845   5.306   9.470   1.422
   79PHE    HD1  846   5.298   9.499   1.317
   79PHE    CD2  847   5.182   9.482   1.632
   79PHE    HD2  848   5.116   9.536   1.700
   79PHE    CE1  849   5.358   9.347   1.458
   79PHE    HE1  850   5.437   9.308   1.393
   79PHE    CE2  851   5.228   9.355   1.663
   79PHE    HE2  852   5.175   9.313   1.749
   79PHE     CZ  853   5.314   9.288   1.576
   79PHE     HZ  854   5.354   9.189   1.597
   79PHE      C  855   5.438   9.781   1.423
   79PHE      O  856   5.421   9.871   1.342
   80ARG      N  857   5.521   9.677   1.408
   80ARG      H  858   5.510   9.594   1.463
   80ARG     CA  859   5.626   9.673   1.306
   80ARG     CB  860   5.759   9.652   1.377
   80ARG     CG  861   5.868   9.684   1.274
   80ARG     CD  862   6.008   9.642   1.320
   80ARG     NE  863   6.059   9.744   1.413
   80ARG     HE  864   5.989   9.793   1.463
   80ARG     CZ  865   6.187   9.761   1.451
   80ARG    NH1  866   6.283   9.674   1.416
   80ARG   HH11  867   6.268   9.599   1.352
   80ARG   HH12  868   6.370   9.690   1.463
   80ARG    NH2  869   6.221   9.849   1.545
   80ARG   HH21  870   6.152   9.889   1.605
   80ARG   HH22  871   6.318   9.865   1.568
   80ARG      C  872   5.598   9.548   1.222
   80ARG      O  873   5.586   9.439   1.276
   81GLN      N  874   5.603   9.562   1.089
   81GLN      H  875   5.661   9.631   1.047
   81GLN     CA  876   5.555   9.460   0.995
   81GLN     CB  877   5.530   9.533   0.863
   81GLN     CG  878   5.462   9.450   0.754
   81GLN     CD  879   5.432   9.525   0.624
   81GLN    OE1  880   5.373   9.633   0.626
   81GLN    NE2  881   5.443   9.458   0.509
   81GLN   HE21  882   5.475   9.363   0.504
   81GLN   HE22  883   5.432   9.512   0.426
   81GLN      C  884   5.626   9.325   0.982
   81GLN      O  885   5.558   9.223   0.976
   82GL4      N  886   5.753   9.321   1.024
   82GL4      H  887   5.800   9.402   1.058
   82GL4     CA  888   5.828   9.195   1.025
   82GL4     CB  889   5.978   9.212   1.003
   82GL4     CG  890   6.038   9.346   1.047
   82GL4     CD  891   6.042   9.454   0.939
   82GL4    OE1  892   6.115   9.447   0.838
   82GL4   HE11  893   6.117   9.539   0.799
   82GL4   HE12  894   6.150   9.354   0.824
   82GL4    OE2  895   5.954   9.543   0.945
   82GL4   HE21  896   5.985   9.634   0.918
   82GL4   HE22  897   5.881   9.495   0.994
   82GL4      C  898   5.797   9.106   1.145
   82GL4      O  899   5.820   8.985   1.135
   83AS4      N  900   5.753   9.172   1.252
   83AS4      H  901   5.754   9.272   1.258
   83AS4     CA  902   5.720   9.108   1.380
   83AS4     CB  903   5.717   9.217   1.488
   83AS4     CG  904   5.834   9.313   1.511
   83AS4    OD1  905   5.918   9.341   1.423
   83AS4   HD11  906   5.988   9.406   1.454
   83AS4   HD12  907   5.928   9.269   1.353
   83AS4    OD2  908   5.864   9.331   1.631
   83AS4   HD21  909   5.924   9.404   1.662
   83AS4   HD22  910   5.824   9.254   1.681
   83AS4      C  911   5.589   9.030   1.374
   83AS4      O  912   5.482   9.089   1.359
   84PHE      N  913   5.602   8.897   1.371
   84PHE      H  914   5.694   8.859   1.365
   84PHE     CA  915   5.493   8.801   1.392
   84PHE     CB  916   5.491   8.680   1.297
   84PHE     CG  917   5.611   8.587   1.285
   84PHE    CD1  918   5.717   8.615   1.199
   84PHE    HD1  919   5.701   8.676   1.110
   84PHE    CD2  920   5.608   8.467   1.356
   84PHE    HD2  921   5.515   8.436   1.403
   84PHE    CE1  922   5.829   8.532   1.202
   84PHE    HE1  923   5.903   8.539   1.122
   84PHE    CE2  924   5.718   8.381   1.355
   84PHE    HE2  925   5.709   8.278   1.388
   84PHE     CZ  926   5.830   8.419   1.283
   84PHE     HZ  927   5.922   8.361   1.292
   84PHE      C  928   5.464   8.764   1.537
   84PHE      O  929   5.554   8.740   1.617
   85GLN      N  930   5.335   8.777   1.567
   85GLN      H  931   5.267   8.789   1.495
   85GLN     CA  932   5.277   8.782   1.702
   85GLN     CB  933   5.138   8.846   1.706
   85GLN     CG  934   5.140   8.998   1.689
   85GLN     CD  935   5.011   9.056   1.629
   85GLN    OE1  936   4.945   9.136   1.694
   85GLN    NE2  937   4.973   9.016   1.508
   85GLN   HE21  938   5.032   8.951   1.459
   85GLN   HE22  939   4.884   9.036   1.469
   85GLN      C  940   5.290   8.663   1.797
   85GLN      O  941   5.351   8.671   1.903
   86SER      N  942   5.267   8.545   1.740
   86SER      H  943   5.236   8.539   1.645
   86SER     CA  944   5.296   8.415   1.802
   86SER     CB  945   5.288   8.303   1.697
   86SER     OG  946   5.341   8.178   1.739
   86SER     HG  947   5.299   8.106   1.685
   86SER      C  948   5.432   8.412   1.872
   86SER      O  949   5.537   8.450   1.820
   87PRO      N  950   5.438   8.358   1.993
   87PRO     CA  951   5.567   8.332   2.059
   87PRO     CB  952   5.526   8.269   2.193
   87PRO     CG  953   5.385   8.213   2.174
   87PRO     CD  954   5.324   8.309   2.072
   87PRO      C  955   5.665   8.240   1.985
   87PRO      O  956   5.770   8.218   2.044
   88ARG      N  957   5.641   8.186   1.866
   88ARG      H  958   5.550   8.197   1.827
   88ARG     CA  959   5.734   8.098   1.795
   88ARG     CB  960   5.657   8.033   1.679
   88ARG     CG  961   5.735   7.931   1.595
   88ARG     CD  962   5.767   7.809   1.681
   88ARG     NE  963   5.860   7.729   1.600
   88ARG     HE  964   5.935   7.784   1.564
   88ARG     CZ  965   5.827   7.606   1.557
   88ARG    NH1  966   5.705   7.552   1.573
   88ARG   HH11  967   5.637   7.613   1.613
   88ARG   HH12  968   5.691   7.462   1.530
   88ARG    NH2  969   5.918   7.520   1.510
   88ARG   HH21  970   6.010   7.546   1.482
   88ARG   HH22  971   5.885   7.426   1.513
   88ARG      C  972   5.858   8.171   1.744
   88ARG      O  973   5.861   8.263   1.661
   89AS4      N  974   5.971   8.112   1.782
   89AS4      H  975   5.967   8.052   1.861
   89AS4     CA  976   6.100   8.177   1.751
   89AS4     CB  977   6.186   8.143   1.873
   89AS4     CG  978   6.297   8.247   1.891
   89AS4    OD1  979   6.353   8.252   2.003
   89AS4   HD11  980   6.411   8.334   2.003
   89AS4   HD12  981   6.325   8.176   2.062
   89AS4    OD2  982   6.325   8.318   1.793
   89AS4   HD21  983   6.417   8.356   1.810
   89AS4   HD22  984   6.248   8.305   1.731
   89AS4      C  985   6.159   8.107   1.628
   89AS4      O  986   6.159   7.984   1.623
   90SER      N  987   6.217   8.188   1.540
   90SER      H  988   6.234   8.282   1.569
   90SER     CA  989   6.256   8.155   1.402
   90SER     CB  990   6.232   8.275   1.311
   90SER     OG  991   6.307   8.392   1.346
   90SER     HG  992   6.300   8.465   1.278
   90SER      C  993   6.401   8.108   1.397
   90SER      O  994   6.419   7.987   1.405
   91GL4      N  995   6.492   8.202   1.423
   91GL4      H  996   6.466   8.298   1.414
   91GL4     CA  997   6.638   8.183   1.429
   91GL4     CB  998   6.693   8.275   1.321
   91GL4     CG  999   6.681   8.425   1.344
   91GL4     CD 1000   6.709   8.506   1.217
   91GL4    OE1 1001   6.827   8.540   1.194
   91GL4   HE11 1002   6.829   8.632   1.156
   91GL4   HE12 1003   6.886   8.459   1.202
   91GL4    OE2 1004   6.609   8.560   1.164
   91GL4   HE21 1005   6.620   8.583   1.067
   91GL4   HE22 1006   6.535   8.565   1.231
   91GL4      C 1007   6.709   8.198   1.564
   91GL4      O 1008   6.828   8.225   1.567
   92GLY      N 1009   6.634   8.168   1.670
   92GLY      H 1010   6.538   8.147   1.655
   92GLY     CA 1011   6.673   8.173   1.812
   92GLY      C 1012   6.700   8.315   1.863
   92GLY      O 1013   6.799   8.382   1.836
   93HI2      N 1014   6.595   8.371   1.923
   93HI2      H 1015   6.499   8.343   1.921
   93HI2     CA 1016   6.613   8.502   1.987
   93HI2     CB 1017   6.508   8.602   1.940
   93HI2     CG 1018   6.502   8.622   1.789
   93HI2    ND1 1019   6.439   8.541   1.704
   93HI2    HD1 1020   6.377   8.467   1.730
   93HI2    CD2 1021   6.581   8.706   1.723
   93HI2    HD2 1022   6.673   8.749   1.764
   93HI2    CE1 1023   6.469   8.585   1.582
   93HI2    HE1 1024   6.424   8.555   1.487
   93HI2    NE2 1025   6.555   8.685   1.595
   93HI2    HE2 1026   6.615   8.721   1.523
   93HI2      C 1027   6.602   8.487   2.139
   93HI2      O 1028   6.674   8.545   2.220
   94GLY      N 1029   6.502   8.411   2.183
   94GLY      H 1030   6.426   8.371   2.132
   94GLY     CA 1031   6.488   8.376   2.325
   94GLY      C 1032   6.517   8.226   2.339
   94GLY      O 1033   6.634   8.198   2.317
   95THR      N 1034   6.418   8.142   2.368
   95THR      H 1035   6.324   8.177   2.369
   95THR     CA 1036   6.432   7.997   2.388
   95THR     CB 1037   6.444   7.931   2.251
   95THR    OG1 1038   6.338   7.972   2.164
   95THR    HG1 1039   6.344   8.069   2.142
   95THR    CG2 1040   6.443   7.780   2.273
   95THR      C 1041   6.531   7.947   2.493
   95THR      O 1042   6.485   7.880   2.585
   96HI2      N 1043   6.652   8.000   2.506
   96HI2      H 1044   6.692   8.053   2.431
   96HI2     CA 1045   6.758   7.976   2.606
   96HI2     CB 1046   6.863   8.077   2.560
   96HI2     CG 1047   6.839   8.228   2.556
   96HI2    ND1 1048   6.756   8.295   2.636
   96HI2    HD1 1049   6.725   8.257   2.724
   96HI2    CD2 1050   6.894   8.318   2.476
   96HI2    HD2 1051   6.932   8.287   2.378
   96HI2    CE1 1052   6.760   8.422   2.600
   96HI2    HE1 1053   6.706   8.499   2.656
   96HI2    NE2 1054   6.849   8.440   2.503
   96HI2    HE2 1055   6.866   8.528   2.458
   96HI2      C 1056   6.716   7.981   2.753
   96HI2      O 1057   6.727   7.879   2.820
   97THR      N 1058   6.638   8.084   2.786
   97THR      H 1059   6.616   8.154   2.719
   97THR     CA 1060   6.588   8.099   2.923
   97THR     CB 1061   6.526   8.236   2.952
   97THR    OG1 1062   6.419   8.258   2.859
   97THR    HG1 1063   6.398   8.355   2.848
   97THR    CG2 1064   6.628   8.350   2.954
   97THR      C 1065   6.493   7.985   2.961
   97THR      O 1066   6.511   7.910   3.057
   98ALA      N 1067   6.391   7.949   2.884
   98ALA      H 1068   6.373   8.004   2.802
   98ALA     CA 1069   6.292   7.843   2.908
   98ALA     CB 1070   6.179   7.852   2.805
   98ALA      C 1071   6.350   7.702   2.902
   98ALA      O 1072   6.341   7.622   2.995
   99SER      N 1073   6.452   7.691   2.817
   99SER      H 1074   6.479   7.777   2.774
   99SER     CA 1075   6.537   7.576   2.786
   99SER     CB 1076   6.627   7.603   2.664
   99SER     OG 1077   6.695   7.482   2.632
   99SER     HG 1078   6.627   7.411   2.611
   99SER      C 1079   6.621   7.527   2.904
   99SER      O 1080   6.617   7.407   2.930
  100THR      N 1081   6.700   7.617   2.964
  100THR      H 1082   6.723   7.709   2.932
  100THR     CA 1083   6.768   7.593   3.092
  100THR     CB 1084   6.877   7.689   3.138
  100THR    OG1 1085   6.820   7.817   3.164
  100THR    HG1 1086   6.775   7.859   3.085
  100THR    CG2 1087   6.985   7.703   3.031
  100THR      C 1088   6.679   7.560   3.212
  100THR      O 1089   6.709   7.467   3.287
  101ALA      N 1090   6.562   7.622   3.224
  101ALA      H 1091   6.535   7.698   3.165
  101ALA     CA 1092   6.465   7.588   3.329
  101ALA     CB 1093   6.371   7.708   3.335
  101ALA      C 1094   6.403   7.450   3.302
  101ALA      O 1095   6.441   7.356   3.372
  102ALA      N 1096   6.326   7.429   3.195
  102ALA      H 1097   6.316   7.507   3.134
  102ALA     CA 1098   6.261   7.303   3.157
  102ALA     CB 1099   6.159   7.342   3.050
  102ALA      C 1100   6.346   7.180   3.124
  102ALA      O 1101   6.290   7.070   3.115
  103GLY      N 1102   6.469   7.202   3.079
  103GLY      H 1103   6.510   7.293   3.073
  103GLY     CA 1104   6.566   7.092   3.086
  103GLY      C 1105   6.610   7.032   3.220
  103GLY      O 1106   6.585   7.090   3.326
  104GLY      N 1107   6.699   6.935   3.200
  104GLY      H 1108   6.715   6.899   3.108
  104GLY     CA 1109   6.780   6.870   3.304
  104GLY      C 1110   6.868   6.750   3.267
  104GLY      O 1111   6.988   6.768   3.247
  105LEU      N 1112   6.807   6.637   3.234
  105LEU      H 1113   6.710   6.638   3.207
  105LEU     CA 1114   6.887   6.521   3.193
  105LEU     CB 1115   6.787   6.418   3.139
  105LEU     CG 1116   6.683   6.350   3.229
  105LEU    CD1 1117   6.626   6.233   3.149
  105LEU    CD2 1118   6.747   6.307   3.361
  105LEU      C 1119   6.982   6.548   3.077
  105LEU      O 1120   6.953   6.625   2.985
  106VAL      N 1121   7.093   6.475   3.068
  106VAL      H 1122   7.117   6.405   3.135
  106VAL     CA 1123   7.208   6.510   2.984
  106VAL     CB 1124   7.344   6.472   3.043
  106VAL    CG1 1125   7.369   6.560   3.167
  106VAL    CG2 1126   7.354   6.328   3.093
  106VAL      C 1127   7.191   6.468   2.838
  106VAL      O 1128   7.237   6.360   2.801
  107SER      N 1129   7.121   6.555   2.765
  107SER      H 1130   7.116   6.652   2.787
  107SER     CA 1131   7.087   6.542   2.623
  107SER     CB 1132   6.960   6.623   2.598
  107SER     OG 1133   6.929   6.602   2.460
  107SER     HG 1134   6.830   6.608   2.451
  107SER      C 1135   7.203   6.603   2.544
  107SER      O 1136   7.263   6.701   2.589
  108MET      N 1137   7.226   6.547   2.426
  108MET      H 1138   7.175   6.466   2.399
  108MET     CA 1139   7.349   6.571   2.350
  108MET     CB 1140   7.423   6.440   2.318
  108MET     CG 1141   7.464   6.353   2.437
  108MET     SD 1142   7.325   6.263   2.513
  108MET     CE 1143   7.425   6.175   2.632
  108MET      C 1144   7.347   6.653   2.220
  108MET      O 1145   7.243   6.704   2.178
  109ALA      N 1146   7.469   6.682   2.176
  109ALA      H 1147   7.548   6.693   2.236
  109ALA     CA 1148   7.487   6.762   2.054
  109ALA     CB 1149   7.497   6.909   2.094
  109ALA      C 1150   7.627   6.727   2.002
  109ALA      O 1151   7.728   6.746   2.069
  110SER      N 1152   7.635   6.703   1.872
  110SER      H 1153   7.553   6.721   1.819
  110SER     CA 1154   7.762   6.674   1.803
  110SER     CB 1155   7.757   6.534   1.742
  110SER     OG 1156   7.890   6.498   1.704
  110SER     HG 1157   7.879   6.421   1.640
  110SER      C 1158   7.806   6.789   1.713
  110SER      O 1159   7.770   6.796   1.596
  111LEU      N 1160   7.877   6.881   1.779
  111LEU      H 1161   7.895   6.867   1.877
  111LEU     CA 1162   7.929   7.001   1.713
  111LEU     CB 1163   7.969   7.096   1.825
  111LEU     CG 1164   7.858   7.136   1.923
  111LEU    CD1 1165   7.920   7.187   2.053
  111LEU    CD2 1166   7.765   7.246   1.871
  111LEU      C 1167   8.054   6.962   1.634
  111LEU      O 1168   8.150   6.895   1.671
  112MET      N 1169   8.071   7.040   1.528
  112MET      H 1170   8.009   7.115   1.507
  112MET     CA 1171   8.185   7.034   1.434
  112MET     CB 1172   8.158   7.113   1.306
  112MET     CG 1173   8.130   7.263   1.313
  112MET     SD 1174   7.975   7.307   1.401
  112MET     CE 1175   8.022   7.474   1.439
  112MET      C 1176   8.320   7.078   1.491
  112MET      O 1177   8.314   7.177   1.564
  113GLY      N 1178   8.420   6.994   1.467
  113GLY      H 1179   8.409   6.912   1.411
  113GLY     CA 1180   8.552   7.009   1.531
  113GLY      C 1181   8.570   6.991   1.681
  113GLY      O 1182   8.681   6.964   1.726
  114PHE      N 1183   8.459   7.022   1.749
  114PHE      H 1184   8.383   7.068   1.704
  114PHE     CA 1185   8.451   7.008   1.895
  114PHE     CB 1186   8.382   7.126   1.964
  114PHE     CG 1187   8.340   7.098   2.109
  114PHE    CD1 1188   8.216   7.038   2.132
  114PHE    HD1 1189   8.147   7.012   2.053
  114PHE    CD2 1190   8.419   7.130   2.219
  114PHE    HD2 1191   8.515   7.176   2.199
  114PHE    CE1 1192   8.174   7.004   2.260
  114PHE    HE1 1193   8.077   6.955   2.259
  114PHE    CE2 1194   8.382   7.089   2.347
  114PHE    HE2 1195   8.445   7.096   2.435
  114PHE     CZ 1196   8.263   7.022   2.366
  114PHE     HZ 1197   8.222   7.020   2.467
  114PHE      C 1198   8.402   6.872   1.945
  114PHE      O 1199   8.472   6.812   2.026
  115GLY      N 1200   8.313   6.809   1.868
  115GLY      H 1201   8.278   6.861   1.790
  115GLY     CA 1202   8.237   6.688   1.899
  115GLY      C 1203   8.118   6.688   1.995
  115GLY      O 1204   8.049   6.789   2.007
  116LEU      N 1205   8.107   6.580   2.072
  116LEU      H 1206   8.175   6.508   2.060
  116LEU     CA 1207   8.004   6.570   2.177
  116LEU     CB 1208   7.989   6.425   2.221
  116LEU     CG 1209   7.910   6.343   2.119
  116LEU    CD1 1210   7.905   6.192   2.143
  116LEU    CD2 1211   7.765   6.389   2.103
  116LEU      C 1212   8.002   6.668   2.295
  116LEU      O 1213   8.109   6.703   2.343
  117GLY      N 1214   7.893   6.743   2.285
  117GLY      H 1215   7.827   6.734   2.211
  117GLY     CA 1216   7.857   6.842   2.387
  117GLY      C 1217   7.725   6.803   2.453
  117GLY      O 1218   7.645   6.736   2.388
  118THR      N 1219   7.710   6.848   2.578
  118THR      H 1220   7.778   6.901   2.628
  118THR     CA 1221   7.591   6.808   2.655
  118THR     CB 1222   7.614   6.718   2.776
  118THR    OG1 1223   7.746   6.723   2.831
  118THR    HG1 1224   7.742   6.721   2.931
  118THR    CG2 1225   7.587   6.570   2.747
  118THR      C 1226   7.521   6.936   2.700
  118THR      O 1227   7.581   7.025   2.759
  119ALA      N 1228   7.388   6.938   2.689
  119ALA      H 1229   7.349   6.852   2.656
  119ALA     CA 1230   7.293   7.043   2.726
  119ALA     CB 1231   7.166   7.009   2.648
  119ALA      C 1232   7.267   7.075   2.874
  119ALA      O 1233   7.248   6.988   2.959
  120ARG      N 1234   7.251   7.205   2.900
  120ARG      H 1235   7.269   7.272   2.829
  120ARG     CA 1236   7.222   7.252   3.037
  120ARG     CB 1237   7.277   7.393   3.063
  120ARG     CG 1238   7.427   7.401   3.036
  120ARG     CD 1239   7.495   7.294   3.122
  120ARG     NE 1240   7.642   7.291   3.119
  120ARG     HE 1241   7.664   7.250   3.030
  120ARG     CZ 1242   7.741   7.312   3.207
  120ARG    NH1 1243   7.699   7.347   3.330
  120ARG   HH11 1244   7.603   7.351   3.357
  120ARG   HH12 1245   7.767   7.334   3.401
  120ARG    NH2 1246   7.868   7.285   3.174
  120ARG   HH21 1247   7.878   7.249   3.081
  120ARG   HH22 1248   7.944   7.311   3.233
  120ARG      C 1249   7.072   7.257   3.066
  120ARG      O 1250   6.989   7.306   2.990
  121GLY      N 1251   7.046   7.224   3.192
  121GLY      H 1252   7.113   7.224   3.266
  121GLY     CA 1253   6.910   7.230   3.249
  121GLY      C 1254   6.895   7.205   3.399
  121GLY      O 1255   6.970   7.129   3.461
  122GLY      N 1256   6.814   7.292   3.459
  122GLY      H 1257   6.750   7.347   3.405
  122GLY     CA 1258   6.784   7.297   3.603
  122GLY      C 1259   6.699   7.192   3.672
  122GLY      O 1260   6.749   7.103   3.740
  123VAL      N 1261   6.579   7.164   3.620
  123VAL      H 1262   6.557   7.205   3.532
  123VAL     CA 1263   6.469   7.095   3.689
  123VAL     CB 1264   6.407   7.188   3.794
  123VAL    CG1 1265   6.352   7.313   3.725
  123VAL    CG2 1266   6.303   7.114   3.879
  123VAL      C 1267   6.372   7.020   3.597
  123VAL      O 1268   6.268   7.077   3.565
  124PRO      N 1269   6.406   6.900   3.552
  124PRO     CA 1270   6.347   6.827   3.439
  124PRO     CB 1271   6.397   6.682   3.446
  124PRO     CG 1272   6.535   6.708   3.508
  124PRO     CD 1273   6.526   6.830   3.600
  124PRO      C 1274   6.194   6.825   3.425
  124PRO      O 1275   6.149   6.844   3.313
  125SER      N 1276   6.128   6.805   3.539
  125SER      H 1277   6.176   6.784   3.624
  125SER     CA 1278   5.981   6.799   3.545
  125SER     CB 1279   5.936   6.700   3.653
  125SER     OG 1280   6.002   6.730   3.776
  125SER     HG 1281   6.000   6.655   3.842
  125SER      C 1282   5.906   6.931   3.561
  125SER      O 1283   5.786   6.937   3.534
  126ALA      N 1284   5.979   7.041   3.577
  126ALA      H 1285   6.077   7.044   3.597
  126ALA     CA 1286   5.916   7.172   3.593
  126ALA     CB 1287   6.021   7.267   3.651
  126ALA      C 1288   5.860   7.235   3.465
  126ALA      O 1289   5.918   7.245   3.357
  127ARG      N 1290   5.749   7.296   3.506
  127ARG      H 1291   5.740   7.332   3.599
  127ARG     CA 1292   5.646   7.340   3.412
  127ARG     CB 1293   5.509   7.320   3.479
  127ARG     CG 1294   5.478   7.189   3.552
  127ARG     CD 1295   5.464   7.081   3.445
  127ARG     NE 1296   5.456   6.956   3.521
  127ARG     HE 1297   5.474   6.965   3.619
  127ARG     CZ 1298   5.402   6.838   3.486
  127ARG    NH1 1299   5.371   6.813   3.358
  127ARG   HH11 1300   5.388   6.881   3.287
  127ARG   HH12 1301   5.341   6.722   3.329
  127ARG    NH2 1302   5.372   6.736   3.567
  127ARG   HH21 1303   5.391   6.741   3.665
  127ARG   HH22 1304   5.333   6.653   3.528
  127ARG      C 1305   5.671   7.484   3.366
  127ARG      O 1306   5.699   7.568   3.451
  128ILE      N 1307   5.669   7.514   3.236
  128ILE      H 1308   5.672   7.446   3.163
  128ILE     CA 1309   5.701   7.650   3.192
  128ILE     CB 1310   5.824   7.661   3.102
  128ILE    CG1 1311   5.835   7.559   2.989
  128ILE    CG2 1312   5.954   7.659   3.184
  128ILE     CD 1313   5.894   7.616   2.860
  128ILE      C 1314   5.581   7.724   3.132
  128ILE      O 1315   5.500   7.667   3.060
  129ALA      N 1316   5.572   7.854   3.160
  129ALA      H 1317   5.631   7.891   3.232
  129ALA     CA 1318   5.475   7.941   3.091
  129ALA     CB 1319   5.372   7.990   3.193
  129ALA      C 1320   5.555   8.047   3.015
  129ALA      O 1321   5.638   8.111   3.079
  130VAL      N 1322   5.510   8.086   2.896
  130VAL      H 1323   5.441   8.043   2.838
  130VAL     CA 1324   5.593   8.175   2.813
  130VAL     CB 1325   5.659   8.102   2.695
  130VAL    CG1 1326   5.782   8.180   2.648
  130VAL    CG2 1327   5.705   7.962   2.736
  130VAL      C 1328   5.508   8.296   2.775
  130VAL      O 1329   5.421   8.292   2.687
  131TY0      N 1330   5.562   8.409   2.819
  131TY0      H 1331   5.625   8.416   2.897
  131TY0     CA 1332   5.505   8.544   2.803
  131TY0     CB 1333   5.465   8.606   2.937
  131TY0     CG 1334   5.369   8.532   3.030
  131TY0    CD1 1335   5.416   8.424   3.104
  131TY0    HD1 1336   5.524   8.413   3.104
  131TY0    CD2 1337   5.233   8.549   3.008
  131TY0    HD2 1338   5.199   8.629   2.943
  131TY0    CE1 1339   5.323   8.342   3.167
  131TY0    HE1 1340   5.362   8.261   3.229
  131TY0    CE2 1341   5.145   8.459   3.067
  131TY0    HE2 1342   5.040   8.487   3.058
  131TY0     CZ 1343   5.186   8.358   3.153
  131TY0     OH 1344   5.111   8.271   3.226
  131TY0    HH1 1345   5.014   8.294   3.215
  131TY0    HH2 1346   5.171   8.236   3.298
  131TY0      C 1347   5.597   8.630   2.715
  131TY0      O 1348   5.696   8.685   2.763
  132LY3      N 1349   5.561   8.643   2.588
  132LY3      H 1350   5.478   8.596   2.558
  132LY3     CA 1351   5.625   8.729   2.487
  132LY3     CB 1352   5.607   8.690   2.341
  132LY3     CG 1353   5.697   8.768   2.245
  132LY3     CD 1354   5.647   8.725   2.107
  132LY3     CE 1355   5.707   8.816   1.999
  132LY3     NZ 1356   5.701   8.734   1.876
  132LY3    HZ1 1357   5.738   8.786   1.799
  132LY3    HZ2 1358   5.747   8.646   1.882
  132LY3    HZ3 1359   5.608   8.708   1.849
  132LY3      C 1360   5.587   8.876   2.512
  132LY3      O 1361   5.485   8.931   2.471
  133ILE      N 1362   5.674   8.935   2.594
  133ILE      H 1363   5.746   8.887   2.644
  133ILE     CA 1364   5.671   9.080   2.617
  133ILE     CB 1365   5.689   9.112   2.766
  133ILE    CG1 1366   5.795   9.024   2.834
  133ILE    CG2 1367   5.551   9.114   2.832
  133ILE     CD 1368   5.859   9.117   2.937
  133ILE      C 1369   5.759   9.175   2.534
  133ILE      O 1370   5.728   9.293   2.520
  134CYS      N 1371   5.861   9.110   2.478
  134CYS      H 1372   5.863   9.012   2.494
  134CYS     CA 1373   5.973   9.177   2.410
  134CYS     CB 1374   6.103   9.147   2.485
  134CYS     SG 1375   6.122   9.202   2.658
  134CYS      C 1376   5.993   9.152   2.260
  134CYS      O 1377   6.017   9.041   2.213
  135TRP      N 1378   5.993   9.263   2.187
  135TRP      H 1379   6.007   9.354   2.227
  135TRP     CA 1380   5.985   9.276   2.041
  135TRP     CB 1381   5.863   9.364   2.011
  135TRP     CG 1382   5.731   9.295   2.048
  135TRP    CD1 1383   5.689   9.291   2.174
  135TRP    HD1 1384   5.725   9.364   2.246
  135TRP    CD2 1385   5.648   9.206   1.982
  135TRP    NE1 1386   5.582   9.213   2.188
  135TRP    HE1 1387   5.529   9.214   2.273
  135TRP    CE2 1388   5.553   9.158   2.070
  135TRP    CE3 1389   5.648   9.160   1.850
  135TRP    HE3 1390   5.733   9.173   1.784
  135TRP    CZ2 1391   5.453   9.069   2.033
  135TRP    HZ2 1392   5.366   9.058   2.098
  135TRP    CZ3 1393   5.548   9.072   1.809
  135TRP    HZ3 1394   5.561   9.012   1.719
  135TRP    CH2 1395   5.451   9.030   1.899
  135TRP    HH2 1396   5.363   8.974   1.869
  135TRP      C 1397   6.108   9.348   1.985
  135TRP      O 1398   6.206   9.380   2.053
  136SER      N 1399   6.116   9.360   1.853
  136SER      H 1400   6.045   9.322   1.794
  136SER     CA 1401   6.225   9.436   1.790
  136SER     CB 1402   6.223   9.433   1.637
  136SER     OG 1403   6.108   9.491   1.576
  136SER     HG 1404   6.039   9.426   1.544
  136SER      C 1405   6.237   9.584   1.827
  136SER      O 1406   6.354   9.620   1.845
  137AS4      N 1407   6.127   9.649   1.864
  137AS4      H 1408   6.039   9.609   1.842
  137AS4     CA 1409   6.122   9.781   1.929
  137AS4     CB 1410   5.989   9.853   1.905
  137AS4     CG 1411   5.992   9.923   1.769
  137AS4    OD1 1412   6.041  10.038   1.765
  137AS4   HD11 1413   5.994  10.081   1.688
  137AS4   HD12 1414   6.123  10.043   1.823
  137AS4    OD2 1415   5.940   9.862   1.673
  137AS4   HD21 1416   5.940   9.931   1.600
  137AS4   HD22 1417   5.912   9.770   1.700
  137AS4      C 1418   6.143   9.769   2.080
  137AS4      O 1419   6.084   9.853   2.147
  138GLY      N 1420   6.205   9.662   2.129
  138GLY      H 1421   6.219   9.576   2.080
  138GLY     CA 1422   6.246   9.654   2.270
  138GLY      C 1423   6.128   9.605   2.354
  138GLY      O 1424   6.058   9.513   2.312
  139CYS      N 1425   6.120   9.651   2.479
  139CYS      H 1426   6.184   9.701   2.537
  139CYS     CA 1427   6.010   9.605   2.566
  139CYS     CB 1428   6.060   9.506   2.671
  139CYS     SG 1429   6.198   9.390   2.636
  139CYS      C 1430   5.942   9.720   2.641
  139CYS      O 1431   6.001   9.783   2.728
  140PHE      N 1432   5.810   9.721   2.623
  140PHE      H 1433   5.767   9.649   2.569
  140PHE     CA 1434   5.727   9.827   2.683
  140PHE     CB 1435   5.625   9.872   2.579
  140PHE     CG 1436   5.689   9.961   2.472
  140PHE    CD1 1437   5.744   9.917   2.352
  140PHE    HD1 1438   5.758   9.810   2.333
  140PHE    CD2 1439   5.671  10.098   2.485
  140PHE    HD2 1440   5.611  10.133   2.569
  140PHE    CE1 1441   5.794  10.000   2.252
  140PHE    HE1 1442   5.841   9.963   2.161
  140PHE    CE2 1443   5.708  10.187   2.384
  140PHE    HE2 1444   5.652  10.279   2.373
  140PHE     CZ 1445   5.773  10.136   2.273
  140PHE     HZ 1446   5.812  10.194   2.189
  140PHE      C 1447   5.666   9.797   2.820
  140PHE      O 1448   5.605   9.694   2.848
  141GLY      N 1449   5.686   9.895   2.907
  141GLY      H 1450   5.718   9.988   2.893
  141GLY     CA 1451   5.646   9.877   3.048
  141GLY      C 1452   5.504   9.856   3.099
  141GLY      O 1453   5.488   9.766   3.181
  142ALA      N 1454   5.407   9.910   3.025
  142ALA      H 1455   5.423   9.991   2.969
  142ALA     CA 1456   5.265   9.881   3.052
  142ALA     CB 1457   5.169   9.973   2.977
  142ALA      C 1458   5.223   9.737   3.021
  142ALA      O 1459   5.167   9.676   3.112
  143AS4      N 1460   5.273   9.694   2.906
  143AS4      H 1461   5.291   9.766   2.838
  143AS4     CA 1462   5.256   9.553   2.870
  143AS4     CB 1463   5.299   9.540   2.724
  143AS4     CG 1464   5.194   9.609   2.636
  143AS4    OD1 1465   5.229   9.700   2.558
  143AS4   HD11 1466   5.154   9.727   2.498
  143AS4   HD12 1467   5.329   9.690   2.556
  143AS4    OD2 1468   5.077   9.565   2.649
  143AS4   HD21 1469   5.017   9.615   2.586
  143AS4   HD22 1470   5.075   9.480   2.701
  143AS4      C 1471   5.330   9.455   2.962
  143AS4      O 1472   5.265   9.371   3.024
  144ILE      N 1473   5.456   9.486   2.991
  144ILE      H 1474   5.513   9.544   2.933
  144ILE     CA 1475   5.521   9.414   3.101
  144ILE     CB 1476   5.669   9.450   3.122
  144ILE    CG1 1477   5.751   9.473   2.995
  144ILE    CG2 1478   5.747   9.338   3.191
  144ILE     CD 1479   5.875   9.563   3.009
  144ILE      C 1480   5.451   9.419   3.237
  144ILE      O 1481   5.434   9.314   3.299
  145LEU      N 1482   5.402   9.538   3.272
  145LEU      H 1483   5.419   9.626   3.228
  145LEU     CA 1484   5.320   9.536   3.394
  145LEU     CB 1485   5.296   9.684   3.426
  145LEU     CG 1486   5.412   9.761   3.489
  145LEU    CD1 1487   5.382   9.910   3.501
  145LEU    CD2 1488   5.451   9.692   3.620
  145LEU      C 1489   5.187   9.461   3.400
  145LEU      O 1490   5.159   9.403   3.505
  146ALA      N 1491   5.121   9.451   3.285
  146ALA      H 1492   5.147   9.512   3.210
  146ALA     CA 1493   5.005   9.367   3.252
  146ALA     CB 1494   4.933   9.401   3.121
  146ALA      C 1495   5.025   9.216   3.248
  146ALA      O 1496   4.937   9.131   3.266
  147ALA      N 1497   5.140   9.188   3.187
  147ALA      H 1498   5.176   9.247   3.116
  147ALA     CA 1499   5.198   9.052   3.187
  147ALA     CB 1500   5.320   9.036   3.096
  147ALA      C 1501   5.230   8.995   3.325
  147ALA      O 1502   5.215   8.875   3.346
  148PHE      N 1503   5.275   9.084   3.414
  148PHE      H 1504   5.307   9.174   3.384
  148PHE     CA 1505   5.282   9.037   3.553
  148PHE     CB 1506   5.345   9.144   3.642
  148PHE     CG 1507   5.498   9.154   3.649
  148PHE    CD1 1508   5.567   9.071   3.736
  148PHE    HD1 1509   5.519   8.981   3.773
  148PHE    CD2 1510   5.571   9.262   3.602
  148PHE    HD2 1511   5.530   9.336   3.534
  148PHE    CE1 1512   5.700   9.091   3.771
  148PHE    HE1 1513   5.737   9.019   3.844
  148PHE    CE2 1514   5.705   9.284   3.632
  148PHE    HE2 1515   5.762   9.347   3.564
  148PHE     CZ 1516   5.771   9.198   3.719
  148PHE     HZ 1517   5.879   9.214   3.730
  148PHE      C 1518   5.146   8.998   3.610
  148PHE      O 1519   5.138   8.904   3.688
  149AS4      N 1520   5.048   9.083   3.579
  149AS4      H 1521   5.059   9.179   3.554
  149AS4     CA 1522   4.911   9.044   3.616
  149AS4     CB 1523   4.827   9.171   3.607
  149AS4     CG 1524   4.778   9.224   3.742
  149AS4    OD1 1525   4.798   9.345   3.765
  149AS4   HD11 1526   4.784   9.364   3.862
  149AS4   HD12 1527   4.827   9.387   3.679
  149AS4    OD2 1528   4.731   9.148   3.829
  149AS4   HD21 1529   4.691   9.209   3.898
  149AS4   HD22 1530   4.737   9.049   3.813
  149AS4      C 1531   4.850   8.923   3.545
  149AS4      O 1532   4.792   8.837   3.611
  150AS4      N 1533   4.859   8.917   3.413
  150AS4      H 1534   4.886   8.991   3.351
  150AS4     CA 1535   4.812   8.808   3.326
  150AS4     CB 1536   4.862   8.813   3.181
  150AS4     CG 1537   4.787   8.721   3.085
  150AS4    OD1 1538   4.703   8.640   3.129
  150AS4   HD11 1539   4.663   8.591   3.051
  150AS4   HD12 1540   4.699   8.639   3.229
  150AS4    OD2 1541   4.795   8.760   2.967
  150AS4   HD21 1542   4.768   8.684   2.907
  150AS4   HD22 1543   4.831   8.853   2.966
  150AS4      C 1544   4.864   8.678   3.386
  150AS4      O 1545   4.786   8.595   3.433
  151ALA      N 1546   4.995   8.679   3.409
  151ALA      H 1547   5.042   8.746   3.351
  151ALA     CA 1548   5.072   8.562   3.454
  151ALA     CB 1549   5.219   8.601   3.462
  151ALA      C 1550   5.020   8.504   3.586
  151ALA      O 1551   5.004   8.385   3.609
  152ILE      N 1552   4.989   8.597   3.676
  152ILE      H 1553   4.982   8.694   3.654
  152ILE     CA 1554   4.932   8.567   3.809
  152ILE     CB 1555   4.986   8.657   3.920
  152ILE    CG1 1556   4.930   8.795   3.882
  152ILE    CG2 1557   5.138   8.657   3.932
  152ILE     CD 1558   4.981   8.906   3.974
  152ILE      C 1559   4.787   8.520   3.821
  152ILE      O 1560   4.772   8.416   3.884
  153ALA      N 1561   4.709   8.570   3.725
  153ALA      H 1562   4.728   8.650   3.668
  153ALA     CA 1563   4.572   8.529   3.696
  153ALA     CB 1564   4.506   8.633   3.605
  153ALA      C 1565   4.572   8.391   3.630
  153ALA      O 1566   4.472   8.322   3.650
  154AS4      N 1567   4.666   8.364   3.539
  154AS4      H 1568   4.702   8.440   3.485
  154AS4     CA 1569   4.693   8.225   3.501
  154AS4     CB 1570   4.804   8.221   3.395
  154AS4     CG 1571   4.762   8.270   3.256
  154AS4    OD1 1572   4.650   8.243   3.207
  154AS4   HD11 1573   4.654   8.273   3.112
  154AS4   HD12 1574   4.592   8.230   3.288
  154AS4    OD2 1575   4.840   8.333   3.183
  154AS4   HD21 1576   4.804   8.364   3.094
  154AS4   HD22 1577   4.932   8.334   3.222
  154AS4      C 1578   4.733   8.126   3.610
  154AS4      O 1579   4.678   8.016   3.601
  155GLY      N 1580   4.807   8.169   3.711
  155GLY      H 1581   4.831   8.266   3.726
  155GLY     CA 1582   4.846   8.083   3.823
  155GLY      C 1583   4.991   8.036   3.830
  155GLY      O 1584   5.019   7.923   3.869
  156VAL      N 1585   5.088   8.119   3.794
  156VAL      H 1586   5.050   8.200   3.748
  156VAL     CA 1587   5.232   8.099   3.814
  156VAL     CB 1588   5.315   8.206   3.742
  156VAL    CG1 1589   5.297   8.184   3.591
  156VAL    CG2 1590   5.287   8.349   3.786
  156VAL      C 1591   5.284   8.085   3.957
  156VAL      O 1592   5.209   8.116   4.050
  157AS4      N 1593   5.403   8.028   3.964
  157AS4      H 1594   5.433   7.983   3.880
  157AS4     CA 1595   5.475   8.012   4.092
  157AS4     CB 1596   5.492   7.862   4.118
  157AS4     CG 1597   5.359   7.794   4.153
  157AS4    OD1 1598   5.326   7.699   4.079
  157AS4   HD11 1599   5.251   7.653   4.126
  157AS4   HD12 1600   5.394   7.672   4.010
  157AS4    OD2 1601   5.304   7.819   4.262
  157AS4   HD21 1602   5.211   7.787   4.246
  157AS4   HD22 1603   5.378   7.845   4.325
  157AS4      C 1604   5.611   8.081   4.098
  157AS4      O 1605   5.629   8.170   4.181
  158ILE      N 1606   5.708   8.051   4.012
  158ILE      H 1607   5.693   7.970   3.955
  158ILE     CA 1608   5.826   8.136   3.996
  158ILE     CB 1609   5.958   8.059   4.000
  158ILE    CG1 1610   5.962   7.971   4.125
  158ILE    CG2 1611   6.078   8.154   4.002
  158ILE     CD 1612   6.082   7.879   4.101
  158ILE      C 1613   5.816   8.229   3.875
  158ILE      O 1614   5.827   8.187   3.760
  159ILE      N 1615   5.834   8.358   3.902
  159ILE      H 1616   5.860   8.376   3.996
  159ILE     CA 1617   5.845   8.459   3.796
  159ILE     CB 1618   5.771   8.586   3.839
  159ILE    CG1 1619   5.621   8.558   3.832
  159ILE    CG2 1620   5.816   8.711   3.761
  159ILE     CD 1621   5.527   8.678   3.841
  159ILE      C 1622   5.988   8.484   3.748
  159ILE      O 1623   6.076   8.532   3.820
  160SER      N 1624   6.009   8.460   3.619
  160SER      H 1625   5.934   8.429   3.561
  160SER     CA 1626   6.146   8.467   3.567
  160SER     CB 1627   6.207   8.333   3.526
  160SER     OG 1628   6.233   8.267   3.650
  160SER     HG 1629   6.299   8.320   3.702
  160SER      C 1630   6.169   8.572   3.458
  160SER      O 1631   6.134   8.552   3.341
  161ILE      N 1632   6.205   8.690   3.507
  161ILE      H 1633   6.226   8.714   3.602
  161ILE     CA 1634   6.226   8.815   3.432
  161ILE     CB 1635   6.202   8.933   3.526
  161ILE    CG1 1636   6.067   8.914   3.596
  161ILE    CG2 1637   6.223   9.074   3.468
  161ILE     CD 1638   6.082   8.993   3.727
  161ILE      C 1639   6.371   8.816   3.382
  161ILE      O 1640   6.468   8.837   3.454
  162SER      N 1641   6.388   8.787   3.254
  162SER      H 1642   6.310   8.741   3.211
  162SER     CA 1643   6.517   8.771   3.185
  162SER     CB 1644   6.501   8.695   3.054
  162SER     OG 1645   6.430   8.774   2.958
  162SER     HG 1646   6.335   8.748   2.937
  162SER      C 1647   6.581   8.908   3.157
  162SER      O 1648   6.703   8.912   3.172
  163VAL      N 1649   6.498   9.006   3.124
  163VAL      H 1650   6.401   8.984   3.109
  163VAL     CA 1651   6.551   9.138   3.085
  163VAL     CB 1652   6.439   9.217   3.016
  163VAL    CG1 1653   6.476   9.365   3.001
  163VAL    CG2 1654   6.411   9.151   2.882
  163VAL      C 1655   6.611   9.206   3.208
  163VAL      O 1656   6.548   9.214   3.313
  164GLY      N 1657   6.728   9.266   3.189
  164GLY      H 1658   6.765   9.261   3.097
  164GLY     CA 1659   6.802   9.347   3.287
  164GLY      C 1660   6.815   9.489   3.233
  164GLY      O 1661   6.923   9.540   3.204
  165GLY      N 1662   6.707   9.565   3.245
  165GLY      H 1663   6.640   9.548   3.318
  165GLY     CA 1664   6.701   9.701   3.190
  165GLY      C 1665   6.740   9.826   3.271
  165GLY      O 1666   6.753   9.834   3.393
  166LY3      N 1667   6.742   9.932   3.190
  166LY3      H 1668   6.706   9.933   3.097
  166LY3     CA 1669   6.770  10.067   3.240
  166LY3     CB 1670   6.803  10.162   3.126
  166LY3     CG 1671   6.913  10.111   3.033
  166LY3     CD 1672   6.983  10.196   2.926
  166LY3     CE 1673   7.084  10.117   2.843
  166LY3     NZ 1674   7.156  10.212   2.756
  166LY3    HZ1 1675   7.106  10.253   2.679
  166LY3    HZ2 1676   7.206  10.281   2.810
  166LY3    HZ3 1677   7.221  10.154   2.708
  166LY3      C 1678   6.673  10.134   3.339
  166LY3      O 1679   6.564  10.183   3.312
  167THR      N 1680   6.729  10.136   3.460
  167THR      H 1681   6.802  10.069   3.471
  167THR     CA 1682   6.689  10.200   3.586
  167THR     CB 1683   6.763  10.145   3.708
  167THR    OG1 1684   6.895  10.107   3.672
  167THR    HG1 1685   6.966  10.159   3.719
  167THR    CG2 1686   6.685  10.047   3.795
  167THR      C 1687   6.722  10.350   3.586
  167THR      O 1688   6.832  10.406   3.588
  168PRO      N 1689   6.612  10.424   3.576
  168PRO     CA 1690   6.616  10.569   3.594
  168PRO     CB 1691   6.479  10.618   3.545
  168PRO     CG 1692   6.392  10.499   3.586
  168PRO     CD 1693   6.476  10.380   3.540
  168PRO      C 1694   6.657  10.615   3.734
  168PRO      O 1695   6.648  10.542   3.833
  169THR      N 1696   6.712  10.736   3.743
  169THR      H 1697   6.720  10.795   3.663
  169THR     CA 1698   6.771  10.785   3.868
  169THR     CB 1699   6.835  10.921   3.840
  169THR    OG1 1700   6.735  11.008   3.785
  169THR    HG1 1701   6.737  11.101   3.822
  169THR    CG2 1702   6.961  10.929   3.754
  169THR      C 1703   6.689  10.786   3.998
  169THR      O 1704   6.749  10.776   4.105
  170ASN      N 1705   6.557  10.790   4.001
  170ASN      H 1706   6.507  10.798   3.915
  170ASN     CA 1707   6.478  10.773   4.124
  170ASN     CB 1708   6.354  10.862   4.133
  170ASN     CG 1709   6.232  10.815   4.054
  170ASN    OD1 1710   6.225  10.705   4.000
  170ASN    ND2 1711   6.127  10.894   4.036
  170ASN   HD21 1712   6.108  10.978   4.087
  170ASN   HD22 1713   6.059  10.883   3.963
  170ASN      C 1714   6.450  10.630   4.171
  170ASN      O 1715   6.430  10.596   4.288
  171TY0      N 1716   6.473  10.540   4.076
  171TY0      H 1717   6.505  10.567   3.985
  171TY0     CA 1718   6.467  10.394   4.085
  171TY0     CB 1719   6.569  10.325   4.176
  171TY0     CG 1720   6.719  10.340   4.147
  171TY0    CD1 1721   6.799  10.237   4.099
  171TY0    HD1 1722   6.767  10.133   4.102
  171TY0    CD2 1723   6.772  10.468   4.160
  171TY0    HD2 1724   6.694  10.542   4.177
  171TY0    CE1 1725   6.926  10.266   4.051
  171TY0    HE1 1726   6.975  10.188   3.993
  171TY0    CE2 1727   6.902  10.497   4.121
  171TY0    HE2 1728   6.940  10.599   4.120
  171TY0     CZ 1729   6.980  10.392   4.074
  171TY0     OH 1730   7.107  10.426   4.040
  171TY0    HH1 1731   7.111  10.526   4.029
  171TY0    HH2 1732   7.160  10.344   4.062
  171TY0      C 1733   6.327  10.333   4.100
  171TY0      O 1734   6.280  10.259   4.015
  172PHE      N 1735   6.249  10.414   4.170
  172PHE      H 1736   6.291  10.498   4.206
  172PHE     CA 1737   6.108  10.388   4.204
  172PHE     CB 1738   6.072  10.505   4.296
  172PHE     CG 1739   5.936  10.496   4.366
  172PHE    CD1 1740   5.822  10.562   4.321
  172PHE    HD1 1741   5.837  10.620   4.230
  172PHE    CD2 1742   5.932  10.447   4.496
  172PHE    HD2 1743   6.018  10.398   4.540
  172PHE    CE1 1744   5.709  10.571   4.402
  172PHE    HE1 1745   5.631  10.642   4.376
  172PHE    CE2 1746   5.819  10.454   4.577
  172PHE    HE2 1747   5.829  10.444   4.685
  172PHE     CZ 1748   5.709  10.526   4.533
  172PHE     HZ 1749   5.626  10.538   4.604
  172PHE      C 1750   6.015  10.368   4.084
  172PHE      O 1751   5.921  10.289   4.085
  173GL4      N 1752   6.040  10.449   3.981
  173GL4      H 1753   6.094  10.531   4.000
  173GL4     CA 1754   5.974  10.441   3.850
  173GL4     CB 1755   5.991  10.573   3.774
  173GL4     CG 1756   5.914  10.685   3.843
  173GL4     CD 1757   5.918  10.820   3.771
  173GL4    OE1 1758   6.029  10.865   3.734
  173GL4   HE11 1759   6.019  10.959   3.705
  173GL4   HE12 1760   6.091  10.787   3.724
  173GL4    OE2 1761   5.810  10.874   3.740
  173GL4   HE21 1762   5.824  10.973   3.737
  173GL4   HE22 1763   5.743  10.802   3.723
  173GL4      C 1764   6.012  10.328   3.754
  173GL4      O 1765   5.971  10.329   3.638
  174AS4      N 1766   6.090  10.230   3.799
  174AS4      H 1767   6.150  10.225   3.879
  174AS4     CA 1768   6.110  10.117   3.706
  174AS4     CB 1769   6.241  10.053   3.750
  174AS4     CG 1770   6.253   9.913   3.690
  174AS4    OD1 1771   6.311   9.892   3.580
  174AS4   HD11 1772   6.288   9.803   3.541
  174AS4   HD12 1773   6.352   9.981   3.562
  174AS4    OD2 1774   6.212   9.812   3.751
  174AS4   HD21 1775   6.278   9.737   3.748
  174AS4   HD22 1776   6.118   9.834   3.779
  174AS4      C 1777   5.991  10.021   3.695
  174AS4      O 1778   5.951   9.962   3.795
  175PRO      N 1779   5.959   9.977   3.573
  175PRO     CA 1780   5.842   9.891   3.549
  175PRO     CB 1781   5.831   9.896   3.397
  175PRO     CG 1782   5.974   9.906   3.342
  175PRO     CD 1783   6.026  10.006   3.446
  175PRO      C 1784   5.855   9.751   3.608
  175PRO      O 1785   5.765   9.698   3.673
  176ILE      N 1786   5.977   9.701   3.625
  176ILE      H 1787   6.051   9.768   3.634
  176ILE     CA 1788   6.004   9.564   3.671
  176ILE     CB 1789   6.139   9.518   3.617
  176ILE    CG1 1790   6.149   9.514   3.465
  176ILE    CG2 1791   6.189   9.385   3.674
  176ILE     CD 1792   6.045   9.421   3.402
  176ILE      C 1793   5.974   9.547   3.820
  176ILE      O 1794   5.913   9.452   3.870
  177ALA      N 1795   6.018   9.646   3.897
  177ALA      H 1796   6.077   9.715   3.854
  177ALA     CA 1797   6.008   9.659   4.043
  177ALA     CB 1798   6.103   9.772   4.083
  177ALA      C 1799   5.866   9.690   4.088
  177ALA      O 1800   5.813   9.609   4.165
  178ILE      N 1801   5.792   9.768   4.010
  178ILE      H 1802   5.821   9.818   3.929
  178ILE     CA 1803   5.648   9.792   4.027
  178ILE     CB 1804   5.602   9.907   3.936
  178ILE    CG1 1805   5.677  10.029   3.988
  178ILE    CG2 1806   5.453   9.934   3.959
  178ILE     CD 1807   5.674  10.151   3.896
  178ILE      C 1808   5.556   9.670   4.024
  178ILE      O 1809   5.510   9.633   4.132
  179GLY      N 1810   5.585   9.582   3.929
  179GLY      H 1811   5.650   9.612   3.859
  179GLY     CA 1812   5.533   9.446   3.913
  179GLY      C 1813   5.581   9.339   4.011
  179GLY      O 1814   5.511   9.241   4.036
  180ALA      N 1815   5.707   9.342   4.054
  180ALA      H 1816   5.777   9.395   4.006
  180ALA     CA 1817   5.755   9.254   4.161
  180ALA     CB 1818   5.908   9.255   4.159
  180ALA      C 1819   5.701   9.288   4.301
  180ALA      O 1820   5.672   9.195   4.376
  181PHE      N 1821   5.680   9.417   4.324
  181PHE      H 1822   5.741   9.481   4.279
  181PHE     CA 1823   5.614   9.471   4.444
  181PHE     CB 1824   5.636   9.622   4.443
  181PHE     CG 1825   5.556   9.703   4.545
  181PHE    CD1 1826   5.604   9.724   4.674
  181PHE    HD1 1827   5.694   9.671   4.706
  181PHE    CD2 1828   5.457   9.786   4.493
  181PHE    HD2 1829   5.435   9.790   4.386
  181PHE    CE1 1830   5.543   9.823   4.751
  181PHE    HE1 1831   5.578   9.839   4.853
  181PHE    CE2 1832   5.409   9.892   4.569
  181PHE    HE2 1833   5.362   9.976   4.518
  181PHE     CZ 1834   5.444   9.908   4.702
  181PHE     HZ 1835   5.417   9.997   4.758
  181PHE      C 1836   5.469   9.422   4.444
  181PHE      O 1837   5.431   9.357   4.541
  182HI2      N 1838   5.406   9.428   4.327
  182HI2      H 1839   5.423   9.498   4.257
  182HI2     CA 1840   5.271   9.371   4.315
  182HI2     CB 1841   5.234   9.404   4.170
  182HI2     CG 1842   5.090   9.374   4.130
  182HI2    ND1 1843   4.971   9.405   4.181
  182HI2    HD1 1844   4.966   9.468   4.258
  182HI2    CD2 1845   5.072   9.283   4.035
  182HI2    HD2 1846   5.150   9.232   3.978
  182HI2    CE1 1847   4.881   9.336   4.112
  182HI2    HE1 1848   4.773   9.333   4.126
  182HI2    NE2 1849   4.941   9.262   4.019
  182HI2    HE2 1850   4.887   9.238   3.939
  182HI2      C 1851   5.261   9.221   4.343
  182HI2      O 1852   5.180   9.173   4.422
  183ALA      N 1853   5.339   9.144   4.269
  183ALA      H 1854   5.407   9.187   4.209
  183ALA     CA 1855   5.344   8.997   4.275
  183ALA     CB 1856   5.429   8.938   4.162
  183ALA      C 1857   5.372   8.937   4.413
  183ALA      O 1858   5.304   8.849   4.466
  184MET      N 1859   5.470   8.998   4.478
  184MET      H 1860   5.531   9.066   4.437
  184MET     CA 1861   5.514   8.974   4.617
  184MET     CB 1862   5.653   9.030   4.647
  184MET     CG 1863   5.721   8.978   4.774
  184MET     SD 1864   5.786   8.808   4.764
  184MET     CE 1865   5.885   8.834   4.909
  184MET      C 1866   5.411   9.000   4.727
  184MET      O 1867   5.388   8.908   4.806
  185LY3      N 1868   5.328   9.103   4.713
  185LY3      H 1869   5.353   9.184   4.660
  185LY3     CA 1870   5.200   9.122   4.784
  185LY3     CB 1871   5.133   9.250   4.736
  185LY3     CG 1872   5.209   9.370   4.793
  185LY3     CD 1873   5.149   9.502   4.742
  185LY3     CE 1874   5.234   9.620   4.790
  185LY3     NZ 1875   5.177   9.742   4.729
  185LY3    HZ1 1876   5.222   9.825   4.761
  185LY3    HZ2 1877   5.178   9.732   4.630
  185LY3    HZ3 1878   5.084   9.748   4.767
  185LY3      C 1879   5.106   9.002   4.770
  185LY3      O 1880   5.071   8.936   4.868
  186LY3      N 1881   5.088   8.956   4.647
  186LY3      H 1882   5.097   9.026   4.576
  186LY3     CA 1883   5.001   8.839   4.621
  186LY3     CB 1884   4.970   8.844   4.471
  186LY3     CG 1885   4.883   8.965   4.436
  186LY3     CD 1886   4.734   8.976   4.470
  186LY3     CE 1887   4.665   9.101   4.415
  186LY3     NZ 1888   4.533   9.052   4.370
  186LY3    HZ1 1889   4.490   8.997   4.441
  186LY3    HZ2 1890   4.478   9.134   4.362
  186LY3    HZ3 1891   4.547   9.005   4.283
  186LY3      C 1892   5.067   8.712   4.673
  186LY3      O 1893   4.992   8.614   4.683
  187ARG      N 1894   5.191   8.715   4.723
  187ARG      H 1895   5.222   8.799   4.767
  187ARG     CA 1896   5.270   8.596   4.756
  187ARG     CB 1897   5.209   8.508   4.865
  187ARG     CG 1898   5.204   8.574   5.003
  187ARG     CD 1899   5.089   8.493   5.063
  187ARG     NE 1900   5.045   8.536   5.197
  187ARG     HE 1901   5.026   8.633   5.210
  187ARG     CZ 1902   5.057   8.472   5.314
  187ARG    NH1 1903   5.091   8.344   5.335
  187ARG   HH11 1904   5.111   8.284   5.258
  187ARG   HH12 1905   5.103   8.310   5.428
  187ARG    NH2 1906   5.050   8.557   5.418
  187ARG   HH21 1907   5.036   8.655   5.401
  187ARG   HH22 1908   5.053   8.522   5.511
  187ARG      C 1909   5.335   8.517   4.642
  187ARG      O 1910   5.347   8.396   4.661
  188ILE      N 1911   5.395   8.583   4.544
  188ILE      H 1912   5.391   8.682   4.530
  188ILE     CA 1913   5.469   8.512   4.439
  188ILE     CB 1914   5.413   8.545   4.301
  188ILE    CG1 1915   5.264   8.527   4.269
  188ILE    CG2 1916   5.488   8.471   4.190
  188ILE     CD 1917   5.212   8.390   4.310
  188ILE      C 1918   5.619   8.544   4.441
  188ILE      O 1919   5.666   8.656   4.456
  189LEU      N 1920   5.704   8.443   4.421
  189LEU      H 1921   5.668   8.355   4.391
  189LEU     CA 1922   5.850   8.457   4.419
  189LEU     CB 1923   5.914   8.321   4.445
  189LEU     CG 1924   6.067   8.327   4.441
  189LEU    CD1 1925   6.109   8.427   4.549
  189LEU    CD2 1926   6.140   8.195   4.468
  189LEU      C 1927   5.895   8.514   4.283
  189LEU      O 1928   5.884   8.456   4.175
  190THR      N 1929   5.928   8.642   4.297
  190THR      H 1930   5.931   8.697   4.380
  190THR     CA 1931   5.996   8.708   4.185
  190THR     CB 1932   5.958   8.857   4.188
  190THR    OG1 1933   6.030   8.933   4.286
  190THR    HG1 1934   6.003   8.900   4.376
  190THR    CG2 1935   5.807   8.879   4.195
  190THR      C 1936   6.147   8.689   4.170
  190THR      O 1937   6.223   8.729   4.258
  191SER      N 1938   6.181   8.640   4.050
  191SER      H 1939   6.125   8.641   3.967
  191SER     CA 1940   6.319   8.598   4.026
  191SER     CB 1941   6.328   8.449   3.992
  191SER     OG 1942   6.450   8.403   3.934
  191SER     HG 1943   6.452   8.304   3.946
  191SER      C 1944   6.363   8.682   3.907
  191SER      O 1945   6.281   8.694   3.815
  192ALA      N 1946   6.488   8.727   3.896
  192ALA      H 1947   6.552   8.716   3.973
  192ALA     CA 1948   6.525   8.823   3.791
  192ALA     CB 1949   6.485   8.963   3.838
  192ALA      C 1950   6.676   8.836   3.769
  192ALA      O 1951   6.763   8.837   3.855
  193SER      N 1952   6.711   8.838   3.640
  193SER      H 1953   6.642   8.817   3.571
  193SER     CA 1954   6.847   8.873   3.597
  193SER     CB 1955   6.876   8.874   3.447
  193SER     OG 1956   7.015   8.861   3.416
  193SER     HG 1957   7.030   8.770   3.378
  193SER      C 1958   6.895   9.011   3.642
  193SER      O 1959   6.818   9.106   3.628
  194ALA      N 1960   7.027   9.020   3.661
  194ALA      H 1961   7.079   8.943   3.698
  194ALA     CA 1962   7.099   9.146   3.684
  194ALA     CB 1963   7.162   9.159   3.823
  194ALA      C 1964   7.192   9.186   3.569
  194ALA      O 1965   7.301   9.241   3.584
  195GLY      N 1966   7.153   9.149   3.448
  195GLY      H 1967   7.067   9.100   3.435
  195GLY     CA 1968   7.233   9.191   3.332
  195GLY      C 1969   7.250   9.341   3.306
  195GLY      O 1970   7.172   9.426   3.349
  196ASN      N 1971   7.360   9.373   3.240
  196ASN      H 1972   7.414   9.304   3.190
  196ASN     CA 1973   7.400   9.514   3.222
  196ASN     CB 1974   7.496   9.556   3.333
  196ASN     CG 1975   7.473   9.699   3.383
  196ASN    OD1 1976   7.548   9.790   3.348
  196ASN    ND2 1977   7.398   9.706   3.492
  196ASN   HD21 1978   7.363   9.621   3.531
  196ASN   HD22 1979   7.388   9.790   3.544
  196ASN      C 1980   7.463   9.537   3.085
  196ASN      O 1981   7.486   9.440   3.012
  197AS4      N 1982   7.494   9.661   3.048
  197AS4      H 1983   7.439   9.737   3.083
  197AS4     CA 1984   7.567   9.695   2.925
  197AS4     CB 1985   7.523   9.830   2.869
  197AS4     CG 1986   7.416   9.832   2.759
  197AS4    OD1 1987   7.460   9.777   2.656
  197AS4   HD11 1988   7.386   9.765   2.589
  197AS4   HD12 1989   7.550   9.740   2.673
  197AS4    OD2 1990   7.294   9.850   2.782
  197AS4   HD21 1991   7.259   9.881   2.694
  197AS4   HD22 1992   7.280   9.866   2.879
  197AS4      C 1993   7.718   9.693   2.952
  197AS4      O 1994   7.767   9.787   3.015
  198GLY      N 1995   7.793   9.626   2.865
  198GLY      H 1996   7.768   9.624   2.768
  198GLY     CA 1997   7.931   9.579   2.883
  198GLY      C 1998   8.037   9.669   2.819
  198GLY      O 1999   8.020   9.718   2.708
  199PRO      N 2000   8.141   9.686   2.901
  199PRO     CA 2001   8.147   9.639   3.040
  199PRO     CB 2002   8.296   9.612   3.063
  199PRO     CG 2003   8.371   9.699   2.962
  199PRO     CD 2004   8.274   9.711   2.844
  199PRO      C 2005   8.105   9.750   3.137
  199PRO      O 2006   8.104   9.865   3.095
  200VAL      N 2007   8.037   9.697   3.238
  200VAL      H 2008   8.032   9.598   3.250
  200VAL     CA 2009   8.001   9.784   3.351
  200VAL     CB 2010   7.880   9.732   3.428
  200VAL    CG1 2011   7.888   9.584   3.467
  200VAL    CG2 2012   7.839   9.820   3.546
  200VAL      C 2013   8.121   9.802   3.444
  200VAL      O 2014   8.182   9.703   3.484
  201LEU      N 2015   8.145   9.926   3.485
  201LEU      H 2016   8.103   9.999   3.431
  201LEU     CA 2017   8.246   9.960   3.586
  201LEU     CB 2018   8.328  10.088   3.562
  201LEU     CG 2019   8.412  10.096   3.435
  201LEU    CD1 2020   8.481   9.960   3.414
  201LEU    CD2 2021   8.336  10.140   3.310
  201LEU      C 2022   8.170   9.955   3.719
  201LEU      O 2023   8.187   9.851   3.783
  202ALA      N 2024   8.090  10.055   3.753
  202ALA      H 2025   8.087  10.131   3.690
  202ALA     CA 2026   8.003  10.068   3.871
  202ALA     CB 2027   8.037  10.187   3.961
  202ALA      C 2028   7.856  10.093   3.833
  202ALA      O 2029   7.842  10.203   3.781
  203SER      N 2030   7.762   9.999   3.838
  203SER      H 2031   7.780   9.910   3.880
  203SER     CA 2032   7.624  10.023   3.795
  203SER     CB 2033   7.613  10.067   3.649
  203SER     OG 2034   7.486  10.127   3.623
  203SER     HG 2035   7.428  10.062   3.575
  203SER      C 2036   7.543   9.895   3.815
  203SER      O 2037   7.588   9.787   3.779
  204ILE      N 2038   7.425   9.911   3.875
  204ILE      H 2039   7.394   9.999   3.911
  204ILE     CA 2040   7.325   9.805   3.893
  204ILE     CB 2041   7.324   9.762   4.039
  204ILE    CG1 2042   7.456   9.721   4.104
  204ILE    CG2 2043   7.231   9.642   4.065
  204ILE     CD 2044   7.444   9.746   4.255
  204ILE      C 2045   7.184   9.831   3.841
  204ILE      O 2046   7.163   9.951   3.822
  205THR      N 2047   7.143   9.736   3.758
  205THR      H 2048   7.196   9.655   3.733
  205THR     CA 2049   7.012   9.745   3.693
  205THR     CB 2050   6.998   9.672   3.559
  205THR    OG1 2051   7.034   9.533   3.563
  205THR    HG1 2052   7.073   9.511   3.474
  205THR    CG2 2053   7.053   9.746   3.436
  205THR      C 2054   6.904   9.712   3.797
  205THR      O 2055   6.864   9.792   3.881
  206ASN      N 2056   6.882   9.582   3.814
  206ASN      H 2057   6.935   9.513   3.766
  206ASN     CA 2058   6.785   9.535   3.915
  206ASN     CB 2059   6.739   9.393   3.883
  206ASN     CG 2060   6.621   9.339   3.964
  206ASN    OD1 2061   6.629   9.323   4.086
  206ASN    ND2 2062   6.506   9.338   3.898
  206ASN   HD21 2063   6.503   9.361   3.800
  206ASN   HD22 2064   6.425   9.290   3.932
  206ASN      C 2065   6.825   9.549   4.062
  206ASN      O 2066   6.916   9.489   4.117
  207PHE      N 2067   6.729   9.603   4.138
  207PHE      H 2068   6.633   9.595   4.111
  207PHE     CA 2069   6.745   9.660   4.272
  207PHE     CB 2070   6.756   9.812   4.257
  207PHE     CG 2071   6.618   9.874   4.232
  207PHE    CD1 2072   6.572   9.883   4.101
  207PHE    HD1 2073   6.629   9.832   4.024
  207PHE    CD2 2074   6.541   9.929   4.334
  207PHE    HD2 2075   6.580   9.924   4.436
  207PHE    CE1 2076   6.455   9.952   4.072
  207PHE    HE1 2077   6.420   9.946   3.969
  207PHE    CE2 2078   6.421   9.993   4.304
  207PHE    HE2 2079   6.362  10.031   4.387
  207PHE     CZ 2080   6.376  10.004   4.174
  207PHE     HZ 2081   6.312  10.088   4.146
  207PHE      C 2082   6.659   9.627   4.395
  207PHE      O 2083   6.708   9.623   4.508
  208SER      N 2084   6.533   9.592   4.371
  208SER      H 2085   6.496   9.581   4.279
  208SER     CA 2086   6.430   9.578   4.476
  208SER     CB 2087   6.287   9.578   4.422
  208SER     OG 2088   6.263   9.472   4.330
  208SER     HG 2089   6.294   9.502   4.239
  208SER      C 2090   6.458   9.459   4.568
  208SER      O 2091   6.469   9.347   4.518
  209PRO      N 2092   6.449   9.482   4.699
  209PRO     CA 2093   6.482   9.382   4.801
  209PRO     CB 2094   6.457   9.454   4.934
  209PRO     CG 2095   6.513   9.594   4.906
  209PRO     CD 2096   6.457   9.613   4.765
  209PRO      C 2097   6.403   9.251   4.802
  209PRO      O 2098   6.459   9.143   4.820
  210TRP      N 2099   6.272   9.265   4.783
  210TRP      H 2100   6.232   9.357   4.783
  210TRP     CA 2101   6.177   9.154   4.770
  210TRP     CB 2102   6.031   9.198   4.757
  210TRP     CG 2103   6.016   9.320   4.665
  210TRP    CD1 2104   5.971   9.308   4.540
  210TRP    HD1 2105   5.958   9.214   4.486
  210TRP    CD2 2106   6.029   9.455   4.695
  210TRP    NE1 2107   5.966   9.430   4.488
  210TRP    HE1 2108   5.976   9.455   4.392
  210TRP    CE2 2109   5.987   9.523   4.581
  210TRP    CE3 2110   6.067   9.527   4.808
  210TRP    HE3 2111   6.053   9.474   4.902
  210TRP    CZ2 2112   5.981   9.662   4.583
  210TRP    HZ2 2113   5.939   9.714   4.497
  210TRP    CZ3 2114   6.063   9.666   4.809
  210TRP    HZ3 2115   6.104   9.721   4.894
  210TRP    CH2 2116   6.028   9.733   4.692
  210TRP    HH2 2117   6.002   9.839   4.700
  210TRP      C 2118   6.213   9.057   4.658
  210TRP      O 2119   6.174   8.941   4.664
  211SER      N 2120   6.269   9.106   4.548
  211SER      H 2121   6.294   9.203   4.542
  211SER     CA 2122   6.311   9.029   4.430
  211SER     CB 2123   6.322   9.108   4.300
  211SER     OG 2124   6.191   9.152   4.261
  211SER     HG 2125   6.130   9.073   4.266
  211SER      C 2126   6.451   8.969   4.446
  211SER      O 2127   6.548   9.042   4.466
  212LEU      N 2128   6.456   8.845   4.400
  212LEU      H 2129   6.370   8.795   4.384
  212LEU     CA 2130   6.581   8.769   4.384
  212LEU     CB 2131   6.553   8.620   4.402
  212LEU     CG 2132   6.676   8.529   4.400
  212LEU    CD1 2133   6.785   8.563   4.502
  212LEU    CD2 2134   6.633   8.383   4.416
  212LEU      C 2135   6.648   8.820   4.256
  212LEU      O 2136   6.621   8.769   4.147
  213SER      N 2137   6.757   8.892   4.279
  213SER      H 2138   6.789   8.889   4.374
  213SER     CA 2139   6.847   8.948   4.177
  213SER     CB 2140   6.908   9.084   4.210
  213SER     OG 2141   6.804   9.177   4.238
  213SER     HG 2142   6.772   9.211   4.149
  213SER      C 2143   6.963   8.856   4.140
  213SER      O 2144   7.057   8.857   4.219
  214VAL      N 2145   6.964   8.770   4.038
  214VAL      H 2146   6.887   8.772   3.974
  214VAL     CA 2147   7.073   8.681   3.996
  214VAL     CB 2148   7.011   8.557   3.932
  214VAL    CG1 2149   7.114   8.446   3.912
  214VAL    CG2 2150   6.880   8.503   3.991
  214VAL      C 2151   7.181   8.740   3.905
  214VAL      O 2152   7.141   8.826   3.827
  215ALA      N 2153   7.308   8.712   3.933
  215ALA      H 2154   7.331   8.665   4.018
  215ALA     CA 2155   7.426   8.762   3.862
  215ALA     CB 2156   7.529   8.792   3.971
  215ALA      C 2157   7.476   8.658   3.762
  215ALA      O 2158   7.469   8.539   3.790
  216ALA      N 2159   7.541   8.697   3.652
  216ALA      H 2160   7.559   8.790   3.620
  216ALA     CA 2161   7.585   8.599   3.551
  216ALA     CB 2162   7.540   8.641   3.411
  216ALA      C 2163   7.729   8.547   3.560
  216ALA      O 2164   7.821   8.627   3.548
  217SER      N 2165   7.745   8.415   3.566
  217SER      H 2166   7.667   8.353   3.582
  217SER     CA 2167   7.875   8.346   3.568
  217SER     CB 2168   7.896   8.281   3.705
  217SER     OG 2169   7.801   8.178   3.732
  217SER     HG 2170   7.821   8.126   3.815
  217SER      C 2171   7.907   8.249   3.455
  217SER      O 2172   7.826   8.226   3.366
  218THR      N 2173   8.035   8.212   3.446
  218THR      H 2174   8.111   8.272   3.470
  218THR     CA 2175   8.076   8.117   3.342
  218THR     CB 2176   8.223   8.142   3.308
  218THR    OG1 2177   8.310   8.115   3.418
  218THR    HG1 2178   8.368   8.038   3.392
  218THR    CG2 2179   8.248   8.282   3.251
  218THR      C 2180   8.064   7.973   3.393
  218THR      O 2181   8.067   7.953   3.514
  219ILE      N 2182   8.032   7.879   3.305
  219ILE      H 2183   7.980   7.901   3.222
  219ILE     CA 2184   8.030   7.736   3.340
  219ILE     CB 2185   7.958   7.655   3.233
  219ILE    CG1 2186   7.998   7.702   3.093
  219ILE    CG2 2187   7.810   7.682   3.261
  219ILE     CD 2188   7.947   7.605   2.987
  219ILE      C 2189   8.170   7.679   3.366
  219ILE      O 2190   8.263   7.737   3.312
  220AS4      N 2191   8.185   7.592   3.466
  220AS4      H 2192   8.115   7.528   3.496
  220AS4     CA 2193   8.313   7.564   3.534
  220AS4     CB 2194   8.285   7.511   3.674
  220AS4     CG 2195   8.208   7.378   3.671
  220AS4    OD1 2196   8.087   7.383   3.699
  220AS4   HD11 2197   8.052   7.290   3.712
  220AS4   HD12 2198   8.050   7.476   3.692
  220AS4    OD2 2199   8.262   7.266   3.657
  220AS4   HD21 2200   8.191   7.203   3.625
  220AS4   HD22 2201   8.362   7.275   3.656
  220AS4      C 2202   8.412   7.476   3.457
  220AS4      O 2203   8.531   7.504   3.453
  221ARG      N 2204   8.360   7.383   3.378
  221ARG      H 2205   8.295   7.324   3.427
  221ARG     CA 2206   8.431   7.328   3.261
  221ARG     CB 2207   8.365   7.196   3.223
  221ARG     CG 2208   8.367   7.097   3.340
  221ARG     CD 2209   8.293   6.969   3.302
  221ARG     NE 2210   8.309   6.887   3.424
  221ARG     HE 2211   8.385   6.917   3.482
  221ARG     CZ 2212   8.260   6.765   3.446
  221ARG    NH1 2213   8.218   6.691   3.342
  221ARG   HH11 2214   8.219   6.727   3.248
  221ARG   HH12 2215   8.176   6.604   3.369
  221ARG    NH2 2216   8.247   6.714   3.569
  221ARG   HH21 2217   8.271   6.773   3.646
  221ARG   HH22 2218   8.200   6.626   3.570
  221ARG      C 2219   8.423   7.427   3.145
  221ARG      O 2220   8.318   7.436   3.081
  222AS4      N 2221   8.536   7.491   3.116
  222AS4      H 2222   8.621   7.464   3.160
  222AS4     CA 2223   8.556   7.600   3.020
  222AS4     CB 2224   8.643   7.709   3.084
  222AS4     CG 2225   8.587   7.846   3.043
  222AS4    OD1 2226   8.559   7.852   2.922
  222AS4   HD11 2227   8.494   7.926   2.908
  222AS4   HD12 2228   8.621   7.785   2.880
  222AS4    OD2 2229   8.601   7.939   3.126
  222AS4   HD21 2230   8.568   8.024   3.085
  222AS4   HD22 2231   8.654   7.908   3.205
  222AS4      C 2232   8.616   7.538   2.895
  222AS4      O 2233   8.694   7.443   2.887
  223PHE      N 2234   8.578   7.609   2.789
  223PHE      H 2235   8.588   7.707   2.805
  223PHE     CA 2236   8.612   7.580   2.649
  223PHE     CB 2237   8.507   7.652   2.565
  223PHE     CG 2238   8.375   7.575   2.569
  223PHE    CD1 2239   8.270   7.634   2.638
  223PHE    HD1 2240   8.284   7.712   2.713
  223PHE    CD2 2241   8.350   7.477   2.474
  223PHE    HD2 2242   8.432   7.447   2.408
  223PHE    CE1 2243   8.142   7.588   2.609
  223PHE    HE1 2244   8.056   7.627   2.663
  223PHE    CE2 2245   8.222   7.444   2.431
  223PHE    HE2 2246   8.206   7.374   2.348
  223PHE     CZ 2247   8.118   7.501   2.503
  223PHE     HZ 2248   8.017   7.499   2.462
  223PHE      C 2249   8.756   7.602   2.602
  223PHE      O 2250   8.775   7.700   2.529
  224PHE      N 2251   8.848   7.508   2.621
  224PHE      H 2252   8.827   7.411   2.614
  224PHE     CA 2253   8.990   7.538   2.599
  224PHE     CB 2254   9.079   7.473   2.705
  224PHE     CG 2255   9.092   7.559   2.831
  224PHE    CD1 2256   9.203   7.643   2.835
  224PHE    HD1 2257   9.263   7.670   2.749
  224PHE    CD2 2258   9.015   7.524   2.942
  224PHE    HD2 2259   8.926   7.463   2.937
  224PHE    CE1 2260   9.248   7.683   2.961
  224PHE    HE1 2261   9.355   7.693   2.980
  224PHE    CE2 2262   9.055   7.569   3.067
  224PHE    HE2 2263   9.005   7.544   3.161
  224PHE     CZ 2264   9.174   7.641   3.071
  224PHE     HZ 2265   9.198   7.679   3.170
  224PHE      C 2266   9.057   7.513   2.464
  224PHE      O 2267   9.041   7.405   2.408
  225THR      N 2268   9.150   7.602   2.429
  225THR      H 2269   9.163   7.680   2.490
  225THR     CA 2270   9.229   7.607   2.305
  225THR     CB 2271   9.200   7.725   2.213
  225THR    OG1 2272   9.240   7.849   2.272
  225THR    HG1 2273   9.206   7.845   2.366
  225THR    CG2 2274   9.054   7.727   2.166
  225THR      C 2275   9.379   7.600   2.331
  225THR      O 2276   9.419   7.666   2.427
  226LY3      N 2277   9.455   7.522   2.254
  226LY3      H 2278   9.423   7.434   2.219
  226LY3     CA 2279   9.600   7.542   2.240
  226LY3     CB 2280   9.675   7.410   2.221
  226LY3     CG 2281   9.659   7.309   2.335
  226LY3     CD 2282   9.713   7.349   2.472
  226LY3     CE 2283   9.649   7.262   2.581
  226LY3     NZ 2284   9.724   7.137   2.596
  226LY3    HZ1 2285   9.729   7.091   2.507
  226LY3    HZ2 2286   9.818   7.146   2.627
  226LY3    HZ3 2287   9.670   7.086   2.663
  226LY3      C 2288   9.650   7.660   2.158
  226LY3      O 2289   9.623   7.665   2.038
  227VAL      N 2290   9.749   7.732   2.210
  227VAL      H 2291   9.771   7.716   2.306
  227VAL     CA 2292   9.815   7.840   2.135
  227VAL     CB 2293   9.791   7.983   2.181
  227VAL    CG1 2294   9.852   8.100   2.103
  227VAL    CG2 2295   9.643   8.014   2.207
  227VAL      C 2296   9.962   7.800   2.141
  227VAL      O 2297  10.044   7.826   2.230
  228GLN      N 2298   9.989   7.716   2.041
  228GLN      H 2299   9.914   7.702   1.976
  228GLN     CA 2300  10.117   7.646   2.030
  228GLN     CB 2301  10.099   7.519   1.947
  228GLN     CG 2302  10.216   7.423   1.968
  228GLN     CD 2303  10.193   7.295   1.889
  228GLN    OE1 2304  10.100   7.285   1.808
  228GLN    NE2 2305  10.250   7.182   1.930
  228GLN   HE21 2306  10.305   7.173   2.013
  228GLN   HE22 2307  10.221   7.095   1.891
  228GLN      C 2308  10.221   7.736   1.962
  228GLN      O 2309  10.219   7.771   1.844
  229LEU      N 2310  10.297   7.800   2.051
  229LEU      H 2311  10.293   7.774   2.147
  229LEU     CA 2312  10.408   7.890   2.017
  229LEU     CB 2313  10.428   7.998   2.123
  229LEU     CG 2314  10.500   8.125   2.077
  229LEU    CD1 2315  10.439   8.244   2.151
  229LEU    CD2 2316  10.645   8.122   2.123
  229LEU      C 2317  10.535   7.821   1.968
  229LEU      O 2318  10.638   7.799   2.032
  230GLY      N 2319  10.518   7.766   1.848
  230GLY      H 2320  10.427   7.764   1.806
  230GLY     CA 2321  10.626   7.702   1.771
  230GLY      C 2322  10.652   7.563   1.829
  230GLY      O 2323  10.568   7.477   1.803
  231AS4      N 2324  10.743   7.545   1.924
  231AS4      H 2325  10.779   7.624   1.973
  231AS4     CA 2326  10.787   7.413   1.970
  231AS4     CB 2327  10.920   7.384   1.900
  231AS4     CG 2328  10.967   7.239   1.910
  231AS4    OD1 2329  10.927   7.161   1.821
  231AS4   HD11 2330  10.948   7.065   1.842
  231AS4   HD12 2331  10.880   7.214   1.751
  231AS4    OD2 2332  11.043   7.202   2.002
  231AS4   HD21 2333  11.112   7.138   1.968
  231AS4   HD22 2334  11.002   7.249   2.080
  231AS4      C 2335  10.798   7.405   2.122
  231AS4      O 2336  10.852   7.496   2.185
  232SER      N 2337  10.742   7.300   2.180
  232SER      H 2338  10.730   7.223   2.117
  232SER     CA 2339  10.724   7.269   2.323
  232SER     CB 2340  10.853   7.234   2.397
  232SER     OG 2341  10.891   7.097   2.381
  232SER     HG 2342  10.976   7.095   2.329
  232SER      C 2343  10.649   7.371   2.409
  232SER      O 2344  10.588   7.336   2.510
  233ASN      N 2345  10.652   7.497   2.367
  233ASN      H 2346  10.710   7.531   2.293
  233ASN     CA 2347  10.598   7.610   2.444
  233ASN     CB 2348  10.691   7.728   2.417
  233ASN     CG 2349  10.816   7.708   2.503
  233ASN    OD1 2350  10.916   7.666   2.446
  233ASN    ND2 2351  10.798   7.748   2.629
  233ASN   HD21 2352  10.720   7.798   2.667
  233ASN   HD22 2353  10.872   7.729   2.693
  233ASN      C 2354  10.449   7.632   2.417
  233ASN      O 2355  10.405   7.690   2.318
  234VAL      N 2356  10.370   7.556   2.493
  234VAL      H 2357  10.413   7.486   2.550
  234VAL     CA 2358  10.223   7.564   2.494
  234VAL     CB 2359  10.142   7.435   2.501
  234VAL    CG1 2360  10.137   7.363   2.366
  234VAL    CG2 2361  10.178   7.351   2.624
  234VAL      C 2362  10.157   7.660   2.593
  234VAL      O 2363  10.165   7.644   2.715
  235PHE      N 2364  10.094   7.762   2.537
  235PHE      H 2365  10.106   7.790   2.442
  235PHE     CA 2366  10.003   7.851   2.612
  235PHE     CB 2367  10.003   7.994   2.557
  235PHE     CG 2368  10.144   8.053   2.557
  235PHE    CD1 2369  10.171   8.146   2.657
  235PHE    HD1 2370  10.099   8.153   2.738
  235PHE    CD2 2371  10.241   8.020   2.463
  235PHE    HD2 2372  10.228   7.938   2.392
  235PHE    CE1 2373  10.296   8.207   2.662
  235PHE    HE1 2374  10.318   8.248   2.760
  235PHE    CE2 2375  10.362   8.088   2.462
  235PHE    HE2 2376  10.431   8.076   2.379
  235PHE     CZ 2377  10.390   8.179   2.564
  235PHE     HZ 2378  10.482   8.237   2.554
  235PHE      C 2379   9.862   7.791   2.618
  235PHE      O 2380   9.822   7.744   2.511
  236GL4      N 2381   9.787   7.822   2.723
  236GL4      H 2382   9.825   7.865   2.805
  236GL4     CA 2383   9.644   7.788   2.728
  236GL4     CB 2384   9.618   7.682   2.836
  236GL4     CG 2385   9.697   7.551   2.829
  236GL4     CD 2386   9.705   7.489   2.969
  236GL4    OE1 2387   9.603   7.442   3.024
  236GL4   HE11 2388   9.619   7.368   3.088
  236GL4   HE12 2389   9.530   7.507   3.002
  236GL4    OE2 2390   9.821   7.456   3.002
  236GL4   HE21 2391   9.837   7.455   3.100
  236GL4   HE22 2392   9.865   7.422   2.919
  236GL4      C 2393   9.550   7.908   2.737
  236GL4      O 2394   9.571   7.998   2.818
  237GLY      N 2395   9.441   7.906   2.661
  237GLY      H 2396   9.432   7.848   2.580
  237GLY     CA 2397   9.351   8.022   2.648
  237GLY      C 2398   9.214   7.969   2.607
  237GLY      O 2399   9.203   7.872   2.531
  238VAL      N 2400   9.108   8.034   2.653
  238VAL      H 2401   9.116   8.118   2.706
  238VAL     CA 2402   8.970   7.989   2.628
  238VAL     CB 2403   8.881   8.002   2.751
  238VAL    CG1 2404   8.918   7.899   2.859
  238VAL    CG2 2405   8.867   8.146   2.802
  238VAL      C 2406   8.904   8.049   2.503
  238VAL      O 2407   8.939   8.162   2.470
  239SER      N 2408   8.811   7.971   2.449
  239SER      H 2409   8.799   7.879   2.486
  239SER     CA 2410   8.732   7.993   2.327
  239SER     CB 2411   8.825   8.029   2.210
  239SER     OG 2412   8.753   8.093   2.104
  239SER     HG 2413   8.822   8.144   2.053
  239SER      C 2414   8.654   7.876   2.267
  239SER      O 2415   8.710   7.769   2.243
  240ILE      N 2416   8.541   7.915   2.210
  240ILE      H 2417   8.517   8.012   2.208
  240ILE     CA 2418   8.468   7.827   2.116
  240ILE     CB 2419   8.320   7.860   2.099
  240ILE    CG1 2420   8.295   8.001   2.043
  240ILE    CG2 2421   8.242   7.829   2.227
  240ILE     CD 2422   8.149   8.044   2.030
  240ILE      C 2423   8.529   7.795   1.979
  240ILE      O 2424   8.473   7.729   1.892
  241ASN      N 2425   8.650   7.845   1.960
  241ASN      H 2426   8.675   7.933   2.001
  241ASN     CA 2427   8.745   7.817   1.851
  241ASN     CB 2428   8.879   7.881   1.886
  241ASN     CG 2429   8.963   7.895   1.759
  241ASN    OD1 2430   8.971   8.006   1.707
  241ASN    ND2 2431   9.034   7.794   1.709
  241ASN   HD21 2432   9.045   7.713   1.766
  241ASN   HD22 2433   9.093   7.806   1.629
  241ASN      C 2434   8.756   7.675   1.794
  241ASN      O 2435   8.845   7.594   1.819
  242THR      N 2436   8.657   7.645   1.711
  242THR      H 2437   8.563   7.674   1.729
  242THR     CA 2438   8.658   7.526   1.625
  242THR     CB 2439   8.526   7.510   1.548
  242THR    OG1 2440   8.501   7.622   1.464
  242THR    HG1 2441   8.451   7.586   1.385
  242THR    CG2 2442   8.411   7.498   1.647
  242THR      C 2443   8.763   7.526   1.513
  242THR      O 2444   8.796   7.412   1.482
  243PHE      N 2445   8.814   7.638   1.463
  243PHE      H 2446   8.777   7.725   1.498
  243PHE     CA 2447   8.905   7.641   1.348
  243PHE     CB 2448   8.926   7.782   1.293
  243PHE     CG 2449   8.957   7.772   1.143
  243PHE    CD1 2450   8.863   7.727   1.051
  243PHE    HD1 2451   8.758   7.722   1.079
  243PHE    CD2 2452   9.082   7.815   1.101
  243PHE    HD2 2453   9.154   7.833   1.181
  243PHE    CE1 2454   8.894   7.709   0.917
  243PHE    HE1 2455   8.807   7.702   0.852
  243PHE    CE2 2456   9.113   7.816   0.966
  243PHE    HE2 2457   9.215   7.839   0.937
  243PHE     CZ 2458   9.019   7.758   0.881
  243PHE     HZ 2459   9.046   7.748   0.776
  243PHE      C 2460   9.048   7.601   1.386
  243PHE      O 2461   9.114   7.661   1.471
  244GL4      N 2462   9.105   7.522   1.296
  244GL4      H 2463   9.054   7.499   1.213
  244GL4     CA 2464   9.241   7.467   1.291
  244GL4     CB 2465   9.243   7.315   1.273
  244GL4     CG 2466   9.369   7.247   1.327
  244GL4     CD 2467   9.388   7.103   1.280
  244GL4    OE1 2468   9.340   7.012   1.351
  244GL4   HE11 2469   9.320   6.928   1.300
  244GL4   HE12 2470   9.343   7.039   1.448
  244GL4    OE2 2471   9.420   7.087   1.160
  244GL4   HE21 2472   9.426   6.989   1.138
  244GL4   HE22 2473   9.426   7.176   1.116
  244GL4      C 2474   9.320   7.521   1.172
  244GL4      O 2475   9.286   7.491   1.058
  245LEU      N 2476   9.423   7.598   1.206
  245LEU      H 2477   9.452   7.605   1.301
  245LEU     CA 2478   9.506   7.657   1.100
  245LEU     CB 2479   9.592   7.773   1.149
  245LEU     CG 2480   9.510   7.881   1.221
  245LEU    CD1 2481   9.599   7.996   1.267
  245LEU    CD2 2482   9.412   7.945   1.122
  245LEU      C 2483   9.601   7.559   1.031
  245LEU      O 2484   9.636   7.595   0.919
  246ASN      N 2485   9.658   7.465   1.106
  246ASN      H 2486   9.634   7.458   1.203
  246ASN     CA 2487   9.750   7.361   1.057
  246ASN     CB 2488   9.684   7.282   0.944
  246ASN     CG 2489   9.725   7.135   0.946
  246ASN    OD1 2490   9.806   7.088   0.865
  246ASN    ND2 2491   9.664   7.055   1.033
  246ASN   HD21 2492   9.587   7.071   1.095
  246ASN   HD22 2493   9.713   6.970   1.050
  246ASN      C 2494   9.895   7.399   1.028
  246ASN      O 2495   9.986   7.323   1.061
  247AS4      N 2496   9.908   7.505   0.950
  247AS4      H 2497   9.835   7.538   0.889
  247AS4     CA 2498  10.040   7.568   0.940
  247AS4     CB 2499  10.052   7.651   0.812
  247AS4     CG 2500  10.103   7.563   0.699
  247AS4    OD1 2501  10.205   7.493   0.720
  247AS4   HD11 2502  10.235   7.467   0.628
  247AS4   HD12 2503  10.204   7.463   0.815
  247AS4    OD2 2504  10.032   7.569   0.596
  247AS4   HD21 2505  10.077   7.538   0.512
  247AS4   HD22 2506   9.936   7.588   0.614
  247AS4      C 2507  10.088   7.652   1.059
  247AS4      O 2508  10.006   7.705   1.134
  248MET      N 2509  10.218   7.674   1.077
  248MET      H 2510  10.290   7.608   1.052
  248MET     CA 2511  10.272   7.775   1.168
  248MET     CB 2512  10.397   7.734   1.245
  248MET     CG 2513  10.392   7.634   1.361
  248MET     SD 2514  10.296   7.705   1.500
  248MET     CE 2515  10.305   7.552   1.590
  248MET      C 2516  10.308   7.908   1.101
  248MET      O 2517  10.386   7.914   1.006
  249TY0      N 2518  10.239   8.009   1.152
  249TY0      H 2519  10.185   7.997   1.236
  249TY0     CA 2520  10.230   8.147   1.100
  249TY0     CB 2521  10.080   8.176   1.095
  249TY0     CG 2522  10.021   8.129   0.961
  249TY0    CD1 2523  10.015   8.217   0.854
  249TY0    HD1 2524  10.056   8.318   0.857
  249TY0    CD2 2525   9.955   8.007   0.963
  249TY0    HD2 2526   9.956   7.947   1.054
  249TY0    CE1 2527   9.954   8.170   0.738
  249TY0    HE1 2528   9.937   8.237   0.654
  249TY0    CE2 2529   9.893   7.969   0.844
  249TY0    HE2 2530   9.829   7.882   0.842
  249TY0     CZ 2531   9.889   8.048   0.729
  249TY0     OH 2532   9.820   8.018   0.616
  249TY0    HH1 2533   9.822   7.920   0.600
  249TY0    HH2 2534   9.804   8.109   0.576
  249TY0      C 2535  10.294   8.248   1.194
  249TY0      O 2536  10.321   8.204   1.306
  250PRO      N 2537  10.332   8.369   1.153
  250PRO     CA 2538  10.387   8.471   1.244
  250PRO     CB 2539  10.467   8.568   1.157
  250PRO     CG 2540  10.390   8.563   1.024
  250PRO     CD 2541  10.331   8.422   1.016
  250PRO      C 2542  10.292   8.546   1.337
  250PRO      O 2543  10.183   8.581   1.293
  251LEU      N 2544  10.361   8.598   1.439
  251LEU      H 2545  10.449   8.555   1.455
  251LEU     CA 2546  10.296   8.687   1.536
  251LEU     CB 2547  10.316   8.633   1.677
  251LEU     CG 2548  10.192   8.602   1.761
  251LEU    CD1 2549  10.230   8.519   1.884
  251LEU    CD2 2550  10.105   8.723   1.797
  251LEU      C 2551  10.347   8.830   1.517
  251LEU      O 2552  10.465   8.854   1.493
  252ILE      N 2553  10.257   8.926   1.541
  252ILE      H 2554  10.164   8.891   1.553
  252ILE     CA 2555  10.273   9.072   1.547
  252ILE     CB 2556  10.237   9.144   1.417
  252ILE    CG1 2557  10.115   9.082   1.348
  252ILE    CG2 2558  10.363   9.146   1.330
  252ILE     CD 2559  10.041   9.188   1.266
  252ILE      C 2560  10.182   9.135   1.652
  252ILE      O 2561  10.091   9.071   1.705
  253TY0      N 2562  10.218   9.257   1.692
  253TY0      H 2563  10.300   9.297   1.651
  253TY0     CA 2564  10.122   9.342   1.764
  253TY0     CB 2565  10.202   9.469   1.794
  253TY0     CG 2566  10.283   9.437   1.919
  253TY0    CD1 2567  10.401   9.365   1.932
  253TY0    HD1 2568  10.450   9.329   1.841
  253TY0    CD2 2569  10.240   9.510   2.029
  253TY0    HD2 2570  10.138   9.548   2.029
  253TY0    CE1 2571  10.468   9.360   2.054
  253TY0    HE1 2572  10.575   9.339   2.049
  253TY0    CE2 2573  10.306   9.503   2.152
  253TY0    HE2 2574  10.256   9.548   2.237
  253TY0     CZ 2575  10.421   9.427   2.166
  253TY0     OH 2576  10.500   9.451   2.274
  253TY0    HH1 2577  10.591   9.423   2.245
  253TY0    HH2 2578  10.425   9.495   2.324
  253TY0      C 2579  10.003   9.393   1.681
  253TY0      O 2580   9.986   9.355   1.566
  254GLY      N 2581   9.916   9.469   1.747
  254GLY      H 2582   9.918   9.467   1.847
  254GLY     CA 2583   9.798   9.533   1.686
  254GLY      C 2584   9.829   9.619   1.563
  254GLY      O 2585   9.835   9.741   1.580
  255GLY      N 2586   9.867   9.562   1.449
  255GLY      H 2587   9.867   9.462   1.450
  255GLY     CA 2588   9.909   9.629   1.326
  255GLY      C 2589  10.062   9.638   1.325
  255GLY      O 2590  10.131   9.544   1.288
  256AS4      N 2591  10.106   9.738   1.400
  256AS4      H 2592  10.038   9.791   1.451
  256AS4     CA 2593  10.249   9.770   1.417
  256AS4     CB 2594  10.308   9.847   1.299
  256AS4     CG 2595  10.458   9.833   1.274
  256AS4    OD1 2596  10.543   9.910   1.324
  256AS4   HD11 2597  10.635   9.876   1.309
  256AS4   HD12 2598  10.490   9.992   1.349
  256AS4    OD2 2599  10.490   9.734   1.205
  256AS4   HD21 2600  10.581   9.750   1.167
  256AS4   HD22 2601  10.414   9.668   1.203
  256AS4      C 2602  10.258   9.867   1.536
  256AS4      O 2603  10.174   9.867   1.626
  257ALA      N 2604  10.369   9.939   1.543
  257ALA      H 2605  10.443   9.931   1.475
  257ALA     CA 2606  10.400  10.042   1.643
  257ALA     CB 2607  10.542  10.090   1.614
  257ALA      C 2608  10.308  10.165   1.644
  257ALA      O 2609  10.270  10.220   1.541
  258PRO      N 2610  10.263  10.210   1.760
  258PRO     CA 2611  10.178  10.330   1.774
  258PRO     CB 2612  10.168  10.361   1.923
  258PRO     CG 2613  10.165  10.216   1.972
  258PRO     CD 2614  10.269  10.140   1.889
  258PRO      C 2615  10.235  10.453   1.704
  258PRO      O 2616  10.353  10.450   1.671
  259ASN      N 2617  10.147  10.532   1.641
  259ASN      H 2618  10.059  10.553   1.684
  259ASN     CA 2619  10.190  10.637   1.548
  259ASN     CB 2620  10.206  10.566   1.414
  259ASN     CG 2621  10.283  10.648   1.310
  259ASN    OD1 2622  10.219  10.713   1.228
  259ASN    ND2 2623  10.413  10.667   1.328
  259ASN   HD21 2624  10.455  10.621   1.407
  259ASN   HD22 2625  10.468  10.738   1.285
  259ASN      C 2626  10.084  10.748   1.552
  259ASN      O 2627   9.966  10.716   1.536
  260THR      N 2628  10.127  10.870   1.522
  260THR      H 2629  10.226  10.880   1.514
  260THR     CA 2630  10.055  10.998   1.529
  260THR     CB 2631  10.129  11.120   1.585
  260THR    OG1 2632  10.261  11.128   1.531
  260THR    HG1 2633  10.306  11.211   1.562
  260THR    CG2 2634  10.145  11.098   1.736
  260THR      C 2635   9.971  11.041   1.409
  260THR      O 2636   9.931  11.156   1.390
  261ALA      N 2637   9.934  10.942   1.328
  261ALA      H 2638   9.928  10.851   1.369
  261ALA     CA 2639   9.855  10.944   1.204
  261ALA     CB 2640   9.878  10.812   1.131
  261ALA      C 2641   9.705  10.966   1.224
  261ALA      O 2642   9.633  10.925   1.315
  262ALA      N 2643   9.643  11.008   1.114
  262ALA      H 2644   9.700  11.022   1.033
  262ALA     CA 2645   9.499  11.031   1.096
  262ALA     CB 2646   9.482  11.114   0.968
  262ALA      C 2647   9.432  10.893   1.085
  262ALA      O 2648   9.408  10.830   0.983
  263GLY      N 2649   9.400  10.836   1.201
  263GLY      H 2650   9.415  10.887   1.286
  263GLY     CA 2651   9.336  10.704   1.204
  263GLY      C 2652   9.373  10.617   1.324
  263GLY      O 2653   9.332  10.639   1.438
  264PHE      N 2654   9.494  10.568   1.301
  264PHE      H 2655   9.551  10.597   1.224
  264PHE     CA 2656   9.558  10.469   1.388
  264PHE     CB 2657   9.652  10.386   1.301
  264PHE     CG 2658   9.728  10.275   1.373
  264PHE    CD1 2659   9.658  10.171   1.434
  264PHE    HD1 2660   9.561  10.134   1.399
  264PHE    CD2 2661   9.866  10.287   1.387
  264PHE    HD2 2662   9.919  10.380   1.366
  264PHE    CE1 2663   9.722  10.084   1.522
  264PHE    HE1 2664   9.666  10.005   1.572
  264PHE    CE2 2665   9.930  10.196   1.469
  264PHE    HE2 2666  10.038  10.198   1.481
  264PHE     CZ 2667   9.859  10.097   1.538
  264PHE     HZ 2668   9.908  10.023   1.601
  264PHE      C 2669   9.632  10.536   1.504
  264PHE      O 2670   9.663  10.655   1.502
  265SER      N 2671   9.663  10.461   1.609
  265SER      H 2672   9.647  10.362   1.611
  265SER     CA 2673   9.708  10.513   1.739
  265SER     CB 2674   9.597  10.589   1.811
  265SER     OG 2675   9.484  10.508   1.846
  265SER     HG 2676   9.403  10.560   1.870
  265SER      C 2677   9.753  10.409   1.841
  265SER      O 2678   9.725  10.292   1.815
  266GLY      N 2679   9.791  10.453   1.961
  266GLY      H 2680   9.851  10.532   1.969
  266GLY     CA 2681   9.816  10.359   2.072
  266GLY      C 2682   9.704  10.270   2.125
  266GLY      O 2683   9.723  10.149   2.129
  267ASN      N 2684   9.584  10.329   2.133
  267ASN      H 2685   9.579  10.428   2.137
  267ASN     CA 2686   9.458  10.259   2.160
  267ASN     CB 2687   9.369  10.381   2.184
  267ASN     CG 2688   9.228  10.340   2.226
  267ASN    OD1 2689   9.133  10.325   2.148
  267ASN    ND2 2690   9.209  10.324   2.357
  267ASN   HD21 2691   9.287  10.338   2.418
  267ASN   HD22 2692   9.116  10.315   2.392
  267ASN      C 2693   9.400  10.168   2.051
  267ASN      O 2694   9.375  10.050   2.077
  268ARG      N 2695   9.409  10.212   1.926
  268ARG      H 2696   9.424  10.308   1.902
  268ARG     CA 2697   9.387  10.126   1.809
  268ARG     CB 2698   9.378  10.219   1.688
  268ARG     CG 2699   9.235  10.261   1.653
  268ARG     CD 2700   9.172  10.349   1.761
  268ARG     NE 2701   9.047  10.400   1.704
  268ARG     HE 2702   9.058  10.481   1.647
  268ARG     CZ 2703   8.926  10.386   1.759
  268ARG    NH1 2704   8.906  10.337   1.882
  268ARG   HH11 2705   8.990  10.318   1.932
  268ARG   HH12 2706   8.823  10.295   1.920
  268ARG    NH2 2707   8.819  10.403   1.679
  268ARG   HH21 2708   8.849  10.420   1.586
  268ARG   HH22 2709   8.725  10.402   1.712
  268ARG      C 2710   9.489  10.013   1.792
  268ARG      O 2711   9.443   9.904   1.758
  269SER      N 2712   9.612  10.036   1.837
  269SER      H 2713   9.645  10.130   1.845
  269SER     CA 2714   9.713   9.931   1.851
  269SER     CB 2715   9.851   9.992   1.876
  269SER     OG 2716   9.941   9.882   1.891
  269SER     HG 2717   9.972   9.852   1.801
  269SER      C 2718   9.673   9.836   1.964
  269SER      O 2719   9.633   9.727   1.922
  270ARG      N 2720   9.659   9.889   2.085
  270ARG      H 2721   9.686   9.982   2.108
  270ARG     CA 2722   9.619   9.808   2.201
  270ARG     CB 2723   9.581   9.909   2.310
  270ARG     CG 2724   9.626   9.857   2.447
  270ARG     CD 2725   9.542   9.915   2.562
  270ARG     NE 2726   9.602   9.862   2.686
  270ARG     HE 2727   9.624   9.764   2.689
  270ARG     CZ 2728   9.659   9.940   2.779
  270ARG    NH1 2729   9.674  10.073   2.766
  270ARG   HH11 2730   9.653  10.114   2.678
  270ARG   HH12 2731   9.702  10.130   2.843
  270ARG    NH2 2732   9.684   9.887   2.899
  270ARG   HH21 2733   9.660   9.794   2.927
  270ARG   HH22 2734   9.721   9.951   2.966
  270ARG      C 2735   9.509   9.704   2.173
  270ARG      O 2736   9.530   9.584   2.160
  271PHE      N 2737   9.393   9.763   2.147
  271PHE      H 2738   9.390   9.862   2.146
  271PHE     CA 2739   9.270   9.682   2.132
  271PHE     CB 2740   9.148   9.770   2.161
  271PHE     CG 2741   9.143   9.799   2.311
  271PHE    CD1 2742   9.179   9.924   2.360
  271PHE    HD1 2743   9.211  10.003   2.292
  271PHE    CD2 2744   9.101   9.695   2.394
  271PHE    HD2 2745   9.067   9.598   2.358
  271PHE    CE1 2746   9.170   9.944   2.497
  271PHE    HE1 2747   9.196  10.036   2.550
  271PHE    CE2 2748   9.094   9.719   2.530
  271PHE    HE2 2749   9.034   9.650   2.590
  271PHE     CZ 2750   9.130   9.842   2.583
  271PHE     HZ 2751   9.137   9.854   2.691
  271PHE      C 2752   9.250   9.612   1.997
  271PHE      O 2753   9.151   9.542   1.975
  272CYS      N 2754   9.346   9.628   1.907
  272CYS      H 2755   9.425   9.689   1.918
  272CYS     CA 2756   9.338   9.574   1.771
  272CYS     CB 2757   9.386   9.429   1.756
  272CYS     SG 2758   9.279   9.298   1.824
  272CYS      C 2759   9.209   9.606   1.695
  272CYS      O 2760   9.140   9.518   1.644
  273PHE      N 2761   9.178   9.735   1.700
  273PHE      H 2762   9.255   9.791   1.730
  273PHE     CA 2763   9.047   9.782   1.650
  273PHE     CB 2764   9.035   9.928   1.692
  273PHE     CG 2765   8.955   9.954   1.821
  273PHE    CD1 2766   8.818   9.932   1.823
  273PHE    HD1 2767   8.770   9.859   1.757
  273PHE    CD2 2768   9.021  10.022   1.922
  273PHE    HD2 2769   9.122  10.063   1.914
  273PHE    CE1 2770   8.746   9.986   1.929
  273PHE    HE1 2771   8.638   9.997   1.929
  273PHE    CE2 2772   8.947  10.071   2.029
  273PHE    HE2 2773   8.995  10.101   2.122
  273PHE     CZ 2774   8.809  10.055   2.032
  273PHE     HZ 2775   8.756  10.107   2.112
  273PHE      C 2776   9.038   9.761   1.499
  273PHE      O 2777   9.135   9.783   1.426
  274PRO      N 2778   8.927   9.702   1.456
  274PRO     CA 2779   8.894   9.677   1.315
  274PRO     CB 2780   8.750   9.628   1.310
  274PRO     CG 2781   8.728   9.569   1.449
  274PRO     CD 2782   8.812   9.662   1.537
  274PRO      C 2783   8.897   9.794   1.215
  274PRO      O 2784   8.892   9.911   1.255
  275SER      N 2785   8.933   9.767   1.090
  275SER      H 2786   8.926   9.670   1.066
  275SER     CA 2787   8.960   9.860   0.979
  275SER     CB 2788   8.832   9.899   0.904
  275SER     OG 2789   8.769   9.785   0.845
  275SER     HG 2790   8.683   9.815   0.805
  275SER      C 2791   9.060   9.975   0.988
  275SER      O 2792   9.138   9.981   0.893
  276THR      N 2793   9.094  10.029   1.104
  276THR      H 2794   9.034  10.016   1.183
  276THR     CA 2795   9.205  10.123   1.125
  276THR     CB 2796   9.181  10.230   1.232
  276THR    OG1 2797   9.091  10.184   1.333
  276THR    HG1 2798   9.047  10.265   1.370
  276THR    CG2 2799   9.146  10.367   1.173
  276THR      C 2800   9.345  10.061   1.127
  276THR      O 2801   9.442  10.138   1.131
  277LEU      N 2802   9.354   9.930   1.147
  277LEU      H 2803   9.277   9.878   1.185
  277LEU     CA 2804   9.482   9.861   1.127
  277LEU     CB 2805   9.473   9.728   1.202
  277LEU     CG 2806   9.519   9.737   1.348
  277LEU    CD1 2807   9.453   9.848   1.431
  277LEU    CD2 2808   9.528   9.602   1.418
  277LEU      C 2809   9.520   9.846   0.979
  277LEU      O 2810   9.439   9.845   0.886
  278ASN      N 2811   9.652   9.846   0.967
  278ASN      H 2812   9.704   9.900   1.033
  278ASN     CA 2813   9.711   9.828   0.834
  278ASN     CB 2814   9.863   9.847   0.847
  278ASN     CG 2815   9.929   9.869   0.711
  278ASN    OD1 2816   9.955   9.773   0.638
  278ASN    ND2 2817   9.955   9.995   0.679
  278ASN   HD21 2818   9.929  10.070   0.740
  278ASN   HD22 2819  10.004  10.022   0.596
  278ASN      C 2820   9.676   9.703   0.754
  278ASN      O 2821   9.714   9.596   0.802
  279PRO      N 2822   9.613   9.710   0.637
  279PRO     CA 2823   9.586   9.597   0.547
  279PRO     CB 2824   9.532   9.663   0.421
  279PRO     CG 2825   9.476   9.799   0.464
  279PRO     CD 2826   9.574   9.837   0.574
  279PRO      C 2827   9.704   9.503   0.518
  279PRO      O 2828   9.693   9.382   0.537
  280ASN      N 2829   9.811   9.563   0.468
  280ASN      H 2830   9.813   9.663   0.463
  280ASN     CA 2831   9.928   9.484   0.424
  280ASN     CB 2832  10.021   9.584   0.354
  280ASN     CG 2833   9.957   9.640   0.227
  280ASN    OD1 2834   9.851   9.702   0.226
  280ASN    ND2 2835  10.007   9.607   0.108
  280ASN   HD21 2836  10.088   9.548   0.109
  280ASN   HD22 2837   9.958   9.635   0.026
  280ASN      C 2838  10.004   9.414   0.536
  280ASN      O 2839  10.051   9.301   0.522
  281LEU      N 2840  10.012   9.471   0.656
  281LEU      H 2841   9.994   9.569   0.661
  281LEU     CA 2842  10.074   9.405   0.772
  281LEU     CB 2843  10.107   9.503   0.885
  281LEU     CG 2844  10.214   9.605   0.845
  281LEU    CD1 2845  10.247   9.687   0.970
  281LEU    CD2 2846  10.337   9.552   0.773
  281LEU      C 2847   9.992   9.291   0.831
  281LEU      O 2848  10.058   9.190   0.855
  282VAL      N 2849   9.859   9.293   0.817
  282VAL      H 2850   9.819   9.352   0.748
  282VAL     CA 2851   9.772   9.198   0.888
  282VAL     CB 2852   9.634   9.255   0.924
  282VAL    CG1 2853   9.651   9.378   1.014
  282VAL    CG2 2854   9.547   9.292   0.805
  282VAL      C 2855   9.749   9.075   0.800
  282VAL      O 2856   9.731   8.965   0.852
  283LY3      N 2857   9.756   9.085   0.668
  283LY3      H 2858   9.770   9.162   0.605
  283LY3     CA 2859   9.742   8.957   0.596
  283LY3     CB 2860   9.734   8.980   0.445
  283LY3     CG 2861   9.613   9.064   0.405
  283LY3     CD 2862   9.587   9.072   0.255
  283LY3     CE 2863   9.702   9.136   0.175
  283LY3     NZ 2864   9.652   9.120   0.038
  283LY3    HZ1 2865   9.563   9.167   0.033
  283LY3    HZ2 2866   9.712   9.170  -0.024
  283LY3    HZ3 2867   9.641   9.022   0.023
  283LY3      C 2868   9.868   8.877   0.631
  283LY3      O 2869   9.977   8.933   0.646
  284GLY      N 2870   9.843   8.747   0.625
  284GLY      H 2871   9.758   8.709   0.590
  284GLY     CA 2872   9.947   8.646   0.650
  284GLY      C 2873   9.995   8.638   0.795
  284GLY      O 2874  10.095   8.568   0.812
  285LY3      N 2875   9.952   8.719   0.891
  285LY3      H 2876   9.888   8.793   0.871
  285LY3     CA 2877  10.000   8.718   1.030
  285LY3     CB 2878  10.067   8.855   1.046
  285LY3     CG 2879  10.209   8.856   0.988
  285LY3     CD 2880  10.257   8.999   0.961
  285LY3     CE 2881  10.389   9.002   0.884
  285LY3     NZ 2882  10.443   9.130   0.836
  285LY3    HZ1 2883  10.542   9.120   0.839
  285LY3    HZ2 2884  10.410   9.159   0.746
  285LY3    HZ3 2885  10.422   9.206   0.898
  285LY3      C 2886   9.890   8.691   1.133
  285LY3      O 2887   9.774   8.716   1.102
  286ILE      N 2888   9.935   8.656   1.253
  286ILE      H 2889  10.032   8.635   1.263
  286ILE     CA 2890   9.846   8.640   1.369
  286ILE     CB 2891   9.865   8.502   1.433
  286ILE    CG1 2892   9.828   8.398   1.326
  286ILE    CG2 2893   9.775   8.485   1.555
  286ILE     CD 2894   9.865   8.254   1.359
  286ILE      C 2895   9.864   8.764   1.456
  286ILE      O 2896   9.979   8.801   1.477
  287VAL      N 2897   9.754   8.830   1.492
  287VAL      H 2898   9.662   8.792   1.479
  287VAL     CA 2899   9.756   8.958   1.564
  287VAL     CB 2900   9.656   9.053   1.498
  287VAL    CG1 2901   9.688   9.191   1.555
  287VAL    CG2 2902   9.654   9.062   1.345
  287VAL      C 2903   9.731   8.951   1.714
  287VAL      O 2904   9.657   8.864   1.762
  288LEU      N 2905   9.830   9.003   1.786
  288LEU      H 2906   9.914   9.035   1.743
  288LEU     CA 2907   9.829   9.016   1.932
  288LEU     CB 2908   9.964   9.048   1.997
  288LEU     CG 2909   9.981   9.071   2.147
  288LEU    CD1 2910   9.938   8.945   2.222
  288LEU    CD2 2911  10.126   9.116   2.166
  288LEU      C 2912   9.732   9.127   1.972
  288LEU      O 2913   9.751   9.243   1.934
  289CYS      N 2914   9.634   9.100   2.058
  289CYS      H 2915   9.615   9.006   2.088
  289CYS     CA 2916   9.540   9.203   2.103
  289CYS     CB 2917   9.395   9.163   2.074
  289CYS     SG 2918   9.374   9.132   1.895
  289CYS      C 2919   9.544   9.209   2.256
  289CYS      O 2920   9.600   9.118   2.317
  290AS4      N 2921   9.509   9.322   2.317
  290AS4      H 2922   9.513   9.410   2.271
  290AS4     CA 2923   9.490   9.336   2.463
  290AS4     CB 2924   9.513   9.485   2.489
  290AS4     CG 2925   9.569   9.509   2.629
  290AS4    OD1 2926   9.693   9.514   2.638
  290AS4   HD11 2927   9.712   9.572   2.718
  290AS4   HD12 2928   9.730   9.443   2.578
  290AS4    OD2 2929   9.488   9.504   2.724
  290AS4   HD21 2930   9.538   9.522   2.809
  290AS4   HD22 2931   9.396   9.489   2.687
  290AS4      C 2932   9.356   9.277   2.506
  290AS4      O 2933   9.307   9.178   2.451
  291VAL      N 2934   9.292   9.337   2.606
  291VAL      H 2935   9.336   9.405   2.664
  291VAL     CA 2936   9.158   9.291   2.647
  291VAL     CB 2937   9.119   9.337   2.788
  291VAL    CG1 2938   9.236   9.304   2.881
  291VAL    CG2 2939   9.070   9.482   2.800
  291VAL      C 2940   9.048   9.304   2.541
  291VAL      O 2941   9.072   9.376   2.444
  292LY3      N 2942   8.934   9.239   2.558
  292LY3      H 2943   8.934   9.158   2.618
  292LY3     CA 2944   8.819   9.263   2.470
  292LY3     CB 2945   8.702   9.173   2.510
  292LY3     CG 2946   8.657   9.178   2.657
  292LY3     CD 2947   8.597   9.043   2.698
  292LY3     CE 2948   8.554   9.012   2.841
  292LY3     NZ 2949   8.666   9.038   2.933
  292LY3    HZ1 2950   8.756   9.016   2.897
  292LY3    HZ2 2951   8.651   9.134   2.957
  292LY3    HZ3 2952   8.640   8.977   3.007
  292LY3      C 2953   8.767   9.406   2.480
  292LY3      O 2954   8.771   9.475   2.582
  293THR      N 2955   8.708   9.456   2.371
  293THR      H 2956   8.668   9.394   2.303
  293THR     CA 2957   8.655   9.593   2.363
  293THR     CB 2958   8.676   9.659   2.226
  293THR    OG1 2959   8.602   9.588   2.126
  293THR    HG1 2960   8.670   9.566   2.055
  293THR    CG2 2961   8.824   9.673   2.191
  293THR      C 2962   8.507   9.613   2.394
  293THR      O 2963   8.424   9.522   2.393
  294ASN      N 2964   8.469   9.735   2.430
  294ASN      H 2965   8.538   9.808   2.436
  294ASN     CA 2966   8.336   9.772   2.481
  294ASN     CB 2967   8.337   9.922   2.507
  294ASN     CG 2968   8.441   9.986   2.599
  294ASN    OD1 2969   8.548   9.938   2.637
  294ASN    ND2 2970   8.416  10.113   2.633
  294ASN   HD21 2971   8.335  10.162   2.600
  294ASN   HD22 2972   8.472  10.142   2.710
  294ASN      C 2973   8.223   9.740   2.383
  294ASN      O 2974   8.210   9.808   2.282
  295GLY      N 2975   8.110   9.700   2.441
  295GLY      H 2976   8.095   9.700   2.540
  295GLY     CA 2977   7.994   9.655   2.364
  295GLY      C 2978   7.989   9.531   2.274
  295GLY      O 2979   8.057   9.432   2.299
  296ALA      N 2980   7.896   9.547   2.181
  296ALA      H 2981   7.831   9.623   2.186
  296ALA     CA 2982   7.871   9.445   2.077
  296ALA     CB 2983   7.762   9.502   1.988
  296ALA      C 2984   7.988   9.415   1.983
  296ALA      O 2985   8.010   9.295   1.965
  297GLY      N 2986   8.073   9.508   1.942
  297GLY      H 2987   8.045   9.603   1.958
  297GLY     CA 2988   8.202   9.499   1.873
  297GLY      C 2989   8.201   9.424   1.740
  297GLY      O 2990   8.105   9.355   1.705
  298ALA      N 2991   8.326   9.408   1.696
  298ALA      H 2992   8.405   9.431   1.753
  298ALA     CA 2993   8.367   9.353   1.566
  298ALA     CB 2994   8.382   9.482   1.485
  298ALA      C 2995   8.499   9.276   1.565
  298ALA      O 2996   8.577   9.280   1.660
  299PHE      N 2997   8.527   9.208   1.455
  299PHE      H 2998   8.478   9.222   1.368
  299PHE     CA 2999   8.664   9.158   1.440
  299PHE     CB 3000   8.675   9.006   1.456
  299PHE     CG 3001   8.639   8.954   1.595
  299PHE    CD1 3002   8.735   8.944   1.695
  299PHE    HD1 3003   8.840   8.951   1.670
  299PHE    CD2 3004   8.512   8.905   1.625
  299PHE    HD2 3005   8.433   8.938   1.558
  299PHE    CE1 3006   8.703   8.894   1.821
  299PHE    HE1 3007   8.750   8.946   1.905
  299PHE    CE2 3008   8.481   8.847   1.748
  299PHE    HE2 3009   8.380   8.810   1.765
  299PHE     CZ 3010   8.578   8.838   1.846
  299PHE     HZ 3011   8.542   8.804   1.943
  299PHE      C 3012   8.732   9.196   1.308
  299PHE      O 3013   8.669   9.235   1.210
  300LEU      N 3014   8.862   9.215   1.331
  300LEU      H 3015   8.902   9.233   1.420
  300LEU     CA 3016   8.954   9.243   1.219
  300LEU     CB 3017   9.100   9.238   1.266
  300LEU     CG 3018   9.210   9.296   1.177
  300LEU    CD1 3019   9.192   9.444   1.140
  300LEU    CD2 3020   9.345   9.266   1.242
  300LEU      C 3021   8.953   9.155   1.093
  300LEU      O 3022   8.937   9.033   1.097
  301ALA      N 3023   8.942   9.219   0.977
  301ALA      H 3024   8.921   9.317   0.980
  301ALA     CA 3025   8.961   9.165   0.842
  301ALA     CB 3026   8.942   9.271   0.733
  301ALA      C 3027   9.095   9.103   0.803
  301ALA      O 3028   9.202   9.149   0.843
  302GLY      N 3029   9.095   9.010   0.707
  302GLY      H 3030   9.009   8.973   0.673
  302GLY     CA 3031   9.215   8.965   0.634
  302GLY      C 3032   9.309   8.877   0.716
  302GLY      O 3033   9.377   8.790   0.663
  303ALA      N 3034   9.321   8.909   0.845
  303ALA      H 3035   9.275   8.993   0.871
  303ALA     CA 3036   9.417   8.857   0.943
  303ALA     CB 3037   9.388   8.925   1.077
  303ALA      C 3038   9.396   8.705   0.953
  303ALA      O 3039   9.283   8.658   0.943
  304VAL      N 3040   9.504   8.634   0.984
  304VAL      H 3041   9.593   8.679   0.991
  304VAL     CA 3042   9.508   8.488   0.995
  304VAL     CB 3043   9.644   8.423   0.967
  304VAL    CG1 3044   9.638   8.274   1.000
  304VAL    CG2 3045   9.675   8.429   0.818
  304VAL      C 3046   9.449   8.455   1.133
  304VAL      O 3047   9.367   8.364   1.144
  305GLY      N 3048   9.482   8.530   1.237
  305GLY      H 3049   9.565   8.586   1.236
  305GLY     CA 3050   9.419   8.502   1.367
  305GLY      C 3051   9.430   8.615   1.469
  305GLY      O 3052   9.512   8.701   1.436
  306ALA      N 3053   9.356   8.613   1.579
  306ALA      H 3054   9.276   8.553   1.581
  306ALA     CA 3055   9.360   8.711   1.688
  306ALA     CB 3056   9.238   8.804   1.695
  306ALA      C 3057   9.374   8.646   1.826
  306ALA      O 3058   9.327   8.533   1.842
  307LEU      N 3059   9.469   8.705   1.897
  307LEU      H 3060   9.515   8.786   1.860
  307LEU     CA 3061   9.501   8.655   2.032
  307LEU     CB 3062   9.642   8.599   2.049
  307LEU     CG 3063   9.670   8.479   1.958
  307LEU    CD1 3064   9.814   8.433   1.977
  307LEU    CD2 3065   9.588   8.361   2.012
  307LEU      C 3066   9.481   8.751   2.150
  307LEU      O 3067   9.559   8.845   2.162
  308MET      N 3068   9.371   8.746   2.224
  308MET      H 3069   9.320   8.660   2.229
  308MET     CA 3070   9.331   8.857   2.312
  308MET     CB 3071   9.179   8.871   2.305
  308MET     CG 3072   9.130   8.913   2.166
  308MET     SD 3073   9.132   8.782   2.038
  308MET     CE 3074   8.955   8.770   2.019
  308MET      C 3075   9.387   8.826   2.451
  308MET      O 3076   9.362   8.725   2.516
  309ALA      N 3077   9.473   8.918   2.493
  309ALA      H 3078   9.501   8.994   2.435
  309ALA     CA 3079   9.533   8.910   2.627
  309ALA     CB 3080   9.669   8.979   2.620
  309ALA      C 3081   9.434   8.973   2.725
  309ALA      O 3082   9.443   9.087   2.772
  310AS4      N 3083   9.330   8.896   2.754
  310AS4      H 3084   9.347   8.799   2.737
  310AS4     CA 3085   9.198   8.925   2.813
  310AS4     CB 3086   9.087   8.862   2.730
  310AS4     CG 3087   8.948   8.920   2.760
  310AS4    OD1 3088   8.939   9.042   2.784
  310AS4   HD11 3089   8.853   9.076   2.745
  310AS4   HD12 3090   9.004   9.060   2.857
  310AS4    OD2 3091   8.847   8.847   2.751
  310AS4   HD21 3092   8.774   8.881   2.810
  310AS4   HD22 3093   8.867   8.778   2.681
  310AS4      C 3094   9.182   8.914   2.965
  310AS4      O 3095   9.233   8.828   3.036
  311THR      N 3096   9.091   8.993   3.021
  311THR      H 3097   9.018   9.026   2.962
  311THR     CA 3098   9.059   8.998   3.165
  311THR     CB 3099   8.972   9.119   3.200
  311THR    OG1 3100   8.855   9.100   3.120
  311THR    HG1 3101   8.793   9.179   3.118
  311THR    CG2 3102   9.027   9.258   3.171
  311THR      C 3103   8.997   8.867   3.213
  311THR      O 3104   8.970   8.770   3.142
  312LEU      N 3105   9.003   8.857   3.346
  312LEU      H 3106   9.064   8.911   3.403
  312LEU     CA 3107   8.957   8.733   3.410
  312LEU     CB 3108   9.014   8.708   3.550
  312LEU     CG 3109   9.154   8.649   3.532
  312LEU    CD1 3110   9.230   8.681   3.661
  312LEU    CD2 3111   9.146   8.496   3.518
  312LEU      C 3112   8.805   8.715   3.411
  312LEU      O 3113   8.766   8.601   3.437
  313PRO      N 3114   8.714   8.809   3.392
  313PRO     CA 3115   8.575   8.770   3.366
  313PRO     CB 3116   8.487   8.892   3.394
  313PRO     CG 3117   8.564   8.961   3.507
  313PRO     CD 3118   8.708   8.940   3.459
  313PRO      C 3119   8.572   8.742   3.216
  313PRO      O 3120   8.616   8.823   3.135
  314LY3      N 3121   8.539   8.615   3.193
  314LY3      H 3122   8.535   8.553   3.271
  314LY3     CA 3123   8.542   8.540   3.066
  314LY3     CB 3124   8.613   8.407   3.091
  314LY3     CG 3125   8.753   8.429   3.149
  314LY3     CD 3126   8.838   8.303   3.142
  314LY3     CE 3127   8.973   8.317   3.213
  314LY3     NZ 3128   9.051   8.195   3.186
  314LY3    HZ1 3129   9.063   8.198   3.087
  314LY3    HZ2 3130   9.138   8.199   3.235
  314LY3    HZ3 3131   9.000   8.111   3.203
  314LY3      C 3132   8.409   8.533   2.990
  314LY3      O 3133   8.349   8.433   2.951
  315AS4      N 3134   8.369   8.654   2.953
  315AS4      H 3135   8.408   8.739   2.988
  315AS4     CA 3136   8.259   8.683   2.860
  315AS4     CB 3137   8.230   8.833   2.843
  315AS4     CG 3138   8.202   8.919   2.966
  315AS4    OD1 3139   8.298   8.931   3.045
  315AS4   HD11 3140   8.253   8.968   3.126
  315AS4   HD12 3141   8.381   8.882   3.020
  315AS4    OD2 3142   8.091   8.970   2.994
  315AS4   HD21 3143   8.079   8.987   3.092
  315AS4   HD22 3144   8.046   8.983   2.906
  315AS4      C 3145   8.273   8.623   2.720
  315AS4      O 3146   8.384   8.595   2.677
  316SER      N 3147   8.166   8.583   2.652
  316SER      H 3148   8.073   8.607   2.680
  316SER     CA 3149   8.173   8.510   2.525
  316SER     CB 3150   8.127   8.367   2.552
  316SER     OG 3151   8.158   8.289   2.436
  316SER     HG 3152   8.078   8.235   2.411
  316SER      C 3153   8.117   8.568   2.395
  316SER      O 3154   7.998   8.595   2.389
  317SER      N 3155   8.192   8.586   2.286
  317SER      H 3156   8.291   8.582   2.296
  317SER     CA 3157   8.140   8.629   2.156
  317SER     CB 3158   8.254   8.656   2.057
  317SER     OG 3159   8.291   8.793   2.045
  317SER     HG 3160   8.215   8.858   2.033
  317SER      C 3161   8.041   8.536   2.085
  317SER      O 3162   8.059   8.414   2.089
  318ARG      N 3163   7.971   8.593   1.988
  318ARG      H 3164   7.994   8.681   1.946
  318ARG     CA 3165   7.854   8.538   1.918
  318ARG     CB 3166   7.741   8.640   1.927
  318ARG     CG 3167   7.713   8.682   2.071
  318ARG     CD 3168   7.570   8.735   2.090
  318ARG     NE 3169   7.538   8.760   2.231
  318ARG     HE 3170   7.610   8.798   2.289
  318ARG     CZ 3171   7.416   8.775   2.285
  318ARG    NH1 3172   7.304   8.763   2.213
  318ARG   HH11 3173   7.324   8.740   2.117
  318ARG   HH12 3174   7.216   8.755   2.258
  318ARG    NH2 3175   7.410   8.789   2.418
  318ARG   HH21 3176   7.495   8.802   2.469
  318ARG   HH22 3177   7.329   8.793   2.477
  318ARG      C 3178   7.878   8.470   1.783
  318ARG      O 3179   7.851   8.526   1.677
  319SER      N 3180   7.978   8.382   1.784
  319SER      H 3181   8.009   8.357   1.875
  319SER     CA 3182   8.057   8.326   1.674
  319SER     CB 3183   7.977   8.265   1.559
  319SER     OG 3184   7.955   8.125   1.580
  319SER     HG 3185   7.923   8.086   1.494
  319SER      C 3186   8.166   8.416   1.614
  319SER      O 3187   8.145   8.531   1.575
  320PHE      N 3188   8.282   8.354   1.592
  320PHE      H 3189   8.295   8.255   1.599
  320PHE     CA 3190   8.405   8.421   1.547
  320PHE     CB 3191   8.530   8.366   1.614
  320PHE     CG 3192   8.552   8.387   1.764
  320PHE    CD1 3193   8.637   8.484   1.814
  320PHE    HD1 3194   8.697   8.552   1.752
  320PHE    CD2 3195   8.464   8.327   1.854
  320PHE    HD2 3196   8.408   8.237   1.830
  320PHE    CE1 3197   8.650   8.510   1.950
  320PHE    HE1 3198   8.718   8.592   1.974
  320PHE    CE2 3199   8.477   8.352   1.991
  320PHE    HE2 3200   8.432   8.286   2.065
  320PHE     CZ 3201   8.569   8.443   2.041
  320PHE     HZ 3202   8.578   8.462   2.148
  320PHE      C 3203   8.418   8.427   1.394
  320PHE      O 3204   8.412   8.322   1.331
  321PRO      N 3205   8.447   8.548   1.345
  321PRO     CA 3206   8.494   8.571   1.208
  321PRO     CB 3207   8.500   8.723   1.191
  321PRO     CG 3208   8.411   8.782   1.300
  321PRO     CD 3209   8.420   8.676   1.411
  321PRO      C 3210   8.632   8.510   1.185
  321PRO      O 3211   8.643   8.399   1.132
  322LEU      N 3212   8.736   8.571   1.241
  322LEU      H 3213   8.725   8.663   1.277
  322LEU     CA 3214   8.870   8.510   1.243
  322LEU     CB 3215   8.986   8.609   1.232
  322LEU     CG 3216   8.976   8.737   1.314
  322LEU    CD1 3217   8.963   8.728   1.467
  322LEU    CD2 3218   9.090   8.830   1.274
  322LEU      C 3219   8.890   8.405   1.353
  322LEU      O 3220   8.817   8.414   1.451
  323PRO      N 3221   8.981   8.312   1.327
  323PRO     CA 3222   9.033   8.218   1.428
  323PRO     CB 3223   9.153   8.148   1.364
  323PRO     CG 3224   9.107   8.141   1.218
  323PRO     CD 3225   9.020   8.265   1.194
  323PRO      C 3226   9.080   8.304   1.546
  323PRO      O 3227   9.152   8.403   1.536
  324ALA      N 3228   9.036   8.264   1.665
  324ALA      H 3229   9.001   8.172   1.682
  324ALA     CA 3230   9.060   8.345   1.786
  324ALA     CB 3231   8.977   8.474   1.779
  324ALA      C 3232   9.057   8.282   1.925
  324ALA      O 3233   8.962   8.218   1.970
  325SER      N 3234   9.159   8.328   1.997
  325SER      H 3235   9.223   8.395   1.958
  325SER     CA 3236   9.172   8.299   2.140
  325SER     CB 3237   9.273   8.186   2.157
  325SER     OG 3238   9.247   8.116   2.279
  325SER     HG 3239   9.275   8.021   2.265
  325SER      C 3240   9.194   8.399   2.254
  325SER      O 3241   9.279   8.486   2.239
  326HI2      N 3242   9.122   8.376   2.364
  326HI2      H 3243   9.092   8.281   2.374
  326HI2     CA 3244   9.130   8.463   2.482
  326HI2     CB 3245   8.989   8.480   2.537
  326HI2     CG 3246   8.906   8.587   2.466
  326HI2    ND1 3247   8.852   8.693   2.528
  326HI2    HD1 3248   8.858   8.729   2.620
  326HI2    CD2 3249   8.864   8.593   2.340
  326HI2    HD2 3250   8.937   8.570   2.263
  326HI2    CE1 3251   8.768   8.746   2.440
  326HI2    HE1 3252   8.709   8.834   2.468
  326HI2    NE2 3253   8.765   8.681   2.324
  326HI2    HE2 3254   8.707   8.701   2.246
  326HI2      C 3255   9.219   8.405   2.593
  326HI2      O 3256   9.176   8.336   2.685
  327LEU      N 3257   9.338   8.462   2.603
  327LEU      H 3258   9.360   8.532   2.535
  327LEU     CA 3259   9.451   8.424   2.690
  327LEU     CB 3260   9.579   8.426   2.606
  327LEU     CG 3261   9.598   8.294   2.531
  327LEU    CD1 3262   9.602   8.303   2.378
  327LEU    CD2 3263   9.734   8.242   2.577
  327LEU      C 3264   9.455   8.519   2.810
  327LEU      O 3265   9.405   8.631   2.805
  328SER      N 3266   9.521   8.475   2.917
  328SER      H 3267   9.579   8.394   2.924
  328SER     CA 3268   9.536   8.564   3.033
  328SER     CB 3269   9.561   8.492   3.166
  328SER     OG 3270   9.547   8.596   3.263
  328SER     HG 3271   9.567   8.559   3.355
  328SER      C 3272   9.654   8.659   3.012
  328SER      O 3273   9.762   8.619   2.969
  329ALA      N 3274   9.641   8.780   3.066
  329ALA      H 3275   9.559   8.790   3.121
  329ALA     CA 3276   9.722   8.900   3.040
  329ALA     CB 3277   9.675   9.023   3.117
  329ALA      C 3278   9.872   8.880   3.058
  329ALA      O 3279   9.946   8.924   2.971
  330ARG      N 3280   9.915   8.814   3.166
  330ARG      H 3281   9.859   8.791   3.246
  330ARG     CA 3282  10.055   8.782   3.196
  330ARG     CB 3283  10.066   8.718   3.334
  330ARG     CG 3284  10.206   8.702   3.393
  330ARG     CD 3285  10.266   8.841   3.413
  330ARG     NE 3286  10.403   8.839   3.468
  330ARG     HE 3287  10.463   8.772   3.424
  330ARG     CZ 3288  10.452   8.916   3.566
  330ARG    NH1 3289  10.370   9.000   3.631
  330ARG   HH11 3290  10.276   9.018   3.603
  330ARG   HH12 3291  10.407   9.050   3.709
  330ARG    NH2 3292  10.583   8.931   3.593
  330ARG   HH21 3293  10.654   8.880   3.546
  330ARG   HH22 3294  10.608   8.984   3.674
  330ARG      C 3295  10.119   8.700   3.083
  330ARG      O 3296  10.226   8.735   3.033
  331AS4      N 3297  10.048   8.597   3.037
  331AS4      H 3298   9.973   8.552   3.086
  331AS4     CA 3299  10.096   8.517   2.924
  331AS4     CB 3300  10.016   8.390   2.896
  331AS4     CG 3301   9.984   8.302   3.017
  331AS4    OD1 3302   9.971   8.179   2.999
  331AS4   HD11 3303   9.970   8.137   3.089
  331AS4   HD12 3304   9.980   8.161   2.901
  331AS4    OD2 3305   9.981   8.341   3.136
  331AS4   HD21 3306   9.942   8.269   3.193
  331AS4   HD22 3307   9.998   8.439   3.128
  331AS4      C 3308  10.102   8.588   2.788
  331AS4      O 3309  10.203   8.573   2.720
  332GLY      N 3310  10.014   8.687   2.777
  332GLY      H 3311   9.927   8.690   2.826
  332GLY     CA 3312  10.011   8.770   2.655
  332GLY      C 3313  10.123   8.874   2.660
  332GLY      O 3314  10.189   8.896   2.558
  333SER      N 3315  10.157   8.935   2.773
  333SER      H 3316  10.103   8.942   2.857
  333SER     CA 3317  10.283   9.009   2.786
  333SER     CB 3318  10.282   9.102   2.908
  333SER     OG 3319  10.254   9.034   3.030
  333SER     HG 3320  10.333   8.983   3.063
  333SER      C 3321  10.414   8.932   2.771
  333SER      O 3322  10.513   8.991   2.729
  334SER      N 3323  10.414   8.802   2.801
  334SER      H 3324  10.347   8.759   2.861
  334SER     CA 3325  10.523   8.714   2.755
  334SER     CB 3326  10.536   8.576   2.820
  334SER     OG 3327  10.444   8.478   2.771
  334SER     HG 3328  10.351   8.506   2.795
  334SER      C 3329  10.526   8.697   2.603
  334SER      O 3330  10.629   8.720   2.540
  335ILE      N 3331  10.407   8.694   2.543
  335ILE      H 3332  10.319   8.672   2.585
  335ILE     CA 3333  10.401   8.687   2.396
  335ILE     CB 3334  10.261   8.635   2.363
  335ILE    CG1 3335  10.266   8.484   2.389
  335ILE    CG2 3336  10.208   8.664   2.223
  335ILE     CD 3337  10.130   8.423   2.425
  335ILE      C 3338  10.444   8.816   2.326
  335ILE      O 3339  10.508   8.799   2.222
  336ALA      N 3340  10.425   8.933   2.386
  336ALA      H 3341  10.344   8.936   2.445
  336ALA     CA 3342  10.491   9.059   2.351
  336ALA     CB 3343  10.428   9.161   2.445
  336ALA      C 3344  10.644   9.063   2.366
  336ALA      O 3345  10.717   9.100   2.275
  337ASN      N 3346  10.690   9.003   2.475
  337ASN      H 3347  10.634   9.004   2.558
  337ASN     CA 3348  10.833   8.981   2.499
  337ASN     CB 3349  10.856   8.965   2.650
  337ASN     CG 3350  10.848   9.097   2.726
  337ASN    OD1 3351  10.945   9.171   2.741
  337ASN    ND2 3352  10.731   9.140   2.771
  337ASN   HD21 3353  10.651   9.080   2.777
  337ASN   HD22 3354  10.726   9.223   2.827
  337ASN      C 3355  10.902   8.885   2.403
  337ASN      O 3356  11.024   8.870   2.390
  338TY0      N 3357  10.825   8.789   2.353
  338TY0      H 3358  10.742   8.755   2.398
  338TY0     CA 3359  10.864   8.708   2.236
  338TY0     CB 3360  10.771   8.588   2.224
  338TY0     CG 3361  10.812   8.475   2.320
  338TY0    CD1 3362  10.744   8.445   2.437
  338TY0    HD1 3363  10.687   8.526   2.483
  338TY0    CD2 3364  10.907   8.378   2.291
  338TY0    HD2 3365  10.956   8.384   2.194
  338TY0    CE1 3366  10.750   8.328   2.511
  338TY0    HE1 3367  10.696   8.313   2.605
  338TY0    CE2 3368  10.928   8.265   2.370
  338TY0    HE2 3369  11.016   8.204   2.351
  338TY0     CZ 3370  10.852   8.237   2.482
  338TY0     OH 3371  10.884   8.133   2.564
  338TY0    HH1 3372  10.803   8.122   2.622
  338TY0    HH2 3373  10.982   8.114   2.573
  338TY0      C 3374  10.871   8.797   2.112
  338TY0      O 3375  10.980   8.829   2.066
  339ILE      N 3376  10.760   8.861   2.074
  339ILE      H 3377  10.675   8.865   2.126
  339ILE     CA 3378  10.761   8.959   1.965
  339ILE     CB 3379  10.620   9.014   1.941
  339ILE    CG1 3380  10.522   8.897   1.926
  339ILE    CG2 3381  10.613   9.093   1.810
  339ILE     CD 3382  10.378   8.946   1.923
  339ILE      C 3383  10.856   9.079   1.967
  339ILE      O 3384  10.915   9.105   1.862
  340ASN      N 3385  10.883   9.124   2.089
  340ASN      H 3386  10.821   9.110   2.166
  340ASN     CA 3387  10.983   9.231   2.103
  340ASN     CB 3388  10.962   9.305   2.235
  340ASN     CG 3389  10.849   9.409   2.237
  340ASN    OD1 3390  10.775   9.438   2.144
  340ASN    ND2 3391  10.842   9.480   2.349
  340ASN   HD21 3392  10.899   9.458   2.428
  340ASN   HD22 3393  10.770   9.549   2.350
  340ASN      C 3394  11.129   9.187   2.093
  340ASN      O 3395  11.212   9.267   2.050
  341SER      N 3396  11.161   9.059   2.110
  341SER      H 3397  11.093   8.994   2.078
  341SER     CA 3398  11.297   9.004   2.117
  341SER     CB 3399  11.286   8.861   2.171
  341SER     OG 3400  11.414   8.810   2.211
  341SER     HG 3401  11.415   8.717   2.247
  341SER      C 3402  11.343   8.992   1.972
  341SER      O 3403  11.269   9.016   1.876
  342THR      N 3404  11.459   8.934   1.940
  342THR      H 3405  11.514   8.895   2.014
  342THR     CA 3406  11.514   8.913   1.805
  342THR     CB 3407  11.653   8.851   1.816
  342THR    OG1 3408  11.657   8.721   1.875
  342THR    HG1 3409  11.606   8.660   1.814
  342THR    CG2 3410  11.755   8.944   1.881
  342THR      C 3411  11.422   8.829   1.716
  342THR      O 3412  11.431   8.706   1.709
  343SER      N 3413  11.352   8.901   1.630
  343SER      H 3414  11.366   9.000   1.627
  343SER     CA 3415  11.251   8.858   1.532
  343SER     CB 3416  11.315   8.796   1.407
  343SER     OG 3417  11.233   8.803   1.291
  343SER     HG 3418  11.200   8.714   1.260
  343SER      C 3419  11.134   8.774   1.582
  343SER      O 3420  11.128   8.743   1.701
  344ASN      N 3421  11.029   8.782   1.501
  344ASN      H 3422  11.038   8.813   1.406
  344ASN     CA 3423  10.896   8.729   1.534
  344ASN     CB 3424  10.803   8.759   1.416
  344ASN     CG 3425  10.814   8.905   1.374
  344ASN    OD1 3426  10.918   8.944   1.322
  344ASN    ND2 3427  10.700   8.974   1.375
  344ASN   HD21 3428  10.616   8.930   1.406
  344ASN   HD22 3429  10.688   9.050   1.311
  344ASN      C 3430  10.895   8.578   1.557
  344ASN      O 3431  10.979   8.507   1.503
  345PRO      N 3432  10.810   8.531   1.648
  345PRO     CA 3433  10.792   8.387   1.674
  345PRO     CB 3434  10.768   8.379   1.825
  345PRO     CG 3435  10.677   8.502   1.838
  345PRO     CD 3436  10.735   8.610   1.747
  345PRO      C 3437  10.676   8.334   1.590
  345PRO      O 3438  10.595   8.403   1.529
  346THR      N 3439  10.685   8.205   1.560
  346THR      H 3440  10.766   8.149   1.578
  346THR     CA 3441  10.586   8.121   1.491
  346THR     CB 3442  10.646   7.990   1.440
  346THR    OG1 3443  10.711   7.914   1.543
  346THR    HG1 3444  10.734   7.820   1.519
  346THR    CG2 3445  10.734   8.006   1.317
  346THR      C 3446  10.477   8.081   1.590
  346THR      O 3447  10.506   8.075   1.710
  347ALA      N 3448  10.356   8.104   1.542
  347ALA      H 3449  10.344   8.158   1.459
  347ALA     CA 3450  10.230   8.071   1.610
  347ALA     CB 3451  10.171   8.192   1.683
  347ALA      C 3452  10.123   7.996   1.531
  347ALA      O 3453  10.108   8.028   1.413
  348SER      N 3454  10.040   7.920   1.603
  348SER      H 3455  10.056   7.898   1.699
  348SER     CA 3456   9.925   7.853   1.542
  348SER     CB 3457   9.954   7.726   1.461
  348SER     OG 3458   9.835   7.678   1.397
  348SER     HG 3459   9.831   7.679   1.297
  348SER      C 3460   9.814   7.823   1.644
  348SER      O 3461   9.852   7.764   1.745
  349ILE      N 3462   9.691   7.835   1.594
  349ILE      H 3463   9.690   7.830   1.494
  349ILE     CA 3464   9.569   7.829   1.676
  349ILE     CB 3465   9.496   7.962   1.658
  349ILE    CG1 3466   9.581   8.081   1.704
  349ILE    CG2 3467   9.361   7.974   1.729
  349ILE     CD 3468   9.525   8.219   1.670
  349ILE      C 3469   9.488   7.707   1.631
  349ILE      O 3470   9.447   7.683   1.518
  350PHE      N 3471   9.418   7.649   1.728
  350PHE      H 3472   9.395   7.693   1.815
  350PHE     CA 3473   9.362   7.513   1.725
  350PHE     CB 3474   9.456   7.420   1.802
  350PHE     CG 3475   9.588   7.384   1.734
  350PHE    CD1 3476   9.597   7.275   1.648
  350PHE    HD1 3477   9.508   7.217   1.626
  350PHE    CD2 3478   9.705   7.454   1.762
  350PHE    HD2 3479   9.702   7.534   1.836
  350PHE    CE1 3480   9.713   7.250   1.576
  350PHE    HE1 3481   9.733   7.149   1.541
  350PHE    CE2 3482   9.825   7.423   1.700
  350PHE    HE2 3483   9.904   7.494   1.722
  350PHE     CZ 3484   9.829   7.321   1.605
  350PHE     HZ 3485   9.916   7.303   1.542
  350PHE      C 3486   9.220   7.502   1.780
  350PHE      O 3487   9.159   7.583   1.849
  351LY3      N 3488   9.163   7.389   1.737
  351LY3      H 3489   9.217   7.328   1.680
  351LY3     CA 3490   9.033   7.334   1.777
  351LY3     CB 3491   9.017   7.193   1.719
  351LY3     CG 3492   9.036   7.185   1.568
  351LY3     CD 3493   8.984   7.046   1.531
  351LY3     CE 3494   9.001   7.027   1.380
  351LY3     NZ 3495   8.990   6.887   1.334
  351LY3    HZ1 3496   9.062   6.828   1.369
  351LY3    HZ2 3497   8.900   6.851   1.358
  351LY3    HZ3 3498   8.996   6.890   1.234
  351LY3      C 3499   9.018   7.335   1.929
  351LY3      O 3500   9.108   7.297   2.005
  352SER      N 3501   8.900   7.363   1.983
  352SER      H 3502   8.826   7.385   1.918
  352SER     CA 3503   8.859   7.356   2.124
  352SER     CB 3504   8.737   7.445   2.150
  352SER     OG 3505   8.700   7.468   2.286
  352SER     HG 3506   8.682   7.566   2.295
  352SER      C 3507   8.820   7.220   2.181
  352SER      O 3508   8.778   7.132   2.106
  353THR      N 3509   8.836   7.207   2.312
  353THR      H 3510   8.843   7.291   2.366
  353THR     CA 3511   8.809   7.088   2.394
  353THR     CB 3512   8.934   7.001   2.398
  353THR    OG1 3513   8.923   6.871   2.456
  353THR    HG1 3514   8.874   6.822   2.383
  353THR    CG2 3515   9.056   7.072   2.458
  353THR      C 3516   8.772   7.130   2.536
  353THR      O 3517   8.781   7.244   2.581
  354GL4      N 3518   8.725   7.033   2.614
  354GL4      H 3519   8.746   6.941   2.581
  354GL4     CA 3520   8.667   7.052   2.747
  354GL4     CB 3521   8.532   6.979   2.742
  354GL4     CG 3522   8.440   7.061   2.833
  354GL4     CD 3523   8.311   6.988   2.868
  354GL4    OE1 3524   8.311   6.908   2.965
  354GL4   HE11 3525   8.228   6.853   2.952
  354GL4   HE12 3526   8.401   6.903   3.007
  354GL4    OE2 3527   8.204   7.014   2.810
  354GL4   HE21 3528   8.125   6.963   2.844
  354GL4   HE22 3529   8.226   7.074   2.733
  354GL4      C 3530   8.744   7.028   2.877
  354GL4      O 3531   8.778   6.915   2.911
  355VAL      N 3532   8.776   7.136   2.947
  355VAL      H 3533   8.753   7.227   2.911
  355VAL     CA 3534   8.872   7.137   3.059
  355VAL     CB 3535   9.016   7.169   3.019
  355VAL    CG1 3536   9.112   7.201   3.134
  355VAL    CG2 3537   9.066   7.064   2.920
  355VAL      C 3538   8.819   7.218   3.178
  355VAL      O 3539   8.777   7.334   3.169
  356SER      N 3540   8.804   7.157   3.295
  356SER      H 3541   8.778   7.061   3.288
  356SER     CA 3542   8.780   7.219   3.425
  356SER     CB 3543   8.790   7.102   3.523
  356SER     OG 3544   8.702   6.995   3.487
  356SER     HG 3545   8.635   6.983   3.560
  356SER      C 3546   8.882   7.329   3.457
  356SER      O 3547   9.002   7.307   3.473
  357AS4      N 3548   8.822   7.447   3.460
  357AS4      H 3549   8.724   7.465   3.454
  357AS4     CA 3550   8.905   7.565   3.490
  357AS4     CB 3551   8.869   7.688   3.407
  357AS4     CG 3552   8.969   7.803   3.430
  357AS4    OD1 3553   8.954   7.878   3.528
  357AS4   HD11 3554   9.045   7.910   3.557
  357AS4   HD12 3555   8.858   7.896   3.543
  357AS4    OD2 3556   9.040   7.839   3.334
  357AS4   HD21 3557   9.042   7.939   3.336
  357AS4   HD22 3558   9.086   7.758   3.298
  357AS4      C 3559   8.915   7.589   3.641
  357AS4      O 3560   8.817   7.584   3.716
  358ALA      N 3561   9.042   7.596   3.675
  358ALA      H 3562   9.111   7.584   3.604
  358ALA     CA 3563   9.081   7.599   3.817
  358ALA     CB 3564   9.231   7.616   3.845
  358ALA      C 3565   9.013   7.716   3.888
  358ALA      O 3566   8.987   7.713   4.009
  359LEU      N 3567   9.034   7.830   3.823
  359LEU      H 3568   9.085   7.838   3.737
  359LEU     CA 3569   8.978   7.955   3.876
  359LEU     CB 3570   9.040   8.077   3.807
  359LEU     CG 3571   9.189   8.083   3.845
  359LEU    CD1 3572   9.271   8.131   3.725
  359LEU    CD2 3573   9.202   8.182   3.961
  359LEU      C 3574   8.828   7.981   3.878
  359LEU      O 3575   8.782   8.076   3.942
  360ALA      N 3576   8.764   7.917   3.780
  360ALA      H 3577   8.811   7.878   3.700
  360ALA     CA 3578   8.621   7.921   3.749
  360ALA     CB 3579   8.598   7.808   3.647
  360ALA      C 3580   8.530   7.894   3.869
  360ALA      O 3581   8.585   7.846   3.968
  361PRO      N 3582   8.405   7.940   3.879
  361PRO     CA 3583   8.330   8.021   3.782
  361PRO     CB 3584   8.182   8.018   3.822
  361PRO     CG 3585   8.177   7.906   3.927
  361PRO     CD 3586   8.317   7.884   3.983
  361PRO      C 3587   8.379   8.166   3.786
  361PRO      O 3588   8.404   8.223   3.892
  362TY0      N 3589   8.391   8.232   3.672
  362TY0      H 3590   8.385   8.177   3.589
  362TY0     CA 3591   8.415   8.377   3.656
  362TY0     CB 3592   8.503   8.396   3.533
  362TY0     CG 3593   8.636   8.320   3.521
  362TY0    CD1 3594   8.751   8.372   3.578
  362TY0    HD1 3595   8.747   8.466   3.633
  362TY0    CD2 3596   8.641   8.197   3.456
  362TY0    HD2 3597   8.551   8.137   3.444
  362TY0    CE1 3598   8.869   8.299   3.575
  362TY0    HE1 3599   8.958   8.339   3.624
  362TY0    CE2 3600   8.762   8.130   3.454
  362TY0    HE2 3601   8.769   8.038   3.395
  362TY0     CZ 3602   8.879   8.175   3.512
  362TY0     OH 3603   8.996   8.135   3.455
  362TY0    HH1 3604   8.997   8.036   3.443
  362TY0    HH2 3605   9.053   8.215   3.439
  362TY0      C 3606   8.286   8.457   3.639
  362TY0      O 3607   8.209   8.424   3.548
  363VAL      N 3608   8.285   8.575   3.700
  363VAL      H 3609   8.371   8.612   3.736
  363VAL     CA 3610   8.162   8.655   3.698
  363VAL     CB 3611   8.108   8.700   3.834
  363VAL    CG1 3612   7.973   8.770   3.825
  363VAL    CG2 3613   8.111   8.584   3.935
  363VAL      C 3614   8.173   8.770   3.596
  363VAL      O 3615   8.253   8.861   3.614
  364VAL      N 3616   8.084   8.767   3.498
  364VAL      H 3617   8.000   8.713   3.502
  364VAL     CA 3618   8.098   8.849   3.377
  364VAL     CB 3619   8.010   8.790   3.267
  364VAL    CG1 3620   8.074   8.657   3.225
  364VAL    CG2 3621   7.860   8.793   3.293
  364VAL      C 3622   8.071   8.999   3.388
  364VAL      O 3623   7.990   9.041   3.470
  365SER      N 3624   8.144   9.067   3.300
  365SER      H 3625   8.207   9.017   3.240
  365SER     CA 3626   8.150   9.214   3.294
  365SER     CB 3627   8.269   9.260   3.210
  365SER     OG 3628   8.269   9.207   3.077
  365SER     HG 3629   8.237   9.112   3.079
  365SER      C 3630   8.024   9.275   3.233
  365SER      O 3631   7.986   9.392   3.245
  366PHE      N 3632   7.948   9.192   3.163
  366PHE      H 3633   7.998   9.121   3.113
  366PHE     CA 3634   7.811   9.222   3.118
  366PHE     CB 3635   7.797   9.139   2.990
  366PHE     CG 3636   7.835   9.213   2.862
  366PHE    CD1 3637   7.968   9.218   2.821
  366PHE    HD1 3638   8.053   9.176   2.875
  366PHE    CD2 3639   7.738   9.277   2.786
  366PHE    HD2 3640   7.632   9.270   2.811
  366PHE    CE1 3641   8.002   9.286   2.705
  366PHE    HE1 3642   8.104   9.290   2.666
  366PHE    CE2 3643   7.774   9.339   2.667
  366PHE    HE2 3644   7.693   9.395   2.620
  366PHE     CZ 3645   7.907   9.351   2.627
  366PHE     HZ 3646   7.917   9.385   2.524
  366PHE      C 3647   7.703   9.204   3.225
  366PHE      O 3648   7.586   9.229   3.194
  367SER      N 3649   7.748   9.197   3.350
  367SER      H 3650   7.842   9.221   3.377
  367SER     CA 3651   7.662   9.169   3.465
  367SER     CB 3652   7.675   9.029   3.524
  367SER     OG 3653   7.579   8.991   3.624
  367SER     HG 3654   7.622   8.996   3.714
  367SER      C 3655   7.691   9.278   3.569
  367SER      O 3656   7.808   9.289   3.606
  368SER      N 3657   7.584   9.313   3.639
  368SER      H 3658   7.494   9.274   3.617
  368SER     CA 3659   7.584   9.435   3.722
  368SER     CB 3660   7.444   9.466   3.775
  368SER     OG 3661   7.354   9.504   3.672
  368SER     HG 3662   7.315   9.418   3.638
  368SER      C 3663   7.679   9.427   3.842
  368SER      O 3664   7.675   9.319   3.901
  369ARG      N 3665   7.714   9.543   3.898
  369ARG      H 3666   7.653   9.621   3.884
  369ARG     CA 3667   7.827   9.556   3.991
  369ARG     CB 3668   7.952   9.562   3.903
  369ARG     CG 3669   8.072   9.522   3.990
  369ARG     CD 3670   8.205   9.551   3.921
  369ARG     NE 3671   8.223   9.465   3.804
  369ARG     HE 3672   8.179   9.375   3.809
  369ARG     CZ 3673   8.288   9.501   3.692
  369ARG    NH1 3674   8.375   9.603   3.689
  369ARG   HH11 3675   8.387   9.635   3.783
  369ARG   HH12 3676   8.415   9.632   3.602
  369ARG    NH2 3677   8.298   9.412   3.593
  369ARG   HH21 3678   8.260   9.322   3.614
  369ARG   HH22 3679   8.358   9.425   3.514
  369ARG      C 3680   7.827   9.686   4.071
  369ARG      O 3681   7.795   9.793   4.019
  370GLY      N 3682   7.850   9.665   4.200
  370GLY      H 3683   7.858   9.574   4.241
  370GLY     CA 3684   7.887   9.764   4.303
  370GLY      C 3685   8.016   9.845   4.288
  370GLY      O 3686   8.117   9.799   4.235
  371PRO      N 3687   8.013   9.974   4.321
  371PRO     CA 3688   7.895  10.054   4.357
  371PRO     CB 3689   7.951  10.179   4.425
  371PRO     CG 3690   8.088  10.195   4.360
  371PRO     CD 3691   8.137  10.053   4.334
  371PRO      C 3692   7.792  10.103   4.256
  371PRO      O 3693   7.797  10.066   4.139
  372ASN      N 3694   7.687  10.168   4.307
  372ASN      H 3695   7.676  10.158   4.406
  372ASN     CA 3696   7.581  10.230   4.226
  372ASN     CB 3697   7.473  10.125   4.202
  372ASN     CG 3698   7.369  10.183   4.105
  372ASN    OD1 3699   7.388  10.190   3.984
  372ASN    ND2 3700   7.258  10.240   4.150
  372ASN   HD21 3701   7.216  10.252   4.241
  372ASN   HD22 3702   7.210  10.299   4.085
  372ASN      C 3703   7.515  10.340   4.310
  372ASN      O 3704   7.436  10.321   4.402
  373PRO      N 3705   7.517  10.462   4.259
  373PRO     CA 3706   7.500  10.585   4.338
  373PRO     CB 3707   7.556  10.694   4.246
  373PRO     CG 3708   7.508  10.645   4.109
  373PRO     CD 3709   7.534  10.494   4.117
  373PRO      C 3710   7.374  10.628   4.413
  373PRO      O 3711   7.334  10.743   4.430
  374ALA      N 3712   7.291  10.530   4.451
  374ALA      H 3713   7.316  10.434   4.439
  374ALA     CA 3714   7.156  10.556   4.502
  374ALA     CB 3715   7.076  10.436   4.450
  374ALA      C 3716   7.141  10.584   4.652
  374ALA      O 3717   7.117  10.699   4.687
  375SER      N 3718   7.154  10.488   4.743
  375SER      H 3719   7.194  10.405   4.702
  375SER     CA 3720   7.145  10.492   4.890
  375SER     CB 3721   6.999  10.489   4.938
  375SER     OG 3722   6.997  10.498   5.081
  375SER     HG 3723   6.978  10.409   5.122
  375SER      C 3724   7.234  10.385   4.953
  375SER      O 3725   7.250  10.271   4.910
  376PHE      N 3726   7.286  10.410   5.073
  376PHE      H 3727   7.254  10.492   5.120
  376PHE     CA 3728   7.394  10.331   5.134
  376PHE     CB 3729   7.486  10.423   5.214
  376PHE     CG 3730   7.421  10.523   5.310
  376PHE    CD1 3731   7.393  10.488   5.441
  376PHE    HD1 3732   7.386  10.385   5.478
  376PHE    CD2 3733   7.410  10.654   5.266
  376PHE    HD2 3734   7.478  10.682   5.185
  376PHE    CE1 3735   7.348  10.584   5.531
  376PHE    HE1 3736   7.324  10.550   5.631
  376PHE    CE2 3737   7.364  10.750   5.355
  376PHE    HE2 3738   7.347  10.852   5.319
  376PHE     CZ 3739   7.332  10.715   5.486
  376PHE     HZ 3740   7.305  10.796   5.554
  376PHE      C 3741   7.340  10.216   5.219
  376PHE      O 3742   7.383  10.185   5.330
  377AS4      N 3743   7.257  10.137   5.151
  377AS4      H 3744   7.219  10.166   5.063
  377AS4     CA 3745   7.178  10.037   5.225
  377AS4     CB 3746   7.030  10.065   5.195
  377AS4     CG 3747   6.982  10.209   5.207
  377AS4    OD1 3748   7.042  10.284   5.287
  377AS4   HD11 3749   6.977  10.338   5.342
  377AS4   HD12 3750   7.138  10.262   5.272
  377AS4    OD2 3751   6.887  10.253   5.139
  377AS4   HD21 3752   6.887  10.353   5.137
  377AS4   HD22 3753   6.839  10.173   5.104
  377AS4      C 3754   7.216   9.892   5.197
  377AS4      O 3755   7.268   9.824   5.286
  378LEU      N 3756   7.200   9.840   5.075
  378LEU      H 3757   7.182   9.898   4.996
  378LEU     CA 3758   7.223   9.699   5.044
  378LEU     CB 3759   7.093   9.617   5.042
  378LEU     CG 3760   6.972   9.652   4.955
  378LEU    CD1 3761   7.008   9.640   4.807
  378LEU    CD2 3762   6.860   9.551   4.982
  378LEU      C 3763   7.312   9.674   4.922
  378LEU      O 3764   7.306   9.752   4.827
  379LEU      N 3765   7.361   9.550   4.920
  379LEU      H 3766   7.336   9.489   4.995
  379LEU     CA 3767   7.442   9.489   4.815
  379LEU     CB 3768   7.550   9.394   4.868
  379LEU     CG 3769   7.628   9.310   4.768
  379LEU    CD1 3770   7.718   9.411   4.696
  379LEU    CD2 3771   7.713   9.193   4.820
  379LEU      C 3772   7.349   9.414   4.718
  379LEU      O 3773   7.263   9.335   4.757
  380LY3      N 3774   7.343   9.469   4.597
  380LY3      H 3775   7.388   9.554   4.569
  380LY3     CA 3776   7.297   9.387   4.484
  380LY3     CB 3777   7.196   9.456   4.392
  380LY3     CG 3778   7.059   9.477   4.457
  380LY3     CD 3779   6.988   9.346   4.496
  380LY3     CE 3780   6.838   9.356   4.525
  380LY3     NZ 3781   6.772   9.225   4.515
  380LY3    HZ1 3782   6.823   9.148   4.555
  380LY3    HZ2 3783   6.679   9.232   4.551
  380LY3    HZ3 3784   6.763   9.188   4.422
  380LY3      C 3785   7.425   9.348   4.409
  380LY3      O 3786   7.523   9.422   4.418
  381PRO      N 3787   7.430   9.247   4.322
  381PRO     CA 3788   7.334   9.137   4.310
  381PRO     CB 3789   7.366   9.062   4.181
  381PRO     CG 3790   7.494   9.122   4.121
  381PRO     CD 3791   7.535   9.230   4.221
  381PRO      C 3792   7.322   9.033   4.421
  381PRO      O 3793   7.404   9.033   4.512
  382AS4      N 3794   7.215   8.953   4.429
  382AS4      H 3795   7.162   8.937   4.346
  382AS4     CA 3796   7.196   8.853   4.535
  382AS4     CB 3797   7.053   8.799   4.547
  382AS4     CG 3798   6.957   8.904   4.602
  382AS4    OD1 3799   6.844   8.918   4.549
  382AS4   HD11 3800   6.795   8.966   4.621
  382AS4   HD12 3801   6.837   8.869   4.462
  382AS4    OD2 3802   6.995   8.971   4.700
  382AS4   HD21 3803   6.928   9.042   4.723
  382AS4   HD22 3804   7.091   8.953   4.720
  382AS4      C 3805   7.299   8.740   4.536
  382AS4      O 3806   7.383   8.728   4.625
  383ILE      N 3807   7.289   8.661   4.430
  383ILE      H 3808   7.226   8.690   4.358
  383ILE     CA 3809   7.364   8.539   4.399
  383ILE     CB 3810   7.294   8.409   4.440
  383ILE    CG1 3811   7.163   8.399   4.363
  383ILE    CG2 3812   7.254   8.394   4.587
  383ILE     CD 3813   7.118   8.254   4.346
  383ILE      C 3814   7.404   8.529   4.251
  383ILE      O 3815   7.344   8.579   4.156
  384ALA      N 3816   7.495   8.437   4.223
  384ALA      H 3817   7.550   8.384   4.288
  384ALA     CA 3818   7.548   8.417   4.087
  384ALA     CB 3819   7.701   8.418   4.091
  384ALA      C 3820   7.507   8.274   4.051
  384ALA      O 3821   7.498   8.182   4.133
  385ALA      N 3822   7.496   8.265   3.919
  385ALA      H 3823   7.494   8.346   3.860
  385ALA     CA 3824   7.455   8.137   3.858
  385ALA     CB 3825   7.303   8.128   3.850
  385ALA      C 3826   7.503   8.137   3.713
  385ALA      O 3827   7.534   8.237   3.648
  386PRO      N 3828   7.525   8.014   3.666
  386PRO     CA 3829   7.549   7.993   3.523
  386PRO     CB 3830   7.542   7.840   3.512
  386PRO     CG 3831   7.599   7.790   3.645
  386PRO     CD 3832   7.551   7.894   3.747
  386PRO      C 3833   7.481   8.083   3.419
  386PRO      O 3834   7.360   8.070   3.405
  387GLY      N 3835   7.563   8.142   3.333
  387GLY      H 3836   7.660   8.118   3.339
  387GLY     CA 3837   7.507   8.240   3.239
  387GLY      C 3838   7.572   8.235   3.101
  387GLY      O 3839   7.504   8.234   2.998
  388VAL      N 3840   7.704   8.226   3.091
  388VAL      H 3841   7.762   8.205   3.170
  388VAL     CA 3842   7.784   8.238   2.968
  388VAL     CB 3843   7.907   8.324   2.999
  388VAL    CG1 3844   8.021   8.332   2.898
  388VAL    CG2 3845   7.863   8.469   3.021
  388VAL      C 3846   7.831   8.098   2.930
  388VAL      O 3847   7.855   8.015   3.018
  389ARG      N 3848   7.846   8.077   2.800
  389ARG      H 3849   7.827   8.151   2.736
  389ARG     CA 3850   7.892   7.950   2.740
  389ARG     CB 3851   8.040   7.920   2.761
  389ARG     CG 3852   8.109   8.005   2.654
  389ARG     CD 3853   8.260   7.984   2.651
  389ARG     NE 3854   8.315   8.033   2.778
  389ARG     HE 3855   8.296   7.977   2.859
  389ARG     CZ 3856   8.386   8.144   2.803
  389ARG    NH1 3857   8.400   8.240   2.711
  389ARG   HH11 3858   8.359   8.218   2.622
  389ARG   HH12 3859   8.448   8.327   2.724
  389ARG    NH2 3860   8.481   8.146   2.898
  389ARG   HH21 3861   8.501   8.063   2.949
  389ARG   HH22 3862   8.532   8.232   2.906
  389ARG      C 3863   7.803   7.827   2.752
  389ARG      O 3864   7.839   7.715   2.715
  390ILE      N 3865   7.675   7.842   2.788
  390ILE      H 3866   7.632   7.928   2.763
  390ILE     CA 3867   7.588   7.728   2.820
  390ILE     CB 3868   7.479   7.768   2.920
  390ILE    CG1 3869   7.389   7.883   2.871
  390ILE    CG2 3870   7.537   7.809   3.055
  390ILE     CD 3871   7.263   7.840   2.797
  390ILE      C 3872   7.524   7.660   2.699
  390ILE      O 3873   7.496   7.723   2.597
  391LEU      N 3874   7.535   7.528   2.684
  391LEU      H 3875   7.596   7.478   2.745
  391LEU     CA 3876   7.463   7.455   2.578
  391LEU     CB 3877   7.516   7.314   2.553
  391LEU     CG 3878   7.641   7.310   2.464
  391LEU    CD1 3879   7.726   7.186   2.494
  391LEU    CD2 3880   7.615   7.308   2.314
  391LEU      C 3881   7.315   7.441   2.613
  391LEU      O 3882   7.278   7.385   2.716
  392ALA      N 3883   7.226   7.498   2.531
  392ALA      H 3884   7.245   7.526   2.437
  392ALA     CA 3885   7.080   7.493   2.538
  392ALA     CB 3886   7.042   7.617   2.619
  392ALA      C 3887   7.019   7.482   2.398
  392ALA      O 3888   7.094   7.472   2.302
  393ALA      N 3889   6.886   7.483   2.390
  393ALA      H 3890   6.826   7.488   2.470
  393ALA     CA 3891   6.812   7.463   2.265
  393ALA     CB 3892   6.663   7.440   2.288
  393ALA      C 3893   6.818   7.575   2.161
  393ALA      O 3894   6.793   7.691   2.195
  394TRP      N 3895   6.833   7.534   2.035
  394TRP      H 3896   6.853   7.437   2.023
  394TRP     CA 3897   6.856   7.617   1.917
  394TRP     CB 3898   7.008   7.622   1.902
  394TRP     CG 3899   7.055   7.703   1.782
  394TRP    CD1 3900   7.096   7.648   1.667
  394TRP    HD1 3901   7.115   7.542   1.656
  394TRP    CD2 3902   7.084   7.838   1.778
  394TRP    NE1 3903   7.140   7.744   1.586
  394TRP    HE1 3904   7.173   7.729   1.493
  394TRP    CE2 3905   7.141   7.859   1.653
  394TRP    CE3 3906   7.085   7.934   1.879
  394TRP    HE3 3907   7.046   7.906   1.977
  394TRP    CZ2 3908   7.204   7.981   1.630
  394TRP    HZ2 3909   7.239   8.011   1.531
  394TRP    CZ3 3910   7.149   8.055   1.857
  394TRP    HZ3 3911   7.145   8.129   1.937
  394TRP    CH2 3912   7.210   8.074   1.733
  394TRP    HH2 3913   7.248   8.174   1.715
  394TRP      C 3914   6.781   7.567   1.793
  394TRP      O 3915   6.775   7.447   1.766
  395PRO      N 3916   6.726   7.659   1.714
  395PRO     CA 3917   6.667   7.619   1.586
  395PRO     CB 3918   6.584   7.739   1.539
  395PRO     CG 3919   6.549   7.808   1.672
  395PRO     CD 3920   6.676   7.791   1.755
  395PRO      C 3921   6.776   7.577   1.487
  395PRO      O 3922   6.854   7.664   1.449
  396PRO      N 3923   6.762   7.461   1.425
  396PRO     CA 3924   6.874   7.416   1.340
  396PRO     CB 3925   6.839   7.269   1.317
  396PRO     CG 3926   6.717   7.235   1.403
  396PRO     CD 3927   6.647   7.370   1.417
  396PRO      C 3928   6.893   7.501   1.214
  396PRO      O 3929   7.001   7.490   1.157
  397ILE      N 3930   6.802   7.592   1.180
  397ILE      H 3931   6.721   7.612   1.235
  397ILE     CA 3932   6.813   7.680   1.062
  397ILE     CB 3933   6.680   7.745   1.023
  397ILE    CG1 3934   6.637   7.864   1.108
  397ILE    CG2 3935   6.576   7.635   1.001
  397ILE     CD 3936   6.513   7.929   1.046
  397ILE      C 3937   6.925   7.783   1.053
  397ILE      O 3938   6.970   7.810   0.941
  398ALA      N 3939   6.965   7.837   1.168
  398ALA      H 3940   6.915   7.824   1.253
  398ALA     CA 3941   7.068   7.942   1.174
  398ALA     CB 3942   7.018   8.043   1.276
  398ALA      C 3943   7.204   7.882   1.213
  398ALA      O 3944   7.218   7.786   1.288
  399PRO      N 3945   7.308   7.941   1.155
  399PRO     CA 3946   7.450   7.911   1.175
  399PRO     CB 3947   7.524   8.026   1.106
  399PRO     CG 3948   7.438   8.033   0.980
  399PRO     CD 3949   7.298   8.036   1.043
  399PRO      C 3950   7.495   7.901   1.321
  399PRO      O 3951   7.506   8.005   1.386
  400VAL      N 3952   7.534   7.782   1.365
  400VAL      H 3953   7.568   7.715   1.300
  400VAL     CA 3954   7.566   7.745   1.504
  400VAL     CB 3955   7.538   7.599   1.538
  400VAL    CG1 3956   7.403   7.547   1.489
  400VAL    CG2 3957   7.647   7.501   1.491
  400VAL      C 3958   7.704   7.796   1.548
  400VAL      O 3959   7.790   7.820   1.464
  401SER      N 3960   7.733   7.803   1.678
  401SER      H 3961   7.669   7.772   1.748
  401SER     CA 3962   7.863   7.845   1.733
  401SER     CB 3963   7.851   7.845   1.885
  401SER     OG 3964   7.751   7.931   1.939
  401SER     HG 3965   7.754   7.910   2.036
  401SER      C 3966   7.996   7.777   1.700
  401SER      O 3967   8.012   7.657   1.720
  402GLY      N 3968   8.091   7.861   1.659
  402GLY      H 3969   8.059   7.951   1.630
  402GLY     CA 3970   8.231   7.818   1.649
  402GLY      C 3971   8.295   7.941   1.585
  402GLY      O 3972   8.289   8.056   1.629
  403VAL      N 3973   8.391   7.908   1.499
  403VAL      H 3974   8.438   7.820   1.507
  403VAL     CA 3975   8.445   8.001   1.400
  403VAL     CB 3976   8.596   7.987   1.384
  403VAL    CG1 3977   8.647   8.106   1.301
  403VAL    CG2 3978   8.657   8.011   1.522
  403VAL      C 3979   8.367   7.977   1.270
  403VAL      O 3980   8.367   7.870   1.210
  404LY3      N 3981   8.320   8.088   1.215
  404LY3      H 3982   8.358   8.172   1.254
  404LY3     CA 3983   8.232   8.104   1.098
  404LY3     CB 3984   8.194   8.252   1.087
  404LY3     CG 3985   8.096   8.278   1.202
  404LY3     CD 3986   8.054   8.422   1.170
  404LY3     CE 3987   7.980   8.500   1.279
  404LY3     NZ 3988   7.921   8.607   1.197
  404LY3    HZ1 3989   7.859   8.566   1.131
  404LY3    HZ2 3990   7.880   8.682   1.249
  404LY3    HZ3 3991   7.992   8.648   1.139
  404LY3      C 3992   8.302   8.053   0.972
  404LY3      O 3993   8.418   8.085   0.945
  405GLY      N 3994   8.217   7.980   0.901
  405GLY      H 3995   8.118   7.989   0.912
  405GLY     CA 3996   8.257   7.891   0.791
  405GLY      C 3997   8.186   7.756   0.799
  405GLY      O 3998   8.070   7.744   0.761
  406AS4      N 3999   8.249   7.666   0.875
  406AS4      H 4000   8.338   7.690   0.912
  406AS4     CA 4001   8.196   7.530   0.895
  406AS4     CB 4002   8.307   7.428   0.918
  406AS4     CG 4003   8.283   7.285   0.868
  406AS4    OD1 4004   8.358   7.197   0.916
  406AS4   HD11 4005   8.372   7.121   0.853
  406AS4   HD12 4006   8.390   7.218   1.008
  406AS4    OD2 4007   8.193   7.277   0.781
  406AS4   HD21 4008   8.203   7.187   0.739
  406AS4   HD22 4009   8.123   7.348   0.790
  406AS4      C 4010   8.080   7.518   0.994
  406AS4      O 4011   8.093   7.566   1.106
  407ASN      N 4012   7.978   7.441   0.957
  407ASN      H 4013   7.996   7.378   0.881
  407ASN     CA 4014   7.860   7.425   1.043
  407ASN     CB 4015   7.768   7.536   0.992
  407ASN     CG 4016   7.655   7.572   1.088
  407ASN    OD1 4017   7.667   7.635   1.193
  407ASN    ND2 4018   7.538   7.514   1.063
  407ASN   HD21 4019   7.523   7.458   0.981
  407ASN   HD22 4020   7.451   7.523   1.113
  407ASN      C 4021   7.792   7.288   1.047
  407ASN      O 4022   7.804   7.217   0.948
  408ARG      N 4023   7.719   7.258   1.154
  408ARG      H 4024   7.705   7.320   1.230
  408ARG     CA 4025   7.641   7.133   1.162
  408ARG     CB 4026   7.713   7.024   1.241
  408ARG     CG 4027   7.619   6.906   1.268
  408ARG     CD 4028   7.707   6.782   1.282
  408ARG     NE 4029   7.635   6.667   1.338
  408ARG     HE 4030   7.536   6.683   1.336
  408ARG     CZ 4031   7.677   6.540   1.351
  408ARG    NH1 4032   7.805   6.515   1.322
  408ARG   HH11 4033   7.862   6.593   1.297
  408ARG   HH12 4034   7.841   6.423   1.333
  408ARG    NH2 4035   7.591   6.437   1.346
  408ARG   HH21 4036   7.495   6.455   1.326
  408ARG   HH22 4037   7.619   6.344   1.320
  408ARG      C 4038   7.509   7.178   1.225
  408ARG      O 4039   7.499   7.250   1.324
  409GL4      N 4040   7.395   7.140   1.168
  409GL4      H 4041   7.394   7.063   1.105
  409GL4     CA 4042   7.255   7.165   1.206
  409GL4     CB 4043   7.185   7.177   1.070
  409GL4     CG 4044   7.188   7.056   0.976
  409GL4     CD 4045   7.323   7.005   0.925
  409GL4    OE1 4046   7.401   7.075   0.856
  409GL4   HE11 4047   7.475   7.008   0.847
  409GL4   HE12 4048   7.346   7.150   0.819
  409GL4    OE2 4049   7.365   6.906   0.988
  409GL4   HE21 4050   7.438   6.863   0.934
  409GL4   HE22 4051   7.301   6.891   1.063
  409GL4      C 4052   7.204   7.086   1.326
  409GL4      O 4053   7.129   6.989   1.319
  410VAL      N 4054   7.257   7.133   1.439
  410VAL      H 4055   7.330   7.200   1.436
  410VAL     CA 4056   7.230   7.083   1.575
  410VAL     CB 4057   7.356   7.082   1.662
  410VAL    CG1 4058   7.471   7.002   1.601
  410VAL    CG2 4059   7.398   7.223   1.705
  410VAL      C 4060   7.110   7.137   1.654
  410VAL      O 4061   7.068   7.250   1.631
  411LEU      N 4062   7.059   7.052   1.744
  411LEU      H 4063   7.090   6.958   1.753
  411LEU     CA 4064   6.951   7.092   1.835
  411LEU     CB 4065   6.895   6.960   1.891
  411LEU     CG 4066   6.818   6.888   1.780
  411LEU    CD1 4067   6.832   6.736   1.791
  411LEU    CD2 4068   6.671   6.922   1.806
  411LEU      C 4069   6.987   7.187   1.949
  411LEU      O 4070   6.902   7.265   1.993
  412TY0      N 4071   7.108   7.168   2.000
  412TY0      H 4072   7.172   7.101   1.963
  412TY0     CA 4073   7.161   7.229   2.123
  412TY0     CB 4074   7.176   7.120   2.230
  412TY0     CG 4075   7.048   7.060   2.287
  412TY0    CD1 4076   7.004   6.933   2.250
  412TY0    HD1 4077   7.031   6.897   2.151
  412TY0    CD2 4078   6.983   7.127   2.390
  412TY0    HD2 4079   7.020   7.223   2.427
  412TY0    CE1 4080   6.899   6.872   2.318
  412TY0    HE1 4081   6.853   6.780   2.282
  412TY0    CE2 4082   6.874   7.071   2.456
  412TY0    HE2 4083   6.826   7.123   2.539
  412TY0     CZ 4084   6.834   6.944   2.416
  412TY0     OH 4085   6.718   6.885   2.458
  412TY0    HH1 4086   6.704   6.808   2.396
  412TY0    HH2 4087   6.678   6.942   2.530
  412TY0      C 4088   7.295   7.297   2.095
  412TY0      O 4089   7.401   7.235   2.084
  413ASN      N 4090   7.287   7.429   2.111
  413ASN      H 4091   7.210   7.469   2.159
  413ASN     CA 4092   7.402   7.515   2.079
  413ASN     CB 4093   7.357   7.605   1.964
  413ASN     CG 4094   7.461   7.704   1.910
  413ASN    OD1 4095   7.577   7.674   1.882
  413ASN    ND2 4096   7.417   7.822   1.867
  413ASN   HD21 4097   7.320   7.839   1.850
  413ASN   HD22 4098   7.479   7.896   1.842
  413ASN      C 4099   7.450   7.595   2.200
  413ASN      O 4100   7.370   7.631   2.287
  414ILE      N 4101   7.565   7.658   2.176
  414ILE      H 4102   7.608   7.653   2.086
  414ILE     CA 4103   7.651   7.724   2.275
  414ILE     CB 4104   7.799   7.711   2.239
  414ILE    CG1 4105   7.827   7.580   2.166
  414ILE    CG2 4106   7.874   7.728   2.371
  414ILE     CD 4107   7.975   7.548   2.145
  414ILE      C 4108   7.597   7.867   2.279
  414ILE      O 4109   7.646   7.956   2.210
  415ILE      N 4110   7.494   7.885   2.361
  415ILE      H 4111   7.471   7.817   2.430
  415ILE     CA 4112   7.432   8.016   2.387
  415ILE     CB 4113   7.281   7.991   2.395
  415ILE    CG1 4114   7.226   7.914   2.274
  415ILE    CG2 4115   7.214   8.128   2.410
  415ILE     CD 4116   7.074   7.896   2.286
  415ILE      C 4117   7.492   8.086   2.509
  415ILE      O 4118   7.539   8.020   2.601
  416SER      N 4119   7.527   8.210   2.477
  416SER      H 4120   7.483   8.252   2.397
  416SER     CA 4121   7.589   8.308   2.567
  416SER     CB 4122   7.732   8.341   2.524
  416SER     OG 4123   7.820   8.241   2.576
  416SER     HG 4124   7.871   8.200   2.501
  416SER      C 4125   7.516   8.441   2.585
  416SER      O 4126   7.468   8.497   2.487
  417GLY      N 4127   7.488   8.472   2.711
  417GLY      H 4128   7.479   8.399   2.779
  417GLY     CA 4129   7.439   8.604   2.752
  417GLY      C 4130   7.401   8.591   2.900
  417GLY      O 4131   7.364   8.483   2.946
  418THR      N 4132   7.365   8.708   2.953
  418THR      H 4133   7.348   8.785   2.892
  418THR     CA 4134   7.331   8.730   3.094
  418THR     CB 4135   7.340   8.879   3.126
  418THR    OG1 4136   7.236   8.947   3.055
  418THR    HG1 4137   7.273   9.033   3.020
  418THR    CG2 4138   7.477   8.934   3.089
  418THR      C 4139   7.202   8.666   3.146
  418THR      O 4140   7.202   8.631   3.264
  419SER      N 4141   7.097   8.653   3.066
  419SER      H 4142   7.119   8.670   2.970
  419SER     CA 4143   6.961   8.611   3.101
  419SER     CB 4144   6.873   8.613   2.975
  419SER     OG 4145   6.893   8.726   2.890
  419SER     HG 4146   6.821   8.742   2.822
  419SER      C 4147   6.935   8.480   3.176
  419SER      O 4148   6.869   8.465   3.279
  420MET      N 4149   7.000   8.376   3.125
  420MET      H 4150   7.060   8.395   3.047
  420MET     CA 4151   6.983   8.235   3.162
  420MET     CB 4152   7.032   8.134   3.058
  420MET     CG 4153   7.000   8.174   2.914
  420MET     SD 4154   7.103   8.303   2.834
  420MET     CE 4155   7.241   8.198   2.794
  420MET      C 4156   7.012   8.199   3.308
  420MET      O 4157   6.958   8.097   3.351
  421SER      N 4158   7.099   8.271   3.379
  421SER      H 4159   7.148   8.343   3.332
  421SER     CA 4160   7.125   8.262   3.523
  421SER     CB 4161   7.224   8.370   3.565
  421SER     OG 4162   7.150   8.492   3.556
  421SER     HG 4163   7.213   8.569   3.542
  421SER      C 4164   7.004   8.257   3.618
  421SER      O 4165   6.995   8.176   3.710
  422CY0      N 4166   6.909   8.341   3.579
  422CY0      H 4167   6.924   8.392   3.495
  422CY0     CA 4168   6.773   8.356   3.634
  422CY0     CB 4169   6.701   8.477   3.574
  422CY0     SG 4170   6.528   8.488   3.632
  422CY0    HG1 4171   6.549   8.495   3.763
  422CY0    HG2 4172   6.495   8.589   3.552
  422CY0    HG3 4173   6.504   8.368   3.578
  422CY0      C 4174   6.682   8.233   3.631
  422CY0      O 4175   6.635   8.194   3.738
  423PRO      N 4176   6.659   8.170   3.516
  423PRO     CA 4177   6.604   8.035   3.513
  423PRO     CB 4178   6.583   8.009   3.364
  423PRO     CG 4179   6.537   8.145   3.312
  423PRO     CD 4180   6.641   8.231   3.384
  423PRO      C 4181   6.682   7.920   3.577
  423PRO      O 4182   6.612   7.835   3.632
  424HI2      N 4183   6.814   7.930   3.584
  424HI2      H 4184   6.853   7.956   3.495
  424HI2     CA 4185   6.907   7.842   3.657
  424HI2     CB 4186   7.052   7.881   3.629
  424HI2     CG 4187   7.108   7.800   3.512
  424HI2    ND1 4188   7.185   7.852   3.416
  424HI2    HD1 4189   7.183   7.949   3.391
  424HI2    CD2 4190   7.091   7.671   3.485
  424HI2    HD2 4191   7.014   7.608   3.530
  424HI2    CE1 4192   7.228   7.750   3.343
  424HI2    HE1 4193   7.305   7.749   3.266
  424HI2    NE2 4194   7.165   7.639   3.380
  424HI2    HE2 4195   7.193   7.544   3.364
  424HI2      C 4196   6.887   7.851   3.809
  424HI2      O 4197   6.865   7.754   3.881
  425ALA      N 4198   6.874   7.969   3.868
  425ALA      H 4199   6.916   8.048   3.823
  425ALA     CA 4200   6.833   7.988   4.008
  425ALA     CB 4201   6.845   8.138   4.038
  425ALA      C 4202   6.690   7.936   4.025
  425ALA      O 4203   6.661   7.864   4.121
  426SER      N 4204   6.600   7.968   3.933
  426SER      H 4205   6.630   8.034   3.864
  426SER     CA 4206   6.459   7.929   3.943
  426SER     CB 4207   6.368   8.007   3.849
  426SER     OG 4208   6.355   8.148   3.869
  426SER     HG 4209   6.292   8.176   3.796
  426SER      C 4210   6.428   7.780   3.925
  426SER      O 4211   6.336   7.721   3.980
  427GLY      N 4212   6.530   7.724   3.861
  427GLY      H 4213   6.578   7.769   3.786
  427GLY     CA 4214   6.543   7.578   3.846
  427GLY      C 4215   6.590   7.513   3.976
  427GLY      O 4216   6.513   7.440   4.039
  428ALA      N 4217   6.689   7.567   4.047
  428ALA      H 4218   6.758   7.619   3.996
  428ALA     CA 4219   6.725   7.529   4.185
  428ALA     CB 4220   6.860   7.586   4.229
  428ALA      C 4221   6.622   7.563   4.293
  428ALA      O 4222   6.575   7.473   4.363
  429ALA      N 4223   6.562   7.680   4.276
  429ALA      H 4224   6.582   7.747   4.205
  429ALA     CA 4225   6.452   7.723   4.364
  429ALA     CB 4226   6.397   7.855   4.310
  429ALA      C 4227   6.333   7.628   4.358
  429ALA      O 4228   6.277   7.597   4.463
  430ALA      N 4229   6.296   7.573   4.242
  430ALA      H 4230   6.291   7.636   4.165
  430ALA     CA 4231   6.203   7.459   4.238
  430ALA     CB 4232   6.207   7.402   4.096
  430ALA      C 4233   6.209   7.345   4.341
  430ALA      O 4234   6.115   7.284   4.391
  431TY0      N 4235   6.333   7.317   4.377
  431TY0      H 4236   6.413   7.366   4.342
  431TY0     CA 4237   6.365   7.216   4.479
  431TY0     CB 4238   6.499   7.145   4.458
  431TY0     CG 4239   6.526   7.034   4.560
  431TY0    CD1 4240   6.642   7.025   4.636
  431TY0    HD1 4241   6.695   7.120   4.639
  431TY0    CD2 4242   6.435   6.930   4.573
  431TY0    HD2 4243   6.343   6.932   4.513
  431TY0    CE1 4244   6.676   6.921   4.722
  431TY0    HE1 4245   6.752   6.946   4.795
  431TY0    CE2 4246   6.466   6.824   4.657
  431TY0    HE2 4247   6.391   6.750   4.684
  431TY0     CZ 4248   6.584   6.817   4.731
  431TY0     OH 4249   6.594   6.716   4.822
  431TY0    HH1 4250   6.645   6.752   4.900
  431TY0    HH2 4251   6.538   6.642   4.787
  431TY0      C 4252   6.343   7.274   4.619
  431TY0      O 4253   6.241   7.245   4.681
  432ILE      N 4254   6.402   7.392   4.631
  432ILE      H 4255   6.463   7.432   4.562
  432ILE     CA 4256   6.395   7.468   4.756
  432ILE     CB 4257   6.490   7.589   4.752
  432ILE    CG1 4258   6.638   7.558   4.773
  432ILE    CG2 4259   6.441   7.712   4.827
  432ILE     CD 4260   6.693   7.486   4.649
  432ILE      C 4261   6.258   7.508   4.811
  432ILE      O 4262   6.219   7.488   4.926
  433LY3      N 4263   6.177   7.537   4.710
  433LY3      H 4264   6.220   7.549   4.621
  433LY3     CA 4265   6.038   7.584   4.722
  433LY3     CB 4266   5.992   7.638   4.587
  433LY3     CG 4267   5.871   7.733   4.595
  433LY3     CD 4268   5.846   7.820   4.472
  433LY3     CE 4269   5.737   7.923   4.505
  433LY3     NZ 4270   5.611   7.877   4.564
  433LY3    HZ1 4271   5.596   7.786   4.526
  433LY3    HZ2 4272   5.593   7.867   4.662
  433LY3    HZ3 4273   5.538   7.933   4.524
  433LY3      C 4274   5.946   7.471   4.767
  433LY3      O 4275   5.860   7.485   4.854
  434SER      N 4276   5.964   7.357   4.701
  434SER      H 4277   6.037   7.349   4.633
  434SER     CA 4278   5.885   7.234   4.717
  434SER     CB 4279   5.859   7.138   4.601
  434SER     OG 4280   5.973   7.077   4.540
  434SER     HG 4281   6.010   7.135   4.468
  434SER      C 4282   5.927   7.151   4.839
  434SER      O 4283   5.837   7.085   4.891
  435PHE      N 4284   6.052   7.157   4.881
  435PHE      H 4285   6.115   7.206   4.821
  435PHE     CA 4286   6.105   7.100   5.006
  435PHE     CB 4287   6.254   7.132   5.016
  435PHE     CG 4288   6.340   7.075   5.129
  435PHE    CD1 4289   6.348   7.145   5.249
  435PHE    HD1 4290   6.273   7.223   5.261
  435PHE    CD2 4291   6.401   6.951   5.118
  435PHE    HD2 4292   6.405   6.901   5.021
  435PHE    CE1 4293   6.431   7.093   5.347
  435PHE    HE1 4294   6.454   7.157   5.433
  435PHE    CE2 4295   6.475   6.896   5.222
  435PHE    HE2 4296   6.553   6.824   5.195
  435PHE     CZ 4297   6.496   6.971   5.337
  435PHE     HZ 4298   6.523   6.925   5.432
  435PHE      C 4299   6.020   7.122   5.131
  435PHE      O 4300   5.990   7.024   5.200
  436ASN      N 4301   5.982   7.247   5.158
  436ASN      H 4302   6.030   7.322   5.113
  436ASN     CA 4303   5.890   7.290   5.264
  436ASN     CB 4304   5.955   7.409   5.336
  436ASN     CG 4305   6.072   7.370   5.426
  436ASN    OD1 4306   6.084   7.255   5.470
  436ASN    ND2 4307   6.167   7.463   5.436
  436ASN   HD21 4308   6.166   7.549   5.385
  436ASN   HD22 4309   6.237   7.445   5.505
  436ASN      C 4310   5.743   7.300   5.226
  436ASN      O 4311   5.718   7.297   5.105
  437PRO      N 4312   5.647   7.266   5.311
  437PRO     CA 4313   5.508   7.310   5.291
  437PRO     CB 4314   5.422   7.226   5.386
  437PRO     CG 4315   5.507   7.103   5.419
  437PRO     CD 4316   5.651   7.151   5.403
  437PRO      C 4317   5.477   7.454   5.331
  437PRO      O 4318   5.561   7.517   5.396
  438THR      N 4319   5.389   7.514   5.251
  438THR      H 4320   5.362   7.472   5.164
  438THR     CA 4321   5.334   7.649   5.271
  438THR     CB 4322   5.203   7.663   5.348
  438THR    OG1 4323   5.214   7.594   5.472
  438THR    HG1 4324   5.295   7.626   5.521
  438THR    CG2 4325   5.086   7.617   5.261
  438THR      C 4326   5.433   7.760   5.306
  438THR      O 4327   5.390   7.859   5.365
  439TRP      N 4328   5.543   7.762   5.231
  439TRP      H 4329   5.559   7.699   5.155
  439TRP     CA 4330   5.662   7.842   5.262
  439TRP     CB 4331   5.789   7.759   5.244
  439TRP     CG 4332   5.910   7.801   5.329
  439TRP    CD1 4333   5.907   7.873   5.441
  439TRP    HD1 4334   5.817   7.915   5.487
  439TRP    CD2 4335   6.044   7.777   5.304
  439TRP    NE1 4336   6.030   7.894   5.486
  439TRP    HE1 4337   6.054   7.968   5.548
  439TRP    CE2 4338   6.118   7.830   5.409
  439TRP    CE3 4339   6.108   7.708   5.202
  439TRP    HE3 4340   6.055   7.668   5.116
  439TRP    CZ2 4341   6.257   7.821   5.420
  439TRP    HZ2 4342   6.306   7.855   5.511
  439TRP    CZ3 4343   6.244   7.681   5.217
  439TRP    HZ3 4344   6.303   7.627   5.144
  439TRP    CH2 4345   6.312   7.737   5.324
  439TRP    HH2 4346   6.419   7.721   5.338
  439TRP      C 4347   5.669   7.979   5.194
  439TRP      O 4348   5.646   7.991   5.074
  440SER      N 4349   5.685   8.080   5.279
  440SER      H 4350   5.665   8.068   5.377
  440SER     CA 4351   5.715   8.221   5.253
  440SER     CB 4352   5.782   8.287   5.374
  440SER     OG 4353   5.851   8.409   5.347
  440SER     HG 4354   5.793   8.477   5.303
  440SER      C 4355   5.809   8.235   5.133
  440SER      O 4356   5.921   8.184   5.144
  441PRO      N 4357   5.772   8.308   5.028
  441PRO     CA 4358   5.864   8.350   4.922
  441PRO     CB 4359   5.777   8.443   4.837
  441PRO     CG 4360   5.649   8.359   4.834
  441PRO     CD 4361   5.633   8.313   4.980
  441PRO      C 4362   5.990   8.422   4.972
  441PRO      O 4363   6.096   8.372   4.935
  442ALA      N 4364   5.978   8.504   5.076
  442ALA      H 4365   5.889   8.516   5.120
  442ALA     CA 4366   6.096   8.571   5.132
  442ALA     CB 4367   6.056   8.682   5.230
  442ALA      C 4368   6.202   8.481   5.196
  442ALA      O 4369   6.321   8.511   5.189
  443ALA      N 4370   6.151   8.378   5.263
  443ALA      H 4371   6.052   8.383   5.274
  443ALA     CA 4372   6.226   8.266   5.322
  443ALA     CB 4373   6.135   8.186   5.414
  443ALA      C 4374   6.281   8.172   5.214
  443ALA      O 4375   6.392   8.125   5.236
  444ILE      N 4376   6.204   8.145   5.109
  444ILE      H 4377   6.104   8.150   5.112
  444ILE     CA 4378   6.256   8.072   4.993
  444ILE     CB 4379   6.147   8.051   4.888
  444ILE    CG1 4380   6.034   7.971   4.953
  444ILE    CG2 4381   6.193   7.969   4.768
  444ILE     CD 4382   5.908   7.955   4.869
  444ILE      C 4383   6.372   8.148   4.927
  444ILE      O 4384   6.470   8.078   4.901
  445LY3      N 4385   6.364   8.280   4.912
  445LY3      H 4386   6.273   8.321   4.920
  445LY3     CA 4387   6.475   8.366   4.869
  445LY3     CB 4388   6.426   8.510   4.856
  445LY3     CG 4389   6.535   8.606   4.808
  445LY3     CD 4390   6.485   8.750   4.811
  445LY3     CE 4391   6.584   8.855   4.760
  445LY3     NZ 4392   6.705   8.857   4.842
  445LY3    HZ1 4393   6.767   8.780   4.825
  445LY3    HZ2 4394   6.750   8.941   4.812
  445LY3    HZ3 4395   6.683   8.866   4.939
  445LY3      C 4396   6.592   8.359   4.968
  445LY3      O 4397   6.704   8.323   4.932
  446SER      N 4398   6.563   8.384   5.095
  446SER      H 4399   6.477   8.431   5.117
  446SER     CA 4400   6.670   8.377   5.195
  446SER     CB 4401   6.619   8.420   5.332
  446SER     OG 4402   6.718   8.435   5.435
  446SER     HG 4403   6.715   8.534   5.442
  446SER      C 4404   6.733   8.237   5.206
  446SER      O 4405   6.854   8.229   5.222
  447ALA      N 4406   6.659   8.128   5.187
  447ALA      H 4407   6.560   8.127   5.203
  447ALA     CA 4408   6.718   7.994   5.183
  447ALA     CB 4409   6.601   7.897   5.162
  447ALA      C 4410   6.813   7.966   5.066
  447ALA      O 4411   6.920   7.906   5.080
  448LEU      N 4412   6.767   8.007   4.948
  448LEU      H 4413   6.669   8.025   4.939
  448LEU     CA 4414   6.858   8.004   4.833
  448LEU     CB 4415   6.779   8.039   4.706
  448LEU     CG 4416   6.859   8.006   4.580
  448LEU    CD1 4417   6.868   7.854   4.568
  448LEU    CD2 4418   6.792   8.048   4.449
  448LEU      C 4419   6.989   8.083   4.832
  448LEU      O 4420   7.099   8.033   4.811
  449MET      N 4421   6.973   8.191   4.908
  449MET      H 4422   6.885   8.228   4.940
  449MET     CA 4423   7.084   8.279   4.947
  449MET     CB 4424   7.034   8.419   4.985
  449MET     CG 4425   6.981   8.488   4.860
  449MET     SD 4426   6.927   8.659   4.898
  449MET     CE 4427   7.086   8.734   4.925
  449MET      C 4428   7.170   8.226   5.062
  449MET      O 4429   7.287   8.262   5.075
  450THR      N 4430   7.112   8.153   5.156
  450THR      H 4431   7.016   8.168   5.177
  450THR     CA 4432   7.194   8.090   5.261
  450THR     CB 4433   7.128   8.069   5.397
  450THR    OG1 4434   7.007   7.994   5.398
  450THR    HG1 4435   6.957   8.033   5.476
  450THR    CG2 4436   7.109   8.204   5.467
  450THR      C 4437   7.261   7.958   5.223
  450THR      O 4438   7.376   7.944   5.264
  451THR      N 4439   7.210   7.880   5.128
  451THR      H 4440   7.120   7.893   5.087
  451THR     CA 4441   7.273   7.756   5.082
  451THR     CB 4442   7.167   7.661   5.026
  451THR    OG1 4443   7.096   7.717   4.915
  451THR    HG1 4444   7.048   7.796   4.954
  451THR    CG2 4445   7.066   7.618   5.132
  451THR      C 4446   7.377   7.786   4.974
  451THR      O 4447   7.442   7.693   4.927
  452ALA      N 4448   7.394   7.912   4.934
  452ALA      H 4449   7.333   7.986   4.960
  452ALA     CA 4450   7.486   7.959   4.829
  452ALA     CB 4451   7.433   8.090   4.772
  452ALA      C 4452   7.628   7.970   4.886
  452ALA      O 4453   7.658   8.030   4.989
  453THR      N 4454   7.722   7.932   4.800
  453THR      H 4455   7.704   7.894   4.709
  453THR     CA 4456   7.863   7.915   4.840
  453THR     CB 4457   7.906   7.770   4.816
  453THR    OG1 4458   7.804   7.695   4.882
  453THR    HG1 4459   7.737   7.658   4.817
  453THR    CG2 4460   8.029   7.724   4.894
  453THR      C 4461   7.963   8.005   4.767
  453THR      O 4462   7.960   8.026   4.646
  454PRO      N 4463   8.052   8.066   4.845
  454PRO     CA 4464   8.167   8.144   4.796
  454PRO     CB 4465   8.232   8.208   4.919
  454PRO     CG 4466   8.175   8.128   5.036
  454PRO     CD 4467   8.033   8.102   4.986
  454PRO      C 4468   8.265   8.061   4.713
  454PRO      O 4469   8.252   7.939   4.724
  455MET      N 4470   8.338   8.126   4.624
  455MET      H 4471   8.321   8.225   4.622
  455MET     CA 4472   8.437   8.062   4.535
  455MET     CB 4473   8.457   8.150   4.411
  455MET     CG 4474   8.339   8.168   4.316
  455MET     SD 4475   8.342   8.292   4.181
  455MET     CE 4476   8.176   8.259   4.126
  455MET      C 4477   8.572   8.033   4.600
  455MET      O 4478   8.649   8.122   4.635
  456SER      N 4479   8.622   7.915   4.563
  456SER      H 4480   8.566   7.856   4.506
  456SER     CA 4481   8.751   7.859   4.606
  456SER     CB 4482   8.745   7.710   4.572
  456SER     OG 4483   8.724   7.682   4.433
  456SER     HG 4484   8.812   7.675   4.387
  456SER      C 4485   8.888   7.910   4.561
  456SER      O 4486   8.989   7.857   4.608
  457ALA      N 4487   8.887   8.000   4.463
  457ALA      H 4488   8.807   8.026   4.409
  457ALA     CA 4489   9.010   8.060   4.408
  457ALA     CB 4490   9.047   7.990   4.277
  457ALA      C 4491   8.980   8.206   4.377
  457ALA      O 4492   8.909   8.232   4.280
  458LY3      N 4493   9.033   8.299   4.456
  458LY3      H 4494   9.077   8.279   4.543
  458LY3     CA 4495   9.019   8.439   4.413
  458LY3     CB 4496   9.054   8.524   4.535
  458LY3     CG 4497   8.954   8.524   4.650
  458LY3     CD 4498   8.990   8.602   4.777
  458LY3     CE 4499   8.870   8.594   4.873
  458LY3     NZ 4500   8.877   8.476   4.960
  458LY3    HZ1 4501   8.962   8.484   5.013
  458LY3    HZ2 4502   8.803   8.478   5.027
  458LY3    HZ3 4503   8.874   8.392   4.906
  458LY3      C 4504   9.100   8.482   4.290
  458LY3      O 4505   9.218   8.450   4.278
  459LY3      N 4506   9.036   8.565   4.208
  459LY3      H 4507   8.943   8.601   4.214
  459LY3     CA 4508   9.099   8.619   4.087
  459LY3     CB 4509   9.038   8.555   3.962
  459LY3     CG 4510   8.888   8.537   3.938
  459LY3     CD 4511   8.840   8.406   4.001
  459LY3     CE 4512   8.692   8.380   3.972
  459LY3     NZ 4513   8.632   8.285   4.066
  459LY3    HZ1 4514   8.534   8.274   4.049
  459LY3    HZ2 4515   8.687   8.204   4.046
  459LY3    HZ3 4516   8.648   8.310   4.162
  459LY3      C 4517   9.095   8.770   4.060
  459LY3      O 4518   9.194   8.817   4.004
  460ASN      N 4519   8.990   8.838   4.105
  460ASN      H 4520   8.945   8.809   4.189
  460ASN     CA 4521   8.971   8.981   4.076
  460ASN     CB 4522   8.932   8.988   3.928
  460ASN     CG 4523   8.919   9.136   3.893
  460ASN    OD1 4524   8.812   9.194   3.912
  460ASN    ND2 4525   9.032   9.199   3.861
  460ASN   HD21 4526   9.109   9.136   3.850
  460ASN   HD22 4527   9.042   9.298   3.869
  460ASN      C 4528   8.868   9.039   4.173
  460ASN      O 4529   8.749   9.019   4.147
  461PRO      N 4530   8.908   9.144   4.244
  461PRO     CA 4531   8.826   9.203   4.351
  461PRO     CB 4532   8.912   9.320   4.399
  461PRO     CG 4533   9.023   9.354   4.299
  461PRO     CD 4534   9.027   9.225   4.216
  461PRO      C 4535   8.683   9.241   4.312
  461PRO      O 4536   8.593   9.190   4.379
  462GL4      N 4537   8.668   9.334   4.218
  462GL4      H 4538   8.726   9.415   4.210
  462GL4     CA 4539   8.538   9.367   4.158
  462GL4     CB 4540   8.551   9.448   4.028
  462GL4     CG 4541   8.585   9.596   4.040
  462GL4     CD 4542   8.719   9.619   4.111
  462GL4    OE1 4543   8.822   9.567   4.063
  462GL4   HE11 4544   8.878   9.550   4.144
  462GL4   HE12 4545   8.801   9.535   3.971
  462GL4    OE2 4546   8.708   9.678   4.221
  462GL4   HE21 4547   8.800   9.682   4.260
  462GL4   HE22 4548   8.615   9.712   4.232
  462GL4      C 4549   8.458   9.242   4.120
  462GL4      O 4550   8.343   9.230   4.162
  463ALA      N 4551   8.514   9.140   4.057
  463ALA      H 4552   8.609   9.133   4.025
  463ALA     CA 4553   8.446   9.010   4.044
  463ALA     CB 4554   8.510   8.909   3.948
  463ALA      C 4555   8.411   8.916   4.159
  463ALA      O 4556   8.312   8.844   4.168
  464GL4      N 4557   8.502   8.909   4.256
  464GL4      H 4558   8.594   8.943   4.235
  464GL4     CA 4559   8.471   8.856   4.389
  464GL4     CB 4560   8.593   8.866   4.481
  464GL4     CG 4561   8.675   8.738   4.463
  464GL4     CD 4562   8.797   8.737   4.370
  464GL4    OE1 4563   8.890   8.814   4.402
  464GL4   HE11 4564   8.939   8.847   4.321
  464GL4   HE12 4565   8.889   8.827   4.501
  464GL4    OE2 4566   8.788   8.676   4.261
  464GL4   HE21 4567   8.873   8.650   4.215
  464GL4   HE22 4568   8.691   8.656   4.252
  464GL4      C 4569   8.351   8.920   4.460
  464GL4      O 4570   8.263   8.866   4.527
  465PHE      N 4571   8.343   9.052   4.451
  465PHE      H 4572   8.421   9.097   4.406
  465PHE     CA 4573   8.233   9.136   4.499
  465PHE     CB 4574   8.289   9.277   4.513
  465PHE     CG 4575   8.201   9.379   4.585
  465PHE    CD1 4576   8.132   9.470   4.505
  465PHE    HD1 4577   8.178   9.500   4.410
  465PHE    CD2 4578   8.169   9.369   4.720
  465PHE    HD2 4579   8.210   9.283   4.773
  465PHE    CE1 4580   8.038   9.551   4.568
  465PHE    HE1 4581   7.959   9.590   4.504
  465PHE    CE2 4582   8.084   9.462   4.779
  465PHE    HE2 4583   8.052   9.452   4.882
  465PHE     CZ 4584   8.014   9.556   4.704
  465PHE     HZ 4585   7.949   9.634   4.745
  465PHE      C 4586   8.106   9.122   4.415
  465PHE      O 4587   7.999   9.112   4.475
  466ALA      N 4588   8.121   9.103   4.284
  466ALA      H 4589   8.205   9.136   4.241
  466ALA     CA 4590   8.012   9.078   4.189
  466ALA     CB 4591   8.082   9.084   4.053
  466ALA      C 4592   7.907   8.968   4.205
  466ALA      O 4593   7.791   9.007   4.206
  467TY0      N 4594   7.955   8.851   4.247
  467TY0      H 4595   8.053   8.833   4.237
  467TY0     CA 4596   7.871   8.733   4.274
  467TY0     CB 4597   7.946   8.600   4.281
  467TY0     CG 4598   8.062   8.588   4.380
  467TY0    CD1 4599   8.022   8.568   4.511
  467TY0    HD1 4600   7.918   8.576   4.543
  467TY0    CD2 4601   8.195   8.569   4.342
  467TY0    HD2 4602   8.222   8.574   4.237
  467TY0    CE1 4603   8.118   8.531   4.604
  467TY0    HE1 4604   8.090   8.564   4.704
  467TY0    CE2 4605   8.283   8.523   4.439
  467TY0    HE2 4606   8.386   8.507   4.406
  467TY0     CZ 4607   8.249   8.497   4.571
  467TY0     OH 4608   8.328   8.430   4.659
  467TY0    HH1 4609   8.425   8.434   4.636
  467TY0    HH2 4610   8.272   8.394   4.734
  467TY0      C 4611   7.771   8.731   4.390
  467TY0      O 4612   7.699   8.634   4.414
  468GLY      N 4613   7.781   8.836   4.472
  468GLY      H 4614   7.823   8.919   4.434
  468GLY     CA 4615   7.702   8.854   4.594
  468GLY      C 4616   7.737   8.747   4.698
  468GLY      O 4617   7.854   8.730   4.733
  469ALA      N 4618   7.635   8.668   4.730
  469ALA      H 4619   7.539   8.691   4.715
  469ALA     CA 4620   7.639   8.554   4.823
  469ALA     CB 4621   7.504   8.497   4.864
  469ALA      C 4622   7.742   8.445   4.792
  469ALA      O 4623   7.833   8.428   4.873
  470GLY      N 4624   7.740   8.401   4.666
  470GLY      H 4625   7.702   8.467   4.602
  470GLY     CA 4626   7.815   8.284   4.618
  470GLY      C 4627   7.760   8.233   4.484
  470GLY      O 4628   7.672   8.293   4.423
  471ASN      N 4629   7.831   8.139   4.423
  471ASN      H 4630   7.877   8.070   4.478
  471ASN     CA 4631   7.780   8.076   4.300
  471ASN     CB 4632   7.895   8.055   4.201
  471ASN     CG 4633   7.852   7.994   4.068
  471ASN    OD1 4634   7.832   8.058   3.964
  471ASN    ND2 4635   7.844   7.861   4.065
  471ASN   HD21 4636   7.864   7.805   4.145
  471ASN   HD22 4637   7.840   7.821   3.974
  471ASN      C 4638   7.695   7.952   4.329
  471ASN      O 4639   7.726   7.876   4.420
  472ILE      N 4640   7.574   7.950   4.274
  472ILE      H 4641   7.553   8.017   4.202
  472ILE     CA 4642   7.478   7.840   4.289
  472ILE     CB 4643   7.332   7.878   4.313
  472ILE    CG1 4644   7.256   7.951   4.202
  472ILE    CG2 4645   7.298   7.919   4.457
  472ILE     CD 4646   7.184   7.864   4.099
  472ILE      C 4647   7.486   7.725   4.187
  472ILE      O 4648   7.511   7.745   4.068
  473AS4      N 4649   7.474   7.606   4.245
  473AS4      H 4650   7.469   7.592   4.344
  473AS4     CA 4651   7.450   7.485   4.166
  473AS4     CB 4652   7.525   7.358   4.210
  473AS4     CG 4653   7.500   7.223   4.143
  473AS4    OD1 4654   7.542   7.119   4.197
  473AS4   HD11 4655   7.510   7.039   4.146
  473AS4   HD12 4656   7.627   7.149   4.240
  473AS4    OD2 4657   7.459   7.223   4.025
  473AS4   HD21 4658   7.436   7.126   4.013
  473AS4   HD22 4659   7.444   7.317   3.993
  473AS4      C 4660   7.303   7.454   4.141
  473AS4      O 4661   7.248   7.420   4.246
  474PRO      N 4662   7.249   7.459   4.019
  474PRO     CA 4663   7.110   7.425   3.985
  474PRO     CB 4664   7.080   7.503   3.857
  474PRO     CG 4665   7.214   7.510   3.783
  474PRO     CD 4666   7.317   7.501   3.896
  474PRO      C 4667   7.087   7.275   3.967
  474PRO      O 4668   6.976   7.231   3.997
  475VAL      N 4669   7.185   7.185   3.964
  475VAL      H 4670   7.280   7.213   3.958
  475VAL     CA 4671   7.165   7.039   3.966
  475VAL     CB 4672   7.269   6.965   3.880
  475VAL    CG1 4673   7.250   6.814   3.869
  475VAL    CG2 4674   7.279   7.040   3.747
  475VAL      C 4675   7.134   6.981   4.103
  475VAL      O 4676   7.019   6.973   4.148
  476LY3      N 4677   7.240   6.976   4.184
  476LY3      H 4678   7.321   7.031   4.169
  476LY3     CA 4679   7.241   6.909   4.315
  476LY3     CB 4680   7.380   6.848   4.335
  476LY3     CG 4681   7.387   6.749   4.451
  476LY3     CD 4682   7.517   6.669   4.466
  476LY3     CE 4683   7.527   6.582   4.592
  476LY3     NZ 4684   7.541   6.670   4.709
  476LY3    HZ1 4685   7.552   6.629   4.799
  476LY3    HZ2 4686   7.621   6.729   4.700
  476LY3    HZ3 4687   7.461   6.730   4.712
  476LY3      C 4688   7.202   7.014   4.419
  476LY3      O 4689   7.290   7.061   4.491
  477ALA      N 4690   7.088   7.079   4.397
  477ALA      H 4691   7.042   7.066   4.309
  477ALA     CA 4692   7.022   7.175   4.487
  477ALA     CB 4693   6.877   7.185   4.438
  477ALA      C 4694   7.034   7.123   4.630
  477ALA      O 4695   6.986   7.015   4.667
  478ILE      N 4696   7.099   7.208   4.708
  478ILE      H 4697   7.172   7.266   4.672
  478ILE     CA 4698   7.121   7.177   4.851
  478ILE     CB 4699   7.240   7.251   4.912
  478ILE    CG1 4700   7.372   7.187   4.868
  478ILE    CG2 4701   7.225   7.265   5.064
  478ILE     CD 4702   7.500   7.260   4.909
  478ILE      C 4703   6.991   7.201   4.928
  478ILE      O 4704   6.948   7.316   4.940
  479AS4      N 4705   6.950   7.100   5.004
  479AS4      H 4706   7.018   7.031   5.029
  479AS4     CA 4707   6.840   7.117   5.099
  479AS4     CB 4708   6.811   6.983   5.168
  479AS4     CG 4709   6.811   6.855   5.083
  479AS4    OD1 4710   6.904   6.777   5.112
  479AS4   HD11 4711   6.921   6.710   5.040
  479AS4   HD12 4712   6.924   6.789   5.210
  479AS4    OD2 4713   6.726   6.841   4.993
  479AS4   HD21 4714   6.753   6.767   4.931
  479AS4   HD22 4715   6.643   6.893   5.012
  479AS4      C 4716   6.849   7.220   5.212
  479AS4      O 4717   6.952   7.227   5.279
  480PRO      N 4718   6.745   7.300   5.233
  480PRO     CA 4719   6.724   7.404   5.336
  480PRO     CB 4720   6.579   7.450   5.317
  480PRO     CG 4721   6.566   7.439   5.165
  480PRO     CD 4722   6.643   7.312   5.129
  480PRO      C 4723   6.740   7.348   5.477
  480PRO      O 4724   6.714   7.233   5.511
  481GLY      N 4725   6.803   7.436   5.555
  481GLY      H 4726   6.846   7.516   5.514
  481GLY     CA 4727   6.817   7.419   5.700
  481GLY      C 4728   6.789   7.547   5.780
  481GLY      O 4729   6.677   7.560   5.830
  482LEU      N 4730   6.901   7.616   5.800
  482LEU      H 4731   6.989   7.568   5.811
  482LEU     CA 4732   6.889   7.743   5.872
  482LEU     CB 4733   7.020   7.768   5.947
  482LEU     CG 4734   7.012   7.876   6.055
  482LEU    CD1 4735   6.942   7.811   6.175
  482LEU    CD2 4736   7.156   7.919   6.086
  482LEU      C 4737   6.853   7.868   5.792
  482LEU      O 4738   6.924   7.906   5.698
  483VAL      N 4739   6.735   7.924   5.816
  483VAL      H 4740   6.660   7.882   5.868
  483VAL     CA 4741   6.692   8.049   5.752
  483VAL     CB 4742   6.570   8.040   5.660
  483VAL    CG1 4743   6.619   7.971   5.532
  483VAL    CG2 4744   6.450   7.962   5.713
  483VAL      C 4745   6.679   8.170   5.845
  483VAL      O 4746   6.681   8.158   5.967
  484TY0      N 4747   6.680   8.288   5.784
  484TY0      H 4748   6.699   8.299   5.686
  484TY0     CA 4749   6.646   8.411   5.858
  484TY0     CB 4750   6.710   8.524   5.777
  484TY0     CG 4751   6.862   8.510   5.785
  484TY0    CD1 4752   6.942   8.505   5.671
  484TY0    HD1 4753   6.906   8.499   5.568
  484TY0    CD2 4754   6.922   8.511   5.910
  484TY0    HD2 4755   6.860   8.510   6.000
  484TY0    CE1 4756   7.081   8.504   5.682
  484TY0    HE1 4757   7.147   8.499   5.595
  484TY0    CE2 4758   7.060   8.519   5.920
  484TY0    HE2 4759   7.110   8.537   6.015
  484TY0     CZ 4760   7.140   8.521   5.806
  484TY0     OH 4761   7.270   8.558   5.825
  484TY0    HH1 4762   7.331   8.518   5.757
  484TY0    HH2 4763   7.263   8.606   5.912
  484TY0      C 4764   6.497   8.443   5.874
  484TY0      O 4765   6.422   8.416   5.780
  485AS4      N 4766   6.450   8.513   5.977
  485AS4      H 4767   6.505   8.521   6.060
  485AS4     CA 4768   6.312   8.563   5.991
  485AS4     CB 4769   6.281   8.610   6.133
  485AS4     CG 4770   6.130   8.631   6.143
  485AS4    OD1 4771   6.050   8.542   6.107
  485AS4   HD11 4772   5.960   8.576   6.079
  485AS4   HD12 4773   6.084   8.450   6.127
  485AS4    OD2 4774   6.086   8.746   6.166
  485AS4   HD21 4775   5.997   8.740   6.211
  485AS4   HD22 4776   6.162   8.809   6.146
  485AS4      C 4777   6.281   8.667   5.883
  485AS4      O 4778   6.354   8.766   5.877
  486ALA      N 4779   6.162   8.668   5.825
  486ALA      H 4780   6.084   8.618   5.861
  486ALA     CA 4781   6.123   8.732   5.699
  486ALA     CB 4782   6.220   8.701   5.585
  486ALA      C 4783   5.978   8.706   5.656
  486ALA      O 4784   5.936   8.593   5.676
  487AS4      N 4785   5.927   8.807   5.586
  487AS4      H 4786   5.966   8.899   5.580
  487AS4     CA 4787   5.784   8.805   5.552
  487AS4     CB 4788   5.697   8.857   5.666
  487AS4     CG 4789   5.548   8.874   5.635
  487AS4    OD1 4790   5.489   8.765   5.623
  487AS4   HD11 4791   5.395   8.800   5.625
  487AS4   HD12 4792   5.555   8.691   5.639
  487AS4    OD2 4793   5.503   8.991   5.631
  487AS4   HD21 4794   5.403   8.991   5.621
  487AS4   HD22 4795   5.577   9.056   5.620
  487AS4      C 4796   5.775   8.894   5.427
  487AS4      O 4797   5.832   9.003   5.420
  488GL4      N 4798   5.678   8.858   5.344
  488GL4      H 4799   5.628   8.773   5.361
  488GL4     CA 4800   5.642   8.926   5.218
  488GL4     CB 4801   5.545   8.856   5.123
  488GL4     CG 4802   5.575   8.726   5.048
  488GL4     CD 4803   5.599   8.612   5.148
  488GL4    OE1 4804   5.718   8.579   5.165
  488GL4   HE11 4805   5.725   8.486   5.202
  488GL4   HE12 4806   5.765   8.661   5.133
  488GL4    OE2 4807   5.499   8.583   5.217
  488GL4   HE21 4808   5.534   8.513   5.280
  488GL4   HE22 4809   5.435   8.658   5.201
  488GL4      C 4810   5.593   9.071   5.227
  488GL4      O 4811   5.646   9.160   5.161
  489ILE      N 4812   5.497   9.084   5.319
  489ILE      H 4813   5.443   9.012   5.362
  489ILE     CA 4814   5.447   9.218   5.354
  489ILE     CB 4815   5.309   9.206   5.419
  489ILE    CG1 4816   5.201   9.178   5.314
  489ILE    CG2 4817   5.281   9.315   5.523
  489ILE     CD 4818   5.179   9.290   5.211
  489ILE      C 4819   5.548   9.313   5.419
  489ILE      O 4820   5.568   9.428   5.381
  490AS4      N 4821   5.622   9.252   5.511
  490AS4      H 4822   5.604   9.155   5.530
  490AS4     CA 4823   5.742   9.309   5.573
  490AS4     CB 4824   5.793   9.202   5.671
  490AS4     CG 4825   5.921   9.242   5.745
  490AS4    OD1 4826   5.912   9.278   5.864
  490AS4   HD11 4827   6.001   9.289   5.909
  490AS4   HD12 4828   5.813   9.287   5.877
  490AS4    OD2 4829   6.026   9.213   5.684
  490AS4   HD21 4830   6.104   9.267   5.714
  490AS4   HD22 4831   6.011   9.124   5.639
  490AS4      C 4832   5.843   9.357   5.469
  490AS4      O 4833   5.896   9.468   5.481
  491TY0      N 4834   5.877   9.273   5.372
  491TY0      H 4835   5.854   9.176   5.387
  491TY0     CA 4836   5.964   9.303   5.257
  491TY0     CB 4837   5.996   9.178   5.174
  491TY0     CG 4838   6.120   9.098   5.213
  491TY0    CD1 4839   6.163   9.095   5.346
  491TY0    HD1 4840   6.106   9.137   5.428
  491TY0    CD2 4841   6.195   9.038   5.113
  491TY0    HD2 4842   6.158   9.015   5.013
  491TY0    CE1 4843   6.286   9.040   5.379
  491TY0    HE1 4844   6.311   9.055   5.484
  491TY0    CE2 4845   6.316   8.983   5.151
  491TY0    HE2 4846   6.369   8.926   5.074
  491TY0     CZ 4847   6.369   8.988   5.280
  491TY0     OH 4848   6.475   8.913   5.317
  491TY0    HH1 4849   6.481   8.905   5.417
  491TY0    HH2 4850   6.524   8.884   5.235
  491TY0      C 4851   5.911   9.412   5.165
  491TY0      O 4852   5.990   9.504   5.140
  492VAL      N 4853   5.785   9.408   5.123
  492VAL      H 4854   5.735   9.321   5.130
  492VAL     CA 4855   5.736   9.509   5.028
  492VAL     CB 4856   5.609   9.461   4.956
  492VAL    CG1 4857   5.638   9.356   4.849
  492VAL    CG2 4858   5.495   9.423   5.050
  492VAL      C 4859   5.717   9.652   5.079
  492VAL      O 4860   5.614   9.719   5.069
  493LY3      N 4861   5.831   9.711   5.114
  493LY3      H 4862   5.907   9.649   5.135
  493LY3     CA 4863   5.844   9.854   5.145
  493LY3     CB 4864   5.902   9.878   5.285
  493LY3     CG 4865   5.854   9.791   5.402
  493LY3     CD 4866   5.709   9.815   5.444
  493LY3     CE 4867   5.658   9.706   5.539
  493LY3     NZ 4868   5.543   9.742   5.623
  493LY3    HZ1 4869   5.474   9.782   5.563
  493LY3    HZ2 4870   5.497   9.666   5.668
  493LY3    HZ3 4871   5.560   9.798   5.703
  493LY3      C 4872   5.915   9.933   5.035
  493LY3      O 4873   6.035   9.922   5.012
  494PHE      N 4874   5.831   9.993   4.952
  494PHE      H 4875   5.735  10.015   4.972
  494PHE     CA 4876   5.890  10.088   4.856
  494PHE     CB 4877   5.805  10.096   4.729
  494PHE     CG 4878   5.872  10.089   4.591
  494PHE    CD1 4879   6.003  10.133   4.572
  494PHE    HD1 4880   6.059  10.181   4.653
  494PHE    CD2 4881   5.801  10.027   4.489
  494PHE    HD2 4882   5.693  10.016   4.497
  494PHE    CE1 4883   6.066  10.114   4.450
  494PHE    HE1 4884   6.174  10.127   4.451
  494PHE    CE2 4885   5.867  10.006   4.369
  494PHE    HE2 4886   5.813   9.963   4.285
  494PHE     CZ 4887   6.000  10.044   4.350
  494PHE     HZ 4888   6.061  10.023   4.262
  494PHE      C 4889   5.908  10.230   4.911
  494PHE      O 4890   5.986  10.311   4.862
  495LEU      N 4891   5.839  10.253   5.023
  495LEU      H 4892   5.755  10.203   5.042
  495LEU     CA 4893   5.869  10.365   5.113
  495LEU     CB 4894   5.745  10.438   5.165
  495LEU     CG 4895   5.661  10.492   5.049
  495LEU    CD1 4896   5.541  10.567   5.106
  495LEU    CD2 4897   5.745  10.590   4.968
  495LEU      C 4898   5.967  10.341   5.227
  495LEU      O 4899   5.949  10.257   5.316
  496CY0      N 4900   6.061  10.435   5.228
  496CY0      H 4901   6.065  10.507   5.159
  496CY0     CA 4902   6.174  10.410   5.319
  496CY0     CB 4903   6.295  10.472   5.248
  496CY0     SG 4904   6.455  10.399   5.301
  496CY0    HG1 4905   6.515  10.462   5.199
  496CY0    HG2 4906   6.452  10.447   5.425
  496CY0    HG3 4907   6.423  10.270   5.292
  496CY0      C 4908   6.146  10.482   5.451
  496CY0      O 4909   6.115  10.601   5.452
  497GLY      N 4910   6.196  10.414   5.554
  497GLY      H 4911   6.220  10.317   5.543
  497GLY     CA 4912   6.173  10.452   5.694
  497GLY      C 4913   6.028  10.418   5.727
  497GLY      O 4914   5.956  10.342   5.661
  498GLN      N 4915   5.988  10.466   5.844
  498GLN      H 4916   6.048  10.482   5.923
  498GLN     CA 4917   5.847  10.451   5.884
  498GLN     CB 4918   5.840  10.479   6.035
  498GLN     CG 4919   5.936  10.416   6.137
  498GLN     CD 4920   6.080  10.466   6.140
  498GLN    OE1 4921   6.157  10.424   6.053
  498GLN    NE2 4922   6.118  10.558   6.228
  498GLN   HE21 4923   6.062  10.580   6.308
  498GLN   HE22 4924   6.206  10.602   6.213
  498GLN      C 4925   5.748  10.542   5.811
  498GLN      O 4926   5.712  10.647   5.864
  499GLY      N 4927   5.723  10.512   5.684
  499GLY      H 4928   5.754  10.424   5.648
  499GLY     CA 4929   5.613  10.581   5.615
  499GLY      C 4930   5.645  10.722   5.566
  499GLY      O 4931   5.555  10.800   5.537
  500TY0      N 4932   5.770  10.756   5.538
  500TY0      H 4933   5.846  10.702   5.576
  500TY0     CA 4934   5.810  10.878   5.466
  500TY0     CB 4935   5.960  10.897   5.494
  500TY0     CG 4936   6.005  10.923   5.637
  500TY0    CD1 4937   5.991  11.054   5.683
  500TY0    HD1 4938   5.929  11.125   5.629
  500TY0    CD2 4939   6.080  10.830   5.708
  500TY0    HD2 4940   6.107  10.733   5.668
  500TY0    CE1 4941   6.045  11.085   5.808
  500TY0    HE1 4942   6.035  11.186   5.848
  500TY0    CE2 4943   6.134  10.860   5.832
  500TY0    HE2 4944   6.208  10.791   5.874
  500TY0     CZ 4945   6.115  10.989   5.880
  500TY0     OH 4946   6.157  11.022   6.005
  500TY0    HH1 4947   6.130  11.116   6.024
  500TY0    HH2 4948   6.198  10.943   6.049
  500TY0      C 4949   5.776  10.871   5.317
  500TY0      O 4950   5.789  10.762   5.262
  501SER      N 4951   5.748  10.982   5.249
  501SER      H 4952   5.733  11.072   5.288
  501SER     CA 4953   5.750  10.982   5.102
  501SER     CB 4954   5.699  11.117   5.051
  501SER     OG 4955   5.789  11.222   5.085
  501SER     HG 4956   5.734  11.305   5.079
  501SER      C 4957   5.877  10.940   5.027
  501SER      O 4958   5.877  10.930   4.905
  502THR      N 4959   5.989  10.929   5.098
  502THR      H 4960   5.994  10.971   5.189
  502THR     CA 4961   6.116  10.887   5.037
  502THR     CB 4962   6.224  10.895   5.145
  502THR    OG1 4963   6.212  11.003   5.239
  502THR    HG1 4964   6.300  11.020   5.282
  502THR    CG2 4965   6.359  10.910   5.074
  502THR      C 4966   6.122  10.744   4.983
  502THR      O 4967   6.107  10.655   5.067
  503PRO      N 4968   6.140  10.734   4.852
  503PRO     CA 4969   6.148  10.601   4.788
  503PRO     CB 4970   6.186  10.628   4.642
  503PRO     CG 4971   6.147  10.774   4.623
  503PRO     CD 4972   6.174  10.842   4.758
  503PRO      C 4973   6.267  10.530   4.854
  503PRO      O 4974   6.363  10.591   4.900
  504ALA      N 4975   6.261  10.398   4.848
  504ALA      H 4976   6.174  10.352   4.830
  504ALA     CA 4977   6.374  10.315   4.893
  504ALA     CB 4978   6.319  10.184   4.948
  504ALA      C 4979   6.461  10.293   4.768
  504ALA      O 4980   6.445  10.200   4.689
  505LEU      N 4981   6.557  10.382   4.751
  505LEU      H 4982   6.554  10.463   4.810
  505LEU     CA 4983   6.661  10.366   4.648
  505LEU     CB 4984   6.736  10.497   4.625
  505LEU     CG 4985   6.660  10.613   4.561
  505LEU    CD1 4986   6.568  10.678   4.664
  505LEU    CD2 4987   6.759  10.705   4.490
  505LEU      C 4988   6.756  10.247   4.664
  505LEU      O 4989   6.833  10.217   4.572
  506ARG      N 4990   6.768  10.198   4.786
  506ARG      H 4991   6.749  10.261   4.862
  506ARG     CA 4992   6.847  10.079   4.823
  506ARG     CB 4993   6.763   9.952   4.802
  506ARG     CG 4994   6.641   9.931   4.891
  506ARG     CD 4995   6.689   9.927   5.036
  506ARG     NE 4996   6.577   9.936   5.132
  506ARG     HE 4997   6.509   9.865   5.114
  506ARG     CZ 4998   6.554  10.037   5.217
  506ARG    NH1 4999   6.623  10.151   5.224
  506ARG   HH11 5000   6.702  10.161   5.164
  506ARG   HH12 5001   6.605  10.228   5.286
  506ARG    NH2 5002   6.470  10.021   5.320
  506ARG   HH21 5003   6.433   9.930   5.339
  506ARG   HH22 5004   6.455  10.092   5.389
  506ARG      C 5005   6.993  10.057   4.786
  506ARG      O 5006   7.063  10.004   4.872
  507LEU      N 5007   7.033  10.089   4.663
  507LEU      H 5008   6.977  10.147   4.603
  507LEU     CA 5009   7.162  10.049   4.606
  507LEU     CB 5010   7.170  10.063   4.453
  507LEU     CG 5011   7.077   9.968   4.378
  507LEU    CD1 5012   7.065  10.001   4.229
  507LEU    CD2 5013   7.133   9.827   4.398
  507LEU      C 5014   7.278  10.137   4.653
  507LEU      O 5015   7.273  10.260   4.653
  508VAL      N 5016   7.383  10.070   4.700
  508VAL      H 5017   7.378   9.971   4.712
  508VAL     CA 5018   7.502  10.130   4.763
  508VAL     CB 5019   7.582  10.007   4.808
  508VAL    CG1 5020   7.630   9.934   4.683
  508VAL    CG2 5021   7.700  10.039   4.900
  508VAL      C 5022   7.571  10.241   4.683
  508VAL      O 5023   7.638  10.222   4.582
  509THR      N 5024   7.569  10.358   4.745
  509THR      H 5025   7.510  10.359   4.826
  509THR     CA 5026   7.650  10.476   4.711
  509THR     CB 5027   7.633  10.580   4.821
  509THR    OG1 5028   7.653  10.536   4.956
  509THR    HG1 5029   7.752  10.529   4.973
  509THR    CG2 5030   7.494  10.642   4.807
  509THR      C 5031   7.799  10.442   4.705
  509THR      O 5032   7.850  10.368   4.788
  510GLY      N 5033   7.873  10.525   4.632
  510GLY      H 5034   7.825  10.605   4.596
  510GLY     CA 5035   8.015  10.508   4.599
  510GLY      C 5036   8.043  10.568   4.461
  510GLY      O 5037   8.015  10.515   4.353
  511AS4      N 5038   8.106  10.685   4.467
  511AS4      H 5039   8.118  10.735   4.553
  511AS4     CA 5040   8.126  10.765   4.346
  511AS4     CB 5041   8.153  10.912   4.379
  511AS4     CG 5042   8.045  10.989   4.456
  511AS4    OD1 5043   8.042  10.965   4.578
  511AS4   HD11 5044   7.964  11.018   4.613
  511AS4   HD12 5045   8.103  10.893   4.611
  511AS4    OD2 5046   7.948  11.040   4.396
  511AS4   HD21 5047   7.885  11.079   4.463
  511AS4   HD22 5048   7.974  11.049   4.300
  511AS4      C 5049   8.238  10.718   4.253
  511AS4      O 5050   8.213  10.703   4.133
  512ASN      N 5051   8.345  10.663   4.310
  512ASN      H 5052   8.367  10.688   4.405
  512ASN     CA 5053   8.451  10.584   4.248
  512ASN     CB 5054   8.573  10.585   4.339
  512ASN     CG 5055   8.696  10.518   4.276
  512ASN    OD1 5056   8.710  10.504   4.155
  512ASN    ND2 5057   8.783  10.465   4.361
  512ASN   HD21 5058   8.766  10.474   4.459
  512ASN   HD22 5059   8.872  10.430   4.330
  512ASN      C 5060   8.405  10.446   4.199
  512ASN      O 5061   8.360  10.365   4.280
  513SER      N 5062   8.466  10.398   4.090
  513SER      H 5063   8.552  10.439   4.059
  513SER     CA 5064   8.422  10.283   4.010
  513SER     CB 5065   8.448  10.324   3.865
  513SER     OG 5066   8.585  10.353   3.833
  513SER     HG 5067   8.618  10.311   3.748
  513SER      C 5068   8.485  10.147   4.038
  513SER      O 5069   8.481  10.056   3.954
  514VAL      N 5070   8.477  10.114   4.166
  514VAL      H 5071   8.423  10.171   4.227
  514VAL     CA 5072   8.549   9.999   4.224
  514VAL     CB 5073   8.699  10.009   4.248
  514VAL    CG1 5074   8.766   9.973   4.116
  514VAL    CG2 5075   8.753  10.130   4.325
  514VAL      C 5076   8.484   9.958   4.356
  514VAL      O 5077   8.458  10.041   4.443
  515CY0      N 5078   8.507   9.828   4.376
  515CY0      H 5079   8.574   9.782   4.319
  515CY0     CA 5080   8.460   9.748   4.490
  515CY0     CB 5081   8.528   9.612   4.504
  515CY0     SG 5082   8.708   9.629   4.479
  515CY0    HG1 5083   8.715   9.636   4.347
  515CY0    HG2 5084   8.724   9.738   4.554
  515CY0    HG3 5085   8.744   9.512   4.532
  515CY0      C 5086   8.459   9.830   4.620
  515CY0      O 5087   8.360   9.874   4.678
  516SER      N 5088   8.581   9.851   4.670
  516SER      H 5089   8.657   9.804   4.626
  516SER     CA 5090   8.618   9.923   4.792
  516SER     CB 5091   8.767   9.906   4.823
  516SER     OG 5092   8.851   9.901   4.707
  516SER     HG 5093   8.944   9.922   4.737
  516SER      C 5094   8.577  10.069   4.808
  516SER      O 5095   8.562  10.111   4.923
  517ALA      N 5096   8.533  10.130   4.699
  517ALA      H 5097   8.531  10.094   4.606
  517ALA     CA 5098   8.474  10.265   4.702
  517ALA     CB 5099   8.483  10.325   4.562
  517ALA      C 5100   8.327  10.273   4.744
  517ALA      O 5101   8.278  10.383   4.767
  518ALA      N 5102   8.254  10.162   4.753
  518ALA      H 5103   8.302  10.075   4.745
  518ALA     CA 5104   8.116  10.157   4.803
  518ALA     CB 5105   8.051  10.019   4.785
  518ALA      C 5106   8.108  10.192   4.952
  518ALA      O 5107   8.185  10.149   5.038
  519THR      N 5108   8.024  10.291   4.981
  519THR      H 5109   7.968  10.323   4.905
  519THR     CA 5110   7.993  10.349   5.113
  519THR     CB 5111   7.987  10.502   5.106
  519THR    OG1 5112   7.915  10.556   4.994
  519THR    HG1 5113   7.981  10.606   4.938
  519THR    CG2 5114   8.133  10.548   5.114
  519THR      C 5115   7.878  10.302   5.202
  519THR      O 5116   7.774  10.252   5.158
  520ASN      N 5117   7.915  10.290   5.329
  520ASN      H 5118   8.011  10.298   5.354
  520ASN     CA 5119   7.835  10.251   5.446
  520ASN     CB 5120   7.731  10.362   5.462
  520ASN     CG 5121   7.792  10.501   5.478
  520ASN    OD1 5122   7.900  10.513   5.535
  520ASN    ND2 5123   7.717  10.603   5.438
  520ASN   HD21 5124   7.626  10.595   5.396
  520ASN   HD22 5125   7.751  10.690   5.472
  520ASN      C 5126   7.780  10.108   5.444
  520ASN      O 5127   7.839  10.024   5.512
  521GLY      N 5128   7.681  10.080   5.360
  521GLY      H 5129   7.628  10.149   5.311
  521GLY     CA 5130   7.633   9.941   5.353
  521GLY      C 5131   7.542   9.891   5.464
  521GLY      O 5132   7.565   9.782   5.517
  522THR      N 5133   7.436   9.962   5.503
  522THR      H 5134   7.399  10.044   5.459
  522THR     CA 5135   7.363   9.935   5.627
  522THR     CB 5136   7.295  10.063   5.676
  522THR    OG1 5137   7.187  10.088   5.585
  522THR    HG1 5138   7.174  10.186   5.577
  522THR    CG2 5139   7.386  10.185   5.696
  522THR      C 5140   7.268   9.821   5.664
  522THR      O 5141   7.225   9.811   5.779
  523VAL      N 5142   7.267   9.725   5.572
  523VAL      H 5143   7.306   9.730   5.480
  523VAL     CA 5144   7.201   9.597   5.602
  523VAL     CB 5145   7.151   9.514   5.484
  523VAL    CG1 5146   7.051   9.600   5.408
  523VAL    CG2 5147   7.258   9.462   5.387
  523VAL      C 5148   7.272   9.502   5.699
  523VAL      O 5149   7.269   9.381   5.680
  524TRP      N 5150   7.342   9.556   5.798
  524TRP      H 5151   7.345   9.656   5.800
  524TRP     CA 5152   7.399   9.481   5.911
  524TRP     CB 5153   7.520   9.557   5.966
  524TRP     CG 5154   7.487   9.706   5.975
  524TRP    CD1 5155   7.403   9.763   6.062
  524TRP    HD1 5156   7.325   9.709   6.115
  524TRP    CD2 5157   7.563   9.811   5.926
  524TRP    NE1 5158   7.423   9.894   6.074
  524TRP    HE1 5159   7.366   9.953   6.131
  524TRP    CE2 5160   7.526   9.925   5.996
  524TRP    CE3 5161   7.669   9.816   5.836
  524TRP    HE3 5162   7.682   9.736   5.763
  524TRP    CZ2 5163   7.600  10.043   5.987
  524TRP    HZ2 5164   7.560  10.136   6.026
  524TRP    CZ3 5165   7.746   9.931   5.828
  524TRP    HZ3 5166   7.826   9.948   5.756
  524TRP    CH2 5167   7.711  10.042   5.904
  524TRP    HH2 5168   7.768  10.134   5.888
  524TRP      C 5169   7.312   9.414   6.018
  524TRP      O 5170   7.324   9.294   6.041
  525ASN      N 5171   7.200   9.476   6.056
  525ASN      H 5172   7.168   9.565   6.024
  525ASN     CA 5173   7.116   9.418   6.161
  525ASN     CB 5174   7.060   9.515   6.265
  525ASN     CG 5175   7.025   9.457   6.402
  525ASN    OD1 5176   7.102   9.426   6.493
  525ASN    ND2 5177   6.896   9.445   6.433
  525ASN   HD21 5178   6.822   9.464   6.368
  525ASN   HD22 5179   6.874   9.395   6.516
  525ASN      C 5180   6.995   9.339   6.109
  525ASN      O 5181   6.974   9.227   6.156
  526LEU      N 5182   6.933   9.397   6.007
  526LEU      H 5183   6.962   9.488   5.979
  526LEU     CA 5184   6.831   9.329   5.925
  526LEU     CB 5185   6.781   9.420   5.813
  526LEU     CG 5186   6.759   9.564   5.858
  526LEU    CD1 5187   6.755   9.655   5.735
  526LEU    CD2 5188   6.626   9.574   5.934
  526LEU      C 5189   6.884   9.202   5.858
  526LEU      O 5190   6.990   9.196   5.796
  527ASN      N 5191   6.788   9.111   5.847
  527ASN      H 5192   6.691   9.131   5.861
  527ASN     CA 5193   6.817   8.973   5.805
  527ASN     CB 5194   6.695   8.891   5.847
  527ASN     CG 5195   6.688   8.867   5.998
  527ASN    OD1 5196   6.783   8.849   6.074
  527ASN    ND2 5197   6.572   8.815   6.038
  527ASN   HD21 5198   6.499   8.797   5.972
  527ASN   HD22 5199   6.566   8.810   6.138
  527ASN      C 5200   6.857   8.933   5.663
  527ASN      O 5201   6.893   8.818   5.639
  528TY0      N 5202   6.897   9.035   5.586
  528TY0      H 5203   6.891   9.131   5.613
  528TY0     CA 5204   6.948   9.025   5.449
  528TY0     CB 5205   6.945   9.158   5.374
  528TY0     CG 5206   6.909   9.141   5.226
  528TY0    CD1 5207   7.006   9.153   5.128
  528TY0    HD1 5208   7.084   9.228   5.143
  528TY0    CD2 5209   6.777   9.133   5.182
  528TY0    HD2 5210   6.696   9.142   5.255
  528TY0    CE1 5211   6.976   9.141   4.992
  528TY0    HE1 5212   7.061   9.123   4.926
  528TY0    CE2 5213   6.739   9.134   5.049
  528TY0    HE2 5214   6.638   9.167   5.025
  528TY0     CZ 5215   6.842   9.140   4.956
  528TY0     OH 5216   6.821   9.121   4.823
  528TY0    HH1 5217   6.897   9.071   4.782
  528TY0    HH2 5218   6.737   9.158   4.783
  528TY0      C 5219   7.086   8.958   5.441
  528TY0      O 5220   7.181   9.007   5.501
  529PRO      N 5221   7.087   8.832   5.399
  529PRO     CA 5222   7.214   8.759   5.404
  529PRO     CB 5223   7.200   8.648   5.300
  529PRO     CG 5224   7.049   8.626   5.307
  529PRO     CD 5225   6.977   8.759   5.333
  529PRO      C 5226   7.350   8.825   5.384
  529PRO      O 5227   7.440   8.804   5.465
  530SER      N 5228   7.358   8.920   5.291
  530SER      H 5229   7.302   8.923   5.208
  530SER     CA 5230   7.490   8.979   5.265
  530SER     CB 5231   7.508   8.996   5.114
  530SER     OG 5232   7.377   9.004   5.058
  530SER     HG 5233   7.393   9.018   4.960
  530SER      C 5234   7.526   9.102   5.349
  530SER      O 5235   7.517   9.211   5.292
  531PHE      N 5236   7.591   9.080   5.463
  531PHE      H 5237   7.617   8.988   5.491
  531PHE     CA 5238   7.662   9.183   5.541
  531PHE     CB 5239   7.728   9.118   5.662
  531PHE     CG 5240   7.634   9.074   5.775
  531PHE    CD1 5241   7.607   8.938   5.783
  531PHE    HD1 5242   7.625   8.862   5.707
  531PHE    CD2 5243   7.614   9.162   5.882
  531PHE    HD2 5244   7.630   9.268   5.863
  531PHE    CE1 5245   7.546   8.893   5.899
  531PHE    HE1 5246   7.531   8.785   5.904
  531PHE    CE2 5247   7.574   9.106   6.003
  531PHE    HE2 5248   7.557   9.167   6.091
  531PHE     CZ 5249   7.540   8.971   6.014
  531PHE     HZ 5250   7.528   8.937   6.116
  531PHE      C 5251   7.751   9.283   5.467
  531PHE      O 5252   7.866   9.244   5.443
  532ALA      N 5253   7.689   9.387   5.413
  532ALA      H 5254   7.589   9.379   5.412
  532ALA     CA 5255   7.752   9.498   5.340
  532ALA     CB 5256   7.639   9.563   5.259
  532ALA      C 5257   7.844   9.600   5.408
  532ALA      O 5258   7.850   9.712   5.358
  533LEU      N 5259   7.930   9.541   5.491
  533LEU      H 5260   7.960   9.451   5.461
  533LEU     CA 5261   8.011   9.609   5.592
  533LEU     CB 5262   8.062   9.500   5.687
  533LEU     CG 5263   7.966   9.445   5.793
  533LEU    CD1 5264   8.025   9.336   5.882
  533LEU    CD2 5265   7.937   9.556   5.894
  533LEU      C 5266   8.125   9.697   5.540
  533LEU      O 5267   8.242   9.660   5.534
  534SER      N 5268   8.083   9.820   5.511
  534SER      H 5269   7.985   9.833   5.498
  534SER     CA 5270   8.174   9.925   5.461
  534SER     CB 5271   8.117   9.994   5.337
  534SER     OG 5272   8.213  10.087   5.286
  534SER     HG 5273   8.195  10.094   5.188
  534SER      C 5274   8.217  10.020   5.573
  534SER      O 5275   8.136  10.065   5.653
  535SER      N 5276   8.344  10.057   5.563
  535SER      H 5277   8.395  10.014   5.488
  535SER     CA 5278   8.415  10.154   5.647
  535SER     CB 5279   8.472  10.069   5.761
  535SER     OG 5280   8.539  10.137   5.867
  535SER     HG 5281   8.638  10.125   5.859
  535SER      C 5282   8.534  10.223   5.578
  535SER      O 5283   8.590  10.167   5.484
  536LEU      N 5284   8.583  10.332   5.637
  536LEU      H 5285   8.518  10.391   5.684
  536LEU     CA 5286   8.716  10.382   5.602
  536LEU     CB 5287   8.721  10.527   5.653
  536LEU     CG 5288   8.635  10.610   5.558
  536LEU    CD1 5289   8.561  10.723   5.629
  536LEU    CD2 5290   8.725  10.653   5.441
  536LEU      C 5291   8.831  10.303   5.664
  536LEU      O 5292   8.825  10.227   5.761
  537THR      N 5293   8.938  10.304   5.585
  537THR      H 5294   8.937  10.371   5.511
  537THR     CA 5295   9.064  10.233   5.608
  537THR     CB 5296   9.158  10.255   5.490
  537THR    OG1 5297   9.159  10.391   5.445
  537THR    HG1 5298   9.227  10.391   5.371
  537THR    CG2 5299   9.145  10.145   5.384
  537THR      C 5300   9.142  10.252   5.739
  537THR      O 5301   9.140  10.358   5.800
  538LY3      N 5302   9.184  10.140   5.798
  538LY3      H 5303   9.188  10.058   5.741
  538LY3     CA 5304   9.253  10.127   5.927
  538LY3     CB 5305   9.382  10.210   5.925
  538LY3     CG 5306   9.499  10.170   5.834
  538LY3     CD 5307   9.553  10.044   5.902
  538LY3     CE 5308   9.648   9.963   5.814
  538LY3     NZ 5309   9.683   9.844   5.894
  538LY3    HZ1 5310   9.660   9.866   5.989
  538LY3    HZ2 5311   9.625   9.766   5.870
  538LY3    HZ3 5312   9.780   9.826   5.881
  538LY3      C 5313   9.173  10.170   6.050
  538LY3      O 5314   9.238  10.188   6.153
  539GL4      N 5315   9.044  10.197   6.035
  539GL4      H 5316   9.003  10.181   5.945
  539GL4     CA 5317   8.960  10.260   6.138
  539GL4     CB 5318   8.840  10.326   6.070
  539GL4     CG 5319   8.866  10.468   6.019
  539GL4     CD 5320   8.871  10.569   6.134
  539GL4    OE1 5321   8.983  10.616   6.164
  539GL4   HE11 5322   8.975  10.688   6.233
  539GL4   HE12 5323   9.047  10.548   6.129
  539GL4    OE2 5324   8.763  10.609   6.182
  539GL4   HE21 5325   8.788  10.674   6.254
  539GL4   HE22 5326   8.696  10.561   6.126
  539GL4      C 5327   8.900  10.161   6.238
  539GL4      O 5328   8.877  10.047   6.198
  540SER      N 5329   8.860  10.207   6.356
  540SER      H 5330   8.866  10.306   6.368
  540SER     CA 5331   8.807  10.125   6.466
  540SER     CB 5332   8.831  10.186   6.604
  540SER     OG 5333   8.970  10.204   6.632
  540SER     HG 5334   8.979  10.279   6.697
  540SER      C 5335   8.655  10.103   6.457
  540SER      O 5336   8.585  10.195   6.499
  541ILE      N 5337   8.613   9.986   6.411
  541ILE      H 5338   8.678   9.915   6.382
  541ILE     CA 5339   8.471   9.947   6.412
  541ILE     CB 5340   8.424   9.901   6.274
  541ILE    CG1 5341   8.499   9.773   6.233
  541ILE    CG2 5342   8.439  10.007   6.165
  541ILE     CD 5343   8.425   9.696   6.124
  541ILE      C 5344   8.415   9.864   6.528
  541ILE      O 5345   8.489   9.810   6.610
  542THR      N 5346   8.291   9.891   6.569
  542THR      H 5347   8.245   9.975   6.540
  542THR     CA 5348   8.212   9.816   6.667
  542THR     CB 5349   8.210   9.875   6.808
  542THR    OG1 5350   8.172  10.012   6.792
  542THR    HG1 5351   8.113  10.031   6.870
  542THR    CG2 5352   8.342   9.871   6.887
  542THR      C 5353   8.068   9.797   6.621
  542THR      O 5354   8.007   9.889   6.565
  543GLY      N 5355   8.017   9.674   6.629
  543GLY      H 5356   8.078   9.598   6.651
  543GLY     CA 5357   7.879   9.646   6.589
  543GLY      C 5358   7.822   9.512   6.635
  543GLY      O 5359   7.862   9.411   6.578
  544MET      N 5360   7.753   9.513   6.749
  544MET      H 5361   7.735   9.596   6.801
  544MET     CA 5362   7.679   9.398   6.802
  544MET     CB 5363   7.658   9.408   6.953
  544MET     CG 5364   7.786   9.358   7.020
  544MET     SD 5365   7.918   9.484   7.023
  544MET     CE 5366   8.073   9.399   7.000
  544MET      C 5367   7.542   9.381   6.736
  544MET      O 5368   7.437   9.430   6.778
  545PHE      N 5369   7.542   9.300   6.630
  545PHE      H 5370   7.622   9.242   6.612
  545PHE     CA 5371   7.423   9.279   6.546
  545PHE     CB 5372   7.466   9.275   6.399
  545PHE     CG 5373   7.562   9.385   6.354
  545PHE    CD1 5374   7.504   9.510   6.343
  545PHE    HD1 5375   7.395   9.516   6.347
  545PHE    CD2 5376   7.694   9.362   6.316
  545PHE    HD2 5377   7.739   9.263   6.327
  545PHE    CE1 5378   7.580   9.624   6.320
  545PHE    HE1 5379   7.545   9.724   6.349
  545PHE    CE2 5380   7.766   9.474   6.279
  545PHE    HE2 5381   7.873   9.468   6.256
  545PHE     CZ 5382   7.714   9.602   6.290
  545PHE     HZ 5383   7.769   9.689   6.252
  545PHE      C 5384   7.335   9.155   6.566
  545PHE      O 5385   7.380   9.043   6.545
  546ASN      N 5386   7.209   9.189   6.590
  546ASN      H 5387   7.186   9.286   6.596
  546ASN     CA 5388   7.096   9.100   6.623
  546ASN     CB 5389   6.994   9.184   6.701
  546ASN     CG 5390   6.900   9.091   6.777
  546ASN    OD1 5391   6.941   9.037   6.879
  546ASN    ND2 5392   6.785   9.055   6.719
  546ASN   HD21 5393   6.762   9.092   6.629
  546ASN   HD22 5394   6.715   9.010   6.774
  546ASN      C 5395   7.042   9.033   6.496
  546ASN      O 5396   6.972   9.097   6.418
  547ARG      N 5397   7.050   8.901   6.485
  547ARG      H 5398   7.106   8.844   6.545
  547ARG     CA 5399   6.991   8.828   6.371
  547ARG     CB 5400   7.108   8.762   6.299
  547ARG     CG 5401   7.194   8.860   6.218
  547ARG     CD 5402   7.108   8.908   6.102
  547ARG     NE 5403   7.188   8.993   6.012
  547ARG     HE 5404   7.243   9.066   6.053
  547ARG     CZ 5405   7.198   8.979   5.879
  547ARG    NH1 5406   7.147   8.875   5.811
  547ARG   HH11 5407   7.094   8.808   5.862
  547ARG   HH12 5408   7.180   8.845   5.722
  547ARG    NH2 5409   7.257   9.073   5.804
  547ARG   HH21 5410   7.293   9.155   5.848
  547ARG   HH22 5411   7.281   9.059   5.708
  547ARG      C 5412   6.890   8.727   6.426
  547ARG      O 5413   6.924   8.640   6.506
  548THR      N 5414   6.765   8.741   6.383
  548THR      H 5415   6.740   8.806   6.311
  548THR     CA 5416   6.654   8.651   6.415
  548THR     CB 5417   6.520   8.726   6.420
  548THR    OG1 5418   6.492   8.798   6.299
  548THR    HG1 5419   6.400   8.834   6.315
  548THR    CG2 5420   6.517   8.823   6.538
  548THR      C 5421   6.645   8.534   6.317
  548THR      O 5422   6.603   8.552   6.203
  549VAL      N 5423   6.727   8.436   6.353
  549VAL      H 5424   6.786   8.448   6.433
  549VAL     CA 5425   6.736   8.306   6.285
  549VAL     CB 5426   6.879   8.251   6.284
  549VAL    CG1 5427   6.972   8.329   6.190
  549VAL    CG2 5428   6.948   8.224   6.418
  549VAL      C 5429   6.635   8.199   6.327
  549VAL      O 5430   6.615   8.177   6.446
  550THR      N 5431   6.591   8.123   6.227
  550THR      H 5432   6.639   8.120   6.139
  550THR     CA 5433   6.491   8.018   6.248
  550THR     CB 5434   6.348   8.061   6.215
  550THR    OG1 5435   6.252   7.960   6.245
  550THR    HG1 5436   6.166   7.993   6.206
  550THR    CG2 5437   6.326   8.122   6.076
  550THR      C 5438   6.516   7.886   6.173
  550THR      O 5439   6.562   7.884   6.059
  551ASN      N 5440   6.503   7.776   6.246
  551ASN      H 5441   6.476   7.782   6.342
  551ASN     CA 5442   6.518   7.638   6.196
  551ASN     CB 5443   6.555   7.551   6.317
  551ASN     CG 5444   6.610   7.413   6.281
  551ASN    OD1 5445   6.711   7.388   6.215
  551ASN    ND2 5446   6.541   7.310   6.330
  551ASN   HD21 5447   6.454   7.327   6.378
  551ASN   HD22 5448   6.564   7.214   6.320
  551ASN      C 5449   6.402   7.574   6.120
  551ASN      O 5450   6.305   7.528   6.181
  552VAL      N 5451   6.422   7.590   5.990
  552VAL      H 5452   6.513   7.608   5.951
  552VAL     CA 5453   6.324   7.542   5.891
  552VAL     CB 5454   6.232   7.653   5.839
  552VAL    CG1 5455   6.105   7.585   5.789
  552VAL    CG2 5456   6.201   7.773   5.929
  552VAL      C 5457   6.369   7.446   5.782
  552VAL      O 5458   6.384   7.490   5.668
  553GLY      N 5459   6.412   7.328   5.826
  553GLY      H 5460   6.471   7.311   5.905
  553GLY     CA 5461   6.428   7.208   5.742
  553GLY      C 5462   6.421   7.074   5.815
  553GLY      O 5463   6.350   6.984   5.771
  554SER      N 5464   6.510   7.053   5.912
  554SER      H 5465   6.587   7.115   5.932
  554SER     CA 5466   6.517   6.930   5.991
  554SER     CB 5467   6.655   6.873   5.954
  554SER     OG 5468   6.656   6.734   5.986
  554SER     HG 5469   6.638   6.693   5.897
  554SER      C 5470   6.514   6.964   6.140
  554SER      O 5471   6.565   7.068   6.180
  555SER      N 5472   6.441   6.881   6.214
  555SER      H 5473   6.407   6.792   6.182
  555SER     CA 5474   6.422   6.893   6.360
  555SER     CB 5475   6.339   6.777   6.415
  555SER     OG 5476   6.388   6.660   6.350
  555SER     HG 5477   6.322   6.587   6.368
  555SER      C 5478   6.541   6.905   6.455
  555SER      O 5479   6.551   7.008   6.521
  556VAL      N 5480   6.622   6.800   6.468
  556VAL      H 5481   6.632   6.736   6.391
  556VAL     CA 5482   6.718   6.784   6.578
  556VAL     CB 5483   6.732   6.640   6.628
  556VAL    CG1 5484   6.602   6.596   6.695
  556VAL    CG2 5485   6.798   6.550   6.523
  556VAL      C 5486   6.853   6.847   6.547
  556VAL      O 5487   6.951   6.815   6.614
  557SER      N 5488   6.856   6.939   6.451
  557SER      H 5489   6.768   6.960   6.408
  557SER     CA 5490   6.967   7.022   6.399
  557SER     CB 5491   6.929   7.085   6.265
  557SER     OG 5492   6.946   6.989   6.160
  557SER     HG 5493   7.040   7.003   6.128
  557SER      C 5494   7.032   7.127   6.489
  557SER      O 5495   6.964   7.203   6.557
  558THR      N 5496   7.165   7.130   6.495
  558THR      H 5497   7.215   7.075   6.428
  558THR     CA 5498   7.234   7.208   6.599
  558THR     CB 5499   7.351   7.133   6.662
  558THR    OG1 5500   7.447   7.086   6.566
  558THR    HG1 5501   7.517   7.040   6.621
  558THR    CG2 5502   7.301   7.024   6.756
  558THR      C 5503   7.289   7.347   6.565
  558THR      O 5504   7.266   7.439   6.643
  559TY0      N 5505   7.339   7.368   6.444
  559TY0      H 5506   7.324   7.289   6.385
  559TY0     CA 5507   7.385   7.495   6.384
  559TY0     CB 5508   7.265   7.583   6.349
  559TY0     CG 5509   7.211   7.533   6.214
  559TY0    CD1 5510   7.096   7.455   6.212
  559TY0    HD1 5511   7.036   7.438   6.301
  559TY0    CD2 5512   7.294   7.535   6.103
  559TY0    HD2 5513   7.392   7.581   6.113
  559TY0    CE1 5514   7.057   7.392   6.095
  559TY0    HE1 5515   6.962   7.339   6.087
  559TY0    CE2 5516   7.257   7.472   5.984
  559TY0    HE2 5517   7.337   7.450   5.914
  559TY0     CZ 5518   7.138   7.399   5.982
  559TY0     OH 5519   7.094   7.351   5.863
  559TY0    HH1 5520   7.174   7.322   5.811
  559TY0    HH2 5521   6.998   7.382   5.861
  559TY0      C 5522   7.501   7.552   6.465
  559TY0      O 5523   7.475   7.630   6.557
  560LY3      N 5524   7.623   7.507   6.435
  560LY3      H 5525   7.629   7.431   6.372
  560LY3     CA 5526   7.745   7.549   6.505
  560LY3     CB 5527   7.840   7.429   6.511
  560LY3     CG 5528   7.797   7.302   6.585
  560LY3     CD 5529   7.901   7.192   6.601
  560LY3     CE 5530   7.935   7.129   6.466
  560LY3     NZ 5531   7.981   6.990   6.470
  560LY3    HZ1 5532   8.040   6.982   6.551
  560LY3    HZ2 5533   7.902   6.928   6.471
  560LY3    HZ3 5534   8.020   6.964   6.382
  560LY3      C 5535   7.804   7.671   6.433
  560LY3      O 5536   7.831   7.658   6.314
  561ALA      N 5537   7.820   7.784   6.501
  561ALA      H 5538   7.800   7.792   6.599
  561ALA     CA 5539   7.854   7.914   6.441
  561ALA     CB 5540   7.770   8.020   6.511
  561ALA      C 5541   8.004   7.945   6.446
  561ALA      O 5542   8.055   7.970   6.554
  562THR      N 5543   8.062   7.935   6.326
  562THR      H 5544   8.018   7.887   6.251
  562THR     CA 5545   8.204   7.957   6.297
  562THR     CB 5546   8.274   7.825   6.263
  562THR    OG1 5547   8.191   7.726   6.203
  562THR    HG1 5548   8.140   7.773   6.131
  562THR    CG2 5549   8.348   7.771   6.386
  562THR      C 5550   8.229   8.061   6.188
  562THR      O 5551   8.192   8.035   6.073
  563VAL      N 5552   8.318   8.153   6.223
  563VAL      H 5553   8.365   8.162   6.311
  563VAL     CA 5554   8.351   8.253   6.121
  563VAL     CB 5555   8.351   8.395   6.179
  563VAL    CG1 5556   8.356   8.504   6.072
  563VAL    CG2 5557   8.215   8.411   6.247
  563VAL      C 5558   8.492   8.227   6.069
  563VAL      O 5559   8.593   8.246   6.137
  564ILE      N 5560   8.500   8.186   5.943
  564ILE      H 5561   8.418   8.166   5.890
  564ILE     CA 5562   8.628   8.168   5.872
  564ILE     CB 5563   8.629   8.039   5.790
  564ILE    CG1 5564   8.513   8.031   5.691
  564ILE    CG2 5565   8.631   7.914   5.878
  564ILE     CD 5566   8.528   7.919   5.589
  564ILE      C 5567   8.660   8.282   5.774
  564ILE      O 5568   8.571   8.351   5.724
  565GLY      N 5569   8.784   8.277   5.727
  565GLY      H 5570   8.852   8.213   5.762
  565GLY     CA 5571   8.833   8.371   5.625
  565GLY      C 5572   8.826   8.518   5.665
  565GLY      O 5573   8.814   8.615   5.589
  566ALA      N 5574   8.851   8.534   5.794
  566ALA      H 5575   8.885   8.468   5.861
  566ALA     CA 5576   8.838   8.668   5.853
  566ALA     CB 5577   8.786   8.651   5.996
  566ALA      C 5578   8.968   8.749   5.853
  566ALA      O 5579   9.078   8.699   5.876
  567PRO      N 5580   8.951   8.880   5.835
  567PRO     CA 5581   9.054   8.981   5.809
  567PRO     CB 5582   8.987   9.112   5.769
  567PRO     CG 5583   8.836   9.095   5.789
  567PRO     CD 5584   8.821   8.945   5.815
  567PRO      C 5585   9.155   9.009   5.921
  567PRO      O 5586   9.141   8.952   6.029
  568GL4      N 5587   9.266   9.078   5.893
  568GL4      H 5588   9.283   9.134   5.813
  568GL4     CA 5589   9.368   9.115   5.992
  568GL4     CB 5590   9.486   9.191   5.930
  568GL4     CG 5591   9.613   9.177   6.015
  568GL4     CD 5592   9.724   9.272   5.971
  568GL4    OE1 5593   9.818   9.228   5.901
  568GL4   HE11 5594   9.844   9.306   5.845
  568GL4   HE12 5595   9.817   9.128   5.908
  568GL4    OE2 5596   9.731   9.388   6.015
  568GL4   HE21 5597   9.820   9.423   5.985
  568GL4   HE22 5598   9.652   9.411   6.071
  568GL4      C 5599   9.305   9.201   6.101
  568GL4      O 5600   9.235   9.296   6.067
  569GLY      N 5601   9.339   9.172   6.227
  569GLY      H 5602   9.390   9.090   6.251
  569GLY     CA 5603   9.294   9.257   6.338
  569GLY      C 5604   9.147   9.255   6.381
  569GLY      O 5605   9.113   9.237   6.497
  570LEU      N 5606   9.056   9.266   6.285
  570LEU      H 5607   9.082   9.284   6.190
  570LEU     CA 5608   8.912   9.274   6.313
  570LEU     CB 5609   8.845   9.294   6.177
  570LEU     CG 5610   8.699   9.337   6.191
  570LEU    CD1 5611   8.682   9.466   6.271
  570LEU    CD2 5612   8.640   9.350   6.051
  570LEU      C 5613   8.852   9.148   6.377
  570LEU      O 5614   8.863   9.040   6.319
  571GL4      N 5615   8.787   9.162   6.492
  571GL4      H 5616   8.749   9.252   6.515
  571GL4     CA 5617   8.730   9.041   6.554
  571GL4     CB 5618   8.738   9.025   6.706
  571GL4     CG 5619   8.880   9.007   6.761
  571GL4     CD 5620   8.888   9.004   6.914
  571GL4    OE1 5621   8.957   9.089   6.975
  571GL4   HE11 5622   8.938   9.077   7.072
  571GL4   HE12 5623   9.030   9.122   6.915
  571GL4    OE2 5624   8.844   8.897   6.962
  571GL4   HE21 5625   8.843   8.900   7.062
  571GL4   HE22 5626   8.827   8.834   6.887
  571GL4      C 5627   8.584   9.036   6.509
  571GL4      O 5628   8.514   9.136   6.494
  572ILE      N 5629   8.541   8.914   6.477
  572ILE      H 5630   8.604   8.836   6.476
  572ILE     CA 5631   8.401   8.881   6.448
  572ILE     CB 5632   8.364   8.856   6.301
  572ILE    CG1 5633   8.441   8.960   6.219
  572ILE    CG2 5634   8.213   8.876   6.287
  572ILE     CD 5635   8.431   8.927   6.070
  572ILE      C 5636   8.367   8.758   6.532
  572ILE      O 5637   8.402   8.644   6.500
  573GLN      N 5638   8.317   8.784   6.652
  573GLN      H 5639   8.276   8.874   6.664
  573GLN     CA 5640   8.284   8.693   6.763
  573GLN     CB 5641   8.343   8.742   6.896
  573GLN     CG 5642   8.495   8.742   6.887
  573GLN     CD 5643   8.571   8.650   6.984
  573GLN    OE1 5644   8.526   8.541   7.019
  573GLN    NE2 5645   8.677   8.702   7.045
  573GLN   HE21 5646   8.710   8.790   7.011
  573GLN   HE22 5647   8.717   8.656   7.125
  573GLN      C 5648   8.136   8.654   6.764
  573GLN      O 5649   8.048   8.739   6.750
  574VAL      N 5650   8.111   8.531   6.810
  574VAL      H 5651   8.186   8.469   6.831
  574VAL     CA 5652   7.978   8.470   6.808
  574VAL     CB 5653   7.977   8.333   6.741
  574VAL    CG1 5654   7.984   8.346   6.588
  574VAL    CG2 5655   8.069   8.224   6.796
  574VAL      C 5656   7.907   8.455   6.943
  574VAL      O 5657   7.956   8.397   7.040
  575GL4      N 5658   7.775   8.465   6.935
  575GL4      H 5659   7.734   8.495   6.849
  575GL4     CA 5660   7.685   8.423   7.044
  575GL4     CB 5661   7.659   8.519   7.161
  575GL4     CG 5662   7.617   8.473   7.300
  575GL4     CD 5663   7.734   8.421   7.384
  575GL4    OE1 5664   7.754   8.297   7.381
  575GL4   HE11 5665   7.823   8.275   7.449
  575GL4   HE12 5666   7.721   8.267   7.291
  575GL4    OE2 5667   7.796   8.493   7.465
  575GL4   HE21 5668   7.836   8.432   7.533
  575GL4   HE22 5669   7.802   8.586   7.429
  575GL4      C 5670   7.541   8.393   7.002
  575GL4      O 5671   7.495   8.482   6.930
  576PRO      N 5672   7.486   8.275   7.030
  576PRO     CA 5673   7.542   8.148   7.079
  576PRO     CB 5674   7.427   8.050   7.101
  576PRO     CG 5675   7.314   8.145   7.141
  576PRO     CD 5676   7.343   8.273   7.062
  576PRO      C 5677   7.635   8.090   6.972
  576PRO      O 5678   7.628   8.116   6.852
  577SER      N 5679   7.729   8.012   7.024
  577SER      H 5680   7.755   8.014   7.120
  577SER     CA 5681   7.822   7.938   6.937
  577SER     CB 5682   7.955   7.906   7.005
  577SER     OG 5683   7.945   7.825   7.122
  577SER     HG 5684   7.929   7.891   7.195
  577SER      C 5685   7.757   7.814   6.874
  577SER      O 5686   7.794   7.775   6.763
  578ILE      N 5687   7.659   7.756   6.942
  578ILE      H 5688   7.650   7.784   7.038
  578ILE     CA 5689   7.562   7.656   6.893
  578ILE     CB 5690   7.588   7.523   6.963
  578ILE    CG1 5691   7.734   7.476   6.957
  578ILE    CG2 5692   7.484   7.419   6.921
  578ILE     CD 5693   7.772   7.367   7.057
  578ILE      C 5694   7.417   7.699   6.912
  578ILE      O 5695   7.385   7.752   7.019
  579LEU      N 5696   7.335   7.689   6.808
  579LEU      H 5697   7.363   7.648   6.721
  579LEU     CA 5698   7.196   7.737   6.812
  579LEU     CB 5699   7.139   7.771   6.674
  579LEU     CG 5700   7.206   7.890   6.605
  579LEU    CD1 5701   7.116   7.927   6.488
  579LEU    CD2 5702   7.237   8.004   6.703
  579LEU      C 5703   7.101   7.650   6.895
  579LEU      O 5704   7.038   7.698   6.989
  580SER      N 5705   7.127   7.521   6.877
  580SER      H 5706   7.186   7.501   6.799
  580SER     CA 5707   7.071   7.405   6.948
  580SER     CB 5708   7.107   7.398   7.097
  580SER     OG 5709   7.065   7.273   7.152
  580SER     HG 5710   7.096   7.262   7.247
  580SER      C 5711   6.920   7.401   6.926
  580SER      O 5712   6.842   7.468   6.993
  581PHE      N 5713   6.883   7.343   6.812
  581PHE      H 5714   6.948   7.307   6.745
  581PHE     CA 5715   6.740   7.324   6.787
  581PHE     CB 5716   6.722   7.374   6.643
  581PHE     CG 5717   6.736   7.526   6.630
  581PHE    CD1 5718   6.825   7.577   6.537
  581PHE    HD1 5719   6.867   7.510   6.463
  581PHE    CD2 5720   6.649   7.612   6.697
  581PHE    HD2 5721   6.565   7.570   6.754
  581PHE    CE1 5722   6.829   7.716   6.533
  581PHE    HE1 5723   6.912   7.749   6.471
  581PHE    CE2 5724   6.649   7.750   6.680
  581PHE    HE2 5725   6.582   7.821   6.726
  581PHE     CZ 5726   6.748   7.807   6.601
  581PHE     HZ 5727   6.763   7.915   6.592
  581PHE      C 5728   6.689   7.181   6.807
  581PHE      O 5729   6.777   7.095   6.813
  582THR      N 5730   6.579   7.165   6.879
  582THR      H 5731   6.546   7.242   6.933
  582THR     CA 5732   6.494   7.046   6.900
  582THR     CB 5733   6.423   7.050   7.035
  582THR    OG1 5734   6.338   7.165   7.040
  582THR    HG1 5735   6.285   7.153   7.124
  582THR    CG2 5736   6.520   7.048   7.153
  582THR      C 5737   6.387   7.014   6.795
  582THR      O 5738   6.350   6.898   6.775
  583SER      N 5739   6.334   7.118   6.731
  583SER      H 5740   6.363   7.213   6.735
  583SER     CA 5741   6.212   7.112   6.650
  583SER     CB 5742   6.086   7.105   6.736
  583SER     OG 5743   5.985   7.033   6.665
  583SER     HG 5744   5.960   6.951   6.716
  583SER      C 5745   6.205   7.224   6.545
  583SER      O 5746   6.298   7.294   6.507
  584LEU      N 5747   6.091   7.222   6.476
  584LEU      H 5748   6.005   7.185   6.512
  584LEU     CA 5749   6.082   7.313   6.361
  584LEU     CB 5750   6.003   7.268   6.237
  584LEU     CG 5751   6.071   7.160   6.154
  584LEU    CD1 5752   6.207   7.201   6.097
  584LEU    CD2 5753   6.074   7.020   6.216
  584LEU      C 5754   6.022   7.448   6.397
  584LEU      O 5755   5.965   7.469   6.504
  585MET      N 5756   6.056   7.551   6.320
  585MET      H 5757   6.120   7.546   6.244
  585MET     CA 5758   5.998   7.686   6.335
  585MET     CB 5759   5.848   7.679   6.304
  585MET     CG 5760   5.803   7.633   6.165
  585MET     SD 5761   5.620   7.638   6.155
  585MET     CE 5762   5.571   7.490   6.240
  585MET      C 5763   6.028   7.761   6.464
  585MET      O 5764   5.948   7.827   6.530
  586GLN      N 5765   6.153   7.743   6.508
  586GLN      H 5766   6.224   7.699   6.453
  586GLN     CA 5767   6.207   7.795   6.634
  586GLN     CB 5768   6.284   7.680   6.699
  586GLN     CG 5769   6.206   7.561   6.754
  586GLN     CD 5770   6.294   7.455   6.821
  586GLN    OE1 5771   6.390   7.394   6.773
  586GLN    NE2 5772   6.247   7.416   6.939
  586GLN   HE21 5773   6.162   7.440   6.987
  586GLN   HE22 5774   6.296   7.339   6.981
  586GLN      C 5775   6.293   7.920   6.617
  586GLN      O 5776   6.408   7.921   6.575
  587LY3      N 5777   6.235   8.035   6.653
  587LY3      H 5778   6.139   8.035   6.681
  587LY3     CA 5779   6.308   8.162   6.656
  587LY3     CB 5780   6.210   8.277   6.633
  587LY3     CG 5781   6.140   8.266   6.498
  587LY3     CD 5782   5.996   8.316   6.504
  587LY3     CE 5783   5.937   8.334   6.363
  587LY3     NZ 5784   5.795   8.371   6.363
  587LY3    HZ1 5785   5.778   8.462   6.403
  587LY3    HZ2 5786   5.760   8.379   6.270
  587LY3    HZ3 5787   5.742   8.301   6.410
  587LY3      C 5788   6.408   8.185   6.769
  587LY3      O 5789   6.376   8.227   6.880
  588LEU      N 5790   6.534   8.190   6.726
  588LEU      H 5791   6.560   8.183   6.629
  588LEU     CA 5792   6.653   8.219   6.807
  588LEU     CB 5793   6.742   8.096   6.827
  588LEU     CG 5794   6.840   8.112   6.943
  588LEU    CD1 5795   6.781   8.117   7.084
  588LEU    CD2 5796   6.942   7.997   6.936
  588LEU      C 5797   6.719   8.347   6.756
  588LEU      O 5798   6.756   8.350   6.639
  589SER      N 5799   6.756   8.440   6.843
  589SER      H 5800   6.709   8.448   6.931
  589SER     CA 5801   6.850   8.547   6.805
  589SER     CB 5802   6.847   8.680   6.881
  589SER     OG 5803   6.708   8.707   6.901
  589SER     HG 5804   6.667   8.645   6.968
  589SER      C 5805   6.998   8.511   6.813
  589SER      O 5806   7.039   8.446   6.909
  590PHE      N 5807   7.072   8.566   6.716
  590PHE      H 5808   7.024   8.604   6.638
  590PHE     CA 5809   7.218   8.549   6.709
  590PHE     CB 5810   7.241   8.475   6.577
  590PHE     CG 5811   7.387   8.450   6.539
  590PHE    CD1 5812   7.450   8.343   6.602
  590PHE    HD1 5813   7.406   8.295   6.689
  590PHE    CD2 5814   7.456   8.537   6.456
  590PHE    HD2 5815   7.404   8.627   6.423
  590PHE    CE1 5816   7.585   8.327   6.571
  590PHE    HE1 5817   7.620   8.234   6.617
  590PHE    CE2 5818   7.592   8.518   6.429
  590PHE    HE2 5819   7.649   8.600   6.385
  590PHE     CZ 5820   7.658   8.410   6.486
  590PHE     HZ 5821   7.756   8.382   6.449
  590PHE      C 5822   7.282   8.688   6.710
  590PHE      O 5823   7.240   8.779   6.639
  591VAL      N 5824   7.387   8.699   6.790
  591VAL      H 5825   7.442   8.620   6.816
  591VAL     CA 5826   7.449   8.827   6.830
  591VAL     CB 5827   7.443   8.856   6.980
  591VAL    CG1 5828   7.493   8.998   7.003
  591VAL    CG2 5829   7.296   8.860   7.022
  591VAL      C 5830   7.590   8.818   6.771
  591VAL      O 5831   7.674   8.747   6.826
  592LEU      N 5832   7.603   8.860   6.645
  592LEU      H 5833   7.517   8.873   6.596
  592LEU     CA 5834   7.729   8.882   6.573
  592LEU     CB 5835   7.696   8.881   6.424
  592LEU     CG 5836   7.824   8.843   6.350
  592LEU    CD1 5837   7.885   8.708   6.386
  592LEU    CD2 5838   7.789   8.836   6.201
  592LEU      C 5839   7.800   9.004   6.633
  592LEU      O 5840   7.756   9.118   6.622
  593LY3      N 5841   7.906   8.972   6.707
  593LY3      H 5842   7.929   8.874   6.711
  593LY3     CA 5843   7.988   9.071   6.778
  593LY3     CB 5844   8.031   9.026   6.918
  593LY3     CG 5845   7.912   8.990   7.008
  593LY3     CD 5846   7.968   8.896   7.115
  593LY3     CE 5847   7.871   8.850   7.224
  593LY3     NZ 5848   7.942   8.782   7.334
  593LY3    HZ1 5849   7.878   8.775   7.411
  593LY3    HZ2 5850   7.982   8.692   7.316
  593LY3    HZ3 5851   8.016   8.841   7.366
  593LY3      C 5852   8.116   9.109   6.702
  593LY3      O 5853   8.212   9.032   6.693
  594VAL      N 5854   8.094   9.206   6.615
  594VAL      H 5855   8.002   9.241   6.594
  594VAL     CA 5856   8.191   9.266   6.522
  594VAL     CB 5857   8.131   9.304   6.386
  594VAL    CG1 5858   8.240   9.360   6.295
  594VAL    CG2 5859   8.060   9.187   6.317
  594VAL      C 5860   8.259   9.377   6.601
  594VAL      O 5861   8.185   9.461   6.653
  595GL4      N 5862   8.392   9.386   6.590
  595GL4      H 5863   8.449   9.311   6.558
  595GL4     CA 5864   8.473   9.472   6.677
  595GL4     CB 5865   8.458   9.420   6.820
  595GL4     CG 5866   8.506   9.527   6.917
  595GL4     CD 5867   8.517   9.474   7.060
  595GL4    OE1 5868   8.567   9.360   7.073
  595GL4   HE11 5869   8.618   9.347   7.158
  595GL4   HE12 5870   8.529   9.306   6.998
  595GL4    OE2 5871   8.493   9.544   7.161
  595GL4   HE21 5872   8.559   9.514   7.230
  595GL4   HE22 5873   8.454   9.625   7.117
  595GL4      C 5874   8.616   9.484   6.625
  595GL4      O 5875   8.684   9.386   6.594
  596GLY      N 5876   8.666   9.607   6.632
  596GLY      H 5877   8.601   9.683   6.632
  596GLY     CA 5878   8.808   9.629   6.601
  596GLY      C 5879   8.844   9.691   6.466
  596GLY      O 5880   8.763   9.760   6.403
  597LY3      N 5881   8.973   9.679   6.436
  597LY3      H 5882   9.029   9.604   6.471
  597LY3     CA 5883   9.019   9.757   6.320
  597LY3     CB 5884   9.166   9.801   6.330
  597LY3     CG 5885   9.157   9.884   6.458
  597LY3     CD 5886   9.291   9.957   6.461
  597LY3     CE 5887   9.288  10.089   6.539
  597LY3     NZ 5888   9.333  10.207   6.463
  597LY3    HZ1 5889   9.431  10.200   6.444
  597LY3    HZ2 5890   9.288  10.209   6.374
  597LY3    HZ3 5891   9.319  10.291   6.516
  597LY3      C 5892   9.012   9.687   6.185
  597LY3      O 5893   9.063   9.578   6.159
  598VAL      N 5894   8.936   9.760   6.102
  598VAL      H 5895   8.893   9.845   6.131
  598VAL     CA 5896   8.881   9.706   5.977
  598VAL     CB 5897   8.790   9.811   5.911
  598VAL    CG1 5898   8.855   9.923   5.829
  598VAL    CG2 5899   8.685   9.742   5.825
  598VAL      C 5900   8.990   9.651   5.885
  598VAL      O 5901   9.103   9.699   5.877
  599GLY      N 5902   8.950   9.556   5.802
  599GLY      H 5903   8.854   9.559   5.777
  599GLY     CA 5904   9.053   9.496   5.715
  599GLY      C 5905   9.067   9.568   5.581
  599GLY      O 5906   9.013   9.675   5.552
  600AS4      N 5907   9.178   9.523   5.524
  600AS4      H 5908   9.240   9.453   5.561
  600AS4     CA 5909   9.235   9.583   5.402
  600AS4     CB 5910   9.378   9.533   5.387
  600AS4     CG 5911   9.462   9.562   5.511
  600AS4    OD1 5912   9.537   9.662   5.512
  600AS4   HD11 5913   9.627   9.624   5.535
  600AS4   HD12 5914   9.490   9.734   5.462
  600AS4    OD2 5915   9.465   9.475   5.601
  600AS4   HD21 5916   9.552   9.479   5.651
  600AS4   HD22 5917   9.381   9.425   5.623
  600AS4      C 5918   9.159   9.552   5.273
  600AS4      O 5919   9.129   9.435   5.246
  601ASN      N 5920   9.154   9.657   5.193
  601ASN      H 5921   9.214   9.734   5.218
  601ASN     CA 5922   9.084   9.666   5.064
  601ASN     CB 5923   9.169   9.625   4.943
  601ASN     CG 5924   9.140   9.715   4.823
  601ASN    OD1 5925   9.165   9.836   4.817
  601ASN    ND2 5926   9.125   9.652   4.707
  601ASN   HD21 5927   9.131   9.553   4.698
  601ASN   HD22 5928   9.096   9.709   4.630
  601ASN      C 5929   8.942   9.612   5.048
  601ASN      O 5930   8.848   9.690   5.061
  602ILE      N 5931   8.939   9.480   5.027
  602ILE      H 5932   9.022   9.425   5.035
  602ILE     CA 5933   8.816   9.404   5.005
  602ILE     CB 5934   8.771   9.414   4.859
  602ILE    CG1 5935   8.629   9.359   4.837
  602ILE    CG2 5936   8.876   9.362   4.761
  602ILE     CD 5937   8.606   9.209   4.821
  602ILE      C 5938   8.832   9.262   5.060
  602ILE      O 5939   8.921   9.190   5.015
  603VAL      N 5940   8.761   9.239   5.169
  603VAL      H 5941   8.683   9.292   5.204
  603VAL     CA 5942   8.766   9.110   5.239
  603VAL     CB 5943   8.806   9.127   5.385
  603VAL    CG1 5944   8.829   8.984   5.434
  603VAL    CG2 5945   8.923   9.221   5.416
  603VAL      C 5946   8.625   9.049   5.244
  603VAL      O 5947   8.525   9.104   5.288
  604SER      N 5948   8.627   8.926   5.193
  604SER      H 5949   8.719   8.887   5.195
  604SER     CA 5950   8.509   8.838   5.198
  604SER     CB 5951   8.474   8.775   5.063
  604SER     OG 5952   8.356   8.694   5.068
  604SER     HG 5953   8.318   8.697   4.976
  604SER      C 5954   8.536   8.731   5.303
  604SER      O 5955   8.600   8.627   5.288
  605ALA      N 5956   8.456   8.743   5.409
  605ALA      H 5957   8.379   8.808   5.414
  605ALA     CA 5958   8.459   8.647   5.520
  605ALA     CB 5959   8.487   8.717   5.653
  605ALA      C 5960   8.331   8.565   5.530
  605ALA      O 5961   8.224   8.614   5.492
  606SER      N 5962   8.339   8.446   5.589
  606SER      H 5963   8.421   8.393   5.609
  606SER     CA 5964   8.225   8.353   5.581
  606SER     CB 5965   8.260   8.248   5.476
  606SER     OG 5966   8.150   8.162   5.445
  606SER     HG 5967   8.075   8.215   5.407
  606SER      C 5968   8.181   8.294   5.715
  606SER      O 5969   8.256   8.221   5.780
  607LEU      N 5970   8.055   8.320   5.750
  607LEU      H 5971   7.995   8.365   5.684
  607LEU     CA 5972   7.995   8.256   5.868
  607LEU     CB 5973   7.886   8.348   5.923
  607LEU     CG 5974   7.880   8.360   6.075
  607LEU    CD1 5975   7.789   8.475   6.115
  607LEU    CD2 5976   7.826   8.232   6.140
  607LEU      C 5977   7.930   8.128   5.817
  607LEU      O 5978   7.834   8.125   5.739
  608VAL      N 5979   8.003   8.019   5.839
  608VAL      H 5980   8.096   8.041   5.871
  608VAL     CA 5981   7.973   7.876   5.823
  608VAL     CB 5982   8.096   7.791   5.792
  608VAL    CG1 5983   8.213   7.804   5.890
  608VAL    CG2 5984   8.067   7.642   5.770
  608VAL      C 5985   7.905   7.835   5.954
  608VAL      O 5986   7.950   7.860   6.065
  609TRP      N 5987   7.775   7.816   5.931
  609TRP      H 5988   7.747   7.812   5.835
  609TRP     CA 5989   7.672   7.775   6.028
  609TRP     CB 5990   7.538   7.847   6.011
  609TRP     CG 5991   7.531   7.999   6.002
  609TRP    CD1 5992   7.526   8.061   5.884
  609TRP    HD1 5993   7.581   8.031   5.795
  609TRP    CD2 5994   7.480   8.084   6.100
  609TRP    NE1 5995   7.469   8.180   5.896
  609TRP    HE1 5996   7.454   8.237   5.814
  609TRP    CE2 5997   7.441   8.195   6.025
  609TRP    CE3 5998   7.462   8.072   6.237
  609TRP    HE3 5999   7.510   7.992   6.294
  609TRP    CZ2 6000   7.382   8.300   6.095
  609TRP    HZ2 6001   7.343   8.385   6.038
  609TRP    CZ3 6002   7.398   8.176   6.302
  609TRP    HZ3 6003   7.371   8.175   6.408
  609TRP    CH2 6004   7.358   8.288   6.231
  609TRP    HH2 6005   7.332   8.382   6.281
  609TRP      C 6006   7.654   7.624   6.009
  609TRP      O 6007   7.570   7.578   5.931
  610AS4      N 6008   7.738   7.549   6.078
  610AS4      H 6009   7.791   7.592   6.151
  610AS4     CA 6010   7.766   7.404   6.072
  610AS4     CB 6011   7.902   7.392   6.143
  610AS4     CG 6012   7.981   7.261   6.136
  610AS4    OD1 6013   7.942   7.180   6.049
  610AS4   HD11 6014   7.999   7.098   6.050
  610AS4   HD12 6015   7.861   7.220   6.007
  610AS4    OD2 6016   8.069   7.228   6.218
  610AS4   HD21 6017   8.129   7.163   6.173
  610AS4   HD22 6018   8.056   7.292   6.294
  610AS4      C 6019   7.658   7.314   6.132
  610AS4      O 6020   7.612   7.344   6.242
  611AS4      N 6021   7.650   7.190   6.084
  611AS4      H 6022   7.730   7.142   6.047
  611AS4     CA 6023   7.544   7.096   6.122
  611AS4     CB 6024   7.408   7.148   6.075
  611AS4     CG 6025   7.293   7.059   6.124
  611AS4    OD1 6026   7.295   7.031   6.246
  611AS4   HD11 6027   7.213   6.974   6.256
  611AS4   HD12 6028   7.384   7.053   6.284
  611AS4    OD2 6029   7.203   7.023   6.045
  611AS4   HD21 6030   7.118   7.007   6.095
  611AS4   HD22 6031   7.243   7.041   5.955
  611AS4      C 6032   7.569   6.966   6.046
  611AS4      O 6033   7.647   6.965   5.951
  612GLY      N 6034   7.525   6.857   6.108
  612GLY      H 6035   7.501   6.859   6.205
  612GLY     CA 6036   7.512   6.720   6.055
  612GLY      C 6037   7.429   6.693   5.929
  612GLY      O 6038   7.479   6.635   5.834
  613VAL      N 6039   7.312   6.755   5.911
  613VAL      H 6040   7.295   6.832   5.972
  613VAL     CA 6041   7.226   6.741   5.793
  613VAL     CB 6042   7.081   6.766   5.835
  613VAL    CG1 6043   6.988   6.731   5.718
  613VAL    CG2 6044   7.043   6.667   5.946
  613VAL      C 6045   7.266   6.825   5.672
  613VAL      O 6046   7.316   6.768   5.575
  614HI2      N 6047   7.250   6.956   5.685
  614HI2      H 6048   7.202   7.002   5.760
  614HI2     CA 6049   7.327   7.049   5.601
  614HI2     CB 6050   7.226   7.103   5.500
  614HI2     CG 6051   7.218   7.016   5.374
  614HI2    ND1 6052   7.317   6.984   5.292
  614HI2    HD1 6053   7.404   7.033   5.301
  614HI2    CD2 6054   7.119   6.929   5.351
  614HI2    HD2 6055   7.027   6.921   5.409
  614HI2    CE1 6056   7.275   6.887   5.212
  614HI2    HE1 6057   7.337   6.833   5.141
  614HI2    NE2 6058   7.152   6.852   5.248
  614HI2    HE2 6059   7.090   6.806   5.184
  614HI2      C 6060   7.391   7.165   5.677
  614HI2      O 6061   7.316   7.234   5.746
  615GLN      N 6062   7.495   7.221   5.616
  615GLN      H 6063   7.537   7.178   5.536
  615GLN     CA 6064   7.570   7.338   5.664
  615GLN     CB 6065   7.720   7.316   5.642
  615GLN     CG 6066   7.790   7.196   5.704
  615GLN     CD 6067   7.939   7.214   5.674
  615GLN    OE1 6068   7.994   7.194   5.566
  615GLN    NE2 6069   8.019   7.227   5.779
  615GLN   HE21 6070   7.996   7.244   5.875
  615GLN   HE22 6071   8.118   7.208   5.781
  615GLN      C 6072   7.532   7.460   5.580
  615GLN      O 6073   7.538   7.449   5.457
  616VAL      N 6074   7.501   7.570   5.647
  616VAL      H 6075   7.490   7.574   5.746
  616VAL     CA 6076   7.470   7.695   5.574
  616VAL     CB 6077   7.325   7.742   5.572
  616VAL    CG1 6078   7.238   7.642   5.495
  616VAL    CG2 6079   7.278   7.784   5.711
  616VAL      C 6080   7.568   7.812   5.581
  616VAL      O 6081   7.637   7.822   5.683
  617ARG      N 6082   7.556   7.903   5.485
  617ARG      H 6083   7.477   7.918   5.425
  617ARG     CA 6084   7.645   8.020   5.473
  617ARG     CB 6085   7.715   8.029   5.337
  617ARG     CG 6086   7.794   7.901   5.309
  617ARG     CD 6087   7.923   7.887   5.391
  617ARG     NE 6088   8.003   7.785   5.322
  617ARG     HE 6089   7.951   7.708   5.283
  617ARG     CZ 6090   8.135   7.796   5.301
  617ARG    NH1 6091   8.210   7.895   5.349
  617ARG   HH11 6092   8.168   7.971   5.399
  617ARG   HH12 6093   8.310   7.901   5.337
  617ARG    NH2 6094   8.200   7.683   5.269
  617ARG   HH21 6095   8.148   7.599   5.256
  617ARG   HH22 6096   8.296   7.682   5.242
  617ARG      C 6097   7.582   8.158   5.496
  617ARG      O 6098   7.460   8.163   5.515
  618THR      N 6099   7.672   8.252   5.519
  618THR      H 6100   7.767   8.235   5.546
  618THR     CA 6101   7.640   8.395   5.534
  618THR     CB 6102   7.591   8.430   5.675
  618THR    OG1 6103   7.461   8.373   5.692
  618THR    HG1 6104   7.454   8.294   5.631
  618THR    CG2 6105   7.576   8.580   5.699
  618THR      C 6106   7.772   8.468   5.509
  618THR      O 6107   7.873   8.446   5.576
  619PRO      N 6108   7.771   8.548   5.402
  619PRO     CA 6109   7.874   8.645   5.365
  619PRO     CB 6110   7.845   8.679   5.218
  619PRO     CG 6111   7.697   8.648   5.199
  619PRO     CD 6112   7.676   8.528   5.292
  619PRO      C 6113   7.882   8.769   5.454
  619PRO      O 6114   7.782   8.834   5.484
  620ILE      N 6115   8.006   8.802   5.487
  620ILE      H 6116   8.082   8.737   5.476
  620ILE     CA 6117   8.048   8.920   5.565
  620ILE     CB 6118   8.097   8.873   5.702
  620ILE    CG1 6119   7.990   8.795   5.779
  620ILE    CG2 6120   8.124   8.987   5.800
  620ILE     CD 6121   8.055   8.707   5.886
  620ILE      C 6122   8.150   9.000   5.484
  620ILE      O 6123   8.270   8.973   5.485
  621VAL      N 6124   8.096   9.089   5.402
  621VAL      H 6125   8.014   9.138   5.432
  621VAL     CA 6126   8.181   9.161   5.305
  621VAL     CB 6127   8.104   9.191   5.177
  621VAL    CG1 6128   8.182   9.275   5.075
  621VAL    CG2 6129   8.059   9.060   5.112
  621VAL      C 6130   8.227   9.297   5.360
  621VAL      O 6131   8.151   9.390   5.384
  622VAL      N 6132   8.353   9.290   5.400
  622VAL      H 6133   8.408   9.206   5.410
  622VAL     CA 6134   8.427   9.408   5.447
  622VAL     CB 6135   8.534   9.362   5.547
  622VAL    CG1 6136   8.633   9.471   5.587
  622VAL    CG2 6137   8.473   9.274   5.656
  622VAL      C 6138   8.482   9.481   5.325
  622VAL      O 6139   8.546   9.424   5.237
  623LEU      N 6140   8.467   9.613   5.328
  623LEU      H 6141   8.404   9.637   5.402
  623LEU     CA 6142   8.507   9.714   5.228
  623LEU     CB 6143   8.386   9.776   5.157
  623LEU     CG 6144   8.297   9.665   5.099
  623LEU    CD1 6145   8.164   9.724   5.053
  623LEU    CD2 6146   8.369   9.612   4.975
  623LEU      C 6147   8.587   9.822   5.300
  623LEU      O 6148   8.561   9.858   5.414
  624ALA      N 6149   8.695   9.856   5.230
  624ALA      H 6150   8.743   9.800   5.162
  624ALA     CA 6151   8.779   9.959   5.292
  624ALA     CB 6152   8.900   9.882   5.346
  624ALA      C 6153   8.821  10.073   5.198
  624ALA      O 6154   8.904  10.050   5.110
  625LEU      N 6155   8.763  10.190   5.226
  625LEU      H 6156   8.690  10.198   5.294
  625LEU     CA 6157   8.766  10.307   5.137
  625LEU     CB 6158   8.674  10.421   5.180
  625LEU     CG 6159   8.526  10.409   5.142
  625LEU    CD1 6160   8.463  10.289   5.212
  625LEU    CD2 6161   8.448  10.529   5.196
  625LEU      C 6162   8.901  10.364   5.092
  625LEU      O 6163   8.974  10.389   5.187
  626PRO      N 6164   8.928  10.357   4.962
  626PRO     CA 6165   9.062  10.383   4.906
  626PRO     CB 6166   9.070  10.302   4.777
  626PRO     CG 6167   8.925  10.299   4.727
  626PRO     CD 6168   8.849  10.287   4.859
  626PRO      C 6169   9.097  10.532   4.894
  626PRO     O1 6170   9.011  10.609   4.847
  626PRO   HO11 6171   9.062  10.690   4.820
  626PRO   HO12 6172   8.926  10.557   4.837
  626PRO     O2 6173   9.218  10.550   4.918
  626PRO   HO21 6174   9.265  10.461   4.916
  626PRO   HO22 6175   9.242  10.647   4.914
  627SOL     OW 6176   9.532   2.378   1.021
  627SOL    HW1 6177   9.622   2.338   1.004
  627SOL    HW2 6178   9.541   2.478   1.028
  628SOL     OW 6179   2.162   0.877   2.334
  628SOL    HW1 6180   2.145   0.963   2.286
  628SOL    HW2 6181   2.087   0.858   2.397
  629SOL     OW 6182  10.034   1.063   7.220
  629SOL    HW1 6183   9.942   1.059   7.182
  629SOL    HW2 6184  10.044   0.992   7.290
  630SOL     OW 6185   5.422  10.000   0.216
  630SOL    HW1 6186   5.330   9.960   0.214
  630SOL    HW2 6187   5.465   9.989   0.126
  631SOL     OW 6188   8.130   5.937   6.404
  631SOL    HW1 6189   8.069   5.967   6.331
  631SOL    HW2 6190   8.097   5.972   6.492
  632SOL     OW 6191   0.638   5.260   6.644
  632SOL    HW1 6192   0.572   5.272   6.718
  632SOL    HW2 6193   0.697   5.181   6.664
  633SOL     OW 6194   7.839   3.829   1.109
  633SOL    HW1 6195   7.809   3.920   1.081
  633SOL    HW2 6196   7.871   3.778   1.029
  634SOL     OW 6197   3.725   8.623   7.399
  634SOL    HW1 6198   3.754   8.593   7.308
  634SOL    HW2 6199   3.770   8.709   7.422
  635SOL     OW 6200  10.162   3.769   2.779
  635SOL    HW1 6201  10.131   3.701   2.714
  635SOL    HW2 6202  10.104   3.850   2.773
  636SOL     OW 6203   7.282   8.813   1.418
  636SOL    HW1 6204   7.273   8.716   1.440
  636SOL    HW2 6205   7.369   8.847   1.455
  637SOL     OW 6206   3.254   9.019   0.857
  637SOL    HW1 6207   3.170   9.047   0.904
  637SOL    HW2 6208   3.329   9.013   0.923
  638SOL     OW 6209   5.102   2.572   6.792
  638SOL    HW1 6210   5.160   2.619   6.725
  638SOL    HW2 6211   5.159   2.517   6.852
  639SOL     OW 6212   5.373   2.387   1.893
  639SOL    HW1 6213   5.432   2.430   1.961
  639SOL    HW2 6214   5.310   2.324   1.939
  640SOL     OW 6215   8.299   5.834   0.355
  640SOL    HW1 6216   8.251   5.911   0.312
  640SOL    HW2 6217   8.233   5.764   0.381
  641SOL     OW 6218   8.112   1.573   1.898
  641SOL    HW1 6219   8.129   1.587   1.996
  641SOL    HW2 6220   8.197   1.545   1.853
  642SOL     OW 6221   3.374   6.763   4.389
  642SOL    HW1 6222   3.436   6.709   4.446
  642SOL    HW2 6223   3.365   6.855   4.428
  643SOL     OW 6224   1.277   7.096   4.662
  643SOL    HW1 6225   1.363   7.055   4.693
  643SOL    HW2 6226   1.218   7.115   4.740
  644SOL     OW 6227   2.097   1.528   1.401
  644SOL    HW1 6228   2.038   1.489   1.330
  644SOL    HW2 6229   2.051   1.521   1.490
  645SOL     OW 6230   0.476   4.486   1.013
  645SOL    HW1 6231   0.427   4.476   1.099
  645SOL    HW2 6232   0.412   4.482   0.936
  646SOL     OW 6233  10.446   9.990   2.978
  646SOL    HW1 6234  10.425  10.080   2.941
  646SOL    HW2 6235  10.545   9.982   2.992
  647SOL     OW 6236   0.674   6.365   6.687
  647SOL    HW1 6237   0.731   6.391   6.609
  647SOL    HW2 6238   0.702   6.418   6.768
  648SOL     OW 6239   2.559   6.180   1.591
  648SOL    HW1 6240   2.611   6.254   1.549
  648SOL    HW2 6241   2.617   6.130   1.656
  649SOL     OW 6242   9.627   1.871   6.013
  649SOL    HW1 6243   9.674   1.908   5.934
  649SOL    HW2 6244   9.579   1.944   6.062
  650SOL     OW 6245   9.401   1.599   5.504
  650SOL    HW1 6246   9.469   1.541   5.549
  650SOL    HW2 6247   9.403   1.691   5.545
  651SOL     OW 6248   1.651  10.121   4.838
  651SOL    HW1 6249   1.616  10.210   4.867
  651SOL    HW2 6250   1.725  10.093   4.900
  652SOL     OW 6251   3.458   3.919   2.359
  652SOL    HW1 6252   3.446   3.928   2.458
  652SOL    HW2 6253   3.555   3.923   2.337
  653SOL     OW 6254   2.085   1.777   5.879
  653SOL    HW1 6255   1.988   1.784   5.903
  653SOL    HW2 6256   2.139   1.765   5.962
  654SOL     OW 6257   6.091   1.312   5.581
  654SOL    HW1 6258   5.993   1.304   5.601
  654SOL    HW2 6259   6.104   1.379   5.507
  655SOL     OW 6260   9.208   3.914   3.361
  655SOL    HW1 6261   9.264   3.969   3.422
  655SOL    HW2 6262   9.220   3.945   3.267
  656SOL     OW 6263   9.528   4.740   2.733
  656SOL    HW1 6264   9.481   4.680   2.798
  656SOL    HW2 6265   9.463   4.805   2.694
  657SOL     OW 6266   6.183  10.182   5.976
  657SOL    HW1 6267   6.177  10.278   6.004
  657SOL    HW2 6268   6.202  10.125   6.057
  658SOL     OW 6269   1.723   3.916   2.493
  658SOL    HW1 6270   1.631   3.905   2.532
  658SOL    HW2 6271   1.717   3.961   2.404
  659SOL     OW 6272   5.596   9.028   6.344
  659SOL    HW1 6273   5.612   8.939   6.301
  659SOL    HW2 6274   5.674   9.088   6.326
  660SOL     OW 6275  10.571   4.663   3.627
  660SOL    HW1 6276  10.624   4.602   3.686
  660SOL    HW2 6277  10.631   4.705   3.559
  661SOL     OW 6278   0.349   2.795   2.258
  661SOL    HW1 6279   0.415   2.777   2.184
  661SOL    HW2 6280   0.293   2.714   2.273
  662SOL     OW 6281   5.886   2.858   5.540
  662SOL    HW1 6282   5.825   2.920   5.591
  662SOL    HW2 6283   5.975   2.857   5.585
  663SOL     OW 6284   8.554   0.436   0.368
  663SOL    HW1 6285   8.495   0.455   0.289
  663SOL    HW2 6286   8.591   0.343   0.360
  664SOL     OW 6287   5.462   2.740   4.568
  664SOL    HW1 6288   5.469   2.829   4.613
  664SOL    HW2 6289   5.368   2.726   4.537
  665SOL     OW 6290   1.862   1.133   6.746
  665SOL    HW1 6291   1.774   1.102   6.709
  665SOL    HW2 6292   1.886   1.077   6.825
  666SOL     OW 6293   2.699   1.451   3.281
  666SOL    HW1 6294   2.626   1.430   3.345
  666SOL    HW2 6295   2.704   1.550   3.266
  667SOL     OW 6296   1.392   9.500   2.568
  667SOL    HW1 6297   1.331   9.421   2.572
  667SOL    HW2 6298   1.349   9.573   2.516
  668SOL     OW 6299   2.331   0.913   0.315
  668SOL    HW1 6300   2.246   0.967   0.313
  668SOL    HW2 6301   2.313   0.825   0.360
  669SOL     OW 6302   1.764   0.013   4.049
  669SOL    HW1 6303   1.815  -0.059   4.096
  669SOL    HW2 6304   1.828   0.078   4.008
  670SOL     OW 6305   7.407   4.182   6.254
  670SOL    HW1 6306   7.504   4.166   6.273
  670SOL    HW2 6307   7.357   4.095   6.253
  671SOL     OW 6308   9.001   7.326   5.790
  671SOL    HW1 6309   9.046   7.300   5.876
  671SOL    HW2 6310   8.902   7.330   5.804
  672SOL     OW 6311   6.449   4.289   6.842
  672SOL    HW1 6312   6.408   4.309   6.752
  672SOL    HW2 6313   6.422   4.197   6.870
  673SOL     OW 6314   0.082   5.206   1.619
  673SOL    HW1 6315   0.095   5.197   1.521
  673SOL    HW2 6316  -0.009   5.173   1.644
  674SOL     OW 6317   8.861   9.162   0.317
  674SOL    HW1 6318   8.948   9.113   0.323
  674SOL    HW2 6319   8.828   9.161   0.223
  675SOL     OW 6320   2.374   9.843   6.362
  675SOL    HW1 6321   2.333   9.902   6.432
  675SOL    HW2 6322   2.326   9.855   6.276
  676SOL     OW 6323  -0.000   6.395   2.388
  676SOL    HW1 6324  -0.008   6.393   2.288
  676SOL    HW2 6325   0.085   6.441   2.413
  677SOL     OW 6326   5.374   3.081   1.307
  677SOL    HW1 6327   5.388   3.180   1.310
  677SOL    HW2 6328   5.377   3.045   1.400
  678SOL     OW 6329   9.234   5.690   0.736
  678SOL    HW1 6330   9.305   5.696   0.666
  678SOL    HW2 6331   9.146   5.673   0.692
  679SOL     OW 6332   7.892   3.165   0.737
  679SOL    HW1 6333   7.939   3.078   0.750
  679SOL    HW2 6334   7.940   3.237   0.787
  680SOL     OW 6335   9.899   7.042   6.340
  680SOL    HW1 6336   9.943   7.128   6.315
  680SOL    HW2 6337   9.969   6.974   6.362
  681SOL     OW 6338   1.112   5.682   1.036
  681SOL    HW1 6339   1.189   5.626   1.007
  681SOL    HW2 6340   1.065   5.719   0.955
  682SOL     OW 6341   0.845   6.700   2.297
  682SOL    HW1 6342   0.803   6.681   2.386
  682SOL    HW2 6343   0.842   6.617   2.241
  683SOL     OW 6344   6.264   2.413   0.266
  683SOL    HW1 6345   6.199   2.403   0.341
  683SOL    HW2 6346   6.299   2.323   0.241
  684SOL     OW 6347   7.070   3.392   3.490
  684SOL    HW1 6348   7.133   3.356   3.421
  684SOL    HW2 6349   7.008   3.319   3.520
  685SOL     OW 6350   8.702  10.490   1.223
  685SOL    HW1 6351   8.757  10.570   1.198
  685SOL    HW2 6352   8.608  10.503   1.194
  686SOL     OW 6353   1.281   5.127   6.723
  686SOL    HW1 6354   1.316   5.131   6.630
  686SOL    HW2 6355   1.183   5.106   6.722
  687SOL     OW 6356   6.926   1.947   7.262
  687SOL    HW1 6357   6.868   1.977   7.187
  687SOL    HW2 6358   6.979   1.867   7.232
  688SOL     OW 6359   7.085  10.520   6.990
  688SOL    HW1 6360   7.060  10.467   6.909
  688SOL    HW2 6361   7.151  10.591   6.965
  689SOL     OW 6362   0.579   2.944   4.531
  689SOL    HW1 6363   0.546   2.853   4.556
  689SOL    HW2 6364   0.668   2.960   4.573
  690SOL     OW 6365  10.446   3.201   0.700
  690SOL    HW1 6366  10.393   3.270   0.650
  690SOL    HW2 6367  10.504   3.245   0.768
  691SOL     OW 6368   2.160   5.235   3.099
  691SOL    HW1 6369   2.094   5.300   3.138
  691SOL    HW2 6370   2.179   5.260   3.004
  692SOL     OW 6371  10.474   9.172   5.923
  692SOL    HW1 6372  10.531   9.228   5.863
  692SOL    HW2 6373  10.509   9.176   6.016
  693SOL     OW 6374   6.728   1.308   5.676
  693SOL    HW1 6375   6.781   1.278   5.755
  693SOL    HW2 6376   6.700   1.403   5.689
  694SOL     OW 6377   1.838   1.642   0.426
  694SOL    HW1 6378   1.772   1.582   0.471
  694SOL    HW2 6379   1.859   1.719   0.487
  695SOL     OW 6380  10.046   2.499   5.652
  695SOL    HW1 6381  10.128   2.553   5.666
  695SOL    HW2 6382  10.004   2.522   5.564
  696SOL     OW 6383   2.401   8.825   7.292
  696SOL    HW1 6384   2.384   8.767   7.372
  696SOL    HW2 6385   2.356   8.913   7.305
  697SOL     OW 6386   0.734   5.665   3.231
  697SOL    HW1 6387   0.686   5.594   3.284
  697SOL    HW2 6388   0.735   5.750   3.284
  698SOL     OW 6389   2.983   9.401   1.636
  698SOL    HW1 6390   2.921   9.411   1.558
  698SOL    HW2 6391   3.074   9.377   1.603
  699SOL     OW 6392   6.714   0.432   7.417
  699SOL    HW1 6393   6.655   0.418   7.497
  699SOL    HW2 6394   6.657   0.460   7.340
  700SOL     OW 6395   8.033   5.130   5.746
  700SOL    HW1 6396   8.099   5.184   5.692
  700SOL    HW2 6397   7.953   5.186   5.765
  701SOL     OW 6398   0.949   6.291   6.285
  701SOL    HW1 6399   0.901   6.308   6.370
  701SOL    HW2 6400   1.018   6.220   6.299
  702SOL     OW 6401   5.391   7.191   0.079
  702SOL    HW1 6402   5.363   7.274   0.030
  702SOL    HW2 6403   5.346   7.112   0.039
  703SOL     OW 6404   1.062   6.591   3.478
  703SOL    HW1 6405   1.042   6.581   3.575
  703SOL    HW2 6406   1.102   6.506   3.443
  704SOL     OW 6407   8.867   2.474   3.440
  704SOL    HW1 6408   8.896   2.533   3.364
  704SOL    HW2 6409   8.862   2.528   3.524
  705SOL     OW 6410   5.252   4.213   6.887
  705SOL    HW1 6411   5.350   4.217   6.867
  705SOL    HW2 6412   5.200   4.231   6.803
  706SOL     OW 6413   7.083   5.166   4.447
  706SOL    HW1 6414   7.178   5.139   4.435
  706SOL    HW2 6415   7.079   5.262   4.475
  707SOL     OW 6416   1.593   4.271   7.242
  707SOL    HW1 6417   1.511   4.240   7.193
  707SOL    HW2 6418   1.662   4.300   7.176
  708SOL     OW 6419   4.504   7.962   6.572
  708SOL    HW1 6420   4.499   8.031   6.500
  708SOL    HW2 6421   4.519   8.006   6.660
  709SOL     OW 6422   8.125   1.012   0.597
  709SOL    HW1 6423   8.165   0.935   0.546
  709SOL    HW2 6424   8.116   0.986   0.694
  710SOL     OW 6425   8.644   0.740   2.697
  710SOL    HW1 6426   8.730   0.694   2.722
  710SOL    HW2 6427   8.655   0.839   2.711
  711SOL     OW 6428   4.694   5.394   1.467
  711SOL    HW1 6429   4.679   5.483   1.426
  711SOL    HW2 6430   4.646   5.324   1.414
  712SOL     OW 6431   2.100   2.197   5.114
  712SOL    HW1 6432   2.010   2.221   5.151
  712SOL    HW2 6433   2.108   2.097   5.110
  713SOL     OW 6434   1.118   5.000   4.613
  713SOL    HW1 6435   1.121   4.953   4.525
  713SOL    HW2 6436   1.169   5.086   4.607
  714SOL     OW 6437   0.608   0.601   3.834
  714SOL    HW1 6438   0.672   0.560   3.770
  714SOL    HW2 6439   0.608   0.549   3.919
  715SOL     OW 6440   2.001   1.030   4.906
  715SOL    HW1 6441   2.070   0.984   4.849
  715SOL    HW2 6442   1.955   0.962   4.963
  716SOL     OW 6443   7.049   4.278   3.323
  716SOL    HW1 6444   7.031   4.181   3.307
  716SOL    HW2 6445   7.107   4.314   3.250
  717SOL     OW 6446   8.546   0.268   0.016
  717SOL    HW1 6447   8.582   0.182   0.052
  717SOL    HW2 6448   8.622   0.327  -0.010
  718SOL     OW 6449   5.315   4.104   5.537
  718SOL    HW1 6450   5.225   4.102   5.496
  718SOL    HW2 6451   5.384   4.123   5.467
  719SOL     OW 6452   0.510   3.746   5.398
  719SOL    HW1 6453   0.539   3.842   5.395
  719SOL    HW2 6454   0.442   3.729   5.328
  720SOL     OW 6455   4.697   6.751   0.085
  720SOL    HW1 6456   4.788   6.740   0.125
  720SOL    HW2 6457   4.678   6.676   0.022
  721SOL     OW 6458   8.639   7.234   0.302
  721SOL    HW1 6459   8.681   7.160   0.355
  721SOL    HW2 6460   8.671   7.322   0.338
  722SOL     OW 6461   3.203   2.157   1.906
  722SOL    HW1 6462   3.208   2.249   1.943
  722SOL    HW2 6463   3.273   2.146   1.835
  723SOL     OW 6464   7.855   5.318   3.397
  723SOL    HW1 6465   7.924   5.248   3.417
  723SOL    HW2 6466   7.824   5.308   3.302
  724SOL     OW 6467   5.704   6.977   0.599
  724SOL    HW1 6468   5.659   7.010   0.516
  724SOL    HW2 6469   5.744   6.887   0.582
  725SOL     OW 6470   6.885   5.051   3.880
  725SOL    HW1 6471   6.886   5.143   3.919
  725SOL    HW2 6472   6.806   5.001   3.916
  726SOL     OW 6473   2.404   5.560   3.097
  726SOL    HW1 6474   2.458   5.528   3.020
  726SOL    HW2 6475   2.324   5.609   3.064
  727SOL     OW 6476   9.653   4.747   3.525
  727SOL    HW1 6477   9.559   4.770   3.549
  727SOL    HW2 6478   9.662   4.745   3.425
  728SOL     OW 6479   2.518   5.528   7.486
  728SOL    HW1 6480   2.536   5.477   7.402
  728SOL    HW2 6481   2.432   5.497   7.526
  729SOL     OW 6482   8.899   1.373   3.918
  729SOL    HW1 6483   8.882   1.329   4.006
  729SOL    HW2 6484   8.951   1.457   3.932
  730SOL     OW 6485   8.223   3.289   3.672
  730SOL    HW1 6486   8.236   3.287   3.772
  730SOL    HW2 6487   8.284   3.357   3.632
  731SOL     OW 6488   6.778   1.673   1.909
  731SOL    HW1 6489   6.716   1.596   1.928
  731SOL    HW2 6490   6.775   1.737   1.985
  732SOL     OW 6491   1.428   2.905   7.360
  732SOL    HW1 6492   1.525   2.927   7.363
  732SOL    HW2 6493   1.379   2.961   7.427
  733SOL     OW 6494   1.465   9.759   3.879
  733SOL    HW1 6495   1.551   9.780   3.926
  733SOL    HW2 6496   1.478   9.772   3.780
  734SOL     OW 6497   5.168   5.595   0.552
  734SOL    HW1 6498   5.262   5.613   0.579
  734SOL    HW2 6499   5.126   5.532   0.618
  735SOL     OW 6500   6.823   2.487   2.788
  735SOL    HW1 6501   6.890   2.521   2.854
  735SOL    HW2 6502   6.768   2.563   2.754
  736SOL     OW 6503   4.217  10.407   4.446
  736SOL    HW1 6504   4.201  10.504   4.463
  736SOL    HW2 6505   4.244  10.362   4.531
  737SOL     OW 6506   0.739   2.558   0.733
  737SOL    HW1 6507   0.780   2.470   0.758
  737SOL    HW2 6508   0.812   2.624   0.716
  738SOL     OW 6509   7.947   3.363   5.855
  738SOL    HW1 6510   8.036   3.318   5.844
  738SOL    HW2 6511   7.953   3.458   5.826
  739SOL     OW 6512   3.843   9.518   2.908
  739SOL    HW1 6513   3.758   9.567   2.927
  739SOL    HW2 6514   3.841   9.482   2.814
  740SOL     OW 6515   3.614   5.734   1.945
  740SOL    HW1 6516   3.569   5.691   1.866
  740SOL    HW2 6517   3.711   5.745   1.926
  741SOL     OW 6518   8.459   5.894   2.438
  741SOL    HW1 6519   8.552   5.872   2.468
  741SOL    HW2 6520   8.423   5.969   2.494
  742SOL     OW 6521   5.726   0.747   0.908
  742SOL    HW1 6522   5.670   0.673   0.871
  742SOL    HW2 6523   5.745   0.729   1.004
  743SOL     OW 6524   4.246   8.675   3.228
  743SOL    HW1 6525   4.202   8.763   3.210
  743SOL    HW2 6526   4.180   8.611   3.267
  744SOL     OW 6527   0.983   3.528   2.577
  744SOL    HW1 6528   0.941   3.617   2.560
  744SOL    HW2 6529   1.083   3.538   2.578
  745SOL     OW 6530   0.812   9.660   4.769
  745SOL    HW1 6531   0.857   9.659   4.858
  745SOL    HW2 6532   0.844   9.738   4.716
  746SOL     OW 6533   9.648  10.482   4.224
  746SOL    HW1 6534   9.581  10.552   4.198
  746SOL    HW2 6535   9.601  10.395   4.242
  747SOL     OW 6536   2.978   4.760   3.887
  747SOL    HW1 6537   2.943   4.676   3.846
  747SOL    HW2 6538   2.919   4.787   3.963
  748SOL     OW 6539   5.653  10.334   4.237
  748SOL    HW1 6540   5.689  10.414   4.284
  748SOL    HW2 6541   5.725  10.292   4.182
  749SOL     OW 6542   4.643   7.706   4.478
  749SOL    HW1 6543   4.660   7.650   4.397
  749SOL    HW2 6544   4.670   7.800   4.459
  750SOL     OW 6545   9.072   3.513   1.530
  750SOL    HW1 6546   9.004   3.586   1.522
  750SOL    HW2 6547   9.163   3.549   1.511
  751SOL     OW 6548   4.924  10.006   5.616
  751SOL    HW1 6549   4.980   9.969   5.542
  751SOL    HW2 6550   4.920  10.106   5.609
  752SOL     OW 6551   3.645   8.668   2.656
  752SOL    HW1 6552   3.660   8.741   2.722
  752SOL    HW2 6553   3.604   8.706   2.573
  753SOL     OW 6554   6.563   9.784   3.587
  753SOL    HW1 6555   6.477   9.834   3.573
  753SOL    HW2 6556   6.631   9.818   3.523
  754SOL     OW 6557   2.733   5.021   6.437
  754SOL    HW1 6558   2.692   5.111   6.425
  754SOL    HW2 6559   2.830   5.025   6.411
  755SOL     OW 6560  10.092   3.863   3.244
  755SOL    HW1 6561  10.071   3.773   3.281
  755SOL    HW2 6562  10.091   3.930   3.318
  756SOL     OW 6563   0.554   3.076   3.342
  756SOL    HW1 6564   0.478   3.044   3.399
  756SOL    HW2 6565   0.640   3.064   3.391
  757SOL     OW 6566   3.481   6.217   7.087
  757SOL    HW1 6567   3.390   6.176   7.092
  757SOL    HW2 6568   3.473   6.316   7.100
  758SOL     OW 6569   6.820   3.692   4.215
  758SOL    HW1 6570   6.814   3.720   4.119
  758SOL    HW2 6571   6.903   3.639   4.229
  759SOL     OW 6572   3.312   0.689   0.076
  759SOL    HW1 6573   3.281   0.724   0.164
  759SOL    HW2 6574   3.404   0.650   0.086
  760SOL     OW 6575   6.864   4.189   2.873
  760SOL    HW1 6576   6.940   4.211   2.812
  760SOL    HW2 6577   6.794   4.139   2.822
  761SOL     OW 6578   7.496   0.280   3.460
  761SOL    HW1 6579   7.545   0.231   3.388
  761SOL    HW2 6580   7.429   0.218   3.502
  762SOL     OW 6581   1.141   6.243   2.735
  762SOL    HW1 6582   1.189   6.178   2.676
  762SOL    HW2 6583   1.043   6.238   2.718
  763SOL     OW 6584   5.456   5.275   6.789
  763SOL    HW1 6585   5.535   5.234   6.835
  763SOL    HW2 6586   5.395   5.315   6.858
  764SOL     OW 6587   1.516  10.542   4.964
  764SOL    HW1 6588   1.533  10.508   4.872
  764SOL    HW2 6589   1.437  10.602   4.964
  765SOL     OW 6590   8.621   1.218   2.984
  765SOL    HW1 6591   8.612   1.316   2.970
  765SOL    HW2 6592   8.548   1.170   2.935
  766SOL     OW 6593   3.622  10.602   7.035
  766SOL    HW1 6594   3.607  10.509   7.071
  766SOL    HW2 6595   3.668  10.597   6.947
  767SOL     OW 6596   7.343   3.470   1.589
  767SOL    HW1 6597   7.361   3.563   1.623
  767SOL    HW2 6598   7.249   3.444   1.611
  768SOL     OW 6599   7.306   4.049   6.560
  768SOL    HW1 6600   7.254   3.995   6.493
  768SOL    HW2 6601   7.401   4.058   6.528
  769SOL     OW 6602   1.785   1.644   3.427
  769SOL    HW1 6603   1.734   1.643   3.341
  769SOL    HW2 6604   1.750   1.717   3.485
  770SOL     OW 6605   1.323   3.634   7.477
  770SOL    HW1 6606   1.245   3.689   7.507
  770SOL    HW2 6607   1.393   3.635   7.547
  771SOL     OW 6608   8.448   5.529   1.405
  771SOL    HW1 6609   8.547   5.518   1.419
  771SOL    HW2 6610   8.427   5.626   1.392
  772SOL     OW 6611   2.896   6.806   7.162
  772SOL    HW1 6612   2.950   6.886   7.185
  772SOL    HW2 6613   2.854   6.768   7.245
  773SOL     OW 6614   5.634   2.264   0.267
  773SOL    HW1 6615   5.654   2.167   0.251
  773SOL    HW2 6616   5.672   2.318   0.192
  774SOL     OW 6617   2.999   5.284   1.174
  774SOL    HW1 6618   2.927   5.353   1.173
  774SOL    HW2 6619   3.028   5.267   1.268
  775SOL     OW 6620   4.930   1.990   5.346
  775SOL    HW1 6621   4.850   2.050   5.344
  775SOL    HW2 6622   4.980   1.997   5.260
  776SOL     OW 6623   8.418   6.447   3.501
  776SOL    HW1 6624   8.357   6.410   3.571
  776SOL    HW2 6625   8.511   6.452   3.538
  777SOL     OW 6626   5.424   0.237   5.322
  777SOL    HW1 6627   5.336   0.192   5.314
  777SOL    HW2 6628   5.476   0.196   5.398
  778SOL     OW 6629   9.842   1.378   1.046
  778SOL    HW1 6630   9.792   1.449   1.097
  778SOL    HW2 6631   9.936   1.409   1.031
  779SOL     OW 6632   0.605   6.134   4.197
  779SOL    HW1 6633   0.684   6.076   4.178
  779SOL    HW2 6634   0.569   6.171   4.111
  780SOL     OW 6635   5.878   6.763   0.593
  780SOL    HW1 6636   5.885   6.718   0.682
  780SOL    HW2 6637   5.884   6.695   0.521
  781SOL     OW 6638   5.859   4.776   7.352
  781SOL    HW1 6639   5.830   4.772   7.448
  781SOL    HW2 6640   5.782   4.804   7.295
  782SOL     OW 6641   7.933   7.544   0.593
  782SOL    HW1 6642   8.008   7.484   0.564
  782SOL    HW2 6643   7.970   7.625   0.637
  783SOL     OW 6644   0.147   4.936   1.523
  783SOL    HW1 6645   0.247   4.928   1.520
  783SOL    HW2 6646   0.114   4.973   1.436
  784SOL     OW 6647   2.171   6.752   4.819
  784SOL    HW1 6648   2.086   6.804   4.812
  784SOL    HW2 6649   2.218   6.752   4.731
  785SOL     OW 6650   5.372   0.133   4.560
  785SOL    HW1 6651   5.386   0.223   4.519
  785SOL    HW2 6652   5.413   0.131   4.651
  786SOL     OW 6653   6.447   4.593   2.283
  786SOL    HW1 6654   6.389   4.523   2.241
  786SOL    HW2 6655   6.467   4.664   2.216
  787SOL     OW 6656   0.017   1.372   7.385
  787SOL    HW1 6657   0.080   1.380   7.308
  787SOL    HW2 6658   0.012   1.276   7.415
  788SOL     OW 6659   3.001   2.443   6.249
  788SOL    HW1 6660   2.936   2.374   6.279
  788SOL    HW2 6661   3.050   2.411   6.168
  789SOL     OW 6662   9.447   7.041   3.080
  789SOL    HW1 6663   9.536   7.083   3.094
  789SOL    HW2 6664   9.380   7.111   3.057
  790SOL     OW 6665   5.113   0.740   0.150
  790SOL    HW1 6666   5.041   0.724   0.218
  790SOL    HW2 6667   5.188   0.791   0.192
  791SOL     OW 6668   7.672   3.078   4.865
  791SOL    HW1 6669   7.659   3.007   4.933
  791SOL    HW2 6670   7.704   3.037   4.779
  792SOL     OW 6671   0.281   7.058   4.189
  792SOL    HW1 6672   0.304   7.087   4.096
  792SOL    HW2 6673   0.326   7.119   4.254
  793SOL     OW 6674   9.727   0.833   7.009
  793SOL    HW1 6675   9.692   0.916   6.966
  793SOL    HW2 6676   9.660   0.759   7.000
  794SOL     OW 6677   8.141  10.255   1.329
  794SOL    HW1 6678   8.238  10.260   1.306
  794SOL    HW2 6679   8.121  10.165   1.369
  795SOL     OW 6680   4.154   7.831   0.186
  795SOL    HW1 6681   4.139   7.735   0.210
  795SOL    HW2 6682   4.069   7.882   0.197
  796SOL     OW 6683   1.923   6.172   3.992
  796SOL    HW1 6684   1.931   6.107   3.916
  796SOL    HW2 6685   2.014   6.204   4.019
  797SOL     OW 6686   5.770  10.059   7.382
  797SOL    HW1 6687   5.801  10.060   7.287
  797SOL    HW2 6688   5.836  10.109   7.438
  798SOL     OW 6689   9.897   8.189   6.720
  798SOL    HW1 6690   9.910   8.217   6.625
  798SOL    HW2 6691   9.964   8.118   6.743
  799SOL     OW 6692   2.006  10.288   5.433
  799SOL    HW1 6693   2.044  10.358   5.494
  799SOL    HW2 6694   1.912  10.313   5.410
  800SOL     OW 6695   0.104   3.019   2.317
  800SOL    HW1 6696   0.202   3.016   2.299
  800SOL    HW2 6697   0.060   3.082   2.252
  801SOL     OW 6698   0.873   6.787   4.978
  801SOL    HW1 6699   0.944   6.720   4.954
  801SOL    HW2 6700   0.883   6.868   4.919
  802SOL     OW 6701   2.201   9.670   3.865
  802SOL    HW1 6702   2.165   9.763   3.872
  802SOL    HW2 6703   2.184   9.634   3.774
  803SOL     OW 6704   6.455   0.688   3.948
  803SOL    HW1 6705   6.494   0.743   3.875
  803SOL    HW2 6706   6.402   0.613   3.909
  804SOL     OW 6707   0.118   3.367   2.296
  804SOL    HW1 6708   0.193   3.318   2.252
  804SOL    HW2 6709   0.126   3.465   2.276
  805SOL     OW 6710   3.940   3.473   2.651
  805SOL    HW1 6711   3.949   3.417   2.568
  805SOL    HW2 6712   3.959   3.417   2.731
  806SOL     OW 6713   0.012   8.372   0.437
  806SOL    HW1 6714   0.091   8.311   0.428
  806SOL    HW2 6715  -0.058   8.326   0.492
  807SOL     OW 6716   8.483   5.095   5.108
  807SOL    HW1 6717   8.554   5.165   5.103
  807SOL    HW2 6718   8.478   5.058   5.201
  808SOL     OW 6719   4.236   6.509   4.701
  808SOL    HW1 6720   4.238   6.423   4.752
  808SOL    HW2 6721   4.146   6.521   4.659
  809SOL     OW 6722   2.334   2.556   6.303
  809SOL    HW1 6723   2.238   2.555   6.274
  809SOL    HW2 6724   2.350   2.637   6.359
  810SOL     OW 6725   1.484   9.160   5.708
  810SOL    HW1 6726   1.468   9.224   5.633
  810SOL    HW2 6727   1.440   9.073   5.687
  811SOL     OW 6728   3.231   8.389   4.111
  811SOL    HW1 6729   3.229   8.463   4.044
  811SOL    HW2 6730   3.182   8.310   4.074
  812SOL     OW 6731   7.006   0.628   2.237
  812SOL    HW1 6732   6.923   0.573   2.223
  812SOL    HW2 6733   7.070   0.611   2.162
  813SOL     OW 6734   5.721   1.658   6.434
  813SOL    HW1 6735   5.755   1.695   6.520
  813SOL    HW2 6736   5.646   1.716   6.399
  814SOL     OW 6737   5.702   4.214   3.513
  814SOL    HW1 6738   5.788   4.265   3.527
  814SOL    HW2 6739   5.670   4.229   3.420
  815SOL     OW 6740   3.340   2.668   1.803
  815SOL    HW1 6741   3.302   2.584   1.762
  815SOL    HW2 6742   3.438   2.656   1.818
  816SOL     OW 6743   3.261   8.814   1.425
  816SOL    HW1 6744   3.197   8.749   1.384
  816SOL    HW2 6745   3.232   8.833   1.519
  817SOL     OW 6746   4.483   4.531   4.046
  817SOL    HW1 6747   4.456   4.460   4.111
  817SOL    HW2 6748   4.536   4.602   4.093
  818SOL     OW 6749   5.245   1.719   1.085
  818SOL    HW1 6750   5.201   1.782   1.150
  818SOL    HW2 6751   5.260   1.767   0.999
  819SOL     OW 6752   2.130   8.495   3.050
  819SOL    HW1 6753   2.144   8.592   3.030
  819SOL    HW2 6754   2.034   8.479   3.074
  820SOL     OW 6755   8.716   1.092   6.512
  820SOL    HW1 6756   8.749   1.026   6.444
  820SOL    HW2 6757   8.721   1.051   6.603
  821SOL     OW 6758   1.462  10.126   1.022
  821SOL    HW1 6759   1.435  10.204   1.078
  821SOL    HW2 6760   1.561  10.111   1.031
  822SOL     OW 6761   7.653   3.332   6.770
  822SOL    HW1 6762   7.692   3.259   6.827
  822SOL    HW2 6763   7.708   3.415   6.780
  823SOL     OW 6764   0.563   9.873   7.244
  823SOL    HW1 6765   0.466   9.851   7.236
  823SOL    HW2 6766   0.607   9.807   7.304
  824SOL     OW 6767   2.764   9.691   2.865
  824SOL    HW1 6768   2.675   9.726   2.895
  824SOL    HW2 6769   2.830   9.700   2.939
  825SOL     OW 6770   4.320   3.338   0.058
  825SOL    HW1 6771   4.292   3.265  -0.005
  825SOL    HW2 6772   4.373   3.407   0.008
  826SOL     OW 6773   1.422   0.727   6.470
  826SOL    HW1 6774   1.392   0.811   6.426
  826SOL    HW2 6775   1.362   0.652   6.442
  827SOL     OW 6776   1.521   2.845   3.689
  827SOL    HW1 6777   1.509   2.856   3.591
  827SOL    HW2 6778   1.442   2.884   3.737
  828SOL     OW 6779   9.105   2.454   4.973
  828SOL    HW1 6780   9.050   2.380   5.012
  828SOL    HW2 6781   9.200   2.445   5.002
  829SOL     OW 6782   8.020   4.992   3.738
  829SOL    HW1 6783   8.029   5.031   3.646
  829SOL    HW2 6784   8.096   4.930   3.755
  830SOL     OW 6785   9.432   9.968   6.857
  830SOL    HW1 6786   9.490  10.035   6.810
  830SOL    HW2 6787   9.409  10.001   6.948
  831SOL     OW 6788   0.110   9.897   1.105
  831SOL    HW1 6789   0.187   9.834   1.113
  831SOL    HW2 6790   0.031   9.859   1.153
  832SOL     OW 6791   9.481  10.564   0.884
  832SOL    HW1 6792   9.449  10.658   0.895
  832SOL    HW2 6793   9.422  10.517   0.818
  833SOL     OW 6794   8.716  10.589   3.793
  833SOL    HW1 6795   8.664  10.510   3.826
  833SOL    HW2 6796   8.654  10.663   3.767
  834SOL     OW 6797   4.519   4.186   6.389
  834SOL    HW1 6798   4.544   4.282   6.383
  834SOL    HW2 6799   4.422   4.178   6.413
  835SOL     OW 6800   2.281   7.361   2.603
  835SOL    HW1 6801   2.229   7.418   2.540
  835SOL    HW2 6802   2.360   7.412   2.638
  836SOL     OW 6803   9.286   1.095   3.146
  836SOL    HW1 6804   9.315   1.103   3.242
  836SOL    HW2 6805   9.363   1.062   3.091
  837SOL     OW 6806   0.585   0.349   0.681
  837SOL    HW1 6807   0.581   0.336   0.582
  837SOL    HW2 6808   0.571   0.446   0.703
  838SOL     OW 6809   2.335   2.931   2.888
  838SOL    HW1 6810   2.268   2.932   2.813
  838SOL    HW2 6811   2.349   2.836   2.917
  839SOL     OW 6812   2.586  10.413   5.303
  839SOL    HW1 6813   2.491  10.397   5.329
  839SOL    HW2 6814   2.646  10.400   5.382
  840SOL     OW 6815   2.074   6.603   0.684
  840SOL    HW1 6816   2.128   6.527   0.647
  840SOL    HW2 6817   2.020   6.645   0.611
  841SOL     OW 6818  10.253   6.419   6.786
  841SOL    HW1 6819  10.347   6.403   6.758
  841SOL    HW2 6820  10.239   6.383   6.879
  842SOL     OW 6821   7.058   1.855   0.101
  842SOL    HW1 6822   7.028   1.934   0.048
  842SOL    HW2 6823   7.145   1.877   0.147
  843SOL     OW 6824   8.859   8.659   7.248
  843SOL    HW1 6825   8.852   8.734   7.315
  843SOL    HW2 6826   8.919   8.687   7.173
  844SOL     OW 6827   2.410   3.765   5.979
  844SOL    HW1 6828   2.444   3.797   5.890
  844SOL    HW2 6829   2.439   3.670   5.993
  845SOL     OW 6830   3.338   0.636   5.596
  845SOL    HW1 6831   3.422   0.677   5.632
  845SOL    HW2 6832   3.294   0.581   5.667
  846SOL     OW 6833   3.633   3.709   6.691
  846SOL    HW1 6834   3.534   3.708   6.701
  846SOL    HW2 6835   3.664   3.624   6.648
  847SOL     OW 6836   3.916   7.565   6.177
  847SOL    HW1 6837   3.949   7.643   6.123
  847SOL    HW2 6838   3.816   7.558   6.168
  848SOL     OW 6839   5.472   6.607   1.483
  848SOL    HW1 6840   5.528   6.571   1.409
  848SOL    HW2 6841   5.510   6.578   1.571
  849SOL     OW 6842   7.097   0.938   6.162
  849SOL    HW1 6843   7.058   0.866   6.105
  849SOL    HW2 6844   7.176   0.979   6.116
  850SOL     OW 6845   2.570   5.130   7.274
  850SOL    HW1 6846   2.493   5.074   7.242
  850SOL    HW2 6847   2.640   5.070   7.313
  851SOL     OW 6848   3.814   7.926   3.067
  851SOL    HW1 6849   3.897   7.956   3.114
  851SOL    HW2 6850   3.806   7.827   3.075
  852SOL     OW 6851   3.565   0.289   6.952
  852SOL    HW1 6852   3.575   0.199   6.995
  852SOL    HW2 6853   3.515   0.280   6.866
  853SOL     OW 6854   6.005   8.810   6.895
  853SOL    HW1 6855   5.963   8.809   6.986
  853SOL    HW2 6856   6.020   8.905   6.866
  854SOL     OW 6857   6.666   7.265   5.981
  854SOL    HW1 6858   6.679   7.282   6.079
  854SOL    HW2 6859   6.746   7.218   5.944
  855SOL     OW 6860   1.854   2.485   3.601
  855SOL    HW1 6861   1.916   2.416   3.638
  855SOL    HW2 6862   1.777   2.499   3.665
  856SOL     OW 6863   6.850   4.809   4.484
  856SOL    HW1 6864   6.864   4.860   4.399
  856SOL    HW2 6865   6.827   4.872   4.557
  857SOL     OW 6866   3.546   7.881   6.713
  857SOL    HW1 6867   3.503   7.870   6.623
  857SOL    HW2 6868   3.504   7.958   6.760
  858SOL     OW 6869   8.869   6.345   2.099
  858SOL    HW1 6870   8.788   6.287   2.107
  858SOL    HW2 6871   8.845   6.440   2.118
  859SOL     OW 6872   6.307   1.536   5.934
  859SOL    HW1 6873   6.405   1.545   5.954
  859SOL    HW2 6874   6.275   1.618   5.885
  860SOL     OW 6875   9.216   3.519   0.227
  860SOL    HW1 6876   9.180   3.518   0.133
  860SOL    HW2 6877   9.306   3.477   0.228
  861SOL     OW 6878   7.818   6.333   2.541
  861SOL    HW1 6879   7.822   6.364   2.636
  861SOL    HW2 6880   7.902   6.285   2.518
  862SOL     OW 6881   0.955   3.423   1.049
  862SOL    HW1 6882   0.877   3.362   1.036
  862SOL    HW2 6883   1.037   3.381   1.011
  863SOL     OW 6884   4.120   9.004   0.576
  863SOL    HW1 6885   4.219   9.007   0.587
  863SOL    HW2 6886   4.088   9.085   0.528
  864SOL     OW 6887   4.800   8.442   4.622
  864SOL    HW1 6888   4.881   8.493   4.651
  864SOL    HW2 6889   4.719   8.483   4.663
  865SOL     OW 6890   1.528   7.474   7.066
  865SOL    HW1 6891   1.544   7.396   7.126
  865SOL    HW2 6892   1.589   7.549   7.091
  866SOL     OW 6893   7.289   0.389   4.902
  866SOL    HW1 6894   7.351   0.376   4.825
  866SOL    HW2 6895   7.214   0.323   4.896
  867SOL     OW 6896   4.993   5.388   1.993
  867SOL    HW1 6897   4.995   5.475   1.943
  867SOL    HW2 6898   5.083   5.344   1.985
  868SOL     OW 6899   2.388   9.965   1.717
  868SOL    HW1 6900   2.370  10.060   1.742
  868SOL    HW2 6901   2.486   9.953   1.698
  869SOL     OW 6902   5.555   0.511   7.429
  869SOL    HW1 6903   5.555   0.579   7.502
  869SOL    HW2 6904   5.646   0.508   7.387
  870SOL     OW 6905   4.969   9.693   4.196
  870SOL    HW1 6906   4.986   9.597   4.215
  870SOL    HW2 6907   4.889   9.703   4.137
  871SOL     OW 6908   4.516   5.559   1.666
  871SOL    HW1 6909   4.554   5.489   1.606
  871SOL    HW2 6910   4.572   5.565   1.749
  872SOL     OW 6911   7.922   4.348   2.187
  872SOL    HW1 6912   7.987   4.372   2.116
  872SOL    HW2 6913   7.905   4.249   2.185
  873SOL     OW 6914   5.086   6.359   0.271
  873SOL    HW1 6915   5.136   6.391   0.191
  873SOL    HW2 6916   5.141   6.374   0.354
  874SOL     OW 6917   1.095   8.369   6.743
  874SOL    HW1 6918   1.131   8.320   6.664
  874SOL    HW2 6919   1.105   8.467   6.729
  875SOL     OW 6920   4.154   2.223   6.297
  875SOL    HW1 6921   4.195   2.133   6.284
  875SOL    HW2 6922   4.098   2.247   6.218
  876SOL     OW 6923  10.553   8.307   5.181
  876SOL    HW1 6924  10.480   8.345   5.238
  876SOL    HW2 6925  10.631   8.283   5.239
  877SOL     OW 6926   0.682   5.108   2.041
  877SOL    HW1 6927   0.672   5.096   2.140
  877SOL    HW2 6928   0.770   5.071   2.012
  878SOL     OW 6929   6.106   6.744   5.255
  878SOL    HW1 6930   6.127   6.822   5.195
  878SOL    HW2 6931   6.062   6.778   5.338
  879SOL     OW 6932   3.837   0.787   1.182
  879SOL    HW1 6933   3.906   0.796   1.253
  879SOL    HW2 6934   3.843   0.697   1.140
  880SOL     OW 6935   6.359   4.742   0.969
  880SOL    HW1 6936   6.378   4.798   1.050
  880SOL    HW2 6937   6.435   4.751   0.904
  881SOL     OW 6938   0.939   5.712   6.662
  881SOL    HW1 6939   0.967   5.747   6.573
  881SOL    HW2 6940   0.948   5.613   6.664
  882SOL     OW 6941   2.460   4.349   4.863
  882SOL    HW1 6942   2.530   4.410   4.901
  882SOL    HW2 6943   2.397   4.401   4.806
  883SOL     OW 6944   7.922   0.114   3.987
  883SOL    HW1 6945   7.905   0.030   4.038
  883SOL    HW2 6946   7.870   0.189   4.028
  884SOL     OW 6947   0.500  10.570   0.612
  884SOL    HW1 6948   0.524  10.504   0.683
  884SOL    HW2 6949   0.413  10.544   0.569
  885SOL     OW 6950   6.826   1.242   1.257
  885SOL    HW1 6951   6.869   1.223   1.169
  885SOL    HW2 6952   6.743   1.296   1.244
  886SOL     OW 6953   1.808   8.285   3.475
  886SOL    HW1 6954   1.821   8.383   3.488
  886SOL    HW2 6955   1.778   8.243   3.561
  887SOL     OW 6956   5.386   0.817   3.552
  887SOL    HW1 6957   5.461   0.848   3.493
  887SOL    HW2 6958   5.301   0.814   3.499
  888SOL     OW 6959   9.934   1.658   6.027
  888SOL    HW1 6960   9.922   1.678   6.124
  888SOL    HW2 6961   9.876   1.580   6.001
  889SOL     OW 6962   8.803   6.611   2.071
  889SOL    HW1 6963   8.777   6.646   1.981
  889SOL    HW2 6964   8.770   6.673   2.142
  890SOL     OW 6965   8.714   6.551   2.513
  890SOL    HW1 6966   8.765   6.481   2.462
  890SOL    HW2 6967   8.681   6.511   2.598
  891SOL     OW 6968   7.235   0.926   1.820
  891SOL    HW1 6969   7.238   0.918   1.919
  891SOL    HW2 6970   7.258   1.019   1.792
  892SOL     OW 6971   1.106   6.126   5.405
  892SOL    HW1 6972   1.038   6.126   5.478
  892SOL    HW2 6973   1.078   6.063   5.333
  893SOL     OW 6974   2.600   5.368   2.498
  893SOL    HW1 6975   2.528   5.316   2.452
  893SOL    HW2 6976   2.604   5.461   2.460
  894SOL     OW 6977   2.560   6.073   2.808
  894SOL    HW1 6978   2.568   6.166   2.774
  894SOL    HW2 6979   2.645   6.023   2.790
  895SOL     OW 6980   7.101   1.404   2.123
  895SOL    HW1 6981   7.048   1.487   2.105
  895SOL    HW2 6982   7.041   1.324   2.120
  896SOL     OW 6983   6.655   1.360   7.405
  896SOL    HW1 6984   6.630   1.381   7.311
  896SOL    HW2 6985   6.651   1.262   7.420
  897SOL     OW 6986   2.567   1.097   0.512
  897SOL    HW1 6987   2.470   1.121   0.525
  897SOL    HW2 6988   2.577   1.046   0.427
  898SOL     OW 6989   2.143   0.893   4.669
  898SOL    HW1 6990   2.127   0.863   4.575
  898SOL    HW2 6991   2.143   0.814   4.731
  899SOL     OW 6992   9.646   5.289   2.833
  899SOL    HW1 6993   9.668   5.381   2.864
  899SOL    HW2 6994   9.651   5.225   2.910
  900SOL     OW 6995   0.984   4.068   3.336
  900SOL    HW1 6996   0.980   4.051   3.237
  900SOL    HW2 6997   1.064   4.021   3.374
  901SOL     OW 6998   1.587   8.644   6.262
  901SOL    HW1 6999   1.675   8.597   6.275
  901SOL    HW2 7000   1.530   8.591   6.199
  902SOL     OW 7001   8.651  10.212   7.097
  902SOL    HW1 7002   8.576  10.169   7.147
  902SOL    HW2 7003   8.720  10.142   7.075
  903SOL     OW 7004   4.544   1.075   1.177
  903SOL    HW1 7005   4.636   1.100   1.208
  903SOL    HW2 7006   4.529   1.113   1.085
  904SOL     OW 7007   2.987   8.376   6.514
  904SOL    HW1 7008   2.948   8.380   6.606
  904SOL    HW2 7009   2.965   8.460   6.465
  905SOL     OW 7010   4.506   3.773   2.141
  905SOL    HW1 7011   4.410   3.797   2.127
  905SOL    HW2 7012   4.551   3.761   2.053
  906SOL     OW 7013   6.966   4.671   0.025
  906SOL    HW1 7014   6.910   4.707  -0.050
  906SOL    HW2 7015   6.926   4.698   0.112
  907SOL     OW 7016   8.017   1.898   3.523
  907SOL    HW1 7017   7.955   1.866   3.452
  907SOL    HW2 7018   8.069   1.976   3.489
  908SOL     OW 7019   2.338   9.202   0.804
  908SOL    HW1 7020   2.395   9.252   0.738
  908SOL    HW2 7021   2.242   9.211   0.778
  909SOL     OW 7022   6.584   1.552   2.169
  909SOL    HW1 7023   6.563   1.552   2.071
  909SOL    HW2 7024   6.501   1.535   2.221
  910SOL     OW 7025   4.887   5.059   4.863
  910SOL    HW1 7026   4.913   5.154   4.880
  910SOL    HW2 7027   4.967   5.007   4.832
  911SOL     OW 7028   2.453   9.259   1.421
  911SOL    HW1 7029   2.442   9.317   1.501
  911SOL    HW2 7030   2.411   9.170   1.438
  912SOL     OW 7031   2.395   7.415   1.449
  912SOL    HW1 7032   2.491   7.408   1.423
  912SOL    HW2 7033   2.338   7.402   1.368
  913SOL     OW 7034  10.568   8.686   3.236
  913SOL    HW1 7035  10.664   8.710   3.220
  913SOL    HW2 7036  10.544   8.605   3.183
  914SOL     OW 7037   3.078   1.603   1.977
  914SOL    HW1 7038   3.121   1.669   1.915
  914SOL    HW2 7039   2.995   1.644   2.015
  915SOL     OW 7040   7.199   2.708   6.529
  915SOL    HW1 7041   7.224   2.752   6.615
  915SOL    HW2 7042   7.101   2.687   6.528
  916SOL     OW 7043   1.160   3.339   6.302
  916SOL    HW1 7044   1.218   3.351   6.221
  916SOL    HW2 7045   1.204   3.382   6.381
  917SOL     OW 7046   7.853   9.797   0.337
  917SOL    HW1 7047   7.942   9.842   0.326
  917SOL    HW2 7048   7.782   9.867   0.345
  918SOL     OW 7049   0.659   8.692   4.613
  918SOL    HW1 7050   0.562   8.716   4.615
  918SOL    HW2 7051   0.714   8.775   4.614
  919SOL     OW 7052   7.684   6.076   2.489
  919SOL    HW1 7053   7.714   6.170   2.469
  919SOL    HW2 7054   7.613   6.050   2.423
  920SOL     OW 7055   4.773   7.689   5.165
  920SOL    HW1 7056   4.851   7.664   5.107
  920SOL    HW2 7057   4.698   7.625   5.150
  921SOL     OW 7058   9.022   4.936   5.707
  921SOL    HW1 7059   9.027   4.981   5.618
  921SOL    HW2 7060   8.948   4.977   5.761
  922SOL     OW 7061   9.363   2.816   0.861
  922SOL    HW1 7062   9.461   2.800   0.850
  922SOL    HW2 7063   9.313   2.770   0.787
  923SOL     OW 7064   5.419   4.145   4.908
  923SOL    HW1 7065   5.492   4.208   4.936
  923SOL    HW2 7066   5.334   4.196   4.897
  924SOL     OW 7067   2.408   7.765   6.825
  924SOL    HW1 7068   2.323   7.784   6.875
  924SOL    HW2 7069   2.479   7.829   6.853
  925SOL     OW 7070   3.074   9.720   2.729
  925SOL    HW1 7071   3.092   9.816   2.706
  925SOL    HW2 7072   3.010   9.681   2.662
  926SOL     OW 7073   1.366   9.225   7.137
  926SOL    HW1 7074   1.456   9.255   7.104
  926SOL    HW2 7075   1.354   9.127   7.120
  927SOL     OW 7076   5.182   0.433   7.325
  927SOL    HW1 7077   5.226   0.471   7.244
  927SOL    HW2 7078   5.184   0.333   7.320
  928SOL     OW 7079   1.046  10.281   4.684
  928SOL    HW1 7080   1.038  10.273   4.584
  928SOL    HW2 7081   0.985  10.353   4.716
  929SOL     OW 7082   1.968   5.448   1.266
  929SOL    HW1 7083   1.887   5.468   1.211
  929SOL    HW2 7084   1.966   5.503   1.350
  930SOL     OW 7085   8.035  10.448   0.990
  930SOL    HW1 7086   8.072  10.357   0.975
  930SOL    HW2 7087   8.008  10.488   0.902
  931SOL     OW 7088   4.839   2.487   7.369
  931SOL    HW1 7089   4.864   2.506   7.464
  931SOL    HW2 7090   4.777   2.408   7.365
  932SOL     OW 7091   4.139   3.908   0.653
  932SOL    HW1 7092   4.236   3.883   0.660
  932SOL    HW2 7093   4.110   3.901   0.557
  933SOL     OW 7094   1.471  10.438   3.636
  933SOL    HW1 7095   1.566  10.461   3.656
  933SOL    HW2 7096   1.431  10.390   3.714
  934SOL     OW 7097   1.564   4.780   4.663
  934SOL    HW1 7098   1.573   4.759   4.566
  934SOL    HW2 7099   1.522   4.702   4.710
  935SOL     OW 7100   2.385   8.331   6.537
  935SOL    HW1 7101   2.417   8.299   6.448
  935SOL    HW2 7102   2.371   8.430   6.534
  936SOL     OW 7103   7.928   4.699   4.651
  936SOL    HW1 7104   7.832   4.698   4.622
  936SOL    HW2 7105   7.964   4.792   4.644
  937SOL     OW 7106   6.278   2.065   1.931
  937SOL    HW1 7107   6.212   1.991   1.939
  937SOL    HW2 7108   6.353   2.037   1.870
  938SOL     OW 7109   4.810   5.169   4.404
  938SOL    HW1 7110   4.868   5.162   4.322
  938SOL    HW2 7111   4.719   5.200   4.377
  939SOL     OW 7112   1.511   0.503   1.766
  939SOL    HW1 7113   1.577   0.531   1.835
  939SOL    HW2 7114   1.428   0.469   1.811
  940SOL     OW 7115   3.326   0.427   3.625
  940SOL    HW1 7116   3.262   0.474   3.685
  940SOL    HW2 7117   3.344   0.483   3.544
  941SOL     OW 7118   1.193   0.432   4.225
  941SOL    HW1 7119   1.242   0.389   4.149
  941SOL    HW2 7120   1.124   0.494   4.188
  942SOL     OW 7121   9.538   1.500   2.863
  942SOL    HW1 7122   9.584   1.572   2.811
  942SOL    HW2 7123   9.570   1.410   2.832
  943SOL     OW 7124   0.096   3.248   4.827
  943SOL    HW1 7125   0.137   3.316   4.887
  943SOL    HW2 7126   0.045   3.181   4.881
  944SOL     OW 7127   2.235   4.281   4.982
  944SOL    HW1 7128   2.199   4.362   5.029
  944SOL    HW2 7129   2.322   4.303   4.938
  945SOL     OW 7130   2.179   9.622   1.377
  945SOL    HW1 7131   2.162   9.523   1.377
  945SOL    HW2 7132   2.221   9.650   1.291
  946SOL     OW 7133   9.104   0.179   5.717
  946SOL    HW1 7134   9.028   0.173   5.781
  946SOL    HW2 7135   9.087   0.253   5.652
  947SOL     OW 7136   8.545   9.840   3.774
  947SOL    HW1 7137   8.636   9.864   3.740
  947SOL    HW2 7138   8.519   9.905   3.846
  948SOL     OW 7139   1.137   5.543   3.609
  948SOL    HW1 7140   1.052   5.491   3.617
  948SOL    HW2 7141   1.211   5.483   3.577
  949SOL     OW 7142   6.900  10.271   1.104
  949SOL    HW1 7143   6.925  10.218   1.185
  949SOL    HW2 7144   6.916  10.216   1.022
  950SOL     OW 7145   7.171  10.285   6.065
  950SOL    HW1 7146   7.157  10.311   5.969
  950SOL    HW2 7147   7.083  10.290   6.114
  951SOL     OW 7148   5.976   3.400   4.730
  951SOL    HW1 7149   5.995   3.482   4.783
  951SOL    HW2 7150   5.910   3.422   4.658
  952SOL     OW 7151   7.432   1.135   5.066
  952SOL    HW1 7152   7.424   1.234   5.057
  952SOL    HW2 7153   7.343   1.092   5.049
  953SOL     OW 7154   2.204   1.779   1.748
  953SOL    HW1 7155   2.196   1.855   1.813
  953SOL    HW2 7156   2.116   1.763   1.705
  954SOL     OW 7157   1.791   8.203   0.142
  954SOL    HW1 7158   1.804   8.111   0.106
  954SOL    HW2 7159   1.878   8.253   0.140
  955SOL     OW 7160   9.352   5.902   3.250
  955SOL    HW1 7161   9.276   5.838   3.237
  955SOL    HW2 7162   9.340   5.981   3.190
  956SOL     OW 7163   1.672   2.575   1.567
  956SOL    HW1 7164   1.669   2.594   1.469
  956SOL    HW2 7165   1.745   2.628   1.610
  957SOL     OW 7166   4.789   1.821   3.524
  957SOL    HW1 7167   4.788   1.762   3.604
  957SOL    HW2 7168   4.707   1.879   3.524
  958SOL     OW 7169   5.923   3.744   1.935
  958SOL    HW1 7170   5.874   3.827   1.961
  958SOL    HW2 7171   5.860   3.666   1.934
  959SOL     OW 7172   9.031   6.966   2.070
  959SOL    HW1 7173   8.948   6.915   2.048
  959SOL    HW2 7174   9.017   7.063   2.048
  960SOL     OW 7175   1.167   5.172   1.769
  960SOL    HW1 7176   1.105   5.094   1.763
  960SOL    HW2 7177   1.213   5.185   1.681
  961SOL     OW 7178   5.716   7.591   5.639
  961SOL    HW1 7179   5.797   7.541   5.609
  961SOL    HW2 7180   5.638   7.566   5.582
  962SOL     OW 7181   6.873   9.409   1.741
  962SOL    HW1 7182   6.897   9.312   1.733
  962SOL    HW2 7183   6.949   9.458   1.782
  963SOL     OW 7184   2.623   4.395   3.574
  963SOL    HW1 7185   2.685   4.341   3.632
  963SOL    HW2 7186   2.651   4.491   3.577
  964SOL     OW 7187   1.777   4.157   2.825
  964SOL    HW1 7188   1.685   4.184   2.855
  964SOL    HW2 7189   1.814   4.226   2.763
  965SOL     OW 7190   3.830   4.810   3.770
  965SOL    HW1 7191   3.769   4.788   3.693
  965SOL    HW2 7192   3.805   4.754   3.849
  966SOL     OW 7193   1.656   3.706   4.231
  966SOL    HW1 7194   1.699   3.794   4.252
  966SOL    HW2 7195   1.630   3.660   4.316
  967SOL     OW 7196   2.953   4.677   4.226
  967SOL    HW1 7197   3.029   4.648   4.168
  967SOL    HW2 7198   2.909   4.757   4.186
  968SOL     OW 7199   2.866   2.656   5.224
  968SOL    HW1 7200   2.941   2.708   5.183
  968SOL    HW2 7201   2.841   2.580   5.164
  969SOL     OW 7202  10.509   7.557   2.792
  969SOL    HW1 7203  10.593   7.504   2.802
  969SOL    HW2 7204  10.444   7.531   2.863
  970SOL     OW 7205   9.895   2.516   1.984
  970SOL    HW1 7206   9.938   2.604   1.999
  970SOL    HW2 7207   9.915   2.455   2.061
  971SOL     OW 7208   7.137   4.105   6.009
  971SOL    HW1 7209   7.083   4.172   6.060
  971SOL    HW2 7210   7.149   4.023   6.065
  972SOL     OW 7211   8.794   6.382   7.078
  972SOL    HW1 7212   8.782   6.418   7.170
  972SOL    HW2 7213   8.887   6.346   7.068
  973SOL     OW 7214   2.291   6.738   4.575
  973SOL    HW1 7215   2.369   6.676   4.576
  973SOL    HW2 7216   2.316   6.825   4.532
  974SOL     OW 7217   0.221   5.577   2.098
  974SOL    HW1 7218   0.164   5.504   2.059
  974SOL    HW2 7219   0.215   5.575   2.197
  975SOL     OW 7220   8.411   1.861   6.998
  975SOL    HW1 7221   8.430   1.863   7.096
  975SOL    HW2 7222   8.337   1.926   6.977
  976SOL     OW 7223   6.633   0.894   6.015
  976SOL    HW1 7224   6.707   0.894   5.947
  976SOL    HW2 7225   6.665   0.853   6.100
  977SOL     OW 7226   4.114   0.446   0.963
  977SOL    HW1 7227   4.214   0.447   0.969
  977SOL    HW2 7228   4.082   0.522   0.907
  978SOL     OW 7229   4.912   2.408   4.082
  978SOL    HW1 7230   4.959   2.330   4.041
  978SOL    HW2 7231   4.888   2.386   4.176
  979SOL     OW 7232   0.223   5.691   3.183
  979SOL    HW1 7233   0.282   5.767   3.157
  979SOL    HW2 7234   0.151   5.680   3.115
  980SOL     OW 7235   4.189   1.792   1.249
  980SOL    HW1 7236   4.115   1.748   1.301
  980SOL    HW2 7237   4.191   1.755   1.157
  981SOL     OW 7238   9.998   8.402   7.123
  981SOL    HW1 7239  10.042   8.478   7.075
  981SOL    HW2 7240   9.964   8.435   7.211
  982SOL     OW 7241   0.261   6.610   1.134
  982SOL    HW1 7242   0.199   6.637   1.060
  982SOL    HW2 7243   0.302   6.521   1.113
  983SOL     OW 7244   7.802   8.998   1.690
  983SOL    HW1 7245   7.879   9.030   1.635
  983SOL    HW2 7246   7.824   9.011   1.787
  984SOL     OW 7247  10.169   9.795   4.775
  984SOL    HW1 7248  10.123   9.773   4.689
  984SOL    HW2 7249  10.156   9.892   4.796
  985SOL     OW 7250   6.504   1.220   1.736
  985SOL    HW1 7251   6.498   1.287   1.662
  985SOL    HW2 7252   6.569   1.252   1.805
  986SOL     OW 7253   9.293   2.158   7.485
  986SOL    HW1 7254   9.214   2.193   7.536
  986SOL    HW2 7255   9.348   2.100   7.545
  987SOL     OW 7256   2.396   5.659   1.115
  987SOL    HW1 7257   2.330   5.585   1.102
  987SOL    HW2 7258   2.478   5.639   1.062
  988SOL     OW 7259   0.298   6.206   5.882
  988SOL    HW1 7260   0.222   6.271   5.880
  988SOL    HW2 7261   0.263   6.113   5.871
  989SOL     OW 7262   8.744   0.721   7.384
  989SOL    HW1 7263   8.727   0.679   7.473
  989SOL    HW2 7264   8.687   0.676   7.315
  990SOL     OW 7265   3.803   2.445   2.865
  990SOL    HW1 7266   3.844   2.397   2.942
  990SOL    HW2 7267   3.703   2.433   2.867
  991SOL     OW 7268   5.515   1.160   3.956
  991SOL    HW1 7269   5.554   1.252   3.961
  991SOL    HW2 7270   5.456   1.153   3.876
  992SOL     OW 7271   9.734   1.366   3.275
  992SOL    HW1 7272   9.661   1.420   3.233
  992SOL    HW2 7273   9.695   1.284   3.317
  993SOL     OW 7274   9.905  10.269   7.452
  993SOL    HW1 7275   9.869  10.176   7.443
  993SOL    HW2 7276   9.839  10.325   7.501
  994SOL     OW 7277   3.068   7.068   4.573
  994SOL    HW1 7278   3.086   7.069   4.475
  994SOL    HW2 7279   3.138   7.122   4.620
  995SOL     OW 7280   2.253   8.936   7.045
  995SOL    HW1 7281   2.314   8.864   7.076
  995SOL    HW2 7282   2.170   8.895   7.007
  996SOL     OW 7283   8.955   6.275   1.392
  996SOL    HW1 7284   8.996   6.303   1.479
  996SOL    HW2 7285   8.976   6.179   1.375
  997SOL     OW 7286   5.097   4.880   2.399
  997SOL    HW1 7287   5.071   4.976   2.401
  997SOL    HW2 7288   5.116   4.848   2.492
  998SOL     OW 7289   8.269   3.246   1.500
  998SOL    HW1 7290   8.330   3.309   1.452
  998SOL    HW2 7291   8.185   3.234   1.446
  999SOL     OW 7292   7.331   5.568   1.397
  999SOL    HW1 7293   7.236   5.561   1.367
  999SOL    HW2 7294   7.347   5.659   1.435
 1000SOL     OW 7295   1.045   3.095   6.234
 1000SOL    HW1 7296   1.080   3.054   6.319
 1000SOL    HW2 7297   1.050   3.195   6.240
 1001SOL     OW 7298   7.064   4.624   5.461
 1001SOL    HW1 7299   7.034   4.631   5.366
 1001SOL    HW2 7300   7.123   4.701   5.484
 1002SOL     OW 7301  10.228   0.296   6.018
 1002SOL    HW1 7302  10.292   0.371   5.998
 1002SOL    HW2 7303  10.162   0.287   5.944
 1003SOL     OW 7304   4.495   7.936   3.988
 1003SOL    HW1 7305   4.523   8.031   3.979
 1003SOL    HW2 7306   4.523   7.885   3.906
 1004SOL     OW 7307   2.381   2.388   0.434
 1004SOL    HW1 7308   2.377   2.486   0.411
 1004SOL    HW2 7309   2.354   2.375   0.529
 1005SOL     OW 7310   4.267   9.588   1.620
 1005SOL    HW1 7311   4.206   9.657   1.659
 1005SOL    HW2 7312   4.352   9.585   1.672
 1006SOL     OW 7313   0.749   7.832   6.564
 1006SOL    HW1 7314   0.792   7.918   6.537
 1006SOL    HW2 7315   0.727   7.836   6.662
 1007SOL     OW 7316   0.579   1.000   6.032
 1007SOL    HW1 7317   0.531   0.921   6.070
 1007SOL    HW2 7318   0.526   1.083   6.050
 1008SOL     OW 7319   4.957   3.634   0.182
 1008SOL    HW1 7320   5.014   3.568   0.230
 1008SOL    HW2 7321   4.921   3.701   0.247
 1009SOL     OW 7322   9.447   0.273   3.248
 1009SOL    HW1 7323   9.365   0.301   3.199
 1009SOL    HW2 7324   9.476   0.346   3.309
 1010SOL     OW 7325   7.112   3.154   1.120
 1010SOL    HW1 7326   7.038   3.221   1.111
 1010SOL    HW2 7327   7.104   3.108   1.209
 1011SOL     OW 7328   8.130   1.984   4.816
 1011SOL    HW1 7329   8.093   2.068   4.857
 1011SOL    HW2 7330   8.209   1.954   4.869
 1012SOL     OW 7331   8.576   2.264   6.483
 1012SOL    HW1 7332   8.668   2.225   6.494
 1012SOL    HW2 7333   8.582   2.364   6.479
 1013SOL     OW 7334   7.240   3.285   4.652
 1013SOL    HW1 7335   7.289   3.206   4.690
 1013SOL    HW2 7336   7.306   3.353   4.620
 1014SOL     OW 7337   6.444   5.327   5.288
 1014SOL    HW1 7338   6.489   5.239   5.307
 1014SOL    HW2 7339   6.512   5.400   5.292
 1015SOL     OW 7340   5.897   2.511   5.736
 1015SOL    HW1 7341   5.857   2.543   5.650
 1015SOL    HW2 7342   5.965   2.441   5.717
 1016SOL     OW 7343   1.803   7.780   1.981
 1016SOL    HW1 7344   1.791   7.808   2.076
 1016SOL    HW2 7345   1.899   7.789   1.955
 1017SOL     OW 7346   9.004   2.765   0.898
 1017SOL    HW1 7347   9.066   2.735   0.825
 1017SOL    HW2 7348   8.909   2.751   0.869
 1018SOL     OW 7349   1.615   7.669   3.142
 1018SOL    HW1 7350   1.559   7.586   3.151
 1018SOL    HW2 7351   1.569   7.732   3.079
 1019SOL     OW 7352   8.065   9.405   0.500
 1019SOL    HW1 7353   8.140   9.353   0.541
 1019SOL    HW2 7354   8.075   9.502   0.523
 1020SOL     OW 7355   6.402   2.216   2.983
 1020SOL    HW1 7356   6.341   2.278   2.935
 1020SOL    HW2 7357   6.496   2.231   2.954
 1021SOL     OW 7358   3.352  10.194   3.061
 1021SOL    HW1 7359   3.434  10.174   3.008
 1021SOL    HW2 7360   3.285  10.240   3.003
 1022SOL     OW 7361   0.578  10.523   1.399
 1022SOL    HW1 7362   0.652  10.486   1.344
 1022SOL    HW2 7363   0.493  10.474   1.378
 1023SOL     OW 7364   3.701   1.440   1.313
 1023SOL    HW1 7365   3.781   1.420   1.256
 1023SOL    HW2 7366   3.654   1.354   1.335
 1024SOL     OW 7367   9.101   6.859   3.917
 1024SOL    HW1 7368   9.191   6.815   3.927
 1024SOL    HW2 7369   9.108   6.955   3.943
 1025SOL     OW 7370   1.617  10.509   0.806
 1025SOL    HW1 7371   1.630  10.551   0.716
 1025SOL    HW2 7372   1.519  10.506   0.827
 1026SOL     OW 7373   6.466   9.673   0.080
 1026SOL    HW1 7374   6.460   9.592   0.138
 1026SOL    HW2 7375   6.507   9.748   0.131
 1027SOL     OW 7376   2.069   6.843   0.864
 1027SOL    HW1 7377   1.971   6.848   0.845
 1027SOL    HW2 7378   2.103   6.752   0.839
 1028SOL     OW 7379   8.141   5.774   3.103
 1028SOL    HW1 7380   8.098   5.818   3.182
 1028SOL    HW2 7381   8.174   5.683   3.128
 1029SOL     OW 7382   4.462   4.289   2.968
 1029SOL    HW1 7383   4.431   4.236   2.889
 1029SOL    HW2 7384   4.526   4.234   3.022
 1030SOL     OW 7385   9.534   7.842   6.863
 1030SOL    HW1 7386   9.573   7.913   6.922
 1030SOL    HW2 7387   9.520   7.758   6.916
 1031SOL     OW 7388   7.846   0.103   2.968
 1031SOL    HW1 7389   7.854   0.161   3.050
 1031SOL    HW2 7390   7.810   0.013   2.995
 1032SOL     OW 7391   7.654   8.181   1.608
 1032SOL    HW1 7392   7.644   8.197   1.510
 1032SOL    HW2 7393   7.744   8.142   1.627
 1033SOL     OW 7394   6.836  10.483   5.352
 1033SOL    HW1 7395   6.913  10.434   5.311
 1033SOL    HW2 7396   6.870  10.562   5.403
 1034SOL     OW 7397   9.694   4.407   3.981
 1034SOL    HW1 7398   9.681   4.495   3.934
 1034SOL    HW2 7399   9.628   4.400   4.055
 1035SOL     OW 7400  10.172   5.365   5.467
 1035SOL    HW1 7401  10.080   5.395   5.494
 1035SOL    HW2 7402  10.217   5.438   5.415
 1036SOL     OW 7403   1.027   0.271   6.894
 1036SOL    HW1 7404   1.063   0.179   6.912
 1036SOL    HW2 7405   0.930   0.265   6.872
 1037SOL     OW 7406   0.690   7.176   4.134
 1037SOL    HW1 7407   0.649   7.178   4.042
 1037SOL    HW2 7408   0.779   7.221   4.132
 1038SOL     OW 7409   5.322   7.027   5.063
 1038SOL    HW1 7410   5.305   6.957   5.133
 1038SOL    HW2 7411   5.420   7.034   5.045
 1039SOL     OW 7412   2.148   3.724   6.996
 1039SOL    HW1 7413   2.050   3.706   6.991
 1039SOL    HW2 7414   2.163   3.811   7.043
 1040SOL     OW 7415  10.516   6.408   0.318
 1040SOL    HW1 7416  10.581   6.335   0.339
 1040SOL    HW2 7417  10.483   6.396   0.224
 1041SOL     OW 7418  10.074   8.872   6.119
 1041SOL    HW1 7419  10.060   8.823   6.205
 1041SOL    HW2 7420  10.130   8.954   6.136
 1042SOL     OW 7421   0.259   6.389   3.117
 1042SOL    HW1 7422   0.268   6.437   3.204
 1042SOL    HW2 7423   0.271   6.453   3.042
 1043SOL     OW 7424   7.942   9.395   0.261
 1043SOL    HW1 7425   7.987   9.361   0.344
 1043SOL    HW2 7426   7.854   9.436   0.285
 1044SOL     OW 7427   5.567   5.725   2.238
 1044SOL    HW1 7428   5.642   5.696   2.297
 1044SOL    HW2 7429   5.516   5.799   2.282
 1045SOL     OW 7430   0.372   3.511   0.567
 1045SOL    HW1 7431   0.307   3.435   0.570
 1045SOL    HW2 7432   0.419   3.511   0.479
 1046SOL     OW 7433   8.243   3.397   2.089
 1046SOL    HW1 7434   8.229   3.342   2.171
 1046SOL    HW2 7435   8.340   3.418   2.078
 1047SOL     OW 7436   8.852   4.807   1.605
 1047SOL    HW1 7437   8.765   4.814   1.654
 1047SOL    HW2 7438   8.834   4.782   1.510
 1048SOL     OW 7439   9.331   7.438   4.108
 1048SOL    HW1 7440   9.241   7.427   4.152
 1048SOL    HW2 7441   9.349   7.357   4.051
 1049SOL     OW 7442  10.399   8.945   7.296
 1049SOL    HW1 7443  10.347   8.861   7.280
 1049SOL    HW2 7444  10.488   8.938   7.250
 1050SOL     OW 7445   4.516   6.588   3.600
 1050SOL    HW1 7446   4.588   6.655   3.621
 1050SOL    HW2 7447   4.446   6.630   3.543
 1051SOL     OW 7448   6.370   3.461   5.053
 1051SOL    HW1 7449   6.411   3.396   5.117
 1051SOL    HW2 7450   6.272   3.443   5.046
 1052SOL     OW 7451   5.314   6.579   4.648
 1052SOL    HW1 7452   5.340   6.670   4.682
 1052SOL    HW2 7453   5.325   6.576   4.549
 1053SOL     OW 7454   0.252   4.795   1.252
 1053SOL    HW1 7455   0.296   4.829   1.335
 1053SOL    HW2 7456   0.254   4.867   1.182
 1054SOL     OW 7457   0.831   1.322   0.868
 1054SOL    HW1 7458   0.825   1.368   0.957
 1054SOL    HW2 7459   0.924   1.329   0.834
 1055SOL     OW 7460   1.048   3.516   6.032
 1055SOL    HW1 7461   1.111   3.591   6.051
 1055SOL    HW2 7462   1.087   3.455   5.964
 1056SOL     OW 7463   7.242   3.878   6.773
 1056SOL    HW1 7464   7.292   3.869   6.687
 1056SOL    HW2 7465   7.277   3.956   6.825
 1057SOL     OW 7466   3.753   1.585   0.902
 1057SOL    HW1 7467   3.692   1.588   0.823
 1057SOL    HW2 7468   3.823   1.515   0.887
 1058SOL     OW 7469   7.028   2.808   1.015
 1058SOL    HW1 7470   7.102   2.798   1.082
 1058SOL    HW2 7471   6.940   2.801   1.062
 1059SOL     OW 7472   0.888   4.037   2.356
 1059SOL    HW1 7473   0.803   4.082   2.326
 1059SOL    HW2 7474   0.934   4.096   2.422
 1060SOL     OW 7475   4.242   2.373   2.697
 1060SOL    HW1 7476   4.285   2.345   2.612
 1060SOL    HW2 7477   4.144   2.387   2.682
 1061SOL     OW 7478   9.679   6.222   4.787
 1061SOL    HW1 7479   9.647   6.273   4.707
 1061SOL    HW2 7480   9.663   6.276   4.869
 1062SOL     OW 7481   7.736   5.965   0.641
 1062SOL    HW1 7482   7.710   5.885   0.695
 1062SOL    HW2 7483   7.832   5.988   0.661
 1063SOL     OW 7484   1.746   3.550   2.009
 1063SOL    HW1 7485   1.729   3.458   2.045
 1063SOL    HW2 7486   1.668   3.579   1.954
 1064SOL     OW 7487   2.169   7.982   7.263
 1064SOL    HW1 7488   2.074   8.014   7.268
 1064SOL    HW2 7489   2.223   8.027   7.333
 1065SOL     OW 7490   9.558   2.744   0.336
 1065SOL    HW1 7491   9.624   2.676   0.304
 1065SOL    HW2 7492   9.560   2.823   0.274
 1066SOL     OW 7493   0.602   5.143   4.098
 1066SOL    HW1 7494   0.575   5.237   4.077
 1066SOL    HW2 7495   0.528   5.081   4.072
 1067SOL     OW 7496   7.005   6.021   0.516
 1067SOL    HW1 7497   7.015   5.922   0.517
 1067SOL    HW2 7498   7.094   6.063   0.495
 1068SOL     OW 7499   0.523   3.104   3.057
 1068SOL    HW1 7500   0.574   3.029   3.015
 1068SOL    HW2 7501   0.491   3.076   3.147
 1069SOL     OW 7502   7.049   5.179   0.045
 1069SOL    HW1 7503   6.976   5.150  -0.018
 1069SOL    HW2 7504   7.086   5.099   0.092
 1070SOL     OW 7505   6.645   0.646   0.164
 1070SOL    HW1 7506   6.695   0.561   0.153
 1070SOL    HW2 7507   6.657   0.703   0.083
 1071SOL     OW 7508   1.359   4.525   3.739
 1071SOL    HW1 7509   1.347   4.488   3.831
 1071SOL    HW2 7510   1.358   4.450   3.672
 1072SOL     OW 7511   9.097   8.029   6.796
 1072SOL    HW1 7512   9.079   8.093   6.721
 1072SOL    HW2 7513   9.012   8.014   6.848
 1073SOL     OW 7514   5.063   8.007   5.443
 1073SOL    HW1 7515   5.079   8.010   5.344
 1073SOL    HW2 7516   5.107   8.086   5.486
 1074SOL     OW 7517   3.978   6.022   0.886
 1074SOL    HW1 7518   3.930   6.109   0.874
 1074SOL    HW2 7519   4.013   5.990   0.798
 1075SOL     OW 7520   1.857   3.906   6.134
 1075SOL    HW1 7521   1.899   3.996   6.148
 1075SOL    HW2 7522   1.858   3.855   6.220
 1076SOL     OW 7523   3.488   8.670   0.510
 1076SOL    HW1 7524   3.498   8.737   0.436
 1076SOL    HW2 7525   3.450   8.585   0.474
 1077SOL     OW 7526   2.902   6.449   0.258
 1077SOL    HW1 7527   2.878   6.359   0.295
 1077SOL    HW2 7528   2.892   6.518   0.329
 1078SOL     OW 7529   5.104  10.360   3.002
 1078SOL    HW1 7530   5.034  10.295   3.031
 1078SOL    HW2 7531   5.117  10.352   2.903
 1079SOL     OW 7532  10.249   5.140   5.860
 1079SOL    HW1 7533  10.196   5.225   5.860
 1079SOL    HW2 7534  10.274   5.116   5.765
 1080SOL     OW 7535   4.189   3.716   3.219
 1080SOL    HW1 7536   4.179   3.710   3.120
 1080SOL    HW2 7537   4.180   3.625   3.260
 1081SOL     OW 7538   6.825   4.231   1.616
 1081SOL    HW1 7539   6.782   4.289   1.686
 1081SOL    HW2 7540   6.921   4.260   1.604
 1082SOL     OW 7541  10.411   6.159   3.446
 1082SOL    HW1 7542  10.385   6.087   3.381
 1082SOL    HW2 7543  10.329   6.193   3.492
 1083SOL     OW 7544   2.299   8.904   3.601
 1083SOL    HW1 7545   2.225   8.841   3.578
 1083SOL    HW2 7546   2.297   8.982   3.538
 1084SOL     OW 7547   2.905   8.905   1.355
 1084SOL    HW1 7548   2.957   8.819   1.358
 1084SOL    HW2 7549   2.814   8.890   1.394
 1085SOL     OW 7550   8.306   3.298   0.030
 1085SOL    HW1 7551   8.267   3.233  -0.036
 1085SOL    HW2 7552   8.299   3.390  -0.008
 1086SOL     OW 7553   8.807   9.306   1.781
 1086SOL    HW1 7554   8.714   9.280   1.755
 1086SOL    HW2 7555   8.833   9.257   1.864
 1087SOL     OW 7556   7.303   1.633   6.917
 1087SOL    HW1 7557   7.395   1.604   6.940
 1087SOL    HW2 7558   7.247   1.639   7.000
 1088SOL     OW 7559   3.932   9.816   6.818
 1088SOL    HW1 7560   3.966   9.737   6.766
 1088SOL    HW2 7561   4.006   9.880   6.835
 1089SOL     OW 7562   7.042   4.519   1.851
 1089SOL    HW1 7563   7.051   4.564   1.762
 1089SOL    HW2 7564   7.132   4.504   1.891
 1090SOL     OW 7565   1.713   5.628   1.282
 1090SOL    HW1 7566   1.694   5.636   1.184
 1090SOL    HW2 7567   1.700   5.717   1.326
 1091SOL     OW 7568   3.068   0.024   2.423
 1091SOL    HW1 7569   3.138   0.081   2.465
 1091SOL    HW2 7570   3.024   0.074   2.349
 1092SOL     OW 7571   3.541   2.253   2.353
 1092SOL    HW1 7572   3.501   2.264   2.263
 1092SOL    HW2 7573   3.516   2.330   2.411
 1093SOL     OW 7574   6.709   0.225   5.158
 1093SOL    HW1 7575   6.808   0.211   5.159
 1093SOL    HW2 7576   6.684   0.290   5.229
 1094SOL     OW 7577   2.357   1.908   3.121
 1094SOL    HW1 7578   2.430   1.969   3.089
 1094SOL    HW2 7579   2.393   1.849   3.193
 1095SOL     OW 7580   3.083   2.212   0.509
 1095SOL    HW1 7581   3.078   2.134   0.571
 1095SOL    HW2 7582   3.033   2.289   0.548
 1096SOL     OW 7583   9.207   8.130   6.210
 1096SOL    HW1 7584   9.261   8.078   6.144
 1096SOL    HW2 7585   9.255   8.132   6.298
 1097SOL     OW 7586   7.906   5.951   1.618
 1097SOL    HW1 7587   7.806   5.949   1.628
 1097SOL    HW2 7588   7.947   5.888   1.685
 1098SOL     OW 7589   2.349  10.538   7.257
 1098SOL    HW1 7590   2.447  10.519   7.266
 1098SOL    HW2 7591   2.300  10.504   7.336
 1099SOL     OW 7592   8.602   7.886   0.086
 1099SOL    HW1 7593   8.547   7.849   0.161
 1099SOL    HW2 7594   8.597   7.986   0.087
 1100SOL     OW 7595   0.342   0.716   4.543
 1100SOL    HW1 7596   0.334   0.717   4.444
 1100SOL    HW2 7597   0.286   0.642   4.580
 1101SOL     OW 7598   8.342   1.737   5.350
 1101SOL    HW1 7599   8.277   1.688   5.291
 1101SOL    HW2 7600   8.434   1.727   5.313
 1102SOL     OW 7601   8.322   2.889   3.811
 1102SOL    HW1 7602   8.370   2.802   3.826
 1102SOL    HW2 7603   8.367   2.962   3.863
 1103SOL     OW 7604   2.858   1.006   5.411
 1103SOL    HW1 7605   2.850   0.914   5.373
 1103SOL    HW2 7606   2.867   1.000   5.511
 1104SOL     OW 7607   3.144   0.092   4.901
 1104SOL    HW1 7608   3.105   0.002   4.920
 1104SOL    HW2 7609   3.072   0.161   4.909
 1105SOL     OW 7610   4.305   7.378   0.704
 1105SOL    HW1 7611   4.361   7.302   0.672
 1105SOL    HW2 7612   4.209   7.351   0.703
 1106SOL     OW 7613   9.640   7.221   3.177
 1106SOL    HW1 7614   9.675   7.257   3.263
 1106SOL    HW2 7615   9.631   7.295   3.110
 1107SOL     OW 7616   7.767   2.026   6.541
 1107SOL    HW1 7617   7.761   2.112   6.490
 1107SOL    HW2 7618   7.726   1.953   6.487
 1108SOL     OW 7619   7.331   3.057   0.433
 1108SOL    HW1 7620   7.243   3.088   0.395
 1108SOL    HW2 7621   7.315   3.009   0.519
 1109SOL     OW 7622   6.326   4.181   1.052
 1109SOL    HW1 7623   6.361   4.089   1.037
 1109SOL    HW2 7624   6.232   4.175   1.086
 1110SOL     OW 7625   2.610   3.824   1.666
 1110SOL    HW1 7626   2.577   3.730   1.656
 1110SOL    HW2 7627   2.538   3.881   1.703
 1111SOL     OW 7628   0.394   5.292   2.163
 1111SOL    HW1 7629   0.456   5.366   2.136
 1111SOL    HW2 7630   0.441   5.230   2.226
 1112SOL     OW 7631   2.910   1.851   1.363
 1112SOL    HW1 7632   2.978   1.781   1.383
 1112SOL    HW2 7633   2.825   1.831   1.411
 1113SOL     OW 7634   8.407   7.560   4.068
 1113SOL    HW1 7635   8.313   7.586   4.046
 1113SOL    HW2 7636   8.447   7.630   4.128
 1114SOL     OW 7637   5.159   6.834   4.808
 1114SOL    HW1 7638   5.259   6.839   4.815
 1114SOL    HW2 7639   5.127   6.896   4.737
 1115SOL     OW 7640   1.833   0.363   6.078
 1115SOL    HW1 7641   1.850   0.269   6.048
 1115SOL    HW2 7642   1.826   0.422   5.998
 1116SOL     OW 7643  10.525   9.551   0.508
 1116SOL    HW1 7644  10.594   9.478   0.510
 1116SOL    HW2 7645  10.513   9.588   0.600
 1117SOL     OW 7646   6.991   0.323   3.391
 1117SOL    HW1 7647   6.998   0.299   3.294
 1117SOL    HW2 7648   6.941   0.409   3.401
 1118SOL     OW 7649   7.267   1.855   6.384
 1118SOL    HW1 7650   7.169   1.867   6.367
 1118SOL    HW2 7651   7.319   1.886   6.305
 1119SOL     OW 7652   5.748   4.092   0.582
 1119SOL    HW1 7653   5.669   4.097   0.643
 1119SOL    HW2 7654   5.720   4.053   0.494
 1120SOL     OW 7655   1.213  10.368   7.269
 1120SOL    HW1 7656   1.137  10.326   7.218
 1120SOL    HW2 7657   1.192  10.464   7.285
 1121SOL     OW 7658   0.026   4.248   6.750
 1121SOL    HW1 7659  -0.022   4.257   6.663
 1121SOL    HW2 7660   0.053   4.339   6.783
 1122SOL     OW 7661   7.324   5.809   1.505
 1122SOL    HW1 7662   7.312   5.907   1.487
 1122SOL    HW2 7663   7.369   5.798   1.594
 1123SOL     OW 7664   1.571   3.017   4.854
 1123SOL    HW1 7665   1.570   2.950   4.928
 1123SOL    HW2 7666   1.655   3.008   4.801
 1124SOL     OW 7667   0.880   6.614   0.752
 1124SOL    HW1 7668   0.922   6.584   0.666
 1124SOL    HW2 7669   0.785   6.641   0.735
 1125SOL     OW 7670   0.523   8.256   4.853
 1125SOL    HW1 7671   0.550   8.305   4.770
 1125SOL    HW2 7672   0.460   8.313   4.906
 1126SOL     OW 7673   6.215   2.586   1.856
 1126SOL    HW1 7674   6.211   2.685   1.852
 1126SOL    HW2 7675   6.196   2.548   1.765
 1127SOL     OW 7676   2.624   4.815   4.976
 1127SOL    HW1 7677   2.721   4.807   4.953
 1127SOL    HW2 7678   2.572   4.839   4.894
 1128SOL     OW 7679   6.443   3.424   2.359
 1128SOL    HW1 7680   6.423   3.396   2.264
 1128SOL    HW2 7681   6.421   3.349   2.421
 1129SOL     OW 7682   5.552   3.141   5.598
 1129SOL    HW1 7683   5.602   3.205   5.656
 1129SOL    HW2 7684   5.588   3.049   5.612
 1130SOL     OW 7685   5.230   5.113   1.297
 1130SOL    HW1 7686   5.266   5.021   1.307
 1130SOL    HW2 7687   5.186   5.142   1.382
 1131SOL     OW 7688   0.565   7.302   3.925
 1131SOL    HW1 7689   0.628   7.331   3.852
 1131SOL    HW2 7690   0.473   7.290   3.887
 1132SOL     OW 7691   9.464   2.356   7.428
 1132SOL    HW1 7692   9.408   2.276   7.449
 1132SOL    HW2 7693   9.555   2.344   7.468
 1133SOL     OW 7694   8.338   3.441   4.153
 1133SOL    HW1 7695   8.380   3.495   4.079
 1133SOL    HW2 7696   8.266   3.495   4.196
 1134SOL     OW 7697   6.294   2.553   4.327
 1134SOL    HW1 7698   6.308   2.454   4.322
 1134SOL    HW2 7699   6.203   2.576   4.292
 1135SOL     OW 7700  10.503  10.121   0.706
 1135SOL    HW1 7701  10.408  10.148   0.721
 1135SOL    HW2 7702  10.507  10.050   0.635
 1136SOL     OW 7703  10.232   4.338   0.995
 1136SOL    HW1 7704  10.222   4.437   1.003
 1136SOL    HW2 7705  10.265   4.315   0.903
 1137SOL     OW 7706   5.592   2.577   6.606
 1137SOL    HW1 7707   5.625   2.588   6.513
 1137SOL    HW2 7708   5.628   2.492   6.644
 1138SOL     OW 7709   7.504   7.706   0.722
 1138SOL    HW1 7710   7.568   7.774   0.757
 1138SOL    HW2 7711   7.554   7.625   0.692
 1139SOL     OW 7712   2.739   4.498   4.885
 1139SOL    HW1 7713   2.723   4.463   4.976
 1139SOL    HW2 7714   2.783   4.588   4.891
 1140SOL     OW 7715   4.571   6.038   6.254
 1140SOL    HW1 7716   4.534   6.120   6.297
 1140SOL    HW2 7717   4.647   6.062   6.194
 1141SOL     OW 7718   9.451   5.247   3.533
 1141SOL    HW1 7719   9.499   5.318   3.482
 1141SOL    HW2 7720   9.516   5.179   3.566
 1142SOL     OW 7721   5.686   4.327   1.049
 1142SOL    HW1 7722   5.753   4.280   0.991
 1142SOL    HW2 7723   5.734   4.383   1.117
 1143SOL     OW 7724   6.451   9.255   2.033
 1143SOL    HW1 7725   6.372   9.313   2.053
 1143SOL    HW2 7726   6.468   9.254   1.934
 1144SOL     OW 7727   5.394   2.814   3.210
 1144SOL    HW1 7728   5.381   2.824   3.309
 1144SOL    HW2 7729   5.332   2.876   3.162
 1145SOL     OW 7730   1.143   7.612   4.134
 1145SOL    HW1 7731   1.130   7.592   4.231
 1145SOL    HW2 7732   1.179   7.531   4.088
 1146SOL     OW 7733   5.519   7.452   1.230
 1146SOL    HW1 7734   5.539   7.445   1.133
 1146SOL    HW2 7735   5.585   7.398   1.282
 1147SOL     OW 7736   4.356   7.439   1.935
 1147SOL    HW1 7737   4.408   7.444   1.850
 1147SOL    HW2 7738   4.360   7.527   1.982
 1148SOL     OW 7739   9.794   2.706   2.457
 1148SOL    HW1 7740   9.888   2.739   2.448
 1148SOL    HW2 7741   9.751   2.750   2.537
 1149SOL     OW 7742   4.540   7.407   2.243
 1149SOL    HW1 7743   4.538   7.468   2.322
 1149SOL    HW2 7744   4.478   7.330   2.259
 1150SOL     OW 7745   8.815   2.248   4.127
 1150SOL    HW1 7746   8.754   2.286   4.058
 1150SOL    HW2 7747   8.894   2.206   4.081
 1151SOL     OW 7748   3.470   3.552   5.332
 1151SOL    HW1 7749   3.510   3.591   5.415
 1151SOL    HW2 7750   3.379   3.516   5.353
 1152SOL     OW 7751   9.310   6.042   0.715
 1152SOL    HW1 7752   9.380   5.985   0.758
 1152SOL    HW2 7753   9.271   5.994   0.637
 1153SOL     OW 7754   9.528   8.498   7.365
 1153SOL    HW1 7755   9.568   8.431   7.303
 1153SOL    HW2 7756   9.439   8.528   7.330
 1154SOL     OW 7757   0.283   4.497   4.907
 1154SOL    HW1 7758   0.370   4.461   4.940
 1154SOL    HW2 7759   0.276   4.594   4.931
 1155SOL     OW 7760   9.369   4.663   1.385
 1155SOL    HW1 7761   9.321   4.642   1.300
 1155SOL    HW2 7762   9.456   4.613   1.388
 1156SOL     OW 7763   6.823   0.654   1.816
 1156SOL    HW1 7764   6.917   0.685   1.800
 1156SOL    HW2 7765   6.766   0.732   1.841
 1157SOL     OW 7766   9.689   0.560   0.273
 1157SOL    HW1 7767   9.591   0.570   0.252
 1157SOL    HW2 7768   9.731   0.650   0.274
 1158SOL     OW 7769   7.804   2.361   2.121
 1158SOL    HW1 7770   7.877   2.312   2.170
 1158SOL    HW2 7771   7.730   2.297   2.101
 1159SOL     OW 7772   7.854   5.992   4.958
 1159SOL    HW1 7773   7.792   6.009   4.881
 1159SOL    HW2 7774   7.948   5.990   4.925
 1160SOL     OW 7775   9.663  10.586   2.978
 1160SOL    HW1 7776   9.617  10.671   3.003
 1160SOL    HW2 7777   9.623  10.510   3.030
 1161SOL     OW 7778  10.425   7.351   6.264
 1161SOL    HW1 7779  10.369   7.275   6.229
 1161SOL    HW2 7780  10.469   7.397   6.187
 1162SOL     OW 7781   6.427   5.545   1.187
 1162SOL    HW1 7782   6.441   5.517   1.282
 1162SOL    HW2 7783   6.372   5.628   1.186
 1163SOL     OW 7784   3.539   4.488   3.520
 1163SOL    HW1 7785   3.624   4.437   3.534
 1163SOL    HW2 7786   3.558   4.586   3.523
 1164SOL     OW 7787   4.820   4.204   4.470
 1164SOL    HW1 7788   4.724   4.179   4.478
 1164SOL    HW2 7789   4.844   4.215   4.373
 1165SOL     OW 7790   8.212   3.821   5.871
 1165SOL    HW1 7791   8.264   3.872   5.940
 1165SOL    HW2 7792   8.271   3.752   5.829
 1166SOL     OW 7793  10.345   1.231   1.114
 1166SOL    HW1 7794  10.368   1.165   1.043
 1166SOL    HW2 7795  10.263   1.282   1.088
 1167SOL     OW 7796   9.992   6.538   4.914
 1167SOL    HW1 7797  10.073   6.522   4.858
 1167SOL    HW2 7798   9.999   6.486   4.999
 1168SOL     OW 7799   4.590   5.820   5.463
 1168SOL    HW1 7800   4.627   5.760   5.534
 1168SOL    HW2 7801   4.579   5.913   5.500
 1169SOL     OW 7802   2.995   0.173   6.018
 1169SOL    HW1 7803   3.081   0.160   5.969
 1169SOL    HW2 7804   3.007   0.151   6.114
 1170SOL     OW 7805   1.989   7.683   3.110
 1170SOL    HW1 7806   1.924   7.747   3.069
 1170SOL    HW2 7807   1.948   7.641   3.191
 1171SOL     OW 7808   4.746   6.233   3.861
 1171SOL    HW1 7809   4.692   6.216   3.779
 1171SOL    HW2 7810   4.785   6.146   3.894
 1172SOL     OW 7811   3.912   1.958   0.527
 1172SOL    HW1 7812   3.965   2.035   0.492
 1172SOL    HW2 7813   3.854   1.988   0.603
 1173SOL     OW 7814  10.139   3.582   1.099
 1173SOL    HW1 7815  10.206   3.636   1.149
 1173SOL    HW2 7816  10.178   3.552   1.012
 1174SOL     OW 7817   9.101   1.522   0.096
 1174SOL    HW1 7818   9.009   1.513   0.058
 1174SOL    HW2 7819   9.143   1.605   0.061
 1175SOL     OW 7820   7.328   0.041   1.707
 1175SOL    HW1 7821   7.251  -0.011   1.745
 1175SOL    HW2 7822   7.411  -0.014   1.714
 1176SOL     OW 7823   7.575   5.890   6.370
 1176SOL    HW1 7824   7.481   5.923   6.367
 1176SOL    HW2 7825   7.604   5.881   6.465
 1177SOL     OW 7826   2.423   6.607   7.283
 1177SOL    HW1 7827   2.442   6.587   7.379
 1177SOL    HW2 7828   2.399   6.523   7.235
 1178SOL     OW 7829   5.968   5.177   3.903
 1178SOL    HW1 7830   5.987   5.178   3.805
 1178SOL    HW2 7831   6.047   5.140   3.952
 1179SOL     OW 7832   1.051   6.543   5.377
 1179SOL    HW1 7833   0.967   6.492   5.357
 1179SOL    HW2 7834   1.077   6.598   5.297
 1180SOL     OW 7835   0.559   3.428   7.056
 1180SOL    HW1 7836   0.650   3.406   7.019
 1180SOL    HW2 7837   0.489   3.378   7.005
 1181SOL     OW 7838   0.547   9.223   4.182
 1181SOL    HW1 7839   0.515   9.266   4.266
 1181SOL    HW2 7840   0.637   9.260   4.158
 1182SOL     OW 7841   3.286   6.660   1.464
 1182SOL    HW1 7842   3.382   6.641   1.488
 1182SOL    HW2 7843   3.251   6.587   1.406
 1183SOL     OW 7844   7.450   4.152   5.924
 1183SOL    HW1 7845   7.507   4.147   6.006
 1183SOL    HW2 7846   7.355   4.137   5.948
 1184SOL     OW 7847   2.662   1.524   4.390
 1184SOL    HW1 7848   2.749   1.565   4.363
 1184SOL    HW2 7849   2.616   1.486   4.309
 1185SOL     OW 7850   1.138   3.365   5.815
 1185SOL    HW1 7851   1.212   3.303   5.786
 1185SOL    HW2 7852   1.054   3.340   5.769
 1186SOL     OW 7853   2.592   8.266   6.327
 1186SOL    HW1 7854   2.548   8.322   6.256
 1186SOL    HW2 7855   2.670   8.218   6.287
 1187SOL     OW 7856   0.284   9.584   5.082
 1187SOL    HW1 7857   0.324   9.675   5.090
 1187SOL    HW2 7858   0.227   9.565   5.161
 1188SOL     OW 7859   1.328   9.066   4.350
 1188SOL    HW1 7860   1.365   9.150   4.390
 1188SOL    HW2 7861   1.393   9.027   4.285
 1189SOL     OW 7862   1.558   5.251   5.622
 1189SOL    HW1 7863   1.555   5.319   5.548
 1189SOL    HW2 7864   1.618   5.285   5.695
 1190SOL     OW 7865   2.672   9.869   0.596
 1190SOL    HW1 7866   2.616   9.817   0.660
 1190SOL    HW2 7867   2.686   9.816   0.513
 1191SOL     OW 7868   3.645   7.699   3.763
 1191SOL    HW1 7869   3.633   7.780   3.706
 1191SOL    HW2 7870   3.708   7.636   3.718
 1192SOL     OW 7871   2.671   2.531   3.157
 1192SOL    HW1 7872   2.739   2.548   3.228
 1192SOL    HW2 7873   2.693   2.584   3.075
 1193SOL     OW 7874   9.447   5.913   6.217
 1193SOL    HW1 7875   9.379   5.949   6.281
 1193SOL    HW2 7876   9.537   5.913   6.261
 1194SOL     OW 7877  10.535   1.389   1.994
 1194SOL    HW1 7878  10.512   1.326   1.920
 1194SOL    HW2 7879  10.451   1.434   2.027
 1195SOL     OW 7880   8.196   6.744   2.640
 1195SOL    HW1 7881   8.197   6.774   2.545
 1195SOL    HW2 7882   8.216   6.821   2.700
 1196SOL     OW 7883   7.165   5.466   5.154
 1196SOL    HW1 7884   7.096   5.417   5.207
 1196SOL    HW2 7885   7.240   5.404   5.132
 1197SOL     OW 7886   5.837   0.659   6.041
 1197SOL    HW1 7887   5.795   0.744   6.071
 1197SOL    HW2 7888   5.818   0.645   5.943
 1198SOL     OW 7889   3.535   7.863   5.378
 1198SOL    HW1 7890   3.598   7.821   5.443
 1198SOL    HW2 7891   3.580   7.876   5.290
 1199SOL     OW 7892   6.040   9.698   7.391
 1199SOL    HW1 7893   6.052   9.655   7.481
 1199SOL    HW2 7894   6.121   9.681   7.335
 1200SOL     OW 7895   9.116   7.683   4.765
 1200SOL    HW1 7896   9.059   7.618   4.815
 1200SOL    HW2 7897   9.058   7.735   4.701
 1201SOL     OW 7898   8.359   2.309   4.528
 1201SOL    HW1 7899   8.276   2.302   4.584
 1201SOL    HW2 7900   8.350   2.386   4.464
 1202SOL     OW 7901   0.075   7.798   3.009
 1202SOL    HW1 7902   0.031   7.793   2.920
 1202SOL    HW2 7903   0.020   7.749   3.077
 1203SOL     OW 7904   4.271   4.181   1.089
 1203SOL    HW1 7905   4.281   4.278   1.067
 1203SOL    HW2 7906   4.339   4.156   1.158
 1204SOL     OW 7907   3.376   3.907   2.030
 1204SOL    HW1 7908   3.388   3.859   1.943
 1204SOL    HW2 7909   3.414   3.999   2.023
 1205SOL     OW 7910  10.444   7.912   3.402
 1205SOL    HW1 7911  10.356   7.876   3.372
 1205SOL    HW2 7912  10.452   7.902   3.502
 1206SOL     OW 7913   4.294   3.596   2.273
 1206SOL    HW1 7914   4.380   3.643   2.293
 1206SOL    HW2 7915   4.313   3.499   2.258
 1207SOL     OW 7916   4.536   6.106   3.053
 1207SOL    HW1 7917   4.511   6.032   3.115
 1207SOL    HW2 7918   4.579   6.180   3.105
 1208SOL     OW 7919   6.185   9.577   6.440
 1208SOL    HW1 7920   6.164   9.580   6.342
 1208SOL    HW2 7921   6.284   9.588   6.453
 1209SOL     OW 7922   3.431  10.042   2.529
 1209SOL    HW1 7923   3.530  10.052   2.535
 1209SOL    HW2 7924   3.409   9.964   2.471
 1210SOL     OW 7925   2.130   8.595   7.085
 1210SOL    HW1 7926   2.069   8.652   7.031
 1210SOL    HW2 7927   2.185   8.653   7.146
 1211SOL     OW 7928   6.993   2.192   4.424
 1211SOL    HW1 7929   7.010   2.156   4.516
 1211SOL    HW2 7930   6.952   2.283   4.432
 1212SOL     OW 7931   7.499   2.917   3.506
 1212SOL    HW1 7932   7.436   2.912   3.429
 1212SOL    HW2 7933   7.573   2.850   3.494
 1213SOL     OW 7934   9.024   4.972   1.032
 1213SOL    HW1 7935   9.099   4.954   1.095
 1213SOL    HW2 7936   8.980   4.886   1.008
 1214SOL     OW 7937   6.483   5.054   3.597
 1214SOL    HW1 7938   6.481   5.150   3.626
 1214SOL    HW2 7939   6.392   5.014   3.608
 1215SOL     OW 7940   6.489   4.869   4.982
 1215SOL    HW1 7941   6.553   4.810   5.032
 1215SOL    HW2 7942   6.444   4.931   5.047
 1216SOL     OW 7943   8.901   0.673   1.161
 1216SOL    HW1 7944   8.997   0.653   1.140
 1216SOL    HW2 7945   8.890   0.772   1.172
 1217SOL     OW 7946   0.022   7.865   6.444
 1217SOL    HW1 7947   0.021   7.964   6.458
 1217SOL    HW2 7948  -0.070   7.833   6.422
 1218SOL     OW 7949  10.522   7.481   6.648
 1218SOL    HW1 7950  10.583   7.462   6.725
 1218SOL    HW2 7951  10.576   7.490   6.564
 1219SOL     OW 7952   2.685   6.769   6.043
 1219SOL    HW1 7953   2.751   6.702   6.007
 1219SOL    HW2 7954   2.734   6.837   6.098
 1220SOL     OW 7955   4.734   2.473   1.290
 1220SOL    HW1 7956   4.642   2.464   1.252
 1220SOL    HW2 7957   4.728   2.507   1.384
 1221SOL     OW 7958   3.005   9.620   1.831
 1221SOL    HW1 7959   2.994   9.549   1.761
 1221SOL    HW2 7960   2.926   9.618   1.892
 1222SOL     OW 7961   4.472   5.612   0.071
 1222SOL    HW1 7962   4.457   5.698   0.119
 1222SOL    HW2 7963   4.403   5.601  -0.001
 1223SOL     OW 7964   0.950   2.746   3.390
 1223SOL    HW1 7965   0.912   2.682   3.456
 1223SOL    HW2 7966   0.875   2.794   3.343
 1224SOL     OW 7967   2.095   7.657   3.945
 1224SOL    HW1 7968   2.152   7.714   3.886
 1224SOL    HW2 7969   2.147   7.630   4.026
 1225SOL     OW 7970   3.034   8.847   4.944
 1225SOL    HW1 7971   3.074   8.935   4.970
 1225SOL    HW2 7972   3.108   8.780   4.930
 1226SOL     OW 7973   4.532  10.528   2.387
 1226SOL    HW1 7974   4.517  10.469   2.466
 1226SOL    HW2 7975   4.465  10.507   2.316
 1227SOL     OW 7976   0.499   3.760   0.581
 1227SOL    HW1 7977   0.460   3.670   0.598
 1227SOL    HW2 7978   0.485   3.818   0.662
 1228SOL     OW 7979   8.180   4.628   0.825
 1228SOL    HW1 7980   8.262   4.584   0.861
 1228SOL    HW2 7981   8.178   4.617   0.725
 1229SOL     OW 7982   6.774  10.107   2.611
 1229SOL    HW1 7983   6.731  10.149   2.691
 1229SOL    HW2 7984   6.850  10.163   2.580
 1230SOL     OW 7985   2.525   8.895   0.655
 1230SOL    HW1 7986   2.517   8.842   0.740
 1230SOL    HW2 7987   2.596   8.855   0.597
 1231SOL     OW 7988   6.885   2.762   6.284
 1231SOL    HW1 7989   6.954   2.714   6.231
 1231SOL    HW2 7990   6.871   2.715   6.371
 1232SOL     OW 7991   5.652   7.634   7.026
 1232SOL    HW1 7992   5.665   7.698   7.101
 1232SOL    HW2 7993   5.718   7.653   6.954
 1233SOL     OW 7994   8.911   1.717   7.439
 1233SOL    HW1 7995   8.861   1.760   7.364
 1233SOL    HW2 7996   8.848   1.664   7.497
 1234SOL     OW 7997   7.310   0.036   6.931
 1234SOL    HW1 7998   7.316   0.072   7.024
 1234SOL    HW2 7999   7.392   0.059   6.880
 1235SOL     OW 8000   7.739   1.762   0.644
 1235SOL    HW1 8001   7.723   1.792   0.738
 1235SOL    HW2 8002   7.653   1.729   0.604
 1236SOL     OW 8003   9.871   1.941   3.866
 1236SOL    HW1 8004   9.841   2.006   3.797
 1236SOL    HW2 8005   9.863   1.983   3.957
 1237SOL     OW 8006   0.861   7.938   2.142
 1237SOL    HW1 8007   0.900   8.018   2.094
 1237SOL    HW2 8008   0.844   7.962   2.237
 1238SOL     OW 8009   7.401   6.462   0.268
 1238SOL    HW1 8010   7.499   6.479   0.260
 1238SOL    HW2 8011   7.365   6.515   0.345
 1239SOL     OW 8012   2.864   6.034   1.440
 1239SOL    HW1 8013   2.844   6.098   1.365
 1239SOL    HW2 8014   2.858   6.083   1.527
 1240SOL     OW 8015  10.542   2.848   4.290
 1240SOL    HW1 8016  10.517   2.941   4.264
 1240SOL    HW2 8017  10.477   2.814   4.359
 1241SOL     OW 8018   4.436   8.663   6.132
 1241SOL    HW1 8019   4.358   8.616   6.171
 1241SOL    HW2 8020   4.521   8.622   6.166
 1242SOL     OW 8021   4.343   0.786   6.189
 1242SOL    HW1 8022   4.254   0.740   6.200
 1242SOL    HW2 8023   4.335   0.859   6.122
 1243SOL     OW 8024   9.725   0.048   7.257
 1243SOL    HW1 8025   9.697   0.131   7.304
 1243SOL    HW2 8026   9.704  -0.031   7.315
 1244SOL     OW 8027   0.421  10.070   6.940
 1244SOL    HW1 8028   0.494  10.002   6.938
 1244SOL    HW2 8029   0.348  10.039   7.000
 1245SOL     OW 8030   0.805   7.690   7.366
 1245SOL    HW1 8031   0.768   7.764   7.423
 1245SOL    HW2 8032   0.757   7.687   7.279
 1246SOL     OW 8033   3.884   6.107   6.419
 1246SOL    HW1 8034   3.952   6.148   6.480
 1246SOL    HW2 8035   3.812   6.174   6.400
 1247SOL     OW 8036   5.607   5.641   5.509
 1247SOL    HW1 8037   5.529   5.700   5.486
 1247SOL    HW2 8038   5.678   5.696   5.554
 1248SOL     OW 8039   3.476   7.154   4.075
 1248SOL    HW1 8040   3.521   7.221   4.134
 1248SOL    HW2 8041   3.539   7.126   4.003
 1249SOL     OW 8042   8.789   4.414   7.301
 1249SOL    HW1 8043   8.797   4.499   7.249
 1249SOL    HW2 8044   8.840   4.423   7.387
 1250SOL     OW 8045   4.775   7.330   5.256
 1250SOL    HW1 8046   4.824   7.369   5.178
 1250SOL    HW2 8047   4.680   7.311   5.229
 1251SOL     OW 8048   1.866   9.964   2.983
 1251SOL    HW1 8049   1.930   9.997   3.052
 1251SOL    HW2 8050   1.814   9.887   3.019
 1252SOL     OW 8051   8.601   2.555   5.126
 1252SOL    HW1 8052   8.639   2.636   5.170
 1252SOL    HW2 8053   8.675   2.495   5.096
 1253SOL     OW 8054   8.214   3.132   1.078
 1253SOL    HW1 8055   8.133   3.166   1.030
 1253SOL    HW2 8056   8.246   3.049   1.034
 1254SOL     OW 8057   8.466   6.910   4.753
 1254SOL    HW1 8058   8.419   6.994   4.780
 1254SOL    HW2 8059   8.471   6.906   4.653
 1255SOL     OW 8060   5.303   4.089   6.403
 1255SOL    HW1 8061   5.262   4.083   6.312
 1255SOL    HW2 8062   5.250   4.152   6.459
 1256SOL     OW 8063   3.790   0.819   4.779
 1256SOL    HW1 8064   3.764   0.837   4.874
 1256SOL    HW2 8065   3.885   0.847   4.764
 1257SOL     OW 8066   9.136   2.483   3.732
 1257SOL    HW1 8067   9.196   2.410   3.765
 1257SOL    HW2 8068   9.058   2.493   3.794
 1258SOL     OW 8069   0.765   0.963   4.939
 1258SOL    HW1 8070   0.709   0.884   4.962
 1258SOL    HW2 8071   0.822   0.943   4.860
 1259SOL     OW 8072   0.739   9.548   6.386
 1259SOL    HW1 8073   0.730   9.611   6.309
 1259SOL    HW2 8074   0.719   9.455   6.355
 1260SOL     OW 8075   9.153   6.691   4.767
 1260SOL    HW1 8076   9.057   6.686   4.792
 1260SOL    HW2 8077   9.210   6.664   4.845
 1261SOL     OW 8078   1.371   0.354   3.790
 1261SOL    HW1 8079   1.443   0.334   3.857
 1261SOL    HW2 8080   1.392   0.307   3.704
 1262SOL     OW 8081   5.832   2.958   1.147
 1262SOL    HW1 8082   5.763   2.887   1.144
 1262SOL    HW2 8083   5.797   3.041   1.103
 1263SOL     OW 8084   2.104   9.743   2.419
 1263SOL    HW1 8085   2.087   9.838   2.395
 1263SOL    HW2 8086   2.018   9.700   2.449
 1264SOL     OW 8087   7.909   4.077   2.115
 1264SOL    HW1 8088   7.995   4.101   2.070
 1264SOL    HW2 8089   7.909   3.980   2.140
 1265SOL     OW 8090   2.230  10.414   2.299
 1265SOL    HW1 8091   2.198  10.389   2.390
 1265SOL    HW2 8092   2.243  10.331   2.244
 1266SOL     OW 8093   7.725   5.940   4.434
 1266SOL    HW1 8094   7.779   6.021   4.455
 1266SOL    HW2 8095   7.684   5.906   4.518
 1267SOL     OW 8096   7.486   6.164   4.460
 1267SOL    HW1 8097   7.403   6.187   4.411
 1267SOL    HW2 8098   7.565   6.172   4.399
 1268SOL     OW 8099   6.495  10.063   0.735
 1268SOL    HW1 8100   6.583  10.028   0.768
 1268SOL    HW2 8101   6.423   9.997   0.756
 1269SOL     OW 8102   0.283   3.311   6.445
 1269SOL    HW1 8103   0.334   3.395   6.428
 1269SOL    HW2 8104   0.331   3.255   6.512
 1270SOL     OW 8105   7.218   0.617   5.056
 1270SOL    HW1 8106   7.242   0.535   5.005
 1270SOL    HW2 8107   7.128   0.605   5.097
 1271SOL     OW 8108   4.235   7.899   4.004
 1271SOL    HW1 8109   4.329   7.932   3.999
 1271SOL    HW2 8110   4.232   7.804   3.974
 1272SOL     OW 8111   8.917   1.473   7.211
 1272SOL    HW1 8112   8.970   1.557   7.212
 1272SOL    HW2 8113   8.820   1.494   7.206
 1273SOL     OW 8114   7.672   5.754   3.103
 1273SOL    HW1 8115   7.576   5.780   3.093
 1273SOL    HW2 8116   7.684   5.704   3.189
 1274SOL     OW 8117   2.977   2.072   2.489
 1274SOL    HW1 8118   2.952   2.039   2.398
 1274SOL    HW2 8119   3.076   2.078   2.497
 1275SOL     OW 8120   1.555   4.109   3.192
 1275SOL    HW1 8121   1.559   4.030   3.253
 1275SOL    HW2 8122   1.494   4.178   3.230
 1276SOL     OW 8123  10.399   5.233   3.669
 1276SOL    HW1 8124  10.320   5.176   3.691
 1276SOL    HW2 8125  10.454   5.189   3.598
 1277SOL     OW 8126   1.369   4.380   7.006
 1277SOL    HW1 8127   1.431   4.441   6.955
 1277SOL    HW2 8128   1.339   4.306   6.946
 1278SOL     OW 8129   7.231   2.107   0.878
 1278SOL    HW1 8130   7.323   2.087   0.913
 1278SOL    HW2 8131   7.163   2.090   0.950
 1279SOL     OW 8132   9.149   9.489   6.615
 1279SOL    HW1 8133   9.120   9.399   6.582
 1279SOL    HW2 8134   9.246   9.486   6.638
 1280SOL     OW 8135   2.462   0.496   0.990
 1280SOL    HW1 8136   2.506   0.585   0.980
 1280SOL    HW2 8137   2.391   0.501   1.060
 1281SOL     OW 8138   4.223   4.920   0.084
 1281SOL    HW1 8139   4.145   4.871   0.123
 1281SOL    HW2 8140   4.250   4.995   0.144
 1282SOL     OW 8141   9.409   5.426   2.783
 1282SOL    HW1 8142   9.488   5.372   2.813
 1282SOL    HW2 8143   9.425   5.459   2.690
 1283SOL     OW 8144   2.066   6.914   7.484
 1283SOL    HW1 8145   1.971   6.913   7.454
 1283SOL    HW2 8146   2.121   6.968   7.419
 1284SOL     OW 8147   0.829   5.133   5.820
 1284SOL    HW1 8148   0.775   5.067   5.769
 1284SOL    HW2 8149   0.923   5.100   5.829
 1285SOL     OW 8150   1.451   4.177   7.486
 1285SOL    HW1 8151   1.446   4.240   7.408
 1285SOL    HW2 8152   1.542   4.136   7.490
 1286SOL     OW 8153   9.369   2.543   5.120
 1286SOL    HW1 8154   9.423   2.464   5.093
 1286SOL    HW2 8155   9.426   2.606   5.174
 1287SOL     OW 8156   6.344   8.666   6.890
 1287SOL    HW1 8157   6.416   8.639   6.954
 1287SOL    HW2 8158   6.278   8.591   6.881
 1288SOL     OW 8159   5.369   1.971   2.324
 1288SOL    HW1 8160   5.437   1.964   2.397
 1288SOL    HW2 8161   5.415   1.985   2.236
 1289SOL     OW 8162   1.348   2.856   5.169
 1289SOL    HW1 8163   1.308   2.915   5.240
 1289SOL    HW2 8164   1.447   2.851   5.182
 1290SOL     OW 8165   9.114   0.488   1.321
 1290SOL    HW1 8166   9.156   0.494   1.231
 1290SOL    HW2 8167   9.097   0.580   1.356
 1291SOL     OW 8168   1.184   5.871   4.711
 1291SOL    HW1 8169   1.217   5.852   4.618
 1291SOL    HW2 8170   1.247   5.831   4.777
 1292SOL     OW 8171   1.904   0.716   4.340
 1292SOL    HW1 8172   1.850   0.784   4.289
 1292SOL    HW2 8173   1.909   0.631   4.287
 1293SOL     OW 8174   2.995   7.374   3.449
 1293SOL    HW1 8175   2.952   7.386   3.538
 1293SOL    HW2 8176   2.939   7.417   3.378
 1294SOL     OW 8177   4.331   3.793   6.049
 1294SOL    HW1 8178   4.389   3.735   6.105
 1294SOL    HW2 8179   4.378   3.814   5.963
 1295SOL     OW 8180   1.774   3.533   0.941
 1295SOL    HW1 8181   1.787   3.577   1.029
 1295SOL    HW2 8182   1.788   3.600   0.868
 1296SOL     OW 8183   3.684   3.778   2.830
 1296SOL    HW1 8184   3.678   3.825   2.742
 1296SOL    HW2 8185   3.778   3.781   2.863
 1297SOL     OW 8186   7.196   6.254   3.972
 1297SOL    HW1 8187   7.234   6.217   4.057
 1297SOL    HW2 8188   7.243   6.338   3.948
 1298SOL     OW 8189   0.759   5.813   5.868
 1298SOL    HW1 8190   0.738   5.770   5.780
 1298SOL    HW2 8191   0.769   5.742   5.938
 1299SOL     OW 8192   7.359   0.999   4.512
 1299SOL    HW1 8193   7.420   1.077   4.528
 1299SOL    HW2 8194   7.406   0.931   4.457
 1300SOL     OW 8195   2.849   2.570   2.836
 1300SOL    HW1 8196   2.903   2.620   2.769
 1300SOL    HW2 8197   2.764   2.619   2.855
 1301SOL     OW 8198   7.981   3.319   0.193
 1301SOL    HW1 8199   7.951   3.347   0.101
 1301SOL    HW2 8200   7.979   3.220   0.199
 1302SOL     OW 8201   9.521   9.695   3.865
 1302SOL    HW1 8202   9.539   9.758   3.940
 1302SOL    HW2 8203   9.570   9.725   3.784
 1303SOL     OW 8204   4.033   2.726   3.585
 1303SOL    HW1 8205   3.935   2.746   3.592
 1303SOL    HW2 8206   4.048   2.628   3.592
 1304SOL     OW 8207   3.631   2.608   6.499
 1304SOL    HW1 8208   3.625   2.608   6.598
 1304SOL    HW2 8209   3.661   2.519   6.466
 1305SOL     OW 8210   9.673   0.293   0.337
 1305SOL    HW1 8211   9.661   0.228   0.262
 1305SOL    HW2 8212   9.682   0.386   0.300
 1306SOL     OW 8213   1.423   6.496   4.209
 1306SOL    HW1 8214   1.516   6.468   4.188
 1306SOL    HW2 8215   1.362   6.470   4.134
 1307SOL     OW 8216   9.587   0.054   3.759
 1307SOL    HW1 8217   9.533   0.135   3.734
 1307SOL    HW2 8218   9.538   0.002   3.829
 1308SOL     OW 8219   8.913   5.778   6.485
 1308SOL    HW1 8220   8.929   5.869   6.523
 1308SOL    HW2 8221   8.980   5.714   6.522
 1309SOL     OW 8222   6.491   8.924   5.588
 1309SOL    HW1 8223   6.529   9.016   5.576
 1309SOL    HW2 8224   6.435   8.921   5.671
 1310SOL     OW 8225   9.552   1.194   1.931
 1310SOL    HW1 8226   9.648   1.192   1.958
 1310SOL    HW2 8227   9.495   1.172   2.010
 1311SOL     OW 8228   8.393   3.597   3.939
 1311SOL    HW1 8229   8.364   3.619   3.846
 1311SOL    HW2 8230   8.489   3.620   3.950
 1312SOL     OW 8231   2.184   5.521   1.687
 1312SOL    HW1 8232   2.255   5.576   1.730
 1312SOL    HW2 8233   2.098   5.531   1.737
 1313SOL     OW 8234   7.286   2.695   3.095
 1313SOL    HW1 8235   7.344   2.726   3.020
 1313SOL    HW2 8236   7.304   2.750   3.176
 1314SOL     OW 8237   2.512   7.512   6.145
 1314SOL    HW1 8238   2.606   7.541   6.163
 1314SOL    HW2 8239   2.456   7.592   6.121
 1315SOL     OW 8240   4.840   0.299   6.029
 1315SOL    HW1 8241   4.835   0.215   6.083
 1315SOL    HW2 8242   4.861   0.276   5.934
 1316SOL     OW 8243   7.343   5.322   7.503
 1316SOL    HW1 8244   7.332   5.291   7.408
 1316SOL    HW2 8245   7.431   5.370   7.512
 1317SOL     OW 8246   8.834   4.020   1.202
 1317SOL    HW1 8247   8.801   4.069   1.122
 1317SOL    HW2 8248   8.805   3.924   1.197
 1318SOL     OW 8249   5.780  10.054   5.851
 1318SOL    HW1 8250   5.872  10.075   5.816
 1318SOL    HW2 8251   5.711  10.087   5.787
 1319SOL     OW 8252   7.021   5.342   3.384
 1319SOL    HW1 8253   7.118   5.324   3.402
 1319SOL    HW2 8254   7.006   5.440   3.375
 1320SOL     OW 8255   2.649   0.142   7.435
 1320SOL    HW1 8256   2.556   0.139   7.472
 1320SOL    HW2 8257   2.660   0.226   7.382
 1321SOL     OW 8258   3.354   4.477   4.442
 1321SOL    HW1 8259   3.349   4.439   4.534
 1321SOL    HW2 8260   3.263   4.479   4.402
 1322SOL     OW 8261   5.307   6.074   3.861
 1322SOL    HW1 8262   5.402   6.107   3.857
 1322SOL    HW2 8263   5.296   5.999   3.796
 1323SOL     OW 8264   0.595   8.353   2.526
 1323SOL    HW1 8265   0.670   8.329   2.464
 1323SOL    HW2 8266   0.550   8.437   2.493
 1324SOL     OW 8267   7.737   2.572   5.389
 1324SOL    HW1 8268   7.835   2.552   5.394
 1324SOL    HW2 8269   7.716   2.649   5.449
 1325SOL     OW 8270   1.666   3.309   1.044
 1325SOL    HW1 8271   1.674   3.219   1.003
 1325SOL    HW2 8272   1.730   3.372   1.000
 1326SOL     OW 8273   9.958   8.054   0.230
 1326SOL    HW1 8274  10.046   8.078   0.272
 1326SOL    HW2 8275   9.938   8.119   0.157
 1327SOL     OW 8276   3.406   4.417   5.591
 1327SOL    HW1 8277   3.355   4.413   5.505
 1327SOL    HW2 8278   3.504   4.415   5.572
 1328SOL     OW 8279   3.580   2.294   4.194
 1328SOL    HW1 8280   3.624   2.224   4.251
 1328SOL    HW2 8281   3.501   2.331   4.242
 1329SOL     OW 8282   9.017   6.223   0.953
 1329SOL    HW1 8283   9.049   6.310   0.991
 1329SOL    HW2 8284   8.927   6.202   0.991
 1330SOL     OW 8285   1.022   8.451   5.549
 1330SOL    HW1 8286   1.055   8.510   5.622
 1330SOL    HW2 8287   1.004   8.360   5.585
 1331SOL     OW 8288   8.900   6.616   3.864
 1331SOL    HW1 8289   8.901   6.611   3.764
 1331SOL    HW2 8290   8.969   6.682   3.894
 1332SOL     OW 8291   7.334   0.568   1.773
 1332SOL    HW1 8292   7.355   0.472   1.792
 1332SOL    HW2 8293   7.399   0.603   1.705
 1333SOL     OW 8294   7.798   4.393   0.508
 1333SOL    HW1 8295   7.853   4.389   0.424
 1333SOL    HW2 8296   7.806   4.484   0.549
 1334SOL     OW 8297   1.793   7.836   2.622
 1334SOL    HW1 8298   1.737   7.905   2.578
 1334SOL    HW2 8299   1.815   7.763   2.557
 1335SOL     OW 8300   3.292   5.225   5.692
 1335SOL    HW1 8301   3.272   5.315   5.654
 1335SOL    HW2 8302   3.318   5.163   5.618
 1336SOL     OW 8303   3.829   6.767   0.596
 1336SOL    HW1 8304   3.781   6.815   0.523
 1336SOL    HW2 8305   3.762   6.720   0.654
 1337SOL     OW 8306  10.224   2.843   3.931
 1337SOL    HW1 8307  10.163   2.765   3.948
 1337SOL    HW2 8308  10.204   2.883   3.842
 1338SOL     OW 8309   9.425   5.466   1.813
 1338SOL    HW1 8310   9.353   5.465   1.883
 1338SOL    HW2 8311   9.395   5.415   1.733
 1339SOL     OW 8312   7.029   3.158   6.529
 1339SOL    HW1 8313   6.989   3.246   6.553
 1339SOL    HW2 8314   7.117   3.172   6.484
 1340SOL     OW 8315   9.838   7.054   7.114
 1340SOL    HW1 8316   9.852   7.019   7.021
 1340SOL    HW2 8317   9.741   7.073   7.127
 1341SOL     OW 8318   2.003   1.652   6.234
 1341SOL    HW1 8319   2.091   1.686   6.203
 1341SOL    HW2 8320   2.016   1.580   6.302
 1342SOL     OW 8321   8.158   5.487   4.016
 1342SOL    HW1 8322   8.161   5.464   3.919
 1342SOL    HW2 8323   8.225   5.433   4.066
 1343SOL     OW 8324   9.293   6.667   4.036
 1343SOL    HW1 8325   9.233   6.590   4.017
 1343SOL    HW2 8326   9.330   6.659   4.129
 1344SOL     OW 8327   8.398   2.394   0.412
 1344SOL    HW1 8328   8.381   2.434   0.322
 1344SOL    HW2 8329   8.421   2.297   0.401
 1345SOL     OW 8330   5.410   8.392   7.306
 1345SOL    HW1 8331   5.364   8.453   7.241
 1345SOL    HW2 8332   5.506   8.421   7.316
 1346SOL     OW 8333   4.789   3.873   0.053
 1346SOL    HW1 8334   4.841   3.794   0.021
 1346SOL    HW2 8335   4.716   3.893  -0.012
 1347SOL     OW 8336  10.088   0.484   6.546
 1347SOL    HW1 8337  10.004   0.430   6.558
 1347SOL    HW2 8338  10.156   0.454   6.613
 1348SOL     OW 8339   2.324   8.527   5.844
 1348SOL    HW1 8340   2.247   8.483   5.890
 1348SOL    HW2 8341   2.398   8.461   5.834
 1349SOL     OW 8342  10.387   5.396   6.228
 1349SOL    HW1 8343  10.419   5.390   6.133
 1349SOL    HW2 8344  10.445   5.459   6.279
 1350SOL     OW 8345   2.638   5.184   0.156
 1350SOL    HW1 8346   2.619   5.091   0.185
 1350SOL    HW2 8347   2.724   5.215   0.198
 1351SOL     OW 8348   2.852   2.881   6.438
 1351SOL    HW1 8349   2.873   2.819   6.514
 1351SOL    HW2 8350   2.873   2.836   6.351
 1352SOL     OW 8351   2.787   5.827   5.322
 1352SOL    HW1 8352   2.754   5.771   5.246
 1352SOL    HW2 8353   2.828   5.911   5.286
 1353SOL     OW 8354   6.646   6.671   7.114
 1353SOL    HW1 8355   6.707   6.750   7.117
 1353SOL    HW2 8356   6.698   6.590   7.086
 1354SOL     OW 8357   5.744   0.796   6.734
 1354SOL    HW1 8358   5.707   0.852   6.660
 1354SOL    HW2 8359   5.735   0.699   6.710
 1355SOL     OW 8360   7.930   6.937   2.742
 1355SOL    HW1 8361   7.909   6.887   2.825
 1355SOL    HW2 8362   8.023   6.971   2.746
 1356SOL     OW 8363   0.571   7.641   4.236
 1356SOL    HW1 8364   0.526   7.566   4.187
 1356SOL    HW2 8365   0.657   7.609   4.276
 1357SOL     OW 8366   5.716   2.767   7.346
 1357SOL    HW1 8367   5.636   2.708   7.356
 1357SOL    HW2 8368   5.732   2.785   7.249
 1358SOL     OW 8369   8.340   5.435   0.768
 1358SOL    HW1 8370   8.346   5.338   0.793
 1358SOL    HW2 8371   8.268   5.478   0.822
 1359SOL     OW 8372   1.184   1.372   6.783
 1359SOL    HW1 8373   1.122   1.311   6.734
 1359SOL    HW2 8374   1.275   1.330   6.787
 1360SOL     OW 8375   3.732   9.171   0.422
 1360SOL    HW1 8376   3.689   9.217   0.344
 1360SOL    HW2 8377   3.687   9.198   0.507
 1361SOL     OW 8378   9.867   0.993   6.003
 1361SOL    HW1 8379   9.914   1.081   5.992
 1361SOL    HW2 8380   9.837   0.983   6.098
 1362SOL     OW 8381   6.927   6.650   3.989
 1362SOL    HW1 8382   6.874   6.569   4.015
 1362SOL    HW2 8383   6.892   6.685   3.902
 1363SOL     OW 8384   0.757   0.601   2.683
 1363SOL    HW1 8385   0.827   0.547   2.636
 1363SOL    HW2 8386   0.693   0.639   2.616
 1364SOL     OW 8387   8.621   2.237   5.909
 1364SOL    HW1 8388   8.640   2.160   5.848
 1364SOL    HW2 8389   8.553   2.211   5.976
 1365SOL     OW 8390   9.179   2.722   4.371
 1365SOL    HW1 8391   9.097   2.766   4.334
 1365SOL    HW2 8392   9.163   2.624   4.382
 1366SOL     OW 8393   2.986   2.345   3.010
 1366SOL    HW1 8394   3.072   2.396   3.015
 1366SOL    HW2 8395   2.920   2.395   2.954
 1367SOL     OW 8396   3.012   7.546   5.247
 1367SOL    HW1 8397   2.938   7.588   5.194
 1367SOL    HW2 8398   3.007   7.447   5.240
 1368SOL     OW 8399   3.532   4.811   2.100
 1368SOL    HW1 8400   3.552   4.835   2.006
 1368SOL    HW2 8401   3.471   4.880   2.140
 1369SOL     OW 8402   0.534   3.467   5.079
 1369SOL    HW1 8403   0.482   3.450   5.163
 1369SOL    HW2 8404   0.607   3.398   5.071
 1370SOL     OW 8405   4.184   1.282   6.786
 1370SOL    HW1 8406   4.181   1.378   6.760
 1370SOL    HW2 8407   4.097   1.238   6.765
 1371SOL     OW 8408   9.119   1.863   0.084
 1371SOL    HW1 8409   9.038   1.919   0.102
 1371SOL    HW2 8410   9.154   1.826   0.171
 1372SOL     OW 8411   3.681   5.624   6.552
 1372SOL    HW1 8412   3.735   5.544   6.525
 1372SOL    HW2 8413   3.646   5.610   6.645
 1373SOL     OW 8414   7.468  10.067   7.292
 1373SOL    HW1 8415   7.439   9.978   7.328
 1373SOL    HW2 8416   7.392  10.132   7.299
 1374SOL     OW 8417   1.826   3.913   2.737
 1374SOL    HW1 8418   1.817   4.011   2.754
 1374SOL    HW2 8419   1.790   3.891   2.647
 1375SOL     OW 8420   9.768   1.124   7.111
 1375SOL    HW1 8421   9.736   1.194   7.175
 1375SOL    HW2 8422   9.780   1.165   7.020
 1376SOL     OW 8423   5.000   9.619   5.457
 1376SOL    HW1 8424   5.053   9.614   5.373
 1376SOL    HW2 8425   5.053   9.664   5.528
 1377SOL     OW 8426   7.671   5.359   0.917
 1377SOL    HW1 8427   7.589   5.375   0.972
 1377SOL    HW2 8428   7.660   5.275   0.863
 1378SOL     OW 8429   8.569   1.742   6.622
 1378SOL    HW1 8430   8.552   1.758   6.719
 1378SOL    HW2 8431   8.553   1.645   6.601
 1379SOL     OW 8432   1.317   4.006   1.301
 1379SOL    HW1 8433   1.293   3.982   1.207
 1379SOL    HW2 8434   1.251   3.964   1.364
 1380SOL     OW 8435   6.725   1.130   3.798
 1380SOL    HW1 8436   6.774   1.141   3.885
 1380SOL    HW2 8437   6.668   1.211   3.781
 1381SOL     OW 8438   3.918   9.808   1.169
 1381SOL    HW1 8439   3.820   9.798   1.184
 1381SOL    HW2 8440   3.967   9.785   1.253
 1382SOL     OW 8441   5.736   5.232   3.448
 1382SOL    HW1 8442   5.638   5.220   3.435
 1382SOL    HW2 8443   5.778   5.260   3.362
 1383SOL     OW 8444   3.715   8.677   1.691
 1383SOL    HW1 8445   3.623   8.675   1.651
 1383SOL    HW2 8446   3.725   8.602   1.755
 1384SOL     OW 8447   6.097  10.328   1.410
 1384SOL    HW1 8448   6.182  10.331   1.463
 1384SOL    HW2 8449   6.116  10.354   1.315
 1385SOL     OW 8450   1.535   0.922   7.112
 1385SOL    HW1 8451   1.594   0.882   7.042
 1385SOL    HW2 8452   1.564   1.016   7.131
 1386SOL     OW 8453   0.883  10.180   2.064
 1386SOL    HW1 8454   0.863  10.131   1.979
 1386SOL    HW2 8455   0.815  10.155   2.134
 1387SOL     OW 8456   0.084   0.744   2.906
 1387SOL    HW1 8457   0.154   0.718   2.840
 1387SOL    HW2 8458  -0.005   0.709   2.877
 1388SOL     OW 8459   9.002   1.633   2.228
 1388SOL    HW1 8460   8.932   1.696   2.197
 1388SOL    HW2 8461   9.092   1.676   2.221
 1389SOL     OW 8462  10.455   2.772   2.913
 1389SOL    HW1 8463  10.376   2.786   2.853
 1389SOL    HW2 8464  10.451   2.838   2.988
 1390SOL     OW 8465   0.356   3.436   4.272
 1390SOL    HW1 8466   0.303   3.513   4.308
 1390SOL    HW2 8467   0.414   3.468   4.197
 1391SOL     OW 8468   9.927   1.663   6.748
 1391SOL    HW1 8469   9.909   1.565   6.757
 1391SOL    HW2 8470   9.856   1.705   6.691
 1392SOL     OW 8471   0.133   2.886   2.567
 1392SOL    HW1 8472   0.131   2.939   2.482
 1392SOL    HW2 8473   0.045   2.895   2.614
 1393SOL     OW 8474   1.133   1.963   1.382
 1393SOL    HW1 8475   1.042   2.004   1.394
 1393SOL    HW2 8476   1.189   2.023   1.324
 1394SOL     OW 8477   8.353   6.382   3.238
 1394SOL    HW1 8478   8.357   6.412   3.333
 1394SOL    HW2 8479   8.434   6.415   3.189
 1395SOL     OW 8480   9.760   6.016   4.309
 1395SOL    HW1 8481   9.678   5.961   4.293
 1395SOL    HW2 8482   9.755   6.100   4.254
 1396SOL     OW 8483   9.235   3.450   6.968
 1396SOL    HW1 8484   9.240   3.534   6.914
 1396SOL    HW2 8485   9.151   3.401   6.944
 1397SOL     OW 8486   0.978   1.454   7.456
 1397SOL    HW1 8487   0.932   1.417   7.537
 1397SOL    HW2 8488   1.069   1.413   7.449
 1398SOL     OW 8489   4.304   9.711   3.866
 1398SOL    HW1 8490   4.272   9.806   3.866
 1398SOL    HW2 8491   4.329   9.684   3.773
 1399SOL     OW 8492   2.989   9.658   6.800
 1399SOL    HW1 8493   2.918   9.596   6.835
 1399SOL    HW2 8494   2.945   9.740   6.763
 1400SOL     OW 8495   9.534   9.769   4.549
 1400SOL    HW1 8496   9.446   9.812   4.528
 1400SOL    HW2 8497   9.551   9.775   4.647
 1401SOL     OW 8498  10.606   2.029   3.421
 1401SOL    HW1 8499  10.562   2.017   3.332
 1401SOL    HW2 8500  10.631   1.940   3.459
 1402SOL     OW 8501   8.268   4.707   7.011
 1402SOL    HW1 8502   8.256   4.751   7.100
 1402SOL    HW2 8503   8.216   4.757   6.942
 1403SOL     OW 8504   1.523   2.617   6.653
 1403SOL    HW1 8505   1.556   2.625   6.747
 1403SOL    HW2 8506   1.565   2.688   6.596
 1404SOL     OW 8507   9.382   9.495   4.020
 1404SOL    HW1 8508   9.443   9.559   3.973
 1404SOL    HW2 8509   9.289   9.507   3.986
 1405SOL     OW 8510   2.601   4.605   3.869
 1405SOL    HW1 8511   2.503   4.612   3.889
 1405SOL    HW2 8512   2.636   4.518   3.904
 1406SOL     OW 8513   5.740   4.173   5.319
 1406SOL    HW1 8514   5.763   4.098   5.381
 1406SOL    HW2 8515   5.810   4.244   5.324
 1407SOL     OW 8516   2.844   7.934   5.309
 1407SOL    HW1 8517   2.871   7.996   5.236
 1407SOL    HW2 8518   2.745   7.916   5.303
 1408SOL     OW 8519   1.854   9.481   1.980
 1408SOL    HW1 8520   1.909   9.456   1.900
 1408SOL    HW2 8521   1.892   9.436   2.061
 1409SOL     OW 8522   8.866   2.145   1.671
 1409SOL    HW1 8523   8.778   2.193   1.679
 1409SOL    HW2 8524   8.926   2.173   1.746
 1410SOL     OW 8525   6.400   6.413   1.751
 1410SOL    HW1 8526   6.451   6.496   1.727
 1410SOL    HW2 8527   6.391   6.407   1.850
 1411SOL     OW 8528   6.811   6.989   2.740
 1411SOL    HW1 8529   6.805   7.083   2.773
 1411SOL    HW2 8530   6.764   6.981   2.653
 1412SOL     OW 8531   4.519   4.762   2.162
 1412SOL    HW1 8532   4.517   4.696   2.086
 1412SOL    HW2 8533   4.427   4.800   2.174
 1413SOL     OW 8534   0.627   9.301   6.367
 1413SOL    HW1 8535   0.535   9.276   6.399
 1413SOL    HW2 8536   0.679   9.217   6.348
 1414SOL     OW 8537   4.203   2.283   6.611
 1414SOL    HW1 8538   4.223   2.240   6.699
 1414SOL    HW2 8539   4.289   2.306   6.564
 1415SOL     OW 8540   5.509   4.156   0.967
 1415SOL    HW1 8541   5.507   4.149   0.867
 1415SOL    HW2 8542   5.576   4.224   0.995
 1416SOL     OW 8543   0.107   6.500   6.083
 1416SOL    HW1 8544   0.024   6.533   6.125
 1416SOL    HW2 8545   0.147   6.572   6.027
 1417SOL     OW 8546   1.123  10.080   6.524
 1417SOL    HW1 8547   1.092  10.038   6.439
 1417SOL    HW2 8548   1.151  10.174   6.507
 1418SOL     OW 8549   1.365   5.580   1.201
 1418SOL    HW1 8550   1.440   5.523   1.168
 1418SOL    HW2 8551   1.375   5.673   1.164
 1419SOL     OW 8552   1.746   9.124   2.500
 1419SOL    HW1 8553   1.668   9.185   2.493
 1419SOL    HW2 8554   1.830   9.177   2.511
 1420SOL     OW 8555   0.059   1.858   3.949
 1420SOL    HW1 8556   0.120   1.780   3.961
 1420SOL    HW2 8557   0.003   1.870   4.031
 1421SOL     OW 8558  10.276   7.512   6.697
 1421SOL    HW1 8559  10.372   7.503   6.671
 1421SOL    HW2 8560  10.267   7.498   6.795
 1422SOL     OW 8561   3.525   0.857   4.538
 1422SOL    HW1 8562   3.554   0.767   4.572
 1422SOL    HW2 8563   3.498   0.849   4.442
 1423SOL     OW 8564   7.516   1.699   0.988
 1423SOL    HW1 8565   7.578   1.621   0.988
 1423SOL    HW2 8566   7.458   1.696   0.907
 1424SOL     OW 8567   6.678   4.561   6.038
 1424SOL    HW1 8568   6.686   4.642   5.979
 1424SOL    HW2 8569   6.693   4.588   6.133
 1425SOL     OW 8570   1.812   2.210   4.847
 1425SOL    HW1 8571   1.815   2.113   4.870
 1425SOL    HW2 8572   1.869   2.227   4.767
 1426SOL     OW 8573   7.539   0.801   4.382
 1426SOL    HW1 8574   7.565   0.709   4.412
 1426SOL    HW2 8575   7.599   0.829   4.307
 1427SOL     OW 8576   8.913   5.435   1.864
 1427SOL    HW1 8577   8.889   5.532   1.867
 1427SOL    HW2 8578   8.862   5.386   1.934
 1428SOL     OW 8579   5.977   8.334   5.961
 1428SOL    HW1 8580   6.047   8.310   5.894
 1428SOL    HW2 8581   6.003   8.419   6.007
 1429SOL     OW 8582   3.456   0.513   2.180
 1429SOL    HW1 8583   3.399   0.592   2.156
 1429SOL    HW2 8584   3.468   0.456   2.100
 1430SOL     OW 8585   7.142   1.682   4.012
 1430SOL    HW1 8586   7.071   1.616   4.034
 1430SOL    HW2 8587   7.102   1.774   4.009
 1431SOL     OW 8588   2.805   4.081   5.870
 1431SOL    HW1 8589   2.752   4.124   5.797
 1431SOL    HW2 8590   2.902   4.106   5.860
 1432SOL     OW 8591   3.157   7.278   0.846
 1432SOL    HW1 8592   3.100   7.247   0.922
 1432SOL    HW2 8593   3.253   7.264   0.869
 1433SOL     OW 8594   0.739   2.803   6.375
 1433SOL    HW1 8595   0.683   2.721   6.387
 1433SOL    HW2 8596   0.824   2.792   6.426
 1434SOL     OW 8597   0.004   4.681   2.896
 1434SOL    HW1 8598   0.061   4.651   2.972
 1434SOL    HW2 8599  -0.092   4.685   2.926
 1435SOL     OW 8600  10.222   0.524   3.284
 1435SOL    HW1 8601  10.237   0.623   3.274
 1435SOL    HW2 8602  10.155   0.494   3.216
 1436SOL     OW 8603   1.058   5.085   7.008
 1436SOL    HW1 8604   0.977   5.123   6.966
 1436SOL    HW2 8605   1.074   4.993   6.973
 1437SOL     OW 8606   6.689   9.126   1.650
 1437SOL    HW1 8607   6.783   9.128   1.685
 1437SOL    HW2 8608   6.691   9.114   1.551
 1438SOL     OW 8609   3.592   3.853   3.557
 1438SOL    HW1 8610   3.557   3.807   3.475
 1438SOL    HW2 8611   3.537   3.826   3.636
 1439SOL     OW 8612   2.336   9.357   1.647
 1439SOL    HW1 8613   2.322   9.445   1.692
 1439SOL    HW2 8614   2.362   9.288   1.714
 1440SOL     OW 8615   3.677   3.290   1.892
 1440SOL    HW1 8616   3.617   3.363   1.925
 1440SOL    HW2 8617   3.627   3.231   1.828
 1441SOL     OW 8618   8.555   5.235   1.267
 1441SOL    HW1 8619   8.627   5.167   1.277
 1441SOL    HW2 8620   8.542   5.282   1.354
 1442SOL     OW 8621   8.098   8.753   1.050
 1442SOL    HW1 8622   8.149   8.731   0.967
 1442SOL    HW2 8623   8.083   8.852   1.053
 1443SOL     OW 8624   0.632   4.895   6.234
 1443SOL    HW1 8625   0.701   4.956   6.194
 1443SOL    HW2 8626   0.580   4.944   6.304
 1444SOL     OW 8627   1.048   3.298   4.338
 1444SOL    HW1 8628   1.002   3.210   4.326
 1444SOL    HW2 8629   1.001   3.368   4.286
 1445SOL     OW 8630   2.606   3.995   1.929
 1445SOL    HW1 8631   2.636   3.953   2.014
 1445SOL    HW2 8632   2.583   4.091   1.944
 1446SOL     OW 8633   5.938   9.328   6.764
 1446SOL    HW1 8634   5.979   9.388   6.833
 1446SOL    HW2 8635   5.921   9.380   6.680
 1447SOL     OW 8636   8.212   0.640   1.980
 1447SOL    HW1 8637   8.260   0.719   2.020
 1447SOL    HW2 8638   8.261   0.556   2.005
 1448SOL     OW 8639   3.603   4.244   4.111
 1448SOL    HW1 8640   3.649   4.304   4.046
 1448SOL    HW2 8641   3.630   4.269   4.204
 1449SOL     OW 8642   9.541   1.916   4.574
 1449SOL    HW1 8643   9.547   1.858   4.656
 1449SOL    HW2 8644   9.631   1.958   4.557
 1450SOL     OW 8645   7.666   1.129   5.470
 1450SOL    HW1 8646   7.625   1.215   5.498
 1450SOL    HW2 8647   7.697   1.079   5.551
 1451SOL     OW 8648   1.464   0.451   0.992
 1451SOL    HW1 8649   1.395   0.521   0.972
 1451SOL    HW2 8650   1.555   0.494   0.994
 1452SOL     OW 8651   2.975   5.600   1.602
 1452SOL    HW1 8652   3.071   5.581   1.583
 1452SOL    HW2 8653   2.921   5.517   1.588
 1453SOL     OW 8654   7.322   0.657   0.806
 1453SOL    HW1 8655   7.266   0.575   0.814
 1453SOL    HW2 8656   7.279   0.732   0.855
 1454SOL     OW 8657   6.779   2.368   6.573
 1454SOL    HW1 8658   6.777   2.277   6.532
 1454SOL    HW2 8659   6.686   2.406   6.575
 1455SOL     OW 8660   1.358   1.385   5.404
 1455SOL    HW1 8661   1.332   1.363   5.498
 1455SOL    HW2 8662   1.445   1.341   5.383
 1456SOL     OW 8663   9.411   3.795   1.561
 1456SOL    HW1 8664   9.367   3.706   1.544
 1456SOL    HW2 8665   9.398   3.820   1.657
 1457SOL     OW 8666   5.456  10.232   6.990
 1457SOL    HW1 8667   5.439  10.297   7.064
 1457SOL    HW2 8668   5.415  10.144   7.013
 1458SOL     OW 8669   8.883   2.276   6.877
 1458SOL    HW1 8670   8.791   2.314   6.868
 1458SOL    HW2 8671   8.950   2.347   6.855
 1459SOL     OW 8672  10.440   0.538   0.906
 1459SOL    HW1 8673  10.523   0.521   0.959
 1459SOL    HW2 8674  10.460   0.529   0.808
 1460SOL     OW 8675   6.303   6.200   2.287
 1460SOL    HW1 8676   6.396   6.187   2.252
 1460SOL    HW2 8677   6.308   6.248   2.375
 1461SOL     OW 8678  10.387   0.194   7.130
 1461SOL    HW1 8679  10.411   0.159   7.039
 1461SOL    HW2 8680  10.467   0.239   7.170
 1462SOL     OW 8681   0.526   7.427   5.163
 1462SOL    HW1 8682   0.519   7.433   5.063
 1462SOL    HW2 8683   0.574   7.343   5.188
 1463SOL     OW 8684   2.570   3.242   6.065
 1463SOL    HW1 8685   2.631   3.197   6.000
 1463SOL    HW2 8686   2.508   3.174   6.104
 1464SOL     OW 8687   2.794   1.692   2.356
 1464SOL    HW1 8688   2.739   1.689   2.440
 1464SOL    HW2 8689   2.887   1.661   2.377
 1465SOL     OW 8690   0.990   5.095   0.828
 1465SOL    HW1 8691   1.020   5.179   0.872
 1465SOL    HW2 8692   0.906   5.063   0.872
 1466SOL     OW 8693   3.602   4.110   0.934
 1466SOL    HW1 8694   3.537   4.092   1.007
 1466SOL    HW2 8695   3.694   4.120   0.973
 1467SOL     OW 8696   6.284   5.204   1.955
 1467SOL    HW1 8697   6.230   5.157   2.025
 1467SOL    HW2 8698   6.223   5.255   1.894
 1468SOL     OW 8699  10.606   6.785   3.970
 1468SOL    HW1 8700  10.516   6.760   4.006
 1468SOL    HW2 8701  10.677   6.739   4.023
 1469SOL     OW 8702   8.909   4.458   6.934
 1469SOL    HW1 8703   8.832   4.434   6.876
 1469SOL    HW2 8704   8.886   4.539   6.988
 1470SOL     OW 8705   1.076   1.572   0.695
 1470SOL    HW1 8706   1.025   1.617   0.768
 1470SOL    HW2 8707   1.065   1.473   0.702
 1471SOL     OW 8708   0.887   9.165   2.778
 1471SOL    HW1 8709   0.792   9.161   2.808
 1471SOL    HW2 8710   0.936   9.084   2.810
 1472SOL     OW 8711   0.570   6.344   7.003
 1472SOL    HW1 8712   0.493   6.402   7.031
 1472SOL    HW2 8713   0.648   6.401   6.980
 1473SOL     OW 8714   6.126   3.220   4.451
 1473SOL    HW1 8715   6.196   3.202   4.520
 1473SOL    HW2 8716   6.036   3.195   4.488
 1474SOL     OW 8717   5.158  10.443   3.610
 1474SOL    HW1 8718   5.199  10.456   3.519
 1474SOL    HW2 8719   5.227  10.405   3.672
 1475SOL     OW 8720   5.514   1.030   4.892
 1475SOL    HW1 8721   5.505   1.111   4.834
 1475SOL    HW2 8722   5.434   0.972   4.881
 1476SOL     OW 8723   8.202   7.379   7.206
 1476SOL    HW1 8724   8.180   7.465   7.160
 1476SOL    HW2 8725   8.243   7.399   7.295
 1477SOL     OW 8726   7.053   8.248   7.289
 1477SOL    HW1 8727   7.121   8.264   7.360
 1477SOL    HW2 8728   7.006   8.333   7.267
 1478SOL     OW 8729   1.996   7.230   4.812
 1478SOL    HW1 8730   2.041   7.315   4.838
 1478SOL    HW2 8731   1.931   7.203   4.884
 1479SOL     OW 8732   1.494  10.541   1.576
 1479SOL    HW1 8733   1.498  10.511   1.671
 1479SOL    HW2 8734   1.586  10.559   1.542
 1480SOL     OW 8735   2.006   9.598   2.794
 1480SOL    HW1 8736   1.998   9.674   2.859
 1480SOL    HW2 8737   1.915   9.574   2.761
 1481SOL     OW 8738   6.859   2.273   7.150
 1481SOL    HW1 8739   6.832   2.350   7.208
 1481SOL    HW2 8740   6.802   2.193   7.172
 1482SOL     OW 8741   3.815   7.726   1.513
 1482SOL    HW1 8742   3.749   7.800   1.526
 1482SOL    HW2 8743   3.858   7.735   1.423
 1483SOL     OW 8744   0.374   6.351   0.779
 1483SOL    HW1 8745   0.304   6.365   0.708
 1483SOL    HW2 8746   0.442   6.285   0.746
 1484SOL     OW 8747   4.293   6.452   5.491
 1484SOL    HW1 8748   4.211   6.407   5.456
 1484SOL    HW2 8749   4.341   6.390   5.553
 1485SOL     OW 8750   7.486   0.692   3.262
 1485SOL    HW1 8751   7.542   0.615   3.292
 1485SOL    HW2 8752   7.405   0.699   3.321
 1486SOL     OW 8753   5.095   7.887   0.381
 1486SOL    HW1 8754   5.074   7.842   0.295
 1486SOL    HW2 8755   5.144   7.972   0.363
 1487SOL     OW 8756   9.907   6.574   1.488
 1487SOL    HW1 8757   9.960   6.640   1.435
 1487SOL    HW2 8758   9.914   6.484   1.446
 1488SOL     OW 8759   8.395   0.480   6.683
 1488SOL    HW1 8760   8.384   0.574   6.652
 1488SOL    HW2 8761   8.462   0.434   6.625
 1489SOL     OW 8762  10.042   8.362   4.867
 1489SOL    HW1 8763  10.011   8.440   4.921
 1489SOL    HW2 8764  10.051   8.390   4.771
 1490SOL     OW 8765   5.747  10.472   2.233
 1490SOL    HW1 8766   5.804  10.553   2.249
 1490SOL    HW2 8767   5.788  10.416   2.161
 1491SOL     OW 8768   4.762   1.159   7.239
 1491SOL    HW1 8769   4.692   1.231   7.252
 1491SOL    HW2 8770   4.852   1.196   7.261
 1492SOL     OW 8771   9.201   4.973   6.969
 1492SOL    HW1 8772   9.175   5.051   7.025
 1492SOL    HW2 8773   9.280   4.928   7.010
 1493SOL     OW 8774   7.127   4.972   0.198
 1493SOL    HW1 8775   7.090   5.030   0.271
 1493SOL    HW2 8776   7.157   4.885   0.238
 1494SOL     OW 8777   1.915   1.640   2.697
 1494SOL    HW1 8778   1.966   1.710   2.746
 1494SOL    HW2 8779   1.979   1.571   2.662
 1495SOL     OW 8780   6.315   3.404   7.188
 1495SOL    HW1 8781   6.231   3.434   7.142
 1495SOL    HW2 8782   6.389   3.469   7.169
 1496SOL     OW 8783   8.275   1.745   5.646
 1496SOL    HW1 8784   8.184   1.785   5.643
 1496SOL    HW2 8785   8.302   1.715   5.555
 1497SOL     OW 8786   6.724   6.330   6.889
 1497SOL    HW1 8787   6.633   6.371   6.881
 1497SOL    HW2 8788   6.781   6.387   6.948
 1498SOL     OW 8789   7.995   9.691   7.308
 1498SOL    HW1 8790   7.987   9.714   7.211
 1498SOL    HW2 8791   7.966   9.596   7.322
 1499SOL     OW 8792   0.538   0.767   2.828
 1499SOL    HW1 8793   0.531   0.698   2.900
 1499SOL    HW2 8794   0.618   0.825   2.845
 1500SOL     OW 8795   0.345   7.348   2.712
 1500SOL    HW1 8796   0.374   7.253   2.723
 1500SOL    HW2 8797   0.376   7.383   2.624
 1501SOL     OW 8798   0.838   0.833   7.308
 1501SOL    HW1 8799   0.756   0.865   7.355
 1501SOL    HW2 8800   0.911   0.819   7.375
 1502SOL     OW 8801   6.625   0.410   4.297
 1502SOL    HW1 8802   6.644   0.448   4.206
 1502SOL    HW2 8803   6.599   0.314   4.288
 1503SOL     OW 8804   0.413   9.555   4.314
 1503SOL    HW1 8805   0.357   9.553   4.396
 1503SOL    HW2 8806   0.392   9.636   4.260
 1504SOL     OW 8807   7.113   4.369   4.013
 1504SOL    HW1 8808   7.021   4.398   3.984
 1504SOL    HW2 8809   7.145   4.427   4.088
 1505SOL     OW 8810   3.845   5.593   5.010
 1505SOL    HW1 8811   3.788   5.673   5.033
 1505SOL    HW2 8812   3.892   5.561   5.092
 1506SOL     OW 8813   5.300   0.256   5.766
 1506SOL    HW1 8814   5.238   0.322   5.722
 1506SOL    HW2 8815   5.256   0.219   5.848
 1507SOL     OW 8816   4.628   5.165   6.142
 1507SOL    HW1 8817   4.537   5.180   6.104
 1507SOL    HW2 8818   4.647   5.067   6.147
 1508SOL     OW 8819   9.412   3.497   4.970
 1508SOL    HW1 8820   9.339   3.471   5.034
 1508SOL    HW2 8821   9.420   3.596   4.966
 1509SOL     OW 8822   7.150   1.868   2.923
 1509SOL    HW1 8823   7.138   1.907   2.832
 1509SOL    HW2 8824   7.187   1.937   2.985
 1510SOL     OW 8825   3.778   4.926   3.380
 1510SOL    HW1 8826   3.868   4.957   3.411
 1510SOL    HW2 8827   3.790   4.863   3.303
 1511SOL     OW 8828   1.098   9.682   2.172
 1511SOL    HW1 8829   1.013   9.733   2.180
 1511SOL    HW2 8830   1.113   9.656   2.077
 1512SOL     OW 8831   2.975   8.840   6.619
 1512SOL    HW1 8832   3.032   8.825   6.538
 1512SOL    HW2 8833   2.879   8.822   6.597
 1513SOL     OW 8834   0.243   1.434   0.391
 1513SOL    HW1 8835   0.235   1.529   0.361
 1513SOL    HW2 8836   0.339   1.408   0.398
 1514SOL     OW 8837   3.272   0.600   7.140
 1514SOL    HW1 8838   3.315   0.626   7.054
 1514SOL    HW2 8839   3.263   0.500   7.143
 1515SOL     OW 8840   9.366   7.325   2.919
 1515SOL    HW1 8841   9.299   7.391   2.886
 1515SOL    HW2 8842   9.442   7.373   2.963
 1516SOL     OW 8843   7.161   2.260   6.233
 1516SOL    HW1 8844   7.202   2.349   6.216
 1516SOL    HW2 8845   7.170   2.237   6.330
 1517SOL     OW 8846   9.988   7.802   4.097
 1517SOL    HW1 8847  10.085   7.810   4.120
 1517SOL    HW2 8848   9.972   7.713   4.053
 1518SOL     OW 8849   6.420   8.895   0.795
 1518SOL    HW1 8850   6.425   8.917   0.893
 1518SOL    HW2 8851   6.508   8.860   0.764
 1519SOL     OW 8852   3.206   1.958   3.326
 1519SOL    HW1 8853   3.296   1.983   3.289
 1519SOL    HW2 8854   3.203   1.859   3.341
 1520SOL     OW 8855   8.809   9.184   2.042
 1520SOL    HW1 8856   8.786   9.103   2.096
 1520SOL    HW2 8857   8.902   9.214   2.065
 1521SOL     OW 8858   7.840   8.807   1.401
 1521SOL    HW1 8859   7.915   8.810   1.466
 1521SOL    HW2 8860   7.776   8.881   1.421
 1522SOL     OW 8861  10.190   2.551   0.276
 1522SOL    HW1 8862  10.097   2.587   0.274
 1522SOL    HW2 8863  10.241   2.587   0.197
 1523SOL     OW 8864   3.755   0.343   6.305
 1523SOL    HW1 8865   3.818   0.344   6.227
 1523SOL    HW2 8866   3.807   0.335   6.390
 1524SOL     OW 8867   0.141   4.757   2.682
 1524SOL    HW1 8868   0.106   4.737   2.773
 1524SOL    HW2 8869   0.089   4.833   2.642
 1525SOL     OW 8870   8.705   0.572   5.414
 1525SOL    HW1 8871   8.756   0.561   5.500
 1525SOL    HW2 8872   8.740   0.651   5.364
 1526SOL     OW 8873   1.305   7.728   7.276
 1526SOL    HW1 8874   1.398   7.749   7.306
 1526SOL    HW2 8875   1.240   7.757   7.347
 1527SOL     OW 8876   8.316   7.751   6.954
 1527SOL    HW1 8877   8.379   7.792   7.019
 1527SOL    HW2 8878   8.313   7.807   6.871
 1528SOL     OW 8879   0.261   2.930   6.360
 1528SOL    HW1 8880   0.186   2.997   6.359
 1528SOL    HW2 8881   0.342   2.971   6.320
 1529SOL     OW 8882   9.050   1.162   0.872
 1529SOL    HW1 8883   9.015   1.081   0.918
 1529SOL    HW2 8884   9.131   1.137   0.818
 1530SOL     OW 8885   4.033   0.027   2.787
 1530SOL    HW1 8886   4.097  -0.046   2.764
 1530SOL    HW2 8887   3.949   0.015   2.735
[truncated: 3,202,652 more chars]
