# Supplementary material for: In Silico Structural Analysis of the Grapevine Serine Protease VviSBT4.19 Involved in Defense against P. viticola
Source: J Agric Food Chem. 2025 Dec 24;74(1):1724–32. doi: 10.1021/acs.jafc.5c11183 (PMC12818760; doi:10.1021/acs.jafc.5c11183)
Supplement: Supplementary file 3 [file jf5c11183_si_003.zip]

Archive with 2 entries (2 files):
- Macro_Calcular_intensidades de flourescêcia em slices.ijm
- Quantification_Results.xlsx
