# Supplementary material for: In Silico Structural Analysis of the Grapevine Serine Protease VviSBT4.19 Involved in Defense against P. viticola
Source: J Agric Food Chem. 2025 Dec 24;74(1):1724–32. doi: 10.1021/acs.jafc.5c11183 (PMC12818760; doi:10.1021/acs.jafc.5c11183)
Supplement: Supplementary file 3 [file jf5c11183_si_003.zip › Macro_Calcular_intensidades de flourescêcia em slices.ijm]

// A imagem deve estar aberta previamente

// Remover quaisquer ROIs pre-existentes
run("Select None");

// Isolar 1º canal
img_raw = getTitle();
run("Duplicate...", "duplicate");
img_dupl = getTitle();
run("Split Channels");
img_C1 = "C1-" + img_dupl;
img_C2 = "C2-" + img_dupl;
close(img_C2);

// Segmentar células
selectWindow(img_C1);
run("Duplicate...", "duplicate");
img_thresh = getTitle();
run("Median...", "radius=3 stack");
setAutoThreshold("Li dark no-reset");
run("Convert to Mask", "method=Li background=Dark black");


// Medir
run("Set Measurements...", "area mean integrated display redirect=[" + img_C1 + "] decimal=3");
getDimensions(width, height, channels, slices, frames);
selectWindow(img_thresh);
for(i=0; i<slices; i++){
	setSlice(i+1);
	run("Create Selection");
	run("Measure");
	run("Select None");
}

// Criar sumário da tabela das medições
run("Summarize");

waitForUser("The end for " + img_raw);
