# Supplementary material for: In Silico Structural Analysis of the Grapevine Serine Protease VviSBT4.19 Involved in Defense against P. viticola
Source: J Agric Food Chem. 2025 Dec 24;74(1):1724–32. doi: 10.1021/acs.jafc.5c11183 (PMC12818760; doi:10.1021/acs.jafc.5c11183)
Supplement: Supplementary file 3 [file jf5c11183_si_003.zip › Quantification_Results.xlsx]

## Sheet: Results_WT
1-
	Label	Area	Mean	IntDen	RawIntDen
1	C1-25032025.lif - AGL1_SBT4.19:Series075-1 - c√≥pia-1.tif:c:1/2 z:1/18 - AGL1_SBT4.19/Series075	4202.286	8.220	34541.401	962959.000		Label	Mean	SD
2	C1-25032025.lif - AGL1_SBT4.19:Series075-1 - c√≥pia-1.tif:c:1/2 z:2/18 - AGL1_SBT4.19/Series075	4437.737	8.315	36901.580	1028757.000		Image1_WT	8.625	0.188
3	C1-25032025.lif - AGL1_SBT4.19:Series075-1 - c√≥pia-1.tif:c:1/2 z:3/18 - AGL1_SBT4.19/Series075	4609.554	8.381	38634.068	1077056.000		Image2_WT	9.07	0.542
4	C1-25032025.lif - AGL1_SBT4.19:Series075-1 - c√≥pia-1.tif:c:1/2 z:4/18 - AGL1_SBT4.19/Series075	4606.183	8.338	38406.939	1070724.000		Image3_WT	7.503	0.262
5	C1-25032025.lif - AGL1_SBT4.19:Series075-1 - c√≥pia-1.tif:c:1/2 z:5/18 - AGL1_SBT4.19/Series075	4912.907	8.605	42273.516	1178518.000		Image4_WT	8.794	0.857
6	C1-25032025.lif - AGL1_SBT4.19:Series075-1 - c√≥pia-1.tif:c:1/2 z:6/18 - AGL1_SBT4.19/Series075	5167.657	8.625	44569.344	1242522.000		Image5_WT	8.747	0.832
7	C1-25032025.lif - AGL1_SBT4.19:Series075-1 - c√≥pia-1.tif:c:1/2 z:7/18 - AGL1_SBT4.19/Series075	5260.847	8.713	45838.857	1277914.000		Image6_WT	7.576	0.491
8	C1-25032025.lif - AGL1_SBT4.19:Series075-1 - c√≥pia-1.tif:c:1/2 z:8/18 - AGL1_SBT4.19/Series075	5344.460	8.780	46925.110	1308197.000
9	C1-25032025.lif - AGL1_SBT4.19:Series075-1 - c√≥pia-1.tif:c:1/2 z:9/18 - AGL1_SBT4.19/Series075	5606.240	8.876	49760.890	1387254.000		Mean_VviSBT4.19	8.38583	0.671945
10	C1-25032025.lif - AGL1_SBT4.19:Series075-1 - c√≥pia-1.tif:c:1/2 z:10/18 - AGL1_SBT4.19/Series075	5748.716	8.769	50410.533	1405365.000
11	C1-25032025.lif - AGL1_SBT4.19:Series075-1 - c√≥pia-1.tif:c:1/2 z:11/18 - AGL1_SBT4.19/Series075	5716.791	8.704	49761.643	1387275.000
12	C1-25032025.lif - AGL1_SBT4.19:Series075-1 - c√≥pia-1.tif:c:1/2 z:12/18 - AGL1_SBT4.19/Series075	6051.029	8.700	52641.938	1467573.000
13	C1-25032025.lif - AGL1_SBT4.19:Series075-1 - c√≥pia-1.tif:c:1/2 z:13/18 - AGL1_SBT4.19/Series075	6071.726	8.630	52396.802	1460739.000
14	C1-25032025.lif - AGL1_SBT4.19:Series075-1 - c√≥pia-1.tif:c:1/2 z:14/18 - AGL1_SBT4.19/Series075	6050.742	8.655	52370.437	1460004.000
15	C1-25032025.lif - AGL1_SBT4.19:Series075-1 - c√≥pia-1.tif:c:1/2 z:15/18 - AGL1_SBT4.19/Series075	6155.195	8.630	53119.333	1480882.000
16	C1-25032025.lif - AGL1_SBT4.19:Series075-1 - c√≥pia-1.tif:c:1/2 z:16/18 - AGL1_SBT4.19/Series075	5983.629	8.697	52037.527	1450723.000
17	C1-25032025.lif - AGL1_SBT4.19:Series075-1 - c√≥pia-1.tif:c:1/2 z:17/18 - AGL1_SBT4.19/Series075	5809.193	8.793	51081.447	1424069.000
18	C1-25032025.lif - AGL1_SBT4.19:Series075-1 - c√≥pia-1.tif:c:1/2 z:18/18 - AGL1_SBT4.19/Series075	5655.633	8.824	49904.693	1391263.000
19	Mean	5410.585	8.625	46754.225	1303433.000
20	SD	624.681	0.188	6107.548	170268.665
21	Min	4202.286	8.220	34541.401	962959.000
22	Max	6155.195	8.876	53119.333	1480882.000
2-
	Label	Area	Mean	IntDen	RawIntDen
1	C1-25032025.lif - AGL1_SBT4.19:Series074-1 - c√≥pia-1.tif:c:1/2 z:1/17 - AGL1_SBT4.19/Series074	6346.562	8.136	51633.774	1439467.000
2	C1-25032025.lif - AGL1_SBT4.19:Series074-1 - c√≥pia-1.tif:c:1/2 z:2/17 - AGL1_SBT4.19/Series074	6501.880	8.240	53577.716	1493661.000
3	C1-25032025.lif - AGL1_SBT4.19:Series074-1 - c√≥pia-1.tif:c:1/2 z:3/17 - AGL1_SBT4.19/Series074	6070.793	8.419	51112.797	1424943.000
4	C1-25032025.lif - AGL1_SBT4.19:Series074-1 - c√≥pia-1.tif:c:1/2 z:4/17 - AGL1_SBT4.19/Series074	5966.949	8.651	51619.641	1439073.000
5	C1-25032025.lif - AGL1_SBT4.19:Series074-1 - c√≥pia-1.tif:c:1/2 z:5/17 - AGL1_SBT4.19/Series074	6189.989	8.881	54974.030	1532588.000
6	C1-25032025.lif - AGL1_SBT4.19:Series074-1 - c√≥pia-1.tif:c:1/2 z:6/17 - AGL1_SBT4.19/Series074	6029.076	9.219	55584.072	1549595.000
7	C1-25032025.lif - AGL1_SBT4.19:Series074-1 - c√≥pia-1.tif:c:1/2 z:7/17 - AGL1_SBT4.19/Series074	5637.734	9.296	52408.926	1461077.000
8	C1-25032025.lif - AGL1_SBT4.19:Series074-1 - c√≥pia-1.tif:c:1/2 z:8/17 - AGL1_SBT4.19/Series074	5682.249	9.632	54731.297	1525821.000
9	C1-25032025.lif - AGL1_SBT4.19:Series074-1 - c√≥pia-1.tif:c:1/2 z:9/17 - AGL1_SBT4.19/Series074	5413.295	9.706	52539.888	1464728.000
10	C1-25032025.lif - AGL1_SBT4.19:Series074-1 - c√≥pia-1.tif:c:1/2 z:10/17 - AGL1_SBT4.19/Series074	5055.491	9.617	48620.401	1355459.000
11	C1-25032025.lif - AGL1_SBT4.19:Series074-1 - c√≥pia-1.tif:c:1/2 z:11/17 - AGL1_SBT4.19/Series074	4879.584	9.607	46880.560	1306955.000
12	C1-25032025.lif - AGL1_SBT4.19:Series074-1 - c√≥pia-1.tif:c:1/2 z:12/17 - AGL1_SBT4.19/Series074	4749.017	9.718	46150.461	1286601.000
13	C1-25032025.lif - AGL1_SBT4.19:Series074-1 - c√≥pia-1.tif:c:1/2 z:13/17 - AGL1_SBT4.19/Series074	4434.831	9.590	42529.844	1185664.000
14	C1-25032025.lif - AGL1_SBT4.19:Series074-1 - c√≥pia-1.tif:c:1/2 z:14/17 - AGL1_SBT4.19/Series074	4251.643	9.123	38785.655	1081282.000
15	C1-25032025.lif - AGL1_SBT4.19:Series074-1 - c√≥pia-1.tif:c:1/2 z:15/17 - AGL1_SBT4.19/Series074	4408.287	9.070	39982.424	1114646.000
16	C1-25032025.lif - AGL1_SBT4.19:Series074-1 - c√≥pia-1.tif:c:1/2 z:16/17 - AGL1_SBT4.19/Series074	4330.844	8.816	38178.877	1064366.000
17	C1-25032025.lif - AGL1_SBT4.19:Series074-1 - c√≥pia-1.tif:c:1/2 z:17/17 - AGL1_SBT4.19/Series074	3962.566	8.471	33568.426	935834.000
18	Mean	5288.870	9.070	47816.399	1333044.706
19	SD	832.321	0.542	6832.552	190480.612
20	Min	3962.566	8.136	33568.426	935834.000
21	Max	6501.880	9.718	55584.072	1549595.000
3-
	Label	Area	Mean	IntDen	RawIntDen
1	C1-25032025.lif - AGL1_SBT4.19:Series073-1 - c√≥pia-1.tif:c:1/2 z:1/17 - AGL1_SBT4.19/Series073	3748.422	7.421	27816.948	775492.000
2	C1-25032025.lif - AGL1_SBT4.19:Series073-1 - c√≥pia-1.tif:c:1/2 z:2/17 - AGL1_SBT4.19/Series073	3810.190	7.395	28176.366	785512.000
3	C1-25032025.lif - AGL1_SBT4.19:Series073-1 - c√≥pia-1.tif:c:1/2 z:3/17 - AGL1_SBT4.19/Series073	3840.966	7.534	28939.143	806777.000
4	C1-25032025.lif - AGL1_SBT4.19:Series073-1 - c√≥pia-1.tif:c:1/2 z:4/17 - AGL1_SBT4.19/Series073	3893.157	7.533	29327.472	817603.000
5	C1-25032025.lif - AGL1_SBT4.19:Series073-1 - c√≥pia-1.tif:c:1/2 z:5/17 - AGL1_SBT4.19/Series073	3968.987	7.589	30120.236	839704.000
6	C1-25032025.lif - AGL1_SBT4.19:Series073-1 - c√≥pia-1.tif:c:1/2 z:6/17 - AGL1_SBT4.19/Series073	3977.739	7.712	30675.003	855170.000
7	C1-25032025.lif - AGL1_SBT4.19:Series073-1 - c√≥pia-1.tif:c:1/2 z:7/17 - AGL1_SBT4.19/Series073	4056.940	7.683	31170.942	868996.000
8	C1-25032025.lif - AGL1_SBT4.19:Series073-1 - c√≥pia-1.tif:c:1/2 z:8/17 - AGL1_SBT4.19/Series073	4112.001	7.747	31854.052	888040.000
9	C1-25032025.lif - AGL1_SBT4.19:Series073-1 - c√≥pia-1.tif:c:1/2 z:9/17 - AGL1_SBT4.19/Series073	4136.392	7.757	32084.266	894458.000
10	C1-25032025.lif - AGL1_SBT4.19:Series073-1 - c√≥pia-1.tif:c:1/2 z:10/17 - AGL1_SBT4.19/Series073	4133.343	7.735	31972.244	891335.000
11	C1-25032025.lif - AGL1_SBT4.19:Series073-1 - c√≥pia-1.tif:c:1/2 z:11/17 - AGL1_SBT4.19/Series073	4155.296	7.731	32123.006	895538.000
12	C1-25032025.lif - AGL1_SBT4.19:Series073-1 - c√≥pia-1.tif:c:1/2 z:12/17 - AGL1_SBT4.19/Series073	4138.616	7.648	31653.395	882446.000
13	C1-25032025.lif - AGL1_SBT4.19:Series073-1 - c√≥pia-1.tif:c:1/2 z:13/17 - AGL1_SBT4.19/Series073	4138.293	7.549	31238.378	870876.000
14	C1-25032025.lif - AGL1_SBT4.19:Series073-1 - c√≥pia-1.tif:c:1/2 z:14/17 - AGL1_SBT4.19/Series073	4200.133	7.409	31120.509	867590.000
15	C1-25032025.lif - AGL1_SBT4.19:Series073-1 - c√≥pia-1.tif:c:1/2 z:15/17 - AGL1_SBT4.19/Series073	4121.973	7.233	29813.906	831164.000
16	C1-25032025.lif - AGL1_SBT4.19:Series073-1 - c√≥pia-1.tif:c:1/2 z:16/17 - AGL1_SBT4.19/Series073	3958.011	7.035	27845.644	776292.000
17	C1-25032025.lif - AGL1_SBT4.19:Series073-1 - c√≥pia-1.tif:c:1/2 z:17/17 - AGL1_SBT4.19/Series073	3822.386	6.838	26137.260	728665.000
18	Mean	4012.520	7.503	30121.692	839744.588
19	SD	145.277	0.262	1812.397	50526.741
20	Min	3748.422	6.838	26137.260	728665.000
21	Max	4200.133	7.757	32123.006	895538.000
4-
	Label	Area	Mean	IntDen	RawIntDen
1	C1-25032025.lif - AGL1_SBT4.19:Series072-1 - c√≥pia-1.tif:c:1/2 z:1/18 - AGL1_SBT4.19/Series072	5178.561	7.815	40467.997	1128183.000
2	C1-25032025.lif - AGL1_SBT4.19:Series072-1 - c√≥pia-1.tif:c:1/2 z:2/18 - AGL1_SBT4.19/Series072	5287.534	7.837	41437.672	1155216.000
3	C1-25032025.lif - AGL1_SBT4.19:Series072-1 - c√≥pia-1.tif:c:1/2 z:3/18 - AGL1_SBT4.19/Series072	5293.883	7.894	41791.100	1165069.000
4	C1-25032025.lif - AGL1_SBT4.19:Series072-1 - c√≥pia-1.tif:c:1/2 z:4/18 - AGL1_SBT4.19/Series072	5351.598	7.954	42568.619	1186745.000
5	C1-25032025.lif - AGL1_SBT4.19:Series072-1 - c√≥pia-1.tif:c:1/2 z:5/18 - AGL1_SBT4.19/Series072	5726.871	8.119	46497.683	1296281.000
6	C1-25032025.lif - AGL1_SBT4.19:Series072-1 - c√≥pia-1.tif:c:1/2 z:6/18 - AGL1_SBT4.19/Series072	5832.472	8.197	47809.738	1332859.000
7	C1-25032025.lif - AGL1_SBT4.19:Series072-1 - c√≥pia-1.tif:c:1/2 z:7/18 - AGL1_SBT4.19/Series072	5879.606	8.186	48128.121	1341735.000
8	C1-25032025.lif - AGL1_SBT4.19:Series072-1 - c√≥pia-1.tif:c:1/2 z:8/18 - AGL1_SBT4.19/Series072	6314.279	8.377	52891.952	1474543.000
9	C1-25032025.lif - AGL1_SBT4.19:Series072-1 - c√≥pia-1.tif:c:1/2 z:9/18 - AGL1_SBT4.19/Series072	6528.818	8.530	55689.997	1552548.000
10	C1-25032025.lif - AGL1_SBT4.19:Series072-1 - c√≥pia-1.tif:c:1/2 z:10/18 - AGL1_SBT4.19/Series072	6621.076	8.610	57008.903	1589317.000
11	C1-25032025.lif - AGL1_SBT4.19:Series072-1 - c√≥pia-1.tif:c:1/2 z:11/18 - AGL1_SBT4.19/Series072	6760.969	8.765	59261.973	1652129.000
12	C1-25032025.lif - AGL1_SBT4.19:Series072-1 - c√≥pia-1.tif:c:1/2 z:12/18 - AGL1_SBT4.19/Series072	6994.555	9.022	63101.864	1759179.000
13	C1-25032025.lif - AGL1_SBT4.19:Series072-1 - c√≥pia-1.tif:c:1/2 z:13/18 - AGL1_SBT4.19/Series072	7090.364	9.191	65170.132	1816839.000
14	C1-25032025.lif - AGL1_SBT4.19:Series072-1 - c√≥pia-1.tif:c:1/2 z:14/18 - AGL1_SBT4.19/Series072	7032.290	9.344	65708.039	1831835.000
15	C1-25032025.lif - AGL1_SBT4.19:Series072-1 - c√≥pia-1.tif:c:1/2 z:15/18 - AGL1_SBT4.19/Series072	7081.468	9.817	69520.023	1938107.000
16	C1-25032025.lif - AGL1_SBT4.19:Series072-1 - c√≥pia-1.tif:c:1/2 z:16/18 - AGL1_SBT4.19/Series072	7082.652	10.040	71109.892	1982430.000
17	C1-25032025.lif - AGL1_SBT4.19:Series072-1 - c√≥pia-1.tif:c:1/2 z:17/18 - AGL1_SBT4.19/Series072	6991.578	10.233	71543.596	1994521.000
18	C1-25032025.lif - AGL1_SBT4.19:Series072-1 - c√≥pia-1.tif:c:1/2 z:18/18 - AGL1_SBT4.19/Series072	7077.343	10.361	73331.791	2044373.000
19	Mean	6340.329	8.794	56279.950	1568994.944
20	SD	735.895	0.857	11521.877	321211.492
21	Min	5178.561	7.815	40467.997	1128183.000
22	Max	7090.364	10.361	73331.791	2044373.000
5-
	Label	Area	Mean	IntDen	RawIntDen
1	C1-25032025.lif - AGL1_SBT4.19:Series071-1 - c√≥pia-1.tif:c:1/2 z:1/19 - AGL1_SBT4.19/Series071	2480.666	7.658	18995.710	529570.000
2	C1-25032025.lif - AGL1_SBT4.19:Series071-1 - c√≥pia-1.tif:c:1/2 z:2/19 - AGL1_SBT4.19/Series071	2654.134	7.507	19923.346	555431.000
3	C1-25032025.lif - AGL1_SBT4.19:Series071-1 - c√≥pia-1.tif:c:1/2 z:3/19 - AGL1_SBT4.19/Series071	2898.516	7.588	21995.057	613187.000
4	C1-25032025.lif - AGL1_SBT4.19:Series071-1 - c√≥pia-1.tif:c:1/2 z:4/19 - AGL1_SBT4.19/Series071	2955.550	7.681	22702.092	632898.000
5	C1-25032025.lif - AGL1_SBT4.19:Series071-1 - c√≥pia-1.tif:c:1/2 z:5/19 - AGL1_SBT4.19/Series071	3100.214	7.878	24424.572	680918.000
6	C1-25032025.lif - AGL1_SBT4.19:Series071-1 - c√≥pia-1.tif:c:1/2 z:6/19 - AGL1_SBT4.19/Series071	3328.060	7.917	26347.889	734537.000
7	C1-25032025.lif - AGL1_SBT4.19:Series071-1 - c√≥pia-1.tif:c:1/2 z:7/19 - AGL1_SBT4.19/Series071	3585.464	8.110	29079.682	810695.000
8	C1-25032025.lif - AGL1_SBT4.19:Series071-1 - c√≥pia-1.tif:c:1/2 z:8/19 - AGL1_SBT4.19/Series071	3880.639	8.457	32818.885	914938.000
9	C1-25032025.lif - AGL1_SBT4.19:Series071-1 - c√≥pia-1.tif:c:1/2 z:9/19 - AGL1_SBT4.19/Series071	4068.741	8.827	35915.045	1001254.000
10	C1-25032025.lif - AGL1_SBT4.19:Series071-1 - c√≥pia-1.tif:c:1/2 z:10/19 - AGL1_SBT4.19/Series071	4329.194	9.215	39894.147	1112185.000
11	C1-25032025.lif - AGL1_SBT4.19:Series071-1 - c√≥pia-1.tif:c:1/2 z:11/19 - AGL1_SBT4.19/Series071	4389.348	9.095	39920.081	1112908.000
12	C1-25032025.lif - AGL1_SBT4.19:Series071-1 - c√≥pia-1.tif:c:1/2 z:12/19 - AGL1_SBT4.19/Series071	4596.247	9.433	43356.254	1208703.000
13	C1-25032025.lif - AGL1_SBT4.19:Series071-1 - c√≥pia-1.tif:c:1/2 z:13/19 - AGL1_SBT4.19/Series071	4762.468	9.534	45407.053	1265876.000
14	C1-25032025.lif - AGL1_SBT4.19:Series071-1 - c√≥pia-1.tif:c:1/2 z:14/19 - AGL1_SBT4.19/Series071	4706.081	9.515	44776.243	1248290.000
15	C1-25032025.lif - AGL1_SBT4.19:Series071-1 - c√≥pia-1.tif:c:1/2 z:15/19 - AGL1_SBT4.19/Series071	4982.567	9.657	48114.634	1341359.000
16	C1-25032025.lif - AGL1_SBT4.19:Series071-1 - c√≥pia-1.tif:c:1/2 z:16/19 - AGL1_SBT4.19/Series071	5273.402	9.572	50478.614	1407263.000
17	C1-25032025.lif - AGL1_SBT4.19:Series071-1 - c√≥pia-1.tif:c:1/2 z:17/19 - AGL1_SBT4.19/Series071	5479.798	9.492	52015.575	1450111.000
18	C1-25032025.lif - AGL1_SBT4.19:Series071-1 - c√≥pia-1.tif:c:1/2 z:18/19 - AGL1_SBT4.19/Series071	5458.384	9.421	51423.611	1433608.000
19	C1-25032025.lif - AGL1_SBT4.19:Series071-1 - c√≥pia-1.tif:c:1/2 z:19/19 - AGL1_SBT4.19/Series071	5835.808	9.631	56201.934	1566820.000
20	Mean	4145.541	8.747	37041.601	1032660.579
21	SD	1039.300	0.832	12234.276	341072.041
22	Min	2480.666	7.507	18995.710	529570.000
23	Max	5835.808	9.657	56201.934	1566820.000
6-
	Label	Area	Mean	IntDen	RawIntDen
1	C1-25032025.lif - AGL1_SBT4.19:Series070-1 - c√≥pia-1.tif:c:1/2 z:1/15 - AGL1_SBT4.19/Series070	1582.551	7.059	11170.727	311422.000
2	C1-25032025.lif - AGL1_SBT4.19:Series070-1 - c√≥pia-1.tif:c:1/2 z:2/15 - AGL1_SBT4.19/Series070	1636.859	7.088	11601.706	323437.000
3	C1-25032025.lif - AGL1_SBT4.19:Series070-1 - c√≥pia-1.tif:c:1/2 z:3/15 - AGL1_SBT4.19/Series070	1746.549	7.038	12291.380	342664.000
4	C1-25032025.lif - AGL1_SBT4.19:Series070-1 - c√≥pia-1.tif:c:1/2 z:4/15 - AGL1_SBT4.19/Series070	1791.781	7.115	12747.826	355389.000
5	C1-25032025.lif - AGL1_SBT4.19:Series070-1 - c√≥pia-1.tif:c:1/2 z:5/15 - AGL1_SBT4.19/Series070	1874.139	7.102	13310.412	371073.000
6	C1-25032025.lif - AGL1_SBT4.19:Series070-1 - c√≥pia-1.tif:c:1/2 z:6/15 - AGL1_SBT4.19/Series070	1883.250	7.277	13703.835	382041.000
7	C1-25032025.lif - AGL1_SBT4.19:Series070-1 - c√≥pia-1.tif:c:1/2 z:7/15 - AGL1_SBT4.19/Series070	1953.520	7.500	14650.661	408437.000
8	C1-25032025.lif - AGL1_SBT4.19:Series070-1 - c√≥pia-1.tif:c:1/2 z:8/15 - AGL1_SBT4.19/Series070	2073.110	7.546	15642.899	436099.000
9	C1-25032025.lif - AGL1_SBT4.19:Series070-1 - c√≥pia-1.tif:c:1/2 z:9/15 - AGL1_SBT4.19/Series070	2074.868	7.495	15551.574	433553.000
10	C1-25032025.lif - AGL1_SBT4.19:Series070-1 - c√≥pia-1.tif:c:1/2 z:10/15 - AGL1_SBT4.19/Series070	2215.945	7.589	16817.321	468840.000
11	C1-25032025.lif - AGL1_SBT4.19:Series070-1 - c√≥pia-1.tif:c:1/2 z:11/15 - AGL1_SBT4.19/Series070	2345.149	7.844	18394.205	512801.000
12	C1-25032025.lif - AGL1_SBT4.19:Series070-1 - c√≥pia-1.tif:c:1/2 z:12/15 - AGL1_SBT4.19/Series070	2445.836	8.068	19733.198	550130.000
13	C1-25032025.lif - AGL1_SBT4.19:Series070-1 - c√≥pia-1.tif:c:1/2 z:13/15 - AGL1_SBT4.19/Series070	2481.599	8.102	20105.781	560517.000
14	C1-25032025.lif - AGL1_SBT4.19:Series070-1 - c√≥pia-1.tif:c:1/2 z:14/15 - AGL1_SBT4.19/Series070	2571.812	8.244	21203.046	591107.000
15	C1-25032025.lif - AGL1_SBT4.19:Series070-1 - c√≥pia-1.tif:c:1/2 z:15/15 - AGL1_SBT4.19/Series070	2567.077	8.574	22008.975	613575.000
16	Mean	2082.936	7.576	15928.903	444072.333
17	SD	337.866	0.491	3605.066	100503.475
18	Min	1582.551	7.038	11170.727	311422.000
19	Max	2571.812	8.574	22008.975	613575.000

## Sheet: Results_mut
1-
	Label	Area	Mean	IntDen	RawIntDen
1	C1-241206_FLIM.lif - SBT4.19.mut:Series001_000-1-1.tif:c:1/2 z:1/9 - SBT4.19.mut/Series001_000	7564.423	171.099	1294264.520	36082024.000		Label	Mean	SD
2	C1-241206_FLIM.lif - SBT4.19.mut:Series001_000-1-1.tif:c:1/2 z:2/9 - SBT4.19.mut/Series001_000	10602.043	177.121	1877841.770	52351224.000		Image1_mut	191.464	33.505
3	C1-241206_FLIM.lif - SBT4.19.mut:Series001_000-1-1.tif:c:1/2 z:3/9 - SBT4.19.mut/Series001_000	12322.228	191.641	2361442.802	65833247.000		Image2_mut	229.13	77.380
4	C1-241206_FLIM.lif - SBT4.19.mut:Series001_000-1-1.tif:c:1/2 z:4/9 - SBT4.19.mut/Series001_000	10568.863	229.962	2430435.785	67756661.000		Image3_mut	263.526	50.752
5	C1-241206_FLIM.lif - SBT4.19.mut:Series001_000-1-1.tif:c:1/2 z:5/9 - SBT4.19.mut/Series001_000	9629.211	245.293	2361977.947	65848166.000		Image4_mut	226.343	29.806
6	C1-241206_FLIM.lif - SBT4.19.mut:Series001_000-1-1.tif:c:1/2 z:6/9 - SBT4.19.mut/Series001_000	10078.017	219.449	2211614.547	61656275.000		Image5_mut	257.369	45.615
7	C1-241206_FLIM.lif - SBT4.19.mut:Series001_000-1-1.tif:c:1/2 z:7/9 - SBT4.19.mut/Series001_000	11113.514	182.422	2027346.225	56519169.000		Image6_mut	245.619	44.224
8	C1-241206_FLIM.lif - SBT4.19.mut:Series001_000-1-1.tif:c:1/2 z:8/9 - SBT4.19.mut/Series001_000	10333.197	162.341	1677505.883	46766180.000		Image7_mut	215.112	44.893
9	C1-241206_FLIM.lif - SBT4.19.mut:Series001_000-1-1.tif:c:1/2 z:9/9 - SBT4.19.mut/Series001_000	6693.964	143.849	962917.779	26844607.000		Image8_mut	236.724	30.589
10	Mean	9878.385	191.464	1911705.251	53295283.667		Image9_mut	210.121	14.182
11	SD	1742.918	33.505	514154.155	14333795.181
12	Min	6693.964	143.849	962917.779	26844607.000		Mean_VviSBT4.19_mut	230.601	23.1164
13	Max	12322.228	245.293	2430435.785	67756661.000
2-
	Label	Area	Mean	IntDen	RawIntDen
1	C1-241206_FLIM.lif - SBT4.19.mut:Series001-1 - c√≥pia-1.tif:c:1/2 z:1/13 - SBT4.19.mut/Series001	419.178	97.849	41015.912	1143458.000
2	C1-241206_FLIM.lif - SBT4.19.mut:Series001-1 - c√≥pia-1.tif:c:1/2 z:2/13 - SBT4.19.mut/Series001	2164.651	134.072	290218.377	8090824.000
3	C1-241206_FLIM.lif - SBT4.19.mut:Series001-1 - c√≥pia-1.tif:c:1/2 z:3/13 - SBT4.19.mut/Series001	5718.872	204.575	1169940.886	32616080.000
4	C1-241206_FLIM.lif - SBT4.19.mut:Series001-1 - c√≥pia-1.tif:c:1/2 z:4/13 - SBT4.19.mut/Series001	10886.242	204.480	2226013.796	62057703.000
5	C1-241206_FLIM.lif - SBT4.19.mut:Series001-1 - c√≥pia-1.tif:c:1/2 z:5/13 - SBT4.19.mut/Series001	15148.359	242.072	3666987.847	102229754.000
6	C1-241206_FLIM.lif - SBT4.19.mut:Series001-1 - c√≥pia-1.tif:c:1/2 z:6/13 - SBT4.19.mut/Series001	12915.053	323.369	4176330.134	116429402.000
7	C1-241206_FLIM.lif - SBT4.19.mut:Series001-1 - c√≥pia-1.tif:c:1/2 z:7/13 - SBT4.19.mut/Series001	11955.744	363.475	4345610.401	121148665.000
8	C1-241206_FLIM.lif - SBT4.19.mut:Series001-1 - c√≥pia-1.tif:c:1/2 z:8/13 - SBT4.19.mut/Series001	14539.895	322.104	4683354.030	130564417.000
9	C1-241206_FLIM.lif - SBT4.19.mut:Series001-1 - c√≥pia-1.tif:c:1/2 z:9/13 - SBT4.19.mut/Series001	15794.952	276.487	4367099.511	121747747.000
10	C1-241206_FLIM.lif - SBT4.19.mut:Series001-1 - c√≥pia-1.tif:c:1/2 z:10/13 - SBT4.19.mut/Series001	14007.726	243.967	3417425.175	95272346.000
11	C1-241206_FLIM.lif - SBT4.19.mut:Series001-1 - c√≥pia-1.tif:c:1/2 z:11/13 - SBT4.19.mut/Series001	11475.013	216.140	2480209.015	69144259.000
12	C1-241206_FLIM.lif - SBT4.19.mut:Series001-1 - c√≥pia-1.tif:c:1/2 z:12/13 - SBT4.19.mut/Series001	8540.734	183.665	1568635.144	43731038.000
13	C1-241206_FLIM.lif - SBT4.19.mut:Series001-1 - c√≥pia-1.tif:c:1/2 z:13/13 - SBT4.19.mut/Series001	4501.801	166.438	749270.116	20888452.000
14	Mean	9851.401	229.130	2552470.026	71158780.385
15	SD	5128.585	77.380	1666931.954	46471395.787
16	Min	419.178	97.849	41015.912	1143458.000
17	Max	15794.952	363.475	4683354.030	130564417.000
3-
	Label	Area	Mean	IntDen	RawIntDen
1	C1-241206_FLIM.lif - SBT4.19.mut:Series002_000-1 - c√≥pia-1.tif:c:1/2 z:1/6 - SBT4.19.mut/Series002_000	16879.699	216.183	3649106.297	101731245.000
2	C1-241206_FLIM.lif - SBT4.19.mut:Series002_000-1 - c√≥pia-1.tif:c:1/2 z:2/6 - SBT4.19.mut/Series002_000	13955.571	272.316	3800330.579	105947136.000
3	C1-241206_FLIM.lif - SBT4.19.mut:Series002_000-1 - c√≥pia-1.tif:c:1/2 z:3/6 - SBT4.19.mut/Series002_000	12214.725	344.795	4211580.327	117412121.000
4	C1-241206_FLIM.lif - SBT4.19.mut:Series002_000-1 - c√≥pia-1.tif:c:1/2 z:4/6 - SBT4.19.mut/Series002_000	16391.149	293.084	4803986.025	133927444.000
5	C1-241206_FLIM.lif - SBT4.19.mut:Series002_000-1 - c√≥pia-1.tif:c:1/2 z:5/6 - SBT4.19.mut/Series002_000	20169.486	242.719	4895512.332	136479051.000
6	C1-241206_FLIM.lif - SBT4.19.mut:Series002_000-1 - c√≥pia-1.tif:c:1/2 z:6/6 - SBT4.19.mut/Series002_000	17387.655	212.058	3687189.867	102792954.000
7	Mean	16166.381	263.526	4174617.571	116381658.500
8	SD	2777.732	50.752	560535.239	15626825.606
9	Min	12214.725	212.058	3649106.297	101731245.000
10	Max	20169.486	344.795	4895512.332	136479051.000
4-
	Label	Area	Mean	IntDen	RawIntDen
1	C1-241206_FLIM.lif - SBT4.19.mut:Series002-1 - c√≥pia-1.tif:c:1/2 z:1/7 - SBT4.19.mut/Series002	8410.705	217.106	1826016.809	50906427.000
2	C1-241206_FLIM.lif - SBT4.19.mut:Series002-1 - c√≥pia-1.tif:c:1/2 z:2/7 - SBT4.19.mut/Series002	9896.479	212.934	2107293.209	58747963.000
3	C1-241206_FLIM.lif - SBT4.19.mut:Series002-1 - c√≥pia-1.tif:c:1/2 z:3/7 - SBT4.19.mut/Series002	9232.022	236.258	2181139.951	60806692.000
4	C1-241206_FLIM.lif - SBT4.19.mut:Series002-1 - c√≥pia-1.tif:c:1/2 z:4/7 - SBT4.19.mut/Series002	8057.277	269.931	2174910.217	60633017.000
5	C1-241206_FLIM.lif - SBT4.19.mut:Series002-1 - c√≥pia-1.tif:c:1/2 z:5/7 - SBT4.19.mut/Series002	8658.567	255.741	2214347.703	61732471.000
6	C1-241206_FLIM.lif - SBT4.19.mut:Series002-1 - c√≥pia-1.tif:c:1/2 z:6/7 - SBT4.19.mut/Series002	9532.003	210.132	2002983.062	55839963.000
7	C1-241206_FLIM.lif - SBT4.19.mut:Series002-1 - c√≥pia-1.tif:c:1/2 z:7/7 - SBT4.19.mut/Series002	8229.920	182.296	1500281.150	41825438.000
8	Mean	8859.568	226.343	2000996.014	55784567.286
9	SD	700.961	29.806	258474.071	7205843.529
10	Min	8057.277	182.296	1500281.150	41825438.000
11	Max	9896.479	269.931	2214347.703	61732471.000
5-
	Label	Area	Mean	IntDen	RawIntDen
1	C1-241206_FLIM.lif - SBT4.19.mut:Series003-1 - c√≥pia-1.tif:c:1/2 z:1/7 - SBT4.19.mut/Series003	9822.336	258.574	2539796.688	70805468.000
2	C1-241206_FLIM.lif - SBT4.19.mut:Series003-1 - c√≥pia-1.tif:c:1/2 z:2/7 - SBT4.19.mut/Series003	9700.341	287.469	2788543.855	77740141.000
3	C1-241206_FLIM.lif - SBT4.19.mut:Series003-1 - c√≥pia-1.tif:c:1/2 z:3/7 - SBT4.19.mut/Series003	8841.612	325.978	2882173.726	80350392.000
4	C1-241206_FLIM.lif - SBT4.19.mut:Series003-1 - c√≥pia-1.tif:c:1/2 z:4/7 - SBT4.19.mut/Series003	10348.334	280.632	2904073.799	80960931.000
5	C1-241206_FLIM.lif - SBT4.19.mut:Series003-1 - c√≥pia-1.tif:c:1/2 z:5/7 - SBT4.19.mut/Series003	11750.065	245.247	2881669.321	80336330.000
6	C1-241206_FLIM.lif - SBT4.19.mut:Series003-1 - c√≥pia-1.tif:c:1/2 z:6/7 - SBT4.19.mut/Series003	12109.339	204.595	2477506.206	69068909.000
7	C1-241206_FLIM.lif - SBT4.19.mut:Series003-1 - c√≥pia-1.tif:c:1/2 z:7/7 - SBT4.19.mut/Series003	10311.496	199.090	2052916.774	57232035.000
8	Mean	10411.932	257.369	2646668.624	73784886.571
9	SD	1155.120	45.615	313489.176	8739576.633
10	Min	8841.612	199.090	2052916.774	57232035.000
11	Max	12109.339	325.978	2904073.799	80960931.000
6-
	Label	Area	Mean	IntDen	RawIntDen
1	C1-241206_FLIM.lif - SBT4.19.mut:Series004-1 - c√≥pia-1.tif:c:1/2 z:1/7 - SBT4.19.mut/Series004	8260.732	207.919	1717562.127	47882884.000
2	C1-241206_FLIM.lif - SBT4.19.mut:Series004-1 - c√≥pia-1.tif:c:1/2 z:2/7 - SBT4.19.mut/Series004	9989.060	234.167	2339109.956	65210643.000
3	C1-241206_FLIM.lif - SBT4.19.mut:Series004-1 - c√≥pia-1.tif:c:1/2 z:3/7 - SBT4.19.mut/Series004	9687.357	279.869	2711188.483	75583597.000
4	C1-241206_FLIM.lif - SBT4.19.mut:Series004-1 - c√≥pia-1.tif:c:1/2 z:4/7 - SBT4.19.mut/Series004	9515.933	308.132	2932163.826	81744036.000
5	C1-241206_FLIM.lif - SBT4.19.mut:Series004-1 - c√≥pia-1.tif:c:1/2 z:5/7 - SBT4.19.mut/Series004	12051.194	277.769	3347451.396	93321589.000
6	C1-241206_FLIM.lif - SBT4.19.mut:Series004-1 - c√≥pia-1.tif:c:1/2 z:6/7 - SBT4.19.mut/Series004	14608.801	226.795	3313205.241	92366861.000
7	C1-241206_FLIM.lif - SBT4.19.mut:Series004-1 - c√≥pia-1.tif:c:1/2 z:7/7 - SBT4.19.mut/Series004	10749.362	184.682	1985217.265	55344681.000
8	Mean	10694.634	245.619	2620842.613	73064898.714
9	SD	2081.250	44.224	633997.649	17674840.066
10	Min	8260.732	184.682	1717562.127	47882884.000
11	Max	14608.801	308.132	3347451.396	93321589.000
7-
	Label	Area	Mean	IntDen	RawIntDen
1	C1-241206_FLIM.lif - SBT4.19.mut:Series047-1 - c√≥pia-1.tif:c:1/2 z:1/8 - SBT4.19.mut/Series047	13154.240	200.336	2635266.362	72518388.000
2	C1-241206_FLIM.lif - SBT4.19.mut:Series047-1 - c√≥pia-1.tif:c:1/2 z:2/8 - SBT4.19.mut/Series047	13927.867	228.704	3185358.465	87656058.000
3	C1-241206_FLIM.lif - SBT4.19.mut:Series047-1 - c√≥pia-1.tif:c:1/2 z:3/8 - SBT4.19.mut/Series047	13617.965	251.695	3427568.339	94321293.000
4	C1-241206_FLIM.lif - SBT4.19.mut:Series047-1 - c√≥pia-1.tif:c:1/2 z:4/8 - SBT4.19.mut/Series047	12558.675	259.291	3256353.872	89609740.000
5	C1-241206_FLIM.lif - SBT4.19.mut:Series047-1 - c√≥pia-1.tif:c:1/2 z:5/8 - SBT4.19.mut/Series047	12304.082	259.020	3187000.201	87701236.000
6	C1-241206_FLIM.lif - SBT4.19.mut:Series047-1 - c√≥pia-1.tif:c:1/2 z:6/8 - SBT4.19.mut/Series047	13805.767	217.029	2996257.475	82452296.000
7	C1-241206_FLIM.lif - SBT4.19.mut:Series047-1 - c√≥pia-1.tif:c:1/2 z:7/8 - SBT4.19.mut/Series047	12172.461	170.015	2069502.143	56949446.000
8	C1-241206_FLIM.lif - SBT4.19.mut:Series047-1 - c√≥pia-1.tif:c:1/2 z:8/8 - SBT4.19.mut/Series047	5910.875	134.807	796825.963	21927398.000
9	Mean	12181.492	215.112	2694266.603	74141981.875
10	SD	2623.406	44.893	880172.246	24220956.693
11	Min	5910.875	134.807	796825.963	21927398.000
12	Max	13927.867	259.291	3427568.339	94321293.000
8-
	Label	Area	Mean	IntDen	RawIntDen
1	C1-241206_FLIM.lif - SBT4.19.mut:Series048-1 - c√≥pia-1.tif:c:1/2 z:1/9 - SBT4.19.mut/Series048	9628.857	201.837	1943461.877	53481016.000
2	C1-241206_FLIM.lif - SBT4.19.mut:Series048-1 - c√≥pia-1.tif:c:1/2 z:2/9 - SBT4.19.mut/Series048	9789.912	211.376	2069347.774	56945198.000
3	C1-241206_FLIM.lif - SBT4.19.mut:Series048-1 - c√≥pia-1.tif:c:1/2 z:3/9 - SBT4.19.mut/Series048	8584.284	242.474	2081463.946	57278616.000
4	C1-241206_FLIM.lif - SBT4.19.mut:Series048-1 - c√≥pia-1.tif:c:1/2 z:4/9 - SBT4.19.mut/Series048	7203.682	262.917	1893970.679	52119096.000
5	C1-241206_FLIM.lif - SBT4.19.mut:Series048-1 - c√≥pia-1.tif:c:1/2 z:5/9 - SBT4.19.mut/Series048	6467.521	276.139	1785933.330	49146078.000
6	C1-241206_FLIM.lif - SBT4.19.mut:Series048-1 - c√≥pia-1.tif:c:1/2 z:6/9 - SBT4.19.mut/Series048	6586.786	277.800	1829811.454	50353535.000
7	C1-241206_FLIM.lif - SBT4.19.mut:Series048-1 - c√≥pia-1.tif:c:1/2 z:7/9 - SBT4.19.mut/Series048	6693.115	241.679	1617585.706	44513416.000
8	C1-241206_FLIM.lif - SBT4.19.mut:Series048-1 - c√≥pia-1.tif:c:1/2 z:8/9 - SBT4.19.mut/Series048	5819.482	206.113	1199472.944	33007610.000
9	C1-241206_FLIM.lif - SBT4.19.mut:Series048-1 - c√≥pia-1.tif:c:1/2 z:9/9 - SBT4.19.mut/Series048	2649.824	210.184	556950.961	15326415.000
10	Mean	7047.051	236.724	1664222.075	45796775.556
11	SD	2182.090	30.589	494396.905	13605025.695
12	Min	2649.824	201.837	556950.961	15326415.000
13	Max	9789.912	277.800	2081463.946	57278616.000
9-
	Label	Area	Mean	IntDen	RawIntDen
1	C1-241206_FLIM.lif - SBT4.19.mut:Series049-1 - c√≥pia-1.tif:c:1/2 z:1/10 - SBT4.19.mut/Series049	6296.145	187.282	1179157.358	32448557.000
2	C1-241206_FLIM.lif - SBT4.19.mut:Series049-1 - c√≥pia-1.tif:c:1/2 z:2/10 - SBT4.19.mut/Series049	6455.238	197.578	1275412.274	35097341.000
3	C1-241206_FLIM.lif - SBT4.19.mut:Series049-1 - c√≥pia-1.tif:c:1/2 z:3/10 - SBT4.19.mut/Series049	7157.204	207.784	1487155.873	40924192.000
4	C1-241206_FLIM.lif - SBT4.19.mut:Series049-1 - c√≥pia-1.tif:c:1/2 z:4/10 - SBT4.19.mut/Series049	8405.640	219.994	1849190.723	50886822.000
5	C1-241206_FLIM.lif - SBT4.19.mut:Series049-1 - c√≥pia-1.tif:c:1/2 z:5/10 - SBT4.19.mut/Series049	10198.584	221.742	2261452.024	62231605.000
6	C1-241206_FLIM.lif - SBT4.19.mut:Series049-1 - c√≥pia-1.tif:c:1/2 z:6/10 - SBT4.19.mut/Series049	10723.941	222.516	2386243.818	65665679.000
7	C1-241206_FLIM.lif - SBT4.19.mut:Series049-1 - c√≥pia-1.tif:c:1/2 z:7/10 - SBT4.19.mut/Series049	9164.949	206.180	1889632.676	51999721.000
8	C1-241206_FLIM.lif - SBT4.19.mut:Series049-1 - c√≥pia-1.tif:c:1/2 z:8/10 - SBT4.19.mut/Series049	6839.308	225.037	1539096.158	42353507.000
9	C1-241206_FLIM.lif - SBT4.19.mut:Series049-1 - c√≥pia-1.tif:c:1/2 z:9/10 - SBT4.19.mut/Series049	5677.832	221.979	1260359.016	34683099.000
10	C1-241206_FLIM.lif - SBT4.19.mut:Series049-1 - c√≥pia-1.tif:c:1/2 z:10/10 - SBT4.19.mut/Series049	4977.465	191.118	951282.133	26177789.000
11	Mean	7589.630	210.121	1607898.205	44246831.200
12	SD	1942.689	14.182	475646.586	13089046.397
13	Min	4977.465	187.282	951282.133	26177789.000
14	Max	10723.941	225.037	2386243.818	65665679.000

## Sheet: Statistic table
val	group
191.464	1
229.13	1
263.526	1
226.343	1
257.369	1
245.619	1
215.112	1
236.724	1
210.121	1
8.625	2
9.07	2
7.503	2
8.794	2
8.747	2
7.576	2
		p-value = 0.00179
Wilcoxon rank sum test with continuity correction
